# Supplementary material for: Visual physiology of the layer 4 cortical circuit in silico
Source: PLoS Comput Biol. 2018 Nov 12;14(11):e1006535. doi: 10.1371/journal.pcbi.1006535 (PMC6258373; doi:10.1371/journal.pcbi.1006535)
Supplement: SI 1 — (ZIP) [file pcbi.1006535.s011.zip]

Archive with 182 entries (167 files):
- SI_1/build_all_d_distributions.py
- SI_1/cell.hoc
- SI_1/cell_types.py
- SI_1/common.py
- SI_1/config_1.json
- SI_1/connectcells0.py
- SI_1/connectcells.py
- SI_1/con_src_tar.py
- SI_1/example_1/
- SI_1/example_1/inputs_spk.dat
- SI_1/example_1/1.csv
- SI_1/example_1/inputs_map.csv
- SI_1/example_1/cell_models/
- SI_1/example_1/cell_models/318331342/
- SI_1/example_1/cell_models/318331342/neuronal_model_473862421.zip
- SI_1/example_1/cell_models/318331342/modfiles/
- SI_1/example_1/cell_models/318331342/modfiles/Im_v2.mod
- SI_1/example_1/cell_models/318331342/modfiles/Im.mod
- SI_1/example_1/cell_models/318331342/modfiles/Kv3_1.mod
- SI_1/example_1/cell_models/318331342/modfiles/CaDynamics.mod
- SI_1/example_1/cell_models/318331342/modfiles/K_T.mod
- SI_1/example_1/cell_models/318331342/modfiles/SK.mod
- SI_1/example_1/cell_models/318331342/modfiles/Ca_HVA.mod
- SI_1/example_1/cell_models/318331342/modfiles/NaV.mod
- SI_1/example_1/cell_models/318331342/modfiles/Nap.mod
- SI_1/example_1/cell_models/318331342/modfiles/NaTs.mod
- SI_1/example_1/cell_models/318331342/modfiles/Kd.mod
- SI_1/example_1/cell_models/318331342/modfiles/NaTa.mod
- SI_1/example_1/cell_models/318331342/modfiles/Ih.mod
- SI_1/example_1/cell_models/318331342/modfiles/Ca_LVA.mod
- SI_1/example_1/cell_models/318331342/modfiles/Kv2like.mod
- SI_1/example_1/cell_models/318331342/modfiles/K_P.mod
- SI_1/example_1/cell_models/318331342/473862421_fit.json
- SI_1/example_1/cell_models/318331342/ephys_sweeps.json
- SI_1/example_1/cell_models/318331342/README
- SI_1/example_1/cell_models/318331342/manifest.json
- SI_1/example_1/cell_models/318331342/Pvalb-IRES-Cre_Ai14_IVSCC_-169125.03.01.01_469628681_m.swc
- SI_1/example_1/cell_models/318331342/neuronal_model.json
- SI_1/example_1/cell_models/395830185/
- SI_1/example_1/cell_models/395830185/neuronal_model_472363762.zip
- SI_1/example_1/cell_models/395830185/modfiles/
- SI_1/example_1/cell_models/395830185/modfiles/Im_v2.mod
- SI_1/example_1/cell_models/395830185/modfiles/Im.mod
- SI_1/example_1/cell_models/395830185/modfiles/Kv3_1.mod
- SI_1/example_1/cell_models/395830185/modfiles/CaDynamics.mod
- SI_1/example_1/cell_models/395830185/modfiles/K_T.mod
- SI_1/example_1/cell_models/395830185/modfiles/SK.mod
- SI_1/example_1/cell_models/395830185/modfiles/Ca_HVA.mod
- SI_1/example_1/cell_models/395830185/modfiles/NaV.mod
- SI_1/example_1/cell_models/395830185/modfiles/Nap.mod
- SI_1/example_1/cell_models/395830185/modfiles/NaTs.mod
- SI_1/example_1/cell_models/395830185/modfiles/Kd.mod
- SI_1/example_1/cell_models/395830185/modfiles/NaTa.mod
- SI_1/example_1/cell_models/395830185/modfiles/Ih.mod
- SI_1/example_1/cell_models/395830185/modfiles/Ca_LVA.mod
- SI_1/example_1/cell_models/395830185/modfiles/Kv2like.mod
- SI_1/example_1/cell_models/395830185/modfiles/K_P.mod
- SI_1/example_1/cell_models/395830185/ephys_sweeps.json
- SI_1/example_1/cell_models/395830185/README
- SI_1/example_1/cell_models/395830185/manifest.json
- SI_1/example_1/cell_models/395830185/Scnn1a-Tg3-Cre_Ai14_IVSCC_-177300.01.02.01_473845048_m.swc
- SI_1/example_1/cell_models/395830185/neuronal_model.json
- SI_1/example_1/cell_models/395830185/472363762_fit.json
- SI_1/example_1/cell_models/318808427/
- SI_1/example_1/cell_models/318808427/473863035_fit.json
- SI_1/example_1/cell_models/318808427/Nr5a1-Cre_Ai14_IVSCC_-169250.03.02.01_471087815_m.swc
- SI_1/example_1/cell_models/318808427/modfiles/
- SI_1/example_1/cell_models/318808427/modfiles/Im_v2.mod
- SI_1/example_1/cell_models/318808427/modfiles/Im.mod
- SI_1/example_1/cell_models/318808427/modfiles/Kv3_1.mod
- SI_1/example_1/cell_models/318808427/modfiles/CaDynamics.mod
- SI_1/example_1/cell_models/318808427/modfiles/K_T.mod
- SI_1/example_1/cell_models/318808427/modfiles/SK.mod
- SI_1/example_1/cell_models/318808427/modfiles/Ca_HVA.mod
- SI_1/example_1/cell_models/318808427/modfiles/NaV.mod
- SI_1/example_1/cell_models/318808427/modfiles/Nap.mod
- SI_1/example_1/cell_models/318808427/modfiles/NaTs.mod
- SI_1/example_1/cell_models/318808427/modfiles/Kd.mod
- SI_1/example_1/cell_models/318808427/modfiles/NaTa.mod
- SI_1/example_1/cell_models/318808427/modfiles/Ih.mod
- SI_1/example_1/cell_models/318808427/modfiles/Ca_LVA.mod
- SI_1/example_1/cell_models/318808427/modfiles/Kv2like.mod
- SI_1/example_1/cell_models/318808427/modfiles/K_P.mod
- SI_1/example_1/cell_models/318808427/ephys_sweeps.json
- SI_1/example_1/cell_models/318808427/README
- SI_1/example_1/cell_models/318808427/manifest.json
- SI_1/example_1/cell_models/318808427/neuronal_model_473863035.zip
- SI_1/example_1/cell_models/318808427/neuronal_model.json
- SI_1/example_1/cell_models/314804042/
- SI_1/example_1/cell_models/314804042/modfiles/
- SI_1/example_1/cell_models/314804042/modfiles/Im_v2.mod
- SI_1/example_1/cell_models/314804042/modfiles/Im.mod
- SI_1/example_1/cell_models/314804042/modfiles/Kv3_1.mod
- SI_1/example_1/cell_models/314804042/modfiles/CaDynamics.mod
- SI_1/example_1/cell_models/314804042/modfiles/K_T.mod
- SI_1/example_1/cell_models/314804042/modfiles/SK.mod
- SI_1/example_1/cell_models/314804042/modfiles/Ca_HVA.mod
- SI_1/example_1/cell_models/314804042/modfiles/NaV.mod
- SI_1/example_1/cell_models/314804042/modfiles/Nap.mod
- SI_1/example_1/cell_models/314804042/modfiles/NaTs.mod
- SI_1/example_1/cell_models/314804042/modfiles/Kd.mod
- SI_1/example_1/cell_models/314804042/modfiles/NaTa.mod
- SI_1/example_1/cell_models/314804042/modfiles/Ih.mod
- SI_1/example_1/cell_models/314804042/modfiles/Ca_LVA.mod
- SI_1/example_1/cell_models/314804042/modfiles/Kv2like.mod
- SI_1/example_1/cell_models/314804042/modfiles/K_P.mod
- SI_1/example_1/cell_models/314804042/473863510_fit.json
- SI_1/example_1/cell_models/314804042/ephys_sweeps.json
- SI_1/example_1/cell_models/314804042/README
- SI_1/example_1/cell_models/314804042/manifest.json
- SI_1/example_1/cell_models/314804042/neuronal_model.json
- SI_1/example_1/cell_models/314804042/neuronal_model_473863510.zip
- SI_1/example_1/cell_models/314804042/Rorb-IRES2-Cre-D_Ai14_IVSCC_-168053.05.01.01_325404214_m.swc
- SI_1/example_1/cell_models/330080937/
- SI_1/example_1/cell_models/330080937/472912177_fit.json
- SI_1/example_1/cell_models/330080937/modfiles/
- SI_1/example_1/cell_models/330080937/modfiles/Im_v2.mod
- SI_1/example_1/cell_models/330080937/modfiles/Im.mod
- SI_1/example_1/cell_models/330080937/modfiles/Kv3_1.mod
- SI_1/example_1/cell_models/330080937/modfiles/CaDynamics.mod
- SI_1/example_1/cell_models/330080937/modfiles/K_T.mod
- SI_1/example_1/cell_models/330080937/modfiles/SK.mod
- SI_1/example_1/cell_models/330080937/modfiles/Ca_HVA.mod
- SI_1/example_1/cell_models/330080937/modfiles/NaV.mod
- SI_1/example_1/cell_models/330080937/modfiles/Nap.mod
- SI_1/example_1/cell_models/330080937/modfiles/NaTs.mod
- SI_1/example_1/cell_models/330080937/modfiles/Kd.mod
- SI_1/example_1/cell_models/330080937/modfiles/NaTa.mod
- SI_1/example_1/cell_models/330080937/modfiles/Ih.mod
- SI_1/example_1/cell_models/330080937/modfiles/Ca_LVA.mod
- SI_1/example_1/cell_models/330080937/modfiles/Kv2like.mod
- SI_1/example_1/cell_models/330080937/modfiles/K_P.mod
- SI_1/example_1/cell_models/330080937/neuronal_model_472912177.zip
- SI_1/example_1/cell_models/330080937/ephys_sweeps.json
- SI_1/example_1/cell_models/330080937/Pvalb-IRES-Cre_Ai14_IVSCC_-176847.04.02.01_470522102_m.swc
- SI_1/example_1/cell_models/330080937/README
- SI_1/example_1/cell_models/330080937/manifest.json
- SI_1/example_1/cell_models/330080937/neuronal_model.json
- SI_1/example_1/syn_data_for_example_1.json
- SI_1/example_1/1_connections/
- SI_1/example_1/1_connections/target_0_100.dat
- SI_1/external_inputs.py
- SI_1/f_rate.py
- SI_1/LIF_interneuron_1.hoc
- SI_1/LIF_pyramid_1.hoc
- SI_1/mkcells.py
- SI_1/mkstim.py
- SI_1/mkstim_SEClamp.hoc
- SI_1/modfiles/
- SI_1/modfiles/Im_v2.mod
- SI_1/modfiles/Im.mod
- SI_1/modfiles/Kv3_1.mod
- SI_1/modfiles/CaDynamics.mod
- SI_1/modfiles/K_T.mod
- SI_1/modfiles/SK.mod
- SI_1/modfiles/Ca_HVA.mod
- SI_1/modfiles/NaV.mod
- SI_1/modfiles/Nap.mod
- SI_1/modfiles/NaTs.mod
- SI_1/modfiles/Kd.mod
- SI_1/modfiles/NaTa.mod
- SI_1/modfiles/Ih.mod
- SI_1/modfiles/Ca_LVA.mod
- SI_1/modfiles/vecevent.mod
- SI_1/modfiles/Kv2like.mod
- SI_1/modfiles/K_P.mod
- SI_1/output_1/
- SI_1/output_1/tot_f_rate.dat
- SI_1/output_1/i_SEClamp-cell-2.h5
- SI_1/output_1/v_out-cell-0.h5
- SI_1/output_1/v_out-cell-5.h5
- SI_1/output_1/spk.dat
- SI_1/parlib.hoc
- SI_1/progress.hoc
- SI_1/README.txt
- SI_1/run_1.py
- SI_1/save_t_series.hoc
- SI_1/spikefile.hoc
- SI_1/start0.py
- SI_1/start.py
- SI_1/syn_uniform.py
- SI_1/utils.py
