# Supplementary material for: Visual physiology of the layer 4 cortical circuit in silico
Source: PLoS Comput Biol. 2018 Nov 12;14(11):e1006535. doi: 10.1371/journal.pcbi.1006535 (PMC6258373; doi:10.1371/journal.pcbi.1006535)
Supplement: SI 1 — (ZIP) [file pcbi.1006535.s011.zip › SI_1/cell.hoc]

begintemplate cell

public init, connect2target
public soma, dend, apic, axon
public all, somatic, basal, apical, axonal, dendritic, somatic_axonal

objref all, somatic, basal, apical, axonal, dendritic, somatic_axonal
objref this

proc init() {localobj nl, import
	all = new SectionList()
	somatic = new SectionList()
	basal = new SectionList()
	apical = new SectionList()
	axonal = new SectionList()
	dendritic = new SectionList()
	somatic_axonal = new SectionList()
	forall delete_section()
}

proc simplify_axon() {
	forsec axonal { delete_section() }
	create axon[2]
	forsec "axon" {
		all.append()
		axonal.append()
		somatic_axonal.append()
	}
}

create soma[1]
create dend[1]
create apic[1]
create axon[1]

obfunc connect2target() { localobj nc 
	soma nc = new NetCon(&v(1), $o1)
	nc.threshold = 10
	if (numarg() == 2) { $o2 = nc } // for backward compatibility
	return nc
}

endtemplate cell
