# Supplementary material for: Visual physiology of the layer 4 cortical circuit in silico
Source: PLoS Comput Biol. 2018 Nov 12;14(11):e1006535. doi: 10.1371/journal.pcbi.1006535 (PMC6258373; doi:10.1371/journal.pcbi.1006535)
Supplement: SI 1 — (ZIP) [file pcbi.1006535.s011.zip › SI_1/cell_types.py]

from common import *

def instantiate_cells_and_cell_types(cells_db):

  i_displ = 0
  for i in cells_db.index:
    tmp_type = cells_db['type'][i]
    if tmp_type not in cell_types:
      cell_types.append(tmp_type)
      cell_displ.append(i+1)
      i_displ += 1
    else:
      cell_displ[i_displ] += 1
