# Supplementary material for: Visual physiology of the layer 4 cortical circuit in silico
Source: PLoS Comput Biol. 2018 Nov 12;14(11):e1006535. doi: 10.1371/journal.pcbi.1006535 (PMC6258373; doi:10.1371/journal.pcbi.1006535)
Supplement: SI 1 — (ZIP) [file pcbi.1006535.s011.zip › SI_1/common.py]

from neuron import h

h.load_file("stdgui.hoc")
h.load_file('parlib.hoc')
h.load_file("import3d.hoc")

h.load_file("cell.hoc")

h.load_file("LIF_pyramid_1.hoc")
h.load_file("LIF_interneuron_1.hoc")

pc = h.ParallelContext()
rank = int(pc.id())
nhost = int(pc.nhost())


cells = {}
cell_types = []
cell_displ = [0]

common_nc_list = []
common_syn_list = []
common_rand_stream_dict = {}

cell_sec = {}

def type_index(gid):
  for i, displ in enumerate(cell_displ):
    if gid < displ:
      return i-1
  return -1 # If nothing found.
