# Supplementary material for: Visual physiology of the layer 4 cortical circuit in silico
Source: PLoS Comput Biol. 2018 Nov 12;14(11):e1006535. doi: 10.1371/journal.pcbi.1006535 (PMC6258373; doi:10.1371/journal.pcbi.1006535)
Supplement: SI 1 — (ZIP) [file pcbi.1006535.s011.zip › SI_1/config_1.json]

{
  "biophys": [
    {
      "log_config_path": "logging.conf", 
      "model_file": [
        "config_1.json"
      ], 
      "output_dir": "output_1"
    }
  ], 
  "run": {
    "tstop": 3000.0, 
    "dt": 0.025
  }, 
  "syn_data_file": "example_1/syn_data_for_example_1.json", 
  "neuron": [
    {
      "hoc": [
        "stdgui.hoc", 
        "import3d.hoc", 
        "cell.hoc"
      ]
    }
  ], 
  "manifest": [
    {
      "type": "dir", 
      "spec": ".", 
      "key": "BASEDIR"
    }, 
    {
      "parent_key": "BASEDIR", 
      "type": "dir", 
      "spec": "modfiles", 
      "key": "MODFILE_DIR"
    }, 
    {
      "type": "file", 
      "spec": "example_1/1.csv", 
      "key": "CELL_DB"
    }
  ], 
  "postprocessing": {
    "in_t_omit": 500.0, 
    "post_t_omit": 0.0
  }, 
  "connections": "example_1/1_connections",
  "ext_inputs": {
    "example_1/inputs_spk.dat": {
      "map": "example_1/inputs_map.csv", 
      "trials_in_file": 10, 
      "mode": "file", 
      "t_shift": 0.0, 
      "trial": 8
    }
  }, 
  "cell_data_tracking": {
    "SEClamp_insert_cell_gid_step": 200, 
    "id_step_save_t_series": 5, 
    "do_save_t_series": "yes", 
    "SEClamp_insert": "yes", 
    "SEClamp_insert_first_cell": 2
  }, 
  "conditions": [
    {
      "celsius": 34.0, 
      "erev": [
        {
          "ena": 53.0, 
          "section": "soma", 
          "ek": -107.0
        }
      ], 
      "v_init": -80
    }
  ]
}
