# Supplementary material for: Visual physiology of the layer 4 cortical circuit in silico
Source: PLoS Comput Biol. 2018 Nov 12;14(11):e1006535. doi: 10.1371/journal.pcbi.1006535 (PMC6258373; doi:10.1371/journal.pcbi.1006535)
Supplement: SI 1 — (ZIP) [file pcbi.1006535.s011.zip › SI_1/example_1/inputs_spk.dat]

 445.539 859.830 897.245 906.315 926.848 1095.702 1096.563 1151.040 1187.455 1378.800 1423.836 1426.036 1446.126 1634.884 1668.313 1696.149 1886.053 2117.481 2140.654 2142.666 2153.649 2160.669 2181.159 2353.733 2420.704 2640.783 2672.395 2698.052 2885.644 2887.035 2923.832 2924.594
 63.277 377.456 648.418 684.422 693.424 881.981 882.844 894.262 897.013 922.882 924.073 944.113 960.173 1175.901 1178.432 1341.063 1383.217 1410.029 1429.312 1461.662 1624.901 1630.930 1651.626 1657.932 1670.485 1876.335 1903.598 1908.303 1921.010 1940.666 2100.957 2122.514 2155.147 2170.422 2181.600 2359.016 2377.932 2402.507 2406.776 2614.879 2630.172 2635.260 2657.167 2948.575
 279.369 342.949 634.588 898.165 935.856 1163.389 1174.504 1177.757 1355.366 1396.121 1422.328 1461.376 1622.789 1636.304 1663.762 1664.956 1704.073 1888.493 1893.096 1944.940 2107.325 2142.987 2149.856 2187.744 2380.605 2389.195 2406.746 2631.280 2634.489 2682.441 2883.647
 13.314 155.380 473.872 606.261 626.438 651.449 656.941 672.351 700.251 875.735 924.507 933.325 1098.494 1115.455 1195.734 1202.372 1641.665 1646.744 1666.092 1854.006 1855.243 1899.113 1905.710 1914.644 1917.214 1921.269 2097.913 2107.588 2126.143 2381.465 2384.479 2400.415 2435.869 2600.327 2655.988 2857.185 2934.245
 182.316 367.451 456.232 628.378 634.057 652.350 683.118 695.226 852.055 859.146 860.277 884.052 904.681 1104.488 1154.000 1400.053 1415.545 1422.928 1428.684 1613.509 1625.602 1859.102 1906.584 2373.291 2399.620 2409.665 2437.105 2438.428 2597.893 2662.737 2666.632 2919.829 2923.625
 617.951 655.981 683.556 1670.802 1855.033 1936.732 1946.162 2114.964 2116.562 2365.271 2425.969 2603.673 2651.948 2669.240 2688.530 2695.569 2894.754 2897.498 2926.892 2930.270 2936.741 2965.224
 199.299 233.666 271.216 464.248 660.242 685.629 1133.886 1178.455 1185.146 1354.932 1385.801 1387.448 1406.351 1657.690 1680.766 1685.946 1698.636 1863.094 1865.985 1876.216 1915.570 2111.990 2127.714 2186.421 2388.053 2413.700 2414.323 2422.248 2443.214 2639.154 2643.916 2657.947 2667.984 2685.594 2690.297 2876.858 2879.883 2888.934 2894.781 2922.284 2938.306
 225.158 365.228 470.352 607.076 665.200 678.133 838.377 889.940 939.056 1129.817 1139.253 1190.706 1195.262 1387.165 1411.304 1649.113 1679.778 1685.153 1687.892 1706.985 1904.571 1913.079 2115.180 2125.169 2355.265 2411.167 2430.720 2607.893 2640.198 2864.141 2872.370 2895.762 2911.764 2931.207
 375.667 597.197 610.202 637.364 685.578 712.028 885.973 886.887 1132.354 1158.818 1174.833 1203.768 1341.808 1361.375 1388.109 1605.931 1633.516 1666.592 1713.437 1866.003 1911.025 2101.030 2115.943 2143.236 2157.987 2356.591 2382.503 2409.714 2460.251 2613.904 2625.411 2641.693 2659.023 2714.753 2842.441 2905.978 2909.978
 39.166 383.284 400.646 612.900 634.590 649.239 709.965 878.916 902.648 1125.734 1126.183 1149.160 1168.339 1363.956 1378.398 1415.148 1607.903 1622.527 1624.373 1629.721 1643.999 1645.040 1652.521 1915.064 1948.362 2088.282 2135.935 2144.125 2344.069 2363.829 2416.686 2418.250 2658.449 2684.826 2898.921 2929.315
 355.388 599.730 626.519 663.501 668.099 840.626 898.176 1076.953 1095.439 1136.265 1141.423 1575.239 1593.624 1614.400 1651.940 1827.840 1874.298 1904.454 1905.720 2069.682 2096.734 2622.273 2840.558
 608.737 655.830 819.786 898.571 1103.950 1117.355 1129.261 1343.136 1369.386 1375.676 1574.051 1577.668 1590.678 1608.270 1655.607 1847.548 1863.545 1865.002 1872.678 1892.176 2075.771 2083.310 2093.763 2120.811 2127.122 2132.712 2345.907 2368.888 2559.850 2578.610 2608.855 2656.883 2657.627 2847.213
 63.045 358.945 626.642 630.778 639.708 841.144 879.209 1100.371 1118.821 1124.680 1380.003 1386.834 1593.000 1653.476 1807.894 1864.928 1899.226 2100.708 2159.213 2338.786 2384.471 2426.759 2588.939 2600.801 2637.328
 17.787 360.381 481.466 872.999 893.748 1095.824 1097.989 1341.014 1360.221 1377.789 1386.246 1581.699 1593.222 1835.886 1849.217 1876.753 1897.876 1907.414 2047.632 2134.054 2153.965 2332.772 2343.315 2359.739 2369.563 2379.664 2426.399 2561.287 2597.349 2604.741 2614.118 2633.430 2664.587 2675.057 2907.496 2929.231
 228.970 238.942 846.774 891.045 894.032 1354.202 1379.921 1393.268 1572.829 1645.262 1824.595 1848.022 1896.978 2074.251 2140.304 2170.100 2365.646 2374.131 2404.741 2571.421 2610.163 2628.597 2650.960 2662.470
 15.250 114.021 453.487 576.541 586.917 654.925 834.521 840.524 855.360 1091.775 1109.849 1123.653 1134.901 1135.549 1373.314 1392.971 1604.303 1622.198 1628.192 1663.353 1854.212 1861.907 1874.210 1879.618 1891.422 2110.763 2154.099 2352.638 2594.845 2629.722 2646.457
 171.777 366.611 448.593 651.715 1103.380 1154.686 1336.953 1358.761 1375.455 1394.057 1396.010 1413.699 1572.750 1815.266 1859.230 2071.166 2093.317 2100.035 2114.542 2332.589 2381.203 2596.329 2604.190 2614.537 2828.609 2875.311
 30.761 93.006 174.206 191.699 290.328 593.320 604.564 829.926 837.419 1073.019 1093.710 1105.925 1333.420 1594.970 1879.921 1887.384 2103.186 2123.992 2125.701 2343.137 2677.619 2914.101
 565.889 660.934 836.222 1091.109 1121.293 1166.153 1411.214 1599.871 1629.280 1812.391 1824.888 1885.838 1889.905 2121.064 2371.211 2400.908 2417.451 2592.905 2627.016 2827.608 2851.592 2894.199
 98.018 395.504 562.388 645.811 878.506 892.750 1099.704 1127.185 1131.068 1390.973 1398.321 1600.978 1631.161 1809.987 1888.016 2119.591 2351.331 2363.101 2369.391 2384.498 2601.697 2615.002 2828.169
 53.298 257.550 300.464 424.485 456.750 657.299 693.724 713.128 724.301 1130.900 1157.481 1159.512 1168.683 1198.878 1203.947 1454.960 1460.965 1464.249 1663.895 1672.602 1702.726 1889.580 2146.589 2160.597 2194.367 2230.151 2441.113 2464.884 2653.457 2680.488 2683.811 2686.714 2952.171 2971.503
 142.776 209.972 462.069 623.747 630.189 690.758 703.386 726.512 903.312 910.694 931.437 1120.144 1130.784 1196.177 1378.018 1404.303 1417.086 1468.776 1665.097 1692.056 1914.756 1916.348 1934.249 1963.898 2173.590 2397.937 2449.368 2718.243 2892.303 2935.309 2940.749
 4.552 96.563 703.313 952.992 971.869 1174.668 1175.817 1201.167 1214.114 1238.707 1367.762 1412.506 1677.606 1712.386 1905.872 1906.284 1919.459 1962.992 2459.463 2642.817 2664.947 2675.196 2684.044 2688.899 2710.623 2910.395 2913.436 2965.852
 268.693 308.070 401.452 899.267 906.385 920.045 933.592 962.677 994.272 1388.157 1450.393 1892.923 1922.941 1928.794 2137.191 2182.356 2199.453 2208.268 2377.388 2380.270 2417.417 2447.242 2630.384 2671.919 2915.017 2937.713 2938.106 2940.278 2948.187 2949.015 2971.880
 255.534 645.195 660.997 680.714 734.452 947.066 1130.449 1145.773 1169.784 1433.869 1451.567 1689.915 1924.004 1928.305 1932.662 1954.178 1960.285 2207.795 2460.004 2468.404 2678.105 2913.296 2977.188
 214.539 445.465 630.596 675.829 698.397 727.283 942.885 1141.122 1169.249 1204.640 1428.019 1675.444 1697.376 1941.662 1952.975 1963.021 2138.017 2205.350 2367.548 2407.225 2423.672 2425.220 2445.470 2661.901 2718.397 2748.618 2928.501 2935.985 2938.443 2966.776 2981.905 2986.764
 16.827 741.824 909.725 920.102 953.816 1141.966 1191.169 1377.987 1450.311 1641.609 1644.594 1675.374 1913.780 1933.933 1975.171 1993.281 2412.110 2462.229 2486.671 2651.031 2670.411 2709.628 2917.717 2918.555 2926.069 2929.076 2939.341 2945.651 2964.887 2993.841
 131.380 290.709 627.737 657.750 663.756 748.609 964.130 1168.837 1183.734 1200.726 1229.754 1447.802 1701.839 1889.763 1901.708 1950.138 1961.340 2192.576 2375.382 2468.354 2650.775 2693.437 2713.700 2727.160 2969.221
 227.624 630.705 648.096 687.258 723.815 911.130 917.954 963.479 978.246 1165.057 1200.753 1412.850 1422.872 1448.563 1463.749 1655.405 1672.168 1708.177 1951.298 1958.393 1961.632 2131.056 2189.654 2193.848 2203.827 2234.671 2244.200 2429.538 2659.924 2679.121 2685.654 2976.036 2980.486
 136.638 252.752 256.437 395.810 653.783 660.273 667.603 687.799 927.373 1142.187 1174.459 1188.915 1206.595 1387.438 1391.832 1901.788 1921.196 1925.960 1930.779 1951.848 2135.060 2179.636 2181.334 2195.392 2206.479 2235.937 2382.480 2422.229 2474.492 2487.188 2646.829 2712.772 2729.199 2896.816 2937.609 2960.019 2975.070
 88.449 466.473 649.373 827.193 842.802 880.532 882.158 1123.683 1136.410 1326.699 1330.239 1384.346 1404.079 1407.156 1581.687 1588.093 1592.236 1609.408 1611.251 1833.565 1847.201 1869.862 1886.954 1892.245 2073.545 2111.738 2117.053 2129.837 2136.112 2396.089 2563.616 2601.188 2607.994 2636.519 2856.403 2908.512
 587.753 601.230 612.415 618.672 640.719 672.827 870.961 877.092 890.898 1124.407 1153.185 1329.415 1628.782 1648.158 1813.209 1864.316 1932.653 2103.360 2132.416 2337.680 2338.214 2361.052 2363.873 2390.160 2598.176 2636.267 2857.390 2865.820 2881.169 2895.548
 626.425 645.491 647.573 823.561 837.936 856.870 865.160 866.461 873.390 884.312 1069.620 1085.327 1097.341 1338.924 1361.433 1362.831 1583.815 1831.853 1859.372 1880.139 1897.874 1904.060 2107.938 2109.112 2124.300 2135.689 2325.615 2361.557 2368.671 2371.766 2399.949 2613.058 2623.435 2647.718 2848.032 2867.572 2872.817 2884.437 2888.766 2926.280
 586.102 606.857 618.253 826.084 1072.193 1092.150 1112.486 1122.887 1167.136 1338.151 1383.639 1567.033 1580.043 1614.565 1852.089 1861.945 1869.795 1889.558 2071.065 2091.296 2123.828 2147.633 2165.481 2334.555 2341.286 2375.835 2390.894 2420.503 2425.117 2582.308 2631.095 2633.017 2807.494
 132.830 592.543 636.643 646.259 821.541 842.685 864.144 907.295 1077.350 1132.125 1147.046 1151.588 1158.015 1318.942 1596.779 1605.982 1621.628 1633.025 1818.920 1827.268 1828.380 1869.924 1876.283 1893.960 1898.696 2084.801 2095.057 2122.864 2152.866 2325.419 2328.569 2573.429 2578.115 2820.791 2912.206 2915.255
 55.847 130.913 202.420 205.190 259.804 588.176 607.410 1078.366 1181.229 1608.425 1813.888 1819.399 1828.561 1862.283 1872.941 1890.982 1891.007 2078.886 2105.561 2333.002 2401.667 2606.271 2614.560 2819.807 2858.771 2867.057
 22.949 184.272 240.972 571.082 586.635 632.003 670.954 843.186 849.197 873.652 874.329 889.788 1081.981 1150.122 1323.363 1345.861 1399.071 1572.101 1834.095 1861.674 1889.422 2137.933 2147.024 2149.438 2152.428 2391.808 2569.906 2832.396 2872.116 2886.594
 121.231 351.248 583.225 633.713 679.359 843.565 910.516 1097.259 1106.593 1108.689 1136.734 1169.792 1349.774 1369.638 1378.335 1383.214 1400.806 1417.569 1598.045 1607.163 1648.214 1659.998 1852.981 1854.128 1904.268 2142.891 2373.250 2385.436 2415.228 2597.099 2816.081 2844.409 2850.711
 344.967 405.095 479.143 585.691 830.574 833.635 838.023 840.792 880.968 1056.532 1115.210 1135.071 1403.564 1405.900 1580.673 1581.754 1596.913 1646.012 1671.808 1679.193 1820.850 1835.551 1844.480 1853.513 1879.438 1909.252 2318.564 2335.849 2408.919 2420.571 2578.420 2591.169 2597.718 2618.304 2630.502 2648.947 2665.920 2897.875
 359.808 598.466 627.387 840.787 868.731 883.525 921.083 1097.684 1100.612 1108.753 1638.156 1813.031 1816.110 1823.247 1834.989 1918.582 2059.324 2096.945 2108.459 2126.068 2128.278 2152.371 2664.506 2828.517 2834.316 2851.865 2852.090
 99.824 211.966 600.159 630.764 670.542 899.468 924.578 1096.984 1329.269 1357.843 1407.868 1649.284 1650.717 1923.250 2093.694 2128.610 2139.025 2407.111 2418.909 2634.718 2664.321 2666.180 2669.064
 181.854 243.149 499.837 582.642 588.101 606.090 631.118 644.165 694.957 887.105 893.379 895.525 912.400 1185.606 1376.334 1402.709 1633.416 1659.636 1936.456 2096.795 2162.218 2453.112 2658.971 2666.569 2840.665 2897.672 2925.848
 153.169 280.242 318.573 336.458 366.681 406.897 464.855 577.365 624.260 698.597 914.478 1142.645 1187.623 1338.267 1354.458 1411.057 1436.376 1447.348 1633.052 1852.805 2079.055 2121.195 2177.250 2344.885 2625.991
 49.736 433.493 602.681 850.905 866.784 1088.489 1106.002 1165.070 1333.351 1415.338 1416.127 1576.368 1655.899 1839.919 1846.510 1848.917 2373.761 2379.939 2401.259 2410.830 2643.876 2681.472 2879.604 2896.744 2915.447
 25.359 261.396 357.265 365.542 618.129 882.231 1111.667 1150.011 1161.764 1363.817 1374.768 1429.553 1585.790 1627.961 1682.661 1831.257 1877.353 1909.929 2117.418 2154.903 2378.097 2382.013 2385.165 2390.803 2616.598 2632.842 2653.155 2838.268 2915.009 2936.046
 145.601 498.979 599.070 655.444 877.585 886.066 894.409 903.717 908.084 1089.530 1127.638 1168.197 1185.957 1192.395 1372.545 1381.919 1588.158 1623.586 1649.222 1839.803 1859.333 1864.604 1896.007 2169.833 2586.518 2623.144
 74.223 195.330 307.952 602.712 621.569 665.364 840.388 858.534 902.020 903.381 1086.024 1114.855 1172.194 1405.946 1642.235 1684.892 1858.854 1924.790 2116.799 2117.666 2181.799 2394.901 2585.302 2592.446 2603.342 2610.746 2821.764 2913.936 2918.218 2919.949
 183.447 673.059 896.398 1105.023 1121.151 1188.032 1406.605 1605.950 1620.791 1664.314 1671.111 1697.496 2087.145 2098.638 2125.478 2169.932 2189.677 2354.852 2368.303 2706.053 2855.947 2900.296
 70.920 110.849 318.539 473.140 589.218 648.483 847.269 861.642 866.042 886.962 912.500 920.254 1107.957 1115.537 1134.045 1147.597 1153.358 1167.028 1364.902 1408.624 1411.885 1414.298 1576.840 1610.867 1642.483 1645.217 1657.289 1673.359 1677.648 1685.361 1855.628 1879.511 1899.379 1915.774 1954.103 2076.375 2081.903 2106.490 2113.476 2121.848 2384.744 2621.197 2662.245
 40.129 587.586 643.301 680.089 684.499 888.661 911.854 1166.082 1176.504 1179.662 1412.951 1425.270 1615.778 1670.001 1684.284 1862.781 2141.592 2394.745 2400.498 2617.935 2673.364 2675.118 2927.174 2941.301 2949.264
 261.507 718.137 749.767 772.098 1011.567 1035.879 1202.128 1206.370 1208.991 1271.117 1285.969 1478.650 2000.418 2008.157 2012.204 2197.624 2211.135 2281.409 2463.696 2528.832 2722.645 2751.838 2974.579 2985.419
 121.714 515.221 549.115 709.308 724.131 943.109 982.479 1000.108 1223.630 1490.740 1516.925 1524.152 1525.811 1532.833 1688.686 1697.023 1762.766 1944.148 1969.891 1982.749 2023.165 2227.128 2228.953 2297.835 2304.439 2468.683 2715.155 2966.180 2978.048 2982.758
 166.335 324.342 442.675 499.219 505.439 728.674 956.864 1006.069 1030.414 1230.530 1473.327 1514.380 1690.262 1693.363 1702.234 1778.434 1788.799 1957.912 2198.178 2200.210 2223.448 2513.807 2705.607 2711.978 2988.160
 10.038 99.195 108.932 172.433 469.520 722.074 754.947 958.916 995.736 1007.209 1046.292 1243.925 1253.156 1264.666 1269.767 1455.050 1475.437 1485.161 1494.765 1501.653 1721.607 1749.637 1759.768 2239.795 2497.000 2500.992 2699.241 2761.983 2955.077 2963.471
 78.179 464.796 543.332 921.538 940.456 986.719 1021.180 1172.877 1242.301 1277.383 1438.072 1465.094 1488.483 1708.972 1748.762 1937.803 1972.462 2020.097 2032.231 2042.896 2054.113 2183.793 2184.108 2464.626 2500.600 2536.591 2683.715 2730.168 2737.916 2747.849 2755.166 2760.794 2803.750 2980.908 2995.887
 340.604 518.386 750.920 945.698 1000.373 1193.078 1217.609 1260.658 1276.761 1290.239 1498.231 1515.629 1690.831 1951.028 1963.326 1967.363 2017.657 2210.986 2213.283 2218.723 2228.534 2424.363 2460.252 2492.394 2508.460 2709.896 2726.532 2982.975
 40.136 441.960 502.072 504.701 709.554 933.807 1027.516 1274.251 1474.248 1521.836 1707.895 1717.500 1718.226 1744.960 1753.258 1975.376 1980.490 2047.414 2203.462 2221.099 2227.137 2236.430 2245.759 2247.656 2293.727 2514.949 2702.697 2745.644
 55.533 103.833 206.843 207.401 289.829 337.036 523.206 549.494 709.487 756.771 768.243 1001.021 1232.788 1290.863 1467.586 1511.891 1720.311 1949.762 1970.894 1973.383 2011.042 2208.942 2255.193 2288.151 2438.729 2481.439 2521.557 2715.191 2729.012 2739.520 2741.320 2744.546
 503.823 790.138 976.611 1034.671 1036.011 1048.757 1213.521 1225.045 1232.279 1239.925 1268.183 1284.479 1461.895 1466.778 1473.849 1474.374 1503.729 1723.470 1742.657 1788.708 1966.039 1982.304 1986.392 2218.587 2237.255 2248.366 2447.672 2451.576 2797.025
 0.622 518.035 702.900 720.921 769.353 943.149 945.078 986.198 1001.350 1227.949 1287.246 1290.606 1483.075 1541.432 1545.260 1744.927 1975.360 2010.704 2227.719 2278.847 2281.966 2488.846 2503.127 2506.312 2518.754 2693.843 2715.482 2776.992 2962.080 2968.465
 631.290 633.954 650.807 854.275 856.378 887.075 1082.170 1087.033 1111.660 1116.293 1146.863 1379.578 1383.419 1620.600 1869.947 1881.758 2105.772 2125.778 2135.240 2157.499 2166.074 2175.873 2180.910 2434.905 2599.806 2640.749 2867.696 2903.230
 19.538 48.823 185.941 355.385 591.562 628.074 651.669 664.943 858.018 1124.003 1129.629 1359.182 1415.949 1644.177 1837.387 1851.151 1854.062 1885.011 2086.173 2322.720 2358.328 2587.523 2592.050 2622.659 2660.035 2675.334
 150.736 168.030 298.098 305.042 450.616 594.200 636.769 661.296 854.744 887.728 899.520 1065.151 1094.194 1410.721 1648.540 1667.245 1845.177 1847.045 1885.887 1915.739 2146.579 2161.432 2375.205 2413.001 2586.854 2662.833 2852.078 2929.182
 67.355 94.452 154.661 184.056 615.695 863.904 890.421 918.844 1074.634 1171.898 1370.505 1572.553 1860.787 1879.677 2351.881 2417.994 2593.939 2885.222 2918.853
 164.294 244.826 643.502 648.221 659.739 858.636 914.779 1183.522 1358.841 1818.922 2173.139 2344.542 2356.393 2357.905 2364.940 2632.736 2851.707 2861.268 2918.374 2941.621
 362.996 598.296 859.692 896.897 912.641 1106.657 1108.992 1114.645 1346.534 1386.993 1620.016 1632.123 1652.059 1909.410 2124.481 2169.564 2365.440 2371.551 2381.635 2408.236 2410.853 2666.857 2676.033 2858.356 2874.394 2911.253
 293.577 314.449 416.462 651.357 832.099 836.379 876.534 880.243 883.657 917.563 935.200 1120.070 1125.797 1136.986 1139.427 1347.564 1385.093 1639.450 1650.359 1858.346 1871.896 1883.943 1927.111 2083.167 2094.384 2117.263 2139.255 2140.381 2352.802 2389.614 2395.420 2414.362 2594.426 2857.449 2884.360 2887.636 2911.682
 195.582 487.152 613.733 870.191 871.661 877.633 915.426 935.042 1374.677 1402.654 1596.330 1617.126 1665.816 1681.140 1901.655 1911.376 2090.970 2099.748 2104.370 2115.219 2158.786 2166.621 2343.577 2369.082 2392.017 2406.938 2656.271 2661.197 2676.775 2902.762
 251.983 437.741 658.514 660.489 857.141 880.856 885.070 1142.555 1165.773 1183.306 1382.508 1410.318 1618.838 1627.956 1640.143 1830.609 1863.653 1887.935 1890.616 2116.283 2156.834 2183.733 2350.067 2358.177 2389.575 2573.062 2652.575 2656.299 2669.553
 80.096 179.670 245.615 286.833 347.788 610.099 611.496 666.109 677.256 850.595 851.324 856.884 870.446 873.728 899.118 906.617 921.545 923.654 1103.682 1126.609 1130.869 1566.493 1588.286 1630.742 1635.349 1640.125 1644.781 1676.538 1682.698 1880.981 1897.805 2159.682 2165.669 2166.855 2361.542 2368.827 2583.461 2598.297 2639.844 2856.610
 580.416 612.253 630.123 812.977 840.563 891.427 1065.289 1128.340 1610.622 1650.609 1815.164 2326.383 2338.550 2341.346 2585.156 2621.002 2844.523
 241.163 561.627 563.547 570.130 574.033 588.265 614.311 620.129 625.900 662.525 815.135 829.801 864.807 1054.041 1055.501 1061.882 1081.854 1110.528 1132.320 1352.054 1407.520 1590.754 1596.629 1598.855 1806.035 1868.550 1877.003 1886.019 1890.896 2312.867 2331.684 2592.746 2606.920 2829.734 2892.711
 160.895 304.520 574.017 582.300 837.247 844.432 883.293 1114.947 1118.634 1120.730 1137.430 1301.020 1305.020 1309.949 1339.155 1350.179 1401.836 1582.364 1593.850 1596.199 1600.132 1651.492 1815.140 1877.226 1879.484 1884.977 1886.675 2078.953 2338.446 2362.553 2387.331 2557.365 2590.282 2613.156 2622.947 2664.695 2846.075
 263.604 498.930 557.781 575.732 600.038 602.326 603.602 652.851 660.716 842.652 854.361 858.189 886.639 1119.350 1312.307 1374.625 1556.520 1571.744 1621.677 1828.330 1850.504 1858.024 1886.294 1890.447 2060.417 2073.403 2077.505 2087.329 2116.850 2135.188 2322.821 2345.504 2407.387 2565.925 2574.999 2607.890 2662.147 2826.807 2884.689
 121.006 463.145 591.792 592.088 621.087 841.849 860.495 867.076 876.132 1096.573 1134.840 1150.438 1338.540 1611.011 1815.381 1883.296 2071.995 2105.927 2109.741 2113.273 2138.097 2340.936 2575.254 2600.757 2623.352 2624.621 2819.063 2886.430
 69.339 168.419 229.721 260.489 347.707 420.794 621.801 624.045 881.975 894.205 1094.346 1101.025 1142.244 1326.801 1349.771 1355.144 1357.662 1384.092 1536.036 1547.716 1553.007 1576.430 1577.061 1587.733 1596.342 1613.349 1657.157 1829.305 1837.165 1877.576 2120.625 2349.699 2394.376 2583.319 2608.426 2609.548 2845.919 2854.786
 190.466 258.859 328.407 468.474 615.430 623.838 634.677 649.617 867.853 1069.115 1124.409 1375.586 1551.221 1561.574 1643.423 1854.739 1898.521 1904.469 2075.643 2091.471 2098.304 2099.505 2331.167 2343.126 2346.088 2908.032
 99.954 182.893 556.336 645.795 856.642 875.042 878.242 1068.351 1095.684 1123.562 1332.748 1354.625 1584.063 1592.945 1622.575 1816.569 1853.446 1884.224 2097.176 2106.453 2114.718 2135.278 2152.797 2327.218 2382.705 2395.529 2565.118 2567.320 2576.269 2587.279 2592.822 2631.120 2830.134 2836.348 2871.551
 44.251 111.680 551.885 552.098 830.927 1086.490 1095.401 1347.559 1351.127 1627.966 1865.154 2072.350 2358.290 2381.215 2563.074 2604.161 2637.196 2798.906 2824.837 2828.295 2831.747 2835.515 2865.292 2897.276
 56.383 352.111 579.126 616.643 881.529 892.581 1092.385 1095.729 1105.844 1337.803 1357.384 1820.237 1842.843 1870.532 2147.525 2310.297 2561.855 2566.163 2573.475 2791.993 2880.881
 348.185 403.199 546.872 1010.396 1021.948 1062.242 1495.270 1504.694 1525.837 1762.580 1782.290 1783.858 2240.041 2283.729 2476.551 2536.096 2552.706 2572.647 2763.138
 209.584 243.048 356.730 469.341 518.371 525.481 534.186 758.690 796.195 811.466 978.379 1052.866 1250.163 1286.231 1805.507 1808.863 1823.199 2020.211 2231.502 2252.317 2282.750 2486.947 2530.960 2542.757 2546.669 2547.489 2729.730 2775.738 2791.339
 54.168 410.419 466.830 482.032 554.847 769.472 784.512 1004.577 1013.192 1033.276 1247.088 1264.177 1274.852 1317.093 1324.496 1550.619 1732.978 1764.441 1773.127 1774.284 1811.345 2026.436 2028.880 2262.380 2475.274 2502.221 2533.625 2542.150 2562.445 2593.986 2777.253 2810.248
 100.825 493.982 514.589 770.323 810.715 835.044 845.979 1040.205 1064.228 1066.948 1265.975 1288.320 1532.664 1575.868 1579.140 1738.161 2024.369 2274.835 2311.649 2335.692 2476.316 2554.994 2559.208 2756.817 2996.723 2997.184
 82.758 174.034 181.329 259.954 373.911 506.633 515.147 535.611 565.858 791.968 821.455 977.248 987.694 1009.247 1032.151 1223.043 1275.127 1324.208 1472.672 1556.090 1742.747 1824.991 1983.682 2028.616 2233.714 2266.153 2312.020 2319.807 2498.993 2532.609 2543.131 2569.439 2727.481 2754.398 2771.420 2789.121
 330.670 524.048 594.733 772.699 797.138 1036.324 1044.242 1250.382 1293.496 1519.885 1758.165 1763.346 2039.697 2069.614 2250.140 2276.720 2282.769 2293.167 2801.379 2836.151
 15.794 172.008 179.107 352.500 526.319 537.720 577.647 1046.864 1304.684 1487.875 1780.834 2006.498 2055.461 2262.821 2273.483 2279.382 2307.535 2783.888 2814.620 2836.880 2979.712
 64.757 145.171 553.041 764.016 771.421 986.697 1006.866 1007.064 1086.750 1087.276 1506.686 1574.094 1781.197 1830.489 2010.613 2046.890 2056.491 2058.452 2083.811 2243.259 2247.518 2345.883 2561.974 2785.671 2806.299
 70.324 189.232 523.104 757.835 770.682 813.306 976.399 1046.358 1290.545 1308.286 1484.435 1501.202 1513.823 1515.728 1528.441 1752.032 1767.697 1795.001 2047.793 2070.020 2082.056 2222.749 2263.644 2283.530 2311.988 2497.406 2516.534 2800.432
 289.957 505.417 766.014 1041.779 1249.163 1250.697 1263.738 1336.460 1523.398 1527.990 1594.698 1750.414 2018.301 2035.106 2064.829 2233.360 2286.152 2507.022 2512.880 2523.567 2533.943 2542.301 2546.108 2746.500 2751.066 2755.126 2765.864 2981.397
 225.671 246.994 288.949 698.224 946.273 967.921 1006.856 1187.178 1198.327 1232.715 1258.403 1439.590 1459.306 1471.965 1498.998 1694.689 1741.979 1768.749 1776.565 1919.430 1937.797 1975.856 2000.089 2006.082 2254.694 2276.120 2438.010 2448.935 2480.454 2511.820 2709.382 2744.263 2756.672 2953.411 2961.518 2962.247 2989.691
 460.502 515.695 718.514 959.036 992.902 1006.416 1243.477 1249.232 1449.860 1470.487 1506.809 1520.019 1716.916 1933.994 2209.758 2222.483 2271.057 2429.222 2431.692 2444.416 2480.288 2494.579 2723.992 2750.355
 107.644 351.939 515.873 694.755 709.809 711.291 713.337 956.048 971.773 975.606 991.578 1006.467 1023.649 1201.146 1228.908 1470.461 1479.877 1484.310 1710.981 1731.484 1972.358 2212.234 2225.085 2431.611 2460.146 2509.115 2510.732 2681.393 2696.594 2923.886 2951.307 2957.422
 713.690 755.608 772.861 979.624 1222.284 1245.699 1255.903 1259.422 1492.307 1496.206 1520.335 1675.255 1725.790 1732.304 1735.041 1972.819 2020.415 2239.588 2251.839 2257.475 2262.453 2458.257 2468.060 2510.188 2533.710 2747.126 2936.789 2969.452 2991.407
 227.809 392.407 429.726 504.531 704.657 733.300 755.888 773.489 944.381 957.388 965.185 1003.835 1198.596 1219.638 1458.123 1473.204 1507.526 1681.884 1682.612 1732.609 1742.051 1747.876 1753.855 1791.693 1956.364 1967.736 2187.366 2263.597 2276.361 2454.157 2477.996 2478.140 2480.940 2695.538 2701.539 2923.591 2935.694
 286.943 526.785 689.700 731.780 737.818 742.981 764.013 984.801 996.905 1007.835 1203.527 1270.807 1455.904 1480.172 1517.731 1681.086 1711.791 1739.334 1781.675 1971.450 2005.641 2191.554 2279.115 2414.942 2491.750 2522.559 2536.293 2708.914 2750.424 2770.366 2945.230 2948.970 2951.637 2974.743
 258.175 740.233 939.999 1025.409 1207.105 1220.142 1463.474 1478.110 1716.621 1937.787 1964.569 2198.453 2246.974 2281.211 2436.886 2459.473 2484.482 2506.119 2707.881 2715.765 2758.100 2761.532 2937.881 2955.883 2959.796
 87.448 349.639 351.916 680.045 698.767 714.545 715.465 745.537 752.391 782.451 977.462 1020.397 1196.273 1702.588 1730.454 1754.406 1771.033 1773.640 1778.621 1972.848 1991.986 2180.089 2192.235 2210.960 2487.166 2696.572 2698.002 2708.936 2710.206 2711.534 2716.037 2776.852 2930.434 2946.295
 511.457 532.722 691.722 720.345 753.207 772.908 784.820 972.363 974.390 977.390 986.501 1009.181 1191.680 1229.454 1230.912 1238.923 1249.411 1263.018 1285.614 1421.311 1452.743 1466.231 1468.490 1470.427 1486.915 1717.410 1755.968 1771.839 1970.862 2013.207 2025.775 2178.952 2227.161 2455.981 2477.289 2489.272 2496.389 2503.247 2510.009 2733.739 2734.554 2980.403 2984.490
 449.678 706.457 751.294 992.347 1005.495 1018.146 1202.649 1203.967 1210.152 1442.468 1451.900 1505.776 1686.009 1697.476 1714.365 1732.448 1743.878 1765.129 1946.524 1959.743 1974.251 2007.349 2230.977 2245.490 2278.642 2432.106 2467.803 2503.790 2540.406 2706.622 2748.042 2981.834
 186.418 368.087 389.511 524.574 760.604 796.751 801.530 1017.311 1037.638 1049.982 1062.215 1073.336 1296.781 1475.966 1498.609 1524.962 1547.767 1799.469 2028.341 2054.974 2248.451 2330.181 2538.437 2540.309 2566.540 2590.659 2764.845 2774.996 2779.593 2784.928 2800.857
 74.480 421.070 512.019 536.646 550.772 584.675 761.927 1017.853 1028.825 1071.484 1078.393 1084.807 1282.747 1325.508 1465.300 1496.948 1506.854 1516.936 1557.334 1563.807 1595.594 1979.920 1991.639 2261.166 2273.580 2283.762 2297.092 2537.879 2563.868 2989.044
 407.931 501.289 773.546 793.394 807.167 977.037 1001.249 1005.055 1065.969 1240.486 1269.830 1270.547 1495.382 1506.398 1839.435 2002.205 2074.799 2322.857 2328.184 2488.502 2503.639 2553.620 2816.796
 450.068 509.119 512.748 714.970 802.606 1032.221 1043.170 1061.444 1248.275 1253.024 1300.833 1514.878 1523.724 1543.303 1743.936 1763.522 2034.610 2223.978 2234.336 2482.524 2534.413 2539.550 2540.970 2761.639 2763.479 2815.313 2841.943 2994.089
 233.256 438.273 543.647 577.937 737.141 761.879 762.224 791.762 802.684 1020.650 1216.834 1241.161 1490.356 1581.813 1754.373 1770.698 1772.902 1795.356 1815.970 1822.957 1991.047 2240.342 2253.944 2268.983 2304.639 2319.897 2326.192 2496.488 2498.937 2513.218 2525.208 2536.136 2539.742 2551.856 2567.888 2576.310 2757.946 2820.576
 472.200 510.159 796.145 1039.856 1047.516 1063.030 1248.130 1267.075 1490.943 1542.883 1576.446 1588.939 1725.778 1971.852 1972.051 2226.011 2255.403 2258.671 2261.539 2273.572 2506.746 2517.499 2519.964 2567.573 2723.053 2735.737 2981.667
 31.454 108.777 298.817 540.792 765.865 771.354 801.471 993.129 1277.652 1282.306 1327.753 1332.423 1536.367 1584.505 1773.110 1783.557 1785.274 1809.147 2293.014 2479.929 2487.146 2558.310 2583.283 2733.250 2767.129 2772.635 2974.427 2985.726 2990.573
 543.843 581.222 723.251 745.065 790.142 794.666 978.712 1037.990 1045.566 1241.968 1257.225 1316.230 1492.335 1526.893 1548.970 1760.639 1801.460 1822.464 1964.586 1988.604 2006.280 2028.113 2088.731 2511.504 2581.276 2731.306 2779.718
 193.989 259.943 418.269 507.711 550.875 560.140 727.960 752.331 770.951 783.305 1028.426 1031.942 1052.423 1315.697 1524.308 1541.178 1750.707 1764.433 1769.359 1787.997 1803.867 1819.740 2046.618 2047.001 2294.986 2320.310 2534.986 2801.046 2827.799
 85.851 300.764 390.657 528.762 554.622 577.498 770.699 781.898 836.371 1008.817 1042.388 1259.590 1261.434 1293.102 1531.712 1777.920 1996.391 2039.067 2263.870 2311.464 2314.996 2478.370 2519.069 2567.161 2740.529 2742.312 2768.248
 501.314 503.808 511.601 554.834 730.337 1066.953 1263.271 1580.872 1599.632 1799.836 1820.911 2062.631 2071.569 2228.321 2280.483 2300.568 2773.698 2784.841 2798.802
 4.571 44.916 80.945 502.188 564.564 588.701 1023.837 1057.785 1073.590 1246.784 1259.747 1298.635 1331.160 1518.372 1536.049 1544.594 1547.373 1597.174 1832.315 2044.794 2332.710 2555.714 2577.631 2750.364 2763.139 2765.027 2772.115 2827.766
 173.791 179.788 181.013 207.760 360.263 1024.846 1039.965 1060.924 1264.412 1571.830 1785.062 2031.575 2054.269 2055.027 2062.308 2078.250 2330.380 2342.760 2513.365 2533.598 2853.879 2988.578
 0.767 86.350 377.237 549.533 561.036 584.433 588.234 790.280 799.080 1016.300 1023.749 1038.690 1054.829 1283.187 1286.737 1519.196 1542.369 1860.583 2059.251 2098.032 2322.319 2323.619 2503.373 2747.824
 250.063 295.262 424.099 518.720 563.244 771.567 993.003 1020.636 1032.707 1246.290 1517.297 1553.559 1811.071 2003.635 2022.224 2052.599 2079.208 2244.475 2253.416 2258.273 2277.896 2311.468 2511.809 2585.556 2604.600 2806.613 2988.168
 459.784 542.089 795.960 799.258 808.812 814.572 1479.633 1494.936 1527.299 1551.642 2002.835 2080.750 2238.718 2271.460 2285.266 2527.079 2572.393 2779.015 2780.875 2797.364 2838.786 2857.610
 165.999 197.930 565.089 811.639 824.290 1014.457 1055.006 1326.403 1350.354 1783.894 1795.223 2553.692 2567.324 2580.275 2587.922 2799.053
 463.718 534.095 561.823 804.566 832.302 1063.062 1300.647 1309.884 1311.680 1324.014 1508.598 1817.826 1824.390 1827.494 2069.445 2280.799 2502.286 2523.732 2524.598 2759.905 2791.293 2829.681
 1050.505 1489.032 1492.792 1532.845 1800.315 1822.825 2005.695 2012.691 2020.401 2284.097 2291.720 2311.852 2314.616 2532.051 2784.228 2844.973
 370.964 1094.869 1276.642 1555.623 1593.838 1988.733 2076.577 2085.487 2265.404 2297.214 2572.548 2793.031 2833.354 2834.079
 69.783 311.032 533.679 544.370 568.860 767.812 808.969 814.343 854.959 1030.680 1056.942 1075.774 1092.046 1103.089 1115.204 1307.514 1344.457 1549.411 1577.971 1600.722 1786.416 1820.225 1840.309 1858.861 2004.584 2039.076 2047.944 2114.279 2331.089 2529.129 2554.317 2571.435 2762.862 2803.492 2845.803
 154.604 251.995 326.676 339.638 493.976 520.842 545.193 558.026 591.428 802.797 849.642 1043.725 1098.699 1533.278 1763.187 1778.221 1838.447 2008.040 2018.739 2072.473 2101.671 2106.218 2351.596 2779.453 2791.224
 129.724 226.352 447.351 491.789 526.372 577.635 580.188 590.288 594.761 776.022 792.048 799.540 841.516 1085.516 1103.255 1105.790 1309.243 1339.623 1341.410 1505.411 1581.947 1582.755 1811.954 1822.833 1840.225 2040.333 2060.259 2073.697 2105.155 2296.591 2358.698 2568.525 2626.611
 134.287 147.631 190.948 438.243 553.778 600.592 621.540 829.042 849.257 1036.101 1041.188 1082.481 1277.182 1549.554 1555.349 1579.251 1607.420 1810.304 1811.969 1818.497 1844.281 2027.855 2073.643 2528.340 2595.058 2605.537 2620.994 2825.031 2830.553 2835.743
 18.005 22.491 337.871 471.935 564.459 569.110 616.834 617.009 781.156 806.214 828.165 829.905 838.861 1031.885 1044.258 1291.172 1314.097 1325.476 1515.421 1582.315 1589.595 1839.832 1846.857 1865.031 2040.953 2064.615 2112.191 2300.897 2343.552 2355.465 2361.862 2558.741 2750.492
 546.860 557.347 561.055 582.647 620.859 785.028 816.222 843.195 846.516 1050.986 1063.938 1074.049 1101.290 1251.378 1316.671 1582.150 1605.372 1607.230 1805.078 1828.987 1830.557 2002.320 2046.918 2083.897 2105.190 2116.464 2329.085 2361.545 2376.287 2541.148 2564.438 2595.064 2787.354 2850.174
 40.104 203.927 279.468 315.243 402.055 510.637 568.234 590.379 774.583 813.064 827.516 1053.097 1060.408 1075.534 1096.441 1106.467 1120.084 1591.556 1614.285 1617.424 1774.931 1785.336 1788.690 1805.331 1821.475 2005.239 2035.227 2301.051 2313.580 2350.209 2545.486 2598.085 2601.386 2608.987 2781.432 2832.095 2845.532
 135.998 331.251 351.461 404.411 516.108 539.727 546.307 548.427 563.834 564.769 769.130 813.409 850.312 864.471 1033.590 1041.594 1064.759 1094.889 1312.434 1512.003 2001.452 2020.892 2035.761 2094.484 2113.468 2267.750 2291.233 2310.112 2363.247 2508.167 2521.810 2554.848 2822.684 2836.194 2865.866 2876.811
 164.749 560.341 569.933 621.648 785.878 786.349 804.816 814.681 817.069 829.357 835.882 1036.216 1038.388 1082.571 1118.539 1315.312 1353.817 1354.414 1524.970 1535.069 1541.353 1551.217 1577.669 1779.508 1837.377 2050.421 2068.658 2310.234 2564.357 2578.056 2621.338 2794.696
 61.070 413.643 547.395 814.107 1054.330 1059.802 1270.256 1520.059 1552.971 1560.695 1827.975 1829.358 1832.076 1866.234 2026.408 2041.993 2049.426 2083.650 2098.353 2112.313 2332.315 2348.712 2586.370 2611.826 2625.179 2762.813 2802.729 2841.716 2847.839 2880.568
 560.691 571.752 579.632 582.537 590.767 605.162 613.984 634.324 823.430 830.383 1082.133 1086.016 1332.164 1393.957 1597.250 1607.857 1806.240 1837.239 1852.149 1853.711 1866.168 2067.110 2125.946 2129.931 2548.327 2584.303 2625.276 2803.295 2818.886 2843.554 2896.449
 145.945 1115.778 1126.848 1131.761 1299.295 1316.188 1323.627 1326.862 1597.304 1615.099 1631.101 1793.315 1805.289 1867.409 2055.555 2076.422 2115.337 2123.605 2125.208 2126.748 2136.940 2384.258 2625.184 2817.422 2818.231 2828.828 2852.621 2855.193 2883.166
 563.045 579.994 602.014 604.588 799.836 820.114 840.565 844.342 857.345 858.709 869.998 883.001 1115.080 1161.083 1323.536 1402.764 1596.690 1599.642 1612.567 1633.563 1643.489 1646.503 1815.589 1867.627 1870.957 1886.276 2309.622 2312.240 2326.079 2358.364 2372.310 2622.204 2866.310
 75.834 186.275 415.588 435.112 579.942 632.173 633.349 821.598 895.752 1089.796 1090.478 1091.821 1111.654 1360.342 1577.450 1626.993 1632.886 1648.674 1830.489 2052.830 2100.047 2128.474 2132.945 2135.002 2143.557 2316.901 2340.351 2579.448 2654.870 2819.137 2832.716 2843.551 2847.997 2875.047
 9.455 158.473 530.222 548.795 549.053 583.248 587.023 598.426 630.365 639.209 1095.357 1106.218 1337.771 1354.164 1401.798 1548.344 1591.053 1600.782 1607.881 1853.465 1879.833 1899.295 2092.921 2113.397 2334.344 2361.185 2608.999 2619.129 2788.793 2813.581 2827.455 2839.571 2851.783 2868.795 2894.217 2903.455
 104.208 240.519 576.495 618.560 844.132 845.383 900.271 1039.816 1078.300 1094.636 1097.125 1107.725 1141.108 1296.482 1301.994 1355.585 1360.095 1390.477 1549.390 1588.226 1609.774 1864.858 1871.787 1888.549 2111.060 2316.073 2320.570 2322.052 2382.089 2618.469 2639.291 2641.149 2890.920
 401.340 451.042 606.559 609.726 818.363 855.424 870.498 879.098 1056.432 1097.790 1119.246 1125.320 1307.655 1333.644 1338.321 1341.679 1612.559 1826.262 2081.165 2130.332 2139.907 2326.802 2336.673 2339.922 2346.479 2573.889 2643.702 2820.753 2854.530 2866.705
 142.092 195.346 264.307 577.306 591.477 620.643 811.601 839.065 872.860 1355.830 1377.606 1583.601 1592.778 1596.308 1602.622 1608.909 1619.557 1646.935 1803.179 1871.054 1893.800 2085.803 2091.585 2307.856 2320.157 2338.931 2342.065 2387.469 2585.898 2845.620 2857.705 2862.178 2878.402
 128.243 298.475 557.340 585.823 654.074 820.817 829.357 876.909 1100.323 1123.775 1348.356 1357.326 1371.599 1398.405 1573.161 1599.035 1624.548 1805.916 1846.546 1860.194 1869.734 1878.367 2130.762 2357.340 2376.927 2834.265
 137.095 319.843 648.650 838.454 843.947 886.521 1053.291 1059.026 1090.493 1105.336 1152.720 1158.845 1377.978 1381.676 1621.103 1632.924 1807.767 1875.518 2042.113 2057.251 2063.650 2328.588 2362.334 2564.431 2589.231 2612.829 2870.181
 130.019 193.015 223.178 311.648 403.013 540.522 570.622 574.986 583.829 797.026 803.982 1033.953 1293.769 1303.703 1547.543 1796.136 1833.071 1853.590 1859.142 1996.128 2025.490 2033.636 2039.707 2081.964 2303.731 2515.019 2775.007 2813.827 2837.234
 398.295 525.985 537.790 561.746 565.373 567.129 784.912 816.501 817.556 1037.372 1079.147 1554.966 1744.697 1796.472 1827.051 2002.939 2036.715 2040.279 2071.903 2308.764 2311.388 2321.239 2501.917 2508.588 2521.231 2783.436 2813.121 2817.169 2839.442
 60.442 256.450 552.086 555.998 780.547 1035.826 1242.009 1256.134 1282.873 1325.213 1336.354 1346.486 1616.965 1751.241 1791.610 1793.215 1808.219 1864.058 2011.672 2035.999 2047.182 2263.137 2271.572 2284.182 2329.696 2507.707 2531.073 2744.103 2858.968 2994.528
 43.351 424.574 561.969 562.755 573.007 805.404 822.690 827.379 1243.926 1312.427 1313.028 1513.171 1515.546 1586.475 1597.812 1825.176 2349.308 2355.389 2500.472 2587.855 2794.125 2839.218
 102.017 109.391 504.884 516.483 525.162 797.102 798.857 809.876 810.078 817.544 986.653 1039.393 1044.975 1055.630 1251.505 1304.416 1323.440 1335.511 1497.222 1597.619 1809.561 1846.925 2265.136 2291.449 2322.852 2331.138 2334.698 2502.383 2538.799 2595.864 2760.054 2816.916 2835.914 2859.848
 526.328 535.835 540.556 541.868 543.017 585.123 800.842 1062.653 1064.336 1086.863 1338.736 1343.765 1758.190 1799.134 1801.172 1821.277 2059.475 2281.562 2291.806 2311.770 2341.529 2531.736 2573.301 2781.083 2810.995 2841.884
 2.684 212.436 286.467 300.677 552.304 603.750 743.034 770.814 781.959 1024.481 1042.073 1252.848 1263.566 1276.322 1279.152 1318.272 1336.485 1504.779 1517.331 1747.500 1803.296 2026.085 2083.886 2102.361 2323.657 2533.414 2544.400 2569.160 2804.296 2822.276 2828.085 2831.126
 363.026 511.704 575.274 757.885 794.269 822.060 1082.797 1102.023 1322.559 1752.627 1772.259 1788.514 1811.770 1816.724 2010.400 2011.716 2021.897 2269.436 2326.668 2534.976 2562.917 2765.627 2779.806 2806.476 2809.900 2834.391
 4.558 32.585 35.031 55.114 155.064 311.083 515.934 576.420 578.439 598.535 762.211 780.317 1012.395 1021.156 1046.376 1068.520 1079.846 1086.473 1277.270 1512.236 1546.085 1580.136 1606.010 1751.814 1771.056 2038.659 2060.670 2074.801 2075.246 2096.269 2234.859 2261.950 2277.959 2302.729 2312.192 2335.719 2543.309 2581.115 2796.601 2809.764
 133.876 158.012 418.323 533.489 583.419 743.689 751.643 760.737 818.947 840.421 1029.238 1265.328 1293.777 1757.542 1808.253 2007.460 2024.391 2278.824 2281.792 2570.912 2770.133 2820.263
 657.709 699.637 1164.120 1202.457 1205.910 1371.799 1384.352 1395.443 1429.137 1439.385 1648.422 1718.969 2140.797 2164.942 2196.596 2431.413 2474.268 2671.603 2707.870 2932.684 2980.329
 0.064 110.276 606.342 611.761 653.583 666.188 667.389 677.429 886.292 941.376 952.841 1113.259 1181.436 1197.917 1205.464 1381.140 1403.873 1411.197 1416.084 1431.618 1443.335 1463.374 1632.689 1634.674 1639.585 1686.293 1696.929 1699.665 1705.762 1878.261 1942.681 1961.849 2141.223 2185.566 2190.920 2363.491 2396.611 2411.004 2419.262 2649.393 2657.002 2658.688 2696.830 2901.359 2917.554 2921.678 2924.629
 81.209 121.404 162.247 253.763 274.176 422.397 438.503 665.039 694.131 879.537 892.004 904.304 1155.902 1160.787 1168.514 1182.082 1439.844 1446.079 1720.855 1852.732 1896.881 1898.329 1948.518 2177.683 2403.680 2406.294 2423.022 2442.432 2470.942 2671.488 2929.563 2949.031
 54.256 206.654 690.951 1132.198 1153.262 1155.867 1166.019 1391.071 1394.750 1399.892 1419.961 1433.263 1937.595 2174.069 2368.475 2409.482 2427.065 2447.050 2649.796 2657.943 2692.190 2896.939 2904.143 2947.040
 119.582 374.414 662.227 697.023 705.404 919.671 928.942 966.414 1657.019 1665.985 1672.129 1673.799 1680.292 1724.367 1936.983 1954.628 2110.082 2116.100 2145.718 2152.065 2442.986 2449.438 2678.145 2689.854 2693.946
 44.653 649.252 659.855 670.035 717.179 898.584 911.069 1195.583 1385.650 1454.743 1456.058 1728.194 1858.779 1872.603 1883.325 1962.863 2131.956 2153.176 2156.108 2157.859 2171.031 2353.370 2426.739 2438.149 2444.404 2451.592 2639.548 2672.561 2697.741 2928.616 2941.128
 445.915 633.777 646.962 648.951 896.697 940.800 976.349 1152.679 1227.867 1423.594 1673.372 1719.132 1860.307 1881.145 1931.735 2168.802 2172.682 2227.779 2402.372 2651.992 2664.903 2667.917 2668.093 2681.595 2682.118 2719.558 2883.326 2921.084 2945.572 2956.792
 157.948 287.083 476.165 900.041 928.760 930.271 933.444 1197.462 1434.837 1453.350 1642.371 1671.997 1895.709 1896.632 1911.332 1924.361 1931.285 2197.976 2215.961 2446.908 2632.655 2634.672 2657.604 2716.480 2858.165 2907.737
 162.460 287.132 298.260 440.157 464.080 498.165 637.089 662.457 670.261 688.166 879.003 883.001 904.433 1363.836 1373.080 1379.864 1413.862 1427.875 1445.647 1637.042 1651.327 1674.661 1692.528 1892.775 1922.885 1958.213 2132.415 2158.264 2164.976 2177.933 2404.157 2417.272 2465.959 2668.183 2670.181 2872.377 2930.239 2965.407
 316.835 630.559 639.022 657.589 898.988 938.093 954.148 960.013 1115.972 1168.512 1435.953 1908.113 1921.534 1930.168 1960.172 1964.199 2160.984 2164.248 2210.705 2398.394 2420.222 2634.537 2676.707 2730.901 2731.330 2913.899 2942.413
 32.237 363.629 471.414 587.794 620.090 830.463 840.935 854.277 862.509 865.490 867.071 873.740 887.406 1069.520 1086.177 1112.884 1138.526 1141.611 1281.091 1338.105 1349.051 1550.317 1596.067 1604.815 1626.466 1633.381 1820.542 1842.794 1860.284 2062.641 2066.896 2119.043 2374.804 2382.340 2548.055 2568.721 2577.291 2640.485 2831.050 2846.608 2851.984 2875.170 2904.964
 93.278 128.835 155.081 179.255 308.112 384.651 482.299 559.043 561.500 592.308 832.850 856.647 1035.835 1054.862 1085.273 1095.559 1114.228 1134.134 1141.965 1306.588 1308.038 1313.467 1344.468 1359.533 1367.324 1371.716 1391.199 1547.911 1562.781 1568.924 1571.106 1579.961 1609.990 1620.174 1803.151 1807.477 1865.165 1879.558 1885.505 1901.207 2059.801 2063.897 2084.199 2090.168 2375.290 2526.257 2557.961 2580.327 2622.110 2819.470 2833.714 2849.442 2853.591 2879.361
 425.770 558.005 587.059 588.002 843.829 856.402 1101.374 1118.491 1137.487 1344.332 1359.282 1374.194 1614.183 1815.670 1830.577 1835.199 1838.961 1848.304 1859.135 1892.161 2119.666 2312.347 2346.542 2352.409 2357.549 2373.253 2377.006 2380.759 2540.243 2544.521 2563.682 2572.746 2815.614 2827.657 2867.002 2874.501
 553.964 557.185 565.254 566.296 618.026 644.379 646.878 814.959 821.804 845.459 853.199 862.503 866.636 868.986 874.870 1048.399 1055.367 1056.378 1073.451 1105.396 1136.887 1137.632 1348.152 1581.582 1588.151 1788.002 1842.736 1863.703 2043.771 2060.552 2067.801 2091.658 2095.469 2122.424 2137.036 2299.836 2343.749 2349.296 2357.765 2373.203 2385.377 2393.243 2530.149 2535.374 2539.532 2542.281 2601.349 2820.979 2827.723 2862.212
 83.880 550.994 593.848 791.438 805.582 889.774 892.111 1052.999 1104.986 1289.502 1363.900 1377.891 1560.554 1565.073 1593.557 1603.555 1628.420 1797.401 1799.172 1820.122 1824.673 1840.503 1886.312 2106.083 2300.356 2308.448 2312.707 2314.648 2583.155 2585.272 2592.598 2598.200 2618.218 2814.393 2864.891
 136.055 265.897 324.514 399.949 568.228 822.490 888.673 899.758 1050.574 1093.296 1153.096 1304.152 1316.782 1326.894 1335.161 1359.867 1538.461 1559.575 1804.663 1830.345 1835.901 1842.788 1846.916 2091.912 2107.331 2120.408 2137.471 2311.391 2321.683 2337.416 2340.022 2569.655 2579.435 2621.370 2846.368 2848.105 2894.450
 52.176 580.679 605.489 614.403 637.687 830.884 837.059 847.985 860.633 863.320 873.236 881.283 896.849 1083.229 1087.961 1134.023 1319.824 1320.955 1325.300 1338.807 1341.293 1343.513 1349.929 1354.991 1359.073 1540.181 1552.991 1594.563 1611.100 1633.682 1644.142 1830.153 1850.173 2038.222 2047.810 2060.081 2150.953 2319.447 2323.551 2554.808 2576.904 2594.981 2626.663 2810.911 2835.409 2852.650
 591.217 624.189 795.856 830.599 866.891 898.869 1067.840 1090.590 1118.228 1134.719 1292.035 1373.239 1557.644 1597.368 1613.480 1799.145 1829.953 2087.502 2090.109 2091.703 2100.929 2122.551 2131.104 2315.969 2316.721 2321.422 2330.429 2339.352 2579.883 2616.288 2840.604 2854.750 2855.822 2864.107
 164.229 422.950 476.586 555.366 561.886 568.235 605.313 607.683 638.174 641.036 643.773 804.788 855.069 1046.974 1081.117 1097.578 1103.845 1287.488 1311.645 1322.221 1535.533 1572.144 1582.211 1590.044 1829.993 1852.376 1861.150 2046.053 2127.091 2307.097 2313.327 2348.022 2570.936 2586.062 2791.048 2815.166 2831.174 2852.489 2871.628
 8.630 227.436 538.283 557.028 600.926 788.654 812.865 846.069 849.004 863.854 871.183 1064.141 1337.522 1342.948 1349.386 1355.414 1371.457 1562.970 1588.415 1627.341 1805.410 1831.872 1834.946 1844.712 2125.570 2139.167 2143.921 2394.155 2571.761 2626.538 2640.799 2651.938 2793.113 2830.343 2851.189
 237.650 491.186 512.294 701.228 764.399 806.346 946.582 1206.380 1477.865 1479.040 1483.751 1490.083 1497.194 1508.625 1709.287 1757.113 1987.613 1993.543 2045.656 2259.778 2462.828 2541.345 2760.428 2988.978 2995.768
 361.797 477.819 510.639 534.467 757.076 1008.544 1190.118 1242.107 1277.719 1279.988 1435.512 1448.026 1482.879 1501.392 1533.869 1706.213 1735.643 1794.459 1957.570 1958.976 1994.156 1995.956 2001.075 2012.542 2030.390 2226.915 2239.959 2267.413 2285.443 2494.436 2717.588 2733.281
 285.776 524.442 526.558 706.394 756.172 962.308 969.446 999.620 1267.893 1447.834 1497.943 1517.581 1525.147 1688.983 1703.862 1708.704 1727.435 1731.197 1784.183 1976.578 1978.558 2012.529 2221.517 2282.141 2455.561 2508.475 2688.953 2795.855 2973.562 2984.768
 30.820 36.923 380.187 390.283 506.928 732.838 769.275 1271.541 1458.327 1476.823 1497.410 1754.615 1765.074 1938.139 1941.136 1960.822 1989.340 2002.567 2012.254 2257.950 2535.679 2711.179 2742.099 2756.528
 30.724 88.912 119.688 268.701 519.192 535.455 770.955 984.639 988.713 997.940 1182.850 1184.746 1201.308 1212.540 1259.194 1474.921 1486.111 1501.546 1502.990 1516.950 1526.064 1686.672 1733.198 1754.158 2048.619 2183.684 2295.551 2699.289 2975.472
 8.326 220.247 540.213 705.457 726.444 783.941 1027.106 1240.360 1283.147 1307.231 1471.515 1478.191 1716.573 1731.660 1753.189 1929.851 1992.715 2001.693 2011.187 2046.943 2268.325 2270.458 2273.718 2279.763 2461.747 2729.501
 3.158 106.834 152.783 213.422 343.703 380.823 505.191 525.396 780.088 786.533 795.869 958.495 965.636 978.305 1000.469 1216.746 1217.080 1245.868 1263.473 1441.817 1466.540 1492.651 1501.453 1547.738 1728.360 1731.482 1735.394 1745.787 1758.807 1782.394 1972.602 1993.351 2031.501 2249.181 2256.250 2518.022 2544.188 2743.122 2955.606 2965.489 2971.923
 218.177 236.493 304.124 541.074 694.153 746.767 763.306 786.770 1002.872 1019.632 1036.027 1191.797 1198.168 1476.456 1705.579 1760.877 1768.087 1786.365 1981.315 1992.511 2192.194 2203.186 2274.300 2450.492 2459.502 2505.371 2522.047 2739.547 2742.229 2752.813 2761.771 2784.423 2949.905 2970.819
 143.870 197.458 510.760 714.656 734.605 754.551 781.128 946.804 977.376 1021.882 1052.838 1233.576 1455.291 1460.827 1469.124 1470.738 1484.288 1519.581 1702.609 1705.826 1736.251 1738.245 1762.568 1777.050 1785.944 1975.779 1983.632 1988.376 2208.148 2272.432 2523.339 2734.739 2745.117 2935.611 2951.487 2961.429
 65.710 433.363 496.612 504.722 506.138 686.395 746.296 752.314 1025.707 1046.421 1216.784 1232.231 1241.203 1292.112 1471.227 1543.443 1789.343 1956.381 1990.453 2000.012 2229.848 2439.516 2542.451 2759.127 2977.216
 1.176 657.939 932.331 933.179 934.476 1212.187 1219.521 1411.109 1418.964 1672.466 1699.996 1700.987 1930.017 1942.669 1964.267 1982.390 2163.694 2186.172 2223.340 2396.526 2452.990 2460.795 2668.679 2924.474 2930.504 2933.176 2938.019 2943.755 2960.663
 29.480 109.635 161.317 415.824 641.239 689.931 693.728 725.171 917.806 925.675 935.906 984.186 1144.567 1175.278 1180.168 1187.017 1227.885 1410.393 1431.629 1443.525 1445.562 1447.376 1448.177 1460.431 1665.705 1725.733 2175.499 2210.767 2220.124 2227.872 2391.558 2437.983 2439.677 2641.545 2690.772 2695.439 2742.891 2934.907 2954.278 2955.840 2969.517
 223.311 496.312 670.665 705.175 713.126 738.575 890.351 902.213 954.693 957.002 971.203 1134.368 1178.210 1189.867 1197.823 1403.134 1409.782 1443.185 1459.745 1462.649 1700.658 1730.239 1917.009 1925.378 1940.063 1955.937 2164.226 2423.856 2457.588 2665.978 2674.310 2721.522 2878.460 2909.279 2916.166 2926.385 2927.905 2947.362 2958.398
 3.376 69.323 121.316 361.354 682.051 686.920 700.021 713.377 725.107 729.174 893.801 898.668 940.740 941.667 957.246 967.512 983.513 1136.226 1179.998 1219.052 1443.250 1446.931 1456.745 1640.113 1886.108 1903.077 1904.195 1934.644 1950.979 2175.754 2441.722 2445.211 2451.876 2472.773 2661.055 2689.275 2699.401 2924.274 2942.583
 487.179 696.897 709.483 742.035 913.702 923.412 929.608 946.218 957.716 964.343 969.414 1194.794 1411.247 1432.870 1462.801 1469.413 1683.200 1692.346 1895.970 1914.568 1929.118 1933.865 2166.787 2201.019 2213.650 2449.451 2650.603 2669.761 2687.715 2712.073 2723.846 2948.464
 9.122 86.741 99.574 115.671 682.564 686.332 698.584 954.150 973.332 979.101 994.585 1176.832 1178.715 1468.972 1492.828 1493.235 2153.117 2246.624 2416.447 2425.611 2450.087 2671.369 2693.115 2709.748 2715.415 2901.718 2903.153 2954.660
 11.284 493.490 631.538 655.960 660.038 673.384 688.941 704.459 707.461 908.695 918.556 1175.771 1201.746 1426.973 1428.456 1451.404 1452.880 1454.004 1906.554 1955.317 2151.394 2186.155 2221.882 2462.144 2633.768 2662.517 2670.498 2701.702 2728.766 2753.126 2952.062 2982.635
 153.295 173.238 691.595 710.536 716.959 732.857 909.668 956.345 967.433 1153.546 1168.927 1186.944 1211.042 1250.244 1489.727 1700.137 1937.511 1941.922 1959.762 2001.882 2192.611 2207.753 2235.755 2424.719 2440.386 2441.154 2443.298 2459.527 2655.711 2732.664 2917.272 2944.553
 676.705 718.950 719.533 731.363 918.102 919.683 958.626 1131.734 1190.376 1200.573 1206.257 1224.241 1454.979 1464.944 1733.455 1905.885 1909.646 1933.760 2420.868 2679.437 2692.166 2705.206 2901.406 2911.480 2925.168 2947.478 2983.423
 396.645 651.374 677.997 691.755 699.114 708.079 711.545 726.382 743.575 930.219 966.366 988.099 1193.258 1211.110 1214.182 1492.186 1670.524 1686.296 1699.215 1708.115 1733.677 1878.573 1907.183 1927.054 1928.400 1965.764 1980.482 1985.239 2191.722 2209.465 2225.994 2243.874 2394.396 2418.121 2422.994 2423.939 2427.064 2651.755 2668.489 2673.899 2686.596 2711.111 2925.246 2934.525 2936.440 2948.077 2964.674 2971.621
 128.485 738.209 921.551 948.837 966.614 1258.287 1486.129 1675.071 1676.681 1686.154 1708.405 1765.895 1964.392 1984.316 2026.222 2211.874 2221.966 2240.256 2272.924 2446.443 2485.202 2497.233 2695.690 2706.910 2712.194 2932.860 2949.450 2951.232
 14.063 285.648 486.612 490.180 674.673 715.802 909.176 965.161 980.527 983.434 994.431 1203.908 1438.311 1461.916 1474.406 1497.526 1530.708 1696.189 1902.208 1945.613 1957.453 1990.314 2004.539 2169.641 2270.358 2283.812 2483.056 2493.986 2684.631 2689.222 2748.083 2763.874 2952.484 2963.616
 53.803 279.990 340.842 370.933 685.196 691.570 747.383 769.633 1009.770 1020.719 1172.063 1422.541 1473.333 1501.450 1741.440 1921.207 1926.259 1937.526 1958.443 2006.515 2224.462 2431.529 2465.471 2504.797 2667.858 2678.538 2688.709 2704.977 2737.221 2989.710
 396.757 661.863 664.324 689.430 711.107 934.714 948.354 990.861 1182.239 1183.365 1209.139 1263.566 1730.483 1743.735 1935.703 1986.262 2002.410 2188.063 2232.022 2234.699 2432.390 2685.186 2974.781 2984.143
 170.124 522.049 691.009 693.014 755.125 1005.373 1017.846 1182.734 1193.390 1500.880 1697.456 1724.659 1748.178 1963.377 1965.993 1998.157 2194.171 2260.177 2431.357 2447.852 2451.322 2530.151 2930.286 2991.630
 134.575 515.396 953.538 984.454 1165.411 1467.765 1488.832 1507.319 1697.349 1728.864 1736.871 2006.017 2223.371 2237.668 2464.074 2695.733 2701.292 2705.064 2728.218 2949.377 2957.024 2968.368 2979.688
 86.603 147.437 721.727 1173.836 1174.013 1248.909 1254.788 1488.572 1692.388 1715.480 1716.370 1726.533 1955.165 1974.448 2020.958 2179.656 2214.381 2216.593 2467.228 2504.139 2669.381 2700.121 2729.803 2942.320 2945.391 2998.293
 76.725 263.563 352.960 442.568 531.827 711.970 717.159 721.113 964.807 1163.461 1195.456 1211.560 1465.772 1483.075 1484.070 1494.072 1674.328 1697.913 1711.480 1712.165 1759.636 2159.306 2199.297 2444.259 2481.324 2485.787 2525.160 2679.818 2687.651 2961.737 2993.697
 295.014 383.495 724.060 727.927 764.774 938.690 942.445 1184.145 1189.480 1423.309 1469.464 1511.521 1686.926 1726.805 1742.268 1762.961 1774.880 1919.716 1925.674 1936.397 1941.900 1942.693 1972.129 1997.519 2218.650 2436.174 2458.947 2508.161 2649.905 2676.475 2712.623 2721.337 2777.132 2932.025 2974.305
 34.901 258.324 331.744 676.065 954.119 962.504 984.787 989.770 1001.441 1208.743 1224.257 1422.602 1461.536 1708.019 1731.308 1737.129 1781.224 1918.605 1927.769 1930.217 1971.886 1990.076 2496.433 2746.793 2928.527 2955.489 2958.901
 4.339 405.186 510.396 734.892 738.202 741.356 742.981 745.519 755.213 971.952 977.678 1185.643 1213.915 1258.277 1499.587 1674.683 1685.890 1707.729 1760.585 1916.508 1933.639 1975.045 1995.388 1998.406 2028.667 2216.633 2231.936 2235.701 2463.995 2490.384 2498.507 2679.479 2698.181 2760.782 2977.683 2978.963 2998.201
 162.287 413.178 437.950 503.021 737.154 760.723 959.270 960.645 999.868 1019.170 1037.778 1183.561 1198.923 1205.208 1225.633 1226.033 1250.146 1270.281 1286.187 1463.198 1466.310 1468.482 1508.444 1713.877 1716.736 1717.137 1950.442 2018.802 2033.379 2217.234 2231.034 2249.123 2473.256 2513.187 2678.694 2711.018 2952.631
 719.585 721.164 722.870 729.427 753.219 920.599 974.682 986.181 1002.613 1217.801 1228.472 1230.066 1442.614 1452.892 1492.956 1512.533 1707.604 1713.029 1960.279 2431.900 2474.309 2749.181 2955.510 2995.668
 210.924 248.191 936.822 1269.092 1439.798 1501.015 1947.901 1979.956 1996.753 2022.507 2033.566 2224.041 2232.892 2452.876 2482.492 2499.431 2692.885 2712.087 2972.509 2975.501
 715.882 748.471 921.696 955.310 970.491 987.962 1025.652 1452.905 1473.269 1669.566 1677.927 1693.650 1723.697 1741.856 1931.864 1935.637 1939.458 1950.379 1983.626 1991.135 2002.212 2191.105 2230.686 2237.355 2504.955 2682.013 2688.632 2690.493 2730.411 2942.930 2974.642 2988.005
 26.230 160.980 927.272 947.582 948.981 952.821 963.024 1187.453 1437.295 1459.725 1491.113 1493.046 1507.894 1700.417 1920.477 2006.111 2207.244 2445.623 2527.020 2689.925 2940.525 2965.661
 473.709 722.424 937.801 939.082 947.710 956.616 961.389 976.618 977.337 978.829 980.979 1001.755 1184.123 1191.239 1211.222 1229.014 1421.261 1430.614 1457.721 1460.169 1461.961 1478.484 1500.829 1501.575 1682.025 1949.757 1982.759 1999.917 2000.875 2029.747 2194.554 2242.957 2243.631 2458.892 2514.066 2733.556 2742.541
 286.502 372.654 421.630 524.187 706.984 727.069 956.600 972.139 988.305 991.312 1000.241 1202.915 1210.405 1434.043 1447.316 1471.135 1481.438 1491.282 1709.167 1727.565 1757.625 1766.088 1767.768 1777.448 1962.164 1970.623 2002.494 2003.211 2246.933 2247.297 2274.384 2432.487 2456.152 2468.991 2504.785 2509.144 2675.085 2726.601 2744.446 2746.802 2962.967 2974.752
 269.985 441.860 492.824 504.794 512.319 522.582 710.785 721.658 785.699 1000.131 1170.453 1179.867 1201.248 1208.386 1257.183 1436.322 1498.112 1697.374 1701.480 1736.453 1740.839 1741.783 1742.904 1749.569 1778.771 1945.204 1976.870 1987.509 1996.616 2178.439 2202.397 2221.117 2225.411 2243.276 2413.179 2446.794 2486.366 2712.521 2714.482 2721.827 2725.195 2978.758 2983.128
 134.999 271.962 710.593 789.909 910.589 953.058 962.838 964.628 978.519 1415.439 1457.983 1511.534 1675.919 1688.962 1693.924 1713.843 1727.644 1766.555 1940.196 1954.839 1962.903 1987.185 2000.240 2203.214 2220.131 2234.553 2249.863 2253.249 2456.063 2462.647 2517.720 2714.595 2730.626 2743.417 2948.625 2978.887 2986.918 2989.216
 11.622 521.324 691.041 704.605 729.610 730.181 984.473 1160.693 1203.958 1427.938 1437.207 1744.497 1903.672 1972.928 2164.807 2202.457 2223.731 2227.077 2422.734 2453.399 2457.059 2471.697 2480.188 2510.381 2716.224 2739.939 2909.053 2912.037 2955.655
 90.329 126.258 425.280 466.039 656.846 682.539 694.076 709.137 753.576 899.423 937.059 945.788 989.649 1154.166 1159.457 1167.271 1219.980 1227.124 1255.957 1404.642 1415.524 1457.689 1464.990 1481.447 1514.870 1667.836 1716.244 1738.526 1741.510 1763.525 1770.524 2013.827 2015.029 2202.464 2222.008 2236.033 2251.769 2403.994 2425.982 2448.510 2476.414 2731.696 2894.467 2965.211 2975.198
 18.832 707.566 708.142 975.103 1005.725 1169.470 1173.251 1213.056 1257.819 1436.518 1455.408 1459.388 1679.992 1702.667 1749.641 1914.392 1968.615 2152.658 2164.494 2180.107 2198.821 2246.423 2263.236 2489.943 2743.032 2908.602 2971.418
 718.543 890.261 966.508 983.075 1167.966 1204.003 1219.458 1242.742 1484.315 1680.312 1686.584 1739.068 1952.964 1956.548 1962.250 2227.405 2410.696 2434.224 2455.939 2463.212 2466.092 2479.023 2497.987 2680.391 2714.751 2715.352 2934.127 2946.832 2956.790 2982.824 2989.397
 23.670 59.053 429.519 512.956 677.428 733.295 754.889 915.678 935.986 983.816 1154.107 1163.917 1210.607 1215.791 1237.350 1438.751 1449.556 1966.884 2151.253 2174.992 2210.181 2269.750 2474.737 2697.251 2734.646 2920.635
 49.609 414.514 436.429 682.693 750.150 940.145 953.246 979.513 992.409 996.503 1172.087 1180.106 1213.846 1216.565 1450.755 1470.342 1705.374 1708.709 1767.947 2003.036 2014.405 2177.259 2188.217 2505.003 2665.515 2702.114 2743.780 2754.398 2919.065 2946.351 2978.311 2992.469
 178.386 195.924 701.018 716.738 726.645 952.928 996.042 1498.997 1651.361 1710.079 1737.390 1743.388 1911.185 1943.328 1957.029 1996.092 2210.001 2478.760 2511.776 2692.961 2700.240 2705.726 2712.010 2727.599 2740.013 2980.017
 256.929 685.674 735.055 748.816 1234.943 1428.247 1431.360 1456.082 1733.609 1921.788 1960.886 1976.995 1997.524 2261.168 2404.950 2468.797 2670.246 2673.961 2680.242 2713.561 2730.405 2908.911 2961.545 2985.590 2992.856
 31.772 456.207 679.619 680.974 723.186 763.692 915.186 965.322 971.105 1002.228 1176.401 1195.563 1242.142 1275.554 1466.809 1479.765 1684.734 1697.159 1701.229 1895.118 1920.103 1944.261 1957.155 1994.959 2183.998 2208.129 2249.281 2478.425 2724.432 2900.620 2917.653 2920.382
 258.828 493.668 686.626 748.924 752.450 1160.636 1168.019 1255.250 1269.059 1472.416 1500.477 1670.766 1705.669 1724.087 2247.604 2435.975 2499.423 2508.973 2662.833 2669.842 2931.248 2975.113
 469.212 508.611 534.089 698.493 744.394 760.617 935.552 961.353 996.437 1247.652 1256.732 1261.023 1270.736 1743.462 1759.932 1964.697 2220.661 2233.720 2249.281 2275.789 2469.156 2518.346 2709.321 2728.007 2767.218 2769.742 2772.230 2773.060 2798.587 2945.410 2988.172
 40.446 64.913 317.597 443.592 513.658 515.483 523.293 525.411 713.291 964.610 978.715 985.595 986.756 998.671 1177.853 1213.428 1233.710 1255.381 1306.270 1482.562 1696.215 1707.604 1730.663 1741.154 1774.528 1975.789 1994.228 2031.838 2232.802 2253.346 2259.654 2264.466 2290.610 2475.904 2483.675 2510.295 2686.563 2743.423 2754.437 2959.214 2972.009 2989.013
 1.393 130.072 149.976 737.237 746.674 768.985 945.297 965.647 982.193 999.044 1220.361 1237.717 1520.355 1727.257 1743.108 1749.721 1761.324 1771.423 1776.344 1938.000 1977.568 1996.367 2040.042 2244.435 2249.276 2270.268 2286.957 2297.926 2439.872 2462.682 2467.317 2485.578 2517.692 2519.689 2522.888 2703.244 2745.064 2754.960 2770.350 2775.563 2797.123
 146.935 413.667 546.642 693.109 696.838 700.115 705.262 742.669 776.752 986.685 1282.637 1474.317 1508.435 1556.500 1980.528 1996.364 2025.629 2208.584 2247.662 2479.475 2484.333 2525.287 2743.193 2771.631 2958.914 2959.491 2997.628
 141.189 172.317 220.383 396.185 504.497 551.213 712.844 723.348 789.302 801.992 983.921 1019.509 1222.953 1277.890 1293.095 1478.141 1480.515 1483.712 1700.646 1712.991 1732.821 1743.558 1745.113 1772.989 1958.273 1960.856 2190.859 2215.082 2255.625 2273.847 2463.295 2522.989 2537.141 2698.697 2733.106 2768.577 2965.707 2968.981 2983.136 2984.273
 186.609 260.244 706.019 778.547 984.225 987.202 1015.992 1022.581 1220.833 1475.239 1490.432 1515.346 1699.535 1719.291 1747.085 1763.024 1772.994 1956.463 2026.461 2031.683 2033.774 2038.935 2202.393 2223.607 2246.336 2252.111 2281.362 2456.847 2486.643 2487.251 2514.672 2535.548 2541.965 2710.415 2711.615 2745.212 2752.195 2772.965 2990.942 2992.750
 121.245 126.941 690.560 732.180 773.800 987.349 1034.701 1245.870 1250.172 1265.408 1278.615 1280.540 1468.810 1484.634 1495.036 1531.105 1532.808 1727.024 1735.058 1743.204 1780.983 1978.338 1990.314 2016.672 2202.479 2211.494 2290.457 2446.794 2477.375 2482.911 2497.768 2543.879 2738.390 2755.551 2757.994 2971.584
 145.330 293.247 348.106 467.899 508.788 696.179 962.176 967.567 988.888 991.654 1007.683 1020.623 1033.716 1232.787 1242.651 1244.706 1460.268 1492.732 1503.061 1691.663 1702.599 1713.537 1718.350 1722.530 1726.159 1751.321 1760.558 1991.702 2017.562 2223.985 2225.876 2230.416 2233.021 2459.610 2496.516 2497.768 2499.426 2518.369 2526.982 2708.682 2714.917 2748.087 2755.936 2759.146 2788.144 2983.290 2987.817
 156.969 502.978 721.415 758.253 776.927 935.091 970.360 976.257 1005.712 1240.334 1254.965 1285.646 1444.193 1727.415 1766.796 1970.664 1992.924 2184.633 2212.694 2215.043 2225.386 2292.072 2484.338 2487.914 2509.175 2714.952 2718.225 2755.545 2959.439 2986.043
 117.484 197.481 520.445 739.039 751.576 775.868 969.315 972.032 1000.755 1001.793 1018.574 1203.203 1235.972 1279.740 1478.643 1481.230 1514.602 1520.722 1526.112 1532.139 1786.581 1807.927 2242.066 2252.642 2257.065 2262.342 2282.128 2284.954 2295.027 2472.264 2492.913 2695.281 2710.698 2712.777 2761.543 2948.921
 291.054 503.873 521.697 579.140 742.603 795.491 798.503 1004.204 1015.218 1034.983 1264.845 1290.356 1303.431 1321.101 1520.810 1530.063 1538.566 1772.660 2003.633 2010.112 2232.262 2234.409 2255.925 2261.830 2532.423 2561.307 2710.368 2739.939 2757.039 2769.327 2770.885
 459.972 471.782 524.774 541.377 571.403 1054.907 1063.955 1223.024 1229.052 1257.743 1264.891 1272.182 1293.085 1467.962 1733.211 1758.131 1803.514 1808.356 2006.020 2031.936 2036.010 2250.422 2251.151 2296.500 2314.117 2472.715 2561.444 2806.770 2807.614 2817.554
 68.505 241.749 556.830 988.446 1039.451 1471.042 1545.187 1574.815 1804.666 2002.330 2012.854 2049.998 2285.013 2301.434 2486.189 2529.541 2585.890 2840.221
 22.203 298.971 732.354 733.175 755.754 779.383 783.802 797.899 807.800 1028.000 1253.487 1492.745 1545.379 1546.920 1553.254 1734.250 1776.448 1794.283 1807.803 1824.140 2013.887 2237.680 2256.617 2299.934 2508.895 2721.520 2732.926 2734.108 2750.060 2756.057 2774.357 2793.026
 282.605 322.031 751.196 758.577 768.036 777.012 786.001 968.059 1082.469 1269.594 1301.576 1496.611 1514.978 1558.737 1761.050 1802.266 1989.246 2077.368 2229.312 2254.995 2482.914 2536.780 2771.997 2801.103 2812.319
 179.892 318.251 394.362 437.981 820.382 998.484 1055.204 1061.651 1253.420 1272.236 1502.612 1512.357 1518.539 1529.430 1557.209 1744.555 1768.748 1781.830 1793.532 2223.142 2250.370 2277.051 2279.911 2331.954 2543.240 2562.666 2571.713 2579.120 2584.888 2725.745 2776.418 2977.542
 725.799 728.951 826.688 987.472 1003.090 1215.365 1268.884 1275.535 1325.896 1506.410 1529.599 2021.477 2029.298 2041.769 2044.730 2231.639 2273.157 2297.272 2478.274 2508.237 2519.474 2521.983 2532.683 2547.294 2559.132
 440.063 478.352 504.673 508.573 532.906 546.426 734.060 774.207 796.078 1027.662 1047.872 1225.130 1258.587 1271.376 1289.143 1342.696 1487.643 1490.255 1542.817 1556.596 1569.441 1575.628 1789.606 1813.051 1979.937 2002.503 2007.679 2249.587 2257.598 2492.671 2498.196 2527.127 2554.956 2774.579
 62.712 78.732 101.093 275.311 505.132 529.683 551.234 580.105 777.720 796.415 797.979 1023.067 1793.945 1986.447 1997.644 2046.461 2260.437 2291.494 2494.259 2511.752 2513.338 2762.454 2778.532 2815.888
 502.447 519.393 522.527 533.135 741.481 773.941 782.772 823.334 1019.034 1027.401 1252.761 1286.004 1486.125 1753.622 1778.019 1788.896 2026.662 2262.692 2500.864 2501.796 2564.620 2565.394 2570.515 2713.260 2749.287 2752.335 2978.862
 404.746 412.685 556.039 562.130 577.450 605.277 614.315 838.133 845.276 868.281 875.649 882.234 898.132 1079.757 1080.108 1090.339 1094.663 1096.018 1098.509 1312.395 1327.973 1367.231 1565.431 1569.576 1586.331 1594.515 1596.151 1634.727 2046.165 2050.956 2076.135 2079.499 2098.599 2100.535 2298.205 2339.141 2364.920 2552.336 2594.519 2623.174 2639.382 2857.267 2872.287
 144.404 601.230 634.771 823.274 844.120 851.579 1075.725 1148.497 1337.168 1361.598 1373.967 1398.930 1411.927 1573.415 1587.087 1820.643 1829.542 1910.770 2041.356 2058.624 2119.709 2294.370 2298.300 2313.197 2542.327 2561.353 2812.780 2842.018 2891.941 2893.601
 23.361 221.245 244.634 493.799 551.258 560.830 843.275 1069.572 1128.584 1140.244 1314.364 1321.405 1336.705 1348.655 1359.935 1369.935 1563.091 1581.425 1582.180 1618.896 1634.472 1654.748 1658.042 1810.830 1852.972 1858.472 2065.253 2067.532 2075.140 2084.635 2092.490 2107.578 2113.935 2119.594 2132.393 2306.493 2320.919 2370.564 2389.304 2573.809 2595.322 2613.142 2809.903
 69.713 88.334 313.261 580.592 601.411 605.717 612.315 621.335 798.670 812.656 824.151 840.642 861.766 864.434 1093.967 1108.636 1148.959 1298.283 1303.176 1318.548 1365.127 1372.853 1538.390 1823.010 2071.846 2094.385 2130.342 2587.554 2605.353 2810.884 2884.212 2891.344
 595.572 604.592 607.472 619.217 629.683 863.502 871.477 880.191 1102.415 1130.041 1351.137 1362.023 1369.024 1380.599 1557.788 1578.032 1598.622 1625.887 1846.330 2091.481 2092.143 2304.018 2328.050 2336.275 2350.190 2367.138 2588.097 2602.412 2616.146 2620.202 2624.090 2632.896 2640.461 2832.626 2871.349 2878.619 2890.574 2891.002
 563.820 580.868 590.795 663.075 813.710 820.023 823.739 836.887 895.546 1090.927 1113.915 1145.917 1342.868 1372.192 1374.139 1389.790 1391.546 1579.358 1586.997 1587.629 1609.163 1610.234 2084.949 2099.941 2101.702 2309.517 2338.710 2588.506 2596.057 2605.548 2804.330 2815.445 2896.499
 149.746 228.599 480.037 547.600 569.179 845.050 866.301 1056.348 1080.807 1087.278 1101.355 1127.284 1143.178 1362.827 1584.083 1855.736 1881.601 1909.613 2059.139 2080.161 2101.175 2106.296 2119.574 2141.104 2295.401 2314.589 2330.215 2351.798 2367.015 2371.670 2376.047 2405.617 2614.986 2635.121 2636.620 2638.877 2866.761
 105.806 122.925 343.112 411.415 593.311 607.093 826.794 896.848 901.173 1043.503 1068.612 1083.199 1097.201 1109.999 1121.438 1134.071 1163.472 1591.637 1602.097 1607.676 1637.638 1848.939 1861.973 1875.228 2081.423 2106.802 2119.599 2120.108 2130.463 2136.217 2141.449 2333.958 2369.145 2371.873 2411.064 2621.605 2628.249 2637.516 2870.558 2880.712
 552.723 560.485 595.679 627.496 819.357 824.429 834.914 843.857 847.346 876.087 908.598 1070.247 1125.052 1130.321 1133.159 1297.169 1299.083 1307.285 1358.557 1389.836 1572.870 1850.514 1883.584 2072.419 2089.404 2322.449 2334.216 2355.118 2382.117 2637.577 2641.876 2643.550 2663.422 2823.907 2835.416 2875.350 2885.733 2897.807 2899.516
 236.379 468.442 587.427 588.348 609.014 631.011 655.829 829.899 865.822 866.232 1061.401 1077.069 1090.059 1142.624 1324.691 1349.420 1359.792 1365.517 1370.230 1397.006 1568.354 1576.496 1586.904 1628.369 1659.577 1883.355 2075.091 2098.142 2102.813 2111.170 2125.996 2137.336 2156.492 2328.631 2397.098 2578.473 2591.310 2845.928
 6.675 31.925 151.919 434.865 586.019 609.163 633.056 903.712 1109.453 1162.257 1334.917 1362.717 1376.395 1394.665 1581.896 1607.508 1624.188 1635.106 1667.820 1837.327 1868.495 2076.204 2084.514 2105.082 2107.952 2135.411 2142.450 2316.035 2322.665 2592.891 2634.414 2830.867 2857.253 2869.286
 107.855 579.260 610.695 612.785 630.215 828.693 888.792 1109.212 1118.087 1137.330 1140.821 1400.869 1572.634 1621.663 1635.627 1672.317 1865.004 2081.181 2117.508 2149.013 2158.117 2324.687 2342.308 2387.091 2395.701 2586.159 2627.550 2631.178 2642.899 2646.593 2658.002 2850.857 2889.074 2903.151
 45.978 355.444 392.121 420.503 589.179 650.304 676.205 884.287 1128.790 1131.891 1365.538 1368.943 1386.521 1616.761 1635.424 1647.834 1855.203 1875.824 2080.128 2162.532 2332.886 2399.318 2613.389 2634.688 2635.272 2640.077 2828.276 2837.814 2846.899 2854.781 2857.070 2863.515 2867.054 2885.903 2889.486 2901.261
 478.601 624.685 641.396 823.556 828.973 851.139 863.762 882.088 885.128 1062.554 1099.617 1107.898 1110.589 1171.821 1340.236 1370.672 1558.425 1578.385 1585.909 1668.213 1841.561 1860.901 1872.990 1924.329 1926.177 2107.328 2115.013 2121.049 2368.683 2381.378 2387.673 2407.975 2655.135 2823.113 2832.553 2868.796
 7.983 8.185 839.500 847.717 874.210 879.943 1098.760 1103.038 1104.922 1133.691 1340.323 1657.207 1841.846 1882.284 2139.468 2156.645 2351.342 2368.592 2369.928 2423.329 2588.099 2595.943 2603.950 2887.798 2904.124
 294.094 373.340 836.736 849.889 869.123 1054.204 1098.215 1099.687 1347.148 1351.151 1382.042 1418.032 1595.419 1627.172 1862.713 1866.901 1871.693 2079.035 2081.162 2087.100 2140.199 2164.086 2364.380 2564.042 2588.590 2617.966 2640.064 2845.205 2851.454
 53.417 232.113 580.804 599.357 624.199 629.679 881.543 1062.289 1065.545 1326.889 1343.163 1373.171 1381.537 1389.881 1405.713 1605.268 1617.862 1679.108 1859.077 1865.042 2056.388 2070.361 2101.491 2145.253 2359.833 2361.608 2390.687 2559.774 2625.880 2826.663 2857.227 2875.212 2906.675
 113.740 171.625 307.282 584.041 653.081 663.098 665.982 890.379 1076.815 1087.278 1097.079 1133.695 1134.597 1146.421 1164.090 1174.365 1333.893 1373.421 1381.955 1399.687 1609.392 1657.770 1839.191 1873.431 1909.574 2089.544 2146.534 2325.445 2328.114 2367.733 2376.290 2379.117 2402.396 2615.505 2616.648 2881.825 2895.803
 97.989 159.492 602.398 624.572 646.720 843.746 884.653 927.909 1116.960 1130.327 1387.831 1591.736 1598.354 1648.638 1822.040 1839.350 1859.436 2598.984 2613.349 2668.625
 224.833 278.275 576.964 578.580 586.545 612.379 830.365 894.023 898.665 1081.338 1325.699 1587.893 1616.914 1669.272 1885.274 2324.628 2365.313 2386.844 2600.585 2611.967 2664.677 2675.901 2822.068 2921.345
 124.960 408.042 610.776 646.618 678.057 681.993 860.404 1159.685 1407.935 1411.013 1598.312 1861.693 1877.532 1913.822 1916.708 2110.988 2377.798 2449.357 2629.528 2654.205
 400.636 655.303 883.247 915.389 943.064 947.616 961.462 1152.727 1181.605 1376.296 1602.130 1685.120 1688.486 1844.345 1911.381 2134.683 2145.920 2366.434 2446.631 2581.010 2608.485 2884.482 2888.020
 72.636 306.916 419.130 493.037 619.579 703.242 862.625 871.502 873.127 1128.585 1179.469 1400.119 1424.522 1430.170 1681.674 1846.372 1887.102 1929.134 2111.915 2164.623 2364.436 2381.795 2411.871 2849.671 2859.066 2862.890 2904.312 2925.066
 14.043 90.771 237.808 329.833 396.849 433.875 481.277 608.987 625.062 634.895 659.030 670.872 861.445 873.420 884.169 896.518 929.117 943.776 1082.904 1106.700 1136.481 1163.342 1356.914 1357.515 1365.629 1381.391 1615.867 1645.748 1876.275 1892.689 1899.630 1951.103 2117.173 2142.752 2162.605 2405.598 2639.185 2643.240 2879.427 2882.438 2925.292
 22.511 158.479 607.352 618.362 839.370 879.270 883.002 1183.828 1391.723 1635.964 1647.550 1872.616 1892.377 2453.920 2666.660 2903.265 2928.050 2940.351
 297.681 629.799 632.500 646.844 880.572 888.522 894.634 939.221 1101.598 1104.904 1144.677 1147.238 1173.017 1175.421 1193.940 1371.904 1382.152 1633.869 1917.213 2083.604 2151.749 2193.828 2358.756 2366.995 2378.654 2385.659 2431.222 2448.444 2602.884 2640.306 2675.947 2860.589 2891.114 2917.962
 664.553 706.279 910.752 923.808 1173.223 1426.461 1450.594 1602.095 1847.618 1854.824 1863.309 2146.391 2164.755 2356.400 2381.130 2383.925 2395.152 2397.911 2398.670 2414.049 2677.752 2908.467 2930.346
 200.627 702.973 896.739 939.748 1121.056 1191.630 1204.369 1373.933 1444.290 1613.363 1866.264 2159.204 2200.292 2367.130 2665.083 2683.654 2888.278 2909.362 2918.046 2939.244
 240.570 619.052 654.730 659.653 678.060 690.423 854.276 895.586 935.618 937.107 1137.520 1147.451 1401.639 1417.957 1591.859 1663.594 1678.457 1881.238 1901.032 1919.980 2401.004 2430.455 2440.041 2642.998 2643.173 2667.054 2876.185 2893.676 2925.455
 642.117 653.165 675.982 867.431 875.067 899.704 1094.378 1106.439 1132.966 1159.233 1357.331 1379.323 1426.576 1436.197 1907.849 1932.816 2135.229 2389.382 2669.313 2684.535 2874.153 2894.651 2935.684
 501.312 564.202 751.890 810.173 824.406 828.473 993.915 1022.108 1029.090 1048.168 1050.490 1225.784 1232.456 1238.026 1244.156 1269.852 1309.773 1470.697 1479.838 1498.180 1501.226 1524.716 1555.282 1744.256 1754.802 1965.268 2216.565 2235.298 2285.616 2300.006 2311.999 2313.305 2472.668 2479.042 2718.704 2734.180 2752.275 2767.743 2777.930 2787.324 2795.675 2981.764
 288.457 361.893 539.254 543.742 570.600 731.913 749.324 775.347 796.821 809.812 1006.586 1041.607 1050.421 1238.647 1277.609 1470.991 1529.175 1752.526 1766.374 1770.560 1975.484 2015.710 2035.473 2042.735 2056.042 2281.879 2512.235 2558.059 2577.056 2780.967 2809.647
 46.567 543.484 742.205 783.018 988.643 1004.192 1258.582 1264.912 1308.917 1514.146 1518.501 1549.115 1573.621 1830.677 1995.394 2012.037 2255.562 2276.239 2286.497 2291.526 2483.752 2492.204 2508.073 2558.259 2762.050 2778.271 2790.210 2798.716 2990.905
 82.924 115.150 165.765 262.582 361.211 493.887 518.569 525.959 539.810 570.223 734.029 825.004 991.203 1063.956 1072.555 1219.037 1267.800 1514.002 1532.659 1760.257 1765.875 1789.711 1978.952 1981.925 1983.809 2003.378 2013.218 2062.486 2269.424 2271.124 2283.713 2287.942 2499.688 2734.908 2756.670 2762.047 2771.703 2818.186
 297.416 321.752 520.694 537.618 548.068 737.600 756.443 768.605 787.423 820.223 989.706 1034.544 1037.419 1042.241 1258.029 1327.014 1517.468 1538.835 1577.942 1744.024 1782.374 1822.307 1992.450 2002.739 2025.569 2292.886 2302.288 2309.866 2539.071 2560.351 2812.527 2980.390
 115.983 225.120 507.675 540.450 548.945 741.546 757.468 778.090 1001.073 1240.252 1241.565 1272.827 1463.800 1496.742 1561.465 1718.762 1783.087 1794.344 1977.669 1983.033 2000.596 2046.135 2246.552 2264.459 2499.048 2557.624 2745.393 2748.304 2770.479 2776.495 2985.111
 473.882 511.173 541.351 742.174 746.064 765.549 780.364 814.691 1018.358 1026.022 1243.312 1495.621 1510.167 1530.330 1533.882 1541.917 1570.892 1757.678 1798.858 1819.459 1995.535 2013.230 2063.594 2237.174 2290.051 2311.603 2318.351 2468.457 2806.161 2977.564 2978.456
 228.386 280.005 367.975 481.245 510.880 562.588 789.895 993.913 1241.257 1291.178 1302.386 1459.507 1490.509 1527.758 1528.031 1552.970 1574.787 1758.627 1804.157 1974.945 1976.774 1989.038 2021.789 2236.023 2267.676 2305.206 2532.416 2571.791 2573.184 2771.537 2793.317 2812.899
 133.703 234.395 279.282 361.195 382.711 409.880 488.838 490.556 557.005 723.512 775.176 811.748 1036.826 1239.030 1243.248 1273.884 1277.483 1303.740 1540.407 1708.588 1728.882 1775.985 1799.251 2002.773 2027.005 2050.798 2068.079 2285.710 2312.700 2470.612 2519.150 2547.484 2754.639
 24.651 47.237 63.735 372.695 527.737 529.509 544.648 731.702 766.528 776.898 787.814 805.626 987.834 1007.517 1257.582 1268.389 1279.462 1503.982 1512.951 1520.870 1524.938 1733.982 1738.759 1749.736 1765.234 1782.453 1982.139 2471.229 2509.945 2515.211 2520.071 2538.173 2557.084 2741.888 2760.516 2768.304 2808.548 2817.678 2832.430
 543.854 556.001 593.021 814.463 825.031 860.167 865.739 1033.376 1052.803 1104.445 1111.671 1547.505 1558.666 1579.766 1596.997 1598.479 1781.952 1806.239 1855.068 1859.496 2044.901 2072.764 2100.438 2316.449 2328.498 2350.550 2515.497 2573.223 2574.862 2607.484 2753.296 2762.116 2834.917
 11.098 273.693 477.373 533.418 610.968 769.817 872.005 1027.153 1055.490 1074.335 1110.038 1269.349 1287.700 1313.248 1338.377 1530.973 1576.059 1827.958 1830.718 2292.528 2293.046 2328.157 2542.564 2590.991 2592.976 2767.763 2788.670 2791.976 2837.559
 288.720 412.236 487.816 795.065 1039.796 1291.718 1299.624 1331.019 1348.991 1570.278 1591.320 1793.767 1794.310 1822.509 1830.120 2035.399 2052.156 2054.606 2096.537 2102.454 2110.773 2288.069 2325.325 2330.677 2336.478 2380.690 2533.552 2606.972 2607.416 2614.340 2780.906 2785.936 2833.365
 42.440 295.632 302.631 311.118 412.521 416.886 592.926 834.185 837.831 861.136 882.990 1063.105 1087.981 1098.720 1101.362 1320.987 1341.591 1561.136 1580.764 1588.024 1760.554 1783.874 1802.577 1836.244 1863.066 2056.895 2074.628 2091.739 2289.844 2323.111 2522.633 2558.243 2565.147 2576.331 2577.684 2758.366 2791.081 2842.706 2863.517
 213.082 268.193 529.465 557.963 817.945 819.863 847.496 850.680 851.419 858.420 864.199 1029.437 1093.689 1284.609 1305.556 1330.512 1333.415 1386.034 1533.256 1540.390 1551.529 1556.670 1558.196 1581.734 1589.849 1594.177 2065.112 2066.402 2082.760 2315.285 2378.520 2559.958 2824.632 2827.239 2861.715
 40.126 212.405 550.173 564.915 788.950 791.745 804.321 806.692 834.263 845.044 876.050 1059.382 1069.919 1103.978 1117.569 1302.760 1365.232 1535.986 1589.909 1596.480 1621.193 1798.103 1807.707 1810.437 1831.239 1857.289 1859.821 2785.126 2819.226 2841.233
 9.042 128.760 485.168 553.750 607.724 610.325 847.469 1042.787 1057.334 1067.138 1069.704 1265.227 1305.261 1309.104 1316.526 1331.197 1348.321 1533.750 1792.563 1815.566 1880.009 2026.564 2094.897 2122.556 2255.373 2321.584 2353.476 2576.102 2585.988 2757.348 2778.713 2788.501 2807.311 2829.003 2839.594 2841.431 2853.452
 451.573 765.311 1059.802 1102.472 1123.069 1289.228 1357.385 1543.528 1610.444 1635.554 1775.798 1791.944 1834.121 2085.335 2091.107 2103.075 2104.666 2116.488 2352.930 2568.911 2804.588 2805.358 2818.035 2820.807 2835.527 2872.915
 546.164 547.680 571.203 579.460 797.272 803.831 808.180 1052.480 1068.402 1069.355 1070.059 1107.482 1346.028 2052.754 2063.894 2294.991 2309.164 2352.330 2371.807 2580.218 2602.235 2621.535 2766.608
 96.021 114.761 292.587 402.341 532.708 605.262 610.946 801.586 808.118 827.960 838.367 1027.079 1035.171 1112.944 1261.006 1270.278 1313.522 1332.950 1524.274 1565.024 1570.463 1598.664 1768.019 1770.673 1772.439 1782.499 1790.713 1808.945 1822.336 2012.006 2034.150 2046.085 2056.363 2099.960 2258.137 2280.982 2288.006 2303.026 2355.862 2517.487 2533.808 2536.301 2582.692 2588.824 2604.141 2605.914 2780.660 2806.186 2837.160
 100.169 160.498 640.267 939.034 1125.106 1398.601 1651.196 1890.394 2106.702 2127.903 2153.325 2158.138 2357.505 2389.656 2637.399 2664.499 2844.392 2886.093 2887.882 2892.072
 225.014 644.573 660.269 661.703 668.869 670.652 932.258 1154.297 1165.384 1172.787 1393.051 1395.495 1411.564 1625.218 1658.152 1661.122 1670.650 1864.435 2120.236 2130.673 2347.218 2363.246 2374.237 2594.310 2630.779 2666.597 2668.973 2846.320 2865.293 2880.042
 84.620 146.261 408.212 659.317 665.622 853.259 905.588 1113.748 1136.432 1147.916 1189.087 1379.923 1381.432 1384.900 1400.586 1635.486 1872.501 2111.355 2151.319 2356.291 2364.528 2406.919 2411.327 2446.178 2608.630 2616.103 2644.733
 622.492 648.163 843.553 858.767 888.189 898.518 1140.132 1154.627 1161.690 1185.389 1368.970 1387.814 1412.859 1444.624 1580.014 1629.115 1633.818 1666.563 1831.795 1858.252 1893.910 2141.857 2145.106 2163.955 2185.807 2435.523 2441.943 2628.494 2862.716 2905.873 2907.974 2924.150
 263.910 370.304 432.894 433.726 617.185 690.703 858.725 883.893 908.868 921.691 930.781 1107.608 1121.265 1165.026 1167.337 1193.584 1337.830 1392.204 1658.041 1669.326 1851.963 1896.031 2111.778 2145.896 2163.514 2173.743 2404.046 2579.997 2643.806 2657.353 2658.726 2860.361 2882.213 2889.573
 210.280 607.837 640.606 678.690 1120.201 1143.662 1392.120 1592.815 1651.594 1658.746 1670.323 1857.751 1872.430 1889.083 1916.689 2125.752 2135.303 2142.907 2180.308 2344.495 2355.439 2362.870 2412.059 2630.775 2646.929 2652.232 2888.184 2898.948 2899.565
 217.310 242.161 380.496 643.344 661.487 676.716 877.200 885.922 922.968 932.977 1103.847 1115.745 1150.439 1174.846 1187.032 1434.408 1605.629 1607.304 1622.119 1627.987 1642.419 1685.214 1700.336 1849.281 1896.235 2100.505 2111.071 2370.533 2395.916 2399.969 2417.179 2428.295 2602.860 2646.252 2662.373 2672.178 2848.575
 69.296 313.931 642.242 657.361 686.236 928.422 1109.289 1132.988 1145.116 1154.919 1385.244 1389.469 1415.208 1617.139 1627.843 1652.601 1875.880 1900.584 2136.239 2363.443 2389.095 2423.364 2604.580 2612.245 2615.265 2644.518 2876.015 2900.756 2907.460 2909.118 2932.941
 191.423 201.929 349.214 351.639 382.118 859.883 898.120 903.212 907.819 912.023 1108.447 1133.101 1146.701 1163.073 1362.179 1369.529 1384.884 1389.155 1437.078 1604.389 1665.682 1666.517 1875.128 1904.250 1909.090 1929.848 2109.052 2110.117 2148.647 2161.957 2339.851 2376.311 2406.473 2417.196 2884.348 2890.901
 287.900 352.746 588.681 599.854 602.717 635.763 670.699 888.330 1114.607 1135.950 1136.532 1137.319 1151.671 1375.108 1378.470 1596.575 1647.420 1889.249 2104.891 2171.530 2384.800 2424.136 2660.286 2866.374 2890.969 2896.209 2926.774 2929.017
 93.199 111.705 142.177 280.198 335.936 530.354 536.749 760.419 966.497 1001.078 1013.700 1033.295 1050.754 1051.493 1060.262 1516.521 1525.519 1560.628 1746.918 1770.443 1772.852 1788.185 1976.092 2003.478 2026.920 2034.976 2072.547 2207.477 2251.947 2258.381 2286.195 2545.093 2749.567 2765.084 2777.645 2792.408 2832.757 2997.757
 64.696 185.665 345.852 738.426 739.831 764.216 784.457 830.537 1219.147 1285.898 1478.165 1503.255 1510.456 1548.881 1748.543 1753.665 1760.016 1762.984 1808.892 2020.474 2029.190 2221.666 2306.765 2505.493 2562.523 2736.179 2763.209 2793.176 2959.595
 409.281 533.230 535.341 558.425 720.648 736.099 814.467 1001.972 1006.203 1033.269 1038.620 1049.198 1500.011 1795.196 1809.182 1814.054 1979.316 2068.847 2244.283 2248.147 2264.565 2292.852 2458.981 2476.397 2503.584 2511.020 2537.366 2540.082 2744.977 2751.115 2805.069 2807.695 2835.873
 130.865 153.522 249.637 541.539 552.668 575.347 753.051 777.072 799.821 800.119 1038.290 1051.286 1239.970 1262.976 1268.012 1305.166 1492.083 1558.646 1725.801 1728.280 1775.553 1787.560 1967.169 1987.089 1995.604 2042.964 2046.427 2049.673 2050.690 2079.696 2226.068 2272.860 2497.502 2577.117 2796.168 2966.087
 89.088 339.569 346.699 417.317 439.981 754.126 765.090 1027.131 1062.263 1273.309 1533.237 1547.926 1718.171 1723.462 1749.849 1760.643 1772.907 1774.818 2026.064 2027.474 2033.116 2047.203 2226.378 2271.816 2542.260 2558.987 2757.733 2780.199 2834.690
 46.216 384.854 727.898 768.912 1039.004 1077.025 1247.135 1263.978 1274.040 1280.812 1282.407 1500.757 1541.024 1563.061 1564.132 1760.271 1780.041 1791.363 1794.460 1822.097 1826.869 2003.465 2040.926 2058.474 2064.519 2248.990 2262.869 2276.036 2278.405 2290.409 2292.190 2306.898 2534.880 2556.587 2557.872 2576.035 2728.596 2801.211 2802.518 2998.919
 8.955 182.291 495.725 502.100 520.574 562.825 568.333 570.444 1036.982 1042.083 1259.294 1475.291 1485.474 1486.656 1531.413 1545.532 1546.481 1582.348 1767.434 1804.004 1992.378 1993.717 2243.505 2248.377 2314.242 2481.142 2482.897 2734.716 2767.175 2983.706
 524.197 545.452 548.026 796.397 797.088 1058.572 1260.751 1757.402 1762.937 1804.903 1992.129 1998.451 2023.632 2072.532 2224.529 2227.638 2228.200 2261.771 2263.289 2264.698 2271.203 2495.927 2728.979 2737.666 2763.092 2983.319
 64.052 509.743 515.357 538.964 733.006 745.412 1025.874 1505.755 1516.627 1518.068 1534.882 1768.411 2069.149 2242.519 2269.852 2275.912 2331.340 2488.062 2515.033 2551.385 2731.545 2972.316 2979.226
 47.787 161.823 503.236 506.420 577.788 733.390 778.579 797.770 1023.100 1234.931 1265.013 1289.007 1501.950 1506.481 1565.256 1750.179 1814.631 2003.218 2012.223 2044.165 2236.580 2255.787 2272.931 2299.138 2335.483 2480.905 2490.955 2723.946 2727.589 2765.998 2766.989 2812.434 2967.636 2970.530 2995.884
 42.886 668.748 694.967 701.577 952.958 956.636 959.828 973.132 1173.796 1207.759 1238.946 1265.295 1697.724 1739.671 2002.341 2178.585 2184.319 2197.911 2209.724 2258.535 2432.046 2458.835 2460.872 2466.907 2469.648 2473.958 2503.749 2701.274 2715.530 2957.537 2959.589
 46.459 217.475 463.563 697.183 727.986 731.259 736.125 754.462 920.141 922.608 967.315 982.612 983.430 1027.361 1156.725 1175.348 1225.639 1229.613 1250.026 1252.634 1499.384 1677.948 1693.138 1725.003 1739.991 1741.337 1742.861 1748.113 1757.871 1766.374 1915.100 1974.752 2183.466 2188.890 2197.780 2199.523 2244.730 2494.866 2694.962 2722.181 2777.095 2910.922 2997.978
 484.243 522.764 686.767 701.128 730.379 737.208 955.915 1231.929 1242.806 1441.921 1488.737 1512.891 1513.729 1747.570 1910.992 1958.954 2019.569 2201.356 2232.780 2251.736 2445.459 2454.442 2476.126 2485.969 2507.818 2687.637 2691.014 2726.515 2730.753 2929.568 2933.280 2938.149
 287.438 457.980 662.452 730.160 738.636 916.532 926.366 934.323 940.640 967.260 992.368 999.872 1245.202 1246.198 1449.368 1458.835 1459.926 1466.117 1471.824 1474.816 1694.577 1765.747 1932.048 1976.514 1984.029 2176.130 2209.014 2211.508 2220.090 2414.609 2424.988 2482.813 2492.930 2760.075 2988.582
 363.863 407.270 508.937 527.725 692.008 695.658 734.750 739.831 949.213 967.879 973.874 1206.283 1212.783 1219.413 1437.278 1449.882 1505.656 1715.165 1739.756 1783.204 1946.820 1991.087 1994.169 2198.678 2235.789 2254.422 2417.472 2463.535 2467.204 2495.951 2681.088 2741.018 2975.084 2976.765
 54.823 256.499 709.301 721.844 729.411 754.571 763.425 950.472 964.975 965.462 1175.266 1407.631 1475.738 1706.164 1762.575 1957.085 1995.555 2232.923 2471.540 2495.382 2690.132 2712.615 2719.090 2764.884 2937.962 2951.610 2971.965
 27.673 119.860 174.626 390.612 508.413 512.010 523.576 691.725 710.781 728.115 751.436 930.958 958.527 969.556 977.065 997.051 1182.692 1193.894 1475.260 1479.632 1483.668 1698.902 1716.301 1723.856 1754.194 1931.448 1951.804 1972.601 1973.707 2171.478 2207.279 2460.847 2468.688 2703.142 2711.387 2729.549 2760.330 2900.299 2962.443 2975.619
 15.862 188.399 924.967 934.125 969.964 994.527 1186.146 1203.312 1277.677 1434.059 1471.886 1686.816 1690.857 1744.601 1938.123 1945.838 1948.260 1965.689 1967.728 1994.693 2159.208 2190.944 2199.482 2414.603 2445.938 2474.638 2483.821 2680.620 2714.579 2753.665 2945.245 2948.508 2951.155 2961.145 2976.820 2979.141
 17.843 259.601 712.217 737.475 738.623 746.917 914.403 920.200 957.192 962.351 1000.076 1031.642 1222.710 1237.158 1478.124 1520.924 1731.983 1742.628 1920.024 2193.359 2201.885 2413.110 2438.592 2444.279 2454.999 2456.785 2479.843 2482.706 2485.739 2663.951 2734.756 2762.142 2961.520 2970.266 2987.207
 21.336 507.975 689.248 692.310 699.094 766.778 981.031 1196.143 1223.971 1230.601 1451.997 1477.794 1486.460 1711.050 1740.622 1751.459 1754.661 1953.705 1954.583 1992.757 2004.356 2017.722 2182.648 2204.444 2245.363 2441.762 2468.586 2518.796 2704.044 2706.330 2717.695 2734.270 2740.008 2761.327 2916.658 2936.237 2947.144 2960.655 2979.018 2984.966
 156.231 440.897 619.176 654.849 866.567 881.241 893.383 1179.658 1363.594 1598.332 1688.815 1854.486 1874.447 1892.603 1923.465 1924.893 1948.987 2156.638 2169.731 2193.528 2397.860 2449.759 2653.827 2711.368 2933.407
 243.581 335.067 654.259 680.601 685.265 851.468 866.460 892.076 899.608 937.642 1094.923 1095.143 1136.752 1146.538 1634.365 1656.772 1675.510 1836.528 1939.279 1956.756 2182.575 2357.661 2385.260 2606.113 2616.826 2672.292 2916.393 2943.464
 124.265 203.178 213.778 383.317 450.117 611.936 612.916 664.874 685.378 900.470 1128.594 1152.538 1394.392 1423.339 1618.507 1653.079 1654.974 1665.641 1690.576 1854.818 1877.050 1910.413 1926.997 1933.461 1955.327 2142.168 2644.318 2666.095 2922.512
 137.109 164.190 632.705 638.070 654.193 660.349 676.310 878.865 919.901 928.141 1152.703 1398.215 1406.358 1416.925 1647.469 1694.828 1893.071 1952.212 1953.304 2168.433 2395.534 2397.814 2635.475 2670.235 2671.651 2867.086 2921.204 2940.697 2950.638 2966.142
 140.319 204.664 234.926 277.726 392.000 657.699 665.306 920.592 936.252 1094.319 1133.797 1151.605 1181.296 1184.452 1185.155 1379.357 1386.288 1423.756 1685.271 1880.120 1904.191 1922.815 1932.329 1946.090 2120.985 2124.080 2145.868 2382.818 2391.968 2414.376 2651.243 2953.905
 25.844 190.378 376.543 404.444 889.396 1103.286 1185.089 1195.240 1385.796 1422.144 1616.355 1848.576 1865.629 1875.700 1901.299 1911.474 1922.858 1951.789 2091.971 2124.733 2137.949 2155.433 2159.502 2363.980 2423.383 2650.111 2676.235 2701.672 2858.642 2869.858 2880.476 2926.826
 34.083 147.182 390.488 613.044 857.734 878.198 1116.007 1126.109 1167.738 1174.020 1354.892 1364.638 1372.920 1385.241 1609.361 1645.617 1909.885 1916.619 1932.997 2146.032 2377.195 2415.828 2892.916 2905.153 2916.157 2937.332 2939.913 2947.035
 43.003 360.628 610.387 646.928 654.111 674.596 679.199 892.676 894.545 1132.985 1423.087 1613.472 1655.521 1697.072 1868.813 1917.661 1933.338 2102.355 2154.172 2160.524 2351.036 2404.930 2406.377 2595.007 2618.273 2625.252 2660.869 2874.057 2894.982
 432.350 688.092 887.471 929.241 1130.136 1148.989 1184.666 1370.612 1394.294 1421.257 1628.583 1640.884 1656.485 1708.432 1846.564 1893.627 1925.352 2123.516 2145.180 2159.483 2166.294 2179.971 2351.261 2383.750 2416.371 2419.945 2430.096 2615.388 2644.555 2656.779 2896.404 2907.101 2917.192
 226.884 293.526 307.510 645.919 1116.124 1163.158 1378.828 1400.300 1401.431 1408.099 1414.731 1460.618 1654.377 1694.162 1709.466 1865.707 1910.207 1916.637 2115.373 2121.513 2200.909 2357.745 2365.070 2376.376 2388.953 2391.426 2463.024 2631.777 2646.306 2655.884 2674.387 2679.046 2851.119 2875.804 2879.793 2882.569 2897.417 2927.828 2934.840 2971.691
 418.892 584.453 610.970 669.045 795.358 876.883 1052.395 1109.656 1333.672 1334.800 1366.394 1590.278 1613.358 1619.240 1637.247 1644.693 1657.562 1802.923 1845.849 2088.796 2092.400 2111.821 2112.070 2139.879 2315.799 2388.973 2572.361 2579.072 2601.138 2632.423 2857.935 2910.122
 4.712 27.230 279.562 543.000 615.630 621.384 629.087 806.861 877.240 880.309 1064.720 1090.854 1109.376 1122.948 1142.427 1157.512 1319.012 1361.427 1397.007 1581.077 1632.300 1819.981 1840.950 2112.144 2151.811 2308.473 2355.600 2356.185 2577.492 2587.280 2605.589 2631.580 2652.295 2661.253 2664.997 2823.577 2826.760 2862.387
 85.886 273.603 400.700 495.778 589.063 592.073 596.029 800.915 840.547 843.258 872.277 1047.080 1099.695 1330.923 1375.942 1378.018 1595.349 1614.659 1839.337 2069.697 2084.817 2111.973 2367.765 2385.408 2390.953 2633.068 2650.124 2827.738 2875.795
 29.048 211.196 239.442 592.131 821.702 828.928 852.094 881.266 1073.862 1076.821 1085.738 1090.906 1109.442 1293.856 1592.781 1617.910 1808.483 1831.553 1845.519 1872.097 2079.047 2093.172 2125.149 2134.449 2332.585 2333.114 2373.932 2569.950 2822.541 2839.559 2855.360 2877.426
 89.026 94.216 112.668 288.558 842.286 855.761 864.333 1054.664 1148.142 1150.775 1335.015 1360.572 1364.944 1570.293 1588.942 1592.016 1618.030 1638.832 1852.887 1858.862 1868.862 1879.729 2045.298 2085.959 2407.670 2604.406 2883.400 2886.721
 416.379 417.042 545.524 554.309 587.283 622.890 840.301 848.556 872.624 1091.129 1114.433 1117.481 1320.936 1332.972 1355.530 1378.545 1567.359 1588.307 1594.082 1639.833 1820.397 1903.750 2074.678 2075.447 2082.826 2117.808 2123.993 2152.323 2304.058 2309.483 2332.943 2355.423 2366.299 2411.212 2612.056 2823.590 2825.515 2854.021 2879.083 2899.648
 353.806 449.520 848.680 875.906 884.633 1119.853 1364.595 1381.069 1584.584 1621.174 1655.665 1870.486 2081.374 2098.912 2328.685 2343.357 2358.992 2373.198 2375.697 2574.957 2614.589 2876.906
 51.961 86.169 153.707 578.992 593.642 607.892 623.370 806.717 842.893 1095.666 1122.838 1354.248 1379.648 1404.251 1598.752 1624.411 1808.198 1816.889 1823.987 1835.832 1888.807 2042.811 2050.108 2304.541 2392.043 2396.635 2578.510 2598.616 2810.158 2819.409 2860.661 2868.388 2885.020 2898.129
 285.299 434.875 541.016 590.054 1075.512 1081.104 1097.659 1382.096 1615.030 1645.066 1798.701 1814.621 1818.543 1834.388 1850.349 1858.916 1871.217 1908.385 2106.231 2308.285 2334.275 2366.882 2572.202 2615.425 2645.225 2857.390 2859.192
 600.332 631.703 844.092 855.205 888.308 891.545 1074.853 1086.435 1139.108 1337.200 1364.429 1373.154 1385.288 1594.417 1617.612 1620.439 1657.772 1810.005 1881.051 1915.445 2051.529 2065.858 2087.092 2093.181 2123.932 2333.353 2383.369 2612.104 2846.904
 133.063 210.953 325.958 657.394 708.115 743.277 1145.145 1203.258 1229.586 1247.178 1431.611 1452.147 1465.514 1476.425 1716.973 2154.980 2420.765 2673.014 2931.939 2965.671 2978.145
 5.750 356.464 680.989 698.440 711.770 924.895 941.649 964.767 983.539 1141.550 1153.043 1205.804 1220.841 1264.776 1402.773 1415.346 1438.700 1480.292 1682.692 1736.003 1939.482 1942.348 1987.870 2142.248 2201.817 2233.427 2430.366 2446.098 2453.278 2484.155 2718.713 2935.788 2969.112
 148.587 340.007 743.571 894.414 954.104 1156.019 1168.279 1681.868 1684.073 1712.365 1922.034 1931.025 1960.251 1979.410 2173.010 2190.374 2223.493 2675.712 2696.840 2718.798 2730.707 2931.850 2962.665
 480.960 486.884 496.224 650.006 702.753 711.719 716.340 719.173 938.340 945.984 994.238 1165.747 1394.104 1433.710 1486.913 1675.143 1694.997 1925.985 1945.888 1952.142 1953.253 1963.079 2169.346 2398.579 2426.642 2437.326 2472.137 2704.538 2762.460 2894.497 2963.472 2972.503 2975.520
 182.143 288.634 670.671 673.065 713.565 723.779 909.191 917.593 933.425 1143.200 1160.807 1176.962 1201.017 1223.476 1411.446 1419.794 1427.163 1445.488 1459.277 1649.690 1941.747 2152.996 2171.057 2441.479 2683.824 2716.483 2737.745 2940.202
 739.263 892.346 923.497 949.735 977.169 988.509 1002.872 1180.670 1484.329 1689.467 1967.465 2174.352 2207.090 2448.401 2462.056 2642.913 2709.091 2725.072 2744.731 2945.683 2957.572
 4.223 245.710 467.110 693.922 903.731 928.509 951.647 957.221 987.596 1001.934 1010.793 1173.159 1232.084 1238.729 1430.420 1436.582 1685.492 1897.877 1941.972 1965.869 2168.376 2202.578 2207.562 2221.327 2412.435 2438.594 2442.595 2456.902 2464.820 2488.147 2637.272 2652.126 2707.340 2953.140
 263.765 404.861 664.790 709.889 710.112 733.123 979.023 1164.469 1167.668 1194.379 1447.005 1503.739 1702.861 1936.249 2145.306 2159.011 2165.886 2188.619 2204.927 2228.011 2230.892 2449.425 2452.843 2471.938 2682.160 2729.565 2736.683 2934.359 2980.917
 724.040 905.605 910.994 955.990 1204.852 1443.013 1463.897 1487.727 1493.216 1694.993 1730.343 1747.858 2412.788 2698.478 2905.156 2954.840
 298.268 468.071 653.118 678.995 679.730 901.156 929.632 952.219 953.367 1136.676 1206.141 1225.780 1236.332 1252.246 1387.806 1406.346 1446.858 1458.585 1480.961 1498.507 1684.996 1690.717 1715.322 1915.511 1933.961 1939.816 2148.212 2188.148 2190.637 2228.034 2701.888 2736.136 2917.448
 58.700 174.751 455.867 562.209 593.954 596.438 622.028 646.713 823.672 1054.925 1073.638 1094.761 1331.027 1364.974 1370.776 1372.008 1391.942 1632.758 1826.642 1862.403 2069.507 2109.797 2155.072 2306.990 2312.888 2320.790 2356.246 2552.764 2571.176 2601.041 2618.946 2634.085 2643.470 2805.286
 451.165 1343.394 1362.813 1363.805 1366.220 1558.464 1802.273 1828.572 1850.583 2295.120 2352.059 2375.349 2399.411 2601.572 2608.977 2861.958
 552.910 589.767 637.167 788.808 805.475 820.416 1057.712 1065.088 1291.282 1330.439 1358.689 1559.181 1586.228 1593.111 1625.475 1839.427 1860.098 1879.941 2098.632 2118.677 2366.630 2380.465 2558.672 2595.690 2613.277 2634.455 2901.710
 116.628 174.477 223.384 592.904 863.559 870.853 886.732 1034.195 1040.418 1134.347 1333.409 1358.160 1381.140 1383.433 1586.229 1828.285 2079.212 2118.312 2296.047 2326.345 2395.451 2552.318 2614.963 2626.702 2812.313 2865.725
 244.928 278.833 325.212 335.205 448.254 612.996 822.199 831.997 1061.790 1088.889 1129.488 1336.582 1558.277 1561.401 1593.650 1610.350 1615.436 1630.542 1880.164 2589.207 2610.378 2848.762
 28.596 471.558 807.370 858.846 1055.200 1296.058 1344.692 1351.813 1381.236 1570.511 1640.022 1862.197 2071.653 2109.448 2125.710 2402.781 2610.595 2618.928 2833.210 2835.317 2853.372
 630.313 638.603 641.895 808.777 831.619 1043.687 1064.856 1155.033 1789.245 1801.281 1865.490 2056.780 2367.527 2376.747 2603.789 2606.719 2641.064 2645.208 2791.168
 95.507 152.947 174.732 342.798 369.820 470.907 548.705 861.428 1057.083 1066.421 1067.509 1072.079 1083.706 1107.238 1111.294 1156.559 1357.934 1552.986 1623.284 1645.179 1832.876 1834.865 1876.060 2113.871 2130.891 2847.404 2856.758 2866.741 2899.114
 166.829 184.842 485.638 591.038 815.613 819.755 862.986 867.553 909.342 1119.664 1120.653 1354.489 1362.049 1611.896 1624.199 1639.110 1887.745 2298.783 2378.356 2392.779 2556.805 2563.066 2587.586 2595.847 2596.515 2616.615 2620.014 2626.081 2803.841 2825.569 2827.669
 541.199 647.523 854.627 1059.346 1087.034 1122.425 1130.654 1153.205 1625.128 1869.576 1904.832 2059.834 2107.839 2111.452 2115.543 2161.644 2299.303 2357.261 2365.537 2567.309 2583.425 2649.060 2865.842
 365.615 460.150 551.141 747.904 765.203 974.126 1192.988 1279.781 1297.499 1476.826 1489.550 1533.648 1710.300 1748.125 1788.351 1986.649 1996.270 2021.202 2263.740 2276.105 2478.910 2516.645 2526.155 2768.389 2961.502 2995.960 2998.693
 313.796 513.301 764.849 776.111 1033.823 1208.173 1239.069 1272.335 1280.797 1462.679 1473.351 1547.837 1698.994 1740.558 1757.919 1980.453 1984.736 1995.242 2004.803 2187.027 2458.788 2734.184 2753.015 2754.594 2758.344
 43.658 475.542 504.111 548.365 551.410 734.798 751.381 772.073 788.195 929.282 960.254 979.521 985.788 987.943 1021.081 1034.446 1206.573 1437.174 1449.718 1482.453 1488.379 1491.180 1704.625 1752.717 1939.739 1944.903 1948.832 1967.360 1985.369 1987.885 2043.759 2236.340 2243.030 2258.651 2259.410 2261.610 2267.659 2446.359 2532.809 2698.983 2728.513 2956.971 2979.902
 222.208 435.132 709.082 939.822 969.596 993.599 1006.256 1029.125 1208.371 1215.408 1245.503 1246.223 1256.867 1267.115 1274.679 1472.175 1493.221 1801.968 2000.913 2004.025 2011.282 2034.722 2221.876 2247.600 2260.801 2466.570 2476.505 2504.260 2514.543 2781.509 2784.027 2977.541 2997.015
 45.491 118.404 139.260 373.612 487.264 726.643 752.980 966.707 973.510 999.449 1194.685 1212.773 1503.533 1708.241 1965.845 1967.662 1976.056 2005.527 2028.561 2250.292 2282.500 2758.341
 299.426 363.128 515.937 727.391 740.833 930.294 978.784 1511.931 1523.197 1735.941 1758.787 1762.601 1775.715 1940.889 1978.286 2013.434 2026.649 2260.741 2272.019 2459.101 2471.837 2475.888 2482.289 2707.414 2749.963 2932.325 2966.985 2980.658 2990.488
 294.279 714.632 744.053 1255.672 1279.760 1284.717 1429.131 1729.936 1730.123 1735.015 1755.611 1764.072 1768.288 1979.046 2231.647 2751.817 2779.579 2991.688
 224.052 310.431 374.511 702.318 737.650 748.393 755.409 762.804 981.548 1031.173 1189.404 1212.003 1215.039 1284.193 1431.111 1680.365 1702.349 1739.106 1795.644 1955.441 1962.641 1985.625 2022.723 2025.345 2205.401 2232.624 2234.524 2245.141 2263.453 2293.411 2459.574 2481.389 2505.736 2734.457 2998.390
 524.754 539.427 692.605 745.281 980.736 986.492 990.750 1007.237 1249.787 1251.759 1289.314 1499.572 1537.925 1718.600 1746.459 1780.915 1791.511 1799.773 1942.726 1974.819 1979.183 1995.978 2212.558 2498.857 2551.046 2704.573 2785.477 2787.227 2788.443
 123.139 195.684 432.900 458.350 727.223 789.459 988.726 1183.790 1244.929 1259.224 1457.225 1465.154 1483.809 1498.346 1524.147 1536.796 1759.587 1798.675 1802.471 1959.277 1965.290 1975.898 1977.634 1985.566 2264.422 2461.160 2516.213 2517.934 2750.491 2981.990
 621.929 628.853 631.602 823.676 879.059 911.233 1073.817 1076.807 1107.848 1112.603 1117.472 1327.640 1364.148 1404.886 1620.188 1625.315 1634.325 1670.038 1890.295 2134.050 2140.262 2314.253 2318.679 2336.589 2416.526 2575.958 2589.175 2618.538 2636.987 2669.013 2819.525
 262.066 578.555 600.475 606.710 635.296 640.987 1074.424 1149.222 1151.063 1306.012 1310.434 1600.741 1659.730 1822.371 1842.285 1859.544 1912.717 2092.264 2112.711 2117.313 2345.431 2637.481 2857.555 2871.275 2878.022
 45.310 62.279 206.619 314.772 481.595 553.312 575.972 599.949 604.776 846.293 848.413 858.262 899.036 1088.091 1089.981 1097.414 1116.851 1130.446 1325.578 1339.168 1341.474 1576.840 1595.221 1830.713 1898.279 2069.074 2130.337 2331.337 2346.091 2364.187 2372.215 2400.663 2598.506 2651.219 2654.420 2662.039 2921.894
 113.767 389.901 580.686 582.129 594.690 621.142 862.305 866.538 1126.000 1358.776 1384.990 1419.393 1570.622 1577.089 1603.448 1640.807 2117.507 2133.218 2379.030 2384.167 2582.395 2603.625 2836.414 2839.192 2872.856
 27.906 136.341 552.826 604.580 612.718 657.864 841.410 843.427 870.771 1110.357 1113.749 1117.397 1348.386 1350.652 1358.018 1572.559 1807.728 1811.981 1853.845 1871.268 2071.199 2088.697 2145.387 2148.747 2607.520 2613.697 2635.003 2651.610 2661.567 2865.087 2884.308 2907.561
 17.090 25.619 386.571 442.915 858.171 899.894 1120.175 1127.512 1143.441 1373.288 1385.446 1421.313 1588.234 1593.354 1824.309 1843.554 1845.144 1862.553 1904.045 1921.877 2077.155 2106.430 2336.643 2340.327 2392.274 2408.386 2552.773 2565.348 2877.069 2886.386
 113.654 583.666 888.718 894.823 1049.682 1084.495 1122.762 1149.121 1176.115 1336.676 1358.070 1592.524 1624.725 1635.722 1655.216 1848.624 1855.464 2089.292 2128.032 2145.277 2331.673 2349.545 2372.698 2397.672 2679.658 2824.588 2845.733
 29.894 473.711 489.366 593.847 664.716 839.917 908.207 912.604 922.439 1083.218 1095.525 1118.081 1329.842 1344.920 1601.883 1621.521 1852.379 1861.853 1871.963 1924.754 2094.613 2109.253 2314.379 2345.030 2373.861 2381.633 2611.182 2628.630 2637.637 2672.878 2825.458 2846.902 2892.954 2897.340 2906.629
 125.943 263.557 372.488 607.585 613.269 648.455 812.889 872.225 1082.745 1110.817 1112.473 1123.647 1125.237 1336.691 1343.205 1397.233 1574.118 1577.785 1588.593 1590.445 1625.161 1636.427 1833.201 1877.114 1886.475 2083.950 2304.546 2417.668 2579.928 2601.293 2803.993 2844.285 2878.645 2895.039 2910.335 2913.430 2914.730 2928.948
 12.682 52.536 236.977 489.327 585.753 587.555 608.846 637.363 867.754 876.447 1082.042 1091.897 1160.342 1341.408 1349.888 1363.652 1550.073 1577.710 1585.517 1633.776 1647.901 1815.309 1841.387 1863.468 1883.046 1888.640 2101.746 2129.390 2327.993 2364.559 2369.299 2398.689 2578.913 2609.816 2641.919 2667.732 2847.500
 70.026 87.166 348.865 708.798 900.591 916.510 949.722 1148.960 1165.827 1181.554 1185.673 1220.182 1387.731 1407.090 1426.933 1653.333 1710.130 1867.971 1909.000 1912.323 1941.578 2137.100 2144.755 2362.561 2418.839 2432.073 2434.240 2444.110 2465.313 2889.453 2899.432 2914.900 2951.346
 130.134 472.426 630.204 633.492 862.748 869.212 904.708 934.436 938.553 1131.441 1171.251 1380.016 1382.648 1398.163 1416.464 1418.374 1422.082 1642.488 1687.696 1697.672 1888.069 1914.284 1953.044 2109.563 2125.108 2152.912 2154.580 2161.523 2197.427 2200.830 2378.996 2389.996 2397.181 2400.248 2444.832 2639.260 2641.938 2687.058
 379.628 385.953 478.517 642.687 658.945 701.300 925.744 926.359 1182.422 1429.313 1433.344 1646.006 1660.206 1667.059 1700.288 1855.688 1903.578 1940.804 2191.637 2193.481 2399.920 2401.689 2432.406 2470.052 2674.963 2700.734 2719.957 2891.999 2975.547
 36.044 144.187 631.404 640.567 683.247 941.039 958.306 963.759 1118.243 1133.904 1369.820 1423.780 1615.001 1631.681 1639.560 1695.758 1905.208 1919.196 1920.074 1934.613 1938.387 1967.707 1976.933 2121.028 2151.379 2202.262 2405.548 2685.063 2690.458 2701.653 2718.819 2879.154 2905.612 2925.758
 1.300 28.579 652.256 704.836 887.687 915.377 918.650 921.027 970.099 975.711 1161.781 1203.529 1393.040 1403.177 1628.455 1650.351 1911.702 1912.133 1940.713 1959.399 2202.690 2357.853 2392.310 2427.929 2455.851 2622.602 2668.011 2672.012 2675.591 2870.864 2887.770 2918.567 2957.428
 658.991 693.211 939.652 949.853 1143.581 1167.888 1217.590 1223.692 1380.690 1455.292 1648.321 1649.250 1659.372 1661.409 1702.139 1720.425 2191.797 2207.681 2210.449 2671.506 2706.838 2905.543 2920.005 2932.065
 307.790 468.812 624.999 629.274 640.373 645.671 678.301 865.183 910.235 968.326 1171.226 1426.462 1640.403 1663.961 1871.572 1956.567 1970.621 2112.013 2172.544 2178.850 2192.419 2201.469 2217.451 2456.850 2653.302 2673.664 2692.076 2703.510 2893.900 2941.743 2967.727 2975.439
 339.602 665.514 688.253 697.869 728.037 914.532 919.308 931.499 939.268 941.717 1391.354 1393.955 1407.279 1408.344 1478.019 1616.995 1623.447 1675.522 1694.781 1731.095 1957.506 1961.708 1963.886 2112.157 2143.758 2148.008 2188.157 2374.879 2412.802 2426.614 2469.308 2655.489 2666.274 2670.705 2879.109 2911.551 2946.128
 648.435 892.932 899.729 928.660 1154.956 1199.851 1395.740 1421.403 1423.625 1638.198 1680.034 1683.922 1696.692 1711.459 1722.278 1874.061 1896.697 1898.872 2421.066 2435.052 2656.124 2660.979 2896.348 2934.551
 337.066 383.872 437.844 640.514 905.321 960.596 1131.770 1158.464 1171.523 1173.872 1430.750 1642.776 1715.552 1940.428 2116.771 2181.423 2373.457 2392.106 2402.325 2420.563 2642.334 2648.470 2656.390 2681.286 2865.452 2893.677 2902.773 2972.378
 695.802 698.731 726.190 957.191 1011.178 1204.951 1210.868 1215.697 1218.007 1225.305 1252.713 1435.498 1452.823 1457.721 1472.053 1478.102 1484.541 1696.516 1700.443 1745.069 1757.919 1959.523 1969.905 2196.125 2228.579 2236.297 2251.695 2257.744 2445.741 2473.307 2740.469 2938.646 2979.964
 147.377 323.184 508.838 675.552 677.286 687.480 763.639 970.476 976.686 989.845 1198.020 1207.571 1244.870 1249.626 1411.048 1452.317 1672.343 1706.156 1718.915 1918.975 2218.537 2252.739 2276.431 2411.980 2432.596 2515.376 2736.634 2931.464 2944.258 2986.910 2990.143
 420.876 464.212 703.645 730.807 750.171 963.026 964.454 1004.811 1471.345 1477.366 1500.190 1535.505 1665.825 1702.710 1719.905 1753.436 1966.499 1983.233 2183.185 2208.634 2238.480 2261.052 2269.363 2410.090 2453.495 2688.629 2704.484 2775.850 2958.271 2974.733
 509.511 521.887 664.381 693.782 700.472 710.504 734.008 946.171 969.008 979.801 980.119 1033.842 1176.448 1247.932 1266.779 1427.169 1434.664 1494.009 1503.559 1684.087 1712.205 1944.093 1959.976 1966.452 1984.181 2195.302 2196.927 2245.993 2249.534 2406.957 2477.622 2478.559 2675.238 2691.463 2708.600 2931.552 2956.590 2967.554 2986.694
 37.994 246.585 510.444 694.342 705.227 709.301 733.753 771.409 924.393 941.400 961.503 962.857 977.845 980.724 1206.000 1240.787 1422.583 1465.759 1493.340 1907.094 1977.296 2460.173 2496.811 2716.541 2718.462 2725.261 2923.131 2924.430 2960.829 2964.275
 43.969 262.142 270.209 409.826 729.135 736.390 742.904 750.086 962.214 975.620 984.207 993.357 1175.547 1224.465 1476.597 1480.549 1483.594 1512.863 1682.781 1683.199 1693.496 1926.111 1967.482 2005.961 2224.748 2453.854 2474.034 2683.582 2686.935 2700.409 2740.420 2947.993 2955.235
 3.624 175.641 204.209 341.556 691.400 758.343 773.898 985.576 1003.110 1012.156 1186.065 1206.632 1217.365 1256.402 1433.192 1447.982 1472.750 1695.923 1748.067 1959.013 1972.943 2001.135 2198.620 2201.902 2216.302 2240.957 2407.983 2516.115 2517.341
 58.432 80.589 333.937 476.661 719.899 959.101 1223.799 1239.296 1415.626 1423.080 1461.386 1492.550 1687.691 1712.144 1744.103 1749.603 2174.011 2220.066 2468.170 2488.414 2493.475 2497.655 2509.766 2664.665 2695.857 2763.735 2776.975 2928.709
 271.513 695.697 704.462 706.237 728.503 737.118 962.222 1213.848 1245.494 1272.007 1480.338 1497.894 1498.046 1508.643 1687.583 1689.114 1741.654 1745.859 1929.941 1938.849 1945.046 1978.558 1987.019 2005.646 2012.936 2173.166 2195.181 2200.341 2274.616 2417.308 2669.897 2678.332 2690.834 2702.008 2713.144 2716.239 2722.903 2733.205 2743.525 2954.221
 43.036 51.619 67.589 517.207 709.520 710.487 949.203 969.393 985.356 1021.011 1175.298 1187.713 1421.061 1518.465 1663.600 1748.545 1937.008 1953.507 1969.847 1980.554 2031.558 2184.872 2201.827 2465.392 2466.978 2487.907 2506.811 2509.965 2698.317 2744.779 2753.363 2925.288 2963.252 2994.780 2998.056
 87.434 351.583 609.625 662.176 1137.851 1165.653 1366.568 1396.517 1664.844 1686.750 1689.416 1872.635 2115.176 2425.553 2631.856 2696.931 2896.757 2903.797 2951.751 2956.095
 400.897 443.062 691.392 859.505 874.381 1155.304 1161.042 1173.233 1409.647 1410.424 1617.097 1631.565 1643.041 1693.854 1847.544 1890.936 1903.893 1924.430 1950.955 2172.183 2181.351 2386.327 2623.514 2642.361 2653.431 2658.328 2674.783 2859.552 2884.020 2905.595
 63.947 631.635 651.772 870.016 873.094 892.198 1122.794 1138.875 1369.757 1424.430 1442.656 1893.142 1966.146 2174.579 2384.187 2646.272 2697.056 2700.836 2856.733 2868.541 2900.690 2913.203
 363.244 649.982 662.204 669.806 880.305 912.054 934.990 1148.571 1195.339 1393.243 1401.386 1403.260 1428.125 1663.262 1673.168 1674.733 1689.305 1865.181 1868.446 1895.122 1904.979 1952.568 2116.947 2183.974 2185.742 2209.976 2375.315 2379.318 2454.743 2613.530 2852.527 2936.038
 23.164 208.383 617.410 633.972 640.970 659.764 663.419 861.103 894.071 923.420 955.566 1152.822 1380.728 1409.010 1671.155 1694.246 1714.156 1887.893 1942.759 2126.287 2135.786 2361.079 2373.356 2678.344 2893.704 2957.442
 182.936 327.482 860.853 888.532 903.611 931.948 1105.724 1195.557 1372.907 1393.916 1608.887 1634.573 1637.234 1672.659 1899.821 1907.917 1908.116 1929.058 1940.481 1961.187 1971.294 2171.005 2205.259 2353.524 2388.104 2406.251 2468.403 2639.442 2849.347 2891.134
 33.403 171.271 593.981 650.330 667.244 679.331 689.420 884.446 938.269 1146.143 1223.750 1375.992 1398.431 1438.291 1612.243 1617.414 1663.645 1676.860 2123.873 2156.577 2157.048 2434.119 2443.225 2639.009 2856.075 2898.262 2907.489 2974.985
 39.953 311.213 375.555 660.390 679.879 931.580 933.198 1145.007 1146.028 1156.305 1162.209 1202.866 1380.292 1621.369 1690.168 1862.001 1869.394 1879.241 1883.965 1938.903 2135.367 2370.986 2389.367 2391.299 2447.746 2451.671 2635.419 2638.636 2691.612 2703.884 2875.248 2888.199 2896.878 2916.516 2919.487 2920.465
 49.029 680.654 850.285 1190.179 1208.758 1642.325 1670.672 1905.382 1926.775 2134.469 2172.404 2408.012 2607.696 2662.921
 108.920 222.528 1151.141 1385.292 1389.282 1650.973 1673.126 1695.128 1891.503 1924.876 2107.276 2118.184 2168.989 2171.701 2187.016 2358.332 2406.142 2415.093 2436.852 2654.957 2672.524 2673.514 2899.241 2961.537
 108.841 585.808 594.339 622.727 651.044 816.185 821.887 825.540 851.755 853.792 865.139 884.584 1306.750 1328.370 1332.538 1339.626 1565.301 1580.419 1591.125 1607.689 1818.667 1842.288 1847.774 1879.661 1885.794 1892.564 2042.873 2090.476 2102.031 2288.707 2645.089 2809.082 2818.056 2869.993 2888.590
 2.991 40.235 101.144 192.002 288.501 308.125 411.815 445.139 603.071 838.110 841.526 892.566 1044.328 1081.860 1083.174 1126.125 1132.980 1381.483 1531.716 1820.048 1829.384 1839.935 1875.756 1881.806 1882.552 2085.846 2096.585 2116.156 2129.423 2304.036 2352.160 2392.059 2395.749 2588.430 2601.510 2828.328 2830.708 2868.349 2871.043 2875.424
 281.927 611.444 802.804 808.014 845.798 850.334 858.131 864.853 1103.978 1374.141 1384.729 1563.795 1575.869 1579.823 1592.010 1619.065 1643.400 1836.875 1837.523 1841.823 2319.615 2328.202 2559.131 2581.194 2843.616
 173.700 638.047 837.865 849.430 1061.788 1084.637 1101.248 1139.374 1318.566 1575.754 1601.980 1620.093 1623.192 1635.563 1645.365 1834.596 1857.949 1907.619 2084.174 2105.358 2106.543 2109.191 2130.146 2312.488 2313.217 2332.807 2372.206 2383.937 2388.972 2400.423 2547.829 2576.083 2582.984 2589.308 2792.483 2817.477
 104.863 130.170 378.855 586.387 595.207 599.552 610.595 617.456 627.413 629.421 637.082 811.112 864.828 1065.285 1075.880 1088.548 1318.073 1594.105 1641.238 1853.141 2089.835 2095.897 2330.701 2359.905 2360.283 2577.445 2599.781 2624.738 2815.759 2844.657 2874.405
 570.251 591.572 595.088 631.089 826.373 905.460 1058.962 1079.933 1106.163 1114.180 1132.001 1309.875 1367.463 1394.534 1593.440 1843.136 1859.462 2301.313 2306.007 2329.120 2345.517 2362.822 2552.611 2593.516 2828.592 2836.254 2849.647 2872.801 2876.532
 27.549 583.333 818.433 1069.678 1076.994 1077.572 1299.821 1332.847 1358.822 1361.585 1568.304 1793.258 1809.884 1837.382 1840.571 2072.008 2086.656 2095.669 2322.397 2348.730 2349.883 2355.252 2606.158 2614.650 2615.856 2626.357 2640.939 2653.672 2819.711
 405.266 577.721 607.898 650.319 791.414 820.155 842.584 861.984 904.451 1045.087 1048.809 1125.279 1140.963 1342.159 1349.144 1374.818 1596.229 1603.833 1633.092 1648.966 1811.051 2088.988 2344.858 2378.714 2553.772 2574.052 2582.385 2589.676 2632.675 2645.660 2847.151 2876.123
 123.239 152.223 591.459 601.409 611.073 618.953 619.419 658.440 824.462 829.240 849.399 876.155 1082.001 1089.535 1093.365 1109.218 1114.419 1136.835 1155.675 1323.609 1343.626 1557.354 1566.637 1595.826 1822.895 1860.773 2103.808 2112.510 2352.921 2367.498 2376.043 2398.350 2545.843 2553.920 2585.668 2597.510 2606.768 2614.879 2822.019 2835.188 2836.194 2846.485 2857.054
 68.231 157.218 220.466 336.916 343.425 541.874 830.581 861.706 901.062 1075.479 1076.673 1088.400 1107.441 1587.204 1618.122 1821.395 1840.014 1863.258 1879.072 1887.070 1888.307 2065.592 2076.933 2085.529 2096.543 2107.255 2112.286 2126.942 2133.026 2367.757 2562.846 2564.286 2590.303 2845.490 2848.875
 62.821 257.899 623.222 645.411 679.766 866.725 894.989 928.651 944.314 1111.523 1161.242 1187.725 1358.826 1395.738 1411.066 1447.305 1454.687 1642.786 1905.051 2109.631 2590.950 2599.023 2616.229
 201.759 399.427 622.411 923.185 944.974 1106.067 1148.069 1356.755 1379.608 1400.284 1593.169 1625.658 1643.545 1644.088 1650.980 1682.335 1863.148 1872.281 1874.186 1908.703 1937.363 2156.703 2346.028 2612.708 2647.779 2675.596
 89.224 369.305 393.372 934.949 935.987 1102.031 1151.604 1172.315 1187.992 1384.486 1603.514 1639.538 1673.350 1854.260 1885.425 1888.620 1935.052 2134.410 2178.983 2179.804 2384.566 2403.990 2592.593 2624.261 2654.165 2912.750
 671.559 698.361 906.584 1106.321 1112.897 1169.010 1176.574 1195.536 1619.402 1898.732 1923.491 1938.608 1940.218 2104.360 2116.231 2163.581 2182.474 2355.599 2391.164 2611.343 2615.607 2686.036 2854.524 2874.182 2881.497 2894.837
 279.816 490.780 662.457 696.158 840.860 869.851 891.537 905.721 912.325 928.296 949.002 1132.889 1372.032 1394.884 1419.609 1611.513 1658.720 1670.206 1915.710 1935.521 2095.612 2116.042 2158.154 2172.157 2173.983 2375.526 2398.558 2421.469 2590.325 2609.277 2631.486 2649.261 2883.818 2911.593
 193.383 426.517 663.726 667.033 865.814 917.006 930.995 1143.265 1162.078 1385.333 1394.146 1402.515 1417.876 1431.266 1605.298 2133.126 2135.348 2139.105 2144.966 2170.273 2175.896 2193.166 2441.254 2451.872 2452.555 2586.258 2619.387 2668.461 2692.623 2702.852 2860.299 2936.993 2949.206
 254.408 463.925 499.715 593.310 622.060 658.524 669.451 684.929 695.119 701.080 843.967 892.439 1134.762 1176.881 1387.267 1393.375 1407.620 1427.495 1606.936 1664.402 1690.369 1948.721 2364.943 2366.154 2424.395 2618.104 2621.729 2643.332 2911.499 2953.568 2961.545
 5.268 38.874 239.620 354.642 606.251 653.411 663.774 672.532 854.934 872.251 887.774 1103.135 1109.144 1146.939 1400.133 1404.528 1637.897 1664.649 1855.197 1924.429 2114.033 2125.259 2143.145 2175.052 2361.125 2367.135 2389.214 2394.242 2429.536 2614.254 2618.594 2643.015 2653.981 2658.970 2663.037 2684.223 2871.979 2881.220 2886.225 2920.456 2940.295
 12.498 467.936 632.379 665.644 864.885 915.102 942.272 947.450 1103.757 1175.742 1207.862 1346.883 1388.806 1390.297 1393.975 1426.604 1630.559 1658.098 1668.491 1669.622 1848.634 1877.503 1892.132 1893.399 1898.077 1909.542 1923.428 2113.180 2175.468 2373.223 2381.170 2419.220 2450.252 2888.963 2904.442 2919.433 2936.614 2958.308
 594.465 642.810 662.536 895.722 937.825 941.383 1137.520 1152.670 1161.091 1186.046 1367.028 1377.759 1613.535 1642.459 1666.083 1678.168 1848.404 1905.364 1906.708 2095.981 2117.515 2205.132 2355.055 2358.184 2359.884 2393.884 2416.739 2418.107 2592.328 2678.202 2853.343 2873.136 2898.882 2942.832
 195.033 255.459 734.872 886.766 902.033 1138.616 1182.826 1225.487 1431.710 1453.655 1654.317 1669.589 1707.784 1715.681 1907.161 1973.297 2399.457 2416.527 2643.526 2677.580 2877.751 2941.956 2942.636
 113.336 250.114 632.671 664.245 676.722 724.625 956.624 977.529 1125.502 1155.491 1418.557 1446.584 1474.249 1624.974 1659.909 1697.572 1888.781 1942.780 1960.212 2123.791 2144.549 2156.013 2176.520 2200.928 2208.857 2409.072 2411.833 2445.514 2636.267 2645.447 2660.422 2662.328 2674.674 2694.985 2939.794 2961.984
 263.350 919.668 951.723 977.567 1158.007 1195.386 1213.695 1410.109 1433.378 1462.178 1468.945 1624.769 1630.778 1632.208 1667.392 1682.507 1891.965 1902.586 1906.424 1926.645 1935.216 1947.064 2121.582 2140.011 2189.019 2377.005 2408.481 2482.412 2876.460 2918.322
 371.760 421.954 630.830 662.436 689.956 888.057 891.222 956.642 985.362 1163.075 1165.889 1179.511 1215.921 1400.314 1444.007 1668.433 1692.912 1711.177 1914.367 1916.834 1933.287 1987.922 2161.430 2186.264 2196.233 2201.753 2219.938 2369.008 2401.966 2404.894 2423.652 2431.253 2449.783 2468.089 2654.883 2900.661 2925.514 2928.980 2950.256
 650.144 877.661 926.308 936.252 960.535 969.404 989.384 1130.151 1137.224 1214.525 1409.161 1411.854 1417.221 1436.069 1687.014 1691.792 1867.389 1873.009 1880.903 1896.517 1946.714 2142.412 2153.647 2170.648 2384.046 2408.235 2411.451 2414.886 2438.684 2446.537 2623.220 2631.962 2669.144 2684.035 2890.783 2899.601 2917.915 2918.734 2945.876 2971.210
 179.966 263.424 328.095 679.545 881.212 915.067 960.677 964.057 1178.071 1190.938 1407.014 1429.498 1438.641 1450.254 1473.712 1638.731 1643.151 1932.638 1970.650 2108.884 2126.400 2134.993 2141.005 2397.285 2471.426 2640.189 2653.115 2682.807 2696.832 2704.152 2886.787 2897.312 2938.602 2985.108
 10.854 143.119 173.152 327.526 373.885 406.320 631.365 640.458 664.493 690.673 880.931 901.766 944.760 946.832 1149.575 1151.717 1174.219 1210.089 1368.638 1405.298 1457.716 1461.721 1477.981 1618.609 1641.811 1650.937 1694.934 1931.958 1972.384 2201.799 2397.827 2400.324 2426.605 2707.924 2925.802 2950.158 2958.434 2959.288
 81.364 398.605 459.334 488.996 659.279 701.373 883.540 885.389 935.786 940.804 1384.833 1429.192 1479.110 1617.151 1630.157 1705.880 1879.670 1899.403 1911.804 2138.771 2140.617 2178.724 2217.341 2421.197 2423.497 2633.551 2657.437 2721.557 2724.811 2860.757 2892.082 2943.375 2951.992 2981.412
 49.950 329.416 369.021 640.112 651.702 723.254 880.263 923.410 967.784 1128.302 1389.397 1422.591 1449.928 1452.310 1453.420 1664.221 1684.408 1690.062 1914.415 1973.521 2193.509 2390.786 2423.593 2688.174 2694.490 2881.594 2962.875
 131.494 182.944 228.900 420.123 640.941 717.799 889.538 907.051 938.753 962.174 1168.499 1179.264 1181.299 1195.399 1435.982 1475.998 1635.911 1645.846 1670.889 1683.144 1706.828 1871.741 1899.951 1908.081 1913.302 1916.883 1945.869 1950.011 1954.305 2147.852 2379.839 2433.198 2682.320 2688.578 2904.412 2907.700 2960.573 2967.621
 60.855 327.199 536.808 538.822 563.358 725.182 764.861 1029.203 1051.740 1222.089 1238.101 1262.074 1266.311 1735.426 1741.387 1789.025 1995.676 2006.265 2044.447 2226.781 2273.361 2303.056 2322.958 2516.841 2533.515 2541.010 2548.920 2793.907 2976.203
 197.550 451.611 519.441 771.462 1010.145 1049.020 1223.458 1511.108 1520.155 1533.152 1537.000 1546.541 1566.806 1760.136 1818.558 1821.328 1982.876 2042.331 2052.382 2079.957 2313.705 2326.784 2492.393 2506.357 2537.989 2554.638 2735.680 2754.620 2802.216 2983.224
 131.522 744.330 753.317 1001.417 1034.699 1049.314 1207.830 1249.102 1261.152 1263.202 1527.585 1542.344 2046.616 2282.956 2288.255 2748.733
 372.209 476.837 507.983 540.887 735.776 1032.502 1273.266 1298.558 1303.128 1482.097 1565.221 1722.536 1748.396 2005.670 2021.646 2039.949 2086.657 2262.683 2269.610 2272.020 2289.369 2468.814 2534.574 2734.511 2759.341 2766.582 2804.584
 264.552 530.112 532.261 536.827 578.454 751.047 1042.318 1246.666 1271.337 1289.950 1295.698 1526.159 1551.938 1569.657 1784.276 1800.414 1813.487 2001.292 2009.352 2029.298 2037.391 2038.191 2285.054 2289.827 2293.543 2494.020 2532.037 2768.787 2794.039
 721.027 753.307 783.232 978.591 1037.583 1046.673 1295.100 1307.470 1490.123 1572.009 2010.256 2039.438 2252.257 2265.684 2283.648 2315.200 2482.663 2525.606 2735.225 2773.717 2795.097
 24.207 34.177 333.067 547.573 758.828 798.975 1255.188 1270.220 1283.393 1285.855 1302.888 1309.783 1502.063 1545.154 1557.564 1750.043 1771.832 1807.907 2038.373 2236.980 2251.252 2276.968 2507.097 2516.163 2539.335 2559.281 2725.766 2748.015 2758.283 2781.870 2809.188 2816.835 2996.758
 6.686 83.556 533.937 808.198 1033.373 1038.959 1244.789 1258.701 1477.845 1745.957 1756.620 1775.062 1788.577 1827.262 1988.876 1992.596 2022.209 2065.641 2718.671 2768.277 2786.331 2801.597 2825.377 2841.317 2986.510
 124.865 142.348 251.309 363.502 509.534 524.416 565.870 759.694 967.187 1016.853 1040.097 1231.382 1241.865 1251.553 1266.445 1268.631 1274.283 1281.128 1303.767 1320.457 1471.113 1504.826 1509.723 1556.813 1743.391 1764.754 1779.648 1833.170 1987.657 1996.592 2000.665 2041.529 2054.478 2212.231 2271.794 2516.483 2773.472 2779.176 2796.466 2802.515
 244.841 489.299 532.255 745.304 807.166 822.379 993.763 1029.471 1250.064 1278.693 1532.339 1575.563 1581.681 1774.447 2024.493 2039.344 2041.487 2042.555 2048.155 2279.030 2286.479 2325.230 2331.545 2486.908 2508.494 2551.270 2793.217
 629.537 637.563 856.618 910.605 938.144 1101.794 1154.081 1155.454 1349.218 1356.876 1396.689 1412.640 1654.662 1686.917 1849.070 1909.871 2085.152 2125.325 2135.243 2146.447 2147.041 2369.960 2375.752 2421.456 2639.585 2825.609 2853.862
 30.712 83.295 109.573 247.765 424.771 594.544 600.318 606.651 611.401 898.012 919.237 1076.760 1134.502 1155.307 1156.557 1375.702 1383.374 1414.974 1599.553 1600.945 1603.300 1818.389 2130.887 2139.014 2143.210 2348.444 2351.263 2398.918 2617.336 2661.332 2848.114 2879.618 2884.785 2918.267
 49.278 288.513 491.915 573.838 597.534 612.044 822.725 856.983 883.046 888.069 924.497 1088.711 1146.674 1177.040 1341.717 1348.384 1367.576 1381.013 1398.841 1421.714 1422.788 1628.593 1650.349 1658.186 1880.162 2137.740 2380.051 2614.643 2618.825 2646.773 2893.306
 54.028 194.313 308.580 479.069 596.270 643.960 648.512 1119.930 1123.560 1138.695 1148.951 1150.597 1316.376 1427.574 1569.477 1640.960 1646.396 2119.005 2167.715 2168.783 2331.569 2349.110 2358.185 2365.830 2633.722 2635.429 2639.688 2862.531 2887.764
 395.863 575.607 621.271 635.655 866.560 887.891 888.091 891.499 1123.429 1138.182 1145.184 1151.821 1358.325 1367.135 1377.909 1423.348 1611.339 1634.919 1649.929 2171.161 2425.370 2581.754 2602.266 2641.900 2647.216 2839.215 2846.084 2892.865 2911.499
 587.215 589.080 619.514 621.906 867.033 878.792 1096.389 1123.877 1149.857 1160.536 1182.078 1603.928 1616.460 1679.193 1841.522 1862.139 1869.804 1872.539 1885.393 1886.004 1887.632 1904.126 1918.721 2098.733 2157.935 2366.669 2600.643 2607.115 2618.386 2844.668 2861.112 2875.047 2876.547 2878.824 2907.240 2933.025
 119.695 226.806 328.892 605.320 677.191 862.532 878.790 1101.434 1120.662 1133.328 1154.353 1158.235 1349.025 1366.554 1368.910 1379.035 1388.494 1393.793 1399.803 1439.610 1663.502 1831.817 1838.816 1865.550 2076.381 2096.209 2099.174 2335.971 2339.107 2368.244 2392.425 2404.512 2614.392 2615.751 2627.597 2641.716 2642.220 2828.150 2837.620 2854.657 2910.403
 59.879 184.791 588.745 632.179 633.072 635.297 1347.541 1352.011 1379.658 1382.610 1643.079 1659.473 1665.238 1832.751 1870.897 2117.515 2408.660 2598.080 2601.969 2659.026 2688.221 2880.601 2890.967 2911.102
 102.559 162.777 903.326 1114.273 1119.571 1318.316 1386.325 1577.910 1629.115 1634.105 1663.932 1903.832 2126.037 2151.023 2589.525 2595.938 2624.706 2644.185 2650.227 2662.293 2816.364 2820.906 2830.900 2863.084 2882.904 2888.741 2894.793
 58.788 66.591 202.828 630.009 849.950 911.548 1145.208 1149.957 1345.066 1354.559 1366.454 1381.538 1613.754 1632.386 1857.432 1874.793 1880.614 1922.388 2083.874 2116.833 2189.572 2346.086 2377.451 2383.022 2622.094 2843.759 2865.350
 129.000 153.735 530.858 767.451 821.163 838.741 1084.758 1105.834 1264.493 1319.938 1331.394 1515.137 1540.366 1557.555 1558.464 2067.907 2086.627 2103.202 2115.481 2290.454 2561.779 2771.914 2782.078 2814.893 2873.084
 156.209 171.422 302.316 448.454 569.495 576.268 582.283 777.352 865.825 999.332 1036.561 1070.830 1085.366 1295.376 1304.785 1317.673 1365.227 1546.986 1598.707 1625.861 1766.486 1819.225 2052.543 2087.972 2253.711 2269.109 2311.828 2320.790 2518.697 2599.760 2607.581 2616.309 2800.131 2823.098 2829.459 2840.405 2860.069
 223.380 549.796 568.792 608.098 789.767 810.324 814.069 1020.601 1055.570 1061.352 1076.401 1340.545 1529.040 1530.359 1559.907 1799.597 1817.998 1849.788 2016.776 2265.506 2575.828 2590.803 2603.498 2795.196 2804.704 2815.999 2823.007 2866.997 2872.475
 552.951 553.502 571.167 818.158 1041.130 1079.773 1264.130 1518.278 1563.124 1777.249 1795.786 1805.754 1873.142 2087.120 2093.930 2119.102 2299.421 2306.371 2326.984 2337.585 2555.056 2566.066 2778.794 2808.723 2809.193 2820.166 2836.225
 113.436 254.352 450.582 471.021 555.514 576.582 595.429 830.074 1032.670 1039.368 1306.862 1520.913 1553.684 1577.806 2047.254 2112.311 2256.188 2301.717 2316.721 2565.867 2577.700 2594.909 2609.132 2750.534
 436.396 562.560 798.873 825.672 871.616 1060.301 1065.391 1254.922 1297.749 1328.146 1329.021 1495.136 1768.484 1797.436 1835.394 1854.797 2012.625 2027.751 2050.523 2052.924 2088.694 2125.746 2293.871 2334.212 2363.767 2603.311 2771.074 2803.812
 57.255 306.625 437.053 530.329 537.050 563.412 566.318 587.059 592.294 834.335 852.471 1284.690 1332.575 1361.080 1776.570 1819.663 2054.139 2092.568 2309.555 2317.271 2580.146 2615.743 2764.163 2809.309
 150.259 158.848 543.198 795.208 833.299 1069.156 1263.056 1294.692 1328.474 1512.627 1539.562 1586.715 1802.926 1803.650 1812.543 1817.184 1830.741 1836.960 1993.880 2330.952 2336.873 2507.211 2544.042 2545.329 2568.802 2800.403
 278.711 533.838 560.865 569.991 614.008 797.397 805.281 806.281 868.164 1071.373 1079.094 1342.684 1359.310 1549.946 1553.513 1561.785 1616.391 1746.350 1818.581 1821.067 1829.156 2023.030 2037.235 2050.111 2078.820 2308.878 2356.338 2357.040 2571.338
 214.244 242.407 447.684 544.487 552.469 568.966 578.785 770.205 802.161 1042.215 1087.579 1297.028 1317.623 1496.953 1508.796 1535.823 1546.483 1557.238 1584.911 1586.071 1769.914 1825.846 1830.997 1842.936 1848.688 2023.125 2064.676 2079.537 2093.873 2116.182 2305.251 2319.111 2327.264 2549.693 2555.694 2614.496 2785.015 2800.610
 446.825 558.250 814.000 824.348 836.259 843.929 861.245 1041.355 1079.619 1266.028 1326.697 1330.475 1576.478 1588.868 1792.774 1827.687 1845.357 2020.453 2106.909 2121.152 2122.264 2297.621 2531.846 2560.915 2776.605
 122.622 264.472 283.478 319.925 537.043 549.167 602.059 611.171 787.797 790.388 806.809 807.970 815.871 824.663 1009.992 1067.073 1089.415 1093.564 1578.917 1853.224 1865.712 2051.311 2053.811 2066.943 2067.422 2301.895 2326.742 2366.604 2518.805 2530.447 2534.688 2553.504 2563.871 2570.621 2578.990 2586.913 2588.707 2628.267 2804.415 2855.396 2876.207
 792.063 804.993 812.837 831.320 1042.915 1062.647 1281.536 1575.378 1580.525 1835.379 2054.364 2069.311 2087.621 2100.799 2305.321 2334.247 2339.748 2565.783 2574.425 2595.931 2778.509
 20.482 22.401 408.312 529.585 538.116 604.702 790.487 807.632 836.435 1034.605 1048.180 1356.733 1521.816 1564.546 1771.497 1815.117 1818.574 1871.193 1879.803 2036.110 2052.032 2100.335 2300.975 2522.927 2542.898 2598.300 2624.371 2781.509 2813.407 2843.438 2861.168
 244.902 401.195 544.808 553.238 581.806 778.974 812.968 834.753 842.755 1056.440 1067.997 1070.427 1089.329 1090.315 1115.646 1287.200 1338.345 1345.328 1609.504 1786.111 1794.762 1806.116 1820.204 1838.943 2115.586 2339.323 2548.754 2555.149 2596.457 2624.500 2795.565 2812.801 2842.563 2859.599 2862.457
 64.744 526.054 536.319 549.879 561.144 613.417 797.043 875.418 1034.136 1045.086 1087.408 1349.009 1367.870 1559.549 1821.995 1861.981 1868.054 2063.394 2283.782 2302.778 2385.832 2568.840 2582.518 2611.815 2812.422
 207.180 774.705 857.172 866.965 1050.170 1057.091 1073.476 1094.115 1296.523 1544.472 1579.797 1597.891 1622.862 1824.745 1877.366 2315.187 2321.838 2322.793 2336.179 2615.675 2826.896 2833.466 2840.550 2854.448
 202.072 429.299 514.156 557.498 577.798 599.722 802.121 803.275 840.760 856.705 1016.528 1020.625 1058.285 1061.316 1070.795 1078.169 1109.392 1320.982 1333.835 1364.512 1572.686 1780.397 2088.202 2106.565 2324.937 2547.666 2797.414 2815.071 2829.011 2837.395 2846.408
 543.573 581.362 800.878 802.925 1029.657 1043.747 1052.726 1068.497 1072.292 1107.946 1330.553 1340.756 1361.403 1544.859 1576.593 1605.963 2034.907 2044.423 2046.221 2051.540 2057.726 2096.823 2110.179 2280.762 2305.344 2322.596 2559.246 2562.943 2599.849 2615.862 2856.776
 49.464 570.156 781.167 822.665 860.696 865.730 879.472 1050.235 1118.931 1295.764 1308.385 1339.480 1507.477 1553.931 1554.513 1566.120 1568.701 1578.767 1594.195 1822.738 1861.499 2006.072 2035.469 2108.396 2132.134 2297.792 2536.963 2537.914 2547.089 2626.316 2785.540 2799.320 2823.236 2831.395 2839.647 2847.519 2867.370
 223.116 509.108 686.579 724.699 753.923 917.107 937.463 982.636 1202.816 1243.677 1442.523 1485.422 1663.547 1676.200 1775.752 1962.283 1969.676 1978.301 1992.752 2190.856 2198.831 2211.622 2216.423 2231.487 2254.651 2423.380 2468.681 2509.878 2510.701 2675.920 2907.018
 59.967 81.655 150.885 169.849 224.057 258.150 502.679 725.515 755.107 919.964 941.075 957.179 971.464 986.213 1191.659 1195.313 1423.802 1447.870 1457.947 1493.110 1500.183 1665.475 1704.519 1712.258 1714.050 1734.854 1744.215 1944.287 1971.742 1985.056 1989.830 1993.861 1999.461 2013.398 2171.412 2188.280 2195.588 2200.530 2235.267 2245.653 2454.584 2661.785 2734.598 2757.388 2954.388 2964.020 2978.762
 429.077 436.931 509.967 673.343 685.415 687.321 724.767 735.613 745.548 957.535 963.592 1203.855 1207.967 1210.845 1240.210 1440.305 1451.271 1480.498 1502.835 1507.403 1697.756 1711.243 1733.730 1949.062 1954.838 1970.807 2169.491 2186.634 2210.281 2212.014 2217.096 2226.662 2235.345 2239.535 2242.466 2248.658 2426.683 2438.376 2696.033 2705.912 2726.738 2767.370 2769.722 2949.466 2980.056
 314.611 358.557 663.489 704.907 725.764 730.575 758.585 914.475 925.218 953.426 975.925 1471.306 1743.545 1761.072 1970.463 2156.339 2162.390 2203.504 2209.524 2220.170 2226.356 2444.059 2683.874 2694.863 2714.093 2726.615 2727.925 2739.968 2763.483 2980.152
 364.005 657.642 680.440 701.564 715.620 950.425 958.803 1189.867 1229.718 1265.778 1412.461 1447.753 1451.624 1480.986 1487.595 1703.248 1727.192 1735.313 1990.035 2196.742 2215.019 2224.204 2241.185 2268.450 2456.678 2462.618 2477.468 2495.413 2694.610 2698.978 2715.292 2767.688 2959.599
 335.733 663.714 678.153 705.940 715.964 728.936 735.964 769.351 1226.813 1676.608 1696.696 1698.227 1735.512 1747.919 1756.729 1932.801 1983.266 1994.952 2172.671 2220.245 2245.096 2467.976 2688.267 2719.512 2744.993 2945.788 2989.026
 99.424 467.046 663.463 719.131 766.625 936.477 940.208 955.860 1273.963 1278.013 1415.861 1449.719 1479.416 1679.957 1745.376 1771.401 2016.474 2211.669 2254.616 2427.030 2470.214 2490.110 2494.968 2512.609 2718.929 2719.661 2740.655 2745.196 2972.241 2991.861
 312.724 425.444 478.259 713.713 715.519 944.729 964.160 985.322 1212.018 1224.359 1422.378 1460.068 1470.798 1474.159 1475.123 1498.280 1654.308 1679.224 1697.894 1717.285 1727.181 1954.986 1965.130 1967.283 2198.270 2461.176 2467.119 2502.674 2711.547 2938.702 2956.593 2964.496 2968.748 2969.567 2985.085 2987.615 2990.840
 6.218 237.818 338.261 658.640 684.848 695.260 751.811 907.278 927.418 929.748 931.397 938.132 1006.111 1277.629 1430.317 1456.922 1468.959 1473.994 1475.657 1502.855 1686.832 1690.784 1734.562 1744.466 1943.223 1953.015 1990.173 2181.855 2184.418 2212.545 2240.617 2249.548 2477.971 2497.305 2670.618 2692.750 2699.140 2707.912
 31.955 106.257 236.165 307.813 505.147 953.656 980.612 1192.775 1195.524 1200.363 1207.012 1237.489 1447.949 1471.837 1719.911 1727.733 1949.519 1992.649 1994.891 2193.229 2224.062 2236.680 2258.581 2274.737 2413.553 2420.596 2727.011 2731.439 2736.487 2961.484 2965.363 2972.354 2981.257 2989.070
 625.146 667.231 850.287 892.214 921.224 929.342 1101.266 1173.509 1310.216 1592.631 1612.138 1622.142 1635.911 1657.527 1828.890 1838.566 1841.241 1847.817 1887.448 2076.059 2078.423 2126.105 2130.666 2341.048 2363.161 2368.121 2627.619 2817.660 2828.481 2854.813 2856.457 2859.695 2861.490 2868.315
 258.901 336.466 484.821 566.377 615.415 624.291 844.601 860.981 872.842 903.614 1080.982 1086.011 1126.186 1140.571 1315.005 1335.781 1362.752 1823.509 1872.854 2124.624 2135.393 2147.057 2376.144 2386.405 2643.415 2842.260 2889.706
 34.907 76.343 220.860 314.780 339.061 389.942 608.954 835.655 850.559 923.973 1100.367 1137.892 1340.500 1367.163 1368.015 1565.631 1574.131 1594.446 1613.481 1617.614 1651.451 1664.130 2124.789 2131.725 2136.343 2322.883 2376.343 2395.047 2554.756 2635.152 2823.269 2915.014 2928.394
 18.459 43.797 104.084 140.723 215.550 479.446 605.239 611.325 626.513 627.246 647.428 667.430 827.195 844.902 863.558 874.639 880.479 917.234 1142.480 1368.001 1588.401 1639.742 1642.825 1643.353 1673.969 1820.153 1835.296 1851.421 1863.118 1877.918 1882.732 2083.843 2122.585 2137.953 2153.960 2344.576 2356.755 2421.808 2570.453 2623.736 2634.862 2638.256 2841.266 2843.372 2848.734 2908.037
 7.652 154.744 632.348 819.383 925.996 1084.134 1110.029 1333.579 1350.307 1359.362 1382.993 1417.262 1613.819 1625.950 1831.681 1855.039 2113.413 2126.465 2131.508 2136.905 2138.043 2349.310 2562.459 2583.188 2600.388 2620.696 2624.873 2631.292 2643.974 2667.046 2874.579
 154.499 456.485 577.495 650.973 887.528 914.587 1054.198 1069.941 1091.262 1316.060 1378.187 1584.108 1587.158 1590.804 1611.627 1637.320 1640.287 1892.779 2105.337 2346.332 2402.330 2588.001 2630.554 2633.387 2875.463 2889.513 2898.977 2908.773
 237.546 607.840 608.598 631.392 660.956 891.817 896.500 925.346 1083.296 1096.736 1116.364 1327.692 1355.570 1366.593 1388.455 1426.613 1592.152 1608.898 1636.594 1832.093 1849.255 1895.485 1898.570 1907.448 2110.103 2143.822 2377.303 2603.950 2829.473 2839.184 2866.746 2878.009
 407.962 570.891 594.006 649.762 654.090 658.776 875.696 895.635 1085.016 1120.698 1124.684 1134.367 1139.300 1144.946 1163.632 1403.221 1415.981 1570.960 1598.129 1638.747 1640.518 1651.720 1821.552 1844.065 1863.370 2123.235 2130.501 2133.245 2354.765 2362.148 2381.209 2395.111 2416.094 2586.322 2602.343 2663.699 2861.025 2877.045 2889.730 2896.516
 100.605 594.697 602.083 654.837 832.890 848.489 913.054 936.594 1068.630 1125.971 1367.272 1407.256 1423.913 1607.557 1609.363 1636.328 1667.719 2094.819 2153.926 2181.432 2321.804 2366.813 2602.658 2626.108 2663.155 2882.439
 34.447 211.725 571.776 610.101 865.810 873.704 1113.954 1117.637 1124.241 1152.183 1165.827 1340.697 1410.748 1658.714 1662.854 1673.625 1878.718 1924.513 2101.696 2111.452 2117.297 2144.068 2408.035 2564.802 2587.671 2663.000 2664.877 2845.345 2874.459 2891.513
 140.535 478.818 510.463 712.204 795.466 1260.852 1284.248 1296.303 1460.725 1490.452 1736.241 1760.860 1790.781 1794.055 1799.854 2243.446 2260.159 2263.410 2271.883 2287.766 2468.101 2741.029 2753.800 2774.400 2967.682
 269.108 500.216 520.942 545.026 551.177 731.661 732.485 734.310 779.334 783.519 978.500 999.805 1022.636 1499.778 1737.058 1805.819 1986.033 2235.280 2256.228 2266.184 2284.604 2536.837 2776.943
 48.908 517.634 530.513 762.329 803.723 967.987 974.044 993.686 997.665 1038.892 1039.824 1042.622 1211.776 1218.528 1259.527 1295.650 1300.314 1316.889 1465.597 1542.155 1556.665 1768.701 1771.547 1779.089 2013.822 2058.945 2222.726 2281.779 2299.316 2456.145 2465.713 2468.921 2485.274 2517.319 2536.544 2785.720 2968.034
 13.795 335.656 500.515 504.542 521.429 553.495 749.436 994.238 997.886 1003.445 1027.155 1236.995 1269.369 1272.484 1282.913 1296.127 1301.735 1532.040 1712.891 1759.191 1811.787 1995.254 2056.622 2213.002 2310.022 2454.630 2480.658 2734.693 2757.340 2791.230
 73.983 154.432 474.237 533.406 703.376 763.397 990.372 1064.864 1497.893 1550.196 1725.984 1728.156 1760.243 1763.703 2043.079 2231.565 2261.664 2279.270 2291.537 2302.650 2314.810 2484.013 2525.218 2718.158 2746.299 2750.907 2771.675 2773.571 2774.789 2956.283
 12.039 52.555 511.455 751.651 761.097 762.526 773.027 972.331 1010.642 1016.718 1024.114 1044.452 1224.690 1307.929 1479.899 1517.077 1751.860 1807.129 1977.577 1998.124 2039.988 2258.770 2300.550 2536.363 2723.201 2979.963
 433.942 802.613 998.121 1011.398 1259.781 1289.248 1520.449 1531.134 1576.233 1952.589 1989.177 2016.434 2243.069 2255.206 2263.287 2515.112 2539.670 2545.840 2731.289 2752.549 2761.022 2803.700 2817.125
 56.356 70.382 325.984 406.946 437.932 539.099 540.347 549.355 728.330 741.712 757.287 759.382 764.305 800.849 1026.934 1041.438 1045.787 1059.832 1231.113 1295.265 1299.329 1541.793 1721.285 1736.896 1756.307 1780.009 1786.014 2008.469 2020.692 2021.627 2247.726 2273.758 2311.348 2476.707 2486.827 2488.723 2534.523 2551.955 2710.412 2739.146 2809.138 2813.533 2827.409
 277.710 369.730 443.297 535.062 722.263 733.153 755.172 758.504 1033.612 1249.390 1262.175 1302.924 1320.820 1518.383 1525.786 1545.791 1772.802 1778.915 1804.679 2017.031 2041.097 2225.965 2270.714 2485.671 2498.990 2752.286 2780.728 2989.334
 148.489 505.230 822.715 988.553 1075.687 1233.137 1257.212 1259.260 1457.829 1558.551 1733.284 1750.127 1809.998 1811.540 1969.781 2042.708 2050.400 2290.307 2492.856 2550.285 2979.965
 203.658 659.014 666.942 689.786 936.710 943.565 947.144 954.747 986.512 1207.887 1416.351 1420.959 1433.293 1727.026 1887.174 1905.487 1923.556 1950.472 1984.645 1992.439 2177.921 2431.894 2434.046 2651.614 2939.870 2958.039
 124.105 294.459 686.672 690.076 905.093 920.201 950.228 1165.480 1206.973 1434.961 1452.705 1646.505 1668.425 1680.678 1906.967 1917.813 1949.924 1959.603 2164.107 2165.208 2174.975 2220.249 2227.428 2228.561 2402.009 2425.901 2484.976 2644.382 2685.413 2916.741 2926.415
 191.031 429.516 700.760 708.877 717.036 900.017 934.675 950.291 1184.971 1192.440 1383.959 1402.203 1415.820 1419.035 1468.335 1472.552 1701.150 1875.745 1902.927 1939.828 1959.036 1982.617 2176.994 2202.539 2209.468 2233.747 2470.539 2671.879 2692.237 2897.928 2907.780 2909.179
 386.483 643.887 678.941 695.984 898.075 912.595 921.761 945.841 983.780 1178.286 1710.142 1963.229 1969.871 2170.858 2191.273 2256.195 2438.285 2470.697 2690.378 2707.594 2711.353 2728.229 2739.165
 347.590 365.862 448.354 457.456 672.152 709.200 725.329 907.698 917.957 1124.690 1207.514 1448.373 1644.991 1690.294 1693.376 1900.798 1953.073 1960.309 1973.226 1982.202 2130.413 2160.167 2183.660 2215.041 2228.202 2412.048 2433.515 2660.564 2681.338 2695.592 2880.383 2922.100 2936.320 2940.754
 367.415 412.580 663.346 690.474 693.302 722.697 878.984 891.520 979.328 1151.708 1161.815 1164.382 1387.737 1634.942 1673.426 1708.158 1715.288 1900.911 1913.134 1954.527 2167.730 2215.901 2217.744 2408.601 2474.653 2677.779 2925.174 2933.749 2949.877
 127.292 501.241 647.857 667.153 952.564 974.400 1146.363 1156.381 1163.045 1403.122 1406.238 1461.058 1464.283 1668.894 1669.707 1697.387 1891.404 1915.989 1925.147 1927.035 2153.264 2170.136 2172.379 2188.924 2439.742 2497.664 2628.851 2698.358 2883.094 2937.717 2939.084 2943.350 2992.843
 65.089 182.709 660.102 662.162 683.549 698.268 704.450 731.976 912.137 924.212 926.824 948.505 956.348 961.019 968.716 1146.778 1176.020 1186.303 1235.179 1405.036 1429.361 1450.486 1471.206 1638.110 1668.248 1673.860 1674.065 1726.426 1893.044 1897.854 1910.601 1962.080 2196.865 2210.326 2406.465 2413.597 2426.612 2427.545 2443.404 2449.550 2456.779 2484.060 2634.110 2658.124 2679.702 2682.784 2694.299 2697.949 2725.473 2938.914 2947.039 2951.782 2967.141
 335.968 360.291 404.721 434.234 644.883 684.824 702.447 707.026 712.785 935.374 1190.958 1223.953 1224.533 1402.386 1432.548 1450.139 1657.171 1669.621 1691.399 1693.293 1708.053 1912.960 1921.428 1935.145 2372.937 2408.343 2413.010 2720.399 2724.901 2922.739 2923.671 2955.199
 289.874 351.127 420.713 649.235 691.449 700.476 718.470 901.953 1150.651 1169.537 1172.616 1183.091 1388.106 1402.273 1672.490 1680.448 2170.161 2198.455 2421.887 2431.259 2671.783 2674.328 2685.635 2700.549 2895.595
 96.276 219.368 263.954 619.887 652.883 660.394 683.508 707.659 837.719 855.434 867.851 1127.903 1149.630 1156.552 1215.873 1356.080 1417.149 1435.029 1447.809 1609.445 1651.926 1661.917 1719.235 1929.693 2137.383 2149.003 2165.582 2184.268 2207.848 2417.484 2452.281 2463.936 2645.137 2672.073 2896.542 2928.442 2933.996
 360.864 419.165 476.706 603.430 625.038 631.037 639.024 686.599 688.820 884.464 936.427 1158.526 1171.512 1397.871 1425.220 1609.986 1639.369 1656.706 1667.207 1873.913 1882.865 1893.977 1899.319 1923.060 2141.941 2173.007 2364.575 2612.947 2640.468 2705.038 2927.657 2932.735 2952.068 2970.970
 612.322 647.910 652.650 876.147 892.860 895.158 945.344 1097.599 1173.764 1205.032 1392.487 1398.338 1414.558 1424.770 1427.678 1433.066 1443.098 1600.009 1908.162 1914.118 2135.182 2142.569 2144.589 2148.678 2154.746 2176.742 2364.569 2371.183 2431.200 2433.288 2440.052 2657.949 2659.680 2664.104 2888.472 2901.110 2922.615 2933.070 2966.850
 158.021 230.852 605.612 630.153 650.897 655.763 693.693 893.621 930.621 1162.585 1164.862 1178.430 1193.637 1202.800 1361.415 1413.345 1461.777 1623.826 1632.952 1644.846 1657.927 1673.892 1696.628 1894.359 1918.967 1934.090 1935.336 1948.340 2133.558 2155.908 2170.875 2183.270 2198.994 2406.142 2414.327 2615.210 2622.297 2864.076 2895.425 2916.776 2944.140 2955.814
 48.116 117.272 166.484 226.330 252.308 490.152 634.452 651.192 652.380 702.146 893.573 895.199 920.968 1121.330 1151.424 1157.393 1181.703 1182.212 1361.182 1375.163 1383.498 1408.656 1649.629 1862.260 1872.090 1895.594 1915.178 2146.698 2171.035 2176.827 2596.137 2605.160 2618.340 2627.329 2707.702 2886.175 2897.977 2919.603
 268.947 701.908 874.588 885.097 889.973 910.498 1099.865 1146.839 1193.233 1403.454 1423.307 1630.831 1647.650 1664.860 1672.738 1673.589 1684.810 1862.764 1886.766 1888.642 1899.822 1954.533 2130.377 2132.703 2382.916 2391.949 2464.759 2626.536 2682.453 2703.216 2902.627
 17.050 125.565 167.830 264.900 604.431 862.870 883.187 913.529 1136.568 1170.985 1349.549 1402.348 1436.928 1633.462 1654.461 1660.666 1673.842 1879.874 1904.129 1911.449 1915.630 2130.159 2143.203 2911.771 2914.257
 172.839 192.612 227.846 414.861 495.969 615.865 657.973 883.222 895.946 938.581 1129.647 1161.091 1165.426 1190.640 1387.333 1410.611 1415.479 1451.196 1463.659 1621.858 1648.945 1686.667 1852.120 1901.069 1921.305 1926.833 1943.770 1946.383 2098.378 2109.588 2176.379 2184.918 2185.722 2347.169 2614.648 2616.131 2647.064 2672.206 2693.677 2696.101 2924.774
 53.317 106.374 127.440 174.699 253.217 474.448 648.466 654.373 670.599 683.678 875.293 897.246 915.972 934.576 1354.645 1407.805 1417.603 1602.995 1621.895 1641.414 1668.679 1695.471 1696.931 1868.055 1892.578 1932.448 2149.568 2160.705 2173.992 2178.780 2371.065 2389.550 2398.670 2411.226 2414.881 2437.713 2438.101 2698.491 2912.011
 628.913 663.881 679.705 909.403 1220.956 1407.602 1412.280 1456.286 1929.392 1938.819 2123.687 2143.359 2184.188 2667.477 2678.661 2699.484 2885.071 2895.086 2937.163
 278.858 422.276 433.475 595.601 612.685 618.611 625.047 856.619 869.868 1069.648 1086.629 1128.451 1349.769 1359.459 1801.476 1883.967 2082.431 2087.781 2098.461 2342.345 2566.182 2585.376 2600.936 2654.572 2814.131 2830.386
 169.435 326.216 339.666 374.437 434.935 491.581 604.175 628.047 788.084 819.229 898.648 1045.241 1083.771 1099.870 1112.392 1115.350 1145.098 1307.094 1324.954 1326.058 1350.656 1379.287 1538.451 1595.685 1814.611 1838.993 2040.531 2089.993 2108.906 2146.956 2305.321 2569.914 2585.674 2597.830 2601.594 2612.064 2616.912 2854.764
 149.996 151.286 471.365 497.587 564.012 584.377 644.648 831.741 861.869 1099.981 1120.502 1126.164 1144.254 1325.064 1348.743 1555.564 1578.725 1609.234 1613.618 1817.768 1835.381 1836.560 1853.172 2058.088 2065.689 2099.322 2143.562 2350.653 2355.211 2361.656 2554.383 2849.056 2867.825
 571.067 574.845 829.588 847.929 880.870 1031.459 1051.780 1063.356 1066.238 1104.924 1317.178 1588.502 1595.595 1806.816 1862.223 2076.188 2085.252 2122.348 2126.951 2314.896 2322.980 2356.670 2358.148 2379.977 2384.083 2574.709 2595.166 2640.599 2647.461 2650.496 2850.807 2857.927
 151.593 420.053 809.170 844.584 1057.157 1062.977 1067.885 1328.428 1365.343 1370.308 1379.649 1382.442 1578.672 1612.953 1853.636 1861.751 2037.203 2085.672 2104.944 2109.042 2121.997 2148.707 2156.252 2597.241 2798.417 2834.667 2845.112
 175.018 320.622 591.854 610.373 612.738 621.591 625.668 783.731 827.744 858.792 867.749 1076.460 1124.649 1325.949 1326.683 1393.697 1607.889 1631.369 2042.155 2106.633 2114.065 2129.343 2581.692 2587.309
 217.190 302.807 341.529 435.652 622.131 853.046 881.313 885.063 1040.213 1074.380 1092.327 1160.281 1566.999 1620.305 1812.215 1819.669 1835.148 2042.524 2061.773 2100.992 2105.546 2330.326 2338.673 2804.460 2841.512 2876.133
 134.621 320.989 558.618 582.648 594.303 600.061 825.736 826.024 828.780 875.179 1063.463 1106.712 1107.210 1296.045 1306.786 1310.859 1318.908 1343.665 1597.315 1608.836 1846.262 1856.668 1867.146 2032.244 2069.917 2137.294 2382.937 2385.112 2562.018 2648.213 2853.259
 15.822 357.223 364.157 606.917 607.415 632.774 653.631 792.494 827.015 839.371 1056.058 1090.524 1133.874 1285.578 1300.679 1546.853 1589.893 1599.365 1604.087 1845.639 1869.217 1892.048 1900.644 2063.184 2075.720 2100.391 2111.208 2352.019 2555.657 2608.181 2865.132 2886.869
 200.753 578.515 794.234 831.228 867.595 875.699 884.290 1048.177 1067.613 1074.220 1085.348 1315.360 1351.660 1388.194 1393.053 1395.672 1632.345 1846.356 2046.379 2092.282 2109.559 2324.796 2325.937 2333.399 2367.548 2385.202 2605.819 2847.941
 91.004 261.027 480.975 576.947 584.074 648.635 843.129 844.184 858.548 863.736 892.060 1043.985 1120.651 1335.922 1365.621 1404.714 1592.315 1593.250 1604.769 1824.596 1855.961 2051.020 2065.045 2170.563 2339.078 2386.245 2391.532 2394.887 2409.957 2581.957 2602.032 2613.289 2614.459 2624.172 2629.635 2637.002 2837.044 2861.725 2884.213
 72.659 99.909 203.722 597.797 657.189 827.180 901.330 1128.040 1356.736 1360.663 1373.858 1378.918 1565.745 1584.763 1846.261 2112.146 2338.311 2355.203 2362.151 2367.823 2623.878 2625.771 2812.957 2827.309 2832.612 2851.609 2852.986 2853.395
 132.352 311.593 550.812 619.869 653.297 849.477 866.246 872.465 1060.513 1073.518 1098.399 1102.725 1120.742 1126.463 1382.057 1551.967 1620.586 1650.590 1899.448 2075.702 2086.337 2114.034 2128.762 2309.444 2599.237 2622.310 2641.792 2799.068 2804.394 2854.134
 12.493 334.630 372.164 460.798 478.255 583.869 623.652 637.882 651.126 652.576 838.925 852.350 896.544 1063.111 1078.878 1099.283 1121.565 1329.400 1335.871 1342.390 1379.129 1382.251 1384.959 1388.885 1390.592 1808.739 1837.300 1878.715 1887.896 2088.664 2099.608 2126.803 2141.170 2144.565 2308.430 2331.931 2347.075 2350.522 2365.021 2376.355 2856.990 2865.743 2877.558 2899.910
 89.922 215.585 301.376 370.477 440.576 616.900 644.583 652.965 668.933 669.793 791.190 819.306 820.826 848.838 849.633 890.455 1091.725 1105.372 1119.192 1127.795 1296.741 1328.057 1329.519 1348.791 1360.620 1372.063 1373.428 1380.233 1382.568 1575.646 1795.452 1829.352 1886.839 1889.447 2094.600 2114.227 2134.676 2160.853 2171.115 2335.670 2390.700 2409.149 2584.749 2812.739 2850.977 2881.312 2884.392 2894.434 2900.856
 363.636 387.212 411.300 486.667 555.988 591.074 598.421 659.894 828.575 829.700 838.545 1090.639 1098.283 1130.227 1314.450 1415.647 1628.355 1638.082 1665.463 1818.119 1824.438 1847.648 1855.382 1876.294 1877.615 1892.028 2072.306 2095.194 2096.746 2100.154 2146.276 2151.555 2155.459 2302.335 2322.956 2343.314 2361.964 2588.991 2624.946 2625.453 2636.921 2861.599 2911.973
 25.736 47.504 344.993 586.270 588.850 841.660 883.053 921.888 1131.833 1334.706 1338.492 1583.908 1605.905 1856.019 1910.141 2073.966 2078.072 2090.652 2091.072 2098.176 2103.398 2112.070 2321.447 2344.515 2351.092 2361.688 2364.342 2391.561 2578.439 2590.738 2610.039 2809.832 2848.725 2866.695 2870.251 2887.419 2903.983
 621.962 913.379 1368.285 1583.424 1592.617 1598.987 1614.571 1619.346 1647.432 1850.048 1873.261 2081.269 2097.876 2134.957 2144.046 2313.334 2353.516 2359.872 2395.308 2405.927 2623.485 2830.997 2836.773
 552.444 562.188 625.803 642.652 835.380 1089.775 1099.024 1118.492 1134.022 1145.634 1304.824 1306.190 1354.468 1381.997 1571.182 1627.876 1655.311 1834.601 1836.598 1855.540 2061.506 2112.233 2379.668 2388.169 2566.065 2818.078 2825.529 2826.297 2885.218
 90.315 138.188 361.065 415.402 562.186 618.519 619.068 648.164 652.608 817.283 836.063 858.674 870.122 875.523 906.739 1085.374 1107.515 1118.278 1133.905 1136.594 1333.235 1341.965 1351.219 1611.556 1613.535 1627.198 1805.227 1831.066 1848.300 1869.520 1887.367 1916.510 2101.451 2298.384 2388.283 2610.466 2619.715 2825.277 2851.198 2857.410 2882.682
 251.666 340.716 508.193 675.644 700.112 702.774 710.309 1195.290 1201.910 1215.090 1218.180 1469.010 1666.080 1736.366 1753.377 1970.065 2023.969 2172.830 2176.558 2181.554 2182.637 2414.739 2475.200 2492.337 2523.606 2680.083 2684.319 2708.318
 62.202 108.462 125.394 369.630 703.782 720.031 955.148 1017.338 1249.326 1452.666 1480.990 1489.617 1708.673 1713.755 1723.575 1986.922 2160.436 2166.287 2169.363 2195.068 2250.016 2663.340 2681.814 2683.084 2700.941 2727.111 2956.607
 143.053 257.903 461.067 949.040 996.972 1181.675 1197.030 1213.379 1222.305 1260.665 1483.137 1672.856 1685.470 1701.239 1908.007 1937.509 1951.743 1990.256 1991.364 2233.462 2245.747 2410.283 2519.849 2526.817 2673.644 2920.062 2926.951 2942.668 2972.682 2994.733
 17.221 62.430 87.503 117.733 433.965 673.278 916.464 970.831 981.407 1158.614 1478.470 1674.408 1683.296 1687.697 1693.173 1706.009 1724.570 1748.344 1934.637 1957.579 1982.906 1988.811 1995.509 2000.268 2158.739 2175.490 2467.479 2492.849 2672.978 2710.396 2750.997
 63.204 675.705 681.967 732.502 939.050 940.584 961.459 970.429 985.799 995.336 999.853 1226.683 1234.296 1505.359 1701.992 1740.694 1922.943 1969.702 1981.429 1984.627 1999.518 2265.224 2414.168 2467.398 2472.447 2506.643 2703.751 2710.625 2956.875 2957.820
 51.843 213.264 216.844 425.966 447.840 917.117 918.818 927.122 948.363 972.585 997.139 1161.933 1167.756 1452.122 1511.928 1700.426 1739.905 1749.692 1962.480 1979.796 2005.534 2183.500 2227.722 2235.284 2427.374 2429.492 2485.830 2509.913 2732.928 2737.884 2930.941 2932.190 2934.220 2960.240 2980.302
 66.266 205.253 407.475 472.330 695.924 968.981 1011.621 1274.901 1515.525 1688.807 1703.515 1738.538 1943.238 1961.657 2158.785 2459.674 2462.608 2706.284 2715.376 2716.451 2915.473 2966.632
 197.013 207.627 512.801 747.453 967.451 1191.310 1447.006 1475.333 1483.662 1499.951 1530.044 1947.294 2182.651 2202.460 2225.418 2448.696 2687.610 2974.891 2993.076
 256.461 299.847 695.107 728.301 761.333 949.200 962.445 1440.075 1472.705 1706.854 1747.638 1902.992 1925.358 1929.306 2205.009 2263.120 2458.214 2972.512 2977.675
 267.352 292.904 399.382 508.308 512.749 517.848 749.342 960.635 1005.729 1192.293 1215.507 1253.266 1442.752 1491.939 1528.886 1656.556 1666.248 1701.868 1710.399 1924.618 2167.048 2191.544 2436.002 2469.436 2677.720 2682.765 2918.937 2942.297 2943.403 2948.600 2961.630 2963.691 2982.423
 40.218 132.510 267.678 274.044 717.501 730.091 733.037 763.703 946.720 1028.637 1205.308 1223.253 1252.304 1280.336 1465.316 1469.557 1503.214 1510.219 1679.439 1700.037 1717.450 1753.766 1937.477 1974.390 1990.716 1999.674 2169.631 2184.356 2218.457 2239.489 2274.150 2433.060 2457.611 2478.441 2701.004 2728.604 2730.432 2749.820 2775.451 2925.092 2931.489 2974.706 2979.985 2998.643
 51.987 101.407 363.862 693.704 699.239 1192.199 1208.385 1212.907 1453.935 1485.909 1495.201 1706.764 1715.093 1727.835 1739.405 1743.398 1940.689 1943.358 1964.359 1975.180 1981.884 1997.254 2207.884 2211.807 2233.409 2269.026 2276.981 2443.744 2667.212 2684.253 2690.939 2721.667 2766.042
 456.954 512.350 532.603 675.435 683.555 718.726 741.806 755.676 776.177 1028.337 1232.334 1699.556 1951.500 2018.952 2195.499 2225.423 2230.079 2231.928 2439.901 2445.910 2477.592 2717.193 2725.453 2730.608 2938.176 2954.980 2972.324 2973.865
 162.317 207.360 407.933 416.189 428.387 477.633 509.414 672.253 683.115 690.862 708.511 711.847 714.975 734.164 746.786 976.986 983.300 994.486 1168.065 1175.089 1193.976 1433.106 1440.474 1444.777 1686.377 1753.091 1779.196 2000.322 2197.991 2205.687 2211.097 2229.607 2230.876 2231.593 2232.982 2470.624 2504.694 2682.385 2971.666 2978.300
 60.434 518.580 670.684 699.257 707.193 736.466 762.252 966.330 981.480 985.486 1022.256 1184.783 1187.538 1218.190 1220.254 1221.759 1240.973 1257.448 1470.238 1472.915 1486.503 1662.238 1727.218 1747.831 1753.917 1954.116 1986.218 1989.286 2172.471 2253.026 2742.550 2745.489 2940.915 2948.384 2953.899
 149.770 370.195 477.860 708.681 963.615 983.916 998.354 1213.843 1228.050 1273.170 1454.274 1475.280 1476.777 1497.187 1660.032 1692.156 1703.205 1960.891 1975.813 1979.912 1982.935 2155.955 2211.851 2430.503 2485.615 2496.271 2505.103 2698.893 2703.118 2743.695 2950.982 2953.291
 56.395 256.954 286.468 344.060 422.228 721.971 729.804 768.135 779.333 953.625 962.544 1197.919 1263.116 1450.173 1467.415 1675.510 1693.607 1727.517 1910.971 1932.822 2017.404 2209.507 2251.652 2442.483 2706.341 2951.334 2968.116
 19.443 697.854 703.603 906.317 945.787 955.565 1223.447 1247.927 1256.112 1270.640 1430.873 1434.473 1457.529 1463.023 1523.204 1690.710 1734.716 1738.241 1929.200 1955.166 1965.829 1975.980 1978.738 1994.860 2019.101 2213.661 2224.898 2234.394 2238.513 2245.741 2411.865 2683.989 2690.913 2691.928 2699.290 2959.505 2979.772
 67.641 333.596 365.099 419.242 512.430 666.220 671.773 696.452 699.519 715.574 747.170 751.291 953.440 973.526 990.505 1156.276 1218.642 1436.337 1445.876 1460.651 1490.571 1518.141 1673.133 1730.631 1756.326 1906.731 1922.229 1991.057 2186.299 2222.683 2239.866 2429.573 2433.597 2690.933 2700.575 2719.696 2954.746 2977.202 2978.404 2986.318
 676.153 694.981 934.757 1015.127 1021.642 1157.067 1161.000 1219.207 1235.563 1261.721 1277.197 1425.217 1449.546 1458.287 1472.204 1510.904 1525.065 1678.619 1710.180 1711.404 1747.889 1752.701 1977.960 1989.442 2002.370 2016.946 2208.766 2212.582 2231.624 2250.968 2441.667 2443.794 2448.805 2688.067 2707.464 2730.861 2746.617 2757.293 2758.418 2764.189 2961.156
 68.932 143.739 239.776 471.299 487.317 573.326 622.263 841.959 1064.053 1077.706 1114.965 1129.936 1598.156 1607.236 1643.202 1781.067 1797.357 1844.984 1859.750 2070.942 2103.566 2127.284 2290.042 2324.925 2355.006 2359.045 2396.769 2601.285 2615.229 2656.594 2792.192 2823.563 2852.948 2859.518 2864.340
 569.849 594.691 609.351 826.545 829.034 857.966 1064.796 1081.205 1164.421 1344.283 1400.723 1800.470 1802.536 1809.002 1811.406 1835.664 2083.319 2104.379 2110.627 2113.893 2319.659 2327.274 2353.515 2366.077 2587.841 2593.907 2594.989 2835.481 2863.192
 115.550 175.558 212.371 440.014 591.540 845.424 1059.974 1092.280 1342.596 1635.580 1819.462 1836.607 1838.052 2055.158 2313.083 2321.022 2338.140 2354.700 2643.046 2790.481 2836.034 2844.542 2849.796 2860.097 2892.202 2902.535
 78.294 277.720 396.688 540.887 593.094 907.305 912.487 1073.487 1082.072 1091.660 1094.611 1304.085 1572.024 1629.699 1814.196 1859.293 1864.682 1867.653 1874.218 1894.302 2087.234 2121.858 2322.842 2324.366 2365.284 2375.728 2410.988 2632.371 2808.353 2811.758 2859.444 2873.472
 417.393 570.957 586.948 623.610 642.441 797.126 813.861 845.142 854.567 863.520 872.775 1580.027 1585.720 1840.766 2103.901 2112.666 2123.589 2126.386 2295.268 2345.649 2359.876 2550.416 2567.123 2578.797 2590.140 2601.889 2617.300 2645.637 2650.263 2792.211 2796.165 2797.575 2806.725 2848.624 2867.864
 28.235 223.506 342.884 602.017 817.387 866.663 889.112 894.510 1063.244 1110.355 1132.724 1394.287 1546.882 1591.048 1617.409 1654.047 1853.904 1875.362 1878.018 1890.493 2092.473 2377.520 2404.223 2562.474 2832.361
 567.622 853.826 1083.890 1140.063 1141.063 1336.287 1385.392 1551.652 1606.264 1611.531 2078.464 2317.895 2374.672 2547.843 2566.044 2794.354 2820.445 2844.941 2846.029 2860.943 2862.965
 153.158 338.704 559.904 573.909 592.426 615.517 624.497 627.326 884.598 1068.390 1071.792 1103.823 1107.667 1158.816 1320.491 1562.531 1578.403 1579.040 1601.433 1605.638 1899.582 2068.621 2086.413 2285.089 2334.920 2336.822 2341.673 2573.368 2614.303 2806.403 2846.647 2851.147 2855.096
 326.959 329.941 341.687 632.612 1064.659 1129.688 1153.418 1374.453 1575.411 1646.072 1816.395 1820.058 1840.960 1863.151 2090.379 2108.780 2303.024 2313.358 2581.766 2625.341 2657.660 2812.927 2848.175 2885.079 2908.882
 194.161 200.142 357.874 408.501 618.923 1065.376 1331.238 1351.011 1375.955 1573.311 1594.670 1631.910 1814.501 1827.961 1856.120 1860.401 1861.142 1879.848 2081.444 2090.475 2137.419 2307.000 2311.117 2313.562 2318.955 2357.876 2596.674 2615.406 2634.638 2636.737 2826.801 2835.829 2864.623
 533.328 603.909 824.469 1002.677 1048.203 1056.208 1081.708 1089.630 1292.977 1311.892 1314.854 1354.914 1356.603 1359.671 1561.967 1796.559 2048.744 2053.180 2104.844 2115.115 2292.548 2554.924 2558.857 2603.369 2611.900 2775.960
 207.449 294.267 313.117 480.106 522.083 553.390 563.934 570.387 574.173 790.437 826.548 1081.623 1097.777 1280.511 1283.934 1301.648 1319.367 1329.407 1814.666 2041.793 2048.392 2071.478 2077.509 2274.748 2332.405 2349.183 2359.122 2517.487 2530.379 2551.083 2553.588 2564.495 2606.302 2801.937 2812.742
 1.455 53.690 549.244 787.416 795.029 824.098 1031.474 1064.505 1073.393 1130.042 1259.329 1329.167 1332.707 1335.906 1340.696 1352.581 1582.879 1592.744 1594.566 1795.677 1810.959 2014.217 2017.269 2056.020 2058.279 2073.619 2280.214 2312.816 2562.221 2581.252 2589.164 2792.251 2802.639
 308.012 325.904 427.921 539.949 577.448 606.598 820.105 1027.005 1076.892 1297.424 1353.905 1548.030 1590.535 1595.729 1777.906 1778.905 1789.362 1804.312 1843.137 1852.906 2050.479 2280.948 2281.087 2282.019 2324.629 2550.206 2563.885 2570.237 2790.239 2808.722 2864.582 2869.043
 73.455 526.787 554.733 556.849 768.448 822.311 1305.916 1502.205 1512.813 1552.170 1559.030 1561.851 1586.870 1595.403 1614.990 1619.761 1817.308 1818.992 1823.272 1829.187 2068.090 2073.720 2102.816 2113.667 2307.561 2314.009 2327.419 2332.451 2521.803 2524.502 2546.890 2570.841 2586.384 2613.859 2760.204 2784.759 2807.878 2859.912
 562.111 565.096 587.300 774.215 815.043 866.200 1043.009 1100.038 1289.144 1290.554 1580.677 1582.314 1586.420 1807.325 1840.238 1857.194 2011.606 2035.682 2100.913 2101.827 2264.555 2312.969 2515.246 2557.492 2558.759 2580.777 2592.840 2610.792 2823.273 2840.267
 533.612 551.796 567.559 575.488 798.697 1068.771 1108.648 1109.043 1281.339 1308.440 1330.704 1339.036 1372.847 1503.368 1539.282 1594.399 1628.185 1776.670 1836.371 1839.567 1843.660 2042.350 2044.961 2045.341 2287.869 2298.558 2331.718 2342.928 2359.850 2525.441 2533.185 2537.423 2778.219 2807.165 2809.589 2842.257
 172.411 173.147 337.061 371.958 566.235 567.425 599.615 805.629 855.337 1080.088 1086.379 1124.525 1279.080 1312.796 1335.296 1342.159 1795.866 1796.516 1803.128 1841.920 1843.579 2059.244 2099.632 2258.122 2540.270 2548.769 2568.392 2585.525 2602.496 2614.633 2872.376
 86.152 205.005 361.521 526.210 527.053 546.734 551.039 567.724 809.188 1019.055 1088.374 1098.460 1270.691 1365.677 1531.543 1541.127 1554.214 1576.007 1586.296 1598.286 1793.251 1801.524 1858.596 2022.648 2114.463 2269.072 2281.956 2318.213 2364.325 2370.996 2545.266 2570.699 2802.117 2826.298 2856.115
 537.516 543.782 606.199 792.756 847.959 1008.817 1024.018 1049.779 1086.133 1297.044 1352.070 1498.119 1578.921 1596.127 1784.866 1804.009 1822.195 1844.124 2057.185 2272.330 2273.703 2302.844 2323.928 2324.104 2355.852 2373.298 2547.790 2549.788 2556.752 2564.973 2849.729 2852.856
 358.341 376.800 444.134 676.262 880.499 912.959 1141.888 1162.606 1372.063 1378.144 1434.994 1435.603 1604.936 1646.315 1688.726 1894.604 1898.614 2110.859 2135.113 2170.161 2379.390 2384.555 2388.656 2395.261 2416.015 2435.229 2602.834 2709.823 2865.177 2881.855 2892.330 2902.389 2904.508
 149.056 177.536 224.302 424.611 427.716 614.079 616.149 633.382 639.282 700.448 879.497 908.703 932.418 1154.784 1164.729 1602.106 1640.970 1655.756 1868.934 1934.684 1951.448 2092.387 2107.935 2160.727 2205.400 2362.568 2407.984 2636.703 2641.705 2667.901 2691.784 2692.667 2878.280 2883.074 2904.888 2908.712
 74.605 121.296 243.937 319.168 330.117 644.797 847.267 920.039 1144.194 1379.584 1400.923 1418.119 1676.116 1855.617 1945.845 2150.315 2159.418 2179.265 2341.987 2366.908 2400.488 2430.912 2618.390 2683.735 2841.866 2902.188 2937.500
 90.992 281.809 602.529 637.288 658.985 859.873 923.644 924.405 1121.062 1123.278 1151.931 1332.411 1398.626 1626.824 1673.503 1710.061 1844.815 2102.927 2108.684 2124.184 2140.270 2154.763 2178.430 2190.063 2403.788 2404.525 2417.517 2591.375 2598.223 2632.930 2664.221 2856.379 2873.711 2878.163 2880.586 2936.723 2942.346
 208.471 595.473 606.381 1103.437 1145.802 1169.491 1185.680 1208.743 1367.250 1395.891 1399.914 1410.563 1643.395 1656.747 1657.740 1673.593 1710.661 1876.809 1900.246 1933.827 1938.868 1944.390 2132.584 2146.763 2148.364 2159.350 2419.189 2422.383 2437.004 2611.417 2879.172 2898.891 2909.659 2912.060 2916.376 2917.551 2958.890
 147.319 343.681 592.492 637.041 649.102 880.358 927.623 1110.293 1126.137 1153.026 1162.094 1394.249 1401.147 1405.370 1699.065 1849.640 1904.511 1941.953 2141.193 2149.787 2189.846 2393.209 2398.255 2427.249 2430.733 2605.711 2689.937 2693.788 2871.815 2942.373
 109.910 614.144 641.958 647.143 674.748 913.494 1116.738 1121.848 1130.635 1149.211 1192.735 1364.079 1377.120 1419.642 1434.127 1608.454 1617.856 1659.922 1685.989 2155.170 2167.856 2168.846 2436.672 2451.257 2602.871 2608.048 2664.356 2693.517 2915.665 2923.252 2945.771 2952.957
 15.086 87.712 132.774 619.359 622.216 1123.015 1165.696 1190.795 1364.352 1374.528 1400.495 1419.272 1649.604 1662.154 1670.787 1867.398 1906.056 1928.700 2152.580 2369.530 2393.201 2399.934 2615.527 2640.513 2661.836 2683.726 2706.023 2853.997 2860.808 2870.861
 394.500 634.979 846.867 851.511 875.561 958.027 1133.942 1386.171 1389.842 1390.329 1441.743 1456.057 1598.281 1611.256 1629.790 1684.300 1707.074 1846.789 1872.579 1874.606 1909.388 2100.648 2119.969 2123.177 2135.821 2162.197 2176.181 2370.889 2372.963 2397.469 2402.939 2621.596 2651.272 2858.472 2879.426 2887.527 2922.335 2953.293
 322.255 599.883 660.928 840.487 880.839 904.165 1153.159 1189.292 1382.930 1592.887 1660.189 1671.272 1688.337 1838.660 1866.552 1886.633 1891.269 2200.687 2366.578 2685.475 2931.300 2939.015
 44.251 166.210 193.809 251.916 308.147 337.795 620.585 692.076 900.585 1127.218 1142.136 1165.819 1362.566 1368.463 1375.050 1404.042 1426.494 1623.083 1884.647 1919.066 2200.421 2386.555 2394.142 2432.243 2451.053 2616.423 2654.674 2905.002 2922.531 2934.544 2946.836
 706.551 899.331 904.742 932.741 956.015 1134.524 1135.167 1137.199 1141.553 1151.341 1389.550 1630.115 1710.731 1872.368 1891.039 1921.154 1965.099 2143.076 2184.932 2376.118 2390.085 2442.355 2614.651 2627.701 2895.612 2919.573 2939.268 2946.266
 204.275 591.744 605.569 708.440 871.151 872.850 888.415 900.325 907.235 952.884 954.753 963.351 1115.216 1148.558 1176.038 1367.058 1408.404 1457.491 1601.085 1661.635 1666.295 1690.341 1865.823 1926.594 2341.580 2400.323 2432.098 2637.128 2873.968 2924.430
 23.606 638.591 641.355 642.160 657.284 670.479 714.019 923.236 1386.838 1415.372 1599.934 1628.310 1653.687 1683.297 1708.103 1713.589 1949.772 2116.378 2150.247 2172.562 2190.419 2598.991 2637.241 2654.622 2655.026 2670.396 2886.609 2949.269 2953.916
 227.455 614.003 644.712 691.191 703.852 848.614 896.012 902.721 912.777 1122.918 1136.648 1142.116 1382.039 1411.342 1425.810 1654.918 1888.627 1901.499 2144.598 2182.370 2359.270 2397.495 2404.672 2614.642 2680.001 2901.529 2920.691 2922.738
 179.764 290.262 640.100 643.247 870.381 1214.831 1378.304 1416.652 1447.989 1633.669 1894.982 1908.208 1914.338 1927.788 2139.325 2156.567 2165.504 2174.943 2374.390 2429.525 2432.885 2645.132 2705.751 2882.477 2893.634
 436.601 629.958 661.860 670.593 681.447 687.111 691.592 854.139 862.018 882.496 888.336 905.005 929.137 1376.479 1390.507 1394.383 1408.648 1435.931 1438.904 1461.206 1923.041 2093.364 2200.187 2357.697 2375.056 2386.684 2411.139 2417.326 2445.902 2453.049 2685.834 2891.364 2913.944
 207.440 247.161 333.775 623.708 636.516 684.987 945.916 1428.599 1443.833 1450.102 1453.458 1630.873 1867.098 1915.106 1924.419 2171.704 2423.538 2468.193 2609.913 2690.755 2926.751
 189.554 191.436 480.913 615.488 628.161 678.542 848.466 878.073 904.667 1127.394 1380.689 1420.292 1427.105 1589.657 1648.473 1665.754 1668.875 1673.613 1685.123 1868.282 1897.286 2371.467 2372.631 2380.372 2410.083 2422.385 2658.503 2669.046 2875.270 2911.490
 24.347 153.383 615.421 639.142 644.643 663.913 666.671 863.239 873.759 1130.758 1135.186 1200.353 1405.992 1417.882 1678.117 1931.033 1941.188 2119.809 2147.907 2166.939 2190.796 2362.234 2386.950 2396.641 2405.670 2427.521 2440.273 2610.835 2644.230 2664.832 2669.104 2684.795 2927.840 2954.358
 14.481 235.119 474.992 714.599 723.053 731.388 759.955 770.857 1224.376 1237.263 1551.230 1714.109 1723.880 1754.987 1763.461 1935.432 1937.857 1978.685 2225.527 2257.323 2462.525 2468.827 2499.901 2501.397 2723.563 2748.152 2781.513 2953.468 2992.564
 105.669 168.839 766.652 1036.055 1052.824 1212.019 1217.582 1279.497 1435.823 1474.211 1531.371 1740.232 1754.155 2010.720 2024.276 2048.207 2205.664 2222.767 2267.049 2292.443 2464.176 2498.466 2501.002 2532.888 2534.948 2985.983 2990.331 2998.860
 2.561 51.603 549.495 737.850 745.173 749.213 750.242 974.198 995.265 1005.832 1014.569 1024.599 1037.325 1240.032 1242.501 1258.037 1263.218 1537.441 1729.684 1993.670 2007.450 2010.103 2031.275 2036.829 2235.885 2249.749 2494.597 2531.389 2688.087 2722.837 2727.209 2730.266 2978.430 2997.865
 17.117 52.627 292.313 521.576 528.110 553.553 751.817 757.035 986.875 988.283 991.827 992.650 1042.265 1524.722 1531.057 1727.654 1734.462 1740.239 1784.607 1788.271 1796.402 1962.292 1971.903 1995.323 2003.876 2196.276 2230.549 2283.440 2449.211 2489.367 2512.451 2784.646 2958.688
 355.338 417.447 537.083 544.316 761.488 801.410 1244.993 1250.275 1283.731 1473.879 1490.039 1511.157 1541.218 1698.280 1734.744 1785.402 1968.094 1979.216 1980.564 2002.104 2030.325 2212.317 2220.818 2221.580 2254.003 2503.490 2538.319 2735.647 2959.969 2964.494
 256.779 760.003 763.404 970.687 971.650 1007.401 1010.159 1030.460 1197.981 1250.466 1465.348 1708.337 1951.605 1971.167 2026.768 2217.658 2240.027 2711.493 2748.927 2750.529 2757.321 2778.702 2793.602 2794.819 2799.100 2983.633
 16.262 131.583 412.986 508.570 512.076 549.452 788.582 1001.238 1008.951 1025.512 1054.764 1194.328 1199.226 1214.031 1709.805 1719.577 1730.378 1732.309 1744.722 1780.322 1799.545 1948.257 2015.139 2041.371 2446.919 2476.719 2715.493 2725.098 2727.724 2746.018 2761.209 2785.590 2973.479
 81.027 96.849 282.948 705.151 730.248 746.255 747.696 979.759 1031.264 1038.961 1208.999 1267.630 1474.008 1552.945 1791.262 2001.280 2225.220 2241.149 2275.959 2521.467 2535.964 2697.584 2711.762 2728.427 2994.806
 498.625 507.426 514.633 556.273 772.339 1040.392 1273.849 1502.601 1506.909 1712.246 1728.011 1756.089 1968.607 1978.307 2011.210 2012.652 2039.324 2225.185 2228.466 2245.039 2255.559 2461.247 2463.860 2464.032 2530.081 2740.355 2787.386 2976.155
 16.190 242.649 495.983 525.023 530.209 548.505 705.459 731.574 750.457 768.154 777.446 782.214 972.781 984.620 1005.900 1017.198 1036.268 1226.800 1229.247 1460.201 1467.547 1476.715 1531.838 1788.945 1986.260 2230.239 2254.756 2258.973 2283.057 2485.037 2504.096 2556.126 2782.646 2791.715 2959.613 2961.509 2968.294
 13.514 345.965 581.870 594.333 784.844 846.205 1027.270 1587.782 1613.159 1621.732 1799.648 1805.451 2028.916 2078.833 2295.636 2312.469 2349.323 2606.781 2771.753 2845.695 2855.376 2859.655
 204.040 441.738 549.574 557.754 775.295 1076.020 1088.514 1297.836 1314.658 1316.597 1589.000 1598.697 2038.218 2068.859 2270.167 2362.643 2572.706 2604.603 2819.012 2856.232 2881.172
 444.421 447.627 448.634 554.670 594.201 609.923 626.028 783.291 817.439 1026.371 1107.565 1117.722 1126.113 1313.197 1343.211 1358.847 1563.785 1568.568 1599.633 1622.001 1769.172 1814.984 1815.885 1826.376 1867.111 1880.953 2038.450 2050.389 2090.720 2259.456 2315.762 2533.985 2546.029 2565.365 2584.606 2815.667 2866.539 2878.495
 376.291 537.274 552.791 561.567 579.483 585.858 586.904 600.924 609.503 801.198 813.670 865.977 1267.667 1285.421 1302.885 1342.308 1514.944 1531.806 1539.556 1546.131 1580.989 1813.515 1837.466 1858.303 1882.095 1884.642 2140.962 2295.414 2354.525 2357.146 2528.701 2568.525 2587.674 2596.814 2605.940 2607.081
 158.694 159.359 395.268 416.732 581.511 635.504 826.633 835.815 1020.542 1112.877 1335.823 1344.100 1358.165 1359.034 1513.514 1776.934 2036.014 2310.606 2315.114 2351.598 2528.694 2554.436 2796.969 2798.696 2804.573 2837.585 2878.807 2887.543
 99.943 100.311 570.031 607.005 807.333 831.517 880.783 1056.602 1105.731 1132.448 1349.739 1352.329 1528.373 1573.197 1803.739 2045.718 2070.900 2075.894 2077.633 2120.852 2269.822 2317.144 2530.671 2536.424 2580.907 2613.626 2627.893 2820.733 2848.932
 348.651 591.366 605.821 641.598 765.043 830.784 854.609 1060.444 1090.783 1106.431 1129.543 1306.162 1308.492 1341.452 1368.706 1546.448 1554.864 1574.702 1578.843 1582.552 1608.478 1796.611 1847.938 2027.023 2089.799 2294.224 2330.401 2540.710 2550.328 2559.777 2589.623 2593.556 2609.063 2835.274 2849.376
 266.150 308.289 312.069 484.745 561.748 601.971 629.791 794.716 839.997 1046.742 1084.351 1097.476 1520.192 1550.927 1587.000 1600.817 1785.550 1837.936 1868.175 2027.833 2055.885 2058.498 2067.960 2094.881 2097.101 2107.329 2113.861 2325.348 2543.948 2577.342 2580.720 2817.991 2857.234
 173.149 333.877 440.867 448.091 550.718 553.856 620.298 821.412 825.810 833.728 835.275 863.334 1045.685 1047.757 1124.134 1273.966 1284.905 1290.946 1322.270 1343.584 1532.167 1541.593 1608.166 1858.452 2018.096 2025.889 2050.786 2057.709 2063.065 2092.394 2344.566 2353.839 2519.613 2584.085 2782.104 2795.463 2831.886 2836.458
 248.179 344.411 473.736 594.626 603.353 622.909 797.658 802.251 1133.124 1530.841 1531.836 1583.255 1625.204 1789.012 1790.890 1814.079 2075.359 2274.565 2310.061 2322.566 2334.006 2342.740 2358.175 2368.932 2556.115 2611.159 2636.011 2832.394
 40.868 48.776 383.747 501.821 729.820 751.171 785.218 977.790 979.350 992.484 1011.012 1031.517 1174.151 1198.680 1229.396 1407.092 1492.275 1756.722 1951.379 1975.020 1977.641 1996.565 2003.381 2185.703 2205.379 2210.541 2242.578 2253.461 2254.823 2257.787 2515.723 2680.743 2939.266 2964.259
 685.041 717.706 735.314 756.895 1171.551 1190.362 1197.997 1219.285 1268.727 1432.989 1444.839 1462.917 1474.312 1715.015 1745.943 1973.872 2007.985 2027.671 2199.821 2245.961 2274.221 2488.834 2705.261 2737.085 2929.940 2960.660 2967.732
 15.612 105.191 269.360 272.683 663.378 678.726 686.808 1180.791 1194.976 1286.175 1430.524 1453.812 1463.852 1471.356 1515.739 1702.768 1759.260 1936.206 1955.173 1979.475 2201.298 2225.241 2233.854 2237.182 2255.061 2478.359 2917.460 2986.360
 254.434 696.653 742.618 970.656 984.279 986.554 1016.359 1198.049 1229.009 1239.193 1263.790 1426.310 1441.031 1466.752 1478.418 1479.009 1482.742 1483.677 1495.849 1711.435 1777.403 2246.416 2477.689 2486.027 2490.066 2497.269 2520.495 2673.171 2701.724 2703.960 2722.993 2729.461 2736.899 2941.587 2952.318 2966.597
 136.463 165.719 684.825 740.470 741.771 758.868 924.212 932.515 958.887 977.172 992.421 1028.512 1029.901 1165.858 1178.519 1213.012 1220.614 1424.238 1474.666 1510.448 1704.385 1705.157 1708.592 1721.933 1914.194 1932.884 1971.665 1978.306 2224.476 2229.132 2232.182 2234.671 2242.553 2271.958 2429.338 2430.316 2457.979 2477.001 2706.242 2740.379 2747.778 2764.265 2965.993
 518.780 707.275 761.748 763.787 909.233 974.450 990.992 1196.084 1266.397 1483.055 1485.416 1503.978 1504.893 1521.472 1527.269 1719.620 1768.863 1919.341 1932.895 1941.874 1954.790 1972.755 2026.255 2209.452 2221.458 2245.114 2246.689 2262.307 2455.428 2668.842 2691.643 2711.808 2752.840 2758.805 2958.200 2972.065
 15.159 188.629 485.317 527.397 667.935 691.191 714.070 920.436 992.627 1428.839 1445.767 1676.523 1701.980 1716.502 1775.294 1931.159 1962.842 1963.231 1979.052 1980.311 2004.946 2215.240 2233.581 2234.696 2277.758 2439.355 2455.260 2467.594 2683.535 2691.061 2698.745 2721.495 2724.265 2980.349 2995.911
 273.244 451.479 510.395 511.346 514.902 518.447 682.849 689.284 741.321 747.872 989.861 1002.620 1275.231 1419.705 1439.533 1471.073 1680.102 1693.628 1980.910 2006.295 2009.565 2163.697 2196.602 2213.859 2289.927 2438.031 2470.544 2484.254 2486.105 2714.573 2722.870 2732.194 2766.689 2983.062
 143.026 174.333 286.627 348.475 402.969 701.119 707.082 744.047 745.106 757.008 944.340 949.755 951.913 953.130 1018.916 1224.342 1238.000 1413.302 1427.135 1501.424 1779.599 1931.640 1957.419 1967.433 2033.657 2161.375 2172.513 2179.802 2181.994 2183.834 2238.222 2277.897 2432.658 2442.168 2458.127 2463.901 2479.646 2502.836 2716.747 2717.291 2738.383 2971.490
 501.966 525.286 730.059 732.193 759.855 781.411 925.514 949.479 958.620 987.608 994.881 1195.172 1225.391 1233.576 1422.446 1510.750 1676.634 1696.533 1719.465 1757.206 1768.614 1970.654 2464.228 2499.184 2708.245 2729.704 2731.250 2747.209 2771.265 2935.464 2987.835
 82.850 94.234 563.418 588.269 595.934 762.693 767.202 826.257 869.633 1064.483 1073.137 1091.783 1097.712 1265.709 1270.537 1290.707 1317.224 1513.231 1520.427 1542.883 1604.091 1608.524 1853.045 1878.674 2070.332 2074.075 2304.203 2313.463 2336.289 2347.394 2374.294 2568.379 2814.637 2839.805 2848.567 2861.708
 248.802 294.028 604.557 616.276 1065.075 1094.069 1097.931 1120.282 1126.065 1284.543 1343.913 1513.007 1516.584 1523.035 1526.886 1807.308 2282.203 2305.472 2312.472 2366.927 2520.823 2526.131 2582.492 2603.284 2805.721 2821.860 2838.699 2843.602 2876.453
 193.729 387.480 469.623 547.709 552.869 553.681 575.897 612.537 800.295 809.377 1050.797 1073.758 1081.431 1103.645 1339.406 1373.349 1585.864 1588.467 1622.847 1807.976 2090.616 2129.324 2295.392 2298.360 2324.197 2329.349 2349.164 2360.443 2548.102 2562.385 2599.169 2611.789 2782.556 2790.253 2870.205 2873.432
 105.957 132.413 150.195 186.786 231.275 498.217 562.814 571.529 598.914 601.181 780.148 785.490 791.817 798.364 807.765 813.147 824.693 1033.562 1058.723 1066.439 1082.218 1298.815 1326.954 1349.773 1364.670 1547.093 1579.997 1596.155 1760.871 1796.223 1826.830 2018.372 2070.237 2100.590 2121.071 2123.102 2292.077 2341.997 2348.955 2355.798 2551.767 2561.999 2797.481 2831.846 2855.547
 16.970 68.199 189.714 306.652 378.287 511.360 552.936 559.549 596.161 783.416 1041.618 1049.966 1092.593 1272.975 1282.847 1528.201 1531.634 1538.540 1544.748 1624.258 1812.133 1844.273 1845.995 2312.238 2315.296 2378.835 2541.457 2547.878 2551.355 2557.409 2569.476 2573.036 2576.312 2586.389 2788.893 2840.418 2854.385
 192.831 458.965 528.257 558.398 592.516 821.637 1047.893 1130.982 1297.093 1353.693 1360.984 1509.531 1615.354 1773.119 1790.043 1798.070 1821.263 1831.988 1845.105 2023.350 2053.244 2064.855 2108.688 2116.199 2297.360 2312.892 2321.859 2324.952 2366.689 2373.099 2574.074 2577.517 2582.508 2772.849 2818.767 2829.516
 173.318 579.384 587.292 822.281 837.034 842.782 846.232 1086.400 1094.293 1308.053 1313.758 1331.631 1349.193 1545.834 1770.282 1780.551 2009.679 2034.345 2074.298 2076.841 2089.472 2101.984 2274.836 2292.390 2302.835 2309.989 2317.787 2552.136 2820.347 2830.280
 27.654 34.774 46.121 70.555 392.009 549.525 558.242 591.540 791.787 794.053 803.986 828.404 829.287 855.745 1032.585 1291.019 1341.937 1597.000 1605.099 1841.031 2041.048 2076.854 2281.022 2366.815 2544.508 2549.622 2794.259 2795.257 2796.284 2836.167 2847.709 2865.632 2884.364
 10.705 22.359 48.072 102.919 220.226 563.857 597.892 781.264 816.358 875.479 1050.465 1058.019 1128.283 1351.591 1362.664 1384.076 1534.604 1552.619 1555.662 1601.907 1620.576 1768.602 1830.681 2060.832 2093.467 2263.841 2297.129 2340.366 2538.485 2549.208 2554.006 2847.700
 467.777 543.618 584.383 597.165 613.360 790.584 838.397 849.742 875.918 1016.259 1296.258 1331.423 1335.329 1527.582 1574.858 1601.626 1604.549 1827.821 1833.521 1848.240 1862.510 2025.229 2119.367 2120.607 2278.139 2279.039 2296.125 2310.596 2313.247 2314.777 2342.536 2352.316 2353.059 2542.959 2552.878 2561.333 2572.616 2593.272 2759.560 2802.385 2806.154 2849.616 2867.080 2872.216 2875.114 2877.293
 112.246 119.067 134.295 320.684 379.599 513.384 666.523 671.995 908.143 945.151 948.025 1220.256 1230.950 1241.226 1455.791 1465.640 1496.429 1716.776 1723.234 1726.073 1736.451 1752.805 1954.923 2006.794 2195.307 2212.192 2428.205 2442.909 2709.224 2711.016 2746.619 2761.428 2951.445 2976.268 2981.087 2984.194 2985.119
 44.903 266.083 337.336 724.665 1426.779 1475.998 1500.742 1524.810 2215.752 2219.741 2450.122 2470.831 2690.098 2717.673 2726.039 2928.375 2964.122 2965.928
 71.488 155.005 707.443 720.644 742.884 751.011 763.241 946.291 969.290 986.543 1238.526 1438.456 1485.039 1725.052 1970.357 2212.583 2247.223 2251.518 2263.230 2270.185 2282.705 2481.561 2493.737 2513.988 2518.250 2699.952 2702.236 2937.387 2944.772 2967.355 2971.752 2978.452 2985.821 2994.302
 157.176 378.728 482.202 501.266 683.328 737.244 754.956 783.810 941.616 951.002 958.147 969.074 1032.708 1034.621 1214.493 1441.399 1454.721 1692.198 1706.672 1766.239 1946.214 2189.150 2209.990 2257.901 2430.140 2465.176 2470.937 2493.698 2518.561 2703.623 2725.528 2727.752 2756.354 2762.316 2933.962 2957.381 2966.215 2968.585
 170.625 312.713 465.237 675.211 679.072 712.422 911.571 948.988 959.603 986.545 1191.939 1238.087 1255.829 1465.796 1485.320 1770.579 1990.125 2223.308 2228.318 2450.606 2465.924 2504.430 2927.090 2949.322 2965.245
 47.592 99.452 151.211 328.039 694.103 703.889 749.753 932.344 937.386 942.846 965.935 1168.585 1206.779 1222.558 1240.033 1274.782 1471.776 1477.966 1513.364 1686.206 1710.897 1751.531 1963.032 2182.652 2204.190 2217.817 2242.570 2257.931 2472.812 2490.255 2523.067 2702.012
 110.080 530.509 677.191 681.747 750.948 756.151 782.398 1168.479 1204.302 1221.395 1222.013 1223.141 1244.368 1246.684 1452.640 1456.605 1461.664 1467.420 1482.822 1491.831 1496.518 1533.704 1669.910 1687.090 1705.230 1706.678 1743.462 1923.581 1972.179 1979.289 1989.921 2184.652 2199.973 2206.328 2216.204 2231.906 2269.333 2506.335 2513.881 2700.228 2728.253 2738.441 2760.797 2936.495
 108.301 534.313 697.950 723.938 731.873 742.662 931.018 981.575 1019.056 1213.518 1214.851 1233.967 1453.141 1473.401 1683.645 1692.767 1732.772 1773.054 1775.948 1777.823 2200.822 2206.709 2222.609 2463.492 2480.516 2490.328 2526.119 2725.523 2757.460 2759.361 2952.887 2968.384 2975.360 2977.640
 154.203 503.915 510.431 519.200 673.113 692.977 696.160 777.762 995.955 1180.755 1183.387 1208.809 1241.912 1246.947 1456.681 1481.634 1756.436 1779.840 1962.807 1980.632 2001.561 2019.829 2253.494 2450.868 2493.305 2713.187 2729.141 2736.886 2935.680 2970.063
 400.376 690.110 717.042 737.690 754.218 932.331 942.046 947.964 976.046 980.052 989.292 992.058 1028.748 1204.808 1431.530 1436.395 1457.614 1485.356 1719.002 1736.081 1738.128 1744.967 2015.668 2236.839 2260.332 2467.165 2475.197 2500.711 2671.188 2695.151 2699.833 2763.030 2945.942 2957.442 2969.655 2974.173 2978.980
 129.771 195.835 412.944 757.925 780.609 982.879 1235.341 1278.242 1302.304 1308.332 1503.073 1523.016 1718.627 1754.056 1809.781 1827.208 2000.570 2002.212 2019.697 2263.319 2264.438 2271.229 2281.486 2283.205 2478.512 2556.642 2559.570 2741.446 2797.593 2987.445 2996.988
 35.249 80.168 501.619 546.995 581.578 718.973 819.051 973.101 988.615 1002.299 1254.343 1255.986 1263.136 1283.572 1329.540 1547.823 1987.075 1989.101 2033.114 2036.018 2238.102 2243.394 2283.559 2291.376 2294.216 2335.567 2512.259 2563.837 2740.388 2742.925 2757.406 2998.184
 192.731 251.915 512.748 553.098 760.355 820.827 1014.434 1248.442 1249.581 1268.534 1273.352 1323.630 1523.822 1800.389 1820.744 2006.105 2280.739 2286.132 2471.517 2824.347
 298.206 556.978 730.669 1006.680 1009.333 1068.006 1077.492 1286.222 1490.694 1514.779 1521.808 1544.592 1546.831 1733.747 2014.629 2487.460 2547.560 2565.715 2746.958 2753.195 2767.539 2770.768 2775.855 2781.454 2783.067
 115.473 256.796 261.462 271.574 544.505 574.704 744.614 751.646 785.625 1246.195 1257.869 1481.327 1489.356 1517.958 1528.417 1533.447 1570.188 1748.623 1754.433 1778.583 1830.991 2030.848 2264.719 2280.411 2304.490 2473.075 2720.410 2726.754 2776.349 2782.599 2788.481 2800.487 2817.937 2992.160
 514.441 752.047 774.177 801.012 813.354 1226.800 1305.752 1309.339 1312.734 1479.609 1541.985 1548.247 1783.370 1817.337 1985.856 2041.698 2044.505 2073.022 2281.682 2498.782 2510.550 2528.039 2529.409 2549.576 2760.624 2821.408 2958.779
 80.794 500.724 504.274 561.311 563.207 715.246 734.914 790.672 800.822 803.743 1219.153 1229.789 1267.933 1304.533 1501.745 1539.163 1543.877 1770.155 1794.026 1797.118 1958.637 2457.703 2526.798 2742.849
 59.401 62.994 446.076 468.391 781.423 794.266 1034.994 1262.278 1271.336 1471.941 1523.818 1542.824 1779.943 1805.609 2024.476 2036.658 2236.289 2249.565 2308.046 2319.294 2483.194 2523.403 2530.188 2555.599 2579.743 2778.668 2785.805 2791.466
 15.546 48.785 566.447 575.297 806.660 1047.099 1050.986 1056.220 1220.546 1251.924 1497.993 1507.115 1734.338 1743.847 1770.025 1794.107 1797.295 2064.190 2268.795 2279.408 2499.918 2500.744 2539.607 2754.749 2770.702
 57.565 145.911 353.060 416.301 423.206 523.706 760.267 767.630 1018.761 1225.862 1272.585 1298.429 1307.644 1532.225 1558.310 1716.170 1774.426 1812.046 1982.351 2031.139 2037.272 2277.541 2292.788 2529.207 2739.168 2985.160
 54.133 616.192 656.338 676.133 959.460 970.463 1109.307 1149.767 1184.474 1185.549 1619.794 1644.296 1655.294 1674.133 1695.513 1918.153 1936.370 1948.217 2116.975 2161.083 2172.245 2202.305 2366.413 2433.999 2452.310 2456.898 2598.661 2626.101 2920.714 2935.436
 341.232 344.768 458.824 939.129 965.144 1099.413 1131.635 1139.683 1178.630 1179.900 1404.155 1416.146 1446.339 1596.258 1636.531 1706.385 1864.329 1878.104 1909.879 1917.138 2168.301 2169.374 2411.055 2424.440 2878.380 2921.628 2936.455
 275.616 390.516 423.544 646.532 846.268 914.387 924.133 1110.971 1121.626 1130.701 1146.347 1175.174 1361.708 1458.958 1616.207 1644.038 1676.521 1685.243 1720.425 1849.702 1933.123 1949.072 2167.840 2215.215 2385.909 2465.113 2601.670 2636.902 2641.108 2643.142 2644.201 2657.461 2706.529 2873.627 2892.322 2930.002
 235.390 475.287 490.905 610.836 870.935 880.423 1125.758 1149.217 1202.303 1883.218 1892.383 1928.073 2124.194 2138.549 2145.714 2173.069 2411.703 2424.517 2438.377 2465.152 2604.774 2648.780 2649.491 2652.912 2657.493 2881.145 2892.657 2929.536
 49.949 196.295 652.803 663.435 666.372 673.293 686.889 706.612 892.753 927.818 939.701 1171.524 1215.970 1380.113 1595.738 1610.614 1619.155 1635.693 1652.407 1695.142 1897.907 2182.628 2345.633 2410.290 2423.610 2432.926 2643.448 2662.505 2665.178 2895.986 2918.903 2921.515 2937.259 2944.330
 63.936 670.488 859.568 872.478 874.815 1108.083 1185.446 1211.927 1472.081 1634.951 1857.222 1862.323 1866.469 1877.864 1900.686 2131.986 2143.571 2155.235 2168.613 2370.436 2420.051 2593.420 2627.612 2667.213 2691.377 2718.190 2884.011 2910.719
 645.253 707.555 881.648 900.593 918.744 947.603 962.092 1163.789 1171.495 1393.406 1414.292 1425.949 1641.812 1685.051 1891.358 1949.202 2136.159 2158.407 2162.862 2163.929 2175.774 2353.875 2372.367 2449.772 2452.799 2660.941 2674.879 2677.844 2701.408 2712.789 2856.234
 188.906 409.153 613.884 650.014 707.393 868.344 875.838 895.757 919.343 1153.070 1188.761 1374.028 1381.978 1621.594 1644.190 1670.977 1686.240 1877.834 1954.850 2102.852 2140.936 2156.539 2199.239 2378.437 2393.582 2396.802 2637.977 2650.382 2682.062
 13.084 56.880 58.410 290.216 321.174 390.129 642.185 889.882 921.268 1112.274 1143.890 1150.030 1163.507 1171.056 1203.665 1205.277 1394.012 1421.443 1626.473 1643.182 1917.747 1924.135 2125.133 2133.704 2163.095 2169.002 2356.521 2421.413 2430.050 2440.819 2870.387
 695.281 713.610 902.530 930.521 940.896 1123.280 1129.349 1155.470 1162.285 1167.674 1365.420 1389.572 1433.903 1437.949 1446.558 1447.864 1629.329 1701.056 1880.523 1968.933 2207.489 2387.464 2390.751 2412.064 2465.873 2607.645 2633.396 2637.159 2914.924
 242.596 612.596 646.710 651.695 658.566 1156.253 1391.163 1430.666 1457.567 1482.558 1632.557 1645.196 1689.370 1695.324 1947.502 2187.807 2196.620 2404.927 2414.829 2629.953 2631.824 2678.765 2718.546 2719.798 2886.462 2917.132 2949.724 2950.643
 12.063 85.715 265.580 458.810 612.875 658.711 681.465 708.371 974.014 1183.776 1186.747 1207.496 1415.273 1483.591 1638.870 1640.904 1660.538 1661.636 1664.802 1689.133 1950.092 2156.242 2158.329 2178.157 2402.599 2436.705 2454.711 2640.830 2728.733 2910.294 2923.581 2926.924 2945.321 2952.808
 207.991 300.686 341.856 640.214 913.334 914.264 936.458 974.686 1174.445 1178.875 1193.654 1462.991 1484.062 1653.985 1679.567 1709.222 1714.719 1878.759 1968.592 2166.723 2169.827 2176.116 2195.115 2403.047 2436.371 2445.520 2627.184 2653.481 2657.517 2677.224 2709.821 2719.302 2737.428
 84.938 643.588 680.409 682.835 911.017 912.111 1122.786 1157.009 1173.938 1174.918 1175.951 1182.862 1205.030 1210.348 1417.845 1431.422 1652.236 1703.975 1906.587 1938.722 1964.030 1966.327 1986.152 1988.125 2177.292 2231.260 2232.565 2460.401 2656.767 2661.180 2663.884 2675.011 2696.685
 11.001 109.062 330.660 675.961 684.234 689.335 1196.255 1397.392 1430.056 1447.617 1483.516 1886.075 1924.888 1965.103 2157.030 2182.773 2192.365 2236.314 2244.691 2404.370 2650.056 2672.618 2876.682 2905.615 2908.244 2915.441 2922.253
 312.578 334.681 362.149 420.266 450.927 645.753 650.105 653.827 682.680 877.909 960.933 1127.457 1138.540 1213.242 1228.201 1437.802 1926.437 2162.607 2220.068 2451.805 2639.608 2673.425 2692.759 2706.239 2890.374 2928.460
 199.904 274.279 302.385 378.021 665.185 675.247 738.212 873.501 966.499 1123.951 1171.981 1195.298 1431.940 1664.683 1678.538 1900.705 1917.276 1923.368 2169.440 2196.619 2203.208 2388.221 2397.718 2426.692 2433.419 2461.880 2481.655 2489.392 2880.590 2882.610 2891.770 2946.793
 465.613 638.960 922.310 1169.524 1202.032 1397.804 1405.945 1432.885 1457.427 1636.632 1656.091 1657.300 1674.340 1696.600 1724.796 1881.671 1906.061 1917.847 1946.217 1962.224 2184.865 2207.000 2398.414 2446.090 2638.151 2688.764
 197.441 258.575 330.866 397.693 659.078 946.039 954.609 975.267 1167.515 1207.503 1410.202 1420.745 1455.733 1678.118 1682.908 1713.333 1890.201 1967.091 1981.063 2128.437 2163.626 2165.870 2200.731 2427.032 2453.938 2474.067 2478.539 2630.180 2670.519 2673.600 2728.308 2884.263 2898.843 2955.523
 102.795 121.525 367.184 495.533 653.859 656.241 677.102 691.803 971.044 1157.657 1168.269 1209.382 1432.632 1436.538 1656.678 1659.607 1664.205 1686.392 1697.125 1710.439 1938.947 1947.940 1954.933 1961.476 2136.919 2142.022 2154.529 2191.408 2197.549 2212.384 2408.286 2415.595 2423.431 2452.546 2468.100 2659.398 2691.796 2712.131 2899.728 2911.504 2933.328 2935.715 2937.656 2958.623
 448.923 646.460 708.638 714.802 955.213 956.153 1168.375 1227.482 1413.568 1512.895 1693.788 1716.387 1720.182 1749.687 1942.383 1980.306 2005.692 2170.870 2209.647 2217.382 2223.260 2234.992 2255.551 2429.572 2449.410 2476.141 2493.897 2731.879 2739.007 2768.633 2900.209 2953.400 2964.001
 23.778 647.659 928.344 966.421 975.105 991.376 1138.517 1443.938 1444.404 1465.596 1725.057 1906.345 1912.115 1946.889 1962.436 1983.872 2222.621 2228.487 2436.157 2477.429 2498.019 2670.958 2933.944 2940.353
 100.628 105.539 143.848 460.913 678.872 694.470 724.808 953.293 965.456 1198.930 1262.515 1456.987 1663.333 1697.792 1993.057 2185.932 2223.366 2233.970 2247.302 2441.411 2445.739 2687.640 2930.627 2934.070 2944.313
 16.831 114.942 366.212 501.443 741.887 753.743 894.376 926.518 994.503 996.372 1200.354 1215.085 1399.308 1412.224 1430.229 1504.312 1672.269 1676.340 1715.533 1736.006 1754.471 1908.117 1914.477 1944.318 1947.346 1968.991 2180.350 2218.199 2416.418 2725.469 2952.911 2963.269
 11.942 75.936 116.552 166.642 181.767 317.175 672.753 937.932 1179.139 1413.388 1442.673 1459.529 1673.648 1679.128 1702.035 1728.919 1903.113 1977.064 2169.575 2193.133 2237.936 2428.344 2662.802 2926.515 2934.646 2944.731 2950.505
 10.302 426.603 456.715 730.937 1174.295 1183.045 1231.358 1245.644 1250.966 1690.218 1932.283 1940.486 1969.434 2009.412 2177.488 2185.763 2208.787 2503.581 2669.276 2681.459 2685.817 2710.457 2923.549 2969.163
 12.016 163.267 332.337 445.574 670.831 981.934 984.227 997.739 1007.873 1013.209 1169.646 1178.182 1183.679 1198.627 1439.766 1458.431 1670.340 1691.379 1732.834 1770.934 1931.312 1934.834 1994.467 2152.231 2174.898 2213.728 2247.568 2259.219 2400.625 2418.715 2436.063 2472.275 2503.850 2668.531 2689.453 2691.579 2724.171 2940.495 2974.297 2976.079
 662.340 682.488 909.041 932.686 1179.937 1222.285 1417.185 1717.555 1752.863 1943.285 1960.860 2260.662 2464.354 2467.141 2694.706 2714.645 2893.257 2938.922 2955.228 2961.419 2983.593 2993.648
 12.293 698.838 737.330 940.670 955.659 980.543 1412.341 1430.857 1483.730 1487.388 1654.880 1703.336 1704.220 1962.260 1983.310 2223.380 2235.400 2427.438 2467.273 2489.985 2510.586 2665.709 2721.670 2751.511 2937.245 2953.757 2961.594 2997.346
 36.941 265.251 681.768 694.333 711.896 737.327 987.502 1171.915 1176.473 1180.584 1193.620 1242.362 1439.939 1493.029 1671.585 1690.020 1708.175 1728.686 1767.684 1947.003 2223.813 2403.167 2480.161 2492.401 2716.694 2736.139 2936.193 2946.739 2956.476 2974.292 2978.394
 353.176 429.180 475.509 750.568 775.437 952.128 1175.896 1219.733 1222.373 1234.721 1481.118 1504.315 1697.683 1698.946 1708.152 1719.439 1768.686 1964.242 1991.861 2169.135 2196.252 2221.761 2222.010 2224.617 2242.603 2276.372 2441.661 2700.433 2743.544 2761.808 2770.319 2974.152
 140.815 331.667 664.479 746.125 749.932 992.205 1185.108 1245.081 1483.753 1486.876 1708.158 1731.076 1738.403 1747.005 1755.471 1946.691 1961.577 2233.336 2455.736 2468.083 2492.266 2505.552 2735.358
 23.261 516.887 686.163 954.298 990.009 1222.554 1414.000 1492.065 1688.116 1689.916 1732.151 1918.469 1946.267 1953.776 2219.243 2257.072 2288.171 2445.017 2462.688 2499.507 2507.334 2692.354 2694.260 2767.258 2945.205 2950.675 2967.843
 18.076 77.471 209.919 236.063 443.970 508.364 516.586 533.199 972.058 983.037 986.950 993.975 1006.406 1200.585 1425.878 1498.421 1696.250 1720.537 1926.750 1938.013 2017.829 2218.447 2252.824 2265.221 2445.845 2473.193 2483.096 2679.963 2685.934 2705.740 2721.410 2724.543 2735.967 2736.419 2749.611 2933.970 2973.147
 61.092 140.138 250.849 477.834 527.998 704.291 758.241 914.071 935.697 947.448 969.085 994.860 1003.737 1164.641 1211.179 1224.981 1226.312 1237.961 1450.580 1500.164 1693.035 1757.048 1933.592 1965.073 1972.371 1978.527 1980.751 2220.376 2249.272 2267.065 2423.635 2430.402 2514.945 2527.173 2715.258 2739.075 2746.114 2756.456 2974.068
 507.153 526.632 673.600 710.170 745.453 752.639 766.100 942.548 973.039 981.979 988.419 996.053 1180.327 1232.777 1442.669 1469.722 1492.145 1502.762 1679.059 1746.647 1771.056 2015.917 2030.328 2208.207 2501.509 2517.085 2673.871 2726.633 2937.213 2974.176 2975.994 2978.882
 232.163 511.380 737.300 755.506 1235.649 1251.854 1428.572 1458.804 1474.730 1503.804 1697.798 1711.275 1720.092 1751.052 1763.995 1946.607 1949.113 1963.207 2266.907 2273.903 2284.693 2447.328 2466.077 2468.032 2482.472 2491.182 2497.430 2525.373 2722.607 2741.351 2759.744 2761.039 2774.298 2964.842
 283.119 315.569 738.979 948.647 965.697 998.983 1011.180 1159.717 1169.480 1492.512 1701.417 1722.771 1762.403 1769.741 1780.007 1947.036 1953.856 1974.472 2034.836 2172.141 2238.044 2680.918 2718.790 2727.099 2747.407 2761.407 2772.631 2949.790
 146.968 445.321 520.020 677.885 695.951 712.207 716.003 734.845 941.188 952.638 1007.698 1027.002 1210.790 1424.276 1457.391 1476.106 1495.684 1672.270 1686.315 1709.920 1733.725 1734.246 1741.365 1962.702 1977.300 1980.265 1985.980 1998.028 2021.450 2024.085 2210.021 2271.870 2514.591 2734.035 2785.583
 5.316 164.434 297.611 311.038 406.115 518.523 681.557 726.484 728.517 944.947 958.503 1000.043 1220.001 1224.614 1246.356 1443.222 1474.783 1482.035 1495.057 1504.429 1668.403 1670.026 1691.749 1939.777 1943.250 1979.385 1995.133 2029.569 2177.615 2269.899 2271.458 2288.871 2486.675 2488.459 2490.050 2503.628 2735.206 2929.386 2944.355 2965.254 2969.022 2971.920
 291.669 421.688 550.912 563.856 566.125 741.919 774.100 816.639 1020.828 1023.082 1042.291 1078.066 1251.626 1534.506 1536.801 1792.577 1974.739 2009.659 2316.178 2511.879 2545.550 2590.188 2760.783 2783.406
 19.053 349.472 422.869 427.415 428.809 502.216 545.008 747.387 752.384 1038.536 1062.507 1249.881 1274.025 1544.348 1751.136 1761.702 1800.665 1994.479 2025.670 2027.585 2043.278 2060.281 2066.936 2070.542 2224.170 2259.550 2260.134 2301.880 2327.312 2488.190 2495.739 2532.705 2542.019 2816.391 2993.195
 731.361 768.304 794.547 1007.537 1019.289 1025.020 1242.157 1270.252 1276.721 1284.956 1545.484 1566.240 1763.597 1789.268 2021.728 2025.906 2027.329 2030.045 2036.892 2050.003 2068.929 2080.439 2239.025 2269.716 2279.174 2307.689 2532.774 2563.849 2575.493 2767.173
 559.997 766.495 978.345 1067.150 1076.301 1510.097 1525.442 1767.337 1776.170 1784.228 1788.131 1810.791 1984.780 2028.815 2033.892 2278.742 2328.814 2517.779 2518.929 2539.322 2717.405
 140.284 273.618 535.062 561.040 593.654 739.849 763.049 1032.662 1241.883 1259.595 1262.978 1293.067 1296.606 1344.986 1744.077 1753.078 1755.794 1780.485 1985.164 1989.537 2016.064 2051.910 2269.270 2292.140 2302.943 2517.837 2535.471 2544.305 2556.541 2741.370 2756.753
 42.521 383.245 398.270 542.760 743.063 744.690 776.054 809.578 824.967 1011.556 1023.580 1247.940 1258.249 1286.791 1287.381 1296.498 1564.583 1593.731 1725.550 1754.150 1757.460 1799.074 2009.561 2019.044 2043.306 2058.823 2082.846 2301.401 2304.035 2548.180 2567.159 2736.528 2783.176 2789.199 2997.299
 83.342 531.153 553.187 555.642 736.610 749.349 773.766 778.944 801.077 1073.630 1234.755 1273.730 1292.655 1297.520 1315.568 1735.600 1771.691 1967.456 2019.586 2025.157 2227.960 2249.379 2255.245 2290.262 2313.149 2324.736 2530.228 2546.593 2569.893 2808.535
 162.735 244.999 416.364 768.270 795.790 968.240 970.221 994.130 1000.035 1010.171 1027.460 1043.387 1051.280 1297.127 1500.748 1519.454 1537.211 1540.493 1563.115 1745.495 1765.255 1786.811 1983.355 2012.673 2023.675 2027.517 2034.576 2059.933 2247.819 2306.236 2314.798 2328.354 2504.832 2508.228 2517.752 2530.309 2563.516 2576.563 2580.213 2741.065 2825.825
 95.881 434.592 498.688 524.739 572.550 787.458 984.947 1017.009 1035.587 1044.303 1287.388 1293.125 1512.261 1584.819 1732.344 1757.940 1802.557 2077.973 2277.068 2288.509 2515.386 2534.508 2556.658 2558.756 2591.627 2731.308 2741.087 2772.119 2777.684 2805.766
 525.682 732.115 757.893 811.104 1274.501 1277.676 1281.058 1508.697 1512.256 1515.232 1517.181 1542.981 1563.542 2043.598 2312.217 2514.003 2522.981 2778.827 2996.753
 117.302 524.214 560.448 774.156 788.147 791.733 814.875 816.332 817.353 829.478 1048.964 1277.830 1363.731 1364.467 1495.458 1551.298 1566.124 1615.631 1768.467 1772.906 1787.535 1807.128 1834.245 1835.844 2043.047 2307.593 2316.579 2596.952 2805.294 2851.660
 18.127 129.323 393.297 548.777 573.047 602.202 812.522 835.142 1023.278 1082.176 1272.414 1304.131 1339.243 1342.389 1369.098 1537.770 1574.875 1595.905 1763.117 1826.980 1827.095 2016.191 2078.356 2107.258 2281.489 2314.876 2334.681 2556.684 2560.247 2578.597 2783.326 2820.850 2842.540 2847.817 2870.052
 119.258 226.474 366.248 479.445 520.861 545.393 580.857 605.450 744.726 832.800 1046.847 1283.406 1304.857 1308.540 1312.038 1509.138 1543.955 1547.232 1550.585 1554.434 1598.184 1787.699 1790.406 1798.535 1838.167 2012.963 2037.995 2081.397 2090.485 2095.485 2321.023 2324.212 2577.254 2852.360
 109.449 223.644 337.780 454.914 554.166 580.583 598.410 813.171 821.352 829.117 1052.550 1062.945 1075.780 1326.390 1531.605 1607.498 1786.349 1850.892 2028.351 2044.383 2296.871 2301.059 2303.897 2512.561 2535.631 2552.793 2575.179
 524.618 528.555 583.532 759.099 801.029 828.055 1036.276 1039.420 1324.207 1362.474 1509.934 1521.260 1556.418 1619.844 1776.768 1794.246 1810.653 2007.123 2053.966 2088.493 2091.392 2253.988 2288.939 2295.278 2518.366 2558.377 2760.799 2838.494 2850.909
 37.871 53.651 203.503 540.264 544.258 548.819 559.325 606.551 788.508 815.362 828.276 1040.445 1081.286 1290.389 1347.051 1558.802 1565.732 1775.866 1804.249 1845.487 1851.349 2026.485 2064.754 2072.229 2077.246 2311.185 2315.229 2540.838 2544.601 2559.946 2782.118 2818.890 2823.859 2833.691 2834.437
 46.152 318.168 319.740 522.282 557.099 602.322 776.031 777.176 1060.229 1065.846 1253.213 1271.293 1290.483 1791.686 1808.519 1824.239 2033.911 2050.484 2249.289 2278.151 2289.177 2304.029 2354.191 2530.018 2547.453 2554.740 2564.741 2589.981 2593.486 2755.205 2790.082 2803.364
 80.625 520.167 526.370 544.645 545.904 585.260 768.718 787.438 799.732 816.205 827.136 828.847 859.193 874.670 1008.834 1024.931 1029.093 1086.875 1278.031 1528.813 1545.823 1579.051 1803.195 1839.651 2076.748 2297.522 2602.792 2848.187
 110.327 471.791 483.611 564.193 573.941 760.579 843.626 1004.992 1332.186 1360.154 1526.991 1553.605 1571.005 1581.184 1589.095 1593.344 1763.132 1810.426 1846.828 1863.160 2042.106 2051.990 2054.215 2055.264 2068.413 2076.139 2293.953 2303.759 2552.644 2559.803 2586.737 2603.572 2611.339 2774.508 2797.671 2800.053 2817.273 2823.071
 175.378 209.579 335.073 538.022 552.655 573.576 596.196 769.899 792.944 1033.720 1062.267 1075.057 1272.567 1275.020 1330.034 1336.216 1587.907 1588.575 1791.474 1793.552 1827.361 2006.849 2343.958 2538.401 2549.277 2562.184 2565.147 2587.514 2602.868
 56.864 83.216 221.705 284.160 320.083 621.116 638.827 639.718 657.488 680.078 849.704 863.531 899.226 908.394 1158.178 1345.662 1370.752 1650.011 1654.099 1662.990 1884.619 1908.690 2114.453 2132.466 2339.140 2431.416 2632.088 2644.396 2675.868 2830.723 2877.905
 600.916 829.896 868.112 893.435 1123.899 1341.004 1419.044 1426.436 1439.741 1590.445 1608.084 1631.226 1831.334 1855.948 1871.280 2137.187 2194.463 2367.809 2370.029 2392.442 2595.834 2638.881 2661.546 2850.620 2880.073 2890.851
 215.183 891.468 908.616 1099.247 1146.734 1346.207 1357.714 1359.107 1429.512 1603.757 1621.175 1622.046 2082.998 2095.952 2097.127 2120.401 2129.244 2158.656 2366.351 2412.859 2426.373 2583.632 2625.998 2666.048 2880.376
 342.464 488.372 592.550 625.723 631.155 683.465 821.527 906.767 916.141 920.807 1111.413 1168.800 1338.484 1611.540 2381.511 2604.182 2823.220 2880.961
 236.155 292.187 615.735 880.967 910.076 1105.810 1135.279 1158.445 1353.916 1381.795 1406.199 1408.588 1412.298 1419.370 1591.452 1645.733 1648.185 1863.422 1898.638 1929.031 2078.664 2106.497 2127.400 2343.351 2392.168 2393.267 2411.819 2416.288 2427.472 2637.915 2651.587 2927.838
 474.917 614.461 681.355 876.921 877.177 892.592 895.264 1111.600 1123.823 1166.837 1334.176 1345.773 1422.336 1831.061 1895.249 1909.616 2136.951 2350.041 2373.931 2384.324 2385.218 2618.082 2631.909 2866.613 2886.778 2901.997 2918.910
 294.569 355.984 565.405 598.108 663.722 669.509 852.649 874.874 886.409 902.977 916.769 1108.812 1344.467 1358.112 1384.681 1398.516 1410.167 1568.406 1643.700 1826.049 2167.629 2328.141 2336.103 2370.601 2378.216 2615.125 2625.644 2637.399 2640.135 2830.317 2892.538 2912.127
 178.281 250.214 839.231 896.724 906.190 1150.815 1178.468 1362.561 1364.056 1888.227 2090.801 2184.858 2363.549 2364.461 2371.019 2386.570 2400.149 2401.596 2405.112 2613.456 2665.942 2908.949
 44.996 433.758 610.166 632.940 649.351 665.314 896.521 904.368 1127.748 1157.712 1333.365 1395.674 1613.066 1922.150 2128.564 2150.747 2158.489 2363.912 2364.473 2393.267 2655.214 2662.222 2894.213
 127.463 296.120 636.487 653.808 855.074 904.765 922.303 928.139 1114.096 1129.497 1143.969 1368.373 1370.448 1589.156 1596.348 1619.278 1648.530 1656.194 1850.550 1893.892 1917.962 2079.996 2090.402 2104.723 2171.042 2399.696 2415.620 2424.758 2846.240 2860.011 2886.459 2904.387
 54.770 631.530 633.301 663.063 672.487 676.713 681.611 687.059 695.233 705.858 957.878 959.308 961.721 969.879 1147.351 1196.840 1208.185 1214.278 1429.595 1675.367 1901.988 1934.465 1979.218 2182.296 2213.989 2370.398 2432.935 2437.204 2488.326 2672.799 2679.879 2727.803 2950.584 2984.537
 97.137 288.403 315.588 487.828 658.963 676.896 687.709 710.179 711.860 886.034 925.330 957.452 1132.803 1145.148 1175.729 1190.868 1193.930 1401.796 1645.051 1700.194 1912.595 1927.734 2184.534 2377.098 2411.427 2423.220 2461.813 2462.182 2471.982 2633.046 2681.643 2695.315 2697.017 2702.734 2711.648 2713.806
 448.187 629.942 920.535 952.378 1139.731 1171.590 1200.396 1241.020 1431.088 1437.783 1438.523 1458.591 1490.135 1668.315 1903.211 1921.739 1940.240 1961.483 2149.716 2150.591 2154.890 2199.241 2396.710 2423.459 2430.344 2436.079 2460.956 2662.257 2679.325 2695.267 2724.544 2744.559 2899.460 2929.094 2959.376
 649.065 653.598 665.072 667.602 672.327 682.436 700.850 917.675 932.347 964.625 1134.455 1150.825 1176.038 1180.866 1188.111 1215.514 1217.230 1434.722 1435.605 1468.690 1677.715 1696.588 1714.819 1909.459 1915.906 1931.717 1946.001 2165.134 2203.169 2225.737 2438.585 2677.109 2893.814 2924.004
 659.024 660.405 690.213 881.889 923.887 970.211 1191.538 1205.260 1405.325 1420.096 1422.717 1439.353 1469.322 1663.342 1694.899 2133.411 2203.677 2230.226 2694.815 2700.783 2919.760 2933.815 2942.599
 213.765 676.698 896.162 900.326 930.764 933.388 945.635 986.503 1153.879 1384.115 1418.646 1433.267 1458.272 1686.349 1709.536 1894.777 2155.704 2168.452 2415.828 2423.891 2439.449 2453.295 2456.768 2637.622 2866.304 2920.618 2925.864
 272.271 668.620 691.955 731.180 932.177 1169.869 1192.573 1226.713 1636.070 1935.870 2155.977 2164.417 2186.149 2188.490 2207.855 2216.557 2438.057 2446.645 2457.974 2466.809 2485.316 2643.860 2655.837 2660.811 2668.733 2677.644 2713.268 2933.097
 89.230 416.996 497.783 673.557 1148.658 1168.291 1222.680 1415.001 1446.929 1465.253 1621.967 1637.683 1667.271 1716.995 1719.031 1747.758 1893.137 1932.623 1939.891 2163.284 2181.933 2207.752 2396.340 2411.341 2412.870 2457.030 2470.302 2643.386 2661.801 2676.872 2688.563 2705.722 2712.352 2724.639 2869.726 2877.206 2943.812
 150.411 654.364 663.550 701.862 720.804 735.651 952.679 966.937 1173.278 1181.198 1418.758 1631.470 1634.560 1686.026 1925.915 1939.569 2166.671 2175.309 2191.925 2199.002 2374.416 2415.451 2418.672 2432.976 2653.999 2668.111 2696.005 2699.866 2878.661 2893.080 2977.883
 126.017 324.324 380.679 689.696 690.867 691.078 709.788 715.317 943.871 1399.344 1426.644 1491.646 1638.053 1659.098 1663.376 1681.045 1887.806 2184.206 2195.296 2208.238 2218.207 2375.090 2419.220 2632.333 2634.009 2647.707 2699.911 2924.807 2950.371
 75.828 133.006 271.614 528.897 691.445 714.464 731.719 736.613 975.436 1175.849 1218.090 1234.151 1269.411 1493.733 1514.714 1554.731 1692.412 1711.953 1718.344 1726.939 1750.946 1751.592 1755.284 1785.103 1790.987 1937.519 1958.224 1968.838 1985.610 1987.328 1999.920 2034.022 2210.995 2214.247 2262.015 2472.150 2496.776 2539.181 2730.777 2773.466 2778.859 2969.215
 85.036 271.343 533.922 700.666 703.681 710.352 741.796 758.235 961.964 1186.970 1205.051 1214.525 1217.369 1239.569 1264.298 1289.250 1300.648 1481.855 1488.299 1508.621 1533.254 1708.309 1745.967 1751.753 1761.151 1979.272 1994.000 2026.216 2246.267 2257.987 2433.045 2478.041 2529.857 2541.783 2713.537 2718.670 2729.172 2735.591 2748.396 2768.087 2784.504 2939.567 2948.472 2990.306
 479.236 794.229 977.133 993.828 1000.073 1248.068 1282.326 1474.449 1475.219 1506.046 1757.322 1758.414 1797.410 1940.667 1947.587 1949.613 1990.335 2009.696 2257.017 2273.261 2294.407 2478.168 2489.231 2514.503 2522.939 2543.747 2733.437 2751.526 2761.182 2777.688 2987.367
 351.092 419.882 479.941 522.193 523.017 760.969 952.491 958.981 969.316 997.900 1192.149 1215.267 1282.060 1437.646 1503.709 1504.621 1506.013 1685.349 1746.974 1930.569 1951.255 1984.557 1990.609 1995.233 2200.314 2205.986 2223.950 2235.999 2289.574 2447.149 2450.131 2458.424 2461.197 2488.863 2498.924 2506.778 2526.171 2550.167 2721.109 2996.212
 283.415 461.409 676.726 712.123 975.620 1001.420 1008.131 1449.420 1488.857 1500.538 1736.700 1744.528 1803.530 1959.001 2048.858 2196.271 2223.626 2234.336 2235.777 2256.686 2459.267 2499.207 2526.385 2538.211 2723.211 2729.629 2744.648 2763.286 2791.757
 514.867 712.116 749.842 752.806 781.526 782.763 1009.009 1216.316 1246.516 1252.697 1455.574 1469.786 1472.893 1473.591 1501.196 1711.923 1732.662 1755.033 1759.351 1784.149 1980.269 2006.706 2195.726 2243.912 2288.829 2492.276 2532.509 2542.212 2548.828 2729.322 2731.092 2762.701 2953.280
 243.561 252.688 354.714 416.761 530.967 692.958 706.693 741.797 746.880 747.165 774.332 787.647 969.467 980.957 985.915 1203.464 1218.006 1253.342 1266.479 1426.376 1472.656 1483.914 1488.277 1753.896 1765.314 1782.489 1952.347 1976.393 1986.610 2007.017 2014.348 2237.449 2278.900 2302.314 2429.137 2457.114 2468.580 2512.016 2537.062 2552.568 2685.115 2739.392 2743.811 2935.489 2954.950 2977.598 2985.729
 43.780 157.414 391.452 420.551 701.542 733.980 735.646 749.890 758.457 942.149 958.483 971.888 978.746 1041.867 1225.103 1251.213 1279.062 1429.600 1488.619 1714.519 1740.852 1741.870 1760.745 1775.511 1938.606 1961.277 2001.700 2002.541 2041.824 2270.662 2470.241 2504.659 2512.790 2700.352 2701.842 2712.929 2968.612 2983.394 2993.921
 237.749 359.980 518.731 537.357 736.436 737.275 994.258 1001.864 1014.044 1018.599 1255.236 1449.012 1511.016 1676.021 1702.427 1734.310 1744.795 1754.029 1760.854 1970.276 1977.811 1980.327 1995.436 2212.190 2241.986 2244.353 2269.182 2274.103 2277.982 2298.978 2544.767 2700.812 2713.779 2715.281 2725.849 2728.090 2959.354
 19.694 364.797 719.342 751.529 952.584 960.072 995.042 1007.845 1016.020 1195.195 1216.863 1220.515 1221.346 1233.184 1264.053 1267.614 1284.865 1507.212 1696.232 1749.667 1754.929 1970.278 1984.858 2006.099 2019.882 2177.169 2180.617 2213.249 2228.340 2254.135 2271.474 2285.059 2450.025 2482.937 2514.731 2522.809 2533.421 2547.737 2725.769 2726.973 2768.599 2980.886
 56.383 159.496 517.551 527.794 540.941 542.560 550.609 553.386 574.656 601.492 752.498 758.264 786.807 789.082 984.761 1006.575 1035.182 1043.786 1045.862 1049.339 1066.892 1255.138 1258.937 1265.121 1275.292 1305.639 1568.254 1580.703 1755.718 1817.949 1840.660 2017.195 2028.467 2040.425 2041.625 2070.443 2265.675 2295.222 2302.376 2517.630 2525.057 2547.653 2562.760 2767.358 2787.485
 149.274 458.450 545.965 561.557 739.307 793.940 981.732 998.539 1011.999 1027.795 1049.628 1245.280 1249.107 1335.154 1336.407 1506.186 1523.165 1796.641 2018.037 2023.102 2092.680 2345.633 2519.403 2542.449 2762.228 2777.915 2812.652 2845.892
 485.459 509.337 545.518 560.372 764.094 798.659 977.957 986.275 996.072 1028.606 1071.315 1255.045 1311.681 1319.772 1324.999 1490.892 1521.567 1529.068 1738.684 1772.253 1794.116 1987.481 1997.944 2262.828 2301.348 2490.679 2506.878 2512.866 2593.303 2730.801 2753.969 2796.664 2804.631 2812.997 2996.359
 47.637 509.184 511.940 542.762 556.564 562.100 582.506 734.795 749.498 764.474 832.332 986.617 1051.563 1253.163 1255.180 1291.823 1294.330 1320.515 1322.888 1334.291 1536.669 1577.153 1808.144 1848.429 2043.031 2053.181 2072.592 2230.985 2240.849 2285.612 2320.966 2480.056 2509.669 2528.872 2540.187 2580.832 2761.693 2786.918 2787.524 2830.732 2997.437
 134.419 222.233 404.480 407.425 535.758 802.053 1019.248 1022.240 1024.397 1268.249 1280.224 1302.626 1502.386 1545.968 1576.297 1583.371 1752.850 1775.946 1787.349 1831.902 1850.092 2022.331 2032.657 2050.330 2052.342 2230.611 2245.033 2252.111 2302.467 2329.759 2347.217 2541.734 2550.316 2565.962 2566.978 2593.519 2752.477 2783.140 2989.393
 234.332 510.927 752.121 757.480 784.917 799.958 811.776 1009.531 1018.705 1031.798 1036.806 1069.330 1240.359 1246.739 1304.663 1346.161 1524.542 1547.061 1548.220 1579.248 1581.483 1765.409 1782.071 1844.309 1997.298 2016.823 2022.668 2023.811 2046.080 2059.157 2060.085 2294.823 2297.977 2327.666 2565.888 2585.230 2736.343 2746.947 2796.027 2813.096 2989.521
 400.596 750.575 753.187 771.176 825.572 829.976 1304.990 1763.304 1770.793 1782.764 1825.428 1982.907 2008.247 2011.336 2021.718 2247.735 2268.763 2493.010 2496.339 2525.215 2544.051 2584.677 2794.430
 74.354 80.537 438.242 594.456 831.799 1004.200 1009.473 1095.105 1283.308 1491.056 1525.574 1526.928 1536.629 1571.854 1597.641 1794.066 2016.783 2024.727 2075.460 2079.241 2277.431 2772.630 2791.974 2984.284
 28.142 124.557 232.455 384.137 519.448 569.398 745.168 976.179 998.994 1043.133 1091.561 1284.207 1503.252 1507.842 1517.314 1800.046 1973.308 2025.234 2239.932 2514.859 2541.570 2802.339
 43.335 76.852 105.838 216.045 501.430 511.652 514.538 757.162 1002.164 1031.107 1035.449 1072.771 1290.707 1291.265 1503.769 1570.274 1598.923 1725.794 1768.889 1834.703 1992.136 2022.726 2066.657 2076.463 2078.126 2277.232 2526.494 2546.959 2589.315 2802.875 2803.209
 68.571 202.851 593.008 811.033 866.570 913.695 916.377 1129.831 1148.550 1337.824 1345.096 1381.677 1413.800 1561.598 1616.719 1847.696 1852.458 1868.700 1903.081 2133.121 2346.582 2608.527 2836.414
 164.183 367.186 600.761 664.012 848.669 891.024 1051.478 1071.351 1122.015 1152.553 1359.558 1591.553 2088.997 2093.262 2140.097 2325.282 2341.497 2598.475 2616.253 2628.029 2828.763 2912.114
 19.876 68.330 81.339 119.350 651.466 657.048 661.638 843.676 849.045 1058.533 1099.229 1383.146 1637.634 1677.250 1847.006 1888.236 1896.488 1913.920 1916.765 2138.737 2139.302 2318.359 2378.356 2394.042 2606.588 2608.058 2621.046 2876.582 2877.051 2883.448
 305.131 427.833 431.203 470.484 565.682 587.469 612.548 809.658 813.362 830.696 887.154 1308.552 1353.853 1377.657 1576.623 1895.546 2072.380 2089.887 2119.446 2157.812 2315.010 2319.921 2361.220 2372.970 2383.116 2386.548 2402.488 2609.169 2617.662 2628.046 2906.092
 120.478 288.721 604.629 616.685 630.558 634.663 653.059 881.333 887.142 928.081 1310.038 1321.757 1583.653 1584.400 1820.797 1835.097 1837.310 1863.915 1869.145 1876.033 1885.003 1900.327 2116.326 2143.126 2341.555 2347.163 2392.755 2409.130 2561.012 2576.859 2616.867 2869.209
 57.860 159.594 619.615 632.209 859.300 1327.438 1355.073 1867.465 1872.521 2350.369 2380.838 2392.043 2408.198 2600.631 2607.940 2843.726 2857.310 2886.758
 124.045 157.646 290.383 831.722 862.225 1143.343 1569.634 1809.067 1831.722 1847.496 1903.477 2149.961 2158.119 2171.830 2376.355 2389.818 2390.596 2676.025 2878.123 2899.069 2903.145
 278.615 332.109 407.325 427.288 590.919 593.326 606.185 657.140 814.062 847.580 868.392 1092.328 1346.915 1376.717 1576.640 1625.937 2055.111 2146.953 2378.936 2386.868 2861.781 2877.179 2891.863
 215.917 235.456 372.268 606.823 666.687 807.517 816.891 849.650 871.367 872.024 904.493 1088.547 1089.564 1099.905 1134.087 1322.730 1365.342 1390.127 1589.398 1590.498 1621.788 1624.867 1841.342 1851.570 2063.758 2127.213 2148.003 2319.144 2346.200 2363.304 2375.534 2557.019 2592.280 2612.027 2625.164 2905.083
 38.374 107.417 115.950 605.288 870.229 1061.625 1081.351 1107.940 1121.937 1146.309 1319.754 1401.210 1606.059 2085.057 2086.097 2137.793 2376.111 2570.898 2885.529
 229.741 384.776 659.995 721.559 758.296 975.971 1008.443 1150.476 1196.422 1433.617 1441.629 1464.001 1485.438 1690.680 1697.190 1715.182 1718.456 1740.126 1977.545 2001.357 2185.435 2215.538 2236.716 2447.441 2661.643 2744.392 2748.092 2945.392 2973.131
 189.498 238.236 391.074 644.049 705.541 724.123 746.906 749.658 911.116 952.320 963.525 969.724 991.824 1137.865 1173.236 1435.814 1454.622 1458.651 1465.828 1650.930 1730.469 1735.841 1923.835 1924.009 1945.702 2177.445 2221.239 2423.925 2437.082 2454.040 2477.653 2513.909 2729.872 2902.980 2927.433 2938.329
 673.812 678.403 725.411 932.165 946.286 966.427 976.145 978.057 1409.280 1419.337 1464.595 1949.517 1998.373 2161.003 2211.449 2221.344 2418.173 2438.879 2470.975 2487.540 2492.846 2745.997 2920.628 2925.911 2931.437 2936.881 2942.528 2945.229 2979.925 2980.184 2988.359 2993.508 2995.232
 23.154 117.128 431.513 678.116 695.984 735.626 897.715 979.558 1196.183 1217.893 1463.063 1472.899 1682.842 1738.985 1913.365 1916.294 1941.222 1952.234 1974.146 2172.316 2178.036 2189.089 2212.239 2235.498 2249.614 2436.420 2442.750 2477.540 2711.830 2719.198 2950.246
 703.737 751.501 887.082 931.385 967.650 1005.736 1162.117 1187.622 1194.621 1213.750 1411.067 1431.149 1452.719 1481.825 1729.625 1914.592 1943.173 1982.742 2203.207 2211.434 2422.244 2462.644 2484.653 2692.575 2722.826 2736.708 2737.344 2745.636 2937.654 2948.404 2949.981
 37.022 503.633 665.630 676.726 708.417 939.094 954.315 1193.926 1199.110 1212.448 1227.788 1242.033 1248.386 1421.593 1422.895 1462.553 1494.403 1679.823 1702.328 1896.687 1930.907 1937.515 1940.534 1963.668 2407.943 2428.570 2463.656 2678.205 2683.279 2736.554 2913.705 2953.781
 724.545 907.071 928.261 933.291 940.601 973.278 1006.431 1177.265 1381.390 1401.499 1445.466 1498.843 1992.511 2216.426 2239.391 2463.129 2479.335 2673.481 2685.489 2719.279 2740.207 2907.487 2932.504 2937.948 2957.973 2981.075
 36.508 177.795 356.140 425.245 662.082 722.632 724.874 925.048 931.366 940.762 957.441 978.182 1171.317 1237.316 1404.631 1432.340 1441.755 1645.684 1737.958 1749.854 1972.571 1993.597 2224.883 2386.636 2485.538 2662.413 2728.593 2908.552 2915.440 2944.785 2956.183 2989.061
 235.542 353.908 390.672 442.876 655.906 703.432 932.954 950.408 1129.962 1166.145 1219.606 1229.320 1391.229 1423.114 1696.134 1906.385 1908.990 1929.392 1967.453 2228.884 2232.549 2427.699 2470.817 2686.007 2697.134 2705.270 2710.165 2726.263 2928.043 2956.364 2959.547
 4.705 76.855 208.696 265.346 365.186 422.195 670.670 678.562 704.606 903.252 915.804 937.501 1174.561 1423.624 1741.893 2141.432 2420.172 2459.759 2472.783 2660.884 2715.146 2719.318 2902.767 2919.543 2954.069
 530.340 707.744 946.280 949.466 1014.661 1229.712 1423.790 1498.789 1670.584 1741.459 1742.286 1941.448 1943.674 1957.051 2209.339 2219.901 2447.746 2454.217 2455.543 2461.688 2709.170 2981.217
 375.631 459.064 707.321 983.710 1173.001 1211.145 1216.790 1232.772 1489.280 1710.111 1713.896 1721.818 1729.963 1917.272 1957.656 1995.765 2016.644 2026.580 2189.301 2236.081 2251.689 2424.690 2453.522 2525.515 2698.871 2718.404 2910.911 2937.720 2953.279 2961.897
 413.020 475.684 686.234 707.295 708.813 716.018 741.078 754.907 942.496 985.000 1185.249 1222.886 1229.503 1277.938 1445.942 1461.129 1496.954 1502.925 1520.991 1673.253 1699.900 1725.766 1736.176 1926.675 1966.285 2212.622 2446.935 2667.169 2685.436 2770.483 2942.657
 85.653 308.892 682.319 735.509 957.638 963.245 966.648 973.475 982.992 1164.199 1236.278 1424.197 1442.572 1481.414 1500.857 1695.483 1702.491 1707.114 1720.129 1953.650 1981.203 2203.595 2207.884 2215.964 2256.375 2467.058 2486.807 2690.611 2728.561
 36.611 479.402 667.684 702.885 710.430 736.468 750.820 771.471 948.192 957.454 1196.402 1433.102 1460.380 1463.376 1662.579 1759.296 1942.503 2151.130 2243.394 2433.724 2734.032 2774.295 2949.724 2971.374
 72.901 264.362 499.575 676.147 704.386 717.187 724.183 751.033 753.843 767.806 972.938 978.927 1174.866 1218.825 1254.160 1440.972 1466.206 1478.652 1479.398 1481.422 1517.749 1728.098 1913.642 1933.654 1941.676 1954.604 1960.348 1977.490 2191.546 2212.218 2232.958 2483.531 2697.016 2746.735 2761.739 2770.643
 207.961 657.926 673.709 740.555 966.194 1193.857 1203.436 1209.897 1225.215 1242.173 1448.822 1474.907 1501.025 1516.918 1726.917 1733.515 1749.243 1773.672 1909.393 1912.880 1924.698 2008.912 2161.711 2185.064 2189.938 2202.290 2233.362 2238.397 2414.989 2473.762 2476.198 2481.921 2488.379 2959.903 2978.226 2980.867 2983.097 2984.308
 134.212 179.554 692.615 700.678 704.753 723.726 923.985 936.052 948.257 969.469 1002.391 1016.487 1204.718 1212.338 1258.911 1458.943 1520.157 1713.609 1717.535 1758.819 2001.227 2010.869 2243.870 2247.151 2472.618 2508.355 2669.646 2724.577 2745.118
 55.940 382.171 701.298 705.416 734.299 777.414 910.702 950.636 973.757 1195.079 1243.414 1454.414 1461.826 1478.683 1484.168 1695.199 1707.648 1967.068 1984.031 2005.809 2235.966 2450.326 2679.876 2693.527 2704.883 2712.808 2930.276 2940.484 2962.796 2966.135 2971.194 2998.448
 655.688 681.934 692.090 705.982 938.928 945.577 985.292 1006.048 1174.023 1198.746 1453.787 1739.505 1908.850 1937.285 1988.380 2003.149 2203.316 2226.075 2256.165 2280.965 2437.178 2438.394 2448.535 2464.767 2483.780 2491.699 2511.550 2679.192 2683.479 2696.327 2727.084 2737.244 2738.533 2748.505 2756.107 2960.635 2980.969 2993.890
 53.313 212.318 237.999 739.745 762.304 765.624 777.706 781.818 782.066 793.369 949.595 957.286 985.937 1011.124 1019.246 1021.660 1262.138 1275.185 1467.771 1492.096 1685.008 1715.986 1718.962 1723.169 1734.583 1737.038 1743.929 1939.891 1947.483 1954.068 1956.357 1979.009 1981.490 2208.808 2215.611 2220.150 2248.397 2465.943 2485.599 2496.014 2715.236 2749.047 2794.566 2960.696 2985.210
 514.329 776.522 1473.190 1490.908 1499.726 1691.662 1780.774 1948.177 1988.107 2448.786 2453.552 2516.240 2700.490 2781.063 2946.290 2966.788
 746.983 939.081 971.700 975.047 980.777 1035.789 1232.115 1243.694 1266.941 1442.872 1492.986 1501.995 1686.188 2023.472 2161.131 2234.581 2434.836 2498.952 2703.157 2728.110 2940.937 2960.463 2971.589 2985.965 2990.672
 502.424 523.957 693.076 994.353 1015.908 1193.459 1194.770 1210.536 1258.952 1270.987 1275.544 1473.280 1491.700 1534.586 1977.116 2183.152 2185.178 2221.677 2227.639 2253.767 2266.263 2454.022 2959.569 2970.048 2972.028
 165.561 284.596 510.842 528.891 698.603 704.116 980.024 1432.083 1457.547 1514.963 1518.547 1763.765 1768.961 1969.276 2030.792 2188.711 2200.601 2225.391 2266.009 2460.038 2513.181 2720.161 2723.427 2731.713 2772.636 2952.374 2953.046
 192.523 378.035 688.480 710.787 734.234 743.048 782.220 1003.344 1452.797 1496.390 1679.167 1686.900 1708.774 1739.308 1759.844 1766.451 1934.644 2226.370 2243.641 2250.617 2435.002 2453.221 2700.276 2701.858 2731.446 2777.161 2930.853
 152.142 233.729 531.747 929.484 933.715 985.334 1001.119 1161.936 1220.093 1261.092 1457.327 1460.614 1464.670 1469.298 1494.631 1705.235 1992.642 2024.833 2239.309 2422.222 2440.278 2483.438 2765.005
 399.375 508.074 514.653 699.204 747.647 987.125 1009.915 1218.120 1423.603 1439.732 1453.405 1472.018 1497.439 1697.266 1724.624 1991.189 2016.782 2254.619 2269.984 2421.013 2444.523 2447.069 2703.127 2971.891 2980.321
 79.027 179.745 481.051 521.167 703.337 741.078 979.524 1034.982 1037.619 1189.132 1197.592 1209.110 1213.154 1226.037 1237.402 1254.975 1491.888 1688.970 1699.144 1743.431 1981.905 2171.162 2210.242 2227.855 2444.950 2448.044 2485.091 2501.496 2701.035 2702.762 2706.752 2731.679
 109.729 216.297 681.122 768.803 931.574 1214.952 1267.129 1471.492 1491.927 1511.629 1705.881 1727.092 1767.169 1945.847 1946.094 1968.352 1973.836 1988.707 2241.181 2468.886 2507.782 2513.110 2722.094 2726.029 2942.614
 57.163 225.635 318.158 352.445 698.943 701.885 704.577 740.466 943.075 990.777 1186.564 1196.265 1209.906 1227.528 1263.604 1443.194 1446.493 1454.224 1721.562 1743.296 1776.466 1779.861 1932.046 1938.899 1998.186 2019.466 2172.437 2248.924 2508.140 2692.465 2726.276 2777.872 2962.575 2972.531 2978.193 2989.069 2992.420
 734.885 747.642 774.989 947.951 981.037 998.313 1009.668 1011.251 1028.039 1195.360 1258.805 1269.987 1431.320 1449.135 1716.528 1783.830 1953.258 1957.312 1977.234 1982.237 2199.787 2229.610 2434.330 2510.035 2698.439 2758.533 2759.374 2989.916
 230.004 680.818 700.898 745.072 988.283 1004.214 1008.925 1186.183 1188.959 1221.204 1270.815 1447.960 1502.534 1524.889 1536.776 1684.719 1698.577 1722.787 1724.755 1942.132 1991.074 2203.059 2248.881 2422.345 2484.839 2488.846 2510.974 2520.163 2694.790 2946.678 2968.672
 121.573 722.709 935.720 940.680 1033.114 1201.141 1213.196 1240.263 1476.506 1480.197 1695.035 1729.821 1730.022 1735.825 1736.643 1744.566 1949.122 1970.451 1986.199 2037.343 2221.383 2264.936 2467.373 2483.709 2485.552 2488.152 2499.774 2690.739 2706.420 2933.542 2954.275
 702.666 934.438 1015.295 1227.477 1235.100 1277.787 1703.459 1729.686 1733.377 1973.878 1990.766 2004.748 2011.481 2192.591 2230.761 2255.810 2487.647 2707.840 2722.958 2970.378 2988.643
 670.966 687.635 945.552 971.506 1251.248 1269.135 1274.163 1452.897 1506.517 1948.756 1983.741 1984.519 2222.159 2224.918 2233.968 2247.325 2256.496 2288.608 2482.517 2533.709 2717.704 2720.361 2737.233 2961.235
 712.151 720.369 721.825 736.625 775.306 988.138 1040.365 1041.279 1177.070 1245.544 1476.863 1758.075 1965.556 2170.682 2207.890 2263.042 2268.543 2278.213 2439.041 2453.347 2684.040 2722.282 2730.978 2732.141 2925.120 2926.887 2943.467
 131.694 518.310 535.125 677.964 680.002 702.560 711.325 736.603 753.116 769.065 775.175 967.033 977.010 979.004 1004.318 1225.289 1291.271 1431.573 1470.313 1514.556 1704.800 1760.005 1943.347 1961.825 1962.001 1974.218 1981.942 2006.666 2012.596 2259.453 2273.353 2435.655 2443.675 2458.200 2475.347 2515.242 2534.038 2679.323 2704.069 2730.385 2731.840 2948.701 2988.904 2997.738
 83.653 325.582 516.235 680.545 697.807 717.860 758.326 927.633 939.090 940.192 970.079 976.679 1168.321 1211.972 1450.099 1454.594 1476.604 1496.910 1522.107 1527.651 1712.695 1752.645 1776.021 1986.679 1990.946 2000.789 2034.984 2469.499 2544.702 2739.753 2744.743 2754.721 2759.338 2930.109 2986.041 2989.694
 269.371 399.690 432.319 481.106 699.889 742.361 758.505 961.172 993.831 1207.861 1433.809 1460.795 1468.949 1502.174 1503.993 1711.482 1716.185 1717.348 1722.778 1745.085 1755.226 1961.595 1975.947 1981.336 1999.355 2017.500 2030.551 2034.936 2191.873 2193.513 2233.700 2234.561 2444.412 2448.508 2475.871 2477.453 2491.501 2531.367 2702.270 2738.414 2937.022 2984.055 2990.142
 234.106 424.603 467.607 513.506 685.436 742.228 992.861 995.021 998.660 1014.291 1204.035 1223.310 1248.407 1491.410 1504.287 1671.543 1730.819 1744.393 1760.960 1927.451 1974.092 2232.420 2236.091 2490.539 2654.399 2688.672 2739.611 2906.290
 118.525 695.155 949.734 996.220 1009.667 1228.366 1446.502 1452.338 1675.325 1692.323 1927.591 1948.274 1972.544 2003.784 2008.093 2209.067 2222.226 2224.264 2229.460 2654.389 2670.113 2675.921 2697.858 2711.119 2933.359
 156.488 220.611 277.571 687.448 725.469 967.978 972.239 981.330 1008.136 1201.030 1222.802 1256.725 1442.769 1514.022 1675.896 1743.908 1762.410 1974.572 2011.947 2248.661 2253.963 2264.980 2265.198 2429.721 2504.966 2688.867 2692.628 2757.074 2763.806 2773.904 2979.799
 327.136 409.958 657.213 710.667 735.588 974.131 1428.994 1441.051 1447.269 1500.565 1688.683 1697.764 1734.960 1954.676 1967.482 1969.845 2015.015 2178.069 2189.758 2201.060 2223.621 2224.026 2447.983 2479.184 2496.339 2684.870 2701.011 2759.211 2911.116 2920.699 2944.749 2963.210 2968.603
 251.160 387.917 508.899 731.346 943.983 960.891 968.429 986.056 990.243 1018.830 1183.212 1221.403 1483.108 1977.219 2011.109 2207.294 2213.412 2216.709 2434.308 2471.176 2477.699 2698.555 2701.422 2721.206 2731.066 2762.602 2940.827 2944.948 2946.466 2964.878 2992.874
 325.587 331.017 682.247 697.444 711.645 757.137 938.866 966.009 970.144 974.894 1196.527 1200.413 1423.087 1428.258 1468.387 1745.755 1748.348 1773.000 1956.676 1957.994 2222.166 2232.496 2235.268 2414.912 2455.569 2709.287
 31.578 734.459 917.022 990.298 1221.956 1426.886 1465.589 1697.349 1743.311 1762.617 1997.582 2170.294 2229.096 2269.525 2447.465 2455.066 2477.481 2487.050 2685.628 2739.356 2743.552 2932.943
 71.136 306.636 514.725 696.034 704.693 726.521 756.471 968.786 1214.882 1235.997 1265.704 1268.172 1443.860 1478.816 1505.607 1669.072 1718.875 1747.157 1753.690 1777.184 1779.151 2012.341 2181.839 2226.085 2249.791 2418.500 2443.107 2457.011 2482.878 2504.021 2668.138 2677.927 2690.531 2707.477 2710.752 2722.007 2724.569 2746.677 2757.452
 161.060 224.415 343.445 469.035 510.752 662.934 685.462 933.008 962.901 1191.024 1200.751 1236.773 1440.604 1454.293 1478.171 1658.409 1661.868 2010.413 2218.985 2225.695 2256.497 2489.571 2500.457 2518.262 2693.897 2727.422 2735.318 2747.824 2918.635 2935.669 2948.170 2952.208 2959.677 2992.992 2994.680
 367.989 383.814 432.169 747.697 989.663 999.945 1171.029 1214.846 1256.879 1474.029 1722.386 1739.276 1990.828 2005.676 2157.722 2233.950 2237.672 2240.917 2262.762 2422.915 2478.615 2496.552 2499.286 2668.350 2674.352 2678.702 2688.072 2702.788 2708.357 2716.715 2738.399 2763.636 2980.979
 321.195 802.339 1013.860 1034.117 1055.016 1281.700 1301.900 1459.980 1532.325 1535.663 1550.509 1561.587 1747.307 1749.345 1778.952 1965.565 1969.926 1990.365 2286.844 2500.696 2560.000 2820.652 2970.741 2992.590
 529.997 737.515 1013.198 1036.349 1214.022 1248.560 1260.415 1299.616 1322.734 1462.330 1558.600 1723.130 1816.310 2002.011 2016.431 2061.046 2269.086 2281.713 2283.435 2289.267 2516.638 2564.408 2788.546 2797.424 2978.765
 191.196 396.268 469.812 503.553 546.763 744.085 779.336 798.179 979.327 985.457 1220.101 1258.237 1266.683 1287.188 1507.162 1537.428 1561.453 1696.422 1722.962 1730.813 2038.710 2260.984 2264.886 2497.544 2533.764 2748.654 2753.842 2970.920
 458.374 745.590 776.897 788.052 1300.521 1449.288 1485.302 1499.767 1520.030 1538.625 1748.386 1978.509 1996.903 2257.739 2263.944 2295.271 2479.362 2512.035 2519.111 2755.380 2781.914 2810.747 2961.993 2972.674
 333.247 401.678 524.899 529.239 551.965 555.967 1018.161 1023.189 1053.407 1265.907 1269.094 1733.164 1780.963 1965.701 1980.131 2053.197 2207.653 2506.734 2511.714 2523.746 2758.982
 18.678 208.030 264.979 292.605 406.876 509.069 709.806 741.347 744.855 776.959 972.232 1061.162 1210.395 1274.133 1305.979 1468.786 1532.187 1713.457 1722.578 1734.121 1760.690 1776.842 1781.112 1789.119 1988.030 2271.912 2493.187 2497.525 2745.084 2764.532
 65.718 322.267 511.071 515.234 704.890 708.984 1037.901 1058.290 1209.287 1242.751 1255.211 1263.254 1285.601 1502.989 1531.612 1537.686 1746.539 1763.186 1769.258 1968.136 1982.412 2042.917 2218.739 2281.468 2468.637 2756.056 2792.955
 121.399 159.461 326.558 389.735 529.004 732.664 977.428 1310.318 1312.636 1532.079 1538.418 1567.657 1759.757 1789.353 1801.658 1981.314 2012.500 2015.184 2234.056 2275.743 2462.909 2502.546 2526.208 2744.345 2747.842
 146.019 147.069 394.192 520.073 740.523 745.961 772.130 1068.288 1303.841 1306.245 1975.001 1999.862
 280.029 472.406 495.773 553.748 733.241 761.071 770.729 778.818 1020.168 1254.270 1270.180 1299.197 1314.007 1487.087 1515.457 1539.938 1740.277 1772.301 1964.214 1977.897 2303.854 2510.072 2714.902 2742.979 2950.653 2996.897
 311.469 514.290 529.266 566.950 763.581 778.432 783.480 792.984 814.469 828.223 843.169 1017.068 1019.523 1042.225 1261.020 1274.284 1284.194 1317.074 1493.495 1510.846 1529.673 1565.987 1567.275 1569.668 1766.417 1778.504 1780.455 2052.171 2055.398 2259.220 2311.203 2317.483 2321.422 2554.122 2571.584 2768.193 2820.769 2989.051
 21.120 572.316 782.005 1045.715 1052.523 1326.344 1523.590 1562.354 1584.188 1772.510 2255.708 2277.669 2293.905 2309.241 2325.043 2353.748 2563.187 2579.339
 163.850 195.530 544.643 556.541 562.445 587.112 591.773 602.897 761.355 768.695 829.281 836.322 1000.364 1009.912 1032.999 1072.180 1086.561 1301.890 1316.915 1356.058 1550.117 1557.565 1560.226 1602.112 1603.572 1761.267 1787.916 1793.871 1834.410 2012.640 2019.064 2062.442 2336.137 2346.692 2533.350 2769.823 2817.991 2844.996
 123.840 317.235 541.881 550.692 554.370 569.912 579.177 589.908 797.946 806.551 1000.838 1010.901 1029.503 1293.680 1310.703 1315.031 1346.827 1497.847 1556.650 1796.652 1818.936 2074.529 2277.284 2281.649 2286.353 2341.032 2552.712 2785.904 2806.575 2808.644
 36.150 555.428 597.703 787.703 822.731 827.010 1013.260 1025.746 1029.008 1052.516 1071.059 1097.206 1112.200 1252.057 1270.515 1296.484 1508.007 1785.625 1801.107 1824.330 2062.404 2117.666 2263.389 2282.604 2289.365 2310.664 2315.349 2336.854 2524.323 2526.854 2550.305 2574.961 2588.699 2745.657 2746.068 2794.265 2848.110
 45.030 80.779 160.168 256.133 433.456 532.500 738.047 771.804 781.605 786.938 820.119 828.256 832.376 1030.745 1035.157 1047.095 1272.418 1302.230 1309.537 1587.374 1593.742 1594.052 1808.525 2048.870 2058.136 2060.031 2067.583 2076.981 2259.704 2348.377 2351.903 2514.735 2581.346 2767.783 2769.084 2774.340 2798.334 2801.027 2828.900
 145.665 217.154 565.637 571.670 578.659 757.807 775.901 821.436 994.086 1016.384 1090.239 1259.270 1265.392 1269.790 1283.025 1293.671 1321.250 1334.513 1497.272 1522.910 1526.232 1529.469 1534.083 1600.035 1745.490 1758.586 1786.297 1787.787 1805.846 1818.989 2041.349 2054.706 2061.327 2105.315 2255.265 2337.491 2523.097 2551.805 2602.372 2809.083 2821.005 2829.447 2845.697
 217.355 504.262 511.583 570.114 594.438 1048.706 1055.775 1059.719 1308.227 1312.740 1511.487 1552.771 1555.819 1564.058 1779.101 1781.259 1819.301 1851.887 1855.857 2018.736 2242.620 2289.932 2518.385 2562.477 2577.350 2756.974 2782.215 2806.196 2812.274 2828.148
 73.771 240.471 262.904 539.506 541.111 545.088 587.776 777.515 778.431 1039.146 1054.406 1059.850 1070.512 1077.732 1294.484 1322.392 1511.531 1530.006 1558.915 1575.021 1806.147 1813.140 2048.262 2093.693 2247.843 2268.610 2278.685 2320.311 2342.196 2343.644 2517.144 2585.622 2781.593 2817.502 2819.872
 217.246 393.186 532.614 535.529 547.548 548.380 556.309 590.152 596.489 789.265 1051.753 1315.807 1337.174 1351.337 1543.706 1544.279 1547.670 1566.445 1584.930 1585.368 1599.909 1748.881 1800.882 1832.155 2012.407 2037.276 2056.483 2083.266 2240.756 2296.571 2309.732 2493.656 2521.836 2766.390 2823.659 2828.385
 174.074 188.931 203.693 310.782 967.980 1007.322 1240.660 1274.617 1276.474 1467.814 1771.520 1993.088 2049.287 2293.604 2458.715 2502.131 2523.529 2526.271 2717.528 2719.767 2760.901 2763.959 2780.034 2993.194
 37.321 42.478 209.019 334.352 718.994 805.318 965.336 984.778 1027.136 1235.209 1246.326 1264.110 1281.395 1284.571 1287.373 1296.607 1475.000 1523.412 1535.125 1546.774 1740.185 1793.108 1964.498 1975.789 2003.192 2007.334 2503.045 2510.828 2535.958 2760.093 2772.692 2786.036 2975.374 2997.675
 547.101 552.475 747.045 756.144 1001.280 1002.083 1020.629 1211.292 1227.302 1256.618 1268.844 1496.916 1515.311 1549.422 1742.019 1761.882 1764.622 1769.105 2014.064 2019.598 2028.966 2035.487 2242.489 2256.616 2257.847 2274.698 2292.129 2459.791 2474.619 2738.859 2778.392 2955.982 2959.275
 184.610 249.323 349.281 426.728 545.049 702.708 765.627 767.994 792.406 1031.336 1036.411 1224.845 1269.712 1276.228 1289.324 1446.406 1455.961 1471.632 1498.786 1507.733 1542.097 1717.198 1797.979 1982.269 2263.038 2316.435 2447.634 2477.608 2714.229 2720.458 2764.167 2768.055 2951.521 2983.201
 253.485 507.614 531.239 751.582 799.757 981.086 986.722 999.326 1007.086 1235.200 1285.199 1297.627 1500.214 1717.802 1736.323 1787.561 1991.423 2017.812 2052.071 2208.926 2212.879 2252.549 2453.437 2456.999 2738.199 2753.614 2778.955 2800.670 2956.412 2996.524
 14.275 82.945 87.508 232.578 248.785 465.112 744.203 1054.792 1249.711 1257.097 1261.822 1263.685 1309.012 1466.667 1539.261 1824.458 2020.576 2048.280 2272.917 2492.130 2708.842 2982.906 2992.489 2993.103
 307.240 567.580 743.318 755.853 1202.352 1296.113 1483.294 1779.914 1949.627 1955.085 1984.635 2295.806 2461.295 2517.003 2528.703
 505.932 529.020 707.868 737.319 784.157 804.079 972.743 1040.657 1193.500 1230.425 1252.566 1263.992 1538.097 1543.011 1563.838 1743.953 1757.500 1977.556 2230.537 2243.821 2264.102 2464.902 2521.310 2737.285 2765.616
 223.790 535.086 558.233 747.197 985.531 987.208 1010.145 1045.101 1250.350 1252.726 1260.471 1522.176 1540.439 1805.839 1981.237 2013.115 2041.604 2234.220 2261.807 2270.697 2278.662 2292.607 2468.674 2722.403 2732.428 2736.821 2757.641 2948.106
 94.426 107.553 123.272 371.195 417.011 431.137 445.638 508.929 516.792 701.702 738.177 769.844 775.720 980.414 1220.117 1463.200 1471.039 1485.683 1522.708 1729.907 1954.441 1968.291 1970.507 2031.852 2032.312 2040.036 2217.755 2238.913 2263.182 2271.613 2272.951 2302.695 2553.064 2726.938 2744.693 2784.671 2790.026
 59.650 256.392 334.670 370.208 487.044 662.847 708.328 716.683 725.353 736.976 894.622 895.669 916.774 950.440 953.166 969.461 1158.910 1177.217 1223.656 1251.871 1404.666 1417.757 1429.176 1432.609 1443.408 1498.487 1671.054 1687.925 1707.731 1979.774 1995.749 2149.089 2425.022 2435.941 2454.586 2666.741 2688.735 2696.622 2718.522 2892.869 2913.880 2931.968
 19.815 178.971 320.156 714.800 910.918 948.192 1193.653 1213.472 1214.692 1221.568 1236.419 1259.855 1410.244 1649.022 1654.593 1672.981 1700.674 1729.367 1933.627 1982.153 2141.535 2156.533 2185.492 2203.720 2213.042 2222.808 2435.069 2671.868 2702.240 2713.996 2731.483 2733.841 2735.043 2957.932 2962.938 2965.960
 7.463 634.224 665.863 695.010 732.576 914.957 930.196 982.189 1139.618 1161.392 1182.587 1191.586 1198.690 1241.707 1248.136 1410.362 1677.328 1708.039 1714.712 1726.155 1728.049 1939.760 1946.254 1948.897 1951.257 1984.806 1991.881 2175.646 2184.524 2198.986 2204.367 2499.855 2656.677 2702.700 2732.846 2952.556 2963.899 2965.655
 62.158 168.454 314.182 666.779 669.458 681.389 688.869 923.133 928.270 946.769 955.269 1198.596 1213.396 1241.212 1250.990 1404.942 1668.303 1674.534 1680.078 1693.730 1746.127 1951.206 1967.049 1983.633 2142.153 2174.796 2187.845 2239.569 2247.009 2395.421 2652.151 2666.037 2711.315 2911.826 2921.268 2933.376 2961.964 2962.141 2981.015 2982.971
 391.979 505.502 647.711 654.532 933.633 936.271 943.810 973.182 978.055 1192.351 1239.159 1409.894 1433.865 1674.352 1969.511 1981.408 2176.337 2249.916 2386.461 2425.997 2426.329 2430.684 2475.693 2917.439 2923.940
 6.053 7.026 46.256 51.826 681.043 745.835 917.467 929.784 1193.981 1417.992 1434.197 1445.370 1462.895 1654.021 1669.031 1689.913 1725.531 1938.580 1945.977 1967.639 2150.838 2206.240 2214.333 2243.917 2402.212 2414.361 2443.330 2478.777 2644.374 2670.080 2685.060 2698.907 2718.483 2899.680 2904.573 2951.458 2967.357
 683.342 692.128 740.257 936.901 1140.493 1173.090 1174.550 1175.404 1250.581 1422.130 1430.977 1441.590 1452.377 1504.042 1946.103 1958.757 1964.888 2010.462 2163.570 2185.899 2202.371 2421.145 2461.858 2485.313 2682.176 2717.559 2741.363 2753.356 2917.917
 282.283 325.607 444.692 640.925 659.566 663.916 704.801 1173.704 1194.478 1245.467 1491.211 1648.417 1681.235 1688.089 1736.523 2160.529 2416.603 2481.608 2723.983 2752.404 2940.015 2954.511 2974.825 2975.557
 168.560 655.211 702.267 937.726 1202.628 1212.285 1222.676 1401.291 1431.121 1445.373 1668.572 1712.898 1716.400 1746.828 1975.838 1978.870 2132.418 2145.643 2150.130 2246.175 2445.942 2450.962 2484.988 2651.384 2658.318 2676.191 2684.557 2711.676 2916.017 2974.419
 693.122 915.729 948.753 951.124 992.504 1149.460 1163.258 1208.230 1210.260 1677.717 1695.530 1718.765 1911.093 1924.529 1945.858 1949.805 2202.055 2218.282 2405.341 2671.150 2685.195 2702.056 2720.906 2745.899 2746.236 2887.011 2915.822
 492.265 693.630 753.447 960.013 1192.805 1230.496 1245.407 1285.972 1291.991 1434.318 1460.533 1487.436 1725.216 1957.547 2210.942 2215.061 2244.372 2249.325 2255.933 2278.742 2440.166 2453.850 2463.894 2723.065 2945.833 2953.160 2963.939 2973.691
 377.918 667.774 715.123 752.164 759.395 934.972 965.633 1214.516 1242.286 1452.809 1694.001 1989.491 2437.636 2461.023 2501.665 2523.581 2527.276 2755.439 2770.925 2993.053
 509.892 517.531 690.473 714.599 725.524 726.582 1004.952 1196.380 1275.940 1276.159 1434.989 1455.009 1490.922 1710.551 1749.392 1752.184 1764.436 1951.379 1990.611 1993.955 2200.626 2230.865 2264.663 2499.031 2518.775 2520.570 2681.738 2709.843 2727.639 2914.361 2919.508 2948.217 2978.387 2984.030
 163.812 496.467 506.787 686.554 699.785 733.321 919.009 927.079 971.927 987.495 1209.404 1462.013 1702.609 1727.038 1731.281 1786.168 1913.552 2005.249 2247.241 2257.331 2258.615 2427.794 2443.236 2487.530 2703.009 2961.756 2985.398
 451.067 506.128 515.912 531.573 744.060 758.950 918.921 1193.877 1229.735 1231.545 1232.903 1255.119 1452.440 1460.942 1461.430 1492.325 1533.589 1674.959 1972.211 2233.062 2246.053 2261.306 2431.674 2481.493 2698.662 2770.361 2932.665 2951.286
 49.358 163.738 173.412 690.352 697.706 738.568 755.918 757.515 953.784 983.724 988.137 1027.434 1183.808 1187.898 1203.712 1233.565 1246.964 1467.370 1485.584 1511.017 1700.994 1757.020 1961.673 1983.379 1995.322 1997.485 2189.422 2192.699 2469.030 2685.479 2715.648 2984.874 2986.852
 18.668 505.339 715.547 728.414 947.140 990.286 1007.646 1195.164 1234.050 1283.968 1502.356 1688.998 1696.985 1732.420 1772.190 2194.521 2243.438 2251.974 2252.042 2260.524 2679.832 2700.635 2701.569 2703.078 2731.987 2741.623 2780.862 2947.711
 29.837 196.088 510.216 735.510 745.938 941.208 967.083 968.867 1176.864 1209.791 1227.210 1262.759 1276.035 1686.860 1690.378 1747.655 1754.860 1787.549 1923.944 1977.429 1979.190 2198.491 2210.493 2214.398 2225.874 2229.370 2259.547 2450.422 2464.960 2482.758 2490.285 2509.602 2718.292 2745.013 2764.395 2920.465 2936.154
 279.059 680.568 721.505 735.898 745.722 924.300 947.089 973.544 993.494 1017.908 1182.883 1196.230 1211.958 1235.793 1448.811 1477.813 1486.586 1529.612 1703.689 1724.228 1735.611 1769.440 1976.507 2163.105 2165.344 2227.021 2255.220 2256.940 2280.237 2448.229 2464.489 2477.214 2530.103 2753.535 2975.504 2994.845
 170.173 737.223 766.405 984.323 1020.403 1207.553 1214.523 1473.617 1483.673 1515.514 1525.208 1540.204 1714.783 1738.565 1996.637 2199.946 2229.663 2258.135 2462.506 2497.219 2515.044 2533.082 2725.259 2941.063
 71.086 148.272 279.053 438.059 510.044 523.663 537.088 545.333 571.598 803.082 818.498 1031.713 1034.142 1059.254 1067.086 1085.378 1091.324 1245.729 1318.095 1345.099 1561.471 1574.959 1752.807 2029.062 2036.970 2039.789 2306.556 2316.070 2343.707 2506.525 2551.693 2800.266 2818.398 2830.615
 127.535 265.545 550.528 567.970 773.669 1071.629 1085.175 1102.703 1280.867 1324.984 1563.667 1576.607 1578.060 1592.624 1760.353 1766.233 1780.458 1814.198 2041.788 2047.367 2563.366 2809.022 2831.072 2849.698 2982.514
 110.919 380.492 513.995 527.280 579.060 583.346 798.471 1079.901 1288.908 1292.024 1309.419 1315.026 1324.600 1352.393 1502.563 1549.534 1554.009 1567.706 1773.726 1839.733 2035.242 2051.028 2055.320 2079.816 2521.742 2523.291 2768.386 2795.998 2810.086 2839.350
 17.531 312.589 556.823 575.095 773.268 794.236 797.956 829.170 1007.940 1013.754 1057.992 1077.012 1245.205 1262.727 1349.487 1507.328 1782.602 1783.884 1798.705 1821.226 1841.654 2008.059 2036.882 2268.747 2281.651 2291.501 2508.910 2523.834 2536.814 2552.141 2798.193 2826.945 2839.099
 552.738 564.262 581.765 757.748 808.256 1008.282 1042.360 1046.127 1066.556 1068.486 1070.349 1259.774 1287.613 1328.249 1360.822 1514.547 1524.431 1567.689 1745.125 1758.869 1839.532 2055.134 2074.328 2085.701 2256.703 2277.287 2293.331 2311.705 2314.398 2318.753 2330.660 2486.544 2586.819 2785.226 2811.907
 226.986 548.987 584.430 594.653 782.387 802.369 1261.575 1347.488 1512.830 1514.454 1547.756 1557.098 1779.158 1838.577 2006.719 2016.212 2062.059 2314.801 2346.787 2590.841 2780.307 2787.071 2823.759 2830.700 2989.284
 120.789 397.138 400.099 487.116 600.765 815.891 1112.146 1272.662 1345.818 1566.486 1786.729 1805.393 2013.164 2030.146 2038.883 2039.094 2069.461 2073.216 2341.711 2544.485 2545.310 2574.893 2763.894 2785.024 2839.273 2995.870 2997.034
 235.989 272.363 360.012 527.206 779.503 784.357 1048.545 1054.948 1056.239 1068.757 1078.456 1087.315 1262.510 1488.476 1525.507 1527.314 1808.488 1996.676 2003.151 2031.761 2272.777 2295.248 2298.952 2303.207 2579.790
 146.539 172.417 180.469 207.340 438.081 440.130 584.234 585.029 770.636 780.897 802.960 818.867 1085.300 1600.946 1740.898 2024.557 2038.199 2081.036 2094.605 2280.909 2307.645 2352.803 2505.067 2551.113 2584.180 2745.287 2755.347 2764.033 2800.733 2843.160 2992.947
 15.011 248.866 283.111 378.173 391.620 530.038 539.569 776.452 780.913 800.418 819.051 1038.799 1273.279 1308.528 1505.372 1561.501 1562.596 1573.983 1576.991 1743.665 1822.061 1852.866 1860.871 1993.637 2266.949 2306.215 2325.798 2349.376 2490.549 2561.090 2584.198 2779.102 2784.747 2835.151
 3.663 219.621 508.138 533.416 691.006 782.581 991.060 993.457 1043.015 1170.225 1193.178 1215.607 1218.265 1229.413 1241.496 1286.023 1471.740 1493.055 1500.450 2004.071 2042.766 2185.119 2206.733 2222.843 2250.314 2273.469 2519.395 2716.056 2723.209 2726.117 2739.525 2766.550 2947.862 2984.953 2991.893
 500.795 689.602 719.175 988.339 1025.073 1207.892 1246.593 1452.924 1457.788 1467.422 1484.194 1540.296 1691.525 1694.750 1699.035 1711.560 1733.156 1967.045 1977.433 1991.253 2012.003 2200.950 2208.051 2239.488 2250.596 2253.022 2508.106 2692.601 2693.941 2701.159 2722.066 2732.888 2753.041 2758.511 2762.170 2953.547 2984.016
 96.294 235.198 668.954 733.219 965.460 971.239 976.742 977.949 1216.727 1259.148 1261.524 1267.776 1437.541 1530.107 1533.809 1695.446 1700.263 1717.272 1736.397 1780.299 1965.515 1986.442 2004.917 2023.893 2219.359 2255.149 2424.964 2472.353 2500.107 2511.619 2669.061 2706.151 2749.793 2773.765 2774.307 2950.540
 86.994 517.441 712.774 722.107 938.736 948.050 952.874 980.230 983.411 984.146 999.108 1254.628 1454.008 1472.161 1486.587 1507.391 1515.989 1524.776 1705.984 1734.399 1784.490 1960.334 1970.595 1986.456 2010.681 2017.316 2427.829 2700.066 2710.652 2994.492
 15.093 506.058 529.235 760.268 987.815 1007.075 1216.270 1220.144 1452.970 1454.941 1686.154 1713.590 1759.087 1760.136 1781.475 1939.797 1951.186 1980.419 2166.601 2214.003 2215.351 2239.994 2417.660 2431.385 2451.742 2505.369 2722.310 2755.912 2962.899 2967.953
 14.263 111.009 704.718 712.023 714.665 715.886 717.489 929.894 944.301 958.858 991.104 1008.151 1027.720 1201.155 1202.750 1213.675 1237.669 1271.046 1288.781 1468.750 1518.965 1702.686 1731.615 1975.761 1982.447 2002.108 2012.249 2208.690 2209.341 2217.871 2240.159 2276.652 2426.473 2453.509 2478.292 2512.130 2716.094 2721.587 2732.004 2777.290 2919.972
 153.578 191.141 711.409 738.297 951.342 1007.685 1185.939 1223.950 1224.620 1458.467 1749.666 1750.270 1760.927 1933.571 1963.698 1974.084 1980.149 1984.093 1985.594 2018.708 2216.501 2228.676 2441.284 2505.134 2525.934 2764.812 2923.234
 187.439 254.382 707.508 714.160 745.658 1017.320 1024.871 1037.889 1184.874 1458.346 1506.841 1514.655 1673.537 1679.101 1718.146 1721.126 1722.935 1731.873 1732.340 1768.083 1933.540 1944.465 1945.501 1963.981 1990.188 2174.596 2203.028 2232.632 2447.484 2449.872 2469.136 2494.108 2511.797 2528.490 2673.752 2677.203 2693.098 2712.722 2713.631
 40.558 686.415 719.529 725.667 739.560 777.372 948.066 1015.140 1203.321 1210.656 1224.244 1260.526 1287.107 1457.720 1485.332 1507.180 1516.314 1519.667 1719.004 1727.576 1729.376 1739.812 1743.249 1749.663 1753.060 1784.712 1992.547 1998.429 2002.497 2204.382 2499.475 2507.528 2530.488 2706.498 2732.133 2767.186 2784.806 2982.552
 2.342 44.260 151.832 367.990 511.038 707.618 732.487 733.359 751.115 939.845 941.161 975.355 1230.963 1283.982 1424.011 1461.406 1708.870 1716.536 1743.949 1760.676 1943.444 1984.358 2453.511 2472.117 2486.470 2487.144 2700.961 2724.246 2765.786 2926.928 2937.424 2971.048 2979.721
 50.265 663.811 883.555 928.201 1171.941 1177.169 1237.435 1409.726 1412.128 1421.225 1455.787 1477.608 1657.735 1665.042 1681.952 1684.155 1689.298 1694.377 1718.145 1722.287 1938.053 1985.147 1987.461 2180.732 2212.128 2224.408 2448.050 2458.049 2640.899 2963.677
 705.246 709.886 972.659 1172.687 1225.422 1419.815 1459.595 1467.805 1678.062 1692.418 1910.883 1922.411 1953.932 2244.646 2455.022 2476.027 2662.553 2668.123 2760.269 2930.799 2956.358
 27.098 42.151 100.775 239.870 343.218 475.007 633.028 657.952 675.771 676.821 710.962 713.330 722.304 922.185 1166.274 1180.649 1189.699 1203.927 1219.174 1236.507 1427.394 1429.950 1440.939 1672.993 1685.338 1728.734 1890.879 1971.951 2155.344 2170.362 2181.195 2450.661 2477.001 2634.105 2736.379
 412.254 643.157 754.810 891.642 984.068 1133.408 1203.611 1420.189 1448.770 1451.210 1456.693 1951.168 2187.397 2380.722 2408.186 2422.626 2454.494 2462.340 2708.956 2727.330 2981.962 2993.260
 122.516 506.630 673.121 691.106 902.490 935.541 1169.166 1204.925 1212.499 1414.858 1428.618 1435.042 1682.368 1704.366 1718.800 1918.239 1922.463 2173.433 2193.804 2405.997 2427.212 2459.749 2634.962 2675.399 2689.094 2694.713 2726.749 2939.624 2945.906 2955.320 2956.168 2984.066
 215.625 247.782 455.940 690.508 754.920 943.644 995.167 1172.673 1173.674 1191.627 1195.110 1210.021 1424.502 1436.275 1487.765 1492.248 1736.148 1740.422 1915.494 1940.911 1955.279 2154.557 2190.785 2405.609 2435.057 2443.987 2469.049 2938.963 2941.100 2947.284 2950.609 2969.598
 261.342 333.429 412.734 443.787 461.222 489.990 658.637 896.830 935.249 940.645 992.972 995.738 1170.474 1181.680 1189.762 1462.762 1686.145 1747.752 1906.381 1997.428 2196.574 2227.276 2254.322 2384.484 2401.388 2464.877 2472.607 2650.055 2690.632 2912.733
 110.011 152.976 221.774 284.775 659.295 661.504 679.064 915.012 936.635 1203.724 1255.384 1442.431 1709.939 1740.698 1933.277 1939.896 1975.588 2158.866 2164.239 2175.503 2183.205 2421.195 2423.986 2700.065 2901.745 2902.980 2925.529 2930.346 2944.679 2947.317 2968.547 2969.953 2971.449
 28.973 292.775 304.372 647.851 690.395 754.941 918.382 938.428 944.322 950.538 955.332 1185.492 1189.092 1442.839 1478.841 1730.723 1763.195 1901.412 1933.889 2183.729 2411.993 2412.595 2425.729 2468.417 2476.241 2498.439 2655.305 2686.992 2743.369 2910.727 2919.211 2950.276
 507.012 701.012 916.789 924.099 1202.177 1221.349 1408.442 1411.317 1447.820 1744.737 1959.292 2166.310 2213.622 2448.682 2919.432
 23.511 26.354 101.213 496.686 577.332 585.241 768.735 999.779 1056.337 1074.998 1281.585 1487.345 1500.553 1534.909 1577.965 1750.066 1773.408 1801.098 1830.132 1840.514 2046.851 2277.643 2554.296 2565.226 2594.118 2742.822 2780.128
 73.360 446.186 450.500 510.981 552.138 564.923 736.476 796.613 1030.284 1040.879 1267.114 1268.777 1533.329 1753.007 1765.855 1775.254 1806.297 2003.160 2008.789 2025.468 2028.277 2063.145 2238.099 2251.438 2265.976 2269.624 2279.787 2292.942 2535.319 2742.925 2751.981 2820.119 2822.517
 39.501 281.577 297.626 534.847 757.533 795.727 989.723 1056.018 1060.923 1062.279 1072.919 1079.655 1089.705 1320.116 1477.841 1488.647 1501.165 1518.015 1575.212 1725.088 1791.514 1824.952 1836.435 1838.083 2019.554 2029.412 2068.305 2073.395 2244.482 2269.981 2327.310 2526.653 2549.798 2774.697 2785.570 2795.904 2802.867 2832.995
 160.356 227.422 501.712 778.491 806.095 973.995 983.529 1047.213 1049.050 1054.149 1261.779 1280.917 1291.286 1297.126 1305.639 1321.244 1493.882 1503.934 1523.913 1528.807 1529.916 1784.067 1817.135 1968.874 2054.935 2063.069 2064.194 2266.689 2500.638 2516.911 2525.012 2542.343 2748.777 2771.795 2790.720 2823.655 2828.481
 46.247 253.256 255.509 322.209 470.667 533.206 555.224 800.972 820.550 985.411 998.725 1030.359 1033.054 1044.366 1054.015 1058.093 1258.664 1273.479 1307.170 1560.657 1730.201 1823.106 1826.833 1975.207 2026.160 2037.118 2042.571 2242.874 2245.858 2325.998 2498.382 2532.896 2535.596 2550.528 2564.223
 197.129 410.579 474.862 773.730 800.341 1060.247 1076.643 1256.703 1275.351 1289.419 1290.885 1291.980 1309.677 1494.363 1749.893 1985.431 2014.781 2024.967 2028.568 2062.338 2065.597 2072.193 2278.701 2308.622 2349.041 2518.734 2535.074 2537.431 2981.620
 155.036 521.654 545.593 546.603 737.844 804.511 824.014 834.055 1010.322 1018.784 1057.736 1096.384 1260.852 1317.207 1512.857 1553.672 1723.884 1773.862 1802.218 2003.921 2035.476 2049.339 2230.060 2322.212 2508.626 2519.620 2528.624 2534.424 2539.992 2540.799 2583.880 2761.629 2816.756
 179.669 362.810 452.006 537.731 570.244 581.058 759.470 772.847 789.442 1262.064 1278.381 1295.359 1301.010 1494.879 1550.492 1592.762 1770.828 1779.382 1829.749 2036.431 2046.478 2270.990 2275.233 2307.925 2535.383 2536.808 2748.613 2787.380 2836.713 2981.977
 155.877 468.110 551.181 786.993 788.931 807.876 1010.325 1036.633 1065.726 1572.804 1751.906 1790.428 1805.466 2016.215 2041.559 2069.640 2077.512 2222.345 2239.364 2267.680 2539.657 2755.509 2774.826 2779.485 2787.359 2790.635 2812.085 2989.488
 144.406 233.893 295.026 442.959 555.680 560.066 561.976 742.702 755.204 764.231 766.605 775.972 817.976 987.103 1008.515 1065.896 1079.456 1238.235 1254.291 1294.608 1592.769 1723.504 1787.277 1800.636 1822.546 1993.921 2017.265 2058.188 2276.433 2304.703 2534.715 2559.389 2723.001 2726.037 2752.321 2781.913 2992.001
 3.221 318.034 332.903 380.548 530.740 534.782 763.820 775.941 959.834 971.867 974.593 998.490 1026.019 1038.558 1053.875 1054.494 1280.646 1486.488 1540.013 1745.671 1761.601 1996.789 2032.263 2046.653 2447.584 2720.794 2751.035 2784.151
 750.347 771.950 972.999 1028.106 1039.362 1048.939 1256.917 1280.243 1460.038 1514.819 1737.841 1761.217 1767.012 1771.545 1997.263 2012.084 2047.686 2238.705 2293.710 2302.181 2451.082 2467.298 2490.761 2519.900 2535.001 2555.788 2731.427 2747.515 2755.920 2804.292 2990.716
 60.078 102.047 277.831 448.268 449.591 454.903 503.635 510.102 770.361 781.171 785.845 948.496 967.831 997.772 1021.527 1022.162 1262.471 1519.661 2015.313 2225.096 2280.812 2480.137 2481.740 2512.887 2720.166 2739.445 2776.101 2778.692 2803.840 2981.378
 175.880 189.745 556.466 754.581 780.585 969.561 1070.618 1252.221 1307.892 1505.645 1734.067 1790.318 1987.370 1996.567 2028.946 2231.750 2478.414 2517.113 2752.486 2774.134 2783.472 2802.366 2966.630 2980.701
 20.565 199.048 320.626 509.588 511.404 712.680 735.529 745.894 760.902 800.497 950.876 956.636 986.031 1241.011 1258.915 1262.675 1265.359 1270.693 1276.802 1467.150 1484.002 1507.867 1525.056 1546.130 1549.185 1550.381 1757.747 1785.830 1982.325 1990.286 2012.834 2237.733 2292.944 2310.550 2473.317 2513.463 2521.143 2525.320 2734.718 2816.683 2983.347
 33.137 156.697 185.207 188.734 511.699 543.750 725.852 1047.255 1055.513 1214.721 1274.401 1448.438 1707.558 1728.731 1742.375 1770.039 1788.094 1977.062 1987.255 2037.995 2040.286 2202.952 2232.873 2244.721 2249.601 2263.349 2445.976 2510.760 2538.739 2740.822 2763.518 2964.711 2984.309
 220.505 340.740 767.553 772.301 800.783 1039.195 1216.508 1267.573 1278.117 1303.903 1474.299 1499.314 1527.552 1549.601 1719.047 1767.096 1785.043 1981.050 2020.945 2030.688 2034.930 2244.753 2293.193 2543.908 2770.045 2975.409
 270.900 507.267 512.456 738.521 783.208 1039.340 1534.582 1705.904 1735.223 2253.625 2302.651 2513.323 2549.470 2724.302 2731.871 2742.679 2758.373 2943.795
 529.011 761.944 783.922 791.472 974.213 1207.617 1221.742 1245.840 1277.426 1278.327 1469.018 1780.443 1800.897 2224.533 2231.040 2289.806 2485.500 2763.254 2783.446 2962.306 2977.607
 180.313 307.747 521.461 708.463 743.074 761.804 798.386 963.349 986.491 1000.169 1009.483 1017.041 1214.351 1231.050 1253.686 1263.267 1494.850 1502.855 1520.201 1539.190 1703.400 1737.363 1763.356 1975.260 1989.422 2004.559 2268.295 2275.204 2309.371 2489.998 2534.158 2535.332 2561.286 2773.947 2968.784 2996.244
 240.000 262.101 493.929 608.127 619.084 620.363 624.303 701.337 1114.848 1387.567 1415.020 1428.850 1443.261 1590.960 1629.001 1873.057 1894.053 1903.511 1934.859 2090.613 2136.421 2369.691 2379.014 2433.094 2622.832 2681.122 2839.734 2878.616 2888.572 2891.249
 49.453 50.554 99.191 324.074 343.317 632.137 896.592 905.885 1339.065 1404.342 1614.170 1675.980 1893.522 1898.378 1900.758 1904.401 1909.938 1913.977 2161.121 2356.764 2358.491 2372.390 2379.131 2382.236 2417.842 2609.631 2665.454 2835.725 2892.613 2895.466 2912.879
 227.291 615.238 627.062 828.240 872.910 1082.315 1346.763 1387.984 1623.990 1666.334 1841.185 1887.338 1933.496 2106.812 2357.699 2363.552 2381.315 2383.154 2433.078 2606.286 2932.607
 315.814 444.997 620.573 835.138 927.420 943.409 1128.837 1129.499 1138.218 1369.671 1374.596 1395.946 1596.975 1855.677 1887.580 2168.763 2353.706 2400.118 2625.907 2638.283 2656.305 2856.404 2898.671 2901.054 2912.941 2931.688
 182.206 233.721 258.541 275.917 448.390 605.013 608.802 637.019 900.312 1380.338 1604.168 1667.455 1678.012 1838.952 1889.431 1933.662 1948.576 2081.545 2090.282 2133.654 2148.362 2172.672 2340.228 2364.334 2420.572 2429.980 2590.555 2607.729 2668.382 2903.363 2911.310
 57.297 169.903 233.703 608.650 621.183 622.680 639.481 866.231 871.939 900.176 913.679 932.934 1151.102 1153.857 1169.092 1357.846 1382.054 1397.258 1400.469 1410.071 1419.636 1584.260 1604.883 1620.010 1632.866 1866.051 1881.417 1892.259 1917.568 1926.342 1930.051 2083.653 2190.478 2419.822 2433.845 2588.826 2652.601 2663.053 2678.245 2851.479
 107.558 489.112 611.282 635.284 648.978 680.484 683.435 899.703 904.153 934.516 1116.762 1124.951 1127.431 1161.577 1172.420 1180.553 1201.588 1446.398 1877.799 1940.817 2084.547 2110.025 2387.315 2403.788 2630.860 2656.722 2674.212 2920.813 2925.129
 242.917 852.442 933.041 1074.907 1146.768 1164.590 1179.097 1344.921 1655.160 1869.998 1895.446 1909.872 2348.882 2375.470 2423.108 2428.959 2649.344 2659.402 2683.162 2863.444 2905.144 2908.215 2912.805 2933.476
 112.446 317.074 694.150 884.350 896.363 1149.640 1161.635 1347.787 1413.960 1417.906 1422.708 1424.287 1600.615 1617.256 1669.043 2096.560 2112.943 2116.577 2143.795 2151.823 2162.424 2352.127 2368.451 2647.151 2657.773 2866.726 2890.108 2905.860
 4.002 615.689 899.878 1100.065 1191.341 1326.744 1362.259 1370.693 1386.471 1397.415 1404.006 1656.066 1676.125 1862.788 1898.645 1937.084 2114.440 2343.234 2373.942 2430.007 2604.749 2904.015 2915.935 2925.593
 225.054 312.338 316.499 499.697 547.743 816.879 828.798 994.063 1091.886 1281.637 1289.853 1303.909 1322.016 1486.709 1504.102 1510.066 1524.375 1560.058 1568.175 1746.857 1763.201 1800.554 1837.279 2005.362 2032.226 2077.986 2258.053 2273.961 2337.926 2486.016 2498.544 2521.595 2522.029 2544.456 2548.880 2561.759 2589.011 2778.477
 37.823 121.324 202.915 311.297 527.872 528.761 539.260 550.599 553.752 555.223 762.582 780.274 819.317 1025.476 1067.431 1244.581 1263.250 1312.116 1337.035 1480.655 1519.420 1524.592 1548.340 1766.015 2002.214 2019.659 2029.113 2040.191 2084.323 2267.899 2505.664 2513.849 2515.577 2550.030 2563.775 2571.873 2768.195
 180.977 543.044 559.298 761.472 793.572 804.001 806.630 807.555 834.795 838.373 1010.309 1035.907 1269.899 1320.983 1538.299 1570.259 1571.608 1757.314 1764.917 2035.169 2261.692 2281.226 2307.629 2521.880 2535.228 2541.949 2578.043 2585.357 2775.074 2993.014
 71.471 207.395 310.861 502.477 548.743 555.247 574.297 576.763 604.392 750.577 774.092 824.666 829.255 1005.504 1016.106 1305.799 1499.663 1535.775 1564.696 1753.358 1767.299 1778.840 1801.511 2000.516 2016.034 2041.445 2511.692 2544.581 2551.918 2560.454 2774.734 2795.833 2830.782
 541.688 561.604 602.498 777.498 989.101 1008.356 1067.742 1089.734 1252.242 1307.727 1484.519 1495.171 1538.026 1539.093 1549.558 1552.883 1780.035 2004.774 2010.305 2054.559 2259.141 2282.515 2296.626 2298.464 2317.624 2324.464 2524.169 2588.900 2763.668 2809.761 2813.981
 1.566 120.819 268.192 350.392 513.848 739.277 815.446 818.513 839.938 995.617 1086.518 1330.787 1348.607 1476.084 1504.892 1518.970 1525.429 1528.842 1534.716 1547.510 1562.735 1772.508 1821.696 2021.001 2261.169 2287.727 2321.442 2323.289 2492.284 2556.702 2567.442 2593.509 2765.131 2782.787 2791.260 2815.036 2983.233 2987.434
 105.336 393.659 523.056 733.900 741.457 747.514 749.724 817.233 823.791 1048.428 1240.826 1256.591 1298.367 1507.346 1514.892 1522.147 1539.263 1548.068 1760.966 1990.990 2011.293 2019.205 2056.334 2226.019 2316.572 2560.621 2755.976 2783.042
 56.850 99.851 190.264 543.811 578.530 584.089 1005.372 1043.826 1321.148 1536.027 1548.602 1554.620 1582.736 2008.242 2023.243 2034.232 2260.727 2289.950 2293.147 2318.154 2499.901 2546.427 2547.272 2560.896 2580.466 2772.492
 76.831 95.335 104.118 401.567 424.212 500.588 503.753 516.015 535.446 560.066 578.584 592.223 775.343 793.591 799.868 805.030 812.965 1072.174 1240.897 1246.475 1265.747 1288.052 1304.343 1338.925 1347.142 1348.694 1482.278 1515.238 1540.884 1545.438 1564.573 1592.300 1722.275 1762.360 1768.804 2075.422 2246.251 2250.410 2309.912 2487.068 2498.226 2510.731 2519.386 2525.380 2527.822 2550.591 2564.635 2590.963 2811.618 2815.238 2845.980
 137.728 205.535 238.522 505.470 534.487 559.490 579.092 766.755 772.143 994.023 1020.245 1035.971 1068.377 1295.381 1480.678 1503.962 1506.873 1513.774 1528.479 1535.701 1551.522 1565.319 1579.077 1586.601 1587.070 1750.885 1775.800 1847.924 2018.730 2036.789 2045.358 2059.657 2294.738 2310.285 2314.261 2318.631 2501.341 2519.705 2742.727 2772.419 2811.318
 337.637 520.096 522.915 856.271 1076.144 1084.920 1101.063 1305.323 1326.669 1359.510 1562.612 1568.590 1621.434 1803.660 1806.960 1810.628 2020.498 2038.065 2039.746 2083.089 2101.595 2124.013 2296.530 2299.091 2327.491 2329.146 2338.378 2344.799 2370.777 2785.099 2792.315 2806.987 2822.455
 358.870 482.791 548.618 556.686 557.713 610.280 624.450 813.815 815.500 1041.056 1077.173 1112.505 1116.092 1300.608 1305.321 1310.749 1579.500 1811.414 1841.972 1861.663 2080.907 2117.804 2289.465 2290.751 2300.184 2302.508 2309.064 2332.578 2338.622 2506.248 2529.386 2536.379 2538.695 2549.384 2561.115 2562.210 2569.726 2760.113 2792.820 2794.010 2797.093 2801.745 2814.283 2832.475 2841.035 2872.696
 142.829 292.064 462.680 532.878 575.720 780.799 793.692 803.917 1007.997 1055.746 1078.936 1272.556 1286.600 1338.826 1348.002 1349.752 1522.021 1555.161 2005.406 2055.932 2094.615 2103.867 2260.323 2291.191 2326.117 2329.368 2542.822 2586.789 2599.178 2600.831 2605.218 2797.576 2839.980 2861.793
 75.536 182.709 544.162 551.108 556.769 591.683 824.186 1020.614 1080.846 1102.745 1303.499 1799.032 1821.119 1822.809 2015.250 2024.221 2067.736 2071.884 2074.468 2256.475 2331.037 2353.495 2521.561 2575.441 2610.942 2751.548 2775.828 2797.736 2802.053
 426.614 537.151 542.337 574.740 575.244 578.101 595.659 598.778 828.514 1030.305 1057.563 1065.435 1073.249 1092.581 1260.268 1274.166 1291.126 1303.328 1314.090 1332.828 1355.466 1550.934 1572.608 1597.723 1602.806 1617.907 1818.892 1825.734 2029.402 2075.459 2083.215 2105.489 2247.180 2288.908 2297.352 2349.863 2355.810 2357.043 2543.776 2556.356 2610.950 2804.280 2822.108
 12.644 96.297 329.633 507.834 514.630 523.148 770.243 789.957 802.786 1100.513 1292.461 1315.528 1320.725 1358.430 1532.864 1543.475 1564.058 1771.738 1808.760 1846.353 2028.885 2048.005 2084.747 2322.264 2564.238 2574.669 2754.258 2769.744 2771.774 2814.796 2851.334
 263.125 514.164 548.255 554.016 759.674 771.686 795.428 807.084 814.083 864.621 1073.659 1078.644 1123.852 1292.671 1295.324 1327.980 1329.598 1342.693 1364.813 1527.743 1543.090 1545.308 1553.128 1567.559 1576.792 1584.126 1595.668 1767.094 1806.530 1846.953 1847.540 2005.318 2068.021 2084.197 2336.562 2366.276 2537.385 2542.034 2577.790 2783.565 2820.994 2823.411 2825.508 2858.992
 66.731 143.737 343.705 484.046 511.953 535.840 594.980 802.112 1062.912 1092.872 1271.925 1297.126 1330.527 1528.023 1541.650 1580.985 1584.478 1602.419 1823.399 1872.158 2032.345 2069.869 2087.735 2097.768 2273.536 2298.361 2324.250 2344.968 2517.118 2523.657 2570.879 2754.653 2777.558 2787.439
 172.797 855.207 1028.672 1058.547 1256.978 1284.921 1314.447 1318.471 1367.842 1584.289 1793.787 1803.469 1838.292 1860.244 2016.064 2024.013 2064.478 2085.200 2116.819 2250.358 2282.494 2289.667 2303.619 2310.306 2329.468 2343.533 2509.109 2512.183 2532.657 2542.859 2544.085 2552.261 2554.636 2555.866 2866.757
 189.120 219.964 242.279 404.989 540.083 546.308 574.340 603.030 757.152 760.839 803.599 868.898 1026.137 1040.962 1042.948 1049.494 1064.746 1083.843 1265.374 1302.900 1361.348 1541.262 1546.361 1562.771 1580.258 1773.012 1794.316 1803.870 1822.892 2028.224 2033.160 2071.813 2099.076 2544.769 2568.950 2586.029 2594.647 2606.249 2812.009 2819.931 2826.296 2861.199
 165.561 284.596 510.842 528.891 669.978 699.603 705.116 708.945 982.024 1184.230 1195.094 1436.083 1461.547 1467.311 1522.547 1769.765 1774.961 1920.368 1924.377 1938.799 1974.276 2161.808 2195.711 2207.601 2211.601 2231.391 2272.009 2468.038 2521.181 2683.784 2729.161 2732.427 2740.713 2781.636 2963.374 2964.046
 16.196 511.442 710.234 747.776 778.949 980.356 999.578 1013.728 1194.510 1205.521 1255.090 1258.545 1266.462 1275.387 1463.871 1475.765 1657.662 1701.246 1773.557 1930.820 1954.763 1967.633 1972.454 2195.627 2265.052 2271.701 2441.237 2455.392 2471.514 2510.494 2693.051 2731.655 2966.578 2975.292
 127.529 293.577 704.266 711.853 714.043 723.590 951.783 990.901 1158.250 1175.596 1200.420 1460.492 1465.550 1466.777 1483.789 1679.367 1958.757 1960.160 1975.225 1997.820 2004.509 2008.581 2014.668 2173.699 2177.328 2196.687 2215.424 2240.822 2251.091 2275.222 2448.266 2456.957 2483.130 2713.487 2714.357 2718.194 2753.323 2754.822 2985.521 2991.032
 428.009 666.631 707.011 732.311 767.591 933.115 944.057 964.968 995.953 1018.577 1223.346 1248.993 1250.419 1285.353 1410.890 1445.600 1450.497 1452.980 1473.673 1475.728 1999.145 2217.705 2240.617 2250.238 2435.729 2455.148 2467.550 2488.137 2695.109 2715.770 2904.830 2951.182 2965.730 2984.803
 112.922 239.888 684.347 689.719 772.920 963.079 1030.698 1201.944 1209.441 1222.416 1240.130 1437.240 1445.769 1464.919 1490.204 1491.257 1514.687 1724.713 1737.516 1748.783 2007.142 2225.744 2456.201 2475.790 2683.436 2945.239 2960.179 2983.620
 129.818 202.732 306.155 374.717 488.696 662.039 709.452 710.133 723.690 750.759 923.700 943.758 1186.639 1204.962 1246.152 1460.381 1482.824 1505.645 1661.768 1703.591 1711.754 1917.097 1946.762 1965.442 1990.863 2166.578 2233.188 2702.823 2703.389 2715.203 2716.994 2953.950
 173.113 360.366 427.355 682.427 756.343 984.615 1183.720 1194.187 1242.350 1450.698 1482.560 1658.162 1696.510 1710.910 1930.407 2019.288 2167.708 2248.489 2456.274 2483.935 2741.809 2951.273 2955.288
 1.994 153.465 501.457 706.409 751.055 952.641 974.859 977.433 1194.600 1431.657 1435.394 1438.897 1444.234 1486.950 1488.525 1510.391 1690.329 1929.053 2166.073 2231.214 2232.399 2467.497 2714.794 2718.749 2737.636 2740.688 2973.902 2982.434 2984.326
 697.246 703.961 730.148 734.972 736.323 756.969 759.173 930.321 976.664 999.961 1002.594 1204.673 1208.774 1210.660 1237.484 1255.673 1268.326 1447.162 1460.782 1682.172 1708.904 1740.271 1741.492 1939.890 1968.818 2175.390 2178.113 2185.955 2203.426 2245.243 2437.518 2485.617 2491.165 2507.624 2684.201 2691.269 2717.632 2746.707 2967.272
 46.013 236.317 668.810 696.953 702.482 758.231 769.867 918.636 949.246 952.350 956.096 963.523 1275.260 1467.729 1478.385 1484.107 1486.563 1529.836 1712.178 1744.000 1943.884 1957.423 1983.255 1986.075 2017.704 2201.567 2202.692 2246.437 2418.604 2492.535 2685.860 2765.931 2957.690 2984.060
 217.100 526.008 703.936 710.236 751.584 759.293 964.932 970.282 987.699 1169.930 1197.225 1221.933 1238.752 1429.362 1434.135 1449.804 1479.402 1497.391 1717.517 1725.055 1995.702 2026.427 2218.172 2226.495 2227.519 2241.532 2439.630 2446.526 2983.024
 360.828 443.619 752.407 781.625 943.396 987.689 992.837 1167.515 1176.462 1215.189 1221.426 1225.901 1236.919 1445.678 1667.304 1693.433 1928.071 1943.899 1952.815 1968.762 1974.710 2008.276 2009.228 2027.322 2194.852 2422.015 2446.092 2459.442 2471.547 2501.116 2680.412 2728.387 2960.744
 124.711 232.849 240.178 948.804 952.033 1002.672 1004.361 1156.577 1207.529 1220.809 1275.955 1455.082 1458.448 1476.710 1478.265 1501.401 1517.779 1703.856 1748.182 1766.716 1951.660 2177.906 2238.269 2240.115 2435.252 2442.830 2748.291
 15.220 268.804 324.674 347.372 524.453 694.025 715.344 744.849 954.921 986.744 1019.606 1221.516 1227.968 1254.154 1427.224 1447.106 1469.142 1476.998 1727.374 1735.648 1738.634 1934.570 1946.363 1998.875 2222.597 2228.787 2437.473 2443.151 2462.029 2465.506 2479.394 2486.647 2703.130 2712.889 2971.101
 692.852 708.529 925.567 949.584 952.740 966.638 1220.110 1244.907 1265.275 1282.647 1451.225 1688.166 1957.659 1987.623 1994.623 2470.602 2481.549 2484.920 2711.885 2727.537 2759.378 2936.318 2941.750 2952.052 2961.333 2980.080
 976.405 980.762 1007.876 1017.648 1193.856 1226.198 1251.789 1265.328 1274.138 1528.242 1746.229 1940.439 1967.280 1988.269 1993.145 2023.703 2201.335 2444.529 2462.551 2513.443 2709.170 2743.831 2961.252 2964.614
 190.403 224.513 282.259 304.501 666.008 689.098 714.841 719.703 722.370 730.013 735.592 736.223 956.134 962.947 967.889 975.077 1019.482 1214.660 1230.234 1234.034 1254.074 1255.610 1258.009 1265.677 1437.027 1678.029 1770.482 1928.603 1971.927 1976.613 1988.376 1992.182 2206.732 2216.558 2218.505 2257.939 2266.229 2458.595 2460.370 2498.780 2529.506 2714.991 2755.313 2909.056 2943.412
 386.780 513.610 519.282 674.953 684.457 685.389 734.881 947.087 963.744 990.053 1222.119 1244.448 1254.051 1269.830 1499.384 1500.512 1504.005 1728.571 2177.432 2205.934 2256.822 2477.840 2526.251 2659.565 2692.632 2715.760 2728.036 2731.434 2934.010 2941.877 2975.655
 217.245 507.749 689.244 703.085 721.634 931.480 935.099 937.921 969.827 974.103 992.940 1038.372 1176.380 1210.783 1495.178 1504.142 1690.855 1691.822 1743.443 1919.646 1944.897 2189.431 2209.413 2483.470 2518.286 2712.810 2751.977 2926.325 2962.097
 706.979 709.530 713.387 715.622 727.795 959.916 972.139 1000.837 1186.631 1230.550 1239.396 1442.178 1475.163 1518.662 1726.552 1738.516 1751.354 1771.868 1946.601 1966.419 2000.050 2455.122 2467.050 2755.954 2778.308 2953.323 2983.153 2984.693 2986.053
 119.953 264.302 525.207 547.307 565.292 785.992 807.990 1061.694 1106.544 1317.950 1332.130 1378.020 1381.022 1573.369 1576.057 1605.727 1861.883 2070.732 2072.918 2100.398 2334.357 2570.251 2598.599 2809.101
 118.654 557.683 559.309 860.190 1065.969 1092.939 1325.950 1365.277 1367.606 1369.391 1538.338 1629.125 1770.699 1797.986 1856.307 2027.029 2087.917 2106.265 2312.261 2326.920 2335.308 2553.346 2569.257 2835.746 2845.257
 387.632 806.728 858.028 1070.770 1071.451 1101.644 1117.404 1331.083 1363.719 1589.798 1817.336 1825.031 1856.366 2042.004 2054.061 2057.558 2079.704 2090.559 2281.834 2297.556 2321.875 2341.440 2535.291 2583.065 2775.730
 191.943 1110.715 1289.846 1308.360 1327.780 1564.387 1784.194 1817.494 1883.592 2036.700 2296.547 2321.936 2558.395 2573.110 2596.778 2622.395
 98.579 143.605 322.554 545.122 616.503 859.872 1025.219 1067.252 1298.081 1301.781 1525.159 1605.499 1607.732 1813.832 1836.070 2307.206 2343.490 2554.225 2580.689 2776.882 2808.000 2865.601 2866.941
 22.925 288.621 291.277 540.109 554.754 557.852 574.670 592.318 601.306 813.344 819.666 852.854 862.888 1033.214 1115.795 1138.422 1282.662 1291.253 1319.746 1327.877 1348.766 1515.507 1538.482 1540.853 1547.463 1831.360 2074.791 2111.283 2577.273 2582.566 2598.375 2774.875 2809.321 2825.726 2829.504 2844.791
 304.817 383.588 426.646 823.985 832.224 840.089 1021.477 1023.856 1042.538 1089.770 1311.867 1353.983 1863.786 2302.726 2313.297 2334.020 2591.861 2618.875 2869.841
 350.175 591.261 807.405 834.059 854.941 859.988 885.859 1096.222 1111.946 1125.571 1293.790 1317.070 1329.885 1343.600 1614.502 1819.998 1834.062 2038.632 2075.216 2330.947 2334.039 2352.524 2539.188 2553.857 2593.670 2622.734 2625.700 2832.947 2871.758 2894.193
 39.107 461.892 577.816 581.892 600.980 609.743 799.612 1100.348 1293.283 1295.370 1321.640 1558.658 1559.779 1769.698 1807.957 1824.076 2052.516 2285.631 2304.219 2592.885 2613.968 2810.383 2850.524 2870.684
 331.515 453.006 537.698 542.556 559.555 608.453 623.004 638.871 829.670 855.305 1046.949 1113.418 1351.161 1556.358 1588.961 1593.731 1779.636 1794.655 1805.395 1827.284 1845.181 1860.575 2069.122 2079.611 2085.835 2095.781 2341.737 2357.775 2535.331 2548.946 2613.023 2866.500 2894.406
 152.430 243.751 588.551 607.576 638.892 821.387 837.883 1135.938 1136.379 1148.532 1365.210 1370.724 1373.373 1378.346 1405.659 1634.096 1833.453 1835.641 1855.411 1876.713 1882.875 1913.019 2102.083 2105.464 2354.391 2592.164 2598.009 2809.061 2842.787 2847.282 2861.019
 364.595 376.610 398.904 607.920 666.218 851.755 854.752 905.788 1096.233 1118.736 1144.565 1308.424 1389.980 1420.788 1855.645 2121.939 2318.306 2368.034 2636.719 2793.095 2811.502 2841.959 2848.313 2875.834 2876.567 2883.688 2885.723 2893.780 2904.181 2910.895
 198.739 330.118 557.599 565.048 571.610 604.560 628.766 629.130 639.671 640.149 833.583 1121.012 1131.396 1328.360 1378.543 1396.933 1558.357 1633.770 1849.056 1895.491 2095.712 2120.803 2138.025 2148.012 2331.175 2421.992 2599.887 2621.614 2662.892 2668.889 2869.971 2922.680
 330.981 403.084 489.910 564.115 572.360 591.212 635.861 653.076 855.163 921.281 1074.593 1102.914 1112.343 1338.804 1409.584 1546.102 1643.704 1871.518 1877.789 2112.113 2128.803 2338.506 2357.053 2578.026 2586.552 2601.336 2646.257 2874.496 2877.961 2889.155
 253.110 340.570 360.938 408.586 445.579 453.299 841.095 846.450 864.126 885.579 890.065 912.522 1147.140 1150.810 1309.565 1354.587 1355.074 1381.637 1393.734 1591.925 1647.695 1822.656 2299.571 2324.941 2343.742 2348.819 2353.859 2369.277 2577.845 2579.075 2622.950 2855.322
 86.092 131.996 426.859 602.073 604.043 609.865 862.039 876.909 879.588 902.497 914.661 1117.610 1340.565 1361.413 1369.241 1597.551 1608.772 1629.077 1793.147 1833.020 1835.929 1837.851 1849.765 1876.975 2085.708 2128.475 2156.284 2316.319 2337.626 2359.097 2365.865 2419.093 2565.930 2575.320 2605.752 2610.449 2646.795 2657.185 2837.872 2895.294
 65.580 631.155 632.066 803.306 871.088 872.475 914.764 1110.484 1113.728 1157.318 1378.224 1384.053 1604.918 1633.284 1648.582 1832.901 1915.675 2098.916 2107.553 2132.608 2333.033 2374.481 2580.546 2599.128 2623.457 2631.424 2641.515 2646.322 2663.180 2860.103 2872.388 2887.178
 812.824 837.780 1089.964 1114.173 1354.381 1376.342 1387.255 1400.408 1561.883 1612.563 1621.935 1633.294 1823.441 1840.955 1844.879 1850.075 2082.194 2090.287 2353.038 2604.308 2620.061 2629.614 2642.262 2828.764 2832.093 2855.298
 576.488 581.434 620.998 671.816 1046.390 1054.222 1323.849 1374.031 1382.989 1581.455 1620.651 1646.674 1899.327 2065.501 2099.639 2110.515 2113.072 2122.026 2129.098 2145.600 2643.693 2871.256 2883.577
 200.086 585.314 598.817 605.387 606.167 617.442 849.533 860.171 1081.403 1100.278 1104.322 1328.194 1333.707 1353.764 1374.406 1575.331 1641.592 1846.734 1847.352 1848.349 1870.063 1876.369 1904.160 1910.796 2101.949 2160.434 2376.885 2559.789 2617.345 2639.881 2667.145 2816.753 2830.008 2840.661
 55.292 147.503 300.609 566.975 722.016 747.821 752.835 770.208 782.342 814.377 999.976 1003.134 1060.954 1245.144 1257.457 1280.833 1290.196 1295.657 1321.128 1473.632 1478.908 1503.506 1519.669 1715.655 1794.173 1984.672 1992.382 2065.805 2217.590 2232.923 2233.637 2242.456 2307.877 2485.304 2499.920 2547.363 2553.947 2747.720 2955.476
 206.507 512.203 731.568 740.008 747.425 752.260 769.382 1064.459 1231.627 1250.395 1277.392 1305.205 1506.458 1521.668 1522.185 1744.376 1770.219 1971.482 1972.711 1982.647 2005.699 2054.155 2238.804 2278.275 2288.944 2322.648 2549.672 2729.443 2778.520
 117.532 212.042 302.915 360.082 517.375 535.537 750.400 756.811 758.630 1020.994 1272.596 1301.546 1512.323 1527.113 1533.485 1726.577 1991.018 2003.173 2240.435 2269.724 2970.318 2987.131
 29.923 508.086 510.378 715.460 789.896 791.903 803.835 988.654 1029.214 1204.129 1499.755 1516.080 1720.696 1738.755 1759.052 1979.675 2008.331 2020.467 2221.193 2312.060 2454.973 2479.445 2752.212 2973.125 2977.765
 164.027 444.767 460.489 506.883 511.157 523.759 553.877 568.757 787.183 960.609 1001.740 1007.958 1258.165 1486.182 1700.798 1735.226 1746.589 1762.955 2241.406 2760.772 2779.995 2817.761 2975.534
 318.923 492.515 547.168 726.285 728.665 761.905 798.928 992.409 1011.121 1021.690 1249.143 1265.701 1291.226 1742.007 1768.575 2032.216 2221.310 2241.832 2508.774 2515.192 2523.245 2717.470 2806.144 2960.723 2967.565
 53.444 267.070 518.642 530.005 747.482 758.886 766.743 768.076 1203.904 1248.506 1271.034 1449.812 1522.571 1782.823 1791.353 1999.706 2233.884 2485.504 2488.380 2756.718 2794.897 2958.396
 93.894 429.484 743.074 749.502 978.458 1009.384 1022.218 1216.391 1262.378 1491.921 1495.509 1506.824 1535.734 1690.156 1745.634 1777.094 1796.384 2472.059 2483.150 2515.813 2955.944
 152.437 154.064 178.965 529.647 798.622 1036.656 1040.945 1066.626 1243.876 1248.911 1321.379 1456.539 1498.529 1736.144 1740.567 1741.018 1752.098 2005.202 2208.583 2231.350 2235.287 2289.309 2466.385 2500.659 2517.702 2544.484 2975.494 2978.633
 9.898 140.897 252.615 501.231 512.850 513.567 568.001 812.584 977.141 992.617 1023.423 1040.677 1235.462 1257.181 1275.851 1285.265 1495.179 1523.214 1525.162 1535.813 1546.562 1743.565 1770.000 1950.171 1972.196 2020.381 2222.762 2235.634 2281.111 2284.628 2464.677 2489.487 2707.094 2738.087 2742.492 2761.319 2974.790 2988.805 2989.981
 189.766 276.066 284.716 483.090 572.963 604.676 607.365 622.049 638.021 816.028 837.041 845.998 903.623 1063.646 1098.510 1133.751 1149.065 1152.682 1345.004 1363.882 1407.783 1573.199 1612.046 1636.431 1652.786 1662.622 1666.017 1854.320 1858.564 1886.478 2063.331 2085.971 2091.857 2105.400 2110.367 2114.305 2382.256 2400.778 2572.440 2663.039 2890.654 2898.581
 131.322 381.263 453.461 632.925 822.219 832.940 840.983 1078.189 1109.085 1168.276 1412.613 1573.604 1585.253 1633.389 1664.235 1833.884 1870.141 1877.619 1880.362 2142.643 2153.950 2351.041 2354.650 2360.960 2399.847 2403.776 2580.735 2600.677 2643.629 2648.354 2826.069 2853.055 2886.639 2894.378
 401.980 919.820 1067.928 1344.773 1382.219 1387.976 1563.066 1842.272 1845.257 1852.330 1891.214 2068.545 2086.532 2096.640 2106.913 2111.871 2161.189 2666.675 2822.944 2829.865 2839.656 2864.439 2888.059 2896.592 2923.804
 12.268 42.610 370.605 432.984 592.514 629.882 653.414 863.415 866.604 1092.376 1103.818 1110.712 1112.805 1131.508 1134.789 1136.247 1183.203 1318.113 1325.877 1381.215 1554.878 1626.623 1846.559 1879.949 1912.044 2111.208 2119.337 2136.488 2387.865 2388.464 2586.618 2621.566 2631.421 2649.242 2857.177 2904.487 2912.169
 588.944 617.081 683.046 850.483 861.115 908.371 1070.351 1107.816 1179.278 1341.765 1342.866 1381.502 1406.397 1407.274 1621.410 1631.776 1653.203 1657.649 1846.704 1879.849 2107.330 2135.055 2154.234 2172.065 2342.193 2601.369 2603.898 2649.323 2829.030 2850.016 2899.025 2917.729
 192.389 212.531 238.625 272.803 476.927 580.788 590.072 614.808 626.899 651.205 824.206 863.200 876.735 881.966 1106.954 1107.106 1110.721 1114.616 1142.341 1327.643 1367.681 1573.612 1576.242 1582.472 1594.392 1844.395 1859.365 1879.263 1895.920 2105.548 2157.911 2332.913 2649.110 2650.725 2660.321 2665.700 2840.733 2845.404
 495.297 577.519 613.713 667.170 814.826 840.232 858.492 872.067 887.555 893.323 1072.334 1103.850 1121.420 1162.755 1323.287 1347.428 1356.311 1370.879 1407.861 1583.590 1594.532 1595.992 1810.170 1815.596 1934.094 2130.939 2137.158 2357.124 2373.823 2584.491 2589.763 2628.708 2633.599 2665.641 2912.206
 207.901 387.940 576.700 607.274 624.035 855.368 1065.284 1124.190 1138.968 1143.175 1334.141 1343.272 1391.794 1566.786 1591.798 1610.475 1671.983 1842.401 1870.524 1898.467 2081.165 2095.626 2100.780 2144.405 2357.028 2378.033 2422.570 2593.685 2828.824 2869.706 2876.789
 297.299 393.495 427.711 596.623 633.565 648.181 674.561 823.499 898.095 900.814 906.222 1071.148 1083.233 1096.036 1153.080 1166.598 1316.051 1319.943 1339.414 1346.406 1434.866 1593.849 1640.038 1860.483 2081.809 2341.000 2370.634 2373.721 2377.436 2416.912 2588.178 2621.475 2847.734 2864.001 2887.163 2897.309 2920.665
 482.405 580.282 591.378 596.025 628.624 843.604 854.173 857.806 878.921 891.030 1091.016 1121.538 1140.581 1338.547 1340.245 1351.730 1358.759 1370.580 1401.159 1588.777 1611.625 1646.460 1850.511 1855.541 1858.397 1891.391 2080.116 2104.253 2109.364 2176.418 2360.344 2403.738 2599.632 2601.079 2605.641 2619.105 2636.466 2642.557 2671.218 2815.666 2830.463 2849.443 2853.355 2920.260
 369.742 374.822 621.204 629.135 641.952 910.170 1120.896 1121.236 1143.643 1164.363 1354.663 1385.614 1392.235 1593.306 1606.049 1869.159 1878.247 1914.666 1916.258 1921.945 1946.954 2081.494 2158.567 2362.111 2399.216 2419.021 2603.231 2609.287 2619.807 2655.938 2658.478 2678.326
 160.226 169.080 297.244 334.995 380.098 598.147 613.856 615.525 852.006 911.075 1174.245 1370.285 1592.038 1640.698 1652.122 1682.473 1819.519 1867.077 1880.763 1914.923 2103.182 2133.837 2172.661 2174.108 2342.977 2350.650 2387.930 2391.398 2404.944 2620.944 2625.839 2668.516 2681.597 2870.655 2871.617 2892.893 2923.553
 5.988 240.332 260.201 288.828 342.522 391.387 398.922 640.250 652.619 675.296 836.656 880.098 892.992 894.276 895.919 909.949 1087.285 1348.162 1407.946 1581.910 1596.303 1631.898 1856.916 2144.678 2630.299 2834.950 2866.989
 122.477 581.485 597.699 872.490 912.797 1114.932 1120.417 1125.356 1129.928 1155.708 1158.387 1325.769 1366.116 1418.216 1420.328 1854.025 1882.785 1887.289 1898.246 2104.183 2327.112 2396.307 2646.044 2679.903 2836.548 2846.129 2863.922 2889.277
 257.980 571.039 585.480 663.860 881.089 888.062 921.584 1149.158 1351.476 1357.828 1420.718 1614.270 1862.851 1863.058 1898.833 1922.117 2092.891 2106.204 2113.970 2130.210 2131.627 2144.061 2159.114 2364.057 2389.754 2439.245 2600.464
 64.775 96.197 179.846 569.485 619.600 657.700 668.646 672.129 904.733 1080.169 1147.125 1358.851 1424.956 1591.017 1628.363 1645.152 1849.455 1850.858 1872.766 1891.849 1899.693 1912.878 2101.837 2354.993 2378.419 2417.347 2594.595 2595.892 2612.914 2624.072 2860.601 2886.422 2909.963 2917.025
 430.973 451.519 588.436 594.448 619.421 665.956 670.409 833.146 843.332 889.167 912.206 919.035 921.189 1096.489 1110.928 1114.134 1337.994 1376.339 1382.964 1424.951 1865.907 1878.343 1928.638 1942.568 2148.653 2358.436 2374.850 2381.964 2384.926 2410.408 2600.545 2694.660 2833.108 2862.917 2873.911 2889.058 2915.325
 576.332 605.320 642.286 670.903 898.135 936.923 1112.864 1116.618 1364.662 1389.733 1400.834 1628.500 1838.904 1866.387 1875.831 1912.600 2325.906 2326.312 2334.461 2368.512 2391.082 2398.499 2595.596 2604.441 2645.954 2653.318 2667.788 2868.513 2890.817 2915.215
 599.206 637.474 651.496 680.887 830.800 849.424 902.964 1125.260 1376.418 1412.288 1419.254 1424.123 1885.869 1903.978 1910.435 2086.607 2101.227 2111.526 2123.892 2131.266 2342.129 2349.772 2380.218 2410.687 2649.334 2653.781 2654.121 2657.042 2681.054 2844.806 2882.386 2919.248 2928.444 2938.258
 105.987 170.856 608.348 666.096 904.478 913.679 1101.403 1112.586 1144.371 1152.246 1154.270 1165.301 1166.215 1182.566 1360.391 1364.568 1415.548 1627.639 1628.154 1651.486 1653.576 1664.720 1855.154 1867.342 1871.218 2157.795 2174.907 2335.199 2336.402 2378.542 2387.668 2404.817 2596.913 2610.933 2672.882 2858.188 2884.606 2896.586 2918.623
 382.977 406.501 459.706 599.673 799.780 879.407 1027.030 1110.456 1290.540 1553.551 1570.836 1575.231 1610.585 1613.847 1781.422 1817.435 1861.123 2045.933 2104.164 2115.765 2315.452 2323.362 2338.713 2372.340 2591.331 2626.796 2794.581 2805.899 2865.804 2875.168
 111.750 415.456 544.548 591.374 598.620 791.109 839.468 1063.654 1109.839 1139.959 1316.827 1330.046 1366.054 1377.047 1531.449 1561.640 1786.480 1823.531 2306.676 2313.704 2327.095 2340.317 2346.507 2535.235 2541.018 2556.652 2575.143 2618.705 2641.432 2800.067 2850.109
 545.914 613.389 795.556 823.109 845.728 1016.662 1081.657 1290.116 1291.230 1315.255 1539.905 1548.012 1573.360 1798.554 1800.243 2080.994 2549.278 2571.381 2574.227 2613.888
 541.351 567.882 592.807 608.544 619.180 783.781 794.926 893.547 1047.337 1056.434 1294.023 1310.932 1314.761 1318.110 1329.330 1376.358 1571.927 1590.804 1769.070 1809.291 1822.373 2042.340 2062.965 2088.556 2270.206 2286.319 2329.716 2347.464 2586.102 2629.334 2801.610 2817.688 2818.720 2824.921 2835.016 2844.962
 485.065 518.152 554.214 568.647 788.363 806.037 807.725 862.225 1099.143 1283.124 1305.592 1312.494 1788.209 1801.535 1802.922 1817.674 1870.957 2087.383 2132.257 2324.306 2554.228 2566.221 2825.744 2838.651 2841.406 2842.082 2876.355
 88.873 127.356 585.473 776.934 799.742 800.778 817.873 847.022 851.789 1029.589 1309.384 1312.176 1549.410 1624.945 1792.738 1795.861 1854.385 1859.984 2106.227 2303.935 2315.259 2323.305 2335.135 2356.687 2363.278 2537.565 2566.044 2586.270 2605.797 2607.661 2769.374
 206.046 409.703 574.411 602.199 622.256 802.171 803.734 1045.365 1046.564 1350.042 1366.671 1541.535 1558.320 1585.912 1612.891 2068.610 2101.377 2304.680 2310.308 2551.058 2587.637 2588.881 2605.043 2870.883
 221.998 287.086 416.275 491.839 549.142 826.294 1020.705 1050.691 1051.080 1061.361 1070.727 1087.281 1303.562 1312.713 1318.553 1331.524 1373.061 1567.036 1569.192 1600.267 1774.389 1812.767 1857.460 2046.401 2143.899 2295.723 2296.770 2303.461 2315.552 2325.301 2572.005 2573.050 2606.911
 531.018 539.649 552.767 609.147 617.408 771.464 806.043 813.404 830.377 840.846 857.670 1058.094 1124.584 1351.927 1364.892 1374.909 1535.743 1540.921 1564.463 1621.859 1819.003 1821.820 2046.428 2059.956 2067.690 2110.844 2132.193 2304.932 2581.052 2620.598 2765.463
 548.342 568.344 604.842 610.322 625.560 813.524 861.780 1028.937 1040.703 1080.375 1089.497 1106.964 1275.693 1348.018 1364.743 1809.650 1822.973 1837.325 1847.110 2040.758 2085.844 2311.003 2357.201 2365.949 2575.922 2582.920 2607.590 2816.857
 201.102 220.299 694.379 706.165 710.135 727.135 741.286 915.306 984.992 994.274 1187.242 1235.424 1260.942 1671.227 1696.733 1923.437 1940.713 2036.795 2188.153 2206.691 2220.840 2260.345 2442.551 2457.733 2718.589 2720.924 2736.645 2754.016 2917.613 2944.247 2948.836 2952.379
 232.005 291.027 415.890 708.655 748.905 947.111 970.595 1178.895 1197.471 1243.574 1258.497 1282.139 1451.757 1510.066 1723.789 1753.839 1757.625 1766.528 1905.251 1947.898 1987.524 1995.472 2000.714 2232.248 2441.526 2660.662 2717.560 2726.544 2937.125 2974.487
 22.843 218.478 411.359 458.045 472.421 529.075 964.755 965.984 967.586 983.410 995.717 1023.213 1189.324 1229.390 1265.818 1423.174 1465.802 1481.335 1687.463 1904.833 1963.809 1976.981 2013.953 2165.586 2168.404 2441.108 2471.513 2475.351 2478.877 2692.226 2774.811 2985.859 2996.175
 10.714 19.585 83.826 256.352 358.119 479.000 680.315 684.767 908.362 979.832 1000.174 1171.338 1207.677 1227.820 1247.158 1420.205 1423.399 1498.880 1507.350 1665.090 1716.539 1923.958 1956.788 1957.625 1986.476 2032.157 2172.352 2179.566 2184.654 2255.987 2406.676 2439.231 2441.767 2448.957 2456.025 2466.625 2530.057 2691.082 2719.015 2992.678 2995.767
 75.766 198.764 202.080 241.522 709.150 712.809 963.873 1031.857 1176.394 1190.374 1211.141 1225.744 1233.735 1263.584 1434.678 1453.067 1713.919 1767.389 1936.776 1942.186 1985.844 2164.085 2220.050 2412.402 2444.318 2455.350 2512.811 2518.598 2730.934 2908.910 2945.620 2958.224 2981.566 2998.486
 19.738 122.256 717.911 735.624 992.242 1178.758 1214.999 1215.379 1224.263 1712.870 1940.097 2169.218 2233.759 2237.306 2451.656 2467.160 2475.638 2516.864 2703.356 2717.708 2726.246 2741.690 2765.683
 186.201 490.507 505.044 653.562 676.708 783.053 920.529 958.220 1208.629 1421.290 1476.857 1483.091 1500.622 1704.737 1750.156 1935.662 1954.335 2210.626 2258.992 2417.840 2418.558 2431.067 2445.827 2453.193 2736.973 2960.825 2972.876 2984.017
 97.962 513.319 713.970 948.947 950.630 975.800 1191.473 1207.923 1237.575 1242.115 1447.605 1464.734 1493.957 1686.455 1953.849 1962.112 1970.720 2170.102 2181.002 2217.716 2430.570 2458.620 2504.301 2697.188 2708.230 2710.472 2751.226 2980.186 2984.466
 59.725 518.677 522.837 682.731 722.026 1004.391 1167.512 1193.074 1200.709 1215.551 1231.486 1234.099 1245.165 1508.215 1525.434 1713.864 1754.588 1761.939 1961.651 1977.357 1992.047 2005.586 2201.085 2215.076 2229.498 2261.295 2479.653 2708.348 2961.441 2967.878
 16.261 316.687 335.068 443.734 472.026 773.240 777.499 999.158 1037.839 1181.489 1437.061 1488.234 1992.070 2017.370 2202.031 2265.283 2432.045 2467.537 2485.863 2526.950 2700.035 2727.719 2729.094 2944.250
 78.385 496.790 711.206 942.561 943.907 946.694 959.466 991.466 993.091 1183.892 1196.852 1206.324 1224.549 1424.092 1483.246 1706.821 1720.924 1732.699 1755.842 1783.160 1790.258 2441.120 2491.955 2505.534 2746.076 2950.065 2961.346 2973.849 2987.172
 8.374 281.680 771.743 1029.863 1457.734 1542.653 1756.851 1770.256 1794.963 1966.696 1981.917 1988.332 1992.495 1993.295 2015.645 2022.150 2039.828 2201.805 2213.293 2278.471 2700.062 2701.335 2712.365 2721.730 2736.649 2759.333 2952.876 2978.010
 409.750 411.595 412.194 487.836 499.770 503.630 691.127 737.989 938.557 1194.682 1230.433 1231.341 1289.167 1514.474 1793.123 1975.723 1995.890 2002.366 2500.978 2505.552 2719.260 2793.265 2941.780 2983.271
 521.601 680.392 727.174 739.118 742.468 971.160 995.214 1208.759 1220.296 1226.473 1227.298 1234.645 1246.253 1255.711 1460.733 1462.501 1476.262 1480.906 1520.875 1732.288 1768.124 1928.618 1935.140 1940.155 2221.572 2429.786 2441.641 2468.161 2483.562 2489.165 2494.641 2518.814 2735.733 2747.341 2931.958
 143.747 427.750 708.445 710.764 747.634 761.908 981.721 988.056 1198.326 1268.054 1438.559 1500.058 1679.481 1680.688 1754.261 1771.736 1996.909 2003.929 2242.450 2252.082 2466.200 2492.634 2534.649 2681.803 2683.745 2731.569 2742.775 2750.375 2764.128 2942.357 2987.949
 135.056 501.296 516.001 525.464 754.152 777.093 941.927 956.123 965.520 997.213 998.015 1217.765 1276.019 1294.253 1432.618 1696.909 1735.185 1742.808 1980.349 2441.796 2444.783 2479.691 2521.961 2708.289 2923.045 2938.063 2966.735 2992.254
 2.753 126.892 419.522 507.913 971.891 985.346 1028.340 1248.970 1292.568 1444.247 1511.305 1687.276 1700.233 1715.638 1716.935 2165.867 2199.016 2260.363 2424.597 2442.285 2445.072 2502.750 2688.988 2718.929 2738.811 2934.648 2973.656 2978.155
 308.716 717.589 1011.806 1032.840 1238.602 1241.972 1242.731 1499.943 1523.596 1718.547 1748.844 1915.506 2008.621 2227.996 2280.124 2685.283 2693.943 2702.580 2941.027 2952.964 2971.033
 129.051 178.893 469.302 687.176 758.314 935.774 993.599 1186.823 1247.984 1262.177 1515.861 1525.274 1716.835 1725.449 1989.063 1996.181 1998.819 2220.794 2240.201 2259.627 2261.362 2437.073 2449.591 2468.918 2469.452 2539.322 2541.917 2674.522 2725.406 2738.528 2740.454 2742.965 2946.417 2966.029 2973.574 2986.868
 162.971 701.244 927.984 988.738 1442.043 1444.119 1457.915 1463.082 1732.774 1967.089 1994.256 2227.882 2242.306 2463.011 2464.154 2514.295 2515.143 2711.206 2713.616 2754.734 2758.075 2761.308 2955.199 2959.701 2964.536 2969.946 2974.897
 206.396 428.885 713.206 739.955 756.911 925.798 1159.980 1202.869 1247.275 1426.446 1760.174 1905.599 2197.984 2449.596 2466.194 2481.105 2489.118 2702.308 2725.653 2912.191 2915.232 2927.018 2928.955 2935.050
 90.019 390.189 978.458 1000.644 1270.497 1489.635 1699.228 1727.566 1755.123 1984.416 2198.750 2199.430 2204.053 2449.916 2475.139 2516.020 2672.984 2696.278 2701.292 2718.320 2741.152 2939.478 2986.328
 59.053 400.060 690.327 721.724 738.797 950.596 977.234 983.512 1184.486 1198.065 1208.545 1217.158 1258.369 1449.588 1707.906 1716.166 1734.636 1743.409 1933.431 2202.669 2217.363 2699.165 2735.454 2738.548 2955.015 2982.869
 427.700 531.518 728.347 743.976 960.312 964.813 970.828 1177.044 1197.307 1204.834 1207.434 1266.646 1446.799 1474.199 1508.260 1667.114 1691.088 1701.612 1938.374 1948.167 2184.548 2233.573 2270.983 2941.733 2950.927 2962.319 2964.334
 239.833 689.366 731.579 736.674 743.139 746.580 983.008 1229.938 1243.014 1419.928 1723.101 1937.924 1966.308 2182.679 2205.755 2229.906 2274.671 2441.688 2449.152 2524.237 2682.985 2687.233 2701.387 2732.517 2756.551 2946.780 2962.800 2965.612 2991.877 2993.100 2996.685
 83.896 519.109 674.644 682.195 704.393 715.115 727.833 938.445 968.545 971.236 982.077 1009.068 1426.539 1657.709 1663.593 1671.234 1700.929 1705.400 1918.217 1926.390 1947.838 1977.279 2173.165 2195.529 2204.799 2208.027 2275.186 2408.885 2447.127 2451.859 2453.268 2491.808 2493.115 2496.915 2690.189 2703.132 2710.249 2714.588 2737.458 2927.042 2990.234
 425.880 690.824 736.182 739.929 933.129 996.921 1003.288 1423.843 1441.868 1474.574 1520.265 1744.926 1748.261 1933.394 2174.701 2210.500 2224.359 2438.590 2450.109 2467.226 2692.048 2717.878 2735.426 2964.980
 180.056 704.455 716.247 957.968 983.214 1006.256 1014.229 1421.777 1501.670 1667.818 1697.285 1731.388 1773.074 2002.754 2224.891 2432.224 2447.727 2461.980 2680.445 2686.440 2720.697 2749.649 2959.398 2985.583
 54.112 146.333 402.672 673.704 899.104 990.335 999.256 1177.169 1195.422 1225.355 1261.554 1433.506 1494.030 1672.663 1677.277 1722.395 1958.621 2000.029 2008.353 2220.994 2437.119 2455.147 2461.421 2469.270 2510.181 2702.699 2712.313 2713.761 2718.256 2743.025 2751.660 2943.359 2966.034 2979.860 2991.410
 89.647 681.607 690.000 703.740 722.347 928.364 966.451 1179.979 1441.994 1514.874 1683.168 1695.631 1712.683 1718.717 1744.012 1937.943 1960.943 1962.875 2183.815 2197.803 2198.045 2437.484 2469.119 2470.966 2725.769 2740.214 2759.455 2923.412 2965.778 2971.240 2987.165
 505.757 522.229 542.128 715.816 732.866 740.697 750.307 968.047 972.401 995.569 1036.661 1455.318 1518.048 1540.641 1705.443 1758.872 1769.063 1982.864 1987.923 2000.153 2042.726 2201.296 2260.301 2451.356 2489.759 2492.906 2510.773 2526.846 2761.092 2973.640
 509.762 534.271 536.026 687.957 752.059 938.825 1030.045 1031.457 1044.422 1230.625 1237.211 1263.456 1288.391 1434.434 1499.917 1781.243 1942.131 2015.827 2022.093 2210.351 2256.179 2488.707 2703.101 2738.763 2995.084
 280.917 345.696 445.799 730.393 757.728 978.681 1034.085 1043.480 1190.242 1224.427 1226.421 1440.448 1441.443 1449.450 1492.905 1501.428 1544.232 1702.646 1705.540 1716.874 1786.366 1948.150 1973.906 1996.108 2003.021 2014.065 2017.453 2206.975 2211.670 2222.656 2247.862 2253.982 2254.529 2280.423 2456.362 2483.759 2701.327 2773.297 2986.972 2990.813
 147.044 193.000 513.042 725.547 731.672 743.787 968.781 988.105 1193.998 1227.438 1478.648 1753.069 1761.564 1961.320 1967.748 1973.657 1982.410 2180.803 2186.822 2226.657 2242.986 2445.336 2460.350 2464.166 2471.768 2714.123 2719.896
 730.740 767.917 772.172 982.128 1024.511 1222.929 1713.009 1719.054 1727.536 1735.616 1776.434 1935.240 1974.347 1984.839 2188.756 2498.258 2500.238 2518.525 2519.739 2729.689 2780.149 2926.766 2946.708 2986.856 2996.381
 226.838 531.021 534.176 725.413 760.401 770.361 982.892 1233.425 1251.209 1512.274 1527.917 1734.576 1772.349 2014.453 2476.948 2488.400 2701.872 2726.213 2797.017 2994.348
 46.486 359.927 394.832 532.837 718.789 764.328 785.283 1208.643 1257.499 1474.743 1488.841 1494.317 1499.397 1510.400 1714.904 2199.329 2216.863 2281.641 2462.629 2787.702
 366.577 494.527 502.613 513.825 542.287 736.934 740.294 924.388 970.162 976.254 1201.571 1222.779 1240.993 1269.366 1523.806 1722.469 1730.604 1753.012 1765.588 1768.023 1772.433 1791.255 1969.865 1978.873 1989.231 1994.725 2043.240 2253.717 2499.866 2703.702 2716.388 2769.368 2795.050 2958.839
 204.616 366.911 462.711 517.012 746.965 754.448 788.036 966.921 1000.934 1196.852 1221.321 1256.701 1493.094 1795.460 1932.201 2022.507 2199.681 2206.410 2249.944 2444.734 2696.437 2772.420 2783.544 2950.338 2960.348 2962.554
 215.663 291.366 518.340 712.831 725.861 756.085 760.872 994.913 1026.595 1217.507 1464.867 1494.045 1708.140 2003.130 2012.254 2049.476 2221.738 2230.203 2250.723 2269.071 2282.951 2446.126 2504.381 2523.552 2545.337 2695.476 2763.753 2963.136
 26.145 172.298 192.730 451.896 565.934 566.078 728.948 768.866 802.489 828.728 977.475 1010.260 1017.689 1020.770 1085.415 1527.124 1536.296 2044.446 2057.653 2232.784 2275.377 2311.730 2316.029 2499.735 2505.484 2510.469 2528.974 2549.290 2552.339 2586.621 2733.666 2770.071 2787.936 2805.153 2821.314 2823.452
 505.086 513.437 745.442 751.273 775.472 779.931 824.480 1034.423 1078.755 1089.288 1238.528 1741.356 1752.320 2001.836 2010.650 2020.984 2032.284 2043.494 2049.844 2058.648 2254.670 2262.718 2275.699 2505.836 2520.024 2533.304 2557.692 2570.595
 112.996 245.476 580.929 593.519 827.146 833.084 994.518 1042.249 1075.452 1239.613 1274.375 1300.888 1542.436 1746.261 1772.271 1797.566 1799.010 2083.891 2097.755 2221.234 2310.350 2523.221 2542.537 2570.724
 215.476 511.009 515.749 766.193 770.670 795.302 813.969 1004.472 1025.554 1250.998 1323.178 1489.575 1542.869 1759.585 2024.185 2043.284 2050.824 2243.419 2330.492 2332.561 2475.652 2557.581 2563.524
 42.776 93.754 269.395 409.160 518.715 536.548 740.422 774.471 780.679 1005.772 1035.482 1036.836 1066.781 1227.592 1261.275 1499.974 1508.376 1513.510 1582.075 1746.518 1770.156 1831.879 2062.686 2232.000 2273.826 2284.427 2313.507 2317.158 2325.307 2487.711 2808.496 2838.432
 148.960 293.862 523.526 525.608 557.217 767.467 1031.016 1275.895 1283.119 1290.091 1317.542 1318.311 1589.447 1592.899 1733.177 1799.755 1806.141 2031.809 2035.947 2065.319 2066.095 2067.114 2223.460 2247.557 2305.879 2324.220 2329.138 2344.067 2505.514 2508.891 2512.481 2515.975 2554.800 2557.008 2740.616 2790.308 2819.046
 188.704 318.617 348.670 477.599 506.790 512.398 748.722 794.483 819.720 1002.006 1022.477 1024.754 1059.762 1220.789 1491.169 1496.771 1562.080 1750.453 1769.890 2038.818 2047.012 2220.694 2265.969 2293.477 2297.874 2299.687 2326.960 2337.454 2489.322 2499.744 2523.535 2527.697 2550.781 2763.347 2796.411 2803.456 2839.373 2985.060
 283.489 561.889 568.338 596.382 992.591 1008.382 1034.545 1041.691 1567.490 1758.505 1982.749 2001.783 2026.995 2038.362 2069.125 2294.596 2494.538 2517.924 2528.246 2562.411 2573.252 2758.788 2791.556
 64.214 251.378 531.749 564.661 792.401 999.130 1254.821 1280.620 1498.457 1550.964 1576.172 1755.873 1779.330 1814.425 2008.111 2300.991 2529.499 2769.856 2787.704
 64.503 263.935 509.392 541.641 550.936 579.513 715.866 727.593 752.765 802.819 809.173 815.965 1008.389 1054.860 1082.741 1320.323 1534.841 1578.487 1584.213 1585.022 1766.013 1780.777 1784.510 1788.281 1821.446 2003.194 2249.116 2261.706 2273.198 2307.347 2479.642 2493.839 2731.951 2837.797 2978.803
 98.994 109.763 172.114 462.299 681.874 686.107 710.201 955.239 961.589 989.906 1002.465 1172.110 1211.009 1247.874 1274.268 1473.452 1496.442 1497.966 1509.945 1514.904 1699.829 1718.995 1731.568 1988.366 2015.956 2200.681 2431.654 2468.504 2489.319 2672.038 2703.633 2796.319
 429.775 723.019 1029.165 1039.717 1268.671 1470.546 1499.972 1517.760 1715.946 1732.014 1776.832 1930.512 1999.072 2024.399 2038.682 2478.586 2684.327 2697.886 2708.940 2747.320 2752.250 2956.810 2962.447 2988.484
 36.353 178.366 535.887 737.423 769.883 962.021 986.518 1027.887 1197.631 1234.286 1481.826 1507.127 1698.087 1753.865 1757.941 1944.750 1948.978 1999.046 2016.337 2199.499 2237.808 2266.104 2445.067 2461.820 2536.023 2713.843 2731.522 2783.224 2788.650
 202.886 528.786 529.034 709.310 732.714 743.209 959.654 995.694 1017.032 1023.629 1223.470 1239.878 1245.943 1484.023 1491.799 1530.800 1775.122 1926.316 1937.092 1964.421 1990.586 1995.377 1997.852 2192.049 2193.299 2225.310 2238.361 2244.313 2266.426 2267.340 2277.885 2473.850 2496.895 2509.384 2691.052 2692.576 2722.593 2737.362 2760.809 2765.626 2778.024 2937.575
 520.801 542.960 693.830 727.136 755.767 773.739 942.292 948.550 953.436 955.702 966.217 1024.114 1173.373 1223.187 1228.054 1284.069 1468.862 1503.975 1733.263 1757.055 1942.164 1979.962 2044.459 2196.025 2233.558 2282.146 2471.207 2495.613 2508.921 2743.564 2934.971 2939.371 2969.036
 76.989 85.189 93.711 129.450 479.840 511.191 524.026 719.482 755.476 775.072 970.958 998.667 1197.653 1732.293 1785.569 1801.571 1955.095 2016.156 2019.506 2194.821 2229.464 2246.577 2254.436 2267.807 2439.902 2443.332 2495.274 2517.865 2751.450 2754.159 2767.360 2948.619 2955.198
 727.087 739.398 759.956 976.249 1211.395 1216.797 1227.146 1737.717 1786.610 1943.104 1963.404 1974.897 1981.410 1986.841 1991.099 1996.129 2203.183 2226.048 2492.207 2532.226 2744.244
 227.429 436.315 447.001 542.942 710.193 775.759 926.943 929.970 970.266 1196.474 1211.473 1242.610 1259.197 1270.992 1455.766 1711.084 1714.615 1716.246 1760.730 1969.020 2013.679 2016.629 2023.801 2190.261 2444.319 2466.484 2481.103 2482.429 2483.682 2720.685 2771.937 2778.742 2786.989 2799.032 2959.470 2968.624
 28.095 139.581 415.888 525.832 529.544 738.677 752.561 926.669 957.685 958.850 959.065 990.716 1022.992 1036.854 1199.381 1230.555 1252.450 1450.061 1470.927 1494.799 1502.185 1533.052 1685.437 1768.323 1956.091 2246.665 2255.385 2277.883 2289.218 2438.454 2686.925 2723.951 2735.663 2755.682 2794.328 2941.448 2998.903
 123.190 362.750 689.686 701.292 716.122 725.454 735.737 741.528 947.365 958.416 1011.311 1045.330 1194.566 1197.203 1239.481 1247.842 1252.288 1254.616 1429.238 1464.910 1690.463 1720.080 1733.423 1746.649 1980.369 1992.961 2002.544 2007.457 2210.588 2231.481 2233.924 2246.357 2249.335 2276.939 2282.676 2430.809 2717.720 2730.521 2751.831 2753.239 2981.205
 129.917 364.635 631.692 858.406 862.384 875.891 1111.794 1114.586 1138.329 1361.239 1402.844 1405.206 1643.796 1682.940 2109.102 2119.352 2134.783 2164.660 2173.869 2185.513 2364.043 2409.445 2418.873 2438.717 2642.752 2652.057 2670.001 2875.883
 92.978 354.790 479.229 648.963 666.809 675.414 851.009 932.762 1125.294 1143.437 1200.973 1408.845 1436.908 1627.860 1687.841 2090.222 2104.121 2143.271 2150.391 2155.597 2162.403 2213.753 2356.898 2364.774 2401.876 2407.064 2432.804 2611.966 2626.658 2672.202 2694.797 2899.469 2936.721 2938.522
 10.547 11.928 376.862 443.420 597.167 639.245 654.382 665.176 686.098 688.246 695.099 846.537 877.431 947.510 958.611 1128.842 1142.698 1153.211 1205.480 1353.192 1382.223 1408.843 1901.668 2124.926 2158.680 2166.553 2189.629 2358.850 2366.009 2379.325 2423.132 2458.121 2617.704 2649.345 2883.163 2905.363
 53.065 57.147 335.019 363.915 455.778 472.951 601.170 621.945 637.276 651.738 687.023 960.497 1147.162 1148.131 1155.628 1176.993 1193.963 1202.458 1388.178 1391.829 1406.688 1409.151 1445.206 1612.713 1634.915 1659.670 1692.007 2131.287 2177.137 2388.063 2407.375 2637.734 2643.520 2659.327 2664.119 2680.312 2694.172 2862.874
 55.907 137.968 418.701 676.529 689.084 854.749 892.701 894.993 908.868 910.770 1142.047 1144.981 1165.174 1198.383 1379.496 1382.961 1587.875 1628.742 1898.083 1939.174 1951.461 2126.450 2392.885 2405.158 2418.721 2426.857 2430.654 2657.700 2663.578 2710.287 2883.584 2897.912 2917.798 2919.698 2945.287
 283.118 399.483 609.738 616.272 626.712 672.446 673.918 871.538 891.374 920.893 1174.444 1185.107 1348.879 1377.952 1385.215 1420.336 1661.327 1912.756 2145.606 2149.139 2387.070 2394.449 2395.403 2407.822 2440.301 2664.315 2669.231 2683.056 2717.324 2884.850 2904.583
 697.813 888.410 890.099 905.499 1138.507 1185.900 1340.055 1408.705 1410.847 1435.113 1438.003 1627.933 1856.210 1903.521 2110.388 2113.350 2178.824 2373.826 2418.589 2441.413 2619.111 2645.663 2714.222 2862.689 2867.479
 456.610 602.756 625.553 643.326 880.001 902.893 939.468 1105.104 1111.435 1175.068 1192.081 1407.081 1672.929 1677.596 1885.724 1908.615 1909.581 1930.176 1931.124 2120.966 2140.379 2199.025 2436.087 2640.231 2699.477 2706.918 2878.656 2940.970
 331.672 424.551 611.151 651.927 849.019 862.084 874.088 887.714 898.335 900.092 919.227 1113.289 1118.467 1161.774 1173.292 1188.995 1384.645 1614.539 1626.499 1641.072 1644.491 1668.842 1880.719 1896.613 2110.737 2134.646 2137.219 2208.640 2369.704 2382.461 2648.114 2675.180 2902.139 2937.952 2960.013
 124.938 461.617 495.671 626.001 631.121 637.342 924.382 934.928 939.958 1116.026 1158.235 1418.461 1422.861 1589.833 1625.820 1635.525 1706.605 1916.765 1931.149 2131.563 2135.901 2142.447 2149.644 2161.529 2343.291 2372.937 2397.928 2404.550 2635.114 2881.744 2898.302 2909.456
 420.833 539.317 556.984 562.879 769.405 799.320 809.410 1103.279 1363.277 1377.269 1539.911 1559.665 1600.634 1618.952 1778.277 1834.237 2063.803 2083.690 2085.978 2091.074 2260.093 2331.900 2530.861 2536.220 2552.968 2611.591 2872.953
 219.157 230.695 470.645 507.201 513.134 533.478 617.192 783.479 1033.958 1055.092 1076.383 1106.913 1267.361 1316.899 1557.295 1567.560 1580.347 1784.481 1795.286 1820.281 1834.241 1882.334 2042.685 2059.655 2297.606 2350.736 2535.091 2552.145 2567.274 2579.526 2585.008 2795.736 2812.848 2847.652
 116.065 289.325 457.891 539.554 574.274 591.797 620.321 624.445 781.958 796.063 813.844 817.464 824.677 831.832 1017.887 1021.650 1054.277 1304.443 1369.520 1373.870 1377.960 1540.077 1557.591 1594.456 1616.405 1619.480 1839.869 1847.117 2046.976 2052.388 2055.045 2279.591 2288.686 2360.864 2553.684 2629.346 2776.258 2797.063 2798.056 2827.458 2836.556 2837.368 2852.561 2855.843
 537.027 832.545 1035.561 1078.895 1310.866 1527.897 1531.047 1585.037 2038.293 2058.220 2076.022 2090.880 2328.538 2567.992 2572.646 2593.549 2615.609 2773.578 2802.219 2837.993 2858.077 2860.722
 414.511 537.821 548.281 573.325 623.341 772.572 810.615 824.029 831.638 832.427 834.662 1028.812 1077.350 1081.360 1124.491 1269.740 1276.956 1313.992 1351.766 1536.808 1551.740 1560.561 1587.057 1609.199 1784.586 1796.125 1797.889 2040.477 2071.862 2084.312 2319.096 2529.189 2532.265 2593.991 2787.798
 199.930 256.677 310.222 524.114 541.981 595.025 602.625 767.511 784.586 806.265 870.042 1056.604 1090.888 1276.218 1298.819 1307.147 1319.359 1350.442 1351.013 1538.152 1587.179 1606.361 1610.335 2063.995 2067.671 2076.841 2306.815 2362.733 2545.216 2552.433 2568.931 2581.135 2597.104 2789.600 2845.971
 90.760 546.354 548.554 553.150 557.898 585.996 592.190 763.888 764.571 840.320 849.562 850.107 851.871 1309.095 1318.195 1540.069 1795.801 1814.238 1818.296 1832.128 1834.068 1836.385 1864.012 2062.240 2131.682 2303.676 2305.001 2341.780 2613.006 2772.817 2812.567 2821.231 2838.438 2841.542 2845.914
 194.704 476.608 515.916 531.642 560.189 568.927 599.994 795.403 820.744 843.514 1052.845 1058.251 1059.934 1060.482 1265.748 1292.511 1308.394 1332.963 1359.897 1550.880 1575.703 1612.822 1805.747 1826.065 2040.049 2051.885 2057.727 2105.846 2255.011 2285.071 2327.089 2351.991 2528.360 2591.469 2615.739 2777.437 2793.522 2805.614
 528.660 609.166 842.634 848.984 1057.579 1061.241 1085.099 1300.127 1340.533 1502.236 1536.540 1586.381 1591.463 1611.863 1629.901 1822.644 2101.477 2328.549 2337.033 2354.936 2537.115 2567.310 2616.335 2848.484
 60.272 825.069 848.334 858.387 1018.380 1053.046 1309.244 1592.194 1771.130 1782.637 1808.462 1821.217 2296.968 2338.796 2350.643 2525.280 2556.647 2598.939 2780.023 2830.637 2848.118
 10.003 61.831 74.439 645.231 681.407 702.696 713.273 715.310 966.373 1004.335 1161.318 1169.825 1186.084 1229.592 1236.564 1409.295 1455.613 1463.626 1670.469 1928.487 1929.185 1961.210 2162.269 2169.196 2171.645 2172.675 2181.670 2218.779 2402.099 2441.402 2451.030 2653.993 2686.635 2703.442 2724.391 2728.176 2729.698 2749.546 2921.598 2994.221
 179.821 280.252 505.780 716.632 907.118 929.617 931.066 945.602 950.916 963.662 967.569 1164.780 1177.972 1181.870 1256.340 1413.644 1655.237 1686.409 1696.521 1742.664 1940.182 1963.012 1967.122 2170.297 2190.165 2220.316 2235.552 2424.593 2914.653 2916.511 2950.922 2954.133 2979.223
 368.987 938.890 967.730 974.219 998.181 1012.329 1435.752 1442.483 1711.890 1713.994 1743.976 1748.165 1752.005 1921.049 1927.569 1955.908 1959.835 2003.611 2162.704 2167.405 2176.849 2197.390 2240.176 2243.031 2398.536 2422.927 2424.595 2470.986 2484.974 2486.670 2672.804 2692.516 2695.163 2726.128 2730.658 2925.242 2939.947 2948.566 2974.041
 55.473 461.968 659.476 688.303 904.115 968.110 1148.311 1171.685 1190.827 1242.698 1393.652 1463.352 1468.641 1483.344 1493.542 1928.073 1975.045 1997.041 2178.400 2195.870 2208.038 2214.105 2219.540 2240.816 2410.801 2466.864 2479.756 2481.974 2670.135 2692.308 2730.909 2749.755 2911.750 2940.971 2972.102 2979.874
 236.273 301.845 657.160 670.374 671.794 706.525 731.722 934.011 1159.182 1173.464 1176.305 1189.364 1413.185 1438.639 1473.878 1496.144 1658.711 1681.100 1695.160 1895.626 1924.289 1925.090 1965.804 2001.093 2140.511 2201.312 2205.080 2208.386 2431.458 2463.515 2497.606 2673.127 2727.839 2904.570 2943.943 2952.926
 129.546 345.475 979.336 996.000 1144.212 1181.805 1198.082 1387.691 1418.143 1645.199 1674.994 1683.402 1691.425 1705.447 1727.125 1958.917 1960.955 1972.622 2134.445 2227.918 2236.712 2419.946 2437.895 2446.767 2477.869 2690.332 2692.930 2915.936 2917.482 2988.062 2990.413
 231.377 376.383 479.018 505.789 658.679 671.741 680.115 701.546 704.019 708.132 720.805 972.208 1177.055 1231.964 1448.158 1463.410 1472.875 1633.263 1919.752 1920.470 1934.302 2148.419 2149.243 2150.649 2160.962 2187.987 2395.795 2442.984 2446.564 2514.192 2639.302 2675.458 2679.892 2705.058 2971.024 2992.810
 232.103 268.170 340.211 366.287 452.441 481.178 493.098 728.222 913.277 914.321 977.408 1178.029 1194.556 1200.357 1208.793 1209.958 1216.987 1427.610 1436.075 1677.639 1679.442 1747.959 2172.696 2223.282 2389.407 2396.678 2399.864 2406.935 2415.495 2427.003 2504.641 2698.661 2704.258 2723.570 2904.415 2921.803 2938.580
 92.496 191.182 641.505 680.691 897.512 912.269 925.284 959.179 986.600 990.078 1002.741 1166.993 1193.557 1215.951 1458.240 1672.398 1909.194 1935.515 1939.485 2141.813 2145.112 2158.078 2209.986 2211.208 2216.251 2222.762 2236.633 2399.067 2436.525 2503.612 2682.895 2734.793 2933.199
 194.692 282.403 410.709 437.455 654.104 912.589 917.665 935.915 1177.133 1180.129 1204.028 1428.574 1448.264 1450.939 1729.789 1730.273 1925.066 1948.281 1958.077 1986.325 2197.170 2207.426 2220.512 2228.600 2230.027 2407.780 2409.698 2412.401 2438.406 2450.783 2457.135 2463.614 2675.385 2688.460 2696.302 2919.822
 8.539 188.656 233.083 353.635 593.165 595.740 605.366 809.190 845.651 1099.698 1364.127 1585.805 1610.310 1619.464 1640.146 1820.706 1858.909 2073.688 2094.744 2140.581 2320.485 2398.197 2585.195 2627.946 2789.007 2821.871 2839.116
 154.482 563.125 597.703 618.742 648.519 826.241 832.022 863.585 878.509 1109.505 1110.276 1111.469 1323.082 1333.493 1337.101 1345.053 1590.044 1629.267 1822.108 1837.608 1849.239 1873.885 1897.685 2131.564 2328.239 2343.617 2386.236 2592.091 2594.610 2596.282 2602.482 2610.601 2623.473 2638.589 2824.059 2846.562 2862.315 2866.442 2903.603
 77.847 481.306 552.780 599.486 618.177 805.114 839.283 856.588 878.699 903.791 1071.339 1100.749 1113.050 1169.007 1310.930 1321.114 1584.739 1611.404 1621.820 1630.224 1648.342 1797.732 1814.259 1827.253 2145.871 2335.802 2337.049 2567.327 2583.583 2609.352 2854.725 2866.814
 141.498 199.178 214.306 560.097 624.119 838.692 1124.029 1139.324 1149.824 1330.171 1338.998 1347.138 1571.235 1590.261 1623.392 1832.690 1857.123 2088.489 2108.465 2131.961 2139.110 2380.374 2403.482 2569.835 2644.671 2831.797 2834.966 2852.792 2873.344
 398.456 470.709 564.931 633.643 840.536 910.438 1100.437 1371.944 1374.658 1404.075 1561.143 1900.303 2082.723 2084.505 2104.951 2166.895 2349.907 2412.303 2816.601 2857.524 2888.491
 15.484 317.314 344.755 363.842 433.813 466.053 578.046 622.476 657.324 792.299 809.969 854.118 1091.748 1104.934 1114.674 1382.922 1579.013 1587.667 1607.336 1848.583 1888.556 2078.344 2081.130 2084.970 2094.753 2150.216 2316.187 2374.919 2383.614 2418.138 2552.774 2576.728 2577.192 2847.026 2862.669 2906.345
 483.239 562.742 610.277 801.553 838.523 1092.293 1145.616 1348.950 1350.608 1351.520 1356.480 1363.450 1379.799 1385.085 1393.982 1656.201 1811.349 1815.432 2057.331 2108.809 2124.443 2144.554 2326.232 2394.337 2571.121 2794.983 2826.806 2845.185 2847.725 2852.096 2853.937 2874.472
 85.554 197.077 254.073 351.451 890.364 1105.417 1109.485 1370.089 1379.819 1397.232 1603.756 1670.146 1803.497 1838.631 1857.230 1877.904 1900.684 2090.219 2115.082 2346.724 2365.699 2409.249 2556.763 2609.410 2613.198 2832.151 2859.308
 187.017 365.174 572.224 592.765 854.588 861.049 1077.316 1137.011 1316.319 1330.439 1791.107 1847.139 2063.767 2064.970 2083.978 2112.438 2121.789 2333.435 2338.109 2412.963 2569.519 2623.646 2663.278 2868.774 2879.430 2885.493 2889.315
 115.073 128.790 571.713 582.307 593.098 623.309 628.504 647.063 873.313 1097.384 1101.296 1135.413 1397.483 1662.564 1674.293 1818.906 1831.386 1847.705 1870.950 1893.108 2076.337 2086.152 2093.089 2123.610 2124.811 2329.178 2337.037 2560.056 2645.448 2820.466 2846.968 2891.770 2901.757
 200.392 295.290 460.524 482.761 558.260 816.465 1112.668 1291.700 1295.345 1312.769 1316.296 1320.361 1340.447 1575.227 1756.429 1780.935 1812.712 1824.478 2102.846 2253.839 2301.925 2307.006 2545.818 2561.602 2581.563 2592.776 2789.894 2794.527 2818.131
 108.795 518.674 525.833 567.433 828.328 1014.128 1064.933 1266.655 1290.491 1359.576 1524.076 1549.147 1566.051 1604.477 1778.386 2019.248 2115.235 2271.337 2307.647 2338.372 2365.328 2517.826 2801.027 2819.969 2833.357
 244.694 787.269 812.213 823.879 1039.537 1054.688 1089.330 1269.396 1305.622 1306.473 1346.390 1556.185 1749.084 1854.742 2047.580 2052.585 2060.465 2086.464 2092.971 2093.541 2291.737 2531.229 2566.323 2609.795 2777.118 2807.339 2817.090 2829.526
 163.250 537.391 552.593 761.012 788.822 810.282 826.620 827.024 856.391 861.266 1016.673 1033.532 1068.919 1097.605 1334.271 1337.274 1355.586 1356.188 1369.577 1520.100 1552.999 1588.611 1609.809 1818.430 2019.889 2043.762 2044.117 2104.356 2319.404 2363.939 2520.819 2524.782 2772.577 2780.512
 17.742 197.232 538.821 560.055 570.775 585.688 615.614 783.037 818.875 829.841 830.036 848.947 862.446 1075.695 1106.667 1257.135 1335.860 1519.792 1610.775 1775.168 1835.156 1843.522 2042.054 2101.008 2109.811 2269.944 2317.291 2329.461 2530.844 2547.942 2586.514 2594.486 2601.089 2804.565 2806.196 2830.661 2838.914
 389.768 527.372 589.822 604.562 783.580 795.427 805.288 825.550 1039.206 1063.789 1077.197 1101.089 1322.981 1330.533 1331.962 1334.836 1339.959 1355.920 1511.079 1524.020 1543.471 1571.513 1573.638 1579.511 1583.907 1803.698 1814.091 1834.627 1838.811 1854.279 1858.166 2012.554 2062.931 2064.419 2305.640 2315.496 2547.650 2550.588 2561.638 2570.074 2583.360 2616.048 2838.574
 70.892 310.451 459.219 493.311 520.075 533.720 535.127 554.119 588.274 591.668 771.981 782.342 800.738 801.345 805.432 1045.932 1100.916 1302.338 1309.847 1584.608 1798.325 1805.853 1808.287 2047.989 2069.248 2344.049 2521.713 2768.987
 13.883 548.440 771.255 795.662 818.012 1090.807 1329.007 1330.866 1355.051 1531.928 1581.740 1606.927 2047.787 2068.142 2093.461 2318.782 2322.829 2333.017 2338.983 2510.434 2571.641 2615.176 2779.275
 93.771 180.051 338.948 469.219 533.382 536.227 567.014 590.882 591.568 603.036 771.975 794.888 1033.027 1287.222 1304.094 1313.655 1324.841 1510.842 1541.817 1548.953 1564.371 1763.255 1818.559 2010.261 2038.618 2061.510 2067.478 2076.635 2079.859 2124.731 2290.561 2322.467 2556.615 2562.639 2599.869 2780.448
 13.377 207.946 541.614 597.566 609.974 744.209 869.874 1061.190 1312.930 1334.771 1514.650 1515.396 1576.843 1604.153 1784.664 1791.733 1804.402 1819.703 1831.400 2028.506 2041.030 2089.045 2292.453 2329.517 2333.181 2372.448 2538.263 2542.139 2774.879
 303.999 386.879 459.291 517.357 523.779 983.073 1018.682 1025.441 1027.878 1259.723 1316.974 1455.271 1512.967 1534.937 1742.368 1756.710 1999.571 2236.201 2295.536 2316.291 2469.125 2499.750 2524.279 2526.065 2728.049 2789.219 2814.950 2985.155
 24.705 27.610 181.804 506.690 513.105 533.032 552.131 721.914 752.525 785.072 998.407 1547.547 1549.225 1702.095 1728.113 1748.075 1752.435 1757.438 1759.711 1761.654 1763.235 1781.430 1988.165 1998.035 2049.148 2220.362 2226.169 2238.674 2263.591 2281.671 2308.638 2309.237 2474.399 2488.012 2498.708 2502.763 2508.943 2523.161 2533.475 2536.678 2737.263 2749.838 2766.064
 3.947 420.727 524.682 530.567 532.008 551.686 726.886 731.515 737.477 771.089 780.376 797.177 805.440 978.609 1030.163 1050.825 1058.378 1072.983 1250.130 1255.409 1275.989 1277.004 1285.596 1479.965 1500.520 1518.544 1955.345 1978.785 2071.852 2210.178 2241.686 2289.465 2453.033 2501.374 2519.913 2549.184 2760.350 2784.292
 62.564 525.880 578.913 760.882 773.143 802.708 1001.545 1009.565 1210.454 1237.007 1264.051 1317.869 1715.937 1735.634 1738.674 1768.985 1787.454 1977.343 2042.357 2216.695 2225.060 2235.700 2250.662 2258.961 2262.348 2277.579 2279.668 2468.584 2491.600 2503.322 2517.273 2524.555 2546.347 2569.944 2737.528 2757.801 2776.961 2792.886 2803.397 2826.419 2972.031
 223.459 321.552 561.011 766.127 799.648 979.584 980.998 996.260 1000.218 1041.478 1058.901 1235.549 1253.138 1277.728 1493.378 1517.727 1519.341 1531.973 1541.791 1543.205 1730.681 2014.627 2074.592 2210.469 2244.610 2248.442 2268.786 2465.550 2497.142 2709.163 2725.078 2984.669
 159.270 208.310 383.197 502.765 524.085 536.806 554.227 729.624 756.113 770.475 800.056 822.499 826.934 1004.799 1043.151 1215.889 1219.817 1267.912 1268.630 1276.152 1325.061 1454.669 1472.207 1475.421 1480.307 1489.254 1512.151 1560.550 1991.316 2012.815 2061.171 2213.157 2263.008 2267.172 2291.504 2469.678 2475.520 2509.668 2523.734 2528.030 2534.217 2559.269 2710.172 2730.379 2767.489
 511.896 724.108 744.585 751.145 785.830 968.314 1003.918 1044.674 1226.842 1268.657 1275.919 1276.722 1291.344 1505.633 1556.404 1723.898 2006.569 2016.447 2022.872 2065.059 2223.837 2233.500 2320.087 2518.367 2544.080 2570.334 2721.802 2727.667 2769.050 2772.631 2997.501
 16.913 506.001 514.677 715.458 723.679 733.165 755.889 783.045 975.540 988.921 1242.759 1250.827 1261.861 1286.670 1750.087 1771.217 1787.632 1795.830 1814.528 1976.451 1977.647 1981.846 1992.528 2013.534 2016.907 2021.556 2039.369 2050.100 2238.497 2246.823 2273.525 2279.545 2295.970 2491.478 2502.302 2519.448 2537.551 2541.657 2544.519 2553.475 2699.590 2773.072 2784.866 2789.367 2799.051 2983.201
 2.503 96.970 153.502 170.442 266.748 330.752 513.033 527.943 535.531 541.364 755.310 759.518 955.919 995.966 1234.323 1244.104 1247.943 1299.405 1523.217 1532.065 1568.949 1723.526 1727.122 1797.435 2043.511 2050.183 2232.069 2235.849 2494.594 2508.637 2520.691 2537.460 2756.095 2767.139 2787.179
 394.637 742.593 756.185 761.301 784.461 1005.554 1008.210 1011.279 1017.469 1221.792 1227.624 1229.987 1255.808 1274.268 1303.527 1456.360 1457.165 1483.083 1538.532 1725.380 1737.841 1788.340 1793.970 1985.888 2000.291 2015.794 2019.595 2052.303 2290.088 2505.564 2546.035 2701.872 2757.729 2811.773
 169.777 282.078 318.225 621.322 643.893 715.355 899.760 902.095 922.102 937.529 1147.111 1170.361 1178.723 1235.291 1413.154 1445.264 1619.466 1631.493 1676.790 1678.628 1688.179 1930.937 1949.473 2165.681 2166.713 2177.534 2220.640 2393.503 2426.434 2671.297 2688.173 2694.473 2700.064 2707.221 2908.587 2931.719
 68.019 312.060 361.876 377.921 660.506 681.658 902.853 921.691 1129.286 1389.997 1404.859 1435.170 1608.306 1646.402 1854.643 1883.855 1895.841 1942.414 1952.861 1974.160 2133.878 2221.790 2414.705 2691.731 2721.481 2889.694 2896.327 2966.411 2986.810
 478.821 615.453 867.605 879.643 898.167 943.146 964.353 1119.075 1140.741 1203.216 1379.447 1400.714 1628.579 1674.715 1884.689 1921.385 1944.044 1969.135 2163.929 2172.159 2377.455 2403.287 2427.438 2631.227 2658.341 2913.938 2925.820 2939.467
 64.176 123.180 621.482 679.069 682.756 685.220 893.098 894.152 944.442 947.611 1201.047 1379.053 1404.673 1413.228 1426.817 1451.123 1648.139 1653.573 1673.044 1689.943 1702.118 1706.665 1717.516 1890.882 1896.304 1916.904 1931.566 1942.250 2143.972 2380.560 2386.859 2398.434 2871.188 2879.681 2920.623 2951.303
 639.283 666.795 689.244 700.603 864.960 888.991 889.521 911.214 1165.505 1201.093 1404.391 1406.238 1423.813 1430.741 1451.415 1661.247 1709.649 1905.181 1909.429 1912.594 1925.363 2102.300 2112.174 2134.836 2157.355 2159.786 2166.498 2170.170 2216.957 2384.299 2411.441 2434.431 2644.383 2656.820 2705.383 2869.092 2884.611 2900.295 2928.179
 620.451 656.463 871.505 879.007 1138.694 1154.702 1169.828 1391.266 1408.313 1419.047 1429.996 1447.074 1671.847 1688.563 1896.656 1907.927 1908.391 2109.827 2169.613 2171.511 2389.687 2398.208 2419.542 2660.476 2721.370 2889.098 2920.765 2927.728 2956.004 2960.908
 185.232 186.757 279.937 396.815 414.829 651.656 653.019 656.117 673.354 707.108 911.705 951.246 952.964 1104.916 1134.947 1137.723 1154.117 1205.920 1210.461 1224.918 1416.432 1438.867 1613.040 1690.930 1702.268 1905.270 1927.432 1946.450 1947.910 2146.774 2158.664 2378.528 2392.146 2650.624 2661.243 2694.173 2720.216 2887.724 2948.095
 639.240 642.722 682.424 683.633 684.508 698.528 855.502 869.092 874.062 891.972 900.715 955.342 1134.197 1141.591 1183.493 1394.867 1407.947 1420.558 1443.750 1465.199 1623.309 1653.048 1682.660 1691.246 1692.408 1897.724 1915.874 1919.695 1923.005 1970.230 1981.831 2144.531 2228.844 2389.552 2454.461 2665.650 2690.626 2892.185 2913.679 2937.807 2965.375
 462.813 649.622 684.556 703.921 909.333 916.010 934.647 969.383 1137.424 1418.524 1421.819 1432.392 1477.063 1649.322 1660.210 1693.201 1856.175 1917.369 1918.114 1926.250 1927.304 1934.612 1955.470 1961.906 2115.113 2129.442 2137.421 2151.833 2152.044 2168.207 2169.107 2191.642 2193.912 2199.876 2219.252 2411.644 2414.982 2689.404 2724.901 2929.859 2931.098 2937.042 2939.807 2955.352
 696.350 699.395 709.143 943.607 1110.073 1145.255 1147.413 1399.827 1629.147 1632.275 1693.046 2127.825 2157.051 2396.340 2419.275 2678.610 2687.849 2889.568 2897.064 2918.234 2931.572 2955.196
 174.965 563.944 574.640 577.475 591.986 819.232 877.183 1338.689 1573.459 1575.167 1576.286 1578.040 1585.265 1612.309 1781.555 1815.919 1817.391 1848.244 1875.991 1882.410 2065.567 2323.753 2352.645 2365.372 2553.396 2845.027 2860.438
 0.134 87.892 603.182 846.018 1085.881 1091.577 1098.541 1104.831 1143.807 1283.316 1304.498 1313.657 1550.281 1579.644 1594.429 1598.019 2094.661 2107.242 2144.286 2300.050 2363.438 2578.336 2786.494 2850.189
 78.872 155.452 340.207 382.220 419.473 421.576 449.006 583.517 813.177 835.682 849.537 852.977 864.649 1049.790 1090.666 1113.722 1139.819 1280.775 1324.512 1552.053 1570.259 1596.373 1614.949 1821.704 1822.535 1827.303 1838.057 1840.569 2043.079 2045.250 2079.795 2120.414 2302.513 2304.762 2332.683 2337.421 2346.091 2349.297 2578.487 2622.231 2799.696 2811.481 2859.296 2860.253 2897.062
 10.184 563.421 569.753 854.723 1040.446 1151.138 1287.952 1309.381 1322.760 1575.562 1608.139 1816.583 1856.682 2027.284 2353.295 2574.468 2584.923 2587.554 2599.918 2631.736
 10.631 486.277 533.141 548.071 599.485 1073.262 1084.581 1089.195 1098.369 1295.079 1297.429 1302.062 1345.443 1365.910 1374.706 1584.980 1585.540 1825.130 1838.844 1897.586 2105.765 2121.546 2128.376 2149.158 2306.005 2340.725 2343.493 2574.304 2577.267 2615.732 2617.020 2623.914 2797.330 2843.386 2848.819
 75.430 237.534 580.402 790.272 839.664 841.834 858.869 1055.095 1108.651 1369.480 1591.613 1603.202 1606.932 1817.818 1842.343 2086.543 2109.860 2111.234 2119.379 2121.511 2303.185 2338.766 2363.241 2380.127 2390.369 2597.805 2600.162 2776.263 2820.338 2871.091 2903.622
 8.011 28.771 88.525 94.547 447.310 555.249 576.066 577.383 591.968 787.759 837.894 1050.272 1122.445 1379.571 1407.827 1612.618 1630.494 1828.939 2065.050 2075.978 2116.734 2306.838 2330.515 2332.618 2379.580 2567.797 2615.408 2807.738 2830.561 2832.509 2838.346 2854.043 2885.281
 457.485 561.374 594.874 791.507 843.035 1029.646 1077.027 1149.527 1309.357 1339.972 1362.884 1363.201 1372.995 1556.481 1559.211 1560.745 1578.208 1592.145 1602.148 1635.804 1803.826 1842.002 1858.999 1893.927 2072.543 2086.631 2094.552 2106.994 2108.013 2310.637 2349.694 2358.450 2387.735 2558.302 2598.499 2599.955 2613.198 2798.830
 317.138 551.787 557.654 585.483 805.546 830.389 1034.189 1041.338 1072.338 1100.462 1133.167 1322.854 1326.019 1333.995 1590.555 1591.537 1606.403 1607.121 1779.769 1811.720 1815.301 1836.582 1842.095 2075.062 2319.513 2567.959 2599.140 2640.215 2846.007 2886.602
 229.236 318.882 569.683 605.727 606.017 623.592 637.254 779.311 814.506 865.884 874.002 877.333 892.300 1059.579 1077.930 1335.348 1346.885 1387.885 1551.342 1557.909 1566.122 1822.053 1852.578 1864.003 2567.598 2852.869
 490.936 715.795 722.503 1011.404 1022.075 1190.432 1208.744 1212.035 1219.007 1465.918 1686.446 1926.766 1937.871 1951.144 1968.326 1988.387 1994.131 2002.511 2003.860 2015.729 2021.865 2176.777 2186.247 2447.835 2461.829 2472.803 2478.553 2501.551 2673.609 2675.166 2711.927 2725.600 2768.958 2972.329
 180.163 198.270 206.745 259.726 455.116 487.566 693.899 703.295 738.090 945.268 960.130 980.861 998.309 1007.333 1197.043 1207.426 1449.288 1457.101 1480.789 1683.844 1699.669 1713.378 1720.396 1760.610 1761.455 2028.680 2413.990 2476.627 2507.155 2716.659 2734.334 2743.513 2921.044 2946.422 2956.712 2974.337 2989.806
 348.710 476.643 754.035 972.324 974.095 976.464 978.161 1038.907 1167.178 1173.705 1211.561 1248.533 1460.830 1495.271 1502.777 1706.802 1735.440 1931.924 1939.351 1946.337 1986.183 2017.352 2229.568 2424.531 2450.690 2454.745 2523.030 2675.744 2693.837 2715.497 2722.441 2768.627 2960.202 2977.922 2981.824 2985.181
 18.832 710.566 711.142 729.802 980.103 1010.725 1177.470 1181.251 1221.056 1265.819 1447.518 1466.408 1470.388 1693.992 1716.667 1763.641 1931.392 1985.615 2172.658 2184.494 2200.107 2218.821 2266.423 2283.236 2412.297 2511.943 2768.032 2936.602 2943.619 2952.547 2997.418
 302.064 666.091 697.688 710.918 727.084 735.925 934.721 965.137 1001.547 1193.506 1249.492 1437.129 1492.138 1511.549 1689.946 1691.860 1770.925 1923.617 2010.693 2014.981 2172.382 2198.740 2226.421 2249.456 2449.471 2497.046 2715.561 2721.771 2735.703 2770.023 2990.106
 23.788 180.944 231.657 232.220 382.918 501.638 680.060 719.909 721.784 749.911 956.933 999.540 1011.430 1167.408 1181.256 1214.995 1257.832 1434.405 1492.290 1495.332 1518.423 1729.732 1754.561 1933.470 2023.674 2214.143 2222.551 2265.203 2447.495 2700.035 2714.286 2725.501 2753.245 2770.405 2941.364 2987.949 2997.594
 47.148 50.684 383.156 691.179 741.722 751.915 985.603 1215.614 1224.977 1505.594 1509.947 1657.480 1759.928 1771.692 1930.933 1947.833 1949.746 2001.781 2180.429 2181.819 2197.955 2206.386 2225.529 2235.972 2241.736 2509.518 2510.165 2720.759 2725.961 2752.151 2997.000
 265.212 299.640 336.154 701.135 714.234 919.141 960.870 980.793 994.393 999.038 1223.661 1236.851 1250.000 1264.837 1438.422 1467.324 1515.065 1530.993 1673.989 1708.188 1714.458 1913.927 1929.294 1956.629 1973.094 1978.105 1980.361 1989.821 2172.464 2208.296 2211.816 2215.807 2263.300 2481.942 2717.569 2738.574 2934.852 2970.563
 60.943 496.188 505.039 706.978 726.314 1000.456 1159.773 1163.762 1201.595 1421.633 1467.901 1679.159 1688.534 1692.995 1698.045 1713.259 1714.393 1718.259 1725.383 1729.717 1742.465 1943.347 1978.832 2017.692 2715.987 2950.330 2968.943 2981.382 2989.914 2994.221
 120.029 241.227 722.474 731.049 756.717 950.091 970.183 984.984 986.421 1013.549 1222.832 1239.235 1413.951 1465.355 1471.945 1498.819 1695.406 1719.642 1925.008 1934.648 2193.798 2212.585 2243.399 2265.332 2443.249 2496.796 2504.338 2510.310 2686.401 2689.994 2693.094 2728.869 2745.074 2768.071 2956.364 2965.022 2972.631 2980.887
 133.415 280.416 303.216 337.386 672.662 673.655 681.976 703.665 711.885 727.545 735.459 760.723 904.952 979.329 1158.932 1174.194 1176.669 1212.506 1218.008 1401.918 1429.115 1435.238 1439.447 1442.658 1458.120 1673.145 1718.952 1735.968 1739.417 1910.297 1940.511 1951.625 1952.253 1955.062 2401.848 2641.495 2647.583 2678.659 2709.890 2722.881 2744.895 2932.180 2944.339
 91.974 652.225 731.280 750.151 953.678 961.342 962.143 990.598 1230.365 1236.576 1403.280 1670.470 1678.768 1684.620 1696.055 1697.272 1712.480 1729.278 1730.118 1946.143 1979.836 1987.540 2185.320 2204.004 2233.392 2434.330 2492.658 2669.777 2696.357 2714.673 2898.321 2916.701 2948.597 2955.581 2982.293 2991.724
 84.503 169.994 205.789 505.821 705.469 708.486 740.550 911.140 918.674 985.469 1139.128 1201.310 1436.206 1465.284 1474.267 1651.800 1954.015 1978.607 2168.838 2220.938 2397.688 2474.821 2695.245 2726.587 2731.863 2918.164 2942.569 2991.327
 21.585 159.601 223.861 316.604 325.404 426.141 638.573 647.044 657.645 713.834 731.840 900.437 913.011 1229.358 1400.078 1448.649 1481.486 1656.135 1677.574 1687.019 1703.497 1714.947 1961.247 1969.193 1996.251 2240.674 2439.596 2447.131 2655.380 2679.862 2714.485 2721.215 2727.911 2925.533 2927.834 2970.381 2991.610
 20.639 66.787 270.451 645.788 658.509 690.731 691.716 703.282 722.538 932.856 945.743 953.372 1168.237 1181.976 1194.689 1216.882 1226.406 1230.575 1238.911 1251.828 1397.744 1706.874 1952.048 1998.548 2178.230 2219.709 2423.196 2497.507 2506.661 2685.579 2724.679 2925.022 2929.035 2953.646 2980.841
 25.857 114.456 174.120 644.928 693.834 715.258 922.773 966.789 1132.898 1154.165 1174.355 1182.539 1189.820 1236.808 1241.427 1425.864 1429.490 1435.801 1466.312 1633.111 1689.795 1928.759 1944.697 1959.745 1964.810 1987.548 2211.664 2388.868 2400.691 2423.351 2440.208 2447.186 2470.403 2688.853 2695.256 2696.801 2697.049 2953.457 2978.602 2989.415 2991.181
 158.214 193.164 195.415 695.366 888.209 919.061 942.964 956.094 965.677 982.870 1132.850 1159.547 1190.047 1203.343 1260.675 1396.921 1676.761 1683.045 1690.912 1722.158 1726.004 2205.466 2230.015 2443.306 2445.992 2677.274 2720.649 2747.549 2933.962 2934.684 2998.022
 31.401 64.442 159.803 288.107 387.015 632.353 705.325 914.603 926.770 943.555 950.356 993.807 1141.623 1195.160 1224.452 1416.766 1419.519 1439.364 1495.532 1655.427 1661.725 1684.268 1694.031 1709.290 1909.115 1935.066 1940.586 1947.737 2160.010 2460.969 2470.121 2471.781 2487.879 2687.669 2699.474 2714.290 2932.540 2973.370 2980.414
 358.515 679.550 681.024 688.545 703.954 752.621 916.998 932.472 935.475 941.883 968.335 1171.066 1178.820 1465.555 1493.017 1653.342 1688.968 1923.349 2142.043 2195.892 2199.853 2207.152 2215.009 2247.555 2411.004 2449.232 2705.406 2714.301 2724.602
 2.588 442.091 477.046 656.585 689.612 719.101 747.292 900.036 923.783 943.650 1182.004 1219.227 1224.510 1676.433 1717.809 1886.686 1917.788 2202.700 2223.465 2239.880 2453.250 2463.788 2482.424 2678.706 2724.647 2735.754 2886.958 2902.576 2916.569
 51.460 394.851 688.509 714.956 731.763 932.014 939.962 990.401 1148.899 1196.599 1220.893 1639.357 1640.975 1894.296 1928.565 1931.055 1941.062 1949.604 1968.188 2120.541 2140.586 2184.870 2404.430 2441.432 2443.457 2713.794 2880.269 2921.593 2945.249 2948.881
 12.288 127.770 683.993 686.931 880.476 1185.956 1380.077 1385.950 1695.042 1907.177 1928.739 1934.188 1936.668 1951.558 1975.364 2211.962 2411.168 2445.553 2448.914 2467.641 2661.738 2716.413 2717.760 2732.987 2921.514 2940.803 2956.647 2990.588
 176.999 370.423 644.604 655.822 948.893 1134.274 1231.425 1384.273 1394.617 1420.904 1424.956 1485.856 1664.773 1671.987 1727.831 2129.325 2388.758 2390.608 2436.382 2642.771 2733.590 2907.071 2921.528 2925.205 2950.684 2960.502 2966.666
 291.258 677.039 700.756 701.857 707.397 713.300 890.234 948.953 977.539 1122.710 1124.949 1179.286 1206.229 1215.042 1221.446 1397.349 1441.031 1467.001 1653.609 1669.124 1704.364 1706.419 1931.884 1970.231 2140.984 2156.723 2403.846 2693.054 2710.976 2718.856 2912.452
 321.914 665.618 675.241 684.252 728.463 734.494 907.592 923.496 954.938 1160.243 1168.039 1185.794 1224.045 1236.588 1669.529 1673.348 1679.208 1728.564 1894.146 1944.917 1966.228 2130.045 2190.197 2193.775 2197.867 2441.781 2646.442 2666.888 2678.722 2902.324 2909.486 2957.263
 153.370 180.464 326.949 667.478 712.960 716.680 739.446 888.828 986.493 1166.382 1170.106 1225.422 1389.758 1421.271 1459.515 1661.747 1698.989 1883.716 1914.531 2149.803 2159.345 2172.158 2200.963 2422.590 2465.585 2478.746 2650.918 2714.425 2907.013 2925.157 2963.527
 719.158 883.872 931.116 938.810 949.782 1166.064 1189.402 1426.268 1430.989 1452.918 1691.053 1699.071 1716.452 1917.069 1992.718 2138.912 2159.945 2167.316 2173.833 2231.907 2245.868 2399.141 2409.108 2440.415 2645.383 2670.520 2681.852 2703.131 2718.560 2908.175 2912.126 2913.720 2945.058 2953.876 2957.773
 106.285 397.486 449.827 681.518 690.977 705.177 895.887 933.389 948.825 968.216 988.724 1193.651 1211.735 1416.097 1653.021 1678.629 1691.047 1724.851 1927.642 1930.957 1938.477 2383.443 2426.384 2428.389 2471.682 2629.793 2670.333 2708.887 2713.823 2725.376 2938.419 2952.899 2965.445
 170.127 343.275 390.361 651.191 670.787 679.738 873.973 923.375 994.422 1132.353 1149.561 1172.992 1188.133 1203.091 1205.808 1225.633 1243.692 1409.840 1425.303 1437.295 1638.244 1647.016 1910.295 1919.938 2136.972 2172.774 2426.270 2711.904 2874.202 2877.099 2886.680 2919.648 2942.877
 203.899 669.739 932.461 939.354 942.304 953.923 1143.619 1158.286 1171.716 1176.504 1192.212 1423.177 1646.204 1699.982 1716.981 1878.837 1893.167 1903.924 1931.672 1968.525 2145.361 2156.683 2164.460 2201.226 2215.888 2448.092 2714.597 2883.873 2892.877 2896.403 2904.389
 73.038 653.201 661.435 1195.001 1701.666 1707.607 1923.376 1931.058 2146.273 2173.145 2195.457 2199.671 2239.597 2242.879 2491.166 2647.301 2677.338 2711.168 2724.266 2895.533 2927.206 2940.571
 43.168 59.028 654.538 667.333 906.794 935.711 990.592 1133.775 1147.913 1209.498 1240.058 1393.755 1428.091 1439.547 1446.282 1454.197 1470.233 1479.968 1685.050 1689.578 1703.358 1924.925 2147.388 2149.508 2194.884 2195.484 2198.714 2424.939 2425.554 2427.791 2470.677 2491.914 2697.891 2707.411 2883.634 2890.648
 165.774 293.155 394.384 686.015 886.991 929.091 996.356 1227.341 1240.063 1422.971 1457.134 1642.220 1696.288 1960.615 2174.909 2201.762 2491.121 2647.654 2656.818 2666.519 2672.326 2689.109 2927.925
 200.768 286.130 659.570 667.080 675.892 687.081 738.273 943.555 1130.018 1145.373 1188.356 1231.735 1462.639 1464.439 1929.145 1953.992 2156.755 2187.173 2200.112 2221.078 2222.773 2235.577 2428.957 2676.638 2713.913 2933.114
 31.459 42.559 255.575 341.308 636.334 644.167 676.399 715.144 717.877 724.176 909.194 1170.032 1178.271 1179.703 1192.019 1196.617 1381.445 1405.037 1443.807 1446.953 1467.025 1659.569 1690.228 1701.892 1718.951 1920.270 1946.163 2165.597 2173.845 2180.946 2223.162 2235.562 2243.206 2414.369 2470.825 2479.242 2655.168 2676.490 2697.262 2732.987 2877.145 2892.945 2903.651 2928.998
 56.331 642.837 656.061 673.092 703.712 737.982 747.113 903.908 934.011 956.351 976.338 1144.150 1175.433 1191.254 1220.771 1234.813 1414.750 1421.034 1452.075 1462.537 1914.936 1949.828 1961.052 1965.509 1980.647 2137.123 2138.651 2170.863 2177.903 2187.877 2247.288 2433.019 2457.532 2646.600 2658.356 2663.759 2667.403 2672.882 2713.974 2714.456 2741.812 2896.953 2901.769 2915.083 2971.021
 256.637 666.370 706.891 728.789 905.914 976.816 1132.035 1169.137 1196.501 1229.267 1400.534 1405.766 1642.431 1664.214 1669.937 1974.322 2147.753 2241.390 2253.248 2445.644 2692.742 2696.626 2731.906 2900.987 2968.733 2980.416
 185.994 350.196 661.668 663.922 691.243 710.573 946.290 983.627 1135.752 1170.954 1417.898 1478.055 1638.018 1694.318 1915.739 1934.910 1943.787 2181.169 2192.798 2213.683 2394.164 2409.131 2629.503 2709.534 2712.775 2724.448 2728.332 2914.602 2921.510 2923.936 2931.290
 667.539 675.591 917.934 942.245 1152.862 1172.364 1176.882 1181.931 1205.226 1206.419 1221.584 1239.216 1380.187 1464.791 1660.518 1673.668 1692.068 1887.758 1898.329 1970.208 1978.139 1987.417 2173.649 2199.346 2465.720 2489.821 2664.309 2706.189 2943.223 2945.335 2961.690
 695.357 724.957 1201.312 1220.903 1228.243 1420.022 1681.393 1686.292 1944.398 1974.511 1996.668 2199.321 2234.239 2394.862 2409.739 2411.303 2437.316 2460.392 2488.948 2623.122 2681.626 2732.975 2908.916 2969.952
 287.649 413.494 547.167 588.253 768.730 770.006 816.554 834.244 976.424 980.146 1001.657 1293.037 1302.071 1498.223 1535.933 1546.340 1802.836 1812.741 1985.898 2224.792 2235.602 2284.522 2322.187 2743.917 2794.639 2994.480
 305.299 400.239 509.556 520.102 521.130 741.410 743.665 762.077 787.493 805.097 818.712 957.105 1001.530 1017.890 1046.196 1067.950 1244.856 1279.786 1294.730 1523.579 1548.602 1562.340 1778.700 1794.458 2002.376 2065.367 2246.743 2306.716 2324.891 2334.801 2493.646 2731.814 2753.327 2793.104 2798.374 2978.099
 183.681 531.101 975.333 1234.754 1245.818 1248.662 1283.270 1288.118 1488.005 1494.334 1513.106 1546.138 1563.587 1737.980 1748.815 1758.953 2009.721 2305.751 2309.754 2455.977 2545.381 2557.028 2748.159 2755.784 2778.875 2791.285 2800.962 2806.002
 16.630 64.716 520.009 523.599 753.590 793.311 816.220 820.230 1000.271 1009.096 1236.177 1245.594 1255.315 1270.908 1288.552 1316.518 1460.433 1472.188 1524.992 1725.171 1774.725 1775.748 1790.868 1794.259 1797.431 1993.075 2017.807 2026.066 2276.023 2316.125 2330.264 2331.153 2499.325 2520.169 2544.754 2554.969 2732.158 2766.019
 101.531 295.109 380.576 516.516 520.044 521.121 742.890 762.437 819.940 988.179 1004.192 1260.396 1275.238 1279.654 1299.931 1302.708 1486.515 1489.345 1730.463 1965.328 2032.137 2046.451 2055.427 2250.295 2477.437 2519.422 2523.874 2542.590 2547.664 2746.301 2760.827 2786.051 2797.796 2979.162
 110.674 282.721 298.792 532.604 566.170 720.909 732.366 739.195 821.886 996.208 1020.832 1024.854 1029.683 1034.643 1046.942 1235.973 1297.761 1531.789 1553.524 2011.624 2039.639 2050.971 2211.986 2274.783 2301.714 2304.322 2510.726 2737.301 2750.994 2772.645 2786.160
 439.121 508.314 518.025 531.269 722.871 970.904 976.918 977.408 1019.046 1036.140 1037.551 1042.898 1218.650 1251.595 1259.268 1277.095 1298.780 1540.162 1769.853 1797.335 1962.240 1967.393 1998.306 2038.350 2474.766 2538.673 2713.352 2740.817 2741.467 2746.334 2749.018 2794.274
 382.930 474.480 515.216 720.902 762.390 783.496 790.474 993.248 1019.537 1029.199 1520.590 1531.081 1536.968 1567.391 1766.964 1778.715 1781.327 1791.678 1805.258 1807.061 1976.862 2032.416 2042.245 2052.252 2260.711 2266.150 2485.358 2534.693 2542.680 2553.446 2555.436 2712.772 2773.983 2804.338 2985.580 2995.756
 41.532 229.416 325.845 519.828 532.169 734.826 741.927 800.440 807.407 1007.575 1031.917 1040.994 1273.010 1325.989 1496.391 1503.282 1528.331 1539.524 1767.963 1768.613 1771.827 2012.722 2046.356 2052.672 2057.394 2287.939 2478.049 2502.895 2529.938 2564.936 2749.888 2973.213 2990.220
 120.048 560.040 810.763 982.801 992.143 1006.919 1285.745 1308.836 1507.510 1747.724 1777.850 1826.289 2005.445 2016.138 2250.102 2251.535 2262.767 2299.232 2316.533 2333.215 2478.880 2480.660 2541.931 2743.657 2777.362 2786.255
 10.723 21.075 40.635 282.699 359.390 527.261 555.495 732.575 786.492 990.009 998.232 1009.980 1013.948 1034.557 1043.578 1220.349 1274.009 1297.564 1572.107 1708.234 1730.145 1737.920 1757.649 1765.174 1784.162 1955.632 2003.374 2036.587 2231.423 2276.965 2287.540 2546.256 2563.412 2791.666
 421.301 547.165 762.329 792.671 989.514 998.673 1243.652 1487.009 1495.920 1503.846 1515.175 1529.922 1537.149 1552.411 1750.799 1777.255 1778.545 2052.255 2065.033 2299.527 2313.121 2483.066 2543.202 2769.947
 126.482 303.574 518.737 537.865 729.216 780.445 1043.598 1483.863 1495.348 1523.825 1741.679 1963.571 2008.014 2031.998 2040.536 2488.608 2510.779 2547.483 2776.419 2792.444 2987.672
 313.685 338.336 386.971 428.953 444.334 453.360 464.554 500.641 545.076 816.315 972.684 999.579 1233.067 1256.407 1272.180 1277.735 1470.286 1734.545 1745.816 1749.233 1784.017 1786.154 1806.440 1981.072 2229.469 2231.102 2266.583 2272.928 2305.061 2501.362 2725.594 2753.292 2808.179 2813.519
 32.080 189.483 353.271 709.013 736.695 739.609 748.393 804.554 969.503 981.723 1015.621 1030.857 1038.080 1222.688 1238.982 1259.253 1295.785 1301.449 1463.137 1468.097 1514.653 1546.560 1754.477 1801.540 2003.721 2215.510 2250.465 2279.216 2301.824 2317.852 2456.595 2474.208 2481.663 2512.957 2982.479
 30.130 144.444 543.598 739.227 1027.573 1077.207 1297.022 1303.225 1493.358 1536.567 1549.575 1557.952 1734.633 1758.184 1778.442 1788.598 1996.161 2039.117 2277.520 2307.362 2781.377 2807.565 2823.618
 119.158 251.411 286.024 295.866 340.738 504.344 519.472 711.976 766.963 783.964 814.766 988.357 1015.979 1268.692 1276.937 1280.030 1297.046 1529.856 1557.220 1734.552 1735.900 1736.314 1784.245 1982.559 1997.679 2224.423 2255.153 2300.871 2303.851 2487.970 2514.561 2534.439 2554.932 2744.994 2815.242
 370.494 379.633 384.291 511.193 538.508 735.060 751.981 776.830 996.644 1067.277 1245.175 1307.029 1499.121 1529.639 1542.153 1753.760 1787.308 1791.678 2043.075 2233.843 2236.527 2282.453 2302.583 2315.840 2483.833 2577.083 2765.416 2967.776
 3.247 523.564 793.760 1032.121 1204.870 1225.404 1239.541 1271.896 1307.999 1494.410 1512.976 1792.942 1815.090 2000.079 2001.006 2039.216 2233.606 2252.951 2268.079 2539.631 2568.170 2577.038 2751.052 2787.322 2791.742 2982.910 2995.176
 17.037 705.445 743.081 745.061 752.544 820.559 985.920 999.784 1019.049 1234.196 1240.620 1268.536 1275.295 1286.641 1472.126 1485.077 1539.328 1785.941 1826.286 1949.726 2001.769 2030.443 2325.710 2469.618 2547.980 2548.878 2553.973 2727.787 2757.911 2760.352
 84.103 347.070 410.526 735.589 782.783 1014.221 1031.575 1222.924 1230.684 1248.753 1280.661 1462.278 1467.708 1693.915 1717.571 1719.814 1969.516 2003.347 2029.756 2205.644 2213.342 2453.101 2467.531 2488.586 2776.051 2953.092 2965.421 2984.103
 61.237 259.287 381.104 518.773 526.630 737.009 777.579 1030.544 1219.003 1233.058 1237.935 1256.753 1279.293 1284.510 1455.684 1464.623 1469.299 1505.963 1708.339 1741.637 1974.597 1983.196 1992.280 2002.519 2020.326 2034.318 2231.946 2242.290 2243.717 2254.599 2256.461 2470.385 2473.539 2475.462 2504.396 2527.427 2714.273 2757.352 2770.218 2807.252 2942.769 2996.568
 250.455 378.239 520.385 701.278 704.136 729.435 756.919 792.778 972.912 973.554 979.516 1001.973 1051.047 1213.952 1286.494 1479.345 1490.861 1500.111 1508.384 1790.284 1806.207 1972.632 1978.036 1989.730 2262.029 2263.577 2279.490 2299.307 2446.804 2748.893 2752.461 2796.016
 98.630 430.814 479.058 518.745 706.541 761.076 766.822 801.016 806.829 955.215 997.325 1008.224 1013.554 1215.632 1261.785 1265.083 1491.135 1518.994 1522.454 1690.787 1721.362 1723.499 1741.180 1777.360 1810.536 1971.406 1998.757 2026.477 2195.049 2211.058 2224.231 2251.572 2271.228 2276.008 2446.014 2493.112 2731.954 2737.114 2738.563 2786.162 2966.402 2980.359
 11.048 36.492 292.639 515.600 718.025 744.474 759.086 998.655 1013.498 1021.965 1028.392 1198.800 1256.044 1282.540 1522.634 1715.083 1781.739 1782.583 2242.696 2258.925 2276.545 2297.276 2521.222 2770.850 2787.249 2955.201 2988.725
 48.382 195.586 278.448 291.035 507.722 509.116 540.224 550.473 761.846 957.507 960.382 1017.259 1025.738 1055.421 1206.871 1207.096 1257.573 1295.280 1448.829 1470.534 1489.908 1492.969 1719.417 1740.563 1751.604 1772.334 2014.401 2030.266 2241.737 2245.717 2293.610 2299.549 2479.862 2503.514 2505.034 2529.210 2704.464 2732.905 2738.699 2778.158 2781.282 2947.291 2988.379
 124.556 523.802 713.393 746.070 782.149 952.358 1003.714 1020.069 1037.414 1244.427 1245.190 1275.073 1448.539 1449.807 1742.378 1762.777 1777.027 1778.754 1948.960 2215.942 2239.214 2277.490 2556.655 2741.657 2995.660 2998.227
 419.989 506.556 520.809 532.519 535.956 691.450 789.128 790.620 982.769 993.482 1000.786 1236.069 1254.768 1471.493 1513.228 1756.639 1758.924 1776.366 1992.793 2015.375 2025.275 2052.626 2244.157 2273.596 2281.531 2296.145 2308.155 2514.115 2516.390 2551.913 2741.430 2745.730 2976.859 2985.790
 8.130 100.481 304.196 324.335 351.415 502.964 509.705 514.966 546.264 724.760 765.095 1000.540 1008.326 1055.773 1058.575 1210.720 1218.527 1227.129 1236.128 1240.538 1294.043 1306.036 1768.302 1967.560 1978.992 2031.353 2218.602 2268.854 2276.062 2288.807 2451.494 2469.877 2483.791 2733.677 2745.722 2755.987 2789.807 2995.237
 135.391 208.114 227.625 377.016 521.600 524.928 737.202 745.143 977.071 1001.389 1010.749 1016.166 1041.576 1211.665 1530.909 1727.418 1734.373 1788.475 2007.451 2224.825 2268.584 2286.277 2288.307 2501.257 2506.473 2534.022 2538.985 2554.345 2722.869 2724.204 2746.679 2751.746 2760.526 2770.337 2793.662 2960.730 2962.803
 16.918 575.483 614.313 627.315 669.380 827.465 1128.454 1141.669 1342.505 1658.281 1856.755 2059.610 2083.258 2091.934 2095.380 2106.011 2108.789 2148.257 2343.946 2364.033 2381.479 2594.107 2597.746 2621.755 2802.098 2843.928 2876.323 2907.764
 13.845 15.495 427.876 431.263 457.171 575.692 584.917 608.913 851.305 898.559 900.105 906.960 1067.083 1089.793 1116.783 1318.397 1363.110 1387.377 1411.704 1575.594 1604.600 1633.207 1670.109 1826.999 1875.787 1893.449 2067.451 2127.313 2146.405 2326.516 2360.223 2374.441 2388.294 2549.071 2578.248 2609.486 2839.527 2852.147
 244.855 325.974 387.390 431.179 491.970 602.469 664.143 866.530 894.041 1062.647 1093.183 1159.068 1346.426 1360.117 1361.841 1373.336 1573.136 1601.031 1618.539 1658.534 1844.324 1849.073 1896.005 1897.988 1907.283 1908.684 2622.989 2813.257 2830.301 2868.972 2872.623
 177.596 284.200 468.600 607.598 630.251 846.911 868.473 883.970 884.461 1065.513 1084.716 1145.264 1332.646 1576.696 1609.214 1639.865 1865.402 1909.486 2086.751 2107.033 2324.461 2331.177 2370.639 2599.894 2601.845 2618.536 2831.528 2882.011 2884.550 2892.101
 463.967 607.022 651.020 666.174 818.748 853.306 888.680 893.387 1064.186 1067.463 1144.366 1314.259 1325.290 1608.148 1639.466 1648.183 1829.946 1883.024 1884.925 1904.261 2085.891 2103.780 2117.502 2127.800 2158.112 2590.478 2632.663 2827.035 2885.096 2908.974
 56.024 351.636 837.005 884.122 1116.739 1139.707 1141.941 1151.625 1309.233 1334.221 1393.156 1591.697 1634.510 1648.065 1838.941 1881.160 1894.353 2070.326 2121.905 2130.213 2144.184 2304.141 2354.482 2571.078 2574.790 2639.189 2810.748
 294.615 339.013 563.811 579.508 591.627 813.630 1069.699 1095.332 1126.011 1349.647 1595.340 1629.768 1846.849 1866.190 2080.249 2090.027 2117.687 2328.182 2350.357 2359.061 2361.042 2590.736 2593.520 2613.444 2814.267 2822.229 2869.930 2889.320
 124.085 158.902 394.452 497.493 594.852 612.461 881.266 902.473 923.729 1390.044 1412.547 1425.567 1555.325 1598.526 1843.076 1851.975 2067.156 2130.742 2138.722 2356.576 2358.550 2376.061 2571.168 2592.558 2617.876 2855.892
 90.935 172.556 580.741 583.570 601.928 607.212 640.688 818.650 876.562 879.511 1078.224 1090.914 1094.199 1115.158 1122.953 1144.716 1148.576 1380.533 1383.417 1598.898 1814.497 1854.920 1867.400 2127.485 2159.346 2359.520 2567.637 2618.702 2624.645 2637.101 2872.400
 218.943 347.323 552.954 574.761 581.019 630.194 634.981 883.305 898.358 1065.425 1094.311 1124.550 1140.046 1168.945 1309.450 1390.939 1400.099 1830.281 1880.556 1891.352 2133.862 2574.623 2628.465 2833.602
 32.503 273.585 535.345 775.617 817.970 854.689 1023.284 1285.212 1288.454 1318.554 1333.953 1352.641 1535.742 1538.821 1609.978 1828.075 2067.036 2098.853 2328.936 2344.580 2515.992 2551.664 2601.406 2602.884 2610.771 2761.742 2818.500 2825.976 2837.644 2853.564
 260.358 396.101 452.288 553.417 784.451 863.313 1068.212 1070.099 1347.998 1373.203 1530.345 1615.309 1799.333 1810.732 1847.932 2018.869 2079.285 2114.519 2124.585 2295.719 2588.768 2602.831 2873.767
 39.587 173.784 518.241 791.192 840.132 841.407 1035.673 1041.971 1045.914 1046.941 1109.714 1285.910 1344.299 1532.953 1533.752 1544.148 1558.719 1579.841 1583.274 1592.386 1784.047 2017.934 2046.697 2285.124 2297.954 2300.506 2329.892 2356.637 2521.248 2788.542 2789.694 2807.818 2857.000
 518.324 556.298 564.366 568.586 604.733 805.800 814.542 841.647 1102.660 1108.353 1286.691 1302.734 1311.668 1358.082 1538.692 1539.949 1543.121 1581.527 1808.340 1809.174 1835.232 2055.907 2331.437 2524.226 2534.661 2537.645 2581.812 2596.561 2777.943 2824.373
 224.384 427.911 462.419 514.802 539.823 607.943 862.064 1030.743 1276.244 1293.578 1327.003 1358.110 1832.206 1843.929 1846.664 2263.370 2282.595 2303.269 2591.963 2790.920 2800.850
 79.387 538.092 547.598 762.945 783.914 784.031 791.813 794.545 808.421 865.537 1032.056 1043.329 1313.100 1373.650 1553.170 1561.697 1572.237 1867.093 2007.506 2051.732 2324.303 2537.857 2561.256 2565.478 2570.099 2591.274 2611.351 2625.342 2794.337 2802.981 2827.067 2841.973
 140.674 168.904 342.913 532.431 592.127 748.505 762.636 1029.171 1059.968 1078.127 1094.612 1295.410 1338.288 1511.455 1524.601 1817.682 2019.667 2021.882 2030.563 2059.235 2066.198 2075.508 2086.943 2101.082 2324.031 2325.420 2512.239 2545.829 2774.212 2797.084 2798.175 2801.091 2825.637 2838.952
 91.201 144.569 406.382 444.499 507.010 574.532 594.152 795.988 1039.951 1063.329 1097.944 1253.980 1297.214 1319.705 1531.489 1564.721 1577.340 1761.832 1781.195 1816.695 2059.731 2089.211 2283.754 2304.726 2535.578 2540.361 2563.418 2601.055 2603.679 2604.255 2609.162 2795.414 2822.421 2838.770
 176.610 468.679 519.394 554.045 801.869 813.182 814.437 815.094 845.822 1266.393 1324.035 1325.769 1340.383 1360.995 1514.939 1544.238 1575.674 1580.416 1582.590 1830.348 2039.365 2064.494 2085.730 2121.203 2280.793 2301.149 2568.088 2822.848
 1.934 76.961 96.846 562.664 568.172 574.145 605.054 764.155 814.988 1057.374 1337.000 1546.504 1549.926 1613.756 1743.659 1822.021 2066.354 2280.623 2281.832 2508.400 2559.922 2781.075 2831.946
 197.577 290.048 534.592 804.153 977.927 982.455 1035.074 1037.173 1255.873 1309.457 1315.107 1325.540 1748.800 1754.968 1794.682 2028.265 2062.547 2070.542 2076.392 2236.257 2254.431 2308.996 2325.292 2327.098 2336.021 2520.783 2553.458 2759.242 2795.969 2808.003
 516.996 542.431 560.244 589.174 720.134 806.139 997.122 1008.600 1010.810 1017.210 1261.013 1547.839 1584.741 1731.560 1759.716 2018.190 2050.784 2218.297 2294.155 2303.362 2498.383 2523.784 2527.440 2731.553 2798.233
 18.315 125.283 529.384 542.506 554.464 761.765 767.324 798.329 1000.356 1005.867 1249.553 1319.688 1524.091 1770.350 1813.880 2007.422 2011.202 2040.533 2243.736 2258.601 2291.212 2309.314 2313.825 2534.031 2564.589 2582.555
 97.387 134.411 318.273 505.719 532.256 540.842 779.042 1040.439 1078.503 1286.677 1295.656 1304.916 1314.052 1325.300 1478.648 1495.529 1498.615 1554.658 1575.286 1819.068 2052.326 2078.397 2081.140 2257.707 2281.728 2522.288 2553.806 2795.132 2807.978
 293.231 449.534 472.814 518.840 744.702 1012.797 1059.369 1062.957 1517.300 1527.745 1564.595 1754.998 1833.159 2007.597 2034.432 2037.420 2054.787 2274.627 2529.790 2530.054
 328.823 342.211 372.368 788.029 797.552 1012.459 1259.732 1273.685 1279.489 1499.020 1549.991 1556.335 1735.940 1769.561 1791.455 1810.386 1970.993 2007.403 2055.401 2095.998 2228.819 2275.531 2525.074 2570.901 2766.093 2793.040 2966.671 2987.732
 338.287 416.117 557.210 761.374 772.506 832.298 844.076 1012.193 1050.467 1067.943 1248.066 1283.824 1296.881 1324.034 1518.106 1535.327 1554.001 1746.126 1802.423 1811.450 2024.466 2026.730 2258.792 2328.414 2518.138 2556.049 2759.735 2812.470 2813.274 2823.880 2979.258
 187.869 532.393 716.955 776.303 801.832 805.828 1036.104 1044.282 1266.876 1587.235 1595.396 1761.525 1762.829 1836.671 2005.742 2015.055 2035.042 2042.299 2069.448 2081.807 2269.057 2284.035 2309.577 2318.468 2486.667 2535.775 2588.362 2792.122 2810.586 2812.631 2833.783
 427.389 550.415 824.983 980.050 1026.288 1034.059 1045.596 1061.030 1253.859 1271.111 1790.646 1995.080 2311.251 2524.255 2526.703 2545.456 2574.929 2777.478 2796.487 2992.513
 236.831 371.654 439.859 515.099 532.973 552.980 810.245 1081.650 1282.497 1521.727 1524.172 1748.002 1758.669 1811.595 1993.242 2060.421 2514.360 2525.439 2553.482 2761.309 2766.268 2822.661
 86.819 105.894 292.596 506.703 521.818 667.301 738.612 1000.118 1181.108 1197.014 1692.786 1766.886 1923.530 1994.889 2000.628 2210.616 2243.740 2455.694 2497.138 2652.156 2693.594 2743.556 2748.254 2987.918
 10.260 172.240 214.905 375.275 677.814 700.643 706.563 718.150 727.056 943.945 1011.980 1154.335 1162.707 1166.530 1213.919 1217.687 1218.061 1253.526 1270.907 1447.534 1471.843 1688.304 1695.165 1728.417 1759.882 1966.284 1976.372 1978.445 2181.733 2209.293 2224.947 2271.268 2435.065 2438.590 2680.643 2690.371 2733.368 2736.868 2945.898 2965.931 2972.155
 30.925 358.741 373.235 681.006 685.021 722.793 745.018 926.812 949.276 969.667 974.394 1247.281 1443.650 1454.605 1467.759 1730.178 1946.273 1955.983 2175.650 2199.617 2225.936 2406.595 2441.817 2450.133 2452.826 2681.204 2705.373 2709.998 2738.673 2770.831 2950.751 2960.469 2997.108
 62.563 286.317 702.487 715.468 973.258 994.016 1161.960 1178.308 1195.598 1197.018 1203.838 1227.520 1230.594 1427.640 1443.388 1464.187 1484.582 1493.811 1730.891 1736.594 1962.670 1985.914 2154.733 2176.967 2177.558 2187.324 2206.610 2221.935 2235.718 2423.721 2469.247 2480.856 2647.871 2710.142 2715.359 2728.191 2937.211 2984.645
 367.086 423.210 903.321 933.261 956.362 971.420 992.526 993.874 1007.703 1156.169 1176.270 1203.465 1215.629 1260.667 1419.483 1426.965 1453.509 1464.260 1472.771 1474.438 1493.909 1666.486 1750.687 1930.202 1934.978 1979.274 1995.603 1997.976 2007.798 2168.459 2418.421 2425.285 2468.968 2480.427 2486.695 2689.319 2696.573 2764.588 2948.226
 94.068 297.899 506.856 736.750 965.637 1012.641 1182.716 1222.095 1242.369 1252.859 1434.355 1481.102 1675.767 1682.182 1688.652 1738.320 1989.336 2017.802 2154.047 2193.313 2235.556 2428.973 2477.801 2709.369 2763.381 2939.708 2944.924 2950.216 2986.139 2989.292
 91.929 327.098 440.336 477.430 710.500 969.293 973.571 975.477 981.921 1176.535 1220.740 1223.521 1231.498 1405.187 1464.721 1470.640 1472.613 1498.770 1508.642 1516.960 1648.893 1683.076 1720.603 1746.311 1975.110 1991.098 2177.199 2216.669 2225.628 2260.988 2267.519 2496.422 2691.802 2696.824 2701.890 2749.734 2918.494 2934.803 2939.673 2955.061
 182.301 186.070 406.580 411.617 659.690 707.937 918.011 1008.932 1172.162 1182.839 1214.991 1439.078 1505.528 1676.558 1680.768 1711.423 1915.940 1924.852 1950.976 1972.889 1973.711 1997.735 2008.378 2214.476 2251.301 2416.309 2436.912 2441.667 2451.622 2649.239 2670.823 2685.656 2922.191 2932.098
 381.073 439.824 667.555 670.771 676.912 708.796 718.431 913.512 947.158 967.981 1145.419 1176.803 1190.439 1245.515 1409.449 1698.021 1702.042 1703.238 1706.627 1925.165 1944.869 1945.471 1957.031 1986.112 1994.673 2188.575 2229.910 2440.279 2457.742 2476.950 2714.903 2727.599 2740.217 2920.747 2972.988 2975.899 2987.088
 9.957 114.705 488.986 742.499 933.934 944.373 1022.463 1188.000 1435.932 1481.145 1707.378 1731.924 1757.331 1917.369 1928.968 1938.946 2189.260 2226.951 2257.526 2413.008 2452.791 2478.148 2484.697 2522.669 2681.051 2715.911 2923.943 2985.911
 84.318 141.458 183.179 538.667 707.075 773.458 781.873 935.036 1035.012 1199.962 1208.474 1498.548 1528.060 2191.405 2198.395 2215.354 2224.985 2237.996 2508.495 2720.612 2742.773 2757.029 2767.757
 127.254 376.041 514.270 1198.825 1211.082 1698.897 1747.950 1955.983 1990.698 2001.062 2009.400 2287.420 2435.755 2458.703 2482.052 2705.194 2740.546 2754.118 2963.858 2998.860
 94.046 345.118 487.065 689.045 706.387 781.105 943.882 974.691 1211.029 1236.579 1264.789 1280.841 1463.408 1484.476 1486.164 1503.101 1700.059 1741.629 2208.321 2235.113 2279.623 2458.050 2477.009 2481.979 2502.935 2528.458 2720.893 2993.044
 110.205 139.240 406.182 516.049 710.747 1027.732 1189.667 1205.402 1289.785 1525.350 1696.198 1706.823 1713.401 1940.248 2013.648 2225.841 2474.831 2746.805 2754.728 2763.740 2971.329
 8.985 543.629 746.111 766.434 928.729 964.813 999.330 1017.695 1020.708 1255.891 1265.187 1478.494 1497.495 1523.434 1702.312 1710.318 1983.520 2009.496 2023.238 2466.158 2473.931 2509.819 2528.656 2699.968 2703.057 2704.725 2708.291 2743.949 2746.385 2940.864 2965.410
 105.982 241.017 252.853 315.078 428.782 513.559 531.437 534.172 679.963 696.580 732.501 739.124 776.108 961.615 990.872 1197.635 1239.700 1467.391 1472.018 1475.863 1520.774 1742.520 1750.919 1766.841 1776.814 1787.317 1955.441 2258.124 2451.708 2496.806 2716.135 2747.707 2762.183 2942.996
 188.982 389.983 397.120 741.328 746.406 967.385 969.684 981.746 1019.140 1203.531 1208.230 1436.582 1448.896 1513.171 1523.737 1722.668 1735.790 1972.962 1977.026 2207.585 2282.333 2455.899 2472.641 2554.704 2687.154 2707.342 2765.071 2795.262 2923.369 2952.787 2967.532 2971.328
 36.385 99.663 187.096 747.269 787.997 1181.460 1269.976 1504.671 1703.766 1707.610 1754.113 1972.908 2301.025 2430.356 2477.383 2520.965 2534.102 2708.754 2719.779 2728.825 2782.096 2944.353 2996.788
 200.775 512.945 522.471 533.992 718.169 730.762 734.971 735.805 995.913 1012.541 1022.065 1028.004 1044.508 1194.192 1218.156 1258.007 1522.217 1699.487 1772.905 1784.931 2278.241 2280.362 2469.008 2487.038 2500.785 2765.993 2981.519 2988.859
 317.199 509.796 728.194 943.096 965.667 1201.116 1206.187 1248.675 1252.998 1497.834 1515.104 1767.163 1986.027 2005.948 2007.005 2014.303 2214.043 2470.186 2484.285 2696.902 2708.645 2737.704 2746.807 2779.821 2949.665 2967.110 2979.836
 10.387 53.529 114.310 516.144 711.228 945.680 960.970 983.195 988.210 1013.171 1220.561 1440.974 1495.711 1496.827 1706.831 1728.784 1994.522 2030.605 2250.173 2255.903 2482.699 2501.377 2504.183 2514.127 2523.870 2744.827 2754.968 2777.309 2968.796 2977.929
 230.954 535.736 769.550 985.301 986.196 1000.020 1011.270 1253.929 1267.971 1457.720 1709.483 2009.942 2013.445 2186.174 2210.989 2257.219 2522.283 2677.617 2741.653 2743.435 2748.781 2964.599
 430.194 509.988 515.995 735.970 744.543 751.205 760.450 783.545 969.599 973.925 982.436 1001.578 1004.294 1222.774 1251.757 1262.561 1432.501 1694.478 1716.802 1718.346 1753.473 1982.164 1988.033 2024.539 2195.158 2196.212 2198.500 2208.244 2265.901 2268.508 2417.306 2427.182 2435.942 2511.444 2525.225 2671.501 2683.959 2734.604 2741.873 2760.559 2763.495 2774.181
 79.223 408.696 527.367 731.297 789.131 921.143 975.026 1020.366 1182.729 1210.011 1275.519 1280.323 1474.808 1736.602 1763.271 1768.292 1780.764 1941.245 1945.810 1970.624 1980.155 1986.633 2173.953 2252.334 2264.139 2454.465 2471.735 2473.612 2475.712 2502.383 2695.433 2720.820 2743.766 2945.545 2949.875 2960.868
 699.017 733.567 738.146 739.987 937.736 970.085 1016.519 1027.551 1186.573 1202.916 1241.720 1464.472 1498.136 1500.923 1731.904 1778.350 1931.203 1949.738 1989.225 2283.139 2434.925 2464.532 2471.475 2498.547 2501.428 2692.922 2699.456 2720.824 2745.568 2749.160 2783.109
 5.984 65.419 207.177 268.482 406.973 423.039 506.361 519.590 727.688 975.878 997.461 1204.622 1242.636 1266.036 1454.962 1491.451 1507.551 1521.375 1704.705 1734.587 1742.879 1930.088 1978.419 2254.391 2436.521 2453.859 2463.538 2480.962 2670.507 2718.847 2722.522 2729.884 2747.696 2749.116 2787.121 2962.849
 30.958 342.292 713.379 715.680 741.795 757.764 764.001 775.163 942.988 971.728 992.606 998.564 1016.028 1229.490 1293.594 1503.561 1530.573 1743.110 1745.453 1760.767 1775.107 1778.215 1963.546 1970.232 1981.825 1993.408 2012.315 2212.840 2223.848 2446.296 2469.269 2522.092 2524.657 2929.652 2934.744 2940.698 2952.605
 100.666 162.528 506.271 518.391 740.896 949.856 954.055 992.677 1190.016 1279.173 1431.081 1471.062 1718.551 1722.837 1745.758 1755.849 1764.634 1793.214 1946.886 1968.123 1992.111 2003.915 2183.651 2467.299 2473.269 2481.881 2482.599 2495.616 2527.047 2532.495 2714.280 2731.712 2736.130 2744.171 2937.323 2950.174 2958.254 2966.151
 173.647 387.497 399.358 453.888 482.007 493.402 505.439 544.875 695.070 712.521 717.615 726.354 736.355 758.596 792.379 793.926 993.362 999.224 1011.139 1431.727 1474.941 1475.460 1523.979 1526.968 1675.797 1697.231 1708.747 1730.025 1737.721 1745.615 1746.508 1752.463 1755.782 1923.883 1960.587 2017.810 2236.373 2249.918 2268.293 2272.552 2445.701 2468.650 2499.275 2500.131 2675.333 2702.407 2735.804 2746.617 2762.915 2914.410 2954.526 2957.267 2966.177 2989.549
 173.615 496.366 506.961 718.999 1250.196 1253.979 1270.565 1276.246 1450.679 1453.772 1495.537 1683.193 1696.177 1734.098 1753.410 1758.872 2170.381 2240.665 2256.066 2260.871 2274.475 2428.660 2443.747 2469.065 2477.726 2486.926 2504.154 2517.092 2757.706 2973.465 2980.806 2997.796
 56.881 328.235 629.871 642.595 862.407 874.498 1112.723 1130.640 1146.555 1356.650 1421.626 1628.568 1641.525 1871.913 1925.068 2098.307 2138.056 2156.175 2356.931 2358.855 2406.983 2438.318 2639.052 2881.334 2949.824 2951.346
 286.845 424.683 628.497 920.794 1131.112 1153.117 1629.813 1645.425 1910.099 1940.155 2123.588 2138.086 2163.471 2367.106 2380.981 2398.130 2430.942 2599.780 2601.913 2634.581 2636.388 2641.483 2903.838 2927.208 2947.056 2960.498
 689.229 845.611 921.326 1396.937 1448.055 1849.488 1887.500 1914.254 1916.279 1918.690 1919.336 2129.492 2144.574 2158.826 2161.151 2349.518 2431.552 2456.447 2909.096
 22.524 375.292 393.157 490.381 661.347 855.387 1129.409 1132.915 1189.671 1192.748 1370.796 1442.425 1671.875 1689.080 1883.897 2170.225 2375.870 2428.513 2628.368 2634.567 2879.013 2890.751 2914.214
 55.684 206.908 256.573 466.186 618.002 659.562 883.090 885.548 887.865 921.666 943.659 1136.020 1166.160 1392.214 1436.600 1904.584 1906.611 1936.368 2130.751 2200.959 2386.449 2689.189 2909.993
 666.207 671.492 673.514 678.951 698.282 944.463 1166.150 1199.177 1623.020 1705.119 1879.929 1908.406 2135.858 2366.910 2375.087 2396.773 2418.289 2459.779 2884.523 2949.570
 173.801 238.414 320.737 422.779 605.245 868.369 883.642 942.580 1141.256 1356.878 1384.157 1464.511 1465.438 1613.897 1618.068 1668.938 1710.080 1840.112 1938.076 2153.895 2383.528 2437.526 2629.235 2632.306 2657.789 2693.198 2859.217 2912.201 2919.538 2947.395
 206.826 277.387 641.158 655.485 668.175 703.699 705.861 873.690 945.301 1372.878 1383.383 1389.225 1409.268 1414.508 1448.801 1637.669 1665.094 1949.997 2158.956 2185.008 2215.525 2377.699 2403.678 2424.991 2651.648 2653.029 2705.624 2890.490 2891.281
 379.721 667.314 864.102 887.468 1170.061 1427.426 1428.221 1646.616 1681.755 1683.085 1937.037 2124.747 2426.096 2611.210 2705.053 2927.018
 151.338 358.826 402.082 476.793 875.537 893.220 895.024 916.561 1128.741 1390.072 1436.738 1666.558 1675.873 1862.120 1916.426 1929.717 2123.352 2126.470 2157.872 2371.214 2639.874 2883.050 2921.995
 141.364 595.991 657.830 660.549 671.671 909.908 923.519 932.868 1099.355 1140.633 1146.962 1174.776 1179.889 1341.697 1383.819 1422.055 1436.839 1627.465 1642.545 1651.951 1657.549 1884.156 1896.774 1901.405 1912.714 2134.378 2152.297 2159.763 2201.286 2353.265 2364.739 2382.184 2393.537 2402.759 2412.831 2670.179 2688.899 2840.195 2845.573 2858.205 2873.951 2894.417 2927.077 2961.716
 168.021 641.153 659.704 697.407 907.431 1133.754 1153.541 1176.136 1400.318 1412.329 1585.550 1602.371 1658.566 1659.822 1693.518 1708.703 1837.191 1844.054 1867.789 1868.010 1910.596 1917.895 1953.545 2138.780 2160.752 2385.485 2392.596 2435.940 2441.133 2611.350 2634.224 2712.575 2869.533 2884.878 2897.021 2922.719
 280.702 285.236 603.194 634.258 650.059 684.088 686.561 692.327 874.929 884.063 889.206 931.863 1388.501 1416.156 1446.968 1447.182 1596.494 1671.367 1905.166 2141.475 2189.416 2380.250 2387.457 2407.356 2422.901 2604.539 2927.541
 84.284 120.976 418.551 441.916 663.821 699.547 700.837 709.330 710.196 923.655 931.623 938.208 1087.819 1111.729 1361.704 1401.556 1613.440 1659.913 1668.436 1677.449 1867.429 1902.776 1910.554 2131.661 2136.681 2153.426 2174.836 2203.256 2377.492 2419.931 2619.926 2620.325 2627.965 2630.502 2688.671 2694.980 2901.191 2952.666 2964.841
 7.558 298.988 649.246 699.631 902.702 909.115 1097.054 1101.602 1125.582 1165.091 1382.115 1423.264 1450.660 1600.981 1636.220 1641.679 1679.127 1687.277 1915.245 1920.845 1946.301 2140.882 2163.287 2395.058 2409.953 2431.852 2603.100 2621.725 2622.851 2674.086 2864.576 2874.762 2911.355 2913.297 2923.929
 131.124 154.830 207.523 256.392 315.730 384.361 433.169 608.791 682.562 706.504 711.731 935.491 939.239 1145.843 1149.997 1172.269 1369.548 1403.876 1413.823 1686.910 1847.429 1851.983 1898.653 1899.210 1907.165 2166.527 2182.804 2194.680 2652.952 2861.176 2871.552 2894.063 2938.482 2944.398
 676.323 899.488 1135.105 1149.594 1165.506 1371.162 1409.737 1451.475 1630.129 1635.718 2099.873 2155.032 2164.502 2393.767 2401.126 2442.838 2629.167 2632.910 2647.032 2663.689 2678.817 2918.975 2928.201 2941.908 2954.995
 166.517 283.472 629.965 661.678 842.995 952.830 1114.789 1192.739 1413.947 1590.210 1640.256 1843.405 1874.339 1877.633 1900.068 1913.949 1932.932 1940.378 2167.557 2182.449 2193.182 2200.556 2341.570 2403.111 2446.481 2632.806 2709.524 2904.105 2913.669
 140.972 202.127 304.451 324.762 488.410 858.139 862.127 884.507 909.802 917.380 1142.579 1154.237 1166.516 1168.578 1172.678 1202.165 1361.525 1388.184 1423.712 1646.752 1871.538 1894.622 1955.745 2152.485 2156.821 2181.179 2207.280 2380.199 2604.796 2673.946 2708.242 2886.555 2909.436 2919.998 2942.425
 246.127 342.994 626.773 664.210 849.747 880.987 888.105 924.521 943.352 1152.127 1349.754 1365.285 1590.392 1596.486 1650.272 2097.886 2146.003 2164.792 2183.541 2209.600 2367.611 2607.971 2668.606 2698.001
 26.971 102.218 433.142 614.160 619.671 648.735 661.921 700.729 919.213 920.781 929.721 1198.024 1354.479 1376.777 1381.042 1388.702 1397.606 1405.776 1406.731 1648.285 1676.281 1690.650 1869.070 1890.503 1910.134 1914.545 1922.769 2102.472 2106.541 2148.245 2155.597 2406.864 2640.702 2690.318 2883.082 2933.135
 600.406 1132.022 1153.088 1186.574 1384.411 1417.904 1443.350 1626.422 1652.747 1848.718 1889.049 1896.403 1916.048 1931.937 1936.844 2137.531 2145.836 2175.894 2177.365 2669.522
 334.950 459.134 890.712 1121.783 1143.712 1148.068 1190.776 1409.505 1417.680 1431.130 1645.762 1677.053 1844.980 1884.155 1915.073 1917.136 1929.945 2106.806 2110.434 2148.051 2175.261 2440.475 2623.708 2630.149 2650.942 2653.501 2666.763 2851.166 2934.467 2936.627 2945.448
 45.288 184.357 353.567 446.341 613.604 658.980 863.797 882.144 893.087 912.966 1149.994 1408.876 1658.795 2131.092 2154.419 2175.418 2197.303 2354.506 2408.976 2426.184 2642.675 2647.942 2676.074 2707.272
 342.053 674.230 691.097 693.480 696.542 894.972 908.212 1129.797 1143.434 1150.468 1406.164 1451.827 1610.587 1627.011 1865.799 1894.862 2125.960 2152.794 2169.554 2357.808 2370.099 2373.094 2440.889 2611.532 2632.092 2643.289 2654.850 2672.582 2674.983 2687.872 2846.609 2891.662 2899.868 2901.595
 40.590 626.664 892.815 1151.258 1153.035 1159.969 1358.748 1368.660 1399.493 1412.624 1418.611 1431.277 1862.527 1879.315 1931.590 2130.481 2146.644 2178.665 2366.032 2372.451 2405.531 2434.523 2641.543
 146.839 155.140 627.344 636.628 661.174 937.721 949.607 1133.818 1446.897 1627.996 1880.309 1928.826 1932.532 1935.400 2174.650 2361.696 2397.900 2402.295 2407.121 2432.839 2607.052 2667.533 2681.701 2702.232 2860.682 2889.131 2917.263 2924.054
 239.539 282.994 599.021 631.720 637.234 676.263 891.758 1154.868 1155.096 1181.056 1437.436 1634.198 1640.018 1885.199 1890.241 1893.298 1912.827 1921.217 1927.695 1931.191 2121.919 2145.506 2159.070 2175.354 2358.131 2366.339 2375.980 2386.303 2635.273 2656.486 2658.714 2859.105 2883.537 2898.311
 130.233 323.640 492.959 603.285 614.333 864.621 896.050 1103.859 1139.645 1345.165 1418.553 1632.319 1640.091 1851.444 1863.370 1881.627 1898.224 1940.617 2178.610 2362.942 2397.051 2408.524 2628.000 2648.565 2662.220 2687.005 2883.510 2945.237
 637.430 644.293 650.506 707.626 881.959 951.012 1108.510 1180.914 1444.469 1612.872 1848.945 1849.388 1901.156 1962.501 2123.675 2126.860 2133.127 2342.901 2383.297 2403.307 2444.615 2620.333 2694.531 2838.423 2911.732 2917.977 2923.579 2927.890 2951.174
 299.437 337.905 717.989 791.357 792.026 800.851 811.714 968.908 988.559 1044.601 1048.063 1243.747 1248.935 1524.821 1752.235 1753.742 1771.852 1808.371 1824.676 1967.445 1973.862 2007.692 2016.967 2035.027 2041.194 2225.714 2470.601 2776.656 2778.754 2780.087 2804.361
 3.324 29.391 177.682 746.560 776.354 788.973 993.553 1019.341 1246.556 1253.675 1295.753 1744.548 1762.730 1773.561 1797.817 2222.450 2260.355 2298.114 2468.558 2490.170 2503.119 2508.848 2715.230 2729.711 2763.666 2822.281 2983.306 2987.649
 404.485 536.975 1031.188 1222.016 1233.721 1239.853 1261.518 1264.996 1475.190 1494.813 1555.116 1563.223 1726.028 1772.294 1778.521 2020.713 2025.116 2037.111 2040.748 2061.356 2511.581 2699.205 2721.558 2777.034 2787.652 2801.098
 228.498 711.977 712.719 744.115 784.695 805.253 819.727 824.203 944.854 1041.881 1241.103 1251.704 1272.421 1484.031 1491.359 1548.008 1785.260 2019.077 2028.770 2214.518 2248.485 2303.238 2705.810 2744.549 2764.969 2774.536 2998.090
 328.175 379.869 457.232 509.548 557.220 738.040 783.502 800.875 813.159 982.229 1262.985 1286.753 1508.720 1509.761 1544.315 1730.164 1759.134 1984.022 2016.566 2039.376 2198.651 2213.515 2538.253 2563.975 2749.153 2753.065 2794.150 2795.656 2990.178 2995.310
 10.895 231.538 499.029 513.889 735.136 768.322 793.076 803.128 808.744 1040.007 1048.253 1213.759 1276.523 1297.200 1563.424 1707.554 1739.185 1743.818 1744.845 1765.746 1767.428 1770.743 1816.729 1818.694 2002.320 2021.682 2476.428 2701.951 2727.675 2729.623 2743.686 2760.219 2766.392 2773.372 2789.953 2977.039 2997.653
 513.091 531.884 540.341 554.989 758.656 767.636 949.003 977.251 1038.530 1477.457 1763.271 1765.055 1781.546 1789.126 1792.784 1987.864 2009.981 2244.355 2485.210 2499.280 2502.589 2523.533 2755.658 2780.868 2989.678
 8.481 515.818 523.135 575.391 734.607 771.916 791.497 993.209 1016.305 1262.375 1544.621 1720.982 2282.236 2285.941 2526.364 2551.090 2745.520 2802.419 2806.481 2970.733
 123.451 398.436 493.765 735.067 781.971 809.019 977.294 1227.868 1282.416 1283.009 1506.285 1548.508 1763.467 1767.230 1769.003 1776.535 1955.087 1957.312 1995.976 1996.286 2287.647 2317.545 2523.021 2699.910 2770.144 2786.127
 514.385 536.856 543.221 705.481 735.668 758.341 760.654 818.964 1217.757 1251.079 1302.611 1471.999 1503.823 1519.232 1562.029 1781.476 1994.937 2009.835 2047.663 2058.597 2222.873 2253.276 2264.452 2531.906 2551.106 2553.299 2760.284
 97.191 683.521 685.997 871.561 876.323 912.729 920.362 946.852 1195.989 1354.320 1425.568 1693.804 1708.550 1920.154 1935.253 1943.441 1951.530 2137.314 2149.205 2191.860 2194.186 2212.789 2390.592 2396.738 2423.986 2617.144 2660.962 2868.605 2898.435 2901.297 2917.939 2920.323 2929.687
 246.441 266.921 440.763 612.201 642.899 646.622 658.018 850.371 866.043 895.951 974.375 1143.453 1357.143 1377.959 1390.667 1400.773 1412.575 1655.954 1657.855 1663.022 1847.965 1863.805 1883.478 1903.000 1908.067 1963.148 2221.136 2366.885 2401.052 2413.650 2426.065 2658.727 2691.305 2718.285 2910.896 2939.484 2963.893
 393.407 648.006 673.642 892.952 897.673 907.578 910.496 915.559 936.372 960.085 967.874 1182.107 1189.588 1408.244 1424.597 1623.022 1657.697 1658.598 1708.038 1727.338 2124.480 2151.545 2207.203 2435.719 2477.214 2616.872 2639.941 2667.635 2690.361 2872.971 2874.358 2922.533 2933.160
 334.489 445.495 665.345 698.489 888.860 914.810 924.179 959.170 1112.243 1172.732 1176.062 1177.993 1436.375 1464.466 1616.555 1672.375 1695.061 1703.371 1705.697 1706.436 1904.723 1936.819 2123.268 2128.479 2161.706 2183.408 2195.341 2388.072 2422.811 2458.022 2469.371 2603.136 2620.711 2865.616 2873.530 2883.781 2913.658 2916.406 2955.582
 94.341 200.793 292.252 338.921 665.170 705.505 920.710 928.172 961.176 1124.815 1131.104 1139.761 1149.252 1161.756 1208.118 1391.651 1411.165 1614.814 1644.849 1667.521 1668.836 1692.001 1873.350 2099.234 2120.121 2377.073 2454.082 2617.783 2638.840 2681.119 2958.367
 353.719 485.445 649.950 663.227 665.589 668.323 685.243 714.139 723.976 893.413 911.680 1129.532 1153.822 1161.077 1177.633 1182.580 1391.858 1411.274 1422.709 1437.435 1440.191 1661.386 2134.037 2171.644 2182.185 2386.983 2392.706 2421.104 2439.157 2459.240 2620.832 2628.735 2630.583 2861.663 2863.147 2904.077
 27.341 95.547 382.601 616.437 676.074 677.004 889.183 909.077 911.733 926.485 937.008 938.634 1132.668 1141.296 1178.710 1446.469 1611.036 1634.322 1636.787 1691.297 1900.577 2138.655 2164.416 2172.557 2193.340 2196.710 2210.259 2383.926 2404.585 2437.242 2604.869 2635.505 2661.931 2910.310 2918.044
 144.806 227.311 418.392 645.188 696.173 934.580 1105.094 1121.047 1147.268 1164.177 1170.377 1185.132 1192.382 1203.103 1208.407 1407.853 1461.232 1615.663 1907.017 1912.511 1917.064 1922.316 1935.399 1970.719 2119.454 2142.376 2186.599 2199.161 2376.064 2385.297 2402.767 2403.598 2432.779 2454.133 2455.706 2677.688 2691.433 2707.632 2858.504 2893.840 2943.525
 147.494 335.212 465.000 670.391 686.628 716.122 863.872 890.693 897.889 923.058 1105.177 1113.685 1118.249 1169.878 1179.385 1201.129 1402.754 1407.300 1698.823 1898.437 1915.645 1945.346 2153.069 2160.955 2176.349 2200.274 2396.480 2411.112 2427.804 2449.164 2457.920 2645.128 2665.797 2700.918 2725.814 2871.586 2923.910
 490.820 638.528 647.208 857.085 877.900 893.456 924.717 925.380 946.590 955.504 965.930 1124.686 1135.303 1147.255 1165.657 1184.517 1194.023 1421.785 1423.760 1447.695 1649.520 1658.495 1677.346 1694.415 1872.099 1923.131 2420.972 2620.772 2650.629 2664.432 2671.354 2695.974 2702.217 2889.465 2919.081
 99.335 415.853 631.435 720.799 727.285 878.027 891.133 896.029 943.895 957.043 1377.349 1389.934 1404.674 1450.867 1622.281 1627.637 1689.521 1706.274 1915.067 2152.965 2166.892 2172.870 2183.883 2187.722 2375.669 2391.014 2407.648 2419.337 2474.934 2643.428
 108.771 116.167 410.086 449.109 498.428 637.165 661.575 687.367 712.371 889.128 919.564 931.332 936.793 943.197 944.828 1115.273 1399.037 1898.578 1924.295 2133.206 2140.504 2186.906 2197.108 2198.820 2405.119 2419.214 2430.703 2461.627 2627.624 2649.669 2655.118 2665.268 2683.519 2688.854 2696.919
 320.305 383.331 643.332 674.237 681.896 694.680 698.128 722.833 883.645 885.148 915.537 923.303 925.574 1137.095 1209.425 1447.451 1451.049 1456.803 1633.550 1634.159 1661.351 1692.953 1892.007 1899.021 1932.211 1947.816 1961.486 2125.743 2153.990 2182.816 2184.449 2404.052 2414.874 2631.686 2675.897 2681.808 2686.564 2871.799 2884.748 2902.216 2928.803 2936.611 2950.130
 117.319 151.886 657.118 935.471 1136.422 1167.021 1181.750 1377.369 1388.844 1428.077 1623.800 1655.776 1673.934 1721.957 2161.343 2212.733 2408.005 2657.434 2675.865 2689.724 2878.205 2898.790 2916.073
 358.777 616.166 629.198 664.748 685.810 869.319 876.451 892.581 904.317 941.743 953.764 1392.531 1401.605 1429.816 1430.716 1433.362 1628.858 1650.409 1695.264 1873.515 1957.149 2120.671 2134.421 2151.383 2168.235 2194.467 2197.689 2436.427 2482.801 2600.485 2889.353 2892.158 2905.174 2906.294 2920.251 2948.324 2961.907
 27.170 81.717 97.304 236.028 331.638 634.540 648.622 859.805 1206.650 1413.208 1632.416 1643.871 1673.094 1707.911 1722.009 1918.098 1923.947 2150.415 2175.256 2382.496 2428.955 2631.686 2637.040 2647.040 2652.326 2888.551 2923.807 2938.563
 210.198 656.376 662.847 687.719 698.197 701.619 703.015 896.642 917.889 1184.781 1202.101 1374.984 1464.835 1710.677 1867.994 1896.109 2136.851 2365.577 2367.161 2418.140 2468.781 2674.271 2923.106
 91.495 165.310 724.840 858.277 891.178 901.980 910.391 914.416 923.002 928.127 934.088 941.277 1166.132 1180.224 1192.014 1395.361 1674.177 1689.122 1891.339 1896.308 1953.186 1965.587 2139.987 2145.498 2153.289 2154.082 2209.359 2415.834 2644.831 2684.069 2874.682 2945.104
 26.980 605.167 628.592 634.775 660.877 679.900 866.392 925.072 936.121 1203.517 1356.033 1433.749 1473.124 1635.481 1649.715 1661.828 1945.483 2351.543 2411.727 2611.474 2880.833 2914.637 2917.825 2919.974
 39.068 227.485 348.653 372.645 379.319 606.879 637.822 666.332 696.473 698.385 699.617 911.098 950.052 1129.668 1136.975 1159.289 1187.797 1397.032 1399.903 1424.602 1471.238 1657.503 1681.200 1960.916 2142.021 2209.899 2406.878 2628.033 2658.330 2700.536 2868.552 2876.181 2937.463
 40.955 160.535 386.009 610.961 624.404 673.068 713.154 889.892 895.689 934.773 947.437 949.974 1131.575 1132.703 1392.275 1416.113 1427.926 1461.607 1640.096 1655.562 1688.338 1857.898 1921.134 2128.255 2143.248 2375.110 2405.062 2623.116 2900.721 2912.851
 186.650 198.615 258.954 288.642 381.086 611.554 648.125 854.676 883.435 1138.608 1141.066 1176.204 1209.430 1395.542 1444.083 1609.078 1678.584 1690.144 1714.465 1854.056 1860.357 1865.336 1957.715 2156.452 2369.188 2406.638 2439.558 2622.713 2626.321 2654.978 2681.709 2857.921 2902.585
 346.366 607.804 624.045 657.908 690.704 720.650 865.866 904.951 911.203 948.342 1153.906 1157.943 1175.343 1180.590 1198.852 1395.350 1441.909 1644.091 1647.647 1675.916 1682.269 1693.724 1865.605 1906.481 1953.276 2111.286 2156.376 2176.747 2180.748 2181.428 2384.195 2410.984 2431.430 2643.586 2644.071 2655.899 2866.583 2871.782 2896.579 2915.836 2947.095 2954.699
 61.164 62.251 199.650 400.189 612.350 663.365 694.930 922.562 961.128 1132.603 1152.627 1167.788 1178.856 1401.416 1645.635 1665.635 1884.264 2109.159 2150.351 2203.315 2382.625 2424.350 2425.738 2622.962 2637.658 2659.755 2695.812 2900.369 2914.782
 98.561 200.131 619.137 660.522 680.313 696.814 719.111 927.844 928.713 1167.658 1193.221 1389.972 1439.661 1448.961 1666.318 1678.808 1691.299 1712.105 1936.178 1974.241 2120.267 2134.097 2140.746 2211.250 2387.924 2388.205 2393.103 2421.529 2429.520 2447.887 2626.688 2667.827 2688.708 2693.247 2712.977 2718.481 2864.786 2882.224 2931.079 2939.679
 80.314 129.268 155.920 314.855 319.313 448.680 663.269 675.903 681.846 714.452 859.236 939.974 1106.032 1170.110 1387.685 1442.448 1652.065 1654.827 1681.872 1693.428 1857.296 1926.390 2144.248 2152.781 2179.330 2358.353 2401.050 2407.179 2443.448 2650.095 2870.362 2899.825
 220.684 252.745 307.081 309.366 331.475 394.889 403.811 1143.364 1154.620 1180.453 1347.580 1374.237 1456.755 1608.106 1634.953 1654.205 1655.852 1706.069 1721.335 1853.769 1880.461 1922.574 2144.102 2210.863 2361.930 2462.513 2602.911 2632.161 2909.109 2923.418 2934.342
 69.659 288.761 414.053 476.175 708.263 716.724 729.754 874.225 893.009 915.411 918.515 1108.135 1135.768 1396.431 1440.923 1454.610 1651.794 1658.538 1673.496 1723.804 1905.342 1929.164 2140.647 2158.153 2406.620 2427.794 2429.231 2452.961 2629.739 2651.922 2904.035 2963.665
 302.683 336.933 651.267 705.407 909.113 931.424 933.678 1116.351 1124.366 1146.571 1371.062 1661.839 1663.087 1668.603 1670.173 1677.267 1897.743 1912.071 1928.926 2120.487 2149.125 2158.116 2166.510 2200.695 2388.947 2400.050 2617.828 2644.079 2657.116 2675.877 2707.158 2716.974 2890.898 2919.659 2934.269 2952.189
 85.477 147.576 616.041 645.846 660.947 685.246 707.389 893.053 899.861 912.329 1146.668 1190.684 1440.757 1677.129 1853.051 2150.368 2183.309 2191.607 2436.481 2447.025 2685.948 2701.964 2898.280 2904.278 2923.628
 506.251 544.088 724.375 746.537 969.573 1006.792 1220.358 1231.128 1455.877 1490.580 1531.319 1743.725 1754.872 2013.645 2280.029 2498.359 2504.388 2735.370 2758.662 2955.668 2961.264
 268.967 504.996 772.842 985.960 991.353 1206.763 1210.865 1221.717 1263.710 1512.006 1772.726 1793.668 1948.330 1980.277 2239.393 2442.048 2509.449 2725.757 2750.402 2806.954 2966.229 2969.451 2984.470
 95.174 343.700 439.471 504.154 534.099 698.139 708.862 709.907 711.245 729.732 748.231 1210.857 1216.094 1223.905 1464.770 1492.254 1497.361 1524.845 1744.506 1788.552 1952.030 1962.931 1968.631 1969.869 2209.235 2220.991 2228.706 2249.063 2254.912 2303.212 2464.222 2476.963 2492.110 2528.947 2689.239 2701.226 2704.422 2740.568 2750.917 2754.457
 73.129 185.224 241.102 370.558 509.135 517.852 715.418 729.849 755.913 943.111 976.644 981.810 984.440 988.791 996.579 1001.756 1190.323 1472.616 1709.654 1729.010 1745.247 1756.671 1772.978 2242.488 2513.901 2690.949 2957.207 2961.430 2982.634 2988.822
 210.624 292.452 522.515 527.163 690.405 745.857 764.811 941.108 1002.871 1008.895 1020.887 1037.663 1241.253 1461.587 1474.133 1485.287 1492.671 1508.757 1742.980 1774.546 1784.637 1971.227 2271.520 2515.188 2688.329 2727.585 2734.598 2745.064 2775.037 2973.344 2995.639
 197.018 243.607 710.256 721.105 732.754 747.646 774.488 781.501 952.973 966.946 1005.784 1028.751 1034.060 1039.194 1216.311 1274.154 1278.177 1438.643 1453.437 1459.095 1544.600 1699.474 1729.506 1754.934 1760.214 1776.751 1925.203 1949.153 2005.509 2031.673 2246.921 2466.497 2478.831 2503.965 2512.165 2978.527
 55.708 418.199 537.950 545.357 695.494 951.773 964.179 984.178 1189.852 1218.145 1232.546 1243.117 1251.613 1449.640 1494.838 1532.456 1705.661 1708.619 1710.246 1768.359 1795.669 1956.916 1970.750 1971.687 1988.029 2230.776 2242.665 2246.572 2251.938 2451.732 2675.175 2721.306 2737.263 2949.834 2993.727
 368.721 748.009 758.739 1219.096 1220.305 1225.961 1231.502 1232.214 1264.277 1275.995 1280.433 1285.042 1453.085 1485.888 1501.910 1720.085 1761.601 1769.250 1949.392 2008.411 2237.693 2262.968 2280.418 2282.629 2456.672 2460.225 2495.385 2714.101 2736.614 2773.245
 72.187 239.371 275.992 510.302 712.892 743.396 751.294 761.692 762.245 967.400 985.689 1010.934 1200.800 1235.547 1236.668 1241.063 1271.478 1286.670 1290.076 1293.481 1463.948 1477.859 1483.027 1721.059 1723.659 1729.951 1731.039 1785.612 1980.350 2001.482 2025.209 2195.773 2216.644 2238.428 2244.076 2272.040 2277.818 2524.097 2541.712 2696.485 2751.308 2796.176 2974.209 2976.877 2982.179 2992.595 2998.274
 227.675 502.080 509.632 532.872 748.392 982.075 1025.798 1037.144 1051.434 1478.779 1527.452 1692.739 1708.298 1714.492 1753.057 1947.731 2039.508 2199.041 2215.949 2227.103 2237.747 2243.697 2251.099 2261.418 2273.701 2465.204 2502.761 2523.657 2714.837 2751.215 2942.908 2961.231 2977.107
 284.013 509.678 701.115 732.484 768.264 770.899 797.961 922.895 1023.160 1177.607 1230.433 1281.387 1289.785 1715.150 1717.487 1784.410 1785.141 1998.879 2015.191 2238.487 2247.713 2296.028 2425.440 2751.677 2804.185 2990.452
 34.538 324.224 336.802 407.341 493.746 760.367 762.601 1262.803 1450.672 1466.497 1486.878 1498.693 1539.669 1952.122 2191.967 2437.621 2478.859 2508.258 2542.320 2713.216 2751.356 2788.429 2798.338 2942.267 2953.121 2959.205 2980.126
 493.978 500.907 512.167 739.114 751.395 970.396 995.581 997.126 1034.316 1228.693 1237.391 1261.170 1262.741 1266.766 1429.643 1726.377 1946.278 1976.359 2173.872 2203.688 2290.522 2292.111 2537.077 2548.361 2727.366 2954.294 2969.830
 196.688 324.283 360.339 435.574 750.076 949.279 1042.941 1215.447 1529.009 1532.366 1700.532 1760.026 1958.390 1996.829 2238.282 2247.732 2460.748 2743.996 2754.334 2929.670 2963.841
 57.804 185.003 199.727 216.541 474.208 516.438 680.936 691.135 694.498 705.795 1008.635 1020.415 1244.852 1245.839 1258.841 1286.476 1508.304 1699.905 1752.725 1764.511 1777.335 2037.616 2056.895 2228.802 2229.668 2230.360 2255.274 2281.360 2435.430 2497.475 2704.102 2710.206 2753.032 2937.518 2953.321 2969.221 2991.068
 510.209 527.226 734.711 749.450 1019.496 1221.412 1510.837 1780.516 1955.511 1973.990 2010.282 2013.789 2030.186 2194.738 2236.099 2250.116 2430.225 2467.535 2479.015 2711.467 2927.001
 203.671 225.524 350.533 541.271 732.774 742.867 788.251 985.685 1050.477 1187.936 1235.387 1243.387 1477.293 1501.010 1530.139 2021.231 2205.232 2221.235 2534.695 2937.208 2938.494 2968.326 2990.345
 298.057 445.287 464.039 511.330 985.362 994.148 1200.880 1249.654 1448.329 1755.329 1762.967 1769.254 1986.267 1989.577 2201.241 2216.202 2272.696 2457.915 2515.251 2527.776 2683.430 2760.350 2783.050 2922.480 2939.560 2962.245
 964.901 989.574 1008.475 1197.909 1242.124 1281.528 1517.728 1766.894 1767.223 1959.527 2205.309 2241.101 2264.777 2274.313 2496.202 2704.806 2721.435 2785.933 2967.359
 274.133 335.120 412.908 724.237 727.426 984.177 1013.594 1040.057 1207.264 1485.993 1487.725 1497.032 1526.162 1724.788 1784.198 1932.007 1971.248 2006.390 2199.647 2284.450 2461.319 2462.760 2497.944 2501.228 2698.762 2976.655
 510.511 750.236 963.014 970.674 975.713 1191.816 1236.797 1434.398 1442.713 1449.218 1470.457 1692.271 1727.604 1927.825 1943.495 1948.780 1974.492 2181.758 2217.277 2234.838 2245.175 2492.544 2499.062 2990.844 2995.932
 678.520 700.595 722.093 730.425 755.392 1212.894 1226.567 1439.430 1469.946 1671.783 1718.716 1765.172 1941.232 1988.474 1992.344 2219.823 2712.450 2713.897 2769.442
 116.347 198.019 673.282 989.551 1001.913 1197.022 1213.839 1224.799 1230.782 1234.920 1416.186 1425.487 1431.942 1452.310 1468.428 1470.622 1695.168 1731.314 1929.098 1957.820 1960.280 2188.877 2195.433 2213.174 2228.245 2234.564 2242.620 2672.069 2698.579 2708.253 2961.618 2977.751
 47.272 304.473 317.943 704.944 728.504 732.292 749.146 913.002 950.421 982.742 1008.324 1157.826 1158.976 1195.655 1229.254 1242.716 1255.992 1489.670 1504.426 1711.376 1713.645 1738.741 1747.465 1976.811 2017.643 2263.781 2464.268 2490.598 2507.411 2666.084 2683.899 2735.584 2749.621 2958.109 2987.870
 107.157 298.991 300.528 682.789 725.456 759.407 934.834 962.993 972.990 1266.203 1481.550 1492.492 1699.944 1713.313 1738.606 1755.787 2024.233 2182.659 2255.442 2256.164 2428.382 2434.708 2449.727 2450.665 2652.733 2696.841 2714.355 2763.798 2776.097 2960.610 2961.628 2981.080 2991.035
 17.079 103.418 346.989 355.486 508.030 518.427 685.306 740.015 762.138 766.190 928.993 935.684 948.128 960.255 966.718 1442.524 1468.591 1512.295 1694.126 1716.900 1739.739 2202.723 2452.411 2507.975 2699.011 2721.168 2949.695 2989.398
 2.884 99.092 301.698 705.910 765.151 920.353 923.956 961.496 1231.565 1235.498 1258.172 1439.145 1455.896 1463.718 1493.166 1497.879 1520.016 1746.682 2203.028 2278.161 2432.245 2451.704 2473.578 2476.861 2520.666 2700.271 2730.408 2746.503 2756.968 2953.587 2982.964 2986.683 2990.162 2998.500
 291.053 703.064 717.427 927.601 1215.923 1243.097 1442.937 1453.439 1759.882 1964.865 1979.227 1983.379 1989.421 2191.229 2200.224 2210.545 2226.209 2275.633 2450.739 2708.698 2709.652 2750.223 2759.685
 10.060 95.701 747.650 764.609 936.869 964.678 1006.277 1209.924 1428.691 1460.784 1481.459 1535.763 1958.776 1961.171 1970.711 2198.167 2257.358 2480.200 2490.848 2509.039 2515.783 2698.825 2699.946 2730.420 2738.502
 346.246 705.822 748.091 960.184 966.316 969.064 981.522 998.526 1187.991 1190.371 1472.921 1478.783 1525.824 1697.142 1742.852 1756.787 2207.974 2222.864 2237.646 2258.626 2687.635 2741.724 2753.726 2764.969 2935.448
 37.218 99.450 334.584 607.979 634.269 697.265 702.827 871.301 923.247 1126.126 1157.577 1159.101 1188.897 1382.603 1395.033 1422.838 1424.689 1867.072 1880.211 1895.802 1951.840 2169.369 2197.696 2399.548 2425.870 2630.981 2680.406 2879.323 2905.293 2927.571
 83.808 92.797 429.894 661.016 677.400 684.351 685.745 863.680 889.721 895.934 925.293 1098.289 1102.952 1118.596 1127.775 1145.715 1159.661 1371.810 1408.048 1426.588 1684.597 1925.314 1929.252 1959.939 2102.120 2178.735 2354.272 2395.637 2607.370 2627.369 2629.326 2943.149
 12.475 621.152 858.335 880.350 908.923 911.532 1144.629 1358.096 1438.939 1629.235 1881.665 1893.258 2177.655 2183.689 2370.912 2430.785 2436.634 2447.327 2629.143 2643.659 2670.765 2706.521 2879.668 2948.015
 636.022 694.410 844.787 869.955 1362.900 1372.188 1446.648 1601.783 1630.364 1645.930 2357.968 2364.657 2419.813 2616.857 2675.836 2704.037 2898.129 2909.146
 349.631 630.749 660.822 662.321 678.607 689.759 873.350 888.144 938.233 1087.382 1119.239 1174.273 1376.457 1610.587 1851.943 1862.931 1894.036 1895.166 2099.961 2109.416 2114.283 2353.346 2368.131 2375.849 2379.900 2401.746 2643.943 2651.480 2878.310 2898.614 2906.091 2936.921
 139.633 633.294 889.222 891.995 894.308 911.671 1115.431 1169.003 1214.213 1439.525 1604.610 1635.877 1652.684 1668.104 1671.431 1676.674 1935.622 2091.236 2108.161 2125.341 2131.446 2147.218 2188.939 2190.106 2355.934 2592.594 2658.944 2873.660 2923.471 2937.504
 88.320 103.412 222.405 243.224 369.590 610.770 642.537 660.074 702.278 836.533 879.571 881.223 1112.201 1153.455 1174.422 1175.822 1402.253 1436.823 1606.071 1663.926 1881.279 1888.628 1902.832 1953.066 2166.996 2341.275 2358.170 2407.792 2430.265 2454.546 2598.015 2606.504 2689.386 2855.246 2880.429 2928.894
 486.661 715.515 860.807 1157.887 1168.756 1378.821 1398.938 1399.641 1404.602 1419.588 1615.436 1643.663 1676.964 1858.024 1881.705 1885.149 1895.919 1915.839 1921.618 1956.938 2101.448 2139.981 2356.472 2359.911 2395.917 2614.805 2637.936 2643.789 2690.796 2873.921 2900.788 2902.927 2938.995 2943.251
 589.858 601.146 638.303 865.492 902.048 903.942 922.427 931.903 936.433 1140.499 1377.821 1385.280 1610.458 1630.401 1642.911 1877.524 1934.542 1940.430 2130.697 2147.911 2192.117 2348.622 2378.181 2698.752 2704.053 2865.094 2959.035
 292.537 638.905 641.302 655.452 894.291 1131.014 1182.082 1212.529 1361.207 1414.835 1637.632 1646.831 1693.714 1875.792 2122.054 2371.214 2384.434 2404.593 2417.330 2653.088 2922.686
 41.822 306.624 564.789 566.834 581.319 582.524 583.474 802.625 843.703 877.862 882.189 1111.096 1347.968 1350.193 1377.160 1393.444 1562.811 1594.379 1603.590 1796.426 1801.963 1829.475 1841.790 1872.390 2101.604 2316.948 2327.339 2342.355 2371.577 2576.946 2614.415 2629.014 2644.126 2802.373 2858.761 2866.905 2887.872
 75.380 265.088 293.806 316.255 566.219 579.236 583.201 588.797 601.839 607.838 825.662 845.491 873.318 881.521 1048.322 1118.422 1330.171 1331.696 1382.637 1575.088 1593.670 1864.398 1879.481 2055.129 2069.805 2070.929 2089.789 2090.097 2093.194 2095.844 2309.113 2315.703 2345.415 2384.901 2413.510 2583.182 2605.531 2628.993
 300.394 334.782 342.272 644.273 875.995 885.799 890.064 1073.685 1100.349 1129.644 1328.799 1348.289 1366.503 1392.497 1596.429 1631.731 1648.309 1843.830 2057.352 2113.374 2325.601 2853.511 2872.439 2882.071 2897.112
 587.392 595.318 603.369 648.811 868.269 1046.646 1106.201 1111.007 1156.316 1289.027 1308.211 1331.228 1357.700 1369.574 1397.301 1407.446 1573.227 1591.192 1615.010 1636.163 1656.243 1824.274 1849.427 1865.307 1911.641 2070.012 2092.348 2094.533 2098.942 2103.903 2114.873 2122.831 2152.345 2301.807 2361.349 2371.606 2375.636 2393.954 2548.338 2627.116 2822.060 2855.456 2873.642
 618.316 619.956 834.008 860.987 862.763 884.931 1079.527 1150.198 1315.254 1373.776 1376.091 1397.631 1553.706 1561.803 1573.197 1635.950 1822.295 1874.675 1892.115 2332.380 2334.369 2336.936 2384.881 2393.825 2402.888 2577.921 2617.133 2849.077 2857.338 2859.602 2862.989 2870.554 2871.957 2887.873
 38.105 569.693 647.759 842.196 883.747 1092.211 1143.869 1346.745 1629.980 1810.991 2053.105 2108.564 2119.103 2135.972 2341.199 2342.460 2609.169 2898.117
 251.058 626.498 822.528 824.627 877.862 1058.756 1296.906 1369.514 1592.252 1601.512 1602.201 1619.517 1643.882 1645.153 1824.002 1837.671 1854.215 2047.594 2077.360 2102.291 2132.374 2343.917 2345.535 2347.249 2384.259 2389.226 2562.538 2590.182 2629.324 2636.180 2648.268 2845.059 2857.713 2873.760 2887.922
 21.741 80.532 378.504 555.805 594.315 620.732 814.028 884.014 1090.391 1098.594 1136.146 1157.538 1340.404 1404.740 1550.682 1592.997 1601.413 1626.672 1662.285 1835.428 1838.206 1866.485 2069.768 2116.426 2130.377 2381.515 2563.838 2650.617 2798.422 2802.321 2822.139 2866.220 2868.742 2883.951 2900.578
 341.587 407.880 427.612 575.993 580.465 588.108 631.810 637.020 830.608 831.773 889.629 1131.775 1141.338 1362.350 1371.332 1396.032 1585.804 1637.325 1645.367 1810.659 1825.171 1826.586 1837.960 1871.375 2055.094 2332.783 2374.174 2390.977 2573.630 2639.707 2864.130 2871.184
 61.649 577.855 579.535 587.767 607.584 806.016 814.322 840.836 857.506 882.579 1116.778 1380.110 1578.561 1613.024 1621.606 1625.895 1852.563 1858.705 2062.362 2078.148 2079.663 2089.678 2112.613 2128.392 2366.319 2376.101 2546.054 2562.253 2610.947 2612.874 2616.557 2632.669 2640.712 2793.005 2829.021 2863.455 2866.588 2919.560
 44.336 86.557 525.264 534.348 602.273 765.353 787.086 791.708 824.749 826.408 846.093 1042.790 1081.650 1304.945 1311.381 1319.394 1529.350 1546.758 1589.895 1789.525 1829.350 1845.215 2260.531 2307.694 2347.917 2532.379 2559.194 2586.359 2809.939
 19.927 122.185 467.177 552.654 585.586 588.514 608.973 753.430 818.901 1058.914 1069.017 1115.847 1282.869 1554.672 1582.209 1777.855 1810.206 1827.292 2059.099 2069.271 2084.956 2085.342 2099.860 2119.937 2264.723 2271.477 2312.212 2347.997 2349.577 2531.396 2591.370 2603.658
 523.711 549.948 584.854 596.949 763.662 814.313 815.105 1064.699 1097.430 1298.074 1309.600 1320.209 1329.021 1344.129 1521.155 1526.931 1527.070 1572.648 1581.907 1583.699 1597.690 1606.332 1612.865 1793.947 2036.242 2057.986 2083.086 2086.930 2272.862 2301.743 2533.542 2549.714 2561.186 2585.323 2743.782 2767.855 2824.311 2839.096
 331.203 411.560 483.760 490.008 544.748 584.209 769.184 786.242 811.336 846.650 864.907 1014.108 1049.567 1055.356 1057.113 1069.659 1247.271 1284.376 1296.077 1341.534 2045.600 2268.762 2281.172 2310.623 2315.387 2358.852 2361.623 2551.530 2808.722 2822.271 2828.428 2861.025
 82.992 93.019 403.142 790.175 1006.317 1038.761 1306.467 1314.317 1335.162 1553.067 1556.190 1869.905 2074.527 2282.535 2503.560 2506.396 2559.846 2791.946 2796.810 2801.134 2823.491
 230.618 472.800 605.212 766.496 770.245 821.753 843.560 1004.069 1015.322 1043.319 1070.223 1113.834 1117.231 1315.628 1358.567 1541.971 1577.089 1753.137 1844.343 2086.217 2551.113 2553.023 2809.690
 544.297 792.625 803.647 838.709 1047.623 1062.694 1065.568 1104.170 1113.390 1756.202 1815.062 2040.565 2116.568 2333.019 2500.196 2516.699 2536.076 2769.728 2788.058
 19.113 59.845 122.689 336.879 782.270 787.140 808.384 1090.945 1099.049 1285.416 1301.264 1310.900 1314.085 1319.034 1324.422 1362.294 1501.871 1541.355 1544.968 1549.766 1555.073 2072.305 2073.117 2083.438 2098.517 2102.967 2314.645 2513.929 2540.496 2559.903 2768.696 2778.947
 10.896 337.520 371.826 531.611 571.079 581.066 783.897 843.585 1092.639 1093.160 1263.990 1299.660 1308.311 1315.451 1325.133 1541.807 1560.984 1578.419 1798.120 1819.871 1837.223 1996.695 2029.890 2042.676 2068.942 2253.102 2343.508 2347.136 2520.363 2549.548 2551.327 2594.642 2598.409
 52.609 78.042 460.995 504.883 524.242 531.975 540.350 563.610 769.941 811.430 1073.604 1317.509 1345.344 1543.695 1748.323 2052.660 2066.482 2079.203 2109.320 2246.796 2268.513 2302.437 2305.441 2314.031 2319.066 2490.057 2540.266 2548.712 2550.632 2561.315 2591.536 2612.744 2767.671 2788.260
 49.930 188.320 243.689 722.453 777.558 960.938 968.000 986.720 1195.673 1197.008 1246.442 1256.550 1496.448 1721.577 1941.023 1987.728 2022.626 2046.823 2185.501 2256.135 2430.672 2482.031 2525.412
 238.760 405.611 470.772 481.297 506.339 514.391 534.449 728.256 747.053 764.703 968.817 1221.971 1498.505 1710.441 1732.928 1976.417 2045.749 2200.510 2270.082 2481.820 2525.650 2729.139 2985.258
 347.751 482.327 528.245 714.671 796.624 942.260 981.020 992.575 1286.862 1459.292 1488.029 1500.008 1519.263 1702.614 1724.904 1763.309 1939.489 1978.086 2013.697 2196.394 2211.004 2254.002 2275.959 2283.396 2430.114 2453.940 2461.928 2474.318 2526.130 2736.205 2754.715 2964.796
 93.863 286.061 502.684 516.684 671.968 735.412 957.060 978.477 988.424 1040.928 1199.495 1431.114 1742.958 1750.752 1950.777 2025.373 2277.535 2449.127 2511.803 2688.222 2749.420 2981.534 2994.782
 161.396 495.390 497.925 508.092 543.322 714.079 762.789 784.939 998.076 1005.192 1210.078 1222.752 1236.743 1476.227 1536.732 1728.043 1775.965 1927.189 2005.876 2011.596 2293.618 2441.775 2463.021 2482.060
 174.909 471.953 714.946 728.330 955.030 956.145 972.665 1199.898 1232.887 1254.967 1713.325 1716.116 1940.921 2207.309 2275.803 2462.599 2485.524 2496.073 2507.063 2789.274
 465.265 725.379 981.911 1007.009 1017.352 1021.890 1206.141 1212.118 1272.315 1506.622 1518.331 1527.205 1717.675 1735.055 1746.313 1967.819 1994.098 2471.923 2485.718 2501.821 2506.743 2535.202 2721.349 2750.575 2974.845
 75.739 97.371 504.528 526.482 756.074 975.173 984.357 993.166 994.716 1018.312 1211.555 1215.160 1277.170 1282.167 1448.886 1489.201 1531.704 1540.807 1719.873 1724.406 1737.229 1747.412 1967.144 1977.804 1990.359 2012.015 2023.003 2222.901 2728.304 2730.542 2774.342 2956.865 2964.151
 495.252 530.373 533.620 710.284 789.010 957.883 986.456 1037.655 1237.501 1440.356 1479.123 1512.176 1727.721 1750.097 1930.749 1969.254 2001.192 2002.589 2047.742 2180.941 2249.313 2282.368 2447.885 2479.948 2508.531 2519.751 2737.707 2755.306 2951.960 2987.674
 97.238 315.152 543.679 703.043 731.728 785.405 933.412 947.310 961.209 1006.390 1025.859 1028.216 1045.041 1239.756 1257.855 1540.117 1676.353 1712.310 1725.714 1739.164 1998.695 2000.734 2015.305 2223.357 2228.230 2246.151 2254.109 2255.796 2270.913 2452.898 2466.962 2676.185 2754.210 2763.578 2962.056 2963.054 2968.135
 246.104 403.520 408.329 500.351 761.473 772.138 801.344 807.137 1003.948 1025.836 1050.629 1268.845 1498.892 1515.294 1551.652 1721.226 1722.775 1780.854 1797.153 1812.469 2012.201 2064.633 2209.361 2242.241 2246.481 2255.850 2285.721 2481.977 2500.946 2538.247 2751.307
 503.518 527.530 742.241 794.667 957.145 973.228 1010.388 1027.205 1036.711 1222.183 1224.287 1292.424 1543.113 1557.595 1730.297 1765.571 1981.272 2009.617 2018.137 2237.868 2488.727 2697.356 2736.528 2761.111 2946.058 2951.838 2997.423
 508.228 743.475 765.065 781.721 944.333 1479.853 1483.132 1485.027 1493.710 1501.248 1513.832 1552.419 1975.827 1983.570 2046.991 2219.644 2245.670 2258.866 2291.987 2308.492 2528.303 2542.164 2543.928 2558.780 2712.922 2781.688 2949.840
 512.125 526.471 779.281 800.828 965.504 1058.085 1246.356 1251.870 1271.077 1277.977 1291.690 1298.526 1483.822 1518.965 1526.408 1732.770 1744.706 1749.269 1778.507 1792.348 1972.105 1990.902 2009.950 2027.362 2039.941 2059.761 2211.718 2240.193 2243.577 2267.065 2279.355 2293.967 2515.866 2722.454 2747.688
 40.144 92.249 535.037 544.479 719.638 739.307 743.124 749.705 760.314 778.395 795.179 800.267 998.398 1033.500 1058.018 1238.745 1239.592 1255.342 1530.906 1729.533 1743.917 1948.776 2005.007 2007.755 2221.354 2242.470 2252.224 2254.526 2287.473 2496.106 2543.525 2740.089 2741.532 2776.662 2973.295 2977.958 2988.686 2995.400 2998.801
 494.960 514.317 572.149 964.501 1219.588 1289.617 1290.088 1318.507 1470.039 1475.380 1501.381 1502.226 1971.304 1972.548 2003.675 2044.791 2209.122 2223.265 2238.818 2261.163 2292.997 2489.762 2497.564 2504.363 2509.898 2534.848 2550.822 2740.590 2762.299 2802.405
 253.034 740.811 766.009 789.904 990.060 1017.115 1050.796 1250.278 1251.991 1280.241 1289.187 1696.740 1739.260 1741.654 1809.488 1983.713 1998.799 2040.917 2063.644 2250.543 2264.754 2268.897 2302.761 2526.039 2696.307 2708.133 2731.498 2762.238 2764.615 2767.350 2979.312
 33.524 111.855 422.278 522.698 530.055 536.728 704.005 770.159 772.398 799.878 1018.332 1035.044 1071.927 1217.982 1225.957 1252.444 1528.498 1557.930 1747.581 1983.771 2011.565 2016.716 2029.806 2227.473 2250.506 2286.409 2321.883 2456.712 2485.516 2512.776 2699.681 2774.265 2792.980 2963.559 2966.471 2975.882
 15.955 89.426 125.531 294.694 430.693 473.667 520.148 546.094 725.300 976.240 980.539 1029.702 1209.791 1254.781 1482.589 1490.282 1497.920 1502.506 1750.331 1804.028 1964.357 2012.075 2034.873 2237.590 2464.190 2537.364 2717.945 2740.323 2961.405
 62.590 270.966 713.761 721.423 758.991 759.333 806.702 974.811 983.711 991.562 1003.039 1041.269 1246.745 1256.963 1272.195 1279.080 1498.596 1508.388 1707.885 1743.243 1760.051 1770.948 1785.369 1819.767 1975.098 1982.727 1985.336 2006.828 2021.743 2028.778 2052.498 2237.371 2244.496 2250.111 2265.569 2279.338 2289.513 2294.294 2494.461 2523.625 2554.946 2736.551 2747.508 2766.610
 99.349 272.802 558.976 760.473 785.571 805.274 1048.130 1073.555 1278.024 1287.413 1294.335 1313.404 1510.053 1517.396 1527.042 1792.203 1797.583 1805.536 1853.931 2033.807 2068.257 2069.731 2082.328 2786.633 2807.926 2815.705 2843.312
 308.285 468.835 506.006 533.436 753.403 766.384 1034.048 1045.506 1073.523 1259.846 1265.640 1275.509 1502.490 1504.460 1519.858 1532.343 1534.212 1540.426 1545.978 1751.106 1803.719 2028.358 2058.387 2257.093 2329.350 2529.963 2539.212 2541.980 2552.135 2578.545 2581.615 2760.140 2827.419
 279.495 573.116 579.271 774.437 799.510 1023.372 1042.856 1044.666 1270.486 1306.765 1320.078 1496.289 1509.719 1539.221 1552.929 1571.256 1778.290 1783.218 2010.933 2109.444 2252.528 2280.568 2298.258 2305.250 2509.218 2523.335 2544.611 2786.972
 73.089 234.631 823.007 993.565 1276.198 1277.171 1301.511 1347.617 1356.110 1509.780 1563.174 1581.447 1801.798 2025.039 2058.655 2098.198 2259.932 2270.028 2334.078 2499.967 2562.231 2749.072 2839.054
 598.075 816.545 1030.817 1049.891 1078.079 1264.473 1509.360 1539.536 1564.938 1567.833 1586.695 1755.832 2014.245 2016.301 2036.163 2063.267 2077.367 2095.587 2256.684 2316.480 2506.625 2524.946 2525.380 2548.891 2567.224 2799.234 2815.999
 219.742 451.426 464.053 491.485 507.854 530.932 770.287 784.077 808.895 843.291 1026.436 1042.447 1080.025 1254.888 1284.538 1515.219 1518.155 1565.522 1751.438 1776.244 1805.503 1815.720 1858.449 2020.594 2021.775 2061.683 2266.989 2275.329 2299.421 2308.182 2312.456 2340.513 2520.028 2527.406 2546.345 2575.149 2578.541 2796.932
 248.284 272.683 525.656 568.043 570.392 796.318 988.510 1041.641 1052.978 1055.688 1059.958 1267.744 1285.165 1317.831 1544.004 1552.725 1574.364 1603.479 1745.221 1796.624 1805.016 1819.723 2003.432 2029.004 2038.903 2041.383 2262.629 2309.123 2561.660 2587.739 2781.665
 150.960 236.850 324.757 363.630 526.725 593.064 731.186 753.928 789.999 800.259 809.548 823.870 1021.802 1052.136 1062.816 1070.737 1072.135 1075.906 1271.854 1334.627 1338.014 1345.434 1491.576 1516.103 1575.432 1580.361 1594.406 1771.877 1797.989 1804.608 1851.588 2014.209 2025.305 2032.585 2071.528 2080.714 2251.919 2258.321 2285.278 2311.940 2516.199 2529.031 2552.305 2556.716 2566.494 2787.267 2805.410 2816.871 2844.272
 178.921 380.643 382.943 419.376 489.541 542.288 556.129 580.206 750.590 808.534 812.439 824.768 1016.068 1068.236 1526.667 1546.083 1549.822 1582.239 1743.207 1747.004 1763.441 1799.124 1848.630 2012.586 2055.616 2057.963 2089.599 2316.989 2331.469 2342.764 2577.839 2595.560 2597.106 2758.800 2763.988 2775.575 2790.130
 54.025 287.336 437.585 507.656 521.467 526.733 559.395 572.319 753.285 810.686 1042.740 1061.868 1070.895 1091.522 1092.768 1313.833 1759.249 1763.519 2013.813 2064.807 2280.310 2325.538 2510.574 2546.097 2748.474 2764.978 2782.143 2788.555 2797.276
 121.878 165.939 727.438 779.636 792.287 795.597 986.947 1022.150 1033.524 1253.539 1300.873 1302.121 1309.030 1477.926 1704.158 1747.185 1752.573 1770.882 1814.530 1963.698 2030.755 2047.639 2209.304 2244.395 2251.955 2474.181 2486.746 2490.175 2515.412 2550.633 2761.765
 358.627 359.930 426.390 534.120 538.232 550.698 569.784 706.319 754.383 773.124 1010.903 1046.928 1061.977 1259.898 1283.446 1289.335 1479.428 1492.192 1510.940 1573.951 1760.213 1772.481 1780.772 2017.220 2236.851 2283.921 2291.440 2540.626 2732.956 2765.530 2774.442 2796.853 2816.262 2825.255 2979.573 2995.417
 82.287 125.142 226.928 529.468 567.607 709.390 730.078 782.822 992.751 1022.375 1234.525 1239.054 1479.260 1484.238 1486.370 1512.146 1524.657 1554.277 1759.121 1962.469 1969.519 1970.899 2005.447 2007.966 2017.939 2235.208 2274.701 2277.417 2287.778 2489.724 2556.442 2792.893 2986.801
 203.438 409.049 461.269 503.752 536.646 741.504 759.187 1004.983 1026.481 1242.678 1245.924 1251.958 1464.129 1488.313 1497.661 1548.765 1732.270 1756.701 1811.251 2000.683 2001.442 2005.895 2213.109 2226.596 2241.020 2251.870 2282.747 2290.763 2522.933 2737.675 2750.463 2762.759 2778.961 2807.956 2971.665
 80.665 421.471 532.181 548.922 706.888 1034.409 1466.331 1486.845 1535.905 1747.974 2207.844 2268.608 2470.832 2500.829 2551.518 2553.276 2747.135 2749.268 2757.101 2774.073 2811.684
[truncated: 6,537 more chars]
