# Supplementary material for: Visual physiology of the layer 4 cortical circuit in silico
Source: PLoS Comput Biol. 2018 Nov 12;14(11):e1006535. doi: 10.1371/journal.pcbi.1006535 (PMC6258373; doi:10.1371/journal.pcbi.1006535)
Supplement: SI 1 — (ZIP) [file pcbi.1006535.s011.zip › SI_1/example_1/1.csv]

index type x y z tuning morphology cell_par
0 Scnn1a 28.753 161.705 5.132 0.0 example_1/cell_models/395830185/Scnn1a-Tg3-Cre_Ai14_IVSCC_-177300.01.02.01_473845048_m.swc example_1/cell_models/395830185/472363762_fit.json
1 Scnn1a 90.095 -95.061 -41.935 180.0 example_1/cell_models/395830185/Scnn1a-Tg3-Cre_Ai14_IVSCC_-177300.01.02.01_473845048_m.swc example_1/cell_models/395830185/472363762_fit.json
2 Rorb 75.852 -312.582 -25.985 0.0 example_1/cell_models/314804042/Rorb-IRES2-Cre-D_Ai14_IVSCC_-168053.05.01.01_325404214_m.swc example_1/cell_models/314804042/473863510_fit.json
3 Rorb -22.738 -8.452 43.956 180.0 example_1/cell_models/314804042/Rorb-IRES2-Cre-D_Ai14_IVSCC_-168053.05.01.01_325404214_m.swc example_1/cell_models/314804042/473863510_fit.json
4 Nr5a1 79.136 193.451 24.242 0.0 example_1/cell_models/318808427/Nr5a1-Cre_Ai14_IVSCC_-169250.03.02.01_471087815_m.swc example_1/cell_models/318808427/473863035_fit.json
5 Nr5a1 -304.100 -77.848 -31.042 180.0 example_1/cell_models/318808427/Nr5a1-Cre_Ai14_IVSCC_-169250.03.02.01_471087815_m.swc example_1/cell_models/318808427/473863035_fit.json
6 PV1 -130.063 -341.596 11.121 None example_1/cell_models/330080937/Pvalb-IRES-Cre_Ai14_IVSCC_-176847.04.02.01_470522102_m.swc example_1/cell_models/330080937/472912177_fit.json
7 PV1 -151.367 247.909 -25.224 None example_1/cell_models/330080937/Pvalb-IRES-Cre_Ai14_IVSCC_-176847.04.02.01_470522102_m.swc example_1/cell_models/330080937/472912177_fit.json
8 PV2 135.449 -151.770 -7.968 None example_1/cell_models/318331342/Pvalb-IRES-Cre_Ai14_IVSCC_-169125.03.01.01_469628681_m.swc example_1/cell_models/318331342/473862421_fit.json
9 PV2 -322.867 -44.969 -24.682 None example_1/cell_models/318331342/Pvalb-IRES-Cre_Ai14_IVSCC_-169125.03.01.01_469628681_m.swc example_1/cell_models/318331342/473862421_fit.json
10 LIF_exc 93.396 830.695 20.426 0 None None
11 LIF_exc -812.821 29.825 -29.450 120.0 None None
12 LIF_exc -812.821 29.825 -29.450 240.0 None None
13 LIF_inh 123.816 -704.620 -5.732 None None None
14 LIF_inh -471.148 458.264 -16.688 None None None
