# Supplementary material for: Visual physiology of the layer 4 cortical circuit in silico
Source: PLoS Comput Biol. 2018 Nov 12;14(11):e1006535. doi: 10.1371/journal.pcbi.1006535 (PMC6258373; doi:10.1371/journal.pcbi.1006535)
Supplement: SI 1 — (ZIP) [file pcbi.1006535.s011.zip › SI_1/example_1/cell_models/318331342/modfiles/Im.mod]

: Reference:		Adams et al. 1982 - M-currents and other potassium currents in bullfrog sympathetic neurones
: Comment: corrected rates using q10 = 2.3, target temperature 34, orginal 21

NEURON	{
	SUFFIX Im
	USEION k READ ek WRITE ik
	RANGE gbar, g, ik
}

UNITS	{
	(S) = (siemens)
	(mV) = (millivolt)
	(mA) = (milliamp)
}

PARAMETER	{
	gbar = 0.00001 (S/cm2) 
}

ASSIGNED	{
	v	(mV)
	ek	(mV)
	ik	(mA/cm2)
	g	(S/cm2)
	celsius (degC)
	mInf
	mTau
	mAlpha
	mBeta
}

STATE	{ 
	m
}

BREAKPOINT	{
	SOLVE states METHOD cnexp
	g = gbar*m
	ik = g*(v-ek)
}

DERIVATIVE states	{
	rates()
	m' = (mInf-m)/mTau
}

INITIAL{
	rates()
	m = mInf
}

PROCEDURE rates(){
  LOCAL qt
  qt = 2.3^((celsius-21)/10)

	UNITSOFF
		mAlpha = 3.3e-3*exp(2.5*0.04*(v - -35))
		mBeta = 3.3e-3*exp(-2.5*0.04*(v - -35))
		mInf = mAlpha/(mAlpha + mBeta)
		mTau = (1/(mAlpha + mBeta))/qt
	UNITSON
}
