# Supplementary material for: Visual physiology of the layer 4 cortical circuit in silico
Source: PLoS Comput Biol. 2018 Nov 12;14(11):e1006535. doi: 10.1371/journal.pcbi.1006535 (PMC6258373; doi:10.1371/journal.pcbi.1006535)
Supplement: SI 1 — (ZIP) [file pcbi.1006535.s011.zip › SI_1/example_1/cell_models/318331342/modfiles/Kv3_1.mod]

: Comment: Kv3-like potassium current

NEURON	{
	SUFFIX Kv3_1
	USEION k READ ek WRITE ik
	RANGE gbar, g, ik 
}

UNITS	{
	(S) = (siemens)
	(mV) = (millivolt)
	(mA) = (milliamp)
}

PARAMETER	{
	gbar = 0.00001 (S/cm2)
	vshift = 0 (mV)
}

ASSIGNED	{
	v	(mV)
	ek	(mV)
	ik	(mA/cm2)
	g	(S/cm2)
	mInf
	mTau
}

STATE	{ 
	m
}

BREAKPOINT	{
	SOLVE states METHOD cnexp
	g = gbar*m
	ik = g*(v-ek)
}

DERIVATIVE states	{
	rates()
	m' = (mInf-m)/mTau
}

INITIAL{
	rates()
	m = mInf
}

PROCEDURE rates(){
	UNITSOFF
		mInf =  1/(1+exp(((v -(18.700 + vshift))/(-9.700))))
		mTau =  0.2*20.000/(1+exp(((v -(-46.560 + vshift))/(-44.140))))
	UNITSON
}
