# Supplementary material for: Visual physiology of the layer 4 cortical circuit in silico
Source: PLoS Comput Biol. 2018 Nov 12;14(11):e1006535. doi: 10.1371/journal.pcbi.1006535 (PMC6258373; doi:10.1371/journal.pcbi.1006535)
Supplement: SI 1 — (ZIP) [file pcbi.1006535.s011.zip › SI_1/example_1/cell_models/318331342/modfiles/SK.mod]

: SK-type calcium-activated potassium current
: Reference : Kohler et al. 1996

NEURON {
       SUFFIX SK
       USEION k READ ek WRITE ik
       USEION ca READ cai
       RANGE gbar, g, ik
}

UNITS {
      (mV) = (millivolt)
      (mA) = (milliamp)
      (mM) = (milli/liter)
}

PARAMETER {
          v            (mV)
          gbar = .000001 (mho/cm2)
          zTau = 1              (ms)
          ek           (mV)
          cai          (mM)
}

ASSIGNED {
         zInf
         ik            (mA/cm2)
         g	       (S/cm2)
}

STATE {
      z   FROM 0 TO 1
}

BREAKPOINT {
           SOLVE states METHOD cnexp
           g  = gbar * z
           ik   =  g * (v - ek)
}

DERIVATIVE states {
        rates(cai)
        z' = (zInf - z) / zTau
}

PROCEDURE rates(ca(mM)) {
          if(ca < 1e-7){
	              ca = ca + 1e-07
          }
          zInf = 1/(1 + (0.00043 / ca)^4.8)
}

INITIAL {
        rates(cai)
        z = zInf
}
