# Supplementary material for: Visual physiology of the layer 4 cortical circuit in silico
Source: PLoS Comput Biol. 2018 Nov 12;14(11):e1006535. doi: 10.1371/journal.pcbi.1006535 (PMC6258373; doi:10.1371/journal.pcbi.1006535)
Supplement: SI 1 — (ZIP) [file pcbi.1006535.s011.zip › SI_1/example_1/cell_models/318331342/modfiles/Ca_HVA.mod]

: Reference:		Reuveni, Friedman, Amitai, and Gutnick, J.Neurosci. 1993

NEURON	{
	SUFFIX Ca_HVA
	USEION ca READ eca WRITE ica
	RANGE gbar, g, ica 
}

UNITS	{
	(S) = (siemens)
	(mV) = (millivolt)
	(mA) = (milliamp)
}

PARAMETER	{
	gbar = 0.00001 (S/cm2) 
}

ASSIGNED	{
	v	(mV)
	eca	(mV)
	ica	(mA/cm2)
	g	(S/cm2)
	mInf
	mTau
	mAlpha
	mBeta
	hInf
	hTau
	hAlpha
	hBeta
}

STATE	{ 
	m
	h
}

BREAKPOINT	{
	SOLVE states METHOD cnexp
	g = gbar*m*m*h
	ica = g*(v-eca)
}

DERIVATIVE states	{
	rates()
	m' = (mInf-m)/mTau
	h' = (hInf-h)/hTau
}

INITIAL{
	rates()
	m = mInf
	h = hInf
}

PROCEDURE rates(){
	UNITSOFF
    :   if((v == -27) ){        
    :       v = v+0.0001
    :   }
		:mAlpha =  (0.055*(-27-v))/(exp((-27-v)/3.8) - 1)
		mAlpha = 0.055 * vtrap(-27 - v, 3.8)        
		mBeta  =  (0.94*exp((-75-v)/17))
		mInf = mAlpha/(mAlpha + mBeta)
		mTau = 1/(mAlpha + mBeta)
		hAlpha =  (0.000457*exp((-13-v)/50))
		hBeta  =  (0.0065/(exp((-v-15)/28)+1))
		hInf = hAlpha/(hAlpha + hBeta)
		hTau = 1/(hAlpha + hBeta)
	UNITSON
}

FUNCTION vtrap(x, y) { : Traps for 0 in denominator of rate equations
	UNITSOFF
	if (fabs(x / y) < 1e-6) {
		vtrap = y * (1 - x / y / 2)
	} else {
		vtrap = x / (exp(x / y) - 1)
	}
	UNITSON
}
