# Supplementary material for: Visual physiology of the layer 4 cortical circuit in silico
Source: PLoS Comput Biol. 2018 Nov 12;14(11):e1006535. doi: 10.1371/journal.pcbi.1006535 (PMC6258373; doi:10.1371/journal.pcbi.1006535)
Supplement: SI 1 — (ZIP) [file pcbi.1006535.s011.zip › SI_1/example_1/cell_models/318331342/modfiles/NaV.mod]

TITLE Mouse sodium current
: Kinetics of Carter et al. (2012)
: Based on 37 degC recordings from mouse hippocampal CA1 pyramids

NEURON {
  SUFFIX NaV
  USEION na READ ena WRITE ina
  RANGE g, gbar
}

UNITS { 
	(mV) = (millivolt)
	(S) = (siemens)
}

PARAMETER {
	gbar = .015			(S/cm2)

	: kinetic parameters
	Con = 0.01			(/ms)					: closed -> inactivated transitions
	Coff = 40				(/ms)					: inactivated -> closed transitions
	Oon = 8					(/ms)					: open -> Ineg transition
	Ooff = 0.05			(/ms)					: Ineg -> open transition
	alpha = 400			(/ms)
	beta = 12				(/ms)
	gamma = 250			(/ms)					: opening
	delta = 60			(/ms)					: closing

	alfac = 2.51
	btfac = 5.32

	: Vdep
	x1 = 24				(mV)								: Vdep of activation (alpha)
	x2 = -24			(mV)								: Vdep of deactivation (beta)
}

ASSIGNED {

	: rates
	f01  		(/ms)
	f02  		(/ms)
	f03 		(/ms)
	f04			(/ms)
	f0O 		(/ms)
	f11 		(/ms)
	f12 		(/ms)
	f13 		(/ms)
	f14 		(/ms)
	f1n 		(/ms)
	fi1 		(/ms)
	fi2 		(/ms)
	fi3 		(/ms)
	fi4 		(/ms)
	fi5 		(/ms)
	fin 		(/ms)

	b01 		(/ms)
	b02 		(/ms)
	b03 		(/ms)
	b04			(/ms)
	b0O 		(/ms)
	b11  		(/ms)
	b12 		(/ms)
	b13 		(/ms)
	b14 		(/ms)
	b1n 		(/ms)
	bi1 		(/ms)
	bi2 		(/ms)
	bi3 		(/ms)
	bi4 		(/ms)
	bi5 		(/ms)
	bin 		(/ms)
	
	v				(mV)
 	ena			(mV)
	ina			(milliamp/cm2)
	g				(S/cm2)
	celsius (degC)
}

STATE {
	C1 FROM 0 TO 1
	C2 FROM 0 TO 1
	C3 FROM 0 TO 1
	C4 FROM 0 TO 1
	C5 FROM 0 TO 1
	I1 FROM 0 TO 1
	I2 FROM 0 TO 1
	I3 FROM 0 TO 1
	I4 FROM 0 TO 1
	I5 FROM 0 TO 1
	O FROM 0 TO 1
	I6 FROM 0 TO 1
}

BREAKPOINT {
	SOLVE activation METHOD sparse
	g = gbar * O
	ina = g * (v - ena)
}

INITIAL {
 rates(v)
 SOLVE seqinitial
}

KINETIC activation
{
	rates(v)
	~ C1 <-> C2					(f01,b01)
	~ C2 <-> C3					(f02,b02)
	~ C3 <-> C4					(f03,b03)
	~ C4 <-> C5					(f04,b04)
	~ C5 <-> O					(f0O,b0O)
	~ O <-> I6					(fin,bin)
	~ I1 <-> I2					(f11,b11)
	~ I2 <-> I3					(f12,b12)
	~ I3 <-> I4					(f13,b13)
	~ I4 <-> I5					(f14,b14)
	~ I5 <-> I6					(f1n,b1n)
	~ C1 <-> I1					(fi1,bi1)
	~ C2 <-> I2					(fi2,bi2)
	~ C3 <-> I3					(fi3,bi3)
 	~ C4 <-> I4					(fi4,bi4)
 	~ C5 <-> I5					(fi5,bi5)

	CONSERVE C1 + C2 + C3 + C4 + C5 + O + I1 + I2 + I3 + I4 + I5 + I6 = 1
}

LINEAR seqinitial { : sets initial equilibrium
	~          I1*bi1 + C2*b01 - C1*(    fi1+f01) = 0
	~ C1*f01 + I2*bi2 + C3*b02 - C2*(b01+fi2+f02) = 0
	~ C2*f02 + I3*bi3 + C4*b03 - C3*(b02+fi3+f03) = 0
	~ C3*f03 + I4*bi4 + C5*b04 - C4*(b03+fi4+f04) = 0
	~ C4*f04 + I5*bi5 + O*b0O  - C5*(b04+fi5+f0O) = 0
	~ C5*f0O + I6*bin          - O*(b0O+fin)      = 0

	~          C1*fi1 + I2*b11 - I1*(    bi1+f11) = 0
	~ I1*f11 + C2*fi2 + I3*b12 - I2*(b11+bi2+f12) = 0
	~ I2*f12 + C3*fi3 + I4*bi3 - I3*(b12+bi3+f13) = 0
	~ I3*f13 + C4*fi4 + I5*b14 - I4*(b13+bi4+f14) = 0
	~ I4*f14 + C5*fi5 + I6*b1n - I5*(b14+bi5+f1n) = 0
	
	~ C1 + C2 + C3 + C4 + C5 + O + I1 + I2 + I3 + I4 + I5 + I6 = 1
}

PROCEDURE rates(v(mV) )
{
  LOCAL qt
  qt = 2.3^((celsius-37)/10)

	f01 = qt * 4 * alpha * exp(v/x1)
	f02 = qt * 3 * alpha * exp(v/x1)
	f03 = qt * 2 * alpha * exp(v/x1)
	f04 = qt * 1 * alpha * exp(v/x1)
	f0O = qt * gamma
	f11 = qt * 4 * alpha * alfac * exp(v/x1)
	f12 = qt * 3 * alpha * alfac * exp(v/x1)
	f13 = qt * 2 * alpha * alfac * exp(v/x1)
	f14 = qt * 1 * alpha * alfac * exp(v/x1)
	f1n = qt * gamma
	fi1 = qt * Con
	fi2 = qt * Con * alfac
	fi3 = qt * Con * alfac^2
	fi4 = qt * Con * alfac^3
	fi5 = qt * Con * alfac^4
	fin = qt * Oon

	b01 = qt * 1 * beta * exp(v/x2)
	b02 = qt * 2 * beta * exp(v/x2)
	b03 = qt * 3 * beta * exp(v/x2)
	b04 = qt * 4 * beta * exp(v/x2)
	b0O = qt * delta
	b11 = qt * 1 * beta * exp(v/x2) / btfac
	b12 = qt * 2 * beta * exp(v/x2) / btfac
	b13 = qt * 3 * beta * exp(v/x2) / btfac
	b14 = qt * 4 * beta * exp(v/x2) / btfac
	b1n = qt * delta
	bi1 = qt * Coff
	bi2 = qt * Coff / (btfac)
	bi3 = qt * Coff / (btfac^2)
	bi4 = qt * Coff / (btfac^3)
	bi5 = qt * Coff / (btfac^4)
	bin = qt * Ooff
}
