# Supplementary material for: Visual physiology of the layer 4 cortical circuit in silico
Source: PLoS Comput Biol. 2018 Nov 12;14(11):e1006535. doi: 10.1371/journal.pcbi.1006535 (PMC6258373; doi:10.1371/journal.pcbi.1006535)
Supplement: SI 1 — (ZIP) [file pcbi.1006535.s011.zip › SI_1/example_1/cell_models/318331342/modfiles/Ih.mod]

: Reference:		Kole,Hallermann,and Stuart, J. Neurosci. 2006

NEURON	{
	SUFFIX Ih
	NONSPECIFIC_CURRENT ihcn
	RANGE gbar, g, ihcn 
}

UNITS	{
	(S) = (siemens)
	(mV) = (millivolt)
	(mA) = (milliamp)
}

PARAMETER	{
	gbar = 0.00001 (S/cm2) 
	ehcn =  -45.0 (mV)
}

ASSIGNED	{
	v	(mV)
	ihcn	(mA/cm2)
	g	(S/cm2)
	mInf
	mTau
	mAlpha
	mBeta
}

STATE	{ 
	m
}

BREAKPOINT	{
	SOLVE states METHOD cnexp
	g = gbar*m
	ihcn = g*(v-ehcn)
}

DERIVATIVE states	{
	rates()
	m' = (mInf-m)/mTau
}

INITIAL{
	rates()
	m = mInf
}

PROCEDURE rates(){
	UNITSOFF
    :    if(v == -154.9){
    :       v = v + 0.0001
    :    }
		:mAlpha =  0.001*6.43*(v+154.9)/(exp((v+154.9)/11.9)-1)
		mAlpha = 0.001 * 6.43 * vtrap(v + 154.9, 11.9)
		mBeta  =  0.001*193*exp(v/33.1)
		mInf = mAlpha/(mAlpha + mBeta)
		mTau = 1/(mAlpha + mBeta)
	UNITSON
}

FUNCTION vtrap(x, y) { : Traps for 0 in denominator of rate equations
	UNITSOFF
	if (fabs(x / y) < 1e-6) {
		vtrap = y * (1 - x / y / 2)
	} else {
		vtrap = x / (exp(x / y) - 1)
	}
	UNITSON
}
