# Supplementary material for: Visual physiology of the layer 4 cortical circuit in silico
Source: PLoS Comput Biol. 2018 Nov 12;14(11):e1006535. doi: 10.1371/journal.pcbi.1006535 (PMC6258373; doi:10.1371/journal.pcbi.1006535)
Supplement: SI 1 — (ZIP) [file pcbi.1006535.s011.zip › SI_1/example_1/cell_models/318331342/ephys_sweeps.json]

[
  {
    "bridge_balance_mohm": 14.3467636108398,
    "id": 396317735,
    "leak_pa": 0.0,
    "num_spikes": 3,
    "peak_deflection": 0.0,
    "post_noise_rms_mv": 0.0349943935871124,
    "post_vm_mv": -74.8700103759766,
    "pre_noise_rms_mv": 0.0453682616353035,
    "pre_vm_mv": -75.039436340332,
    "slow_noise_rms_mv": 0.108440607786179,
    "slow_vm_mv": -75.039436340332,
    "specimen_id": 318331342,
    "stimulus_absolute_amplitude": 440.000008650188,
    "stimulus_description": "C2SSTRIPLE141203[7]",
    "stimulus_duration": 0.072995,
    "stimulus_interval": 0.032,
    "stimulus_name": "Short Square - Triple",
    "stimulus_relative_amplitude": 4.4,
    "stimulus_start_time": 1.92,
    "stimulus_units": "pA",
    "sweep_number": 91,
    "vm_delta_mv": 0.169425964355469
  },
  {
    "bridge_balance_mohm": 14.3467636108398,
    "id": 396317659,
    "leak_pa": 0.0,
    "num_spikes": 3,
    "peak_deflection": 0.0,
    "post_noise_rms_mv": 0.0417181439697742,
    "post_vm_mv": -74.2061462402344,
    "pre_noise_rms_mv": 0.0397664941847324,
    "pre_vm_mv": -74.1670913696289,
    "slow_noise_rms_mv": 0.10644856095314,
    "slow_vm_mv": -74.1670913696289,
    "specimen_id": 318331342,
    "stimulus_absolute_amplitude": 440.000008650188,
    "stimulus_description": "C2SSTRIPLE141203[2]",
    "stimulus_duration": 0.032995,
    "stimulus_interval": 0.012,
    "stimulus_name": "Short Square - Triple",
    "stimulus_relative_amplitude": 4.4,
    "stimulus_start_time": 1.92,
    "stimulus_units": "pA",
    "sweep_number": 70,
    "vm_delta_mv": 0.0390548706054688
  },
  {
    "bridge_balance_mohm": 14.3467636108398,
    "id": 396317657,
    "leak_pa": 0.0,
    "num_spikes": 0,
    "peak_deflection": 0.0,
    "post_noise_rms_mv": 0.0341046005487442,
    "post_vm_mv": -69.5110626220703,
    "pre_noise_rms_mv": 0.0427581332623959,
    "pre_vm_mv": -74.0174407958984,
    "slow_noise_rms_mv": 0.134641394019127,
    "slow_vm_mv": -74.0174407958984,
    "specimen_id": 318331342,
    "stimulus_absolute_amplitude": 800.000010681146,
    "stimulus_description": "C1RP25PR1S141203[0]",
    "stimulus_duration": 31.997495,
    "stimulus_interval": 0.0,
    "stimulus_name": "Ramp",
    "stimulus_relative_amplitude": 1.0,
    "stimulus_start_time": 0.9225,
    "stimulus_units": "pA",
    "sweep_number": 7,
    "vm_delta_mv": 4.50637817382812
  },
  {
    "bridge_balance_mohm": 0.0,
    "id": 396317602,
    "leak_pa": 0.0,
    "num_spikes": 0,
    "peak_deflection": 0.0,
    "post_noise_rms_mv": 0.0,
    "post_vm_mv": 0.0,
    "pre_noise_rms_mv": 0.0,
    "pre_vm_mv": 0.0,
    "slow_noise_rms_mv": 0.0,
    "slow_vm_mv": 0.0,
    "specimen_id": 318331342,
    "stimulus_absolute_amplitude": 9.99999977648258,
    "stimulus_description": "EXTPBREAKN141203[0]",
    "stimulus_duration": 0.069995,
    "stimulus_interval": 0.05,
    "stimulus_name": "Test",
    "stimulus_relative_amplitude": 1.0,
    "stimulus_start_time": 0.03,
    "stimulus_units": "mV",
    "sweep_number": 5,
    "vm_delta_mv": 0.0
  },
  {
    "bridge_balance_mohm": 14.3467636108398,
    "id": 396317587,
    "leak_pa": 0.0,
    "num_spikes": 0,
    "peak_deflection": -35.8125,
    "post_noise_rms_mv": 0.0445856191217899,
    "post_vm_mv": -73.5983963012695,
    "pre_noise_rms_mv": 0.0415744855999947,
    "pre_vm_mv": -74.1648025512695,
    "slow_noise_rms_mv": 0.117921479046345,
    "slow_vm_mv": -74.1648025512695,
    "specimen_id": 318331342,
    "stimulus_absolute_amplitude": 200.000002670286,
    "stimulus_description": "C1LSFINEST141203[0]",
    "stimulus_duration": 0.999995,
    "stimulus_interval": 0.0,
    "stimulus_name": "Long Square",
    "stimulus_relative_amplitude": 2.0,
    "stimulus_start_time": 0.92,
    "stimulus_units": "pA",
    "sweep_number": 46,
    "vm_delta_mv": 0.56640625
  },
  {
    "bridge_balance_mohm": 14.3467636108398,
    "id": 396317673,
    "leak_pa": 0.0,
    "num_spikes": 3,
    "peak_deflection": 0.0,
    "post_noise_rms_mv": 0.0331187695264816,
    "post_vm_mv": -74.4050140380859,
    "pre_noise_rms_mv": 0.0367516279220581,
    "pre_vm_mv": -74.3954238891602,
    "slow_noise_rms_mv": 0.102984830737114,
    "slow_vm_mv": -74.3954238891602,
    "specimen_id": 318331342,
    "stimulus_absolute_amplitude": 440.000008650188,
    "stimulus_description": "C2SSTRIPLE141203[0]",
    "stimulus_duration": 0.016995,
    "stimulus_interval": 0.004,
    "stimulus_name": "Short Square - Triple",
    "stimulus_relative_amplitude": 4.4,
    "stimulus_start_time": 1.92,
    "stimulus_units": "pA",
    "sweep_number": 76,
    "vm_delta_mv": 0.00959014892578125
  },
  {
    "bridge_balance_mohm": 14.3467636108398,
    "id": 396317727,
    "leak_pa": 0.0,
    "num_spikes": 3,
    "peak_deflection": 0.0,
    "post_noise_rms_mv": 0.0343402214348316,
    "post_vm_mv": -74.9384384155273,
    "pre_noise_rms_mv": 0.0415716469287872,
    "pre_vm_mv": -74.8676834106445,
    "slow_noise_rms_mv": 0.107118129730225,
    "slow_vm_mv": -74.8676834106445,
    "specimen_id": 318331342,
    "stimulus_absolute_amplitude": 440.000008650188,
    "stimulus_description": "C2SSTRIPLE141203[5]",
    "stimulus_duration": 0.056995,
    "stimulus_interval": 0.024,
    "stimulus_name": "Short Square - Triple",
    "stimulus_relative_amplitude": 4.4,
    "stimulus_start_time": 1.92,
    "stimulus_units": "pA",
    "sweep_number": 89,
    "vm_delta_mv": 0.0707550048828125
  },
  {
    "bridge_balance_mohm": 14.3467636108398,
    "id": 396317492,
    "leak_pa": 0.0,
    "num_spikes": 1,
    "peak_deflection": 0.0,
    "post_noise_rms_mv": 0.035011500120163,
    "post_vm_mv": -73.0050964355469,
    "pre_noise_rms_mv": 0.0420732870697975,
    "pre_vm_mv": -73.6457672119141,
    "slow_noise_rms_mv": 0.115398772060871,
    "slow_vm_mv": -73.6457672119141,
    "specimen_id": 318331342,
    "stimulus_absolute_amplitude": 440.000008650188,
    "stimulus_description": "C1SSFINEST141203[0]",
    "stimulus_duration": 0.002995,
    "stimulus_interval": 0.0,
    "stimulus_name": "Short Square",
    "stimulus_relative_amplitude": 4.4,
    "stimulus_start_time": 0.92,
    "stimulus_units": "pA",
    "sweep_number": 16,
    "vm_delta_mv": 0.640670776367188
  },
  {
    "bridge_balance_mohm": 14.3467636108398,
    "id": 396317480,
    "leak_pa": 0.0,
    "num_spikes": 0,
    "peak_deflection": 0.0,
    "post_noise_rms_mv": 0.0370542630553246,
    "post_vm_mv": -74.1026611328125,
    "pre_noise_rms_mv": 0.0386448614299297,
    "pre_vm_mv": -74.5809478759766,
    "slow_noise_rms_mv": 0.092220813035965,
    "slow_vm_mv": -74.5809478759766,
    "specimen_id": 318331342,
    "stimulus_absolute_amplitude": 299.999997066536,
    "stimulus_description": "C1SSCOARSE141203[2]",
    "stimulus_duration": 0.002995,
    "stimulus_interval": 0.0,
    "stimulus_name": "Short Square",
    "stimulus_relative_amplitude": 1.0,
    "stimulus_start_time": 0.92,
    "stimulus_units": "pA",
    "sweep_number": 11,
    "vm_delta_mv": 0.478286743164062
  },
  {
    "bridge_balance_mohm": 14.3467636108398,
    "id": 396317671,
    "leak_pa": 0.0,
    "num_spikes": 3,
    "peak_deflection": 0.0,
    "post_noise_rms_mv": 0.0438205190002918,
    "post_vm_mv": -74.3138122558594,
    "pre_noise_rms_mv": 0.0388292372226715,
    "pre_vm_mv": -74.4353713989258,
    "slow_noise_rms_mv": 0.137937486171722,
    "slow_vm_mv": -74.4353713989258,
    "specimen_id": 318331342,
    "stimulus_absolute_amplitude": 440.000008650188,
    "stimulus_description": "C2SSTRIPLE141203[7]",
    "stimulus_duration": 0.072995,
    "stimulus_interval": 0.032,
    "stimulus_name": "Short Square - Triple",
    "stimulus_relative_amplitude": 4.4,
    "stimulus_start_time": 1.92,
    "stimulus_units": "pA",
    "sweep_number": 75,
    "vm_delta_mv": 0.121559143066406
  },
  {
    "bridge_balance_mohm": 14.3467636108398,
    "id": 396317665,
    "leak_pa": 0.0,
    "num_spikes": 3,
    "peak_deflection": 0.0,
    "post_noise_rms_mv": 0.0378519333899021,
    "post_vm_mv": -74.4306030273438,
    "pre_noise_rms_mv": 0.0415804274380207,
    "pre_vm_mv": -74.3367767333984,
    "slow_noise_rms_mv": 0.138898938894272,
    "slow_vm_mv": -74.3367767333984,
    "specimen_id": 318331342,
    "stimulus_absolute_amplitude": 440.000008650188,
    "stimulus_description": "C2SSTRIPLE141203[4]",
    "stimulus_duration": 0.048995,
    "stimulus_interval": 0.02,
    "stimulus_name": "Short Square - Triple",
    "stimulus_relative_amplitude": 4.4,
    "stimulus_start_time": 1.92,
    "stimulus_units": "pA",
    "sweep_number": 72,
    "vm_delta_mv": 0.0938262939453125
  },
  {
    "bridge_balance_mohm": 14.3467636108398,
    "id": 396317649,
    "leak_pa": 0.0,
    "num_spikes": 1911,
    "peak_deflection": 0.0,
    "post_noise_rms_mv": 0.0296980738639832,
    "post_vm_mv": -74.4103012084961,
    "pre_noise_rms_mv": 0.0389744713902473,
    "pre_vm_mv": -74.0208129882812,
    "slow_noise_rms_mv": 0.091159276664257,
    "slow_vm_mv": -74.0208129882812,
    "specimen_id": 318331342,
    "stimulus_absolute_amplitude": 537.125011135231,
    "stimulus_description": "C2NSRMPRHE141203[0]",
    "stimulus_duration": 29.999985,
    "stimulus_interval": 5.0e-06,
    "stimulus_name": "Ramp to Rheobase",
    "stimulus_relative_amplitude": 2.1,
    "stimulus_start_time": 1.92001,
    "stimulus_units": "pA",
    "sweep_number": 67,
    "vm_delta_mv": 0.389488220214844
  },
  {
    "bridge_balance_mohm": 14.3467636108398,
    "id": 396317662,
    "leak_pa": 0.0,
    "num_spikes": 3,
    "peak_deflection": 0.0,
    "post_noise_rms_mv": 0.0430538840591908,
    "post_vm_mv": -74.467399597168,
    "pre_noise_rms_mv": 0.0381957329809666,
    "pre_vm_mv": -74.2580337524414,
    "slow_noise_rms_mv": 0.115871772170067,
    "slow_vm_mv": -74.2580337524414,
    "specimen_id": 318331342,
    "stimulus_absolute_amplitude": 440.000008650188,
    "stimulus_description": "C2SSTRIPLE141203[3]",
    "stimulus_duration": 0.040995,
    "stimulus_interval": 0.016,
    "stimulus_name": "Short Square - Triple",
    "stimulus_relative_amplitude": 4.4,
    "stimulus_start_time": 1.92,
    "stimulus_units": "pA",
    "sweep_number": 71,
    "vm_delta_mv": 0.209365844726562
  },
  {
    "bridge_balance_mohm": 14.3467636108398,
    "id": 396317721,
    "leak_pa": 0.0,
    "num_spikes": 3,
    "peak_deflection": 0.0,
    "post_noise_rms_mv": 0.0367527715861797,
    "post_vm_mv": -74.6655197143555,
    "pre_noise_rms_mv": 0.0542569011449814,
    "pre_vm_mv": -74.6546325683594,
    "slow_noise_rms_mv": 0.133803531527519,
    "slow_vm_mv": -74.6546325683594,
    "specimen_id": 318331342,
    "stimulus_absolute_amplitude": 440.000008650188,
    "stimulus_description": "C2SSTRIPLE141203[3]",
    "stimulus_duration": 0.040995,
    "stimulus_interval": 0.016,
    "stimulus_name": "Short Square - Triple",
    "stimulus_relative_amplitude": 4.4,
    "stimulus_start_time": 1.92,
    "stimulus_units": "pA",
    "sweep_number": 87,
    "vm_delta_mv": 0.0108871459960938
  },
  {
    "bridge_balance_mohm": 14.3467636108398,
    "id": 396317733,
    "leak_pa": 0.0,
    "num_spikes": 3,
    "peak_deflection": 0.0,
    "post_noise_rms_mv": 0.0386286787688732,
    "post_vm_mv": -74.6333312988281,
    "pre_noise_rms_mv": 0.038653552532196,
    "pre_vm_mv": -74.6403579711914,
    "slow_noise_rms_mv": 0.127410799264908,
    "slow_vm_mv": -74.6403579711914,
    "specimen_id": 318331342,
    "stimulus_absolute_amplitude": 440.000008650188,
    "stimulus_description": "C2SSTRIPLE141203[6]",
    "stimulus_duration": 0.064995,
    "stimulus_interval": 0.028,
    "stimulus_name": "Short Square - Triple",
    "stimulus_relative_amplitude": 4.4,
    "stimulus_start_time": 1.92,
    "stimulus_units": "pA",
    "sweep_number": 90,
    "vm_delta_mv": 0.00702667236328125
  },
  {
    "bridge_balance_mohm": 14.3467636108398,
    "id": 396317589,
    "leak_pa": 0.0,
    "num_spikes": 81,
    "peak_deflection": 0.0,
    "post_noise_rms_mv": 0.0344438068568707,
    "post_vm_mv": -74.9108963012695,
    "pre_noise_rms_mv": 0.03635298833251,
    "pre_vm_mv": -74.148323059082,
    "slow_noise_rms_mv": 0.109278209507465,
    "slow_vm_mv": -74.148323059082,
    "specimen_id": 318331342,
    "stimulus_absolute_amplitude": 210.00000349769,
    "stimulus_description": "C1LSFINEST141203[0]",
    "stimulus_duration": 0.999995,
    "stimulus_interval": 0.0,
    "stimulus_name": "Long Square",
    "stimulus_relative_amplitude": 2.1,
    "stimulus_start_time": 0.92,
    "stimulus_units": "pA",
    "sweep_number": 47,
    "vm_delta_mv": 0.7625732421875
  },
  {
    "bridge_balance_mohm": 14.3467636108398,
    "id": 396317711,
    "leak_pa": 0.0,
    "num_spikes": 3,
    "peak_deflection": 0.0,
    "post_noise_rms_mv": 0.0391527414321899,
    "post_vm_mv": -74.4891586303711,
    "pre_noise_rms_mv": 0.0447724796831608,
    "pre_vm_mv": -74.4191818237305,
    "slow_noise_rms_mv": 0.143109366297722,
    "slow_vm_mv": -74.4191818237305,
    "specimen_id": 318331342,
    "stimulus_absolute_amplitude": 440.000008650188,
    "stimulus_description": "C2SSTRIPLE141203[7]",
    "stimulus_duration": 0.072995,
    "stimulus_interval": 0.032,
    "stimulus_name": "Short Square - Triple",
    "stimulus_relative_amplitude": 4.4,
    "stimulus_start_time": 1.92,
    "stimulus_units": "pA",
    "sweep_number": 83,
    "vm_delta_mv": 0.069976806640625
  },
  {
    "bridge_balance_mohm": 14.3467636108398,
    "id": 396317577,
    "leak_pa": 0.0,
    "num_spikes": 119,
    "peak_deflection": 0.0,
    "post_noise_rms_mv": 0.0431266203522682,
    "post_vm_mv": -75.5428237915039,
    "pre_noise_rms_mv": 0.0392552800476551,
    "pre_vm_mv": -74.0573959350586,
    "slow_noise_rms_mv": 0.0910041257739067,
    "slow_vm_mv": -74.0573959350586,
    "specimen_id": 318331342,
    "stimulus_absolute_amplitude": 269.999994584325,
    "stimulus_description": "C1LSCOARSE141203[19]",
    "stimulus_duration": 0.999995,
    "stimulus_interval": 0.0,
    "stimulus_name": "Long Square",
    "stimulus_relative_amplitude": 1.0,
    "stimulus_start_time": 0.92,
    "stimulus_units": "pA",
    "sweep_number": 41,
    "vm_delta_mv": 1.48542785644531
  },
  {
    "bridge_balance_mohm": 14.3467636108398,
    "id": 396317575,
    "leak_pa": 0.0,
    "num_spikes": 107,
    "peak_deflection": 0.0,
    "post_noise_rms_mv": 0.0392725542187691,
    "post_vm_mv": -74.785026550293,
    "pre_noise_rms_mv": 0.0396023616194725,
    "pre_vm_mv": -73.4142379760742,
    "slow_noise_rms_mv": 0.10039509832859,
    "slow_vm_mv": -73.4142379760742,
    "specimen_id": 318331342,
    "stimulus_absolute_amplitude": 249.999992929517,
    "stimulus_description": "C1LSCOARSE141203[18]",
    "stimulus_duration": 0.999995,
    "stimulus_interval": 0.0,
    "stimulus_name": "Long Square",
    "stimulus_relative_amplitude": 1.0,
    "stimulus_start_time": 0.92,
    "stimulus_units": "pA",
    "sweep_number": 40,
    "vm_delta_mv": 1.37078857421875
  },
  {
    "bridge_balance_mohm": 14.3467636108398,
    "id": 396317571,
    "leak_pa": 0.0,
    "num_spikes": 92,
    "peak_deflection": 0.0,
    "post_noise_rms_mv": 0.0390731394290924,
    "post_vm_mv": -73.9893569946289,
    "pre_noise_rms_mv": 0.0389205291867256,
    "pre_vm_mv": -73.3280563354492,
    "slow_noise_rms_mv": 0.114278733730316,
    "slow_vm_mv": -73.3280563354492,
    "specimen_id": 318331342,
    "stimulus_absolute_amplitude": 230.000005152498,
    "stimulus_description": "C1LSCOARSE141203[17]",
    "stimulus_duration": 0.999995,
    "stimulus_interval": 0.0,
    "stimulus_name": "Long Square",
    "stimulus_relative_amplitude": 1.0,
    "stimulus_start_time": 0.92,
    "stimulus_units": "pA",
    "sweep_number": 39,
    "vm_delta_mv": 0.661300659179688
  },
  {
    "bridge_balance_mohm": 14.3467636108398,
    "id": 396317495,
    "leak_pa": 0.0,
    "num_spikes": 1,
    "peak_deflection": 0.0,
    "post_noise_rms_mv": 0.0357850827276707,
    "post_vm_mv": -73.3806533813477,
    "pre_noise_rms_mv": 0.0364157445728779,
    "pre_vm_mv": -73.8847503662109,
    "slow_noise_rms_mv": 0.100279577076435,
    "slow_vm_mv": -73.8847503662109,
    "specimen_id": 318331342,
    "stimulus_absolute_amplitude": 440.000008650188,
    "stimulus_description": "C1SSFINEST141203[0]",
    "stimulus_duration": 0.002995,
    "stimulus_interval": 0.0,
    "stimulus_name": "Short Square",
    "stimulus_relative_amplitude": 4.4,
    "stimulus_start_time": 0.92,
    "stimulus_units": "pA",
    "sweep_number": 17,
    "vm_delta_mv": 0.504096984863281
  },
  {
    "bridge_balance_mohm": 14.3467636108398,
    "id": 396317717,
    "leak_pa": 0.0,
    "num_spikes": 3,
    "peak_deflection": 0.0,
    "post_noise_rms_mv": 0.0370161272585392,
    "post_vm_mv": -74.5118713378906,
    "pre_noise_rms_mv": 0.0378036610782146,
    "pre_vm_mv": -74.5513610839844,
    "slow_noise_rms_mv": 0.107231445610523,
    "slow_vm_mv": -74.5513610839844,
    "specimen_id": 318331342,
    "stimulus_absolute_amplitude": 440.000008650188,
    "stimulus_description": "C2SSTRIPLE141203[1]",
    "stimulus_duration": 0.024995,
    "stimulus_interval": 0.008,
    "stimulus_name": "Short Square - Triple",
    "stimulus_relative_amplitude": 4.4,
    "stimulus_start_time": 1.92,
    "stimulus_units": "pA",
    "sweep_number": 85,
    "vm_delta_mv": 0.03948974609375
  },
  {
    "bridge_balance_mohm": 14.3467636108398,
    "id": 396317705,
    "leak_pa": 0.0,
    "num_spikes": 3,
    "peak_deflection": 0.0,
    "post_noise_rms_mv": 0.0411503799259663,
    "post_vm_mv": -74.4511642456055,
    "pre_noise_rms_mv": 0.0435682870447636,
    "pre_vm_mv": -74.4351577758789,
    "slow_noise_rms_mv": 0.163822889328003,
    "slow_vm_mv": -74.4351577758789,
    "specimen_id": 318331342,
    "stimulus_absolute_amplitude": 440.000008650188,
    "stimulus_description": "C2SSTRIPLE141203[4]",
    "stimulus_duration": 0.048995,
    "stimulus_interval": 0.02,
    "stimulus_name": "Short Square - Triple",
    "stimulus_relative_amplitude": 4.4,
    "stimulus_start_time": 1.92,
    "stimulus_units": "pA",
    "sweep_number": 80,
    "vm_delta_mv": 0.0160064697265625
  },
  {
    "bridge_balance_mohm": 0.0,
    "id": 396317550,
    "leak_pa": 0.0,
    "num_spikes": 0,
    "peak_deflection": 0.0,
    "post_noise_rms_mv": 0.0,
    "post_vm_mv": 0.0,
    "pre_noise_rms_mv": 0.0,
    "pre_vm_mv": 0.0,
    "slow_noise_rms_mv": 0.0,
    "slow_vm_mv": 0.0,
    "specimen_id": 318331342,
    "stimulus_absolute_amplitude": 9.99999977648258,
    "stimulus_description": "EXTPBREAKN141203[0]",
    "stimulus_duration": 0.069995,
    "stimulus_interval": 0.05,
    "stimulus_name": "Test",
    "stimulus_relative_amplitude": 1.0,
    "stimulus_start_time": 0.03,
    "stimulus_units": "mV",
    "sweep_number": 3,
    "vm_delta_mv": 0.0
  },
  {
    "bridge_balance_mohm": 14.3467636108398,
    "id": 396317561,
    "leak_pa": 0.0,
    "num_spikes": 0,
    "peak_deflection": -41.28125,
    "post_noise_rms_mv": 0.0416801534593105,
    "post_vm_mv": -73.4713745117188,
    "pre_noise_rms_mv": 0.0343757569789886,
    "pre_vm_mv": -74.2304458618164,
    "slow_noise_rms_mv": 0.176646038889885,
    "slow_vm_mv": -74.2304458618164,
    "specimen_id": 318331342,
    "stimulus_absolute_amplitude": 129.99999687846,
    "stimulus_description": "C1LSCOARSE141203[12]",
    "stimulus_duration": 0.999995,
    "stimulus_interval": 0.0,
    "stimulus_name": "Long Square",
    "stimulus_relative_amplitude": 1.0,
    "stimulus_start_time": 0.92,
    "stimulus_units": "pA",
    "sweep_number": 34,
    "vm_delta_mv": 0.759071350097656
  },
  {
    "bridge_balance_mohm": 14.3467636108398,
    "id": 396317579,
    "leak_pa": 0.0,
    "num_spikes": 132,
    "peak_deflection": 0.0,
    "post_noise_rms_mv": 0.0383983626961708,
    "post_vm_mv": -75.5273132324219,
    "pre_noise_rms_mv": 0.0405760034918785,
    "pre_vm_mv": -73.6928863525391,
    "slow_noise_rms_mv": 0.142580628395081,
    "slow_vm_mv": -73.6928863525391,
    "specimen_id": 318331342,
    "stimulus_absolute_amplitude": 289.999996239132,
    "stimulus_description": "C1LSCOARSE141203[20]",
    "stimulus_duration": 0.999995,
    "stimulus_interval": 0.0,
    "stimulus_name": "Long Square",
    "stimulus_relative_amplitude": 1.0,
    "stimulus_start_time": 0.92,
    "stimulus_units": "pA",
    "sweep_number": 42,
    "vm_delta_mv": 1.83442687988281
  },
  {
    "bridge_balance_mohm": 14.3467636108398,
    "id": 396317539,
    "leak_pa": 0.0,
    "num_spikes": 0,
    "peak_deflection": -84.40625,
    "post_noise_rms_mv": 0.043152142316103,
    "post_vm_mv": -74.3294982910156,
    "pre_noise_rms_mv": 0.0344876646995544,
    "pre_vm_mv": -74.0514297485352,
    "slow_noise_rms_mv": 0.0868839174509048,
    "slow_vm_mv": -74.0514297485352,
    "specimen_id": 318331342,
    "stimulus_absolute_amplitude": -50.0000006675716,
    "stimulus_description": "C1LSCOARSE141203[3]",
    "stimulus_duration": 0.999995,
    "stimulus_interval": 0.0,
    "stimulus_name": "Long Square",
    "stimulus_relative_amplitude": 1.0,
    "stimulus_start_time": 0.92,
    "stimulus_units": "pA",
    "sweep_number": 25,
    "vm_delta_mv": 0.278068542480469
  },
  {
    "bridge_balance_mohm": 14.3467636108398,
    "id": 396317528,
    "leak_pa": 0.0,
    "num_spikes": 1,
    "peak_deflection": 0.0,
    "post_noise_rms_mv": 0.0393190011382103,
    "post_vm_mv": -73.3307113647461,
    "pre_noise_rms_mv": 0.0447723045945168,
    "pre_vm_mv": -73.6035995483398,
    "slow_noise_rms_mv": 0.222362875938416,
    "slow_vm_mv": -73.6035995483398,
    "specimen_id": 318331342,
    "stimulus_absolute_amplitude": 440.000008650188,
    "stimulus_description": "C1SSFINEST141203[0]",
    "stimulus_duration": 0.002995,
    "stimulus_interval": 0.0,
    "stimulus_name": "Short Square",
    "stimulus_relative_amplitude": 4.4,
    "stimulus_start_time": 0.92,
    "stimulus_units": "pA",
    "sweep_number": 21,
    "vm_delta_mv": 0.27288818359375
  },
  {
    "bridge_balance_mohm": 14.3467636108398,
    "id": 396317518,
    "leak_pa": 0.0,
    "num_spikes": 1,
    "peak_deflection": 0.0,
    "post_noise_rms_mv": 0.0418727174401283,
    "post_vm_mv": -73.2746429443359,
    "pre_noise_rms_mv": 0.0419340915977955,
    "pre_vm_mv": -73.707763671875,
    "slow_noise_rms_mv": 0.173295140266418,
    "slow_vm_mv": -73.707763671875,
    "specimen_id": 318331342,
    "stimulus_absolute_amplitude": 440.000008650188,
    "stimulus_description": "C1SSFINEST141203[0]",
    "stimulus_duration": 0.002995,
    "stimulus_interval": 0.0,
    "stimulus_name": "Short Square",
    "stimulus_relative_amplitude": 4.4,
    "stimulus_start_time": 0.92,
    "stimulus_units": "pA",
    "sweep_number": 18,
    "vm_delta_mv": 0.433120727539062
  },
  {
    "bridge_balance_mohm": 14.3467636108398,
    "id": 396317546,
    "leak_pa": 0.0,
    "num_spikes": 0,
    "peak_deflection": -70.3125,
    "post_noise_rms_mv": 0.0388499833643436,
    "post_vm_mv": -74.115837097168,
    "pre_noise_rms_mv": 0.0415038019418716,
    "pre_vm_mv": -74.2184066772461,
    "slow_noise_rms_mv": 0.183582752943039,
    "slow_vm_mv": -74.2184066772461,
    "specimen_id": 318331342,
    "stimulus_absolute_amplitude": 9.99999996004197,
    "stimulus_description": "C1LSCOARSE141203[6]",
    "stimulus_duration": 0.999995,
    "stimulus_interval": 0.0,
    "stimulus_name": "Long Square",
    "stimulus_relative_amplitude": 1.0,
    "stimulus_start_time": 0.92,
    "stimulus_units": "pA",
    "sweep_number": 28,
    "vm_delta_mv": 0.102569580078125
  },
  {
    "bridge_balance_mohm": 14.3467636108398,
    "id": 396317620,
    "leak_pa": 0.0,
    "num_spikes": 1,
    "peak_deflection": 0.0,
    "post_noise_rms_mv": 0.0386504605412483,
    "post_vm_mv": -73.8608551025391,
    "pre_noise_rms_mv": 0.038061261177063,
    "pre_vm_mv": -74.3581237792969,
    "slow_noise_rms_mv": 0.143137633800507,
    "slow_vm_mv": -74.3581237792969,
    "specimen_id": 318331342,
    "stimulus_absolute_amplitude": 210.00000349769,
    "stimulus_description": "C2SQRHELNG141203[0]",
    "stimulus_duration": 1.999995,
    "stimulus_interval": 0.0,
    "stimulus_name": "Square - 2s Suprathreshold",
    "stimulus_relative_amplitude": 2.1,
    "stimulus_start_time": 0.92,
    "stimulus_units": "pA",
    "sweep_number": 56,
    "vm_delta_mv": 0.497268676757812
  },
  {
    "bridge_balance_mohm": 0.0,
    "id": 396317573,
    "leak_pa": 0.0,
    "num_spikes": 0,
    "peak_deflection": 0.0,
    "post_noise_rms_mv": 0.0,
    "post_vm_mv": 0.0,
    "pre_noise_rms_mv": 0.0,
    "pre_vm_mv": 0.0,
    "slow_noise_rms_mv": 0.0,
    "slow_vm_mv": 0.0,
    "specimen_id": 318331342,
    "stimulus_absolute_amplitude": 9.99999977648258,
    "stimulus_description": "EXTPBREAKN141203[0]",
    "stimulus_duration": 0.069995,
    "stimulus_interval": 0.05,
    "stimulus_name": "Test",
    "stimulus_relative_amplitude": 1.0,
    "stimulus_start_time": 0.03,
    "stimulus_units": "mV",
    "sweep_number": 4,
    "vm_delta_mv": 0.0
  },
  {
    "bridge_balance_mohm": 14.3467636108398,
    "id": 396317719,
    "leak_pa": 0.0,
    "num_spikes": 3,
    "peak_deflection": 0.0,
    "post_noise_rms_mv": 0.0405222028493881,
    "post_vm_mv": -74.7579727172852,
    "pre_noise_rms_mv": 0.0373946763575077,
    "pre_vm_mv": -74.5851516723633,
    "slow_noise_rms_mv": 0.113611631095409,
    "slow_vm_mv": -74.5851516723633,
    "specimen_id": 318331342,
    "stimulus_absolute_amplitude": 440.000008650188,
    "stimulus_description": "C2SSTRIPLE141203[2]",
    "stimulus_duration": 0.032995,
    "stimulus_interval": 0.012,
    "stimulus_name": "Short Square - Triple",
    "stimulus_relative_amplitude": 4.4,
    "stimulus_start_time": 1.92,
    "stimulus_units": "pA",
    "sweep_number": 86,
    "vm_delta_mv": 0.172821044921875
  },
  {
    "bridge_balance_mohm": 14.3467636108398,
    "id": 396317483,
    "leak_pa": 0.0,
    "num_spikes": 0,
    "peak_deflection": 0.0,
    "post_noise_rms_mv": 0.0416529327630997,
    "post_vm_mv": -73.8195343017578,
    "pre_noise_rms_mv": 0.0454643219709396,
    "pre_vm_mv": -74.4729156494141,
    "slow_noise_rms_mv": 0.126485869288445,
    "slow_vm_mv": -74.4729156494141,
    "specimen_id": 318331342,
    "stimulus_absolute_amplitude": 400.000005340573,
    "stimulus_description": "C1SSCOARSE141203[3]",
    "stimulus_duration": 0.002995,
    "stimulus_interval": 0.0,
    "stimulus_name": "Short Square",
    "stimulus_relative_amplitude": 1.0,
    "stimulus_start_time": 0.92,
    "stimulus_units": "pA",
    "sweep_number": 12,
    "vm_delta_mv": 0.65338134765625
  },
  {
    "bridge_balance_mohm": 14.3467636108398,
    "id": 396317685,
    "leak_pa": 0.0,
    "num_spikes": 0,
    "peak_deflection": 0.0,
    "post_noise_rms_mv": 0.0399375595152378,
    "post_vm_mv": -69.1475296020508,
    "pre_noise_rms_mv": 0.0408476032316685,
    "pre_vm_mv": -74.080696105957,
    "slow_noise_rms_mv": 0.115660510957241,
    "slow_vm_mv": -74.080696105957,
    "specimen_id": 318331342,
    "stimulus_absolute_amplitude": 800.000010681146,
    "stimulus_description": "C1RP25PR1S141203[0]",
    "stimulus_duration": 31.997495,
    "stimulus_interval": 0.0,
    "stimulus_name": "Ramp",
    "stimulus_relative_amplitude": 1.0,
    "stimulus_start_time": 0.9225,
    "stimulus_units": "pA",
    "sweep_number": 8,
    "vm_delta_mv": 4.93316650390625
  },
  {
    "bridge_balance_mohm": 14.3467636108398,
    "id": 396317581,
    "leak_pa": 0.0,
    "num_spikes": 142,
    "peak_deflection": 0.0,
    "post_noise_rms_mv": 0.040799655020237,
    "post_vm_mv": -75.5933227539062,
    "pre_noise_rms_mv": 0.0387769192457199,
    "pre_vm_mv": -73.6913909912109,
    "slow_noise_rms_mv": 0.14163826406002,
    "slow_vm_mv": -73.6913909912109,
    "specimen_id": 318331342,
    "stimulus_absolute_amplitude": 309.999997893939,
    "stimulus_description": "C1LSCOARSE141203[21]",
    "stimulus_duration": 0.999995,
    "stimulus_interval": 0.0,
    "stimulus_name": "Long Square",
    "stimulus_relative_amplitude": 1.0,
    "stimulus_start_time": 0.92,
    "stimulus_units": "pA",
    "sweep_number": 43,
    "vm_delta_mv": 1.90193176269531
  },
  {
    "bridge_balance_mohm": 14.3467636108398,
    "id": 396317490,
    "leak_pa": 0.0,
    "num_spikes": 0,
    "peak_deflection": 0.0,
    "post_noise_rms_mv": 0.0339363850653172,
    "post_vm_mv": -73.280029296875,
    "pre_noise_rms_mv": 0.0310802906751633,
    "pre_vm_mv": -73.9042129516602,
    "slow_noise_rms_mv": 0.116639614105225,
    "slow_vm_mv": -73.9042129516602,
    "specimen_id": 318331342,
    "stimulus_absolute_amplitude": 430.000007822784,
    "stimulus_description": "C1SSFINEST141203[0]",
    "stimulus_duration": 0.002995,
    "stimulus_interval": 0.0,
    "stimulus_name": "Short Square",
    "stimulus_relative_amplitude": 4.3,
    "stimulus_start_time": 0.92,
    "stimulus_units": "pA",
    "sweep_number": 15,
    "vm_delta_mv": 0.624183654785156
  },
  {
    "bridge_balance_mohm": 14.3467636108398,
    "id": 396317555,
    "leak_pa": 0.0,
    "num_spikes": 0,
    "peak_deflection": -54.25,
    "post_noise_rms_mv": 0.0343047045171261,
    "post_vm_mv": -73.9689865112305,
    "pre_noise_rms_mv": 0.0381977818906307,
    "pre_vm_mv": -74.3367462158203,
    "slow_noise_rms_mv": 0.167116954922676,
    "slow_vm_mv": -74.3367462158203,
    "specimen_id": 318331342,
    "stimulus_absolute_amplitude": 69.9999988529321,
    "stimulus_description": "C1LSCOARSE141203[9]",
    "stimulus_duration": 0.999995,
    "stimulus_interval": 0.0,
    "stimulus_name": "Long Square",
    "stimulus_relative_amplitude": 1.0,
    "stimulus_start_time": 0.92,
    "stimulus_units": "pA",
    "sweep_number": 31,
    "vm_delta_mv": 0.367759704589844
  },
  {
    "bridge_balance_mohm": 14.3467636108398,
    "id": 396317707,
    "leak_pa": 0.0,
    "num_spikes": 3,
    "peak_deflection": 0.0,
    "post_noise_rms_mv": 0.037611611187458,
    "post_vm_mv": -74.4789962768555,
    "pre_noise_rms_mv": 0.0372643209993839,
    "pre_vm_mv": -74.5821304321289,
    "slow_noise_rms_mv": 0.152716413140297,
    "slow_vm_mv": -74.5821304321289,
    "specimen_id": 318331342,
    "stimulus_absolute_amplitude": 440.000008650188,
    "stimulus_description": "C2SSTRIPLE141203[5]",
    "stimulus_duration": 0.056995,
    "stimulus_interval": 0.024,
    "stimulus_name": "Short Square - Triple",
    "stimulus_relative_amplitude": 4.4,
    "stimulus_start_time": 1.92,
    "stimulus_units": "pA",
    "sweep_number": 81,
    "vm_delta_mv": 0.103134155273438
  },
  {
    "bridge_balance_mohm": 0.0,
    "id": 396317743,
    "leak_pa": 0.0,
    "num_spikes": 0,
    "peak_deflection": 0.0,
    "post_noise_rms_mv": 0.0345511771738529,
    "post_vm_mv": -0.560835957527161,
    "pre_noise_rms_mv": 0.0396381057798862,
    "pre_vm_mv": -0.618228495121002,
    "slow_noise_rms_mv": 0.0552886240184307,
    "slow_vm_mv": -0.618228495121002,
    "specimen_id": 318331342,
    "stimulus_absolute_amplitude": 0.0,
    "stimulus_description": "EXTPBLWOUT141203[0]",
    "stimulus_duration": 0.0,
    "stimulus_interval": 0.0,
    "stimulus_name": "Test",
    "stimulus_relative_amplitude": 1.0,
    "stimulus_start_time": 0.0,
    "stimulus_units": "pA",
    "sweep_number": 94,
    "vm_delta_mv": 0.0573925375938416
  },
  {
    "bridge_balance_mohm": 14.3467636108398,
    "id": 396317715,
    "leak_pa": 0.0,
    "num_spikes": 3,
    "peak_deflection": 0.0,
    "post_noise_rms_mv": 0.0391011759638786,
    "post_vm_mv": -74.667594909668,
    "pre_noise_rms_mv": 0.042657844722271,
    "pre_vm_mv": -74.5031661987305,
    "slow_noise_rms_mv": 0.100862793624401,
    "slow_vm_mv": -74.5031661987305,
    "specimen_id": 318331342,
    "stimulus_absolute_amplitude": 440.000008650188,
    "stimulus_description": "C2SSTRIPLE141203[0]",
    "stimulus_duration": 0.016995,
    "stimulus_interval": 0.004,
    "stimulus_name": "Short Square - Triple",
    "stimulus_relative_amplitude": 4.4,
    "stimulus_start_time": 1.92,
    "stimulus_units": "pA",
    "sweep_number": 84,
    "vm_delta_mv": 0.1644287109375
  },
  {
    "bridge_balance_mohm": 14.3467636108398,
    "id": 396317532,
    "leak_pa": 0.0,
    "num_spikes": 0,
    "peak_deflection": -90.5937576293945,
    "post_noise_rms_mv": 0.0382197871804237,
    "post_vm_mv": -73.978645324707,
    "pre_noise_rms_mv": 0.0385295934975147,
    "pre_vm_mv": -73.8692779541016,
    "slow_noise_rms_mv": 0.166227072477341,
    "slow_vm_mv": -73.8692779541016,
    "specimen_id": 318331342,
    "stimulus_absolute_amplitude": -90.0000005077395,
    "stimulus_description": "C1LSCOARSE141203[1]",
    "stimulus_duration": 0.999995,
    "stimulus_interval": 0.0,
    "stimulus_name": "Long Square",
    "stimulus_relative_amplitude": 1.0,
    "stimulus_start_time": 0.92,
    "stimulus_units": "pA",
    "sweep_number": 23,
    "vm_delta_mv": 0.109367370605469
  },
  {
    "bridge_balance_mohm": 14.3467636108398,
    "id": 396317669,
    "leak_pa": 0.0,
    "num_spikes": 3,
    "peak_deflection": 0.0,
    "post_noise_rms_mv": 0.0449724234640598,
    "post_vm_mv": -74.5468063354492,
    "pre_noise_rms_mv": 0.0384016595780849,
    "pre_vm_mv": -74.400634765625,
    "slow_noise_rms_mv": 0.0935732275247574,
    "slow_vm_mv": -74.400634765625,
    "specimen_id": 318331342,
    "stimulus_absolute_amplitude": 440.000008650188,
    "stimulus_description": "C2SSTRIPLE141203[6]",
    "stimulus_duration": 0.064995,
    "stimulus_interval": 0.028,
    "stimulus_name": "Short Square - Triple",
    "stimulus_relative_amplitude": 4.4,
    "stimulus_start_time": 1.92,
    "stimulus_units": "pA",
    "sweep_number": 74,
    "vm_delta_mv": 0.146171569824219
  },
  {
    "bridge_balance_mohm": 14.3467636108398,
    "id": 396317526,
    "leak_pa": 0.0,
    "num_spikes": 1,
    "peak_deflection": 0.0,
    "post_noise_rms_mv": 0.041862640529871,
    "post_vm_mv": -73.1606140136719,
    "pre_noise_rms_mv": 0.0428351759910583,
    "pre_vm_mv": -73.6040420532227,
    "slow_noise_rms_mv": 0.326818645000458,
    "slow_vm_mv": -73.6040420532227,
    "specimen_id": 318331342,
    "stimulus_absolute_amplitude": 440.000008650188,
    "stimulus_description": "C1SSFINEST141203[0]",
    "stimulus_duration": 0.002995,
    "stimulus_interval": 0.0,
    "stimulus_name": "Short Square",
    "stimulus_relative_amplitude": 4.4,
    "stimulus_start_time": 0.92,
    "stimulus_units": "pA",
    "sweep_number": 20,
    "vm_delta_mv": 0.443428039550781
  },
  {
    "bridge_balance_mohm": 14.3467636108398,
    "id": 396317624,
    "leak_pa": 0.0,
    "num_spikes": 176,
    "peak_deflection": 0.0,
    "post_noise_rms_mv": 0.037577360868454,
    "post_vm_mv": -75.5235443115234,
    "pre_noise_rms_mv": 0.0416563861072063,
    "pre_vm_mv": -74.1791458129883,
    "slow_noise_rms_mv": 0.0979472771286964,
    "slow_vm_mv": -74.1791458129883,
    "specimen_id": 318331342,
    "stimulus_absolute_amplitude": 210.00000349769,
    "stimulus_description": "C2SQRHELNG141203[0]",
    "stimulus_duration": 1.999995,
    "stimulus_interval": 0.0,
    "stimulus_name": "Square - 2s Suprathreshold",
    "stimulus_relative_amplitude": 2.1,
    "stimulus_start_time": 0.92,
    "stimulus_units": "pA",
    "sweep_number": 58,
    "vm_delta_mv": 1.34439849853516
  },
  {
    "bridge_balance_mohm": 14.3467636108398,
    "id": 396317655,
    "leak_pa": 0.0,
    "num_spikes": 3,
    "peak_deflection": 0.0,
    "post_noise_rms_mv": 0.0419609397649765,
    "post_vm_mv": -74.2864151000977,
    "pre_noise_rms_mv": 0.0399784594774246,
    "pre_vm_mv": -74.1220550537109,
    "slow_noise_rms_mv": 0.204488098621368,
    "slow_vm_mv": -74.1220550537109,
    "specimen_id": 318331342,
    "stimulus_absolute_amplitude": 440.000008650188,
    "stimulus_description": "C2SSTRIPLE141203[1]",
    "stimulus_duration": 0.024995,
    "stimulus_interval": 0.008,
    "stimulus_name": "Short Square - Triple",
    "stimulus_relative_amplitude": 4.4,
    "stimulus_start_time": 1.92,
    "stimulus_units": "pA",
    "sweep_number": 69,
    "vm_delta_mv": 0.164360046386719
  },
  {
    "bridge_balance_mohm": 14.3467636108398,
    "id": 396317667,
    "leak_pa": 0.0,
    "num_spikes": 3,
    "peak_deflection": 0.0,
    "post_noise_rms_mv": 0.0382841676473618,
    "post_vm_mv": -74.5807418823242,
    "pre_noise_rms_mv": 0.0351188182830811,
    "pre_vm_mv": -74.4435882568359,
    "slow_noise_rms_mv": 0.104961089789867,
    "slow_vm_mv": -74.4435882568359,
    "specimen_id": 318331342,
    "stimulus_absolute_amplitude": 440.000008650188,
    "stimulus_description": "C2SSTRIPLE141203[5]",
    "stimulus_duration": 0.056995,
    "stimulus_interval": 0.024,
    "stimulus_name": "Short Square - Triple",
    "stimulus_relative_amplitude": 4.4,
    "stimulus_start_time": 1.92,
    "stimulus_units": "pA",
    "sweep_number": 73,
    "vm_delta_mv": 0.137153625488281
  },
  {
    "bridge_balance_mohm": 14.3467636108398,
    "id": 396317709,
    "leak_pa": 0.0,
    "num_spikes": 3,
    "peak_deflection": 0.0,
    "post_noise_rms_mv": 0.0340543352067471,
    "post_vm_mv": -74.5202789306641,
    "pre_noise_rms_mv": 0.0448771305382252,
    "pre_vm_mv": -74.5149765014648,
    "slow_noise_rms_mv": 0.119692511856556,
    "slow_vm_mv": -74.5149765014648,
    "specimen_id": 318331342,
    "stimulus_absolute_amplitude": 440.000008650188,
    "stimulus_description": "C2SSTRIPLE141203[6]",
    "stimulus_duration": 0.064995,
    "stimulus_interval": 0.028,
    "stimulus_name": "Short Square - Triple",
    "stimulus_relative_amplitude": 4.4,
    "stimulus_start_time": 1.92,
    "stimulus_units": "pA",
    "sweep_number": 82,
    "vm_delta_mv": 0.00530242919921875
  },
  {
    "bridge_balance_mohm": 14.3467636108398,
    "id": 396317553,
    "leak_pa": 0.0,
    "num_spikes": 0,
    "peak_deflection": -60.375,
    "post_noise_rms_mv": 0.0372584573924541,
    "post_vm_mv": -73.9865112304688,
    "pre_noise_rms_mv": 0.0422944650053978,
    "pre_vm_mv": -74.236442565918,
    "slow_noise_rms_mv": 0.167717918753624,
    "slow_vm_mv": -74.236442565918,
    "specimen_id": 318331342,
    "stimulus_absolute_amplitude": 50.0000006675716,
    "stimulus_description": "C1LSCOARSE141203[8]",
    "stimulus_duration": 0.999995,
    "stimulus_interval": 0.0,
    "stimulus_name": "Long Square",
    "stimulus_relative_amplitude": 1.0,
    "stimulus_start_time": 0.92,
    "stimulus_units": "pA",
    "sweep_number": 30,
    "vm_delta_mv": 0.249931335449219
  },
  {
    "bridge_balance_mohm": 0.0,
    "id": 396317476,
    "leak_pa": 0.0,
    "num_spikes": 0,
    "peak_deflection": 0.0,
    "post_noise_rms_mv": 0.0,
    "post_vm_mv": 0.0,
    "pre_noise_rms_mv": 0.0,
    "pre_vm_mv": 0.0,
    "slow_noise_rms_mv": 0.0,
    "slow_vm_mv": 0.0,
    "specimen_id": 318331342,
    "stimulus_absolute_amplitude": 9.99999977648258,
    "stimulus_description": "EXTPINBATH141203[0]",
    "stimulus_duration": 0.069995,
    "stimulus_interval": 0.05,
    "stimulus_name": "Test",
    "stimulus_relative_amplitude": 1.0,
    "stimulus_start_time": 0.03,
    "stimulus_units": "mV",
    "sweep_number": 1,
    "vm_delta_mv": 0.0
  },
  {
    "bridge_balance_mohm": 14.3467636108398,
    "id": 396317520,
    "leak_pa": 0.0,
    "num_spikes": 1,
    "peak_deflection": 0.0,
    "post_noise_rms_mv": 0.0483375862240791,
    "post_vm_mv": -73.0971145629883,
    "pre_noise_rms_mv": 0.040414746850729,
    "pre_vm_mv": -73.659797668457,
    "slow_noise_rms_mv": 0.22040981054306,
    "slow_vm_mv": -73.659797668457,
    "specimen_id": 318331342,
    "stimulus_absolute_amplitude": 440.000008650188,
    "stimulus_description": "C1SSFINEST141203[0]",
    "stimulus_duration": 0.002995,
    "stimulus_interval": 0.0,
    "stimulus_name": "Short Square",
    "stimulus_relative_amplitude": 4.4,
    "stimulus_start_time": 0.92,
    "stimulus_units": "pA",
    "sweep_number": 19,
    "vm_delta_mv": 0.56268310546875
  },
  {
    "bridge_balance_mohm": 14.3467636108398,
    "id": 396317681,
    "leak_pa": 0.0,
    "num_spikes": 3,
    "peak_deflection": 0.0,
    "post_noise_rms_mv": 0.0456328466534615,
    "post_vm_mv": -74.4165420532227,
    "pre_noise_rms_mv": 0.0409710817039013,
    "pre_vm_mv": -74.3073577880859,
    "slow_noise_rms_mv": 0.211675718426704,
    "slow_vm_mv": -74.3073577880859,
    "specimen_id": 318331342,
    "stimulus_absolute_amplitude": 440.000008650188,
    "stimulus_description": "C2SSTRIPLE141203[2]",
    "stimulus_duration": 0.032995,
    "stimulus_interval": 0.012,
    "stimulus_name": "Short Square - Triple",
    "stimulus_relative_amplitude": 4.4,
    "stimulus_start_time": 1.92,
    "stimulus_units": "pA",
    "sweep_number": 78,
    "vm_delta_mv": 0.109184265136719
  },
  {
    "bridge_balance_mohm": 14.3467636108398,
    "id": 396317530,
    "leak_pa": 0.0,
    "num_spikes": 0,
    "peak_deflection": -93.03125,
    "post_noise_rms_mv": 0.0377155765891075,
    "post_vm_mv": -73.9431076049805,
    "pre_noise_rms_mv": 0.0438575968146324,
    "pre_vm_mv": -73.7647323608398,
    "slow_noise_rms_mv": 0.11756669729948,
    "slow_vm_mv": -73.7647323608398,
    "specimen_id": 318331342,
    "stimulus_absolute_amplitude": -110.000002162547,
    "stimulus_description": "C1LSCOARSE141203[0]",
    "stimulus_duration": 0.999995,
    "stimulus_interval": 0.0,
    "stimulus_name": "Long Square",
    "stimulus_relative_amplitude": 1.0,
    "stimulus_start_time": 0.92,
    "stimulus_units": "pA",
    "sweep_number": 22,
    "vm_delta_mv": 0.178375244140625
  },
  {
    "bridge_balance_mohm": 14.3467636108398,
    "id": 396317559,
    "leak_pa": 0.0,
    "num_spikes": 0,
    "peak_deflection": -45.4375,
    "post_noise_rms_mv": 0.0391809865832329,
    "post_vm_mv": -73.9142837524414,
    "pre_noise_rms_mv": 0.0396948531270027,
    "pre_vm_mv": -74.5109024047852,
    "slow_noise_rms_mv": 0.181269988417625,
    "slow_vm_mv": -74.5109024047852,
    "specimen_id": 318331342,
    "stimulus_absolute_amplitude": 110.000002162547,
    "stimulus_description": "C1LSCOARSE141203[11]",
    "stimulus_duration": 0.999995,
    "stimulus_interval": 0.0,
    "stimulus_name": "Long Square",
    "stimulus_relative_amplitude": 1.0,
    "stimulus_start_time": 0.92,
    "stimulus_units": "pA",
    "sweep_number": 33,
    "vm_delta_mv": 0.59661865234375
  },
  {
    "bridge_balance_mohm": 14.3467636108398,
    "id": 396317542,
    "leak_pa": 0.0,
    "num_spikes": 0,
    "peak_deflection": -80.875,
    "post_noise_rms_mv": 0.034913245588541,
    "post_vm_mv": -74.2156829833984,
    "pre_noise_rms_mv": 0.0403895191848278,
    "pre_vm_mv": -74.2065887451172,
    "slow_noise_rms_mv": 0.212483108043671,
    "slow_vm_mv": -74.2065887451172,
    "specimen_id": 318331342,
    "stimulus_absolute_amplitude": -29.9999990127642,
    "stimulus_description": "C1LSCOARSE141203[4]",
    "stimulus_duration": 0.999995,
    "stimulus_interval": 0.0,
    "stimulus_name": "Long Square",
    "stimulus_relative_amplitude": 1.0,
    "stimulus_start_time": 0.92,
    "stimulus_units": "pA",
    "sweep_number": 26,
    "vm_delta_mv": 0.00909423828125
  },
  {
    "bridge_balance_mohm": 14.3467636108398,
    "id": 396317557,
    "leak_pa": 0.0,
    "num_spikes": 0,
    "peak_deflection": -49.96875,
    "post_noise_rms_mv": 0.0419797115027905,
    "post_vm_mv": -74.0620040893555,
    "pre_noise_rms_mv": 0.0410096123814583,
    "pre_vm_mv": -74.0688247680664,
    "slow_noise_rms_mv": 0.228377684950829,
    "slow_vm_mv": -74.0688247680664,
    "specimen_id": 318331342,
    "stimulus_absolute_amplitude": 90.0000005077395,
    "stimulus_description": "C1LSCOARSE141203[10]",
    "stimulus_duration": 0.999995,
    "stimulus_interval": 0.0,
    "stimulus_name": "Long Square",
    "stimulus_relative_amplitude": 1.0,
    "stimulus_start_time": 0.92,
    "stimulus_units": "pA",
    "sweep_number": 32,
    "vm_delta_mv": 0.0068206787109375
  },
  {
    "bridge_balance_mohm": 14.3467636108398,
    "id": 396317652,
    "leak_pa": 0.0,
    "num_spikes": 3,
    "peak_deflection": 0.0,
    "post_noise_rms_mv": 0.0398954153060913,
    "post_vm_mv": -74.0043640136719,
    "pre_noise_rms_mv": 0.0447992347180843,
    "pre_vm_mv": -74.0568084716797,
    "slow_noise_rms_mv": 0.172259077429771,
    "slow_vm_mv": -74.0568084716797,
    "specimen_id": 318331342,
    "stimulus_absolute_amplitude": 440.000008650188,
    "stimulus_description": "C2SSTRIPLE141203[0]",
    "stimulus_duration": 0.016995,
    "stimulus_interval": 0.004,
    "stimulus_name": "Short Square - Triple",
    "stimulus_relative_amplitude": 4.4,
    "stimulus_start_time": 1.92,
    "stimulus_units": "pA",
    "sweep_number": 68,
    "vm_delta_mv": 0.0524444580078125
  },
  {
    "bridge_balance_mohm": 0.0,
    "id": 396317739,
    "leak_pa": 0.0,
    "num_spikes": 0,
    "peak_deflection": 0.0,
    "post_noise_rms_mv": 0.0,
    "post_vm_mv": 0.0,
    "pre_noise_rms_mv": 0.0,
    "pre_vm_mv": 0.0,
    "slow_noise_rms_mv": 0.0,
    "slow_vm_mv": 0.0,
    "specimen_id": 318331342,
    "stimulus_absolute_amplitude": 9.99999977648258,
    "stimulus_description": "EXTPGGAEND141203[0]",
    "stimulus_duration": 0.069995,
    "stimulus_interval": 0.05,
    "stimulus_name": "Test",
    "stimulus_relative_amplitude": 1.0,
    "stimulus_start_time": 0.03,
    "stimulus_units": "mV",
    "sweep_number": 93,
    "vm_delta_mv": 0.0
  },
  {
    "bridge_balance_mohm": 0.0,
    "id": 396317737,
    "leak_pa": 0.0,
    "num_spikes": 0,
    "peak_deflection": 0.0,
    "post_noise_rms_mv": 0.0,
    "post_vm_mv": 0.0,
    "pre_noise_rms_mv": 0.0,
    "pre_vm_mv": 0.0,
    "slow_noise_rms_mv": 0.0,
    "slow_vm_mv": 0.0,
    "specimen_id": 318331342,
    "stimulus_absolute_amplitude": 9.99999977648258,
    "stimulus_description": "EXTPEXPEND141203[0]",
    "stimulus_duration": 0.069995,
    "stimulus_interval": 0.05,
    "stimulus_name": "Test",
    "stimulus_relative_amplitude": 1.0,
    "stimulus_start_time": 0.03,
    "stimulus_units": "mV",
    "sweep_number": 92,
    "vm_delta_mv": 0.0
  },
  {
    "bridge_balance_mohm": 14.3467636108398,
    "id": 396317478,
    "leak_pa": 0.0,
    "num_spikes": 0,
    "peak_deflection": 0.0,
    "post_noise_rms_mv": 0.0411245487630367,
    "post_vm_mv": -74.3704452514648,
    "pre_noise_rms_mv": 0.0388336516916752,
    "pre_vm_mv": -74.6525726318359,
    "slow_noise_rms_mv": 0.110385611653328,
    "slow_vm_mv": -74.6525726318359,
    "specimen_id": 318331342,
    "stimulus_absolute_amplitude": 200.000002670286,
    "stimulus_description": "C1SSCOARSE141203[1]",
    "stimulus_duration": 0.002995,
    "stimulus_interval": 0.0,
    "stimulus_name": "Short Square",
    "stimulus_relative_amplitude": 1.0,
    "stimulus_start_time": 0.92,
    "stimulus_units": "pA",
    "sweep_number": 10,
    "vm_delta_mv": 0.282127380371094
  },
  {
    "bridge_balance_mohm": 14.3467636108398,
    "id": 396317731,
    "leak_pa": 0.0,
    "num_spikes": 0,
    "peak_deflection": 0.0,
    "post_noise_rms_mv": 0.0344200655817986,
    "post_vm_mv": -74.4466705322266,
    "pre_noise_rms_mv": 0.0363439172506332,
    "pre_vm_mv": -74.5419235229492,
    "slow_noise_rms_mv": 0.118134535849094,
    "slow_vm_mv": -74.5419235229492,
    "specimen_id": 318331342,
    "stimulus_absolute_amplitude": 100.000001335143,
    "stimulus_description": "C1SSCOARSE141203[0]",
    "stimulus_duration": 0.002995,
    "stimulus_interval": 0.0,
    "stimulus_name": "Short Square",
    "stimulus_relative_amplitude": 1.0,
    "stimulus_start_time": 0.92,
    "stimulus_units": "pA",
    "sweep_number": 9,
    "vm_delta_mv": 0.0952529907226562
  },
  {
    "bridge_balance_mohm": 14.3467636108398,
    "id": 396317488,
    "leak_pa": 0.0,
    "num_spikes": 1,
    "peak_deflection": 0.0,
    "post_noise_rms_mv": 0.0374383591115475,
    "post_vm_mv": -73.6888275146484,
    "pre_noise_rms_mv": 0.0383650958538055,
    "pre_vm_mv": -74.2824630737305,
    "slow_noise_rms_mv": 0.147591143846512,
    "slow_vm_mv": -74.2824630737305,
    "specimen_id": 318331342,
    "stimulus_absolute_amplitude": 450.000009477591,
    "stimulus_description": "C1SSFINEST141203[0]",
    "stimulus_duration": 0.002995,
    "stimulus_interval": 0.0,
    "stimulus_name": "Short Square",
    "stimulus_relative_amplitude": 4.5,
    "stimulus_start_time": 0.92,
    "stimulus_units": "pA",
    "sweep_number": 14,
    "vm_delta_mv": 0.593635559082031
  },
  {
    "bridge_balance_mohm": 14.3467636108398,
    "id": 396317723,
    "leak_pa": 0.0,
    "num_spikes": 3,
    "peak_deflection": 0.0,
    "post_noise_rms_mv": 0.0402461253106594,
    "post_vm_mv": -74.8110961914062,
    "pre_noise_rms_mv": 0.0394970066845417,
    "pre_vm_mv": -74.7960662841797,
    "slow_noise_rms_mv": 0.123875610530376,
    "slow_vm_mv": -74.7960662841797,
    "specimen_id": 318331342,
    "stimulus_absolute_amplitude": 440.000008650188,
    "stimulus_description": "C2SSTRIPLE141203[4]",
    "stimulus_duration": 0.048995,
    "stimulus_interval": 0.02,
    "stimulus_name": "Short Square - Triple",
    "stimulus_relative_amplitude": 4.4,
    "stimulus_start_time": 1.92,
    "stimulus_units": "pA",
    "sweep_number": 88,
    "vm_delta_mv": 0.0150299072265625
  },
  {
    "bridge_balance_mohm": 14.3467636108398,
    "id": 396317613,
    "leak_pa": 0.0,
    "num_spikes": 0,
    "peak_deflection": 0.0,
    "post_noise_rms_mv": 0.0426952578127384,
    "post_vm_mv": -74.4363021850586,
    "pre_noise_rms_mv": 0.0429295636713505,
    "pre_vm_mv": -74.3366088867188,
    "slow_noise_rms_mv": 0.330158025026321,
    "slow_vm_mv": -74.3366088867188,
    "specimen_id": 318331342,
    "stimulus_absolute_amplitude": -200.000002670286,
    "stimulus_description": "C1SQCAPCHK141203[0]",
    "stimulus_duration": 7.819995,
    "stimulus_interval": 0.2,
    "stimulus_name": "Square - 0.5ms Subthreshold",
    "stimulus_relative_amplitude": 1.0,
    "stimulus_start_time": 0.12,
    "stimulus_units": "pA",
    "sweep_number": 54,
    "vm_delta_mv": 0.0996932983398438
  },
  {
    "bridge_balance_mohm": 0.0,
    "id": 396317524,
    "leak_pa": 0.0,
    "num_spikes": 0,
    "peak_deflection": 0.0,
    "post_noise_rms_mv": 0.0,
    "post_vm_mv": 0.0,
    "pre_noise_rms_mv": 0.0,
    "pre_vm_mv": 0.0,
    "slow_noise_rms_mv": 0.0,
    "slow_vm_mv": 0.0,
    "specimen_id": 318331342,
    "stimulus_absolute_amplitude": 9.99999977648258,
    "stimulus_description": "EXTPCllATT141203[0]",
    "stimulus_duration": 0.069995,
    "stimulus_interval": 0.05,
    "stimulus_name": "Test",
    "stimulus_relative_amplitude": 1.0,
    "stimulus_start_time": 0.03,
    "stimulus_units": "mV",
    "sweep_number": 2,
    "vm_delta_mv": 0.0
  },
  {
    "bridge_balance_mohm": 0.0,
    "id": 396317474,
    "leak_pa": 0.0,
    "num_spikes": 0,
    "peak_deflection": 0.0,
    "post_noise_rms_mv": 0.0,
    "post_vm_mv": 0.0,
    "pre_noise_rms_mv": 0.0,
    "pre_vm_mv": 0.0,
    "slow_noise_rms_mv": 0.0,
    "slow_vm_mv": 0.0,
    "specimen_id": 318331342,
    "stimulus_absolute_amplitude": 9.99999977648258,
    "stimulus_description": "EXTPSMOKET141203[0]",
    "stimulus_duration": 0.069995,
    "stimulus_interval": 0.05,
    "stimulus_name": "Test",
    "stimulus_relative_amplitude": 1.0,
    "stimulus_start_time": 0.03,
    "stimulus_units": "mV",
    "sweep_number": 0,
    "vm_delta_mv": 0.0
  },
  {
    "bridge_balance_mohm": 14.3467636108398,
    "id": 396317677,
    "leak_pa": 0.0,
    "num_spikes": 3,
    "peak_deflection": 0.0,
    "post_noise_rms_mv": 0.0420457236468792,
    "post_vm_mv": -74.3862609863281,
    "pre_noise_rms_mv": 0.0389376804232597,
    "pre_vm_mv": -74.3382263183594,
    "slow_noise_rms_mv": 0.134667187929153,
    "slow_vm_mv": -74.3382263183594,
    "specimen_id": 318331342,
    "stimulus_absolute_amplitude": 440.000008650188,
    "stimulus_description": "C2SSTRIPLE141203[1]",
    "stimulus_duration": 0.024995,
    "stimulus_interval": 0.008,
    "stimulus_name": "Short Square - Triple",
    "stimulus_relative_amplitude": 4.4,
    "stimulus_start_time": 1.92,
    "stimulus_units": "pA",
    "sweep_number": 77,
    "vm_delta_mv": 0.04803466796875
  },
  {
    "bridge_balance_mohm": 14.3467636108398,
    "id": 396317628,
    "leak_pa": 0.0,
    "num_spikes": 0,
    "peak_deflection": 0.0,
    "post_noise_rms_mv": 0.0370774902403355,
    "post_vm_mv": -70.3847885131836,
    "pre_noise_rms_mv": 0.0403027944266796,
    "pre_vm_mv": -74.4908752441406,
    "slow_noise_rms_mv": 0.0775673612952232,
    "slow_vm_mv": -74.4908752441406,
    "specimen_id": 318331342,
    "stimulus_absolute_amplitude": 800.000010681146,
    "stimulus_description": "C1RP25PR1S141203[0]",
    "stimulus_duration": 31.997495,
    "stimulus_interval": 0.0,
    "stimulus_name": "Ramp",
    "stimulus_relative_amplitude": 1.0,
    "stimulus_start_time": 0.9225,
    "stimulus_units": "pA",
    "sweep_number": 6,
    "vm_delta_mv": 4.10608673095703
  },
  {
    "bridge_balance_mohm": 14.3467636108398,
    "id": 396317563,
    "leak_pa": 0.0,
    "num_spikes": 0,
    "peak_deflection": -38.59375,
    "post_noise_rms_mv": 0.038053497672081,
    "post_vm_mv": -73.5112457275391,
    "pre_noise_rms_mv": 0.0412200652062893,
    "pre_vm_mv": -73.8546447753906,
    "slow_noise_rms_mv": 0.106552727520466,
    "slow_vm_mv": -73.8546447753906,
    "specimen_id": 318331342,
    "stimulus_absolute_amplitude": 149.999998533268,
    "stimulus_description": "C1LSCOARSE141203[13]",
    "stimulus_duration": 0.999995,
    "stimulus_interval": 0.0,
    "stimulus_name": "Long Square",
    "stimulus_relative_amplitude": 1.0,
    "stimulus_start_time": 0.92,
    "stimulus_units": "pA",
    "sweep_number": 35,
    "vm_delta_mv": 0.343399047851562
  },
  {
    "bridge_balance_mohm": 14.3467636108398,
    "id": 396317535,
    "leak_pa": 0.0,
    "num_spikes": 0,
    "peak_deflection": -87.59375,
    "post_noise_rms_mv": 0.0330631956458092,
    "post_vm_mv": -73.9543533325195,
    "pre_noise_rms_mv": 0.0393383726477623,
    "pre_vm_mv": -74.0273513793945,
    "slow_noise_rms_mv": 0.173414513468742,
    "slow_vm_mv": -74.0273513793945,
    "specimen_id": 318331342,
    "stimulus_absolute_amplitude": -69.9999988529321,
    "stimulus_description": "C1LSCOARSE141203[2]",
    "stimulus_duration": 0.999995,
    "stimulus_interval": 0.0,
    "stimulus_name": "Long Square",
    "stimulus_relative_amplitude": 1.0,
    "stimulus_start_time": 0.92,
    "stimulus_units": "pA",
    "sweep_number": 24,
    "vm_delta_mv": 0.072998046875
  },
  {
    "bridge_balance_mohm": 14.3467636108398,
    "id": 396317683,
    "leak_pa": 0.0,
    "num_spikes": 3,
    "peak_deflection": 0.0,
    "post_noise_rms_mv": 0.0422420650720596,
    "post_vm_mv": -74.640625,
    "pre_noise_rms_mv": 0.0456048920750618,
    "pre_vm_mv": -74.5838165283203,
    "slow_noise_rms_mv": 0.145332142710686,
    "slow_vm_mv": -74.5838165283203,
    "specimen_id": 318331342,
    "stimulus_absolute_amplitude": 440.000008650188,
    "stimulus_description": "C2SSTRIPLE141203[3]",
    "stimulus_duration": 0.040995,
    "stimulus_interval": 0.016,
    "stimulus_name": "Short Square - Triple",
    "stimulus_relative_amplitude": 4.4,
    "stimulus_start_time": 1.92,
    "stimulus_units": "pA",
    "sweep_number": 79,
    "vm_delta_mv": 0.0568084716796875
  },
  {
    "bridge_balance_mohm": 14.3467636108398,
    "id": 396317616,
    "leak_pa": 0.0,
    "num_spikes": 0,
    "peak_deflection": 0.0,
    "post_noise_rms_mv": 0.0369769334793091,
    "post_vm_mv": -74.6489410400391,
    "pre_noise_rms_mv": 0.0402699112892151,
    "pre_vm_mv": -74.2235107421875,
    "slow_noise_rms_mv": 0.347665101289749,
    "slow_vm_mv": -74.2235107421875,
    "specimen_id": 318331342,
    "stimulus_absolute_amplitude": -200.000002670286,
    "stimulus_description": "C1SQCAPCHK141203[0]",
    "stimulus_duration": 7.819995,
    "stimulus_interval": 0.2,
    "stimulus_name": "Square - 0.5ms Subthreshold",
    "stimulus_relative_amplitude": 1.0,
    "stimulus_start_time": 0.12,
    "stimulus_units": "pA",
    "sweep_number": 55,
    "vm_delta_mv": 0.425430297851562
  },
  {
    "bridge_balance_mohm": 14.3467636108398,
    "id": 396317548,
    "leak_pa": 0.0,
    "num_spikes": 0,
    "peak_deflection": -66.375,
    "post_noise_rms_mv": 0.0408611670136452,
    "post_vm_mv": -74.0772094726562,
    "pre_noise_rms_mv": 0.0427892804145813,
    "pre_vm_mv": -74.2558975219727,
    "slow_noise_rms_mv": 0.169787481427193,
    "slow_vm_mv": -74.2558975219727,
    "specimen_id": 318331342,
    "stimulus_absolute_amplitude": 29.9999990127642,
    "stimulus_description": "C1LSCOARSE141203[7]",
    "stimulus_duration": 0.999995,
    "stimulus_interval": 0.0,
    "stimulus_name": "Long Square",
    "stimulus_relative_amplitude": 1.0,
    "stimulus_start_time": 0.92,
    "stimulus_units": "pA",
    "sweep_number": 29,
    "vm_delta_mv": 0.178688049316406
  },
  {
    "bridge_balance_mohm": 14.3467636108398,
    "id": 396317569,
    "leak_pa": 0.0,
    "num_spikes": 83,
    "peak_deflection": 0.0,
    "post_noise_rms_mv": 0.0389018021523952,
    "post_vm_mv": -73.2371215820312,
    "pre_noise_rms_mv": 0.0382149890065193,
    "pre_vm_mv": -72.9778213500977,
    "slow_noise_rms_mv": 0.113582544028759,
    "slow_vm_mv": -72.9778213500977,
    "specimen_id": 318331342,
    "stimulus_absolute_amplitude": 210.00000349769,
    "stimulus_description": "C1LSCOARSE141203[16]",
    "stimulus_duration": 0.999995,
    "stimulus_interval": 0.0,
    "stimulus_name": "Long Square",
    "stimulus_relative_amplitude": 1.0,
    "stimulus_start_time": 0.92,
    "stimulus_units": "pA",
    "sweep_number": 38,
    "vm_delta_mv": 0.259300231933594
  },
  {
    "bridge_balance_mohm": 14.3467636108398,
    "id": 396317486,
    "leak_pa": 0.0,
    "num_spikes": 1,
    "peak_deflection": 0.0,
    "post_noise_rms_mv": 0.0415314361453056,
    "post_vm_mv": -73.9140777587891,
    "pre_noise_rms_mv": 0.0396506451070309,
    "pre_vm_mv": -74.4008407592773,
    "slow_noise_rms_mv": 0.0985431671142578,
    "slow_vm_mv": -74.4008407592773,
    "specimen_id": 318331342,
    "stimulus_absolute_amplitude": 499.999985859034,
    "stimulus_description": "C1SSCOARSE141203[4]",
    "stimulus_duration": 0.002995,
    "stimulus_interval": 0.0,
    "stimulus_name": "Short Square",
    "stimulus_relative_amplitude": 1.0,
    "stimulus_start_time": 0.92,
    "stimulus_units": "pA",
    "sweep_number": 13,
    "vm_delta_mv": 0.486763000488281
  },
  {
    "bridge_balance_mohm": 14.3467636108398,
    "id": 396317567,
    "leak_pa": 0.0,
    "num_spikes": 0,
    "peak_deflection": -35.15625,
    "post_noise_rms_mv": 0.0401513949036598,
    "post_vm_mv": -72.3648681640625,
    "pre_noise_rms_mv": 0.0335981696844101,
    "pre_vm_mv": -72.9699401855469,
    "slow_noise_rms_mv": 0.145332545042038,
    "slow_vm_mv": -72.9699401855469,
    "specimen_id": 318331342,
    "stimulus_absolute_amplitude": 190.000001842883,
    "stimulus_description": "C1LSCOARSE141203[15]",
    "stimulus_duration": 0.999995,
    "stimulus_interval": 0.0,
    "stimulus_name": "Long Square",
    "stimulus_relative_amplitude": 1.0,
    "stimulus_start_time": 0.92,
    "stimulus_units": "pA",
    "sweep_number": 37,
    "vm_delta_mv": 0.605072021484375
  }
]
