# Supplementary material for: Visual physiology of the layer 4 cortical circuit in silico
Source: PLoS Comput Biol. 2018 Nov 12;14(11):e1006535. doi: 10.1371/journal.pcbi.1006535 (PMC6258373; doi:10.1371/journal.pcbi.1006535)
Supplement: SI 1 — (ZIP) [file pcbi.1006535.s011.zip › SI_1/example_1/cell_models/318331342/manifest.json]

{
  "biophys": [
    {
      "model_file": [
        "manifest.json",
        "473862421_fit.json"
      ]
    }
  ],
  "runs": [
    {
      "sweeps": [
        91,
        70,
        7,
        5,
        46,
        76,
        89,
        16,
        11,
        75,
        72,
        67,
        71,
        87,
        90,
        47,
        83,
        41,
        40,
        39,
        17,
        85,
        80,
        3,
        34,
        42,
        25,
        21,
        18,
        28,
        56,
        4,
        86,
        12,
        8,
        43,
        15,
        31,
        81,
        94,
        84,
        23,
        74,
        20,
        58,
        69,
        73,
        82,
        30,
        1,
        19,
        78,
        22,
        33,
        26,
        32,
        68,
        93,
        92,
        10,
        9,
        14,
        88,
        54,
        2,
        0,
        77,
        6,
        35,
        24,
        79,
        55,
        29,
        38,
        13,
        37
      ]
    }
  ],
  "neuron": [
    {
      "hoc": [
        "stdgui.hoc",
        "import3d.hoc"
      ]
    }
  ],
  "manifest": [
    {
      "type": "dir",
      "spec": ".",
      "key": "BASEDIR"
    },
    {
      "type": "dir",
      "spec": "work",
      "key": "WORKDIR",
      "parent": "BASEDIR"
    },
    {
      "type": "file",
      "spec": "Pvalb-IRES-Cre_Ai14_IVSCC_-169125.03.01.01_469628681_m.swc",
      "key": "MORPHOLOGY"
    },
    {
      "type": "dir",
      "spec": "modfiles",
      "key": "MODFILE_DIR"
    },
    {
      "type": "file",
      "format": "NWB",
      "spec": "318331340.nwb",
      "key": "stimulus_path"
    },
    {
      "parent_key": "WORKDIR",
      "type": "file",
      "format": "NWB",
      "spec": "318331340.nwb",
      "key": "output"
    }
  ]
}
