# Supplementary material for: Visual physiology of the layer 4 cortical circuit in silico
Source: PLoS Comput Biol. 2018 Nov 12;14(11):e1006535. doi: 10.1371/journal.pcbi.1006535 (PMC6258373; doi:10.1371/journal.pcbi.1006535)
Supplement: SI 1 — (ZIP) [file pcbi.1006535.s011.zip › SI_1/example_1/cell_models/318331342/Pvalb-IRES-Cre_Ai14_IVSCC_-169125.03.01.01_469628681_m.swc]

# generated by Vaa3D Plugin sort_neuron_swc
# source file(s): K:/t301/production data/February 2015/169125.03.01.01/reconstructions/Pvalb-IRES-Cre; Ai14(IVSCC)-169125.03.01.01.DS.swc
# id,type,x,y,z,r,pid
1 1 312.0832 372.8296 27.44 5.1972 -1
2 3 310.5926 376.7913 27.4061 0.2161 1
3 3 310.5274 377.8643 27.3406 0.2796 2
4 3 310.6829 378.9637 26.7414 0.2924 3
5 3 310.6372 380.0368 25.7981 0.2542 4
6 3 310.1784 380.9817 26.6462 0.2161 5
7 3 309.7906 381.945 27.8124 0.1907 6
8 3 309.6373 383.0558 27.412 0.1907 7
9 3 308.9521 383.9264 26.7898 0.2288 8
10 3 308.0803 384.6437 26.3326 0.2796 9
11 3 307.3013 385.4811 26.2685 0.3686 10
12 3 306.6515 386.418 26.0495 0.4576 11
13 3 306.163 386.8493 25.4593 0.2542 12
14 3 305.2078 387.4522 25.2165 0.2415 13
15 3 304.1713 387.935 25.1997 0.2415 14
16 3 303.1646 388.4772 25.1983 0.2034 15
17 3 302.6612 389.4794 25.1899 0.2415 16
18 3 302.0526 390.4449 25.1437 0.2669 17
19 3 301.1488 391.113 24.7388 0.3051 18
20 3 300.2908 391.8269 24.1321 0.2669 19
21 3 299.3196 392.4252 24.0517 0.2542 20
22 3 298.2831 392.9057 23.9078 0.2542 21
23 3 297.186 392.9846 23.1896 0.3178 22
24 3 296.0592 393.1093 22.8334 0.3178 23
25 3 295.0021 393.4719 22.2421 0.3051 24
26 3 293.9371 393.8781 22.4277 0.2415 25
27 3 292.9361 394.3848 22.9662 0.2161 26
28 3 292.4899 394.9992 22.9832 0.2161 27
29 3 291.9008 395.9762 23.1025 0.2034 28
30 3 291.2498 396.8708 23.7213 0.2288 29
31 3 290.5634 397.7688 24.0411 0.2415 30
32 3 289.8049 398.6234 24.0806 0.2669 31
33 3 288.9069 399.3235 24.0828 0.2796 32
34 3 288.05 400.0785 24.0904 0.2796 33
35 3 287.2355 400.8816 24.1237 0.3051 34
36 3 286.429 401.6904 24.2673 0.2924 35
37 3 285.6545 402.4855 24.8928 0.2924 36
38 3 284.9018 403.3321 25.1149 0.2415 37
39 3 284.2554 404.2564 24.7358 0.2415 38
40 3 283.5427 405.1282 24.2746 0.2669 39
41 3 282.6424 405.7802 24.6834 0.3305 40
42 3 281.8976 406.5742 25.4755 0.3432 41
43 3 281.2192 407.4836 25.5206 0.3305 42
44 3 280.3715 408.2387 25.2538 0.3051 43
45 3 279.5433 409.0258 25.2843 0.3178 44
46 3 278.7242 409.8083 25.6662 0.3178 45
47 3 277.8204 410.4638 26.264 0.3051 46
48 3 276.9144 411.1582 26.3071 0.2796 47
49 3 275.99 411.832 26.2576 0.2669 48
50 3 275.0862 412.523 25.9955 0.2796 49
51 3 274.3198 413.3215 25.3011 0.3051 50
52 3 273.7043 414.2813 25.2031 0.3432 51
53 3 273.2352 415.3235 25.2 0.3813 52
54 3 272.6312 416.2947 25.2 0.3813 53
55 3 272.0638 417.2877 25.2 0.3686 54
56 3 271.3637 418.1915 25.1997 0.3178 55
57 3 270.7059 419.1284 25.1983 0.3051 56
58 3 270.0423 420.0596 25.1919 0.3051 57
59 3 269.3731 420.9874 25.1605 0.3559 58
60 3 268.586 421.8157 25.0281 0.3813 59
61 3 267.8001 422.5936 24.3247 0.3813 60
62 3 266.9776 423.3807 24.0618 0.3432 61
63 3 266.0761 424.0842 23.9635 0.3051 62
64 3 265.1609 424.7066 23.259 0.2542 63
65 3 264.2091 425.3117 22.7979 0.2161 64
66 3 263.39 426.0634 22.9298 0.2034 65
67 3 262.4485 426.3825 24.1791 0.2415 66
68 3 261.4246 426.879 24.4507 0.2542 67
69 3 260.395 427.3572 24.6235 0.2542 68
70 3 259.3414 427.7485 24.5118 0.2288 69
71 3 258.2923 428.0265 24.6938 0.2542 70
72 3 257.392 428.5435 23.7191 0.2924 71
73 3 256.6942 428.9554 24.3012 0.3305 72
74 3 255.9357 429.7276 24.64 0.3305 73
75 3 255.009 430.2584 24.6344 0.3178 74
76 3 254.1831 430.6634 23.6824 0.3051 75
77 3 253.4395 431.3852 23.7252 0.3051 76
78 3 252.5277 431.884 24.5468 0.2796 77
79 3 251.7738 432.3588 23.6477 0.2415 78
80 3 250.6882 432.5556 23.6606 0.2161 79
81 3 249.8427 432.9193 24.5949 0.2415 80
82 3 249.2787 433.8025 24.9186 0.2924 81
83 3 248.7285 434.3962 23.8501 0.3178 82
84 3 248.1485 435.3538 23.8171 0.2924 83
85 3 247.668 436.1122 22.9415 0.2415 84
86 3 247.0262 436.9714 22.675 0.1907 85
87 3 246.2517 437.4587 24.2332 0.178 86
88 3 245.5562 438.0468 24.8853 0.178 87
89 3 245.134 438.883 24.1363 0.2034 88
90 3 244.4739 439.6072 24.2189 0.2034 89
91 3 243.7864 440.4022 23.6132 0.2034 90
92 3 243.7098 441.2465 22.68 0.2034 91
93 3 243.1275 441.8002 24.0089 0.2161 92
94 3 242.9478 442.8413 23.6141 0.2161 93
95 3 242.6138 443.8125 23.9828 0.178 94
96 3 242.1299 444.6373 23.2663 0.1398 95
97 3 241.2925 445.3638 23.4889 0.1271 96
98 3 240.4253 445.4736 22.202 0.1398 97
99 3 239.7824 446.0433 21.0 0.1525 98
100 3 239.4335 446.732 21.884 0.1525 99
101 3 238.818 447.4481 22.6209 0.1525 100
102 3 237.7221 447.6506 22.398 0.1525 101
103 3 236.9979 448.4366 21.6418 0.1398 102
104 3 236.3058 449.3312 21.5261 0.1398 103
105 3 235.6834 450.0702 21.7196 0.1398 104
106 3 234.8907 450.8378 21.84 0.1652 105
107 3 234.2695 451.3938 21.8378 0.1652 106
108 3 233.6059 452.2896 21.56 0.1652 107
109 3 232.7434 452.8227 21.56 0.1525 108
110 3 231.835 453.4747 21.8126 0.178 109
111 3 230.9301 454.0753 22.1673 0.2161 110
112 3 229.9703 454.6027 21.7403 0.2542 111
113 3 228.9716 454.8544 21.7193 0.2415 112
114 3 227.9523 454.5226 22.12 0.2034 113
115 3 227.0405 454.7366 22.96 0.1525 114
116 3 226.3587 455.4573 22.96 0.1271 115
117 3 225.5636 456.1849 22.96 0.1144 116
118 3 224.6953 456.925 22.96 0.1271 117
119 3 223.9014 457.5966 23.2285 0.1398 118
120 3 223.5399 458.6731 23.24 0.1525 119
121 3 222.8787 459.4556 22.965 0.1525 120
122 3 221.8399 459.7736 23.5074 0.1652 121
123 3 220.9453 460.2884 23.6846 0.178 122
124 3 220.3905 461.2459 24.0321 0.178 123
125 3 219.7624 461.7253 25.1622 0.1525 124
126 3 219.7624 462.8521 25.4906 0.1271 125
127 3 219.6011 463.94 26.1092 0.1144 126
128 3 218.9627 464.798 26.5496 0.1144 127
129 3 218.401 465.6538 27.594 0.1144 128
130 3 217.7101 466.3127 28.0 0.1144 129
131 3 217.1381 467.2794 28.1078 0.1525 130
132 3 217.1312 468.3536 28.0 0.1907 131
133 3 292.6455 393.8414 22.9662 0.2924 27
134 3 292.0746 392.8542 22.9704 0.2924 133
135 3 291.2876 392.0408 23.0171 0.2924 134
136 3 290.2534 391.6084 23.2767 0.2669 135
137 3 289.1517 391.4962 23.949 0.2669 136
138 3 288.0489 391.2583 24.3723 0.2288 137
139 3 286.9461 391.1222 25.0146 0.2288 138
140 3 285.8227 391.0581 25.4668 0.2034 139
141 3 284.7485 390.7835 26.0232 0.1907 140
142 3 283.7189 390.3259 26.1685 0.1907 141
143 3 282.5897 390.1784 26.0893 0.2161 142
144 3 281.4812 389.985 26.3085 0.2542 143
145 3 280.4322 389.5297 26.2489 0.2542 144
146 3 279.3785 389.238 25.7748 0.2415 145
147 3 278.3855 388.992 25.1258 0.2415 146
148 3 277.515 388.3937 25.8048 0.2288 147
149 3 276.5689 388.0963 26.8097 0.2288 148
150 3 275.6582 387.6215 26.88 0.2288 149
151 3 274.7751 387.816 26.1974 0.2669 150
152 3 273.7821 387.6661 25.9529 0.2796 151
153 3 272.7708 387.4362 26.04 0.2796 152
154 3 272.097 387.0964 27.4336 0.2542 153
155 3 271.7 386.7498 25.6819 0.2542 154
156 3 270.6979 386.4661 25.48 0.2542 155
157 3 269.706 386.3185 26.3113 0.2669 156
158 3 269.1146 385.9684 25.0883 0.2669 157
159 3 268.395 385.2466 24.8786 0.2415 158
160 3 267.688 384.6414 25.4072 0.2288 159
161 3 266.9867 384.2776 23.8 0.2161 160
162 3 266.1276 383.6164 23.9599 0.2542 161
163 3 265.2947 382.9071 24.575 0.2924 162
164 3 264.4482 382.5948 23.8286 0.3305 163
165 3 263.6359 382.0331 23.5626 0.3305 164
166 3 263.0308 381.1465 24.0075 0.3051 165
167 3 262.2929 380.3731 23.2772 0.2542 166
168 3 261.5184 379.562 23.56 0.2161 167
169 3 260.7336 378.9935 24.5227 0.2034 168
170 3 259.8928 378.4661 23.4346 0.2288 169
171 3 259.1961 377.7923 22.68 0.2415 170
172 3 258.4525 377.2248 22.9205 0.2415 171
173 3 257.4252 377.0544 23.24 0.2161 172
174 3 256.6392 376.4538 22.6789 0.2034 173
175 3 255.819 375.7788 22.3219 0.178 174
176 3 255.2115 375.343 22.094 0.1907 175
177 3 254.1808 375.3041 21.887 0.2288 176
178 3 253.0814 375.4002 21.9601 0.2796 177
179 3 251.9706 375.5054 22.1746 0.2796 178
180 3 250.9204 375.8543 22.6898 0.2288 179
181 3 250.1322 375.9333 21.784 0.178 180
182 3 249.2273 375.5752 21.1434 0.1907 181
183 3 249.0053 375.5752 18.7698 0.2288 182
184 3 248.3109 376.058 18.4478 0.2542 183
185 3 247.4529 375.8463 19.32 0.2161 184
186 3 246.4073 375.4356 19.32 0.2034 185
187 3 245.3972 375.0215 19.5734 0.2288 186
188 3 244.9087 375.3578 19.7109 0.2796 187
189 3 243.9694 375.2743 18.8563 0.3051 188
190 3 242.9124 374.9826 18.613 0.3051 189
191 3 242.1734 374.8259 20.1127 0.3051 190
192 3 241.3703 374.1646 19.4435 0.2924 191
193 3 240.2606 374.088 19.2363 0.2796 192
194 3 239.2436 373.8169 19.8934 0.2669 193
195 3 238.6384 373.508 19.1668 0.2542 194
196 3 237.904 372.9074 19.3164 0.2415 195
197 3 237.2748 372.0917 19.1453 0.2161 196
198 3 236.816 371.3447 18.1594 0.2034 197
199 3 235.8585 370.8345 17.4675 0.1652 198
200 3 234.83 370.4764 16.611 0.1398 199
201 3 233.8016 370.1183 15.7545 0.1144 200
202 3 232.9848 369.4537 15.4 0.1144 201
203 3 232.6896 368.4755 15.4 0.1144 202
204 3 232.6896 367.3315 15.4 0.1144 203
205 3 232.6164 366.191 15.4 0.1144 204
206 3 232.3681 365.1797 15.4 0.1271 205
207 3 231.2665 364.8777 15.4 0.1398 206
208 3 230.8592 363.9064 15.4 0.178 207
209 3 230.8592 362.7624 15.4 0.1907 208
210 3 306.4433 388.0608 26.5065 0.2542 12
211 3 306.0303 389.111 26.4446 0.2542 210
212 3 305.7065 390.1875 26.502 0.2288 211
213 3 305.5144 391.28 27.1065 0.2415 212
214 3 305.0545 392.273 27.7141 0.2288 213
215 3 304.463 393.2077 28.4032 0.2669 214
216 3 303.7217 393.9902 29.2457 0.2669 215
217 3 302.7859 394.6034 29.6803 0.3051 216
218 3 301.8112 395.1765 30.0818 0.3178 217
219 3 300.864 395.7771 30.6298 0.3305 218
220 3 300.0518 396.5596 30.8322 0.3178 219
221 3 299.537 397.5617 30.9798 0.2924 220
222 3 299.0576 398.5662 31.5577 0.2796 221
223 3 298.4707 399.5317 31.9015 0.2415 222
224 3 297.686 400.3497 32.0855 0.2288 223
225 3 296.987 401.1951 32.7701 0.2288 224
226 3 296.598 402.2407 33.1243 0.2796 225
227 3 296.4939 403.3481 33.6806 0.2924 226
228 3 296.2994 404.4566 34.1166 0.2669 227
229 3 295.867 405.5068 34.3272 0.2034 228
230 3 295.5867 406.4861 35.4684 0.2034 229
231 3 295.2458 407.5168 36.2978 0.2415 230
232 3 294.6704 408.4949 36.4008 0.3051 231
233 3 294.2105 409.5406 36.4048 0.3178 232
234 3 293.7895 410.6045 36.4274 0.3305 233
235 3 293.3662 411.6661 36.5674 0.3305 234
236 3 293.0402 412.7106 37.343 0.3432 235
237 3 292.3801 413.4771 38.5918 0.3432 236
238 3 291.5038 413.6624 40.2956 0.3432 237
239 3 290.7751 414.2024 41.9924 0.3178 238
240 3 290.1562 414.9528 43.4591 0.2924 239
241 3 289.5887 415.82 44.24 0.2542 240
242 3 288.7422 416.3062 44.24 0.2415 241
243 3 287.8361 416.7935 44.1582 0.2161 242
244 3 287.2172 417.4033 44.1952 0.1907 243
245 3 286.7036 418.3802 44.2963 0.1907 244
246 3 285.7895 418.9031 44.8767 0.2161 245
247 3 285.1042 419.602 45.36 0.2542 246
248 3 284.316 420.2187 44.8 0.2415 247
249 3 283.5976 420.8032 45.6084 0.1907 248
250 3 282.9181 421.5949 45.7148 0.1398 249
251 3 282.3998 422.3785 45.0178 0.1144 250
252 3 282.2282 423.4596 44.6365 0.1144 251
253 3 282.1104 424.5087 43.7388 0.1271 252
254 3 282.1573 425.5932 43.9438 0.1652 253
255 3 282.1596 426.2487 45.1063 0.2161 254
256 3 282.3014 427.3218 44.8 0.2669 255
257 3 309.8341 368.9766 27.3356 0.3432 1
258 3 309.7941 367.8692 26.7624 0.4195 257
259 3 309.7906 366.7401 26.3228 0.4703 258
260 3 309.7643 365.5972 26.1934 0.483 259
261 3 309.5847 364.499 25.5623 0.483 260
262 3 309.0813 363.4797 25.3084 0.4449 261
263 3 308.499 362.5119 25.7272 0.3813 262
264 3 308.1044 361.464 26.2956 0.3432 263
265 3 307.6548 360.4126 26.3197 0.3432 264
266 3 307.4878 359.2812 26.32 0.3813 265
267 3 307.3768 358.1418 26.32 0.394 266
268 3 307.0748 357.039 26.3197 0.3559 267
269 3 307.0496 355.8973 26.3172 0.3051 268
270 3 307.0507 354.7533 26.2984 0.2542 269
271 3 307.0553 353.6104 26.1772 0.2034 270
272 3 307.0828 352.6105 25.5343 0.3432 271
273 3 307.283 351.4997 25.1034 0.3559 272
274 3 307.4809 350.4026 24.4773 0.3559 273
275 3 307.3997 349.2735 24.096 0.3305 274
276 3 307.0027 348.2039 24.0856 0.3432 275
277 3 306.5405 347.1571 24.1139 0.3559 276
278 3 306.0269 346.1366 24.2662 0.3813 277
279 3 305.424 345.2009 24.9024 0.3686 278
280 3 304.7788 344.2639 25.1969 0.3559 279
281 3 304.1507 343.3075 25.2 0.3432 280
282 3 303.5684 342.3226 25.2 0.3432 281
283 3 303.0387 341.309 25.1994 0.3432 282
284 3 302.4747 340.3137 25.1966 0.3305 283
285 3 302.6303 339.8584 26.0229 0.3051 284
286 3 302.5056 338.7967 25.7527 0.2924 285
287 3 302.2574 337.8552 25.8852 0.2669 286
288 3 302.3592 336.7742 26.4726 0.2415 287
289 3 302.1647 335.7125 26.32 0.2288 288
290 3 302.0995 334.7538 25.76 0.2288 289
291 3 301.6705 333.778 26.2718 0.2415 290
292 3 301.6728 332.7324 25.7723 0.2542 291
293 3 301.5584 331.8755 26.01 0.2796 292
294 3 301.2175 330.9089 26.7624 0.2924 293
295 3 301.317 329.8655 25.8532 0.3178 294
296 3 300.9143 329.1608 26.6 0.1144 295
297 3 300.9349 328.1186 25.6236 0.1271 296
298 3 300.9864 327.0124 25.0527 0.1398 297
299 3 300.9761 325.8707 24.92 0.178 298
300 3 300.7519 324.9612 26.04 0.2034 299
301 3 300.1227 324.221 25.48 0.2415 300
302 3 300.0712 323.1663 25.8308 0.2415 301
303 3 300.0243 322.06 25.9627 0.2669 302
304 3 300.1902 320.9686 26.1288 0.2924 303
305 3 300.4899 319.9905 25.2162 0.3178 304
306 3 300.745 318.9255 24.6338 0.2924 305
307 3 301.1809 317.8913 24.36 0.2415 306
308 3 301.3868 316.8056 24.08 0.2288 307
309 3 301.3719 315.8767 25.3949 0.2542 308
310 3 301.1431 314.7796 25.7961 0.3051 309
311 3 300.904 313.6905 26.2492 0.3305 310
312 3 300.5322 312.7662 27.1765 0.3305 311
313 3 299.9511 311.9585 26.7476 0.3178 312
314 3 299.5267 311.2366 27.16 0.2924 313
315 3 298.7281 310.5777 26.3374 0.2924 314
316 3 297.9708 309.9611 26.717 0.2669 315
317 3 297.4217 309.0688 26.2268 0.2669 316
318 3 297.1986 308.2039 25.4047 0.2415 317
319 3 296.5957 307.3631 25.2 0.2415 318
320 3 296.4653 306.3815 25.5682 0.2161 319
321 3 296.0066 305.5144 26.04 0.1907 320
322 3 295.4929 304.6689 26.7464 0.1652 321
323 3 294.8077 303.978 26.1408 0.1398 322
324 3 294.1567 303.4826 26.7235 0.1271 323
325 3 294.1293 302.6406 28.2878 0.1271 324
326 3 294.2368 301.5744 28.1999 0.1652 325
327 3 293.8375 301.1649 26.32 0.2161 326
328 3 293.015 300.4899 26.6 0.2542 327
329 3 293.0928 299.3962 27.0323 0.2669 328
330 3 293.0207 298.3426 26.6 0.2796 329
331 3 292.8995 297.2798 26.9385 0.3178 330
332 3 292.7885 296.2102 27.4229 0.3305 331
333 3 292.5128 295.2058 26.9578 0.3305 332
334 3 291.9625 294.5697 27.72 0.2796 333
335 3 291.4512 293.7083 27.44 0.2796 334
336 3 291.2475 292.6489 27.9812 0.2542 335
337 3 291.2349 291.7761 26.7338 0.2542 336
338 3 291.9076 291.72 25.48 0.2161 337
339 3 292.3069 291.2361 23.9173 0.2288 338
340 3 291.9785 290.1939 24.0724 0.2542 339
341 3 291.8252 289.4995 25.5035 0.2796 340
342 3 292.2897 288.7525 25.48 0.2669 341
343 3 292.3492 287.7686 26.1618 0.2415 342
344 3 292.1696 286.8466 26.2441 0.2415 343
345 3 292.4064 286.2196 26.5037 0.2415 344
346 3 292.4064 285.5092 25.0272 0.2415 345
347 3 292.5208 284.4133 24.64 0.2415 346
348 3 292.8926 283.7463 25.8023 0.2924 347
349 3 293.0013 283.1434 27.8916 0.3305 348
350 3 293.1592 282.1047 27.8317 0.3559 349
351 3 292.8411 281.5464 28.7456 0.3305 350
352 3 292.6764 281.0568 30.2599 0.3178 351
353 3 293.0436 280.1496 31.0741 0.2924 352
354 3 293.5378 279.3351 30.5595 0.2796 353
355 3 294.0252 278.604 31.1926 0.2796 354
356 3 294.9266 278.0378 31.309 0.2924 355
357 3 295.8224 277.4955 30.8216 0.2924 356
358 3 296.8074 277.0024 30.8904 0.2669 357
359 3 297.8427 276.7267 30.52 0.2288 358
360 3 298.4822 276.371 31.08 0.2161 359
361 3 299.3024 275.7646 31.08 0.2034 360
362 3 299.8035 274.9547 31.0453 0.2161 361
363 3 300.0357 275.1148 29.0368 0.1907 362
364 3 300.5048 274.4765 27.8421 0.1907 363
365 3 300.7576 274.242 29.6722 0.1652 364
366 3 300.7931 273.4675 30.5452 0.1652 365
367 3 300.6432 273.0019 28.6852 0.1398 366
368 3 301.0676 272.844 26.9069 0.1271 367
369 3 301.317 271.9666 26.1671 0.1144 368
370 3 301.5584 271.4117 26.6 0.1271 369
371 3 301.6442 270.2826 26.6596 0.1525 370
372 3 301.6728 269.2175 27.4072 0.1907 371
373 3 301.8341 268.8308 29.7044 0.2034 372
374 3 302.6612 268.2932 30.42 0.1907 373
375 3 303.581 267.72 30.5497 0.1525 374
376 3 304.4985 267.3093 29.8306 0.1271 375
377 3 305.5716 266.9581 29.6887 0.1144 376
378 3 306.5634 266.4742 29.4 0.1271 377
379 3 306.9478 265.7981 30.24 0.1398 378
380 3 307.6399 264.9195 30.24 0.1652 379
381 3 308.0792 264.0341 30.2403 0.1907 380
382 3 308.7587 263.2195 30.7994 0.2288 381
383 3 309.6328 262.7413 29.9695 0.2669 382
384 3 310.596 262.3192 30.24 0.2924 383
385 3 301.7803 329.2398 25.1208 0.2669 295
386 3 302.6292 328.6048 25.1552 0.3051 385
387 3 303.0731 327.8567 23.6205 0.3305 386
388 3 303.3064 326.9083 23.9865 0.3559 387
389 3 303.692 326.0823 23.6636 0.3178 388
390 3 304.0706 325.3319 23.5407 0.2796 389
391 3 304.5065 324.3457 23.8202 0.2161 390
392 3 304.8554 323.3699 22.9236 0.1907 391
393 3 304.3212 322.4764 22.5865 0.2161 392
394 3 304.0683 321.6722 22.3101 0.3051 393
395 3 304.5328 320.9698 21.7448 0.3813 394
396 3 304.9149 320.01 22.6696 0.3813 395
397 3 304.9664 318.9403 22.0805 0.3178 396
398 3 305.3874 317.9233 21.56 0.2669 397
399 3 305.7569 316.848 21.7216 0.2924 398
400 3 305.9079 315.8332 21.6532 0.3559 399
401 3 305.7615 314.8402 21.56 0.3813 400
402 3 305.7043 314.0086 20.1015 0.3432 401
403 3 305.7226 312.9504 19.8926 0.3178 402
404 3 306.3243 312.1598 19.6 0.3432 403
405 3 306.6938 311.136 20.102 0.394 404
406 3 306.4776 310.048 19.6238 0.3813 405
407 3 306.2728 309.1752 18.7606 0.3432 406
408 3 305.9536 308.5906 17.3617 0.3051 407
409 3 306.2271 307.728 18.4929 0.3178 408
410 3 306.3003 307.1571 19.88 0.3178 409
411 3 306.2202 306.2385 19.4522 0.3305 410
412 3 305.8324 305.472 18.692 0.3051 411
413 3 306.0543 304.6483 17.0626 0.2669 412
414 3 305.9125 303.7331 16.1081 0.1907 413
415 3 306.3277 303.2332 17.9668 0.1398 414
416 3 306.5028 302.3924 17.1954 0.1398 415
417 3 306.6847 301.6236 15.4 0.1907 416
418 3 306.4776 300.5402 14.8081 0.2669 417
419 3 306.4021 299.5415 13.7206 0.3178 418
420 3 306.6481 298.4707 14.2313 0.3432 419
421 3 307.1548 297.4983 13.6046 0.3432 420
422 3 307.5083 296.4276 13.433 0.3305 421
423 3 308.0392 295.7034 14.5746 0.2924 422
424 3 308.1261 294.7299 15.6968 0.2415 423
425 3 308.3172 294.3867 18.051 0.1907 424
426 3 308.5379 293.8272 18.3327 0.1652 425
427 3 308.6478 293.0402 19.8005 0.1398 426
428 3 308.9944 292.1776 19.32 0.1271 427
429 3 301.7563 339.7005 25.1784 0.2161 284
430 3 300.7198 339.2406 25.0488 0.2415 429
431 3 299.8596 338.5531 24.4076 0.2669 430
432 3 299.2475 337.6127 24.6694 0.2924 431
433 3 298.584 336.7032 24.2603 0.3051 432
434 3 298.1012 335.669 24.1738 0.3178 433
435 3 297.4766 334.7241 24.5151 0.3432 434
436 3 296.8074 333.8272 25.0947 0.3686 435
437 3 295.9677 333.055 25.1944 0.3432 436
438 3 295.1497 332.2554 25.1891 0.2796 437
439 3 294.58 331.2658 25.1412 0.2161 438
440 3 293.8501 330.3941 24.841 0.2161 439
441 3 292.9281 329.79 24.1032 0.2669 440
442 3 291.9122 329.2649 24.0794 0.2924 441
443 3 291.0954 328.4641 24.0778 0.2924 442
444 3 290.3941 327.6359 24.0705 0.3305 443
445 3 289.9731 326.5754 24.0218 0.3432 444
446 3 289.5922 325.508 23.6622 0.3051 445
447 3 289.106 324.4739 23.7756 0.2542 446
448 3 288.5031 323.5049 23.9355 0.2415 447
449 3 287.9848 322.5348 23.1792 0.2669 448
450 3 287.4334 321.5361 22.9522 0.2796 449
451 3 286.8923 320.5294 22.9141 0.2924 450
452 3 286.2116 319.6176 22.7242 0.2796 451
453 3 285.3342 318.9369 22.0601 0.2924 452
454 3 284.5483 318.1338 21.6026 0.2796 453
455 3 284.0644 317.1328 20.9616 0.3178 454
456 3 283.6754 316.0609 20.7477 0.3432 455
457 3 283.2533 315.0096 20.9504 0.3686 456
458 3 282.751 314.131 21.5046 0.3178 457
459 3 282.099 313.6791 20.1116 0.2669 458
460 3 281.1414 313.1506 19.8066 0.2415 459
461 3 280.5111 312.9858 18.4475 0.2796 460
462 3 279.9883 312.4344 20.0788 0.3051 461
463 3 279.1726 311.8727 19.88 0.3178 462
464 3 278.2094 311.3465 19.4373 0.3051 463
465 3 277.2335 310.874 19.6932 0.3051 464
466 3 276.2577 310.342 19.3332 0.2924 465
467 3 275.4512 309.7449 19.7425 0.2924 466
468 3 274.9089 308.9761 18.7628 0.3051 467
469 3 274.7613 307.982 18.7228 0.3305 468
470 3 273.9949 307.4958 18.8647 0.3432 469
471 3 273.5144 306.7899 19.5331 0.3305 470
472 3 272.7399 306.1367 19.32 0.3178 471
473 3 272.4093 305.3805 18.76 0.2924 472
474 3 271.5158 304.8314 18.6668 0.2669 473
475 3 270.834 304.3749 18.5816 0.2415 474
476 3 270.7082 303.5444 17.3958 0.2161 475
477 3 270.7139 302.4542 17.08 0.2161 476
478 3 270.556 301.6739 18.9095 0.2161 477
479 3 270.2174 300.8331 19.88 0.2415 478
480 3 270.9656 300.2531 19.3606 0.2669 479
481 3 271.0102 299.3917 18.7132 0.3305 480
482 3 270.8317 298.4341 18.4951 0.3686 481
483 3 270.7402 297.4068 18.2034 0.3686 482
484 3 269.9657 296.7433 17.8536 0.3051 483
485 3 269.5744 295.7663 17.6047 0.2542 484
486 3 269.5275 294.842 17.9556 0.2415 485
487 3 268.7084 294.572 17.1433 0.2542 486
488 3 268.1616 294.0114 16.5211 0.2669 487
489 3 267.2498 293.5698 16.3058 0.2924 488
490 3 266.2866 293.3811 16.2333 0.2924 489
491 3 265.7706 292.5139 16.1266 0.2924 490
492 3 265.2719 291.593 16.7759 0.2415 491
493 3 264.6072 290.8048 17.08 0.2288 492
494 3 290.4033 328.0706 22.5728 0.178 443
495 3 289.7752 328.0123 24.1357 0.1525 494
496 3 288.8131 327.8704 24.6543 0.1398 495
497 3 288.288 327.5123 23.602 0.1398 496
498 3 287.4792 327.184 22.8407 0.1525 497
499 3 286.7264 327.0936 21.0204 0.1525 498
500 3 285.9428 326.6063 21.8238 0.1652 499
501 3 285.2942 326.4747 21.2932 0.1907 500
502 3 284.4819 326.0572 20.72 0.2034 501
503 3 283.5198 325.6579 21.28 0.2034 502
504 3 282.6824 324.9429 21.252 0.178 503
505 3 281.7638 324.4842 20.3174 0.1652 504
506 3 280.8772 323.8023 20.0189 0.1525 505
507 3 279.9036 323.2441 20.0203 0.1525 506
508 3 278.9404 322.8368 19.6031 0.1525 507
509 3 278.0698 322.3792 18.7673 0.1398 508
510 3 276.9521 322.274 18.48 0.1271 509
511 3 275.8298 322.1504 18.48 0.1271 510
512 3 274.9032 321.8518 18.48 0.1398 511
513 3 274.3392 321.0201 18.0141 0.178 512
514 3 273.3428 320.5099 17.64 0.2161 513
515 3 272.3212 320.034 17.6308 0.2669 514
516 3 271.4277 319.4197 17.4751 0.2796 515
517 3 270.5537 318.7756 17.1772 0.2796 516
518 3 269.5573 318.3683 18.0026 0.2669 517
519 3 268.6352 318.1144 18.5111 0.2542 518
520 3 267.7864 318.3741 18.2311 0.2288 519
521 3 267.0725 317.8032 18.2185 0.1907 520
522 3 266.1413 317.6648 19.2688 0.1652 521
523 3 265.0511 317.5744 19.567 0.1398 522
524 3 263.9288 317.4611 19.32 0.1398 523
525 3 263.2344 317.1225 19.1408 0.1652 524
526 3 262.7848 316.2165 19.908 0.2034 525
527 3 262.4336 315.8492 18.5679 0.2161 526
528 3 261.6511 315.6353 17.5641 0.2161 527
529 3 260.864 315.6296 17.08 0.2288 528
530 3 259.7715 315.6353 17.3732 0.2669 529
531 3 258.8346 315.1823 17.8254 0.2796 530
532 3 257.8015 314.9203 17.668 0.2796 531
533 3 256.8326 314.497 17.9544 0.3051 532
534 3 255.8911 314.473 16.6197 0.3178 533
535 3 254.9804 314.012 17.0663 0.3305 534
536 3 254.1922 313.5704 18.4369 0.2924 535
537 3 253.5104 312.8966 19.0089 0.3051 536
538 3 253.0528 312.7696 18.2 0.1652 537
539 3 252.6181 312.5408 16.998 0.2796 537
540 3 251.7566 312.4138 16.9548 0.2796 539
541 3 251.3322 312.7101 18.2 0.2415 540
542 3 250.3964 312.3463 17.1422 0.2034 541
543 3 249.781 311.6336 16.4004 0.2034 542
544 3 249.6322 310.9289 16.7597 0.2288 543
545 3 249.0751 310.7104 16.2016 0.2415 544
546 3 248.3006 310.4736 15.9664 0.2542 545
547 3 247.6691 309.9096 16.7026 0.2415 546
548 3 247.0125 309.5893 18.4528 0.2542 547
549 3 246.1636 309.3914 19.6 0.2415 548
550 3 246.278 308.8994 17.7568 0.2288 549
551 3 246.6464 308.5116 16.4433 0.2034 550
552 3 246.0469 308.0426 15.7161 0.178 551
553 3 245.8456 307.7749 17.827 0.1652 552
554 3 246.0744 307.0496 17.92 0.1525 553
555 3 307.5175 353.1997 23.016 0.2924 271
556 3 307.1079 353.4194 20.7553 0.2796 555
557 3 306.1733 353.7763 19.4611 0.2415 556
558 3 305.3004 353.9181 17.8702 0.1907 557
559 3 304.256 353.7042 16.879 0.1652 558
560 3 303.168 353.6642 16.0686 0.1525 559
561 3 302.286 354.0817 15.9202 0.1525 560
562 3 302.1373 355.0839 16.8627 0.1652 561
563 3 302.5102 356.1112 16.9459 0.1907 562
564 3 302.6143 357.1053 15.9138 0.2161 563
565 3 301.968 357.8981 15.2757 0.2161 564
566 3 300.9315 358.2653 15.6022 0.2034 565
567 3 300.4544 358.9998 16.791 0.178 566
568 3 301.0928 359.5867 15.6106 0.178 567
569 3 302.016 359.5592 14.0 0.1907 568
570 3 306.1218 356.5768 26.1514 0.3178 268
571 3 305.2238 356.245 24.876 0.3178 570
572 3 304.2125 356.0048 24.7976 0.2669 571
573 3 303.295 355.6799 24.3214 0.2415 572
574 3 302.3295 355.6582 24.92 0.1907 573
575 3 301.2072 355.5998 25.121 0.178 574
576 3 300.2485 355.3058 24.0128 0.2034 575
577 3 299.3287 355.2886 22.96 0.2542 576
578 3 298.3483 354.9958 23.0737 0.2796 577
579 3 297.4926 354.8654 22.8934 0.2796 578
580 3 296.5488 354.5256 22.6873 0.2796 579
581 3 295.5993 354.1069 21.8565 0.3051 580
582 3 294.7299 353.377 21.56 0.3305 581
583 3 293.9634 352.598 22.0142 0.3305 582
584 3 293.0184 352.1415 21.5642 0.3305 583
585 3 292.2256 351.6416 21.7003 0.3305 584
586 3 291.3596 351.0272 21.3592 0.3305 585
587 3 290.4227 350.525 21.0731 0.3178 586
588 3 289.4 350.1475 20.8603 0.3178 587
589 3 289.0064 349.333 20.16 0.3305 588
590 3 288.2239 348.5757 20.6489 0.3305 589
591 3 287.549 347.7691 20.7827 0.2796 590
592 3 286.6429 347.2852 19.8761 0.2415 591
593 3 285.9348 346.6148 19.8573 0.2161 592
594 3 285.0036 346.2064 20.1401 0.2288 593
595 3 284.3469 345.8655 19.6622 0.2034 594
596 3 283.7074 345.4114 19.4219 0.178 595
597 3 283.14 344.9137 19.4622 0.1525 596
598 3 282.6481 344.1816 20.6951 0.1652 597
599 3 281.837 343.6679 19.6288 0.1907 598
600 3 280.9881 343.2629 19.88 0.2161 599
601 3 280.0512 342.914 19.88 0.2415 600
602 3 279.3019 342.382 19.4384 0.2542 601
603 3 278.3855 341.8924 19.8755 0.2796 602
604 3 277.4875 341.341 19.3486 0.2796 603
605 3 276.6135 340.8399 19.32 0.2796 604
606 3 275.7555 340.0986 19.3869 0.2669 605
607 3 275.1126 339.3035 19.1041 0.2542 606
608 3 274.4033 338.4764 19.0551 0.2161 607
609 3 273.8862 337.4617 19.164 0.1652 608
610 3 273.1323 336.6517 19.32 0.1525 609
611 3 272.4882 335.7766 19.32 0.1907 610
612 3 272.264 335.2423 19.32 0.2034 611
613 3 271.5856 334.5056 19.32 0.2415 612
614 3 272.59 335.1714 19.5513 0.2034 611
615 3 272.3841 334.0732 19.9839 0.2415 614
616 3 271.9368 333.198 19.6078 0.2669 615
617 3 271.239 332.4819 19.9755 0.2669 616
618 3 270.3421 331.8138 20.3748 0.2161 617
619 3 269.7083 330.8986 19.8016 0.178 618
620 3 269.3182 329.9376 19.3113 0.1398 619
621 3 268.8743 328.9149 19.32 0.1271 620
622 3 268.117 328.0843 19.1159 0.1271 621
623 3 267.2075 327.5478 19.3166 0.1398 622
624 3 266.1836 327.0971 19.04 0.1525 623
625 3 265.0934 326.8786 19.3945 0.1398 624
626 3 264.2228 326.5068 20.72 0.1271 625
627 3 263.3477 326.3889 19.3189 0.1144 626
628 3 262.3993 325.9336 18.48 0.1144 627
629 3 261.2667 325.8112 18.48 0.1271 628
630 3 260.1273 325.7837 18.48 0.1398 629
631 3 259.3677 325.1683 18.3674 0.1525 630
632 3 258.7145 324.419 17.7086 0.1398 631
633 3 257.8553 323.7051 17.92 0.1271 632
634 3 257.0213 322.9947 17.92 0.1144 633
635 3 256.3155 322.171 17.92 0.1144 634
636 3 255.7137 321.2741 17.897 0.1398 635
637 3 255.3111 320.8989 16.849 0.1907 636
638 3 254.6452 320.0088 16.8566 0.2669 637
639 3 253.7346 319.3339 16.8582 0.3178 638
640 3 253.07 318.5823 16.9044 0.3432 639
641 3 252.379 317.7082 16.8224 0.3432 640
642 3 251.4546 317.428 16.4956 0.3559 641
643 3 250.4948 317.0173 16.6286 0.394 642
644 3 249.7386 316.2005 16.52 0.4195 643
645 3 249.0133 315.3493 16.2977 0.4195 644
646 3 248.129 314.6561 16.6116 0.3686 645
647 3 247.4655 314.1058 16.4615 0.3432 646
648 3 246.6178 313.5178 16.3047 0.3178 647
649 3 245.5848 313.1094 16.87 0.3178 648
650 3 244.7119 312.4584 17.4672 0.3051 649
651 3 243.7784 311.8372 17.4846 0.3305 650
652 3 242.9662 311.1165 17.1632 0.3432 651
653 3 242.4765 310.4702 16.6365 0.3432 652
654 3 241.6872 309.9073 16.3302 0.2924 653
655 3 241.4115 309.452 18.1269 0.2415 654
656 3 241.4206 309.4703 16.52 0.1907 655
657 3 241.0774 308.4647 16.5217 0.1652 656
658 3 241.4069 307.633 14.966 0.178 657
659 3 241.1506 306.7842 14.9271 0.2161 658
660 3 240.5752 306.6137 16.8932 0.2415 659
661 3 240.1954 305.6962 16.6281 0.2288 660
662 3 240.2617 305.0339 18.0849 0.1907 661
663 3 240.637 304.4173 17.92 0.1907 662
664 3 240.6301 303.9196 17.0405 0.2034 663
665 3 240.3738 303.0834 15.96 0.2669 664
666 3 239.9803 302.4015 15.3524 0.3051 665
667 3 239.3591 301.579 15.1256 0.3305 666
668 3 238.7471 300.9978 16.1073 0.3051 667
669 3 238.0195 300.4075 15.8668 0.2669 668
670 3 237.9165 300.014 14.0358 0.2542 669
671 3 237.2736 299.3196 14.2419 0.2288 670
672 3 236.6936 299.156 12.88 0.2034 671
673 3 312.0306 368.2181 26.1411 0.1652 1
674 3 311.78 367.1565 25.3375 0.2161 673
675 3 311.2504 366.223 24.3908 0.2542 674
676 3 310.9037 365.2781 23.0723 0.2415 675
677 3 311.2183 364.1935 22.96 0.2161 676
678 3 311.8498 363.6547 22.9597 0.394 677
679 3 312.7696 362.9752 22.958 0.4195 678
680 3 313.6047 362.1938 22.9513 0.4068 679
681 3 314.4742 361.4502 22.9222 0.394 680
682 3 315.4214 360.813 22.7665 0.3686 681
683 3 316.2851 360.1198 22.0604 0.3432 682
684 3 317.1465 359.3739 21.84 0.3051 683
685 3 318.0148 358.6314 21.84 0.2669 684
686 3 318.8362 357.8363 21.84 0.2542 685
687 3 319.6416 357.023 21.84 0.2415 686
688 3 320.4333 356.197 21.84 0.2542 687
689 3 321.1666 355.3218 21.84 0.2669 688
690 3 321.8404 354.3986 21.8394 0.3178 689
691 3 322.5485 353.5017 21.8375 0.3559 690
692 3 323.2601 352.6105 21.8285 0.3559 691
693 3 324.1169 351.8612 21.7795 0.3305 692
694 3 325.047 351.2286 21.429 0.2924 693
695 3 325.8169 350.469 20.6265 0.2924 694
696 3 326.5079 349.6098 19.9601 0.2796 695
697 3 327.3293 348.8342 19.6504 0.2796 696
698 3 328.1415 348.046 19.936 0.2669 697
699 3 328.8657 347.1971 20.151 0.2924 698
700 3 329.5349 346.2865 19.7893 0.3432 699
701 3 330.3106 345.4571 19.5244 0.3686 700
702 3 331.1239 344.6792 19.0999 0.3559 701
703 3 331.9099 343.8727 18.6348 0.3051 702
704 3 332.5951 342.9655 18.5945 0.2924 703
705 3 333.2735 342.0823 19.14 0.2924 704
706 3 334.0423 341.2644 19.6092 0.3051 705
707 3 334.8465 340.4761 20.097 0.3051 706
708 3 335.6896 339.7302 20.5808 0.2924 707
709 3 336.6186 339.0736 20.7189 0.2796 708
710 3 337.5704 338.4398 20.7152 0.2669 709
711 3 338.4787 337.7466 20.6982 0.2669 710
712 3 339.3905 337.0556 20.6136 0.2542 711
713 3 340.4155 336.797 19.9066 0.2288 712
714 3 340.888 336.7021 20.7054 0.2034 713
715 3 341.7357 336.2182 20.4498 0.178 714
716 3 342.6898 335.8143 19.9534 0.1907 715
717 3 343.5409 335.6496 18.6522 0.2288 716
718 3 344.1221 334.8843 18.1961 0.2924 717
719 3 344.5465 334.0194 18.6458 0.3178 718
720 3 345.0476 333.0459 19.0036 0.2796 719
721 3 345.3461 332.1272 19.264 0.2161 720
722 3 345.8907 331.3127 19.6795 0.1652 721
723 3 346.5256 330.8276 19.49 0.1525 722
724 3 346.7864 330.0337 19.9335 0.178 723
725 3 347.0107 329.2009 20.7088 0.1907 724
726 3 347.3138 328.5774 19.2556 0.2288 725
727 3 346.5519 328.328 17.5574 0.2415 726
728 3 346.5359 327.9951 15.68 0.2796 727
729 3 346.6 327.2984 15.0192 0.2924 728
730 3 346.2888 326.4496 14.6462 0.2796 729
731 3 346.2888 326.1544 17.2052 0.2542 730
732 3 346.7773 325.3822 17.92 0.2288 731
733 3 347.204 324.721 18.5643 0.2288 732
734 3 347.2635 323.7509 18.1902 0.2415 733
735 3 347.3962 322.8585 17.0125 0.2415 734
736 3 347.744 321.9651 18.2 0.2669 735
737 3 347.911 320.9641 17.3768 0.2796 736
738 3 348.5459 320.1141 17.8315 0.3305 737
739 3 348.8056 319.3693 18.0029 0.3686 738
740 3 349.2781 318.3969 17.5647 0.394 739
741 3 349.8352 317.7185 17.08 0.394 740
742 3 350.1326 316.8537 16.2173 0.3686 741
743 3 350.31 315.8206 16.0096 0.3559 742
744 3 350.5582 314.7338 16.387 0.3305 743
745 3 350.8797 313.782 17.4628 0.3051 744
746 3 351.526 313.0636 18.3985 0.2796 745
747 3 352.0946 312.2262 17.7682 0.2415 746
748 3 353.0052 311.5707 17.92 0.2288 747
749 3 353.774 310.9575 16.8146 0.2034 748
750 3 354.5439 310.4724 15.6842 0.2288 749
751 3 355.1411 310.008 15.7872 0.2288 750
752 3 355.8458 309.3994 15.0598 0.2542 751
753 3 356.2656 308.6054 14.56 0.2669 752
754 3 356.9337 307.8401 15.12 0.2924 753
755 3 357.595 307.053 14.9226 0.3178 754
756 3 358.3042 306.4273 16.2442 0.3178 755
757 3 358.9231 305.8244 15.3765 0.3051 756
758 3 359.1668 304.828 15.6624 0.2796 757
759 3 359.4459 303.8464 15.2127 0.2415 758
760 3 359.6622 302.8454 14.082 0.2288 759
761 3 360.0889 302.1704 15.0889 0.2161 760
762 3 360.5488 301.5893 14.4393 0.2542 761
763 3 361.4491 301.2072 14.4878 0.2796 762
764 3 362.1458 300.7187 15.4 0.2924 763
765 3 362.759 300.2199 17.0999 0.2796 764
766 3 363.1182 299.2921 16.681 0.2542 765
767 3 363.5632 298.433 15.4311 0.2415 766
768 3 363.6467 297.7626 17.2939 0.2034 767
769 3 363.8389 297.0968 16.7356 0.1907 768
770 3 364.3114 296.717 16.2686 0.1907 769
771 3 364.1558 295.9128 17.3474 0.2161 770
772 3 364.2496 294.9186 16.1381 0.2288 771
773 3 364.2302 294.5823 13.8012 0.2161 772
774 3 363.8721 293.8639 14.3632 0.2034 773
775 3 364.4784 293.0928 15.4 0.178 774
776 3 311.2515 363.5666 23.2739 0.3051 677
777 3 311.6279 362.8608 25.2036 0.2415 776
778 3 311.7995 362.4352 27.6895 0.2034 777
779 3 312.0535 362.0497 29.6856 0.2034 778
780 3 311.5078 361.1825 30.4539 0.2542 779
781 3 310.7596 360.3772 30.875 0.3051 780
782 3 310.1064 359.4757 31.3404 0.3305 781
783 3 310.2482 358.7836 32.2291 0.3432 782
784 3 311.0708 358.1349 33.3287 0.3305 783
785 3 311.3007 357.1156 34.0796 0.2924 784
786 3 310.8854 356.0746 34.2222 0.2669 785
787 3 310.453 355.0518 34.853 0.2542 786
788 3 310.9861 354.1298 35.4858 0.2796 787
789 3 311.9345 353.5864 36.2782 0.3051 788
790 3 312.4516 352.5831 36.6072 0.3559 789
791 3 311.7903 351.3453 38.0428 0.2924 790
792 3 311.2183 350.4884 39.1381 0.3178 791
793 3 310.8305 349.4863 40.0814 0.394 792
794 3 310.3603 348.5288 41.0603 0.4322 793
795 3 309.7723 347.6341 41.9689 0.4195 794
796 3 309.0219 346.8276 42.6549 0.3305 795
797 3 308.2005 346.0703 43.1046 0.2669 796
798 3 307.3882 345.2649 43.169 0.2288 797
799 3 306.5634 344.479 43.379 0.2288 798
800 3 305.6402 344.0008 44.0409 0.2415 799
801 3 304.9469 343.2915 44.3948 0.2542 800
802 3 304.5317 342.4106 44.1983 0.2669 801
803 3 304.2834 341.5046 44.1126 0.2542 802
804 3 303.6393 340.5951 43.68 0.2415 803
805 3 302.8088 339.8389 43.68 0.2415 804
806 3 301.9863 339.2589 43.0254 0.2415 805
807 3 301.2461 338.4261 43.001 0.2161 806
808 3 300.5551 337.6642 43.4 0.1907 807
809 3 299.7463 336.9 43.3958 0.1907 808
810 3 298.8277 336.2433 43.1981 0.2288 809
811 3 297.9788 335.5398 43.68 0.2415 810
812 3 297.3634 334.6154 43.96 0.2415 811
813 3 296.3921 334.2642 44.4906 0.2415 812
814 3 295.581 333.5732 44.3167 0.2796 813
815 3 295.0216 333.0184 43.12 0.3305 814
816 3 294.2654 332.3503 43.4904 0.3559 815
817 3 293.6602 331.5873 43.5422 0.3432 816
818 3 292.999 330.9363 43.68 0.3051 817
819 3 292.2623 330.0955 43.96 0.2669 818
820 3 291.6205 329.1997 43.4826 0.2161 819
821 3 290.8254 328.4127 43.12 0.178 820
822 3 290.1253 327.5238 43.12 0.178 821
823 3 289.5441 326.7115 42.9195 0.2034 822
824 3 288.9744 326.1292 43.0903 0.2415 823
825 3 288.439 325.206 43.1589 0.2415 824
826 3 288.4367 324.1616 42.8431 0.2669 825
827 3 288.1393 323.1789 42.7966 0.2542 826
828 3 287.5558 322.2545 42.56 0.2542 827
829 3 286.977 321.2947 42.2531 0.2161 828
830 3 286.4233 320.4584 41.5663 0.2161 829
831 3 285.3388 320.1701 41.44 0.2034 830
832 3 284.6798 319.3682 41.1695 0.1907 831
833 3 283.9557 318.5926 40.8853 0.178 832
834 3 283.2899 317.9885 39.7424 0.2034 833
835 3 282.2248 317.6122 39.3862 0.2669 834
836 3 281.7706 316.8617 39.8717 0.3051 835
837 3 281.535 315.8595 39.4708 0.3305 836
838 3 280.9172 315.7486 38.099 0.3305 837
839 3 280.3063 314.9981 38.456 0.3305 838
840 3 279.4643 314.5279 38.0993 0.2796 839
841 3 278.8523 313.718 39.058 0.2161 840
842 3 278.2505 312.8977 38.6389 0.178 841
843 3 277.5664 312.2594 37.4657 0.2034 842
844 3 276.9944 311.406 37.1272 0.2288 843
845 3 276.3858 310.8957 38.5666 0.2669 844
846 3 275.6823 310.7035 37.5376 0.2542 845
847 3 274.6092 310.5068 36.96 0.2669 846
848 3 273.551 310.2597 36.5106 0.2161 847
849 3 272.9492 309.5824 35.8218 0.1907 848
850 3 271.9677 309.1614 35.84 0.1525 849
851 3 271.1429 308.5242 36.4 0.1652 850
852 3 270.3375 307.8207 36.7111 0.1907 851
853 3 269.4612 307.1308 36.7223 0.2288 852
854 3 268.7794 306.2568 36.7875 0.2669 853
855 3 268.0552 305.4217 36.5316 0.3178 854
856 3 267.601 304.5808 36.0287 0.3432 855
857 3 267.2407 303.8464 35.3214 0.3686 856
858 3 266.9581 303.176 35.2694 0.3432 857
859 3 266.7511 302.4221 35.5496 0.3432 858
860 3 266.1344 301.6877 35.5541 0.3305 859
861 3 265.6746 300.872 34.5332 0.3305 860
862 3 265.6368 300.5288 35.56 0.2415 861
863 3 265.4034 300.2096 34.7141 0.2669 861
864 3 265.0145 299.3356 35.2612 0.2542 863
865 3 264.542 298.33 35.0022 0.2796 864
866 3 264.2114 297.678 33.3169 0.3051 865
867 3 263.9711 296.9435 32.0051 0.3305 866
868 3 263.6405 296.1393 33.0145 0.3305 867
869 3 263.6771 295.0982 33.6196 0.3051 868
870 3 264.0249 294.2746 34.2286 0.2415 869
871 3 264.0352 293.293 33.3214 0.2034 870
872 3 264.2732 292.3069 33.532 0.2034 871
873 3 264.2365 291.4512 32.0158 0.2669 872
874 3 264.0924 290.4273 32.3109 0.3178 873
875 3 263.4632 289.7134 32.2 0.3178 874
876 3 263.3442 288.6564 32.48 0.2924 875
877 3 263.3156 287.8956 31.4336 0.2796 876
878 3 262.8683 287.1257 29.8343 0.3051 877
879 3 262.397 286.2528 30.2599 0.3305 878
880 3 261.706 286.0812 31.92 0.3305 879
881 3 261.2633 285.2244 31.2833 0.2924 880
882 3 260.5609 284.5483 30.24 0.2542 881
883 3 260.0621 283.9797 31.3284 0.2288 882
884 3 259.4054 283.2716 31.3894 0.2542 883
885 3 258.5371 282.6424 30.7597 0.2924 884
886 3 257.9194 281.8839 30.2347 0.3305 885
887 3 257.4 281.2135 29.4294 0.3305 886
888 3 256.9859 280.4276 29.5809 0.2796 887
889 3 256.2331 279.9368 28.4547 0.2288 888
890 3 255.4804 279.454 29.4 0.2034 889
891 3 255.2092 279.1349 29.9348 0.2924 890
892 3 254.6544 279.5936 30.8 0.2669 891
893 3 255.0617 278.945 29.9289 0.2924 890
894 3 254.0424 278.5732 29.0458 0.2161 893
895 3 253.2107 278.326 29.1578 0.1907 894
896 3 252.4259 277.6522 28.5659 0.1652 895
897 3 252.3653 276.8594 27.72 0.1525 896
898 3 251.6789 276.1193 27.587 0.1525 897
899 3 251.108 275.2384 27.6749 0.1652 898
900 3 250.9833 274.1356 27.1768 0.1652 899
901 3 250.1585 273.5304 26.8562 0.1652 900
902 3 249.3851 273.1597 26.1033 0.1398 901
903 3 248.7331 273.4126 27.44 0.1271 902
904 3 247.6051 273.4046 27.1631 0.1398 903
905 3 246.8775 272.9984 28.56 0.1652 904
906 3 245.8216 272.8223 27.83 0.1907 905
907 3 244.7782 272.844 26.88 0.1907 906
908 3 243.6354 272.8749 26.9052 0.2034 907
909 3 242.6046 273.1426 27.0446 0.2288 908
910 3 241.5819 273.1506 27.4898 0.2288 909
911 3 240.8669 272.5717 27.5058 0.2034 910
912 3 240.4562 272.1565 26.2601 0.1525 911
913 3 239.4438 272.0432 25.76 0.1398 912
914 3 238.7974 271.9288 27.3535 0.1398 913
915 3 238.1225 271.2676 27.6744 0.1525 914
916 3 237.3537 271.3568 26.3194 0.1525 915
917 3 236.8069 270.969 25.1166 0.1525 916
918 3 236.7028 270.6704 27.0304 0.1525 917
919 3 236.3504 269.9291 28.4668 0.1398 918
920 3 236.3195 268.824 28.8728 0.1525 919
921 3 235.6834 268.0495 28.2523 0.178 920
922 3 235.5839 267.2064 27.1216 0.2415 921
923 3 236.1216 266.4376 27.16 0.2796 922
924 3 254.4988 278.0858 29.4 0.2161 893
925 3 254.2037 277.0505 29.0338 0.2288 924
926 3 253.9428 276.0632 29.1939 0.2161 925
927 3 253.5825 275.0805 29.6388 0.178 926
928 3 253.5104 274.0955 28.84 0.1398 927
929 3 253.5104 272.9515 28.84 0.1271 928
930 3 253.1409 271.8865 28.8534 0.1398 929
931 3 252.5437 270.9347 28.5692 0.1652 930
932 3 252.252 269.9291 28.28 0.178 931
933 3 252.5758 268.951 28.273 0.1907 932
934 3 252.5986 267.9626 28.7207 0.178 933
935 3 252.7096 266.9856 28.3861 0.1652 934
936 3 252.1856 266.155 28.28 0.1525 935
937 3 251.4398 265.3817 28.28 0.1525 936
938 3 250.3678 265.0648 28.2072 0.1525 937
939 3 249.2593 265.2684 28.0101 0.1652 938
940 3 248.3418 265.2833 27.2443 0.2034 939
941 3 247.6989 264.4962 27.4792 0.2288 940
942 3 247.0205 263.8693 26.9744 0.2288 941
943 3 246.27 263.0342 27.2429 0.178 942
944 3 245.3274 262.5503 28.0 0.1652 943
945 3 244.5918 261.9863 27.1821 0.178 944
946 3 243.7155 261.7278 27.0357 0.2288 945
947 3 243.2991 260.9475 26.0495 0.2415 946
948 3 243.2144 260.1753 26.4396 0.2415 947
949 3 242.9295 259.3185 26.5426 0.2161 948
950 3 242.4422 258.5062 25.9938 0.2034 949
951 3 242.1825 257.4721 25.48 0.178 950
952 3 241.9423 256.3807 25.9484 0.178 951
953 3 241.5682 255.3648 26.2539 0.178 952
954 3 240.8726 254.4817 26.6224 0.2034 953
955 3 240.121 253.6992 26.7128 0.2161 954
956 3 239.6222 252.8 26.7966 0.2288 955
957 3 239.5033 251.7406 26.4695 0.2161 956
958 3 239.5628 250.6069 26.6647 0.1907 957
959 3 239.5467 249.4641 26.6 0.1525 958
960 3 239.1029 248.4688 27.0866 0.1271 959
961 3 238.389 247.6291 27.44 0.1144 960
962 3 237.7507 246.7574 27.44 0.1271 961
963 3 237.5722 245.6362 27.44 0.1525 962
964 3 236.9636 244.8126 27.7875 0.1907 963
965 3 236.7348 243.8916 28.338 0.2161 964
966 3 236.236 243.1057 28.716 0.2288 965
967 3 235.6915 242.3873 29.461 0.2161 966
968 3 234.8049 241.956 28.6479 0.2034 967
969 3 233.7661 241.7615 28.56 0.1907 968
970 3 232.939 241.1232 28.8002 0.2034 969
971 3 231.9746 240.5683 28.3027 0.2034 970
972 3 231.0537 239.8968 28.222 0.1907 971
973 3 230.0881 239.3728 28.2402 0.1525 972
974 3 229.4864 238.5972 28.56 0.1398 973
975 3 229.0631 237.5745 28.56 0.1525 974
976 3 228.3561 236.6822 28.56 0.178 975
977 3 227.8745 236.0129 27.5131 0.178 976
978 3 227.4272 235.124 28.28 0.1525 977
979 3 227.2201 234.0567 28.28 0.1271 978
980 3 226.9696 233.0774 28.28 0.1271 979
981 3 226.7946 232.0192 28.28 0.1525 980
982 3 225.956 231.66 27.1432 0.178 981
983 3 226.0567 230.8901 27.3364 0.178 982
984 3 225.8256 229.8468 27.72 0.1525 983
985 3 225.8256 228.7028 27.72 0.1271 984
986 3 225.8256 227.5588 27.72 0.1271 985
987 3 225.7112 226.4331 27.9947 0.1398 986
988 3 225.4984 225.5476 28.4824 0.1525 987
989 3 225.6986 224.5661 28.285 0.1652 988
990 3 225.7112 223.4232 28.28 0.1907 989
991 3 312.7742 352.0122 37.4774 0.394 790
992 3 313.4629 352.018 39.2 0.3559 991
993 3 314.5531 352.1232 39.0611 0.3051 992
994 3 315.6937 352.1232 39.2 0.2415 993
995 3 316.6272 352.2319 40.0697 0.2161 994
996 3 317.2449 351.6645 39.4985 0.2161 995
997 3 317.8615 351.5501 38.3634 0.2034 996
998 3 318.8236 351.3087 39.2 0.1652 997
999 3 319.9539 351.1966 39.256 0.1271 998
1000 3 320.9915 350.827 39.5508 0.1271 999
1001 3 322.0085 350.4781 40.32 0.1525 1000
1002 3 323.1388 350.2997 40.32 0.178 1001
1003 3 324.0357 349.9496 39.5024 0.178 1002
1004 3 325.0436 349.9496 40.32 0.1525 1003
1005 3 326.0537 349.7242 39.48 0.1525 1004
1006 3 326.9049 349.1271 39.1737 0.1907 1005
1007 3 327.8933 348.6546 38.4574 0.2669 1006
1008 3 328.9126 348.3091 38.2824 0.2924 1007
1009 3 329.9422 348.1512 39.0362 0.2924 1008
1010 3 330.8162 347.6513 38.8066 0.2542 1009
1011 3 331.6685 347.0953 38.7383 0.2415 1010
1012 3 332.443 346.5176 39.0572 0.2161 1011
1013 3 333.5298 346.2716 38.9567 0.2161 1012
1014 3 334.6006 345.9422 39.2 0.2415 1013
1015 3 335.7148 345.75 39.2 0.2796 1014
1016 3 336.6552 345.2066 38.92 0.2796 1015
1017 3 337.6367 344.7204 38.906 0.2415 1016
1018 3 338.5222 344.1083 38.64 0.2034 1017
1019 3 339.3493 343.7068 39.4472 0.1907 1018
1020 3 340.1306 343.1268 38.703 0.178 1019
1021 3 341.1374 342.8007 38.8433 0.1525 1020
1022 3 341.6968 342.0343 38.2917 0.1271 1021
1023 3 342.7699 341.8272 38.4994 0.1271 1022
1024 3 343.8807 341.8272 38.92 0.1398 1023
1025 3 344.9995 341.6831 38.64 0.1525 1024
1026 3 345.9765 341.2277 39.3921 0.1398 1025
1027 3 346.9214 340.809 39.48 0.1271 1026
1028 3 347.9201 340.3514 39.2 0.1271 1027
1029 3 348.7152 339.768 39.17 0.1398 1028
1030 3 349.8158 339.5861 39.2465 0.1525 1029
1031 3 350.4941 338.9157 40.054 0.1398 1030
1032 3 351.184 338.0497 40.1649 0.1398 1031
1033 3 351.9779 337.2375 40.04 0.1398 1032
1034 3 352.7627 336.4161 39.7754 0.1525 1033
1035 3 353.4537 335.7834 40.304 0.1398 1034
1036 3 354.0062 334.8179 40.2942 0.1398 1035
1037 3 354.6022 333.9977 39.5335 0.1398 1036
1038 3 354.8688 333.2232 40.1047 0.1525 1037
1039 3 354.8688 332.1146 39.76 0.1398 1038
1040 3 354.926 330.9821 39.76 0.1398 1039
1041 3 355.5575 330.1161 39.9524 0.1525 1040
1042 3 355.6868 329.2466 41.44 0.178 1041
1043 3 356.0872 328.233 41.0396 0.2034 1042
1044 3 356.928 327.6416 40.6 0.2034 1043
1045 2 313.9491 377.5497 28.194 0.2034 1
1046 2 314.3346 378.4878 29.4406 0.3051 1045
1047 2 315.2921 379.0438 29.8995 0.394 1046
1048 2 316.1364 379.7222 30.7801 0.4449 1047
1049 2 316.2531 380.8536 30.8048 0.4576 1048
1050 2 316.5425 381.9599 30.8286 0.4449 1049
1051 3 314.7499 376.7741 26.964 0.1398 1
1052 3 315.3905 377.7213 26.8498 0.178 1051
1053 3 315.8264 378.5427 27.6531 0.2288 1052
1054 3 316.9498 378.5324 27.44 0.2288 1053
1055 3 317.5115 378.2064 29.1007 0.2288 1054
1056 3 318.6543 378.2064 29.12 0.2288 1055
1057 3 319.7903 378.3094 29.12 0.2924 1056
1058 3 320.6632 378.2762 28.1529 0.3432 1057
1059 3 321.3084 377.6104 28.7398 0.3686 1058
1060 3 322.314 377.091 28.9512 0.3432 1059
1061 3 323.3836 376.7192 28.9022 0.3051 1060
1062 3 324.5196 376.3852 28.6958 0.2669 1061
1063 3 325.341 376.6426 28.6843 0.2288 1062
1064 3 325.9519 376.4424 29.4493 0.178 1063
1065 3 327.0158 376.1472 29.4 0.1652 1064
1066 3 327.7938 375.7274 28.28 0.1907 1065
1067 3 328.5396 375.621 28.4964 0.2415 1066
1068 3 329.3553 375.3624 29.5546 0.2669 1067
1069 3 330.2305 375.5535 30.5978 0.2796 1068
1070 3 331.1937 375.2675 31.8942 0.2669 1069
1071 3 332.0037 375.0032 30.6956 0.2924 1070
1072 3 332.9761 374.6886 30.0754 0.2924 1071
1073 3 333.9359 374.6108 29.9622 0.2796 1072
1074 3 335.025 374.4312 30.3635 0.2669 1073
1075 3 335.7148 373.842 31.2332 0.2924 1074
1076 3 336.7101 373.4771 30.5354 0.3432 1075
1077 3 337.5178 373.2231 30.7376 0.3178 1076
1078 3 338.5462 372.8857 30.6348 0.2796 1077
1079 3 339.6216 372.8548 30.3873 0.2161 1078
1080 3 340.6043 372.6569 29.9838 0.2288 1079
1081 3 341.1408 372.4784 28.2072 0.2288 1080
1082 3 341.6625 372.8799 27.72 0.2288 1081
1083 3 342.1189 373.3616 27.72 0.2924 1082
1084 3 342.7962 374.0514 27.47 0.3178 1083
1085 3 343.7068 374.231 28.3346 0.3178 1084
1086 3 344.4401 374.0777 27.4652 0.3178 1085
1087 3 345.2009 374.0571 26.1884 0.3559 1086
1088 3 345.6035 374.088 24.6884 0.394 1087
1089 3 345.8312 374.7378 25.1006 0.4068 1088
1090 3 346.6251 375.0032 25.5178 0.3813 1089
1091 3 347.4351 375.3922 25.951 0.3686 1090
1092 3 348.3251 375.1187 24.9511 0.3559 1091
1093 3 349.3765 375.232 24.64 0.3305 1092
1094 3 349.7208 375.7079 23.2184 0.2669 1093
1095 3 350.334 376.249 23.3806 0.2288 1094
1096 3 351.1096 376.0248 22.3401 0.2288 1095
1097 3 351.9287 375.6804 23.0812 0.2669 1096
1098 3 352.789 375.4333 21.9601 0.2924 1097
1099 3 353.83 375.4436 21.0022 0.2924 1098
1100 3 354.6526 375.4608 21.4315 0.2796 1099
1101 3 355.7531 375.6919 21.28 0.2669 1100
1102 3 356.4029 376.336 20.44 0.2796 1101
1103 3 357.3604 376.2616 20.1211 0.2924 1102
1104 3 358.4026 376.5407 20.4168 0.2924 1103
1105 3 358.9586 376.948 19.04 0.3051 1104
1106 3 359.7891 377.4193 19.6935 0.3178 1105
1107 3 360.6368 377.52 20.55 0.3432 1106
1108 3 361.6813 377.6424 20.1704 0.3178 1107
1109 3 362.767 377.7042 20.2118 0.2669 1108
1110 3 363.6307 378.2339 19.6834 0.2288 1109
1111 3 364.269 378.664 19.0453 0.2161 1110
1112 3 365.1053 379.1674 20.1905 0.2542 1111
1113 3 365.8992 379.538 19.4121 0.2796 1112
1114 3 366.5845 380.2233 19.1332 0.3178 1113
1115 3 367.1439 380.7976 20.44 0.3305 1114
1116 3 367.8566 381.4039 19.3466 0.3432 1115
1117 3 368.4389 381.8111 20.44 0.3432 1116
1118 3 369.226 382.4266 20.7158 0.3305 1117
1119 3 370.0279 383.1416 20.713 0.2924 1118
1120 3 370.6549 383.987 20.9905 0.2288 1119
1121 3 371.0964 384.956 20.0603 0.1907 1120
1122 3 371.6238 385.9067 19.6862 0.1907 1121
1123 3 372.356 386.7098 20.0836 0.2161 1122
1124 3 373.135 387.5106 19.6006 0.2161 1123
1125 3 373.7803 388.2484 20.2082 0.2034 1124
1126 3 374.4426 389.151 19.7098 0.2161 1125
1127 3 375.113 390.0571 19.3166 0.2288 1126
1128 3 375.9092 390.7812 19.6 0.2288 1127
1129 3 376.8302 391.2457 19.1556 0.178 1128
1130 3 377.9238 391.4951 19.32 0.1652 1129
1131 3 379.0518 391.6759 19.32 0.178 1130
1132 3 380.1798 391.7822 19.516 0.2161 1131
1133 3 381.2083 391.7159 19.0711 0.2034 1132
1134 3 382.1726 391.7662 19.4855 0.178 1133
1135 3 383.2457 391.9905 20.2056 0.1652 1134
1136 3 384.3817 392.0488 20.454 0.1907 1135
1137 3 385.48 391.9767 20.9412 0.2161 1136
1138 3 386.434 392.0259 20.1698 0.2288 1137
1139 3 387.3744 392.5602 20.72 0.2161 1138
1140 3 388.2828 393.0464 20.3428 0.2161 1139
1141 3 389.2334 393.6424 19.9416 0.2161 1140
1142 3 390.1097 394.3254 20.3162 0.2542 1141
1143 3 391.1325 394.7246 20.8312 0.2796 1142
1144 3 392.0133 395.4064 20.9084 0.2924 1143
1145 3 393.0761 395.7771 21.1176 0.2542 1144
1146 3 394.0405 395.9224 21.1081 0.1907 1145
1147 3 395.1193 396.1523 21.3027 0.1525 1146
1148 3 396.237 396.2816 20.8933 0.1525 1147
1149 3 397.3421 396.1672 21.28 0.1907 1148
1150 3 398.3351 396.0082 20.3633 0.2034 1149
1151 3 399.4047 395.7176 20.417 0.1907 1150
1152 3 400.1929 395.1456 19.6 0.1652 1151
1153 3 401.3369 395.1376 19.6 0.1525 1152
1154 3 402.4134 394.807 19.6 0.1525 1153
1155 3 403.3389 394.8756 20.6735 0.1525 1154
1156 3 404.3228 394.3334 20.503 0.178 1155
1157 3 405.3009 393.7614 20.4666 0.2034 1156
1158 3 406.2447 393.3678 19.9531 0.2161 1157
1159 3 407.0055 393.1928 20.4142 0.1907 1158
1160 3 407.5958 393.1528 18.769 0.1652 1159
1161 3 408.543 392.7352 18.4736 0.1525 1160
1162 3 409.6412 392.9514 18.2 0.1652 1161
1163 3 410.7852 392.964 18.177 0.2034 1162
1164 3 411.9006 393.075 17.7422 0.2415 1163
1165 3 412.9199 393.2271 18.2246 0.2415 1164
1166 3 413.6704 393.3507 18.3546 0.1907 1165
1167 3 414.5936 393.3072 17.64 0.1652 1166
1168 3 415.7319 393.2786 17.5336 0.1652 1167
1169 3 416.8393 393.1928 17.801 0.2161 1168
1170 3 417.7945 393.4216 19.0028 0.2415 1169
1171 3 418.6651 393.3667 17.7052 0.2924 1170
1172 3 419.7473 393.0784 17.9161 0.2924 1171
1173 3 420.8284 393.0933 17.6568 0.2796 1172
1174 3 421.7276 393.2431 18.4052 0.2288 1173
1175 3 422.7091 393.29 17.4513 0.2034 1174
1176 3 423.5614 392.9823 17.9018 0.1907 1175
1177 3 424.6379 392.8496 17.92 0.2034 1176
1178 3 425.2694 392.6643 16.6939 0.2288 1177
1179 3 426.0942 392.1643 15.8841 0.2669 1178
1180 3 426.1434 391.407 14.6555 0.2924 1179
1181 3 426.9763 390.8533 14.9456 0.2924 1180
1182 3 427.9349 390.4541 14.5032 0.2669 1181
1183 3 428.8547 390.0651 15.4031 0.2161 1182
1184 3 429.8992 389.9896 16.3702 0.1907 1183
1185 3 430.8304 390.2184 17.36 0.1907 1184
1186 3 341.2243 372.5573 28.089 0.1652 1082
1187 3 340.34 372.4098 28.9332 0.2288 1186
1188 3 328.2433 375.4802 28.4889 0.2161 1066
1189 3 328.7753 374.6692 29.5291 0.178 1188
1190 3 328.6712 374.3557 31.3818 0.1907 1189
1191 3 329.1345 373.476 31.92 0.2034 1190
1192 3 329.2707 372.4509 32.2176 0.2669 1191
1193 3 330.0108 371.7371 33.1324 0.2796 1192
1194 3 330.9455 371.1182 33.32 0.2924 1193
1195 3 331.4031 370.537 33.7296 0.2415 1194
1196 3 331.4305 369.4994 33.847 0.2415 1195
1197 3 331.4099 368.3897 33.7924 0.2415 1196
1198 3 330.926 367.4837 34.44 0.2542 1197
1199 3 330.6743 366.4026 34.839 0.2161 1198
1200 3 330.7167 365.3375 35.5491 0.1652 1199
1201 3 330.5016 364.3262 36.2132 0.1398 1200
1202 3 330.0657 363.7188 35.0115 0.1398 1201
1203 3 329.5269 362.8585 36.0828 0.1652 1202
1204 3 329.1013 362.3483 38.2687 0.1907 1203
1205 3 328.3646 361.8083 38.3583 0.2415 1204
1206 3 327.6473 361.1402 38.6028 0.2669 1205
1207 3 326.7847 360.5899 38.5532 0.2669 1206
1208 3 325.9656 360.2605 39.3156 0.2161 1207
1209 3 325.3536 359.963 39.48 0.1907 1208
1210 3 324.5963 359.2263 39.48 0.1652 1209
1211 3 323.5953 358.7893 39.4834 0.1652 1210
1212 3 323.5827 358.485 41.4355 0.1398 1211
1213 3 322.9512 357.762 41.16 0.1398 1212
1214 3 322.6538 357.1568 42.336 0.1652 1213
1215 3 322.0326 356.6695 43.68 0.2034 1214
1216 3 321.9216 355.538 43.6122 0.2288 1215
1217 3 322.3792 354.9889 44.133 0.2034 1216
1218 3 322.2225 354.6389 46.4366 0.1907 1217
1219 3 321.5086 354.1778 47.4281 0.1652 1218
1220 3 321.1094 353.4605 49.0557 0.1652 1219
1221 3 320.7707 353.2672 51.4408 0.1398 1220
1222 3 319.748 353.0384 51.8 0.1398 1221
1223 3 325.5172 376.5453 29.1396 0.2161 1063
1224 3 326.5674 376.2158 29.4557 0.2542 1223
1225 3 327.5398 375.8166 29.12 0.2415 1224
1226 3 324.1158 376.376 28.849 0.4576 1061
1227 3 324.761 376.0294 27.6923 0.2796 1226
1228 3 324.435 375.6713 26.054 0.2288 1227
1229 3 325.0104 375.4608 24.0803 0.1907 1228
1230 3 325.492 375.232 25.6948 0.2034 1229
1231 3 326.0812 375.0879 27.1382 0.2288 1230
1232 3 326.5308 374.7744 25.347 0.2542 1231
1233 3 326.7893 374.5834 22.8903 0.2542 1232
1234 3 326.8145 375.1222 20.6702 0.2288 1233
1235 3 327.5203 375.3464 18.7687 0.1907 1234
1236 3 328.5751 375.232 18.951 0.1907 1235
1237 3 329.3954 374.7824 19.9116 0.2161 1236
1238 3 329.9605 373.8935 19.88 0.2415 1237
1239 3 330.8414 373.7448 18.6074 0.2288 1238
1240 3 331.6456 374.1074 18.6435 0.2034 1239
1241 3 332.3755 374.4667 18.6777 0.2034 1240
1242 3 332.5677 374.1509 19.3404 0.2415 1241
1243 3 333.3708 374.0914 20.4873 0.2796 1242
1244 3 333.9862 373.4096 19.6 0.2924 1243
1245 3 334.342 372.8365 21.0227 0.2415 1244
1246 3 334.9724 372.6008 22.6467 0.1907 1245
1247 3 336.1072 372.6008 22.96 0.178 1246
