# Supplementary material for: Visual physiology of the layer 4 cortical circuit in silico
Source: PLoS Comput Biol. 2018 Nov 12;14(11):e1006535. doi: 10.1371/journal.pcbi.1006535 (PMC6258373; doi:10.1371/journal.pcbi.1006535)
Supplement: SI 1 — (ZIP) [file pcbi.1006535.s011.zip › SI_1/example_1/cell_models/318331342/neuronal_model.json]

{"id":473862421,"name":"Biophysical - perisomatic_Pvalb-IRES-Cre;Ai14(IVSCC)-169125.03.01.01","neuronal_model_template_id":329230710,"specimen_id":318331342,"well_known_files":[{"attachable_id":473862421,"attachable_type":"NeuronalModel","download_link":"/api/v2/well_known_file_download/474613545","id":474613545,"path":"/external/mousecelltypes/prod312/neuronal_model_473862421/473862421_fit.json","well_known_file_type_id":329230374,"well_known_file_type":{"id":329230374,"name":"NeuronalModelParameters"}}],"neuronal_model_template":{"description":"Biophys neuronal model template","id":329230710,"name":"Biophysical - perisomatic","well_known_files":[{"attachable_id":305094322,"attachable_type":"Product","download_link":"/api/v2/well_known_file_download/395337062","id":395337062,"path":"/external/mousecelltypes/prod210/project_in vitro Single Cell Characterization_T301/Kv3_1.mod","well_known_file_type_id":292178729,"well_known_file_type":{"id":292178729,"name":"BiophysicalModelDescription"}},{"attachable_id":305094322,"attachable_type":"Product","download_link":"/api/v2/well_known_file_download/395337293","id":395337293,"path":"/external/mousecelltypes/prod210/project_in vitro Single Cell Characterization_T301/SK.mod","well_known_file_type_id":292178729,"well_known_file_type":{"id":292178729,"name":"BiophysicalModelDescription"}},{"attachable_id":305094322,"attachable_type":"Product","download_link":"/api/v2/well_known_file_download/395337054","id":395337054,"path":"/external/mousecelltypes/prod210/project_in vitro Single Cell Characterization_T301/Kd.mod","well_known_file_type_id":292178729,"well_known_file_type":{"id":292178729,"name":"BiophysicalModelDescription"}},{"attachable_id":305094322,"attachable_type":"Product","download_link":"/api/v2/well_known_file_download/395337070","id":395337070,"path":"/external/mousecelltypes/prod210/project_in vitro Single Cell Characterization_T301/NaTa.mod","well_known_file_type_id":292178729,"well_known_file_type":{"id":292178729,"name":"BiophysicalModelDescription"}},{"attachable_id":305094322,"attachable_type":"Product","download_link":"/api/v2/well_known_file_download/395337225","id":395337225,"path":"/external/mousecelltypes/prod210/project_in vitro Single Cell Characterization_T301/NaTs.mod","well_known_file_type_id":292178729,"well_known_file_type":{"id":292178729,"name":"BiophysicalModelDescription"}},{"attachable_id":305094322,"attachable_type":"Product","download_link":"/api/v2/well_known_file_download/395337019","id":395337019,"path":"/external/mousecelltypes/prod210/project_in vitro Single Cell Characterization_T301/Im.mod","well_known_file_type_id":292178729,"well_known_file_type":{"id":292178729,"name":"BiophysicalModelDescription"}},{"attachable_id":305094322,"attachable_type":"Product","download_link":"/api/v2/well_known_file_download/395337003","id":395337003,"path":"/external/mousecelltypes/prod210/project_in vitro Single Cell Characterization_T301/Ca_HVA.mod","well_known_file_type_id":292178729,"well_known_file_type":{"id":292178729,"name":"BiophysicalModelDescription"}},{"attachable_id":305094322,"attachable_type":"Product","download_link":"/api/v2/well_known_file_download/395337050","id":395337050,"path":"/external/mousecelltypes/prod210/project_in vitro Single Cell Characterization_T301/K_T.mod","well_known_file_type_id":292178729,"well_known_file_type":{"id":292178729,"name":"BiophysicalModelDescription"}},{"attachable_id":305094322,"attachable_type":"Product","download_link":"/api/v2/well_known_file_download/395337042","id":395337042,"path":"/external/mousecelltypes/prod210/project_in vitro Single Cell Characterization_T301/Im_v2.mod","well_known_file_type_id":292178729,"well_known_file_type":{"id":292178729,"name":"BiophysicalModelDescription"}},{"attachable_id":305094322,"attachable_type":"Product","download_link":"/api/v2/well_known_file_download/395337058","id":395337058,"path":"/external/mousecelltypes/prod210/project_in vitro Single Cell Characterization_T301/Kv2like.mod","well_known_file_type_id":292178729,"well_known_file_type":{"id":292178729,"name":"BiophysicalModelDescription"}},{"attachable_id":305094322,"attachable_type":"Product","download_link":"/api/v2/well_known_file_download/395337011","id":395337011,"path":"/external/mousecelltypes/prod210/project_in vitro Single Cell Characterization_T301/CaDynamics.mod","well_known_file_type_id":292178729,"well_known_file_type":{"id":292178729,"name":"BiophysicalModelDescription"}},{"attachable_id":305094322,"attachable_type":"Product","download_link":"/api/v2/well_known_file_download/395337046","id":395337046,"path":"/external/mousecelltypes/prod210/project_in vitro Single Cell Characterization_T301/K_P.mod","well_known_file_type_id":292178729,"well_known_file_type":{"id":292178729,"name":"BiophysicalModelDescription"}},{"attachable_id":305094322,"attachable_type":"Product","download_link":"/api/v2/well_known_file_download/395337015","id":395337015,"path":"/external/mousecelltypes/prod210/project_in vitro Single Cell Characterization_T301/Ih.mod","well_known_file_type_id":292178729,"well_known_file_type":{"id":292178729,"name":"BiophysicalModelDescription"}},{"attachable_id":305094322,"attachable_type":"Product","download_link":"/api/v2/well_known_file_download/395337066","id":395337066,"path":"/external/mousecelltypes/prod210/project_in vitro Single Cell Characterization_T301/Nap.mod","well_known_file_type_id":292178729,"well_known_file_type":{"id":292178729,"name":"BiophysicalModelDescription"}},{"attachable_id":305094322,"attachable_type":"Product","download_link":"/api/v2/well_known_file_download/464138096","id":464138096,"path":"/external/mousecelltypes/prod251/project_in vitro Single Cell Characterization_T301/NaV.mod","well_known_file_type_id":292178729,"well_known_file_type":{"id":292178729,"name":"BiophysicalModelDescription"}},{"attachable_id":305094322,"attachable_type":"Product","download_link":"/api/v2/well_known_file_download/395337007","id":395337007,"path":"/external/mousecelltypes/prod210/project_in vitro Single Cell Characterization_T301/Ca_LVA.mod","well_known_file_type_id":292178729,"well_known_file_type":{"id":292178729,"name":"BiophysicalModelDescription"}}]},"specimen":{"donor_id":314059203,"ephys_result_id":318331340,"external_specimen_name":null,"failed_facet":734881840,"hemisphere":"left","id":318331342,"is_cell_specimen":true,"is_ish":false,"name":"Pvalb-IRES-Cre;Ai14(IVSCC)-169125.03.01.01","parent_id":318319870,"parent_x_coord":0,"parent_y_coord":0,"parent_z_coord":1,"rna_integrity_number":null,"specimen_id_path":"/314059205/318315508/318319870/318331342/","sphinx_id":47557,"structure_id":778,"tissue_ph":null,"weight":9000,"neuron_reconstructions":[{"average_bifurcation_angle_local":58.1486,"average_bifurcation_angle_remote":61.6269,"average_contraction":0.817667,"average_diameter":0.486262,"average_fragmentation":29.3902,"average_parent_daughter_ratio":0.883011,"hausdorff_dimension":1.1625,"id":469628681,"max_branch_order":6.0,"max_euclidean_distance":172.578,"max_path_distance":225.526,"number_bifurcations":19,"number_branches":41,"number_nodes":1247,"number_stems":5,"number_tips":23,"overall_depth":38.92,"overall_height":244.93,"overall_width":213.699,"scale_factor_x":0.1144,"scale_factor_y":0.1144,"scale_factor_z":0.28,"soma_surface":339.429,"specimen_id":318331342,"tags":"3D Neuron Reconstruction morphology","total_length":1528.38,"total_surface":2327.83,"total_volume":305.516,"well_known_files":[{"attachable_id":469628681,"attachable_type":"NeuronReconstruction","download_link":"/api/v2/well_known_file_download/469628683","id":469628683,"path":"/external/mousecelltypes/prod155/specimen_318331342/Pvalb-IRES-Cre_Ai14_IVSCC_-169125.03.01.01_469628681_m.swc","well_known_file_type_id":303941301,"well_known_file_type":{"id":303941301,"name":"3DNeuronReconstruction"}}]}]}}
