# Supplementary material for: Visual physiology of the layer 4 cortical circuit in silico
Source: PLoS Comput Biol. 2018 Nov 12;14(11):e1006535. doi: 10.1371/journal.pcbi.1006535 (PMC6258373; doi:10.1371/journal.pcbi.1006535)
Supplement: SI 1 — (ZIP) [file pcbi.1006535.s011.zip › SI_1/example_1/cell_models/395830185/ephys_sweeps.json]

[
  {
    "bridge_balance_mohm": 13.1257629394531,
    "id": 396430370,
    "leak_pa": 0.0,
    "num_spikes": 0,
    "peak_deflection": 0.0,
    "post_noise_rms_mv": 0.0376908630132675,
    "post_vm_mv": -78.1562576293945,
    "pre_noise_rms_mv": 0.0366928540170193,
    "pre_vm_mv": -78.2052993774414,
    "slow_noise_rms_mv": 0.0888214036822319,
    "slow_vm_mv": -78.2052993774414,
    "specimen_id": 395830185,
    "stimulus_absolute_amplitude": 100.000001335143,
    "stimulus_description": "C1SSCOARSE150112[0]",
    "stimulus_duration": 0.002995,
    "stimulus_interval": 0.0,
    "stimulus_name": "Short Square",
    "stimulus_relative_amplitude": 1.0,
    "stimulus_start_time": 0.92,
    "stimulus_units": "pA",
    "sweep_number": 7,
    "vm_delta_mv": 0.049041748046875
  },
  {
    "bridge_balance_mohm": 15.689866065979,
    "id": 396430372,
    "leak_pa": 0.0,
    "num_spikes": 19,
    "peak_deflection": 0.0,
    "post_noise_rms_mv": 0.0380569249391556,
    "post_vm_mv": -78.2024612426758,
    "pre_noise_rms_mv": 0.0363906286656857,
    "pre_vm_mv": -77.7286987304688,
    "slow_noise_rms_mv": 0.128096491098404,
    "slow_vm_mv": -77.7286987304688,
    "specimen_id": 395830185,
    "stimulus_absolute_amplitude": 170.000000188075,
    "stimulus_description": "C2SQRHELNG150216[0]",
    "stimulus_duration": 1.999995,
    "stimulus_interval": 0.0,
    "stimulus_name": "Square - 2s Suprathreshold",
    "stimulus_relative_amplitude": 1.7,
    "stimulus_start_time": 0.92,
    "stimulus_units": "pA",
    "sweep_number": 70,
    "vm_delta_mv": 0.473762512207031
  },
  {
    "bridge_balance_mohm": 13.1257629394531,
    "id": 396430266,
    "leak_pa": 0.0,
    "num_spikes": 1,
    "peak_deflection": 0.0,
    "post_noise_rms_mv": 0.0343791805207729,
    "post_vm_mv": -78.6146850585938,
    "pre_noise_rms_mv": 0.0390447340905666,
    "pre_vm_mv": -78.630256652832,
    "slow_noise_rms_mv": 0.076900415122509,
    "slow_vm_mv": -78.630256652832,
    "specimen_id": 395830185,
    "stimulus_absolute_amplitude": 880.000017300375,
    "stimulus_description": "C1SSFINEST150112[0]",
    "stimulus_duration": 0.002995,
    "stimulus_interval": 0.0,
    "stimulus_name": "Short Square",
    "stimulus_relative_amplitude": 8.8,
    "stimulus_start_time": 0.92,
    "stimulus_units": "pA",
    "sweep_number": 22,
    "vm_delta_mv": 0.0155715942382812
  },
  {
    "bridge_balance_mohm": 13.1257629394531,
    "id": 396430258,
    "leak_pa": 0.0,
    "num_spikes": 0,
    "peak_deflection": 0.0,
    "post_noise_rms_mv": 0.0388381406664848,
    "post_vm_mv": -78.8587417602539,
    "pre_noise_rms_mv": 0.0363502204418182,
    "pre_vm_mv": -78.8521270751953,
    "slow_noise_rms_mv": 0.0789341703057289,
    "slow_vm_mv": -78.8521270751953,
    "specimen_id": 395830185,
    "stimulus_absolute_amplitude": 870.000016472972,
    "stimulus_description": "C1SSFINEST150112[0]",
    "stimulus_duration": 0.002995,
    "stimulus_interval": 0.0,
    "stimulus_name": "Short Square",
    "stimulus_relative_amplitude": 8.7,
    "stimulus_start_time": 0.92,
    "stimulus_units": "pA",
    "sweep_number": 19,
    "vm_delta_mv": 0.00661468505859375
  },
  {
    "bridge_balance_mohm": 13.1257629394531,
    "id": 396430326,
    "leak_pa": 0.0,
    "num_spikes": 27,
    "peak_deflection": 0.0,
    "post_noise_rms_mv": 0.0,
    "post_vm_mv": 0.0,
    "pre_noise_rms_mv": 0.0416033230721951,
    "pre_vm_mv": -78.1305236816406,
    "slow_noise_rms_mv": 0.0671286955475807,
    "slow_vm_mv": -78.1305236816406,
    "specimen_id": 395830185,
    "stimulus_absolute_amplitude": 800.000010681146,
    "stimulus_description": "C1RP25PR1S141203[0]",
    "stimulus_duration": 31.997495,
    "stimulus_interval": 0.0,
    "stimulus_name": "Ramp",
    "stimulus_relative_amplitude": 1.0,
    "stimulus_start_time": 0.9225,
    "stimulus_units": "pA",
    "sweep_number": 5,
    "vm_delta_mv": 0.0
  },
  {
    "bridge_balance_mohm": 13.1257629394531,
    "id": 396430242,
    "leak_pa": 0.0,
    "num_spikes": 0,
    "peak_deflection": 0.0,
    "post_noise_rms_mv": 0.0358720347285271,
    "post_vm_mv": -78.0733032226562,
    "pre_noise_rms_mv": 0.0364869199693203,
    "pre_vm_mv": -78.1384963989258,
    "slow_noise_rms_mv": 0.0713334158062935,
    "slow_vm_mv": -78.1384963989258,
    "specimen_id": 395830185,
    "stimulus_absolute_amplitude": 499.999985859034,
    "stimulus_description": "C1SSCOARSE150112[4]",
    "stimulus_duration": 0.002995,
    "stimulus_interval": 0.0,
    "stimulus_name": "Short Square",
    "stimulus_relative_amplitude": 1.0,
    "stimulus_start_time": 0.92,
    "stimulus_units": "pA",
    "sweep_number": 11,
    "vm_delta_mv": 0.0651931762695312
  },
  {
    "bridge_balance_mohm": 13.1257629394531,
    "id": 396430296,
    "leak_pa": 0.0,
    "num_spikes": 5,
    "peak_deflection": 0.0,
    "post_noise_rms_mv": 0.0393632017076015,
    "post_vm_mv": -77.3799819946289,
    "pre_noise_rms_mv": 0.0374875627458096,
    "pre_vm_mv": -77.053840637207,
    "slow_noise_rms_mv": 0.0804370045661926,
    "slow_vm_mv": -77.053840637207,
    "specimen_id": 395830185,
    "stimulus_absolute_amplitude": 69.9999988529321,
    "stimulus_description": "C1LSCOARSE150216[9]",
    "stimulus_duration": 0.999995,
    "stimulus_interval": 0.0,
    "stimulus_name": "Long Square",
    "stimulus_relative_amplitude": 1.0,
    "stimulus_start_time": 0.92,
    "stimulus_units": "pA",
    "sweep_number": 36,
    "vm_delta_mv": 0.326141357421875
  },
  {
    "bridge_balance_mohm": 13.1257629394531,
    "id": 396430272,
    "leak_pa": 0.0,
    "num_spikes": 0,
    "peak_deflection": 0.0,
    "post_noise_rms_mv": 0.0370834618806839,
    "post_vm_mv": -78.2053909301758,
    "pre_noise_rms_mv": 0.0428383536636829,
    "pre_vm_mv": -78.2401580810547,
    "slow_noise_rms_mv": 0.085554338991642,
    "slow_vm_mv": -78.2401580810547,
    "specimen_id": 395830185,
    "stimulus_absolute_amplitude": 880.000017300375,
    "stimulus_description": "C1SSFINEST150112[0]",
    "stimulus_duration": 0.002995,
    "stimulus_interval": 0.0,
    "stimulus_name": "Short Square",
    "stimulus_relative_amplitude": 8.8,
    "stimulus_start_time": 0.92,
    "stimulus_units": "pA",
    "sweep_number": 25,
    "vm_delta_mv": 0.0347671508789062
  },
  {
    "bridge_balance_mohm": 14.468864440918,
    "id": 396430334,
    "leak_pa": 0.0,
    "num_spikes": 26,
    "peak_deflection": 0.0,
    "post_noise_rms_mv": 0.0395279191434383,
    "post_vm_mv": -78.1264419555664,
    "pre_noise_rms_mv": 0.0385972931981087,
    "pre_vm_mv": -77.8400650024414,
    "slow_noise_rms_mv": 0.104869924485683,
    "slow_vm_mv": -77.8400650024414,
    "specimen_id": 395830185,
    "stimulus_absolute_amplitude": 185.374993133536,
    "stimulus_description": "C1NSSEED_1150216[0]",
    "stimulus_duration": 18.999995,
    "stimulus_interval": 5.0,
    "stimulus_name": "Noise 1",
    "stimulus_relative_amplitude": 0.8,
    "stimulus_start_time": 1.92,
    "stimulus_units": "pA",
    "sweep_number": 53,
    "vm_delta_mv": 0.286376953125
  },
  {
    "bridge_balance_mohm": 13.1257629394531,
    "id": 396430294,
    "leak_pa": 0.0,
    "num_spikes": 0,
    "peak_deflection": -59.3125,
    "post_noise_rms_mv": 0.0371762849390507,
    "post_vm_mv": -77.0579223632812,
    "pre_noise_rms_mv": 0.0364934802055359,
    "pre_vm_mv": -76.800163269043,
    "slow_noise_rms_mv": 0.0891637951135635,
    "slow_vm_mv": -76.800163269043,
    "specimen_id": 395830185,
    "stimulus_absolute_amplitude": 50.0000006675716,
    "stimulus_description": "C1LSCOARSE150216[8]",
    "stimulus_duration": 0.999995,
    "stimulus_interval": 0.0,
    "stimulus_name": "Long Square",
    "stimulus_relative_amplitude": 1.0,
    "stimulus_start_time": 0.92,
    "stimulus_units": "pA",
    "sweep_number": 35,
    "vm_delta_mv": 0.257759094238281
  },
  {
    "bridge_balance_mohm": 14.468864440918,
    "id": 396430328,
    "leak_pa": 0.0,
    "num_spikes": 27,
    "peak_deflection": 0.0,
    "post_noise_rms_mv": 0.03716991096735,
    "post_vm_mv": -78.895133972168,
    "pre_noise_rms_mv": 0.0320159867405891,
    "pre_vm_mv": -78.5543212890625,
    "slow_noise_rms_mv": 0.0841479375958443,
    "slow_vm_mv": -78.5543212890625,
    "specimen_id": 395830185,
    "stimulus_absolute_amplitude": 188.625004504672,
    "stimulus_description": "C1NSSEED_2150216[0]",
    "stimulus_duration": 18.999995,
    "stimulus_interval": 5.0,
    "stimulus_name": "Noise 2",
    "stimulus_relative_amplitude": 0.8,
    "stimulus_start_time": 1.92,
    "stimulus_units": "pA",
    "sweep_number": 50,
    "vm_delta_mv": 0.340812683105469
  },
  {
    "bridge_balance_mohm": 13.1257629394531,
    "id": 396430240,
    "leak_pa": 0.0,
    "num_spikes": 0,
    "peak_deflection": 0.0,
    "post_noise_rms_mv": 0.0308264940977097,
    "post_vm_mv": -78.1308288574219,
    "pre_noise_rms_mv": 0.0368604212999344,
    "pre_vm_mv": -78.1430435180664,
    "slow_noise_rms_mv": 0.0948512032628059,
    "slow_vm_mv": -78.1430435180664,
    "specimen_id": 395830185,
    "stimulus_absolute_amplitude": 400.000005340573,
    "stimulus_description": "C1SSCOARSE150112[3]",
    "stimulus_duration": 0.002995,
    "stimulus_interval": 0.0,
    "stimulus_name": "Short Square",
    "stimulus_relative_amplitude": 1.0,
    "stimulus_start_time": 0.92,
    "stimulus_units": "pA",
    "sweep_number": 10,
    "vm_delta_mv": 0.0122146606445312
  },
  {
    "bridge_balance_mohm": 13.1257629394531,
    "id": 396430246,
    "leak_pa": 0.0,
    "num_spikes": 0,
    "peak_deflection": 0.0,
    "post_noise_rms_mv": 0.0383984334766865,
    "post_vm_mv": -77.85693359375,
    "pre_noise_rms_mv": 0.0390548855066299,
    "pre_vm_mv": -77.7823867797852,
    "slow_noise_rms_mv": 0.175487399101257,
    "slow_vm_mv": -77.7823867797852,
    "specimen_id": 395830185,
    "stimulus_absolute_amplitude": 700.000002407108,
    "stimulus_description": "C1SSCOARSE150112[6]",
    "stimulus_duration": 0.002995,
    "stimulus_interval": 0.0,
    "stimulus_name": "Short Square",
    "stimulus_relative_amplitude": 1.0,
    "stimulus_start_time": 0.92,
    "stimulus_units": "pA",
    "sweep_number": 13,
    "vm_delta_mv": 0.0745468139648438
  },
  {
    "bridge_balance_mohm": 14.468864440918,
    "id": 396430314,
    "leak_pa": 0.0,
    "num_spikes": 0,
    "peak_deflection": -60.3125038146973,
    "post_noise_rms_mv": 0.039453499019146,
    "post_vm_mv": -78.6253967285156,
    "pre_noise_rms_mv": 0.0366891175508499,
    "pre_vm_mv": -78.4457397460938,
    "slow_noise_rms_mv": 0.147469893097878,
    "slow_vm_mv": -78.4457397460938,
    "specimen_id": 395830185,
    "stimulus_absolute_amplitude": 59.9999980255284,
    "stimulus_description": "C1LSFINEST150112[0]",
    "stimulus_duration": 0.999995,
    "stimulus_interval": 0.0,
    "stimulus_name": "Long Square",
    "stimulus_relative_amplitude": 0.6,
    "stimulus_start_time": 0.92,
    "stimulus_units": "pA",
    "sweep_number": 44,
    "vm_delta_mv": 0.179656982421875
  },
  {
    "bridge_balance_mohm": 14.468864440918,
    "id": 396430316,
    "leak_pa": 0.0,
    "num_spikes": 0,
    "peak_deflection": -56.5625038146973,
    "post_noise_rms_mv": 0.0385508351027966,
    "post_vm_mv": -78.4201278686523,
    "pre_noise_rms_mv": 0.0341047532856464,
    "pre_vm_mv": -78.5988006591797,
    "slow_noise_rms_mv": 0.0860352739691734,
    "slow_vm_mv": -78.5988006591797,
    "specimen_id": 395830185,
    "stimulus_absolute_amplitude": 69.9999988529321,
    "stimulus_description": "C1LSFINEST150112[0]",
    "stimulus_duration": 0.999995,
    "stimulus_interval": 0.0,
    "stimulus_name": "Long Square",
    "stimulus_relative_amplitude": 0.7,
    "stimulus_start_time": 0.92,
    "stimulus_units": "pA",
    "sweep_number": 45,
    "vm_delta_mv": 0.178672790527344
  },
  {
    "bridge_balance_mohm": 0.0,
    "id": 396430378,
    "leak_pa": 0.0,
    "num_spikes": 0,
    "peak_deflection": 0.0,
    "post_noise_rms_mv": 0.0,
    "post_vm_mv": 0.0,
    "pre_noise_rms_mv": 0.0,
    "pre_vm_mv": 0.0,
    "slow_noise_rms_mv": 0.0,
    "slow_vm_mv": 0.0,
    "specimen_id": 395830185,
    "stimulus_absolute_amplitude": 9.99999977648258,
    "stimulus_description": "EXTPEXPEND141203[0]",
    "stimulus_duration": 0.069995,
    "stimulus_interval": 0.05,
    "stimulus_name": "Test",
    "stimulus_relative_amplitude": 1.0,
    "stimulus_start_time": 0.03,
    "stimulus_units": "mV",
    "sweep_number": 73,
    "vm_delta_mv": 0.0
  },
  {
    "bridge_balance_mohm": 14.468864440918,
    "id": 396430340,
    "leak_pa": 0.0,
    "num_spikes": 23,
    "peak_deflection": 0.0,
    "post_noise_rms_mv": 0.0358244143426418,
    "post_vm_mv": -76.3831634521484,
    "pre_noise_rms_mv": 0.0368114933371544,
    "pre_vm_mv": -77.3362274169922,
    "slow_noise_rms_mv": 0.193474963307381,
    "slow_vm_mv": -77.3362274169922,
    "specimen_id": 395830185,
    "stimulus_absolute_amplitude": 188.625004504672,
    "stimulus_description": "C1NSSEED_2150216[0]",
    "stimulus_duration": 18.999995,
    "stimulus_interval": 5.0,
    "stimulus_name": "Noise 2",
    "stimulus_relative_amplitude": 0.8,
    "stimulus_start_time": 1.92,
    "stimulus_units": "pA",
    "sweep_number": 56,
    "vm_delta_mv": 0.95306396484375
  },
  {
    "bridge_balance_mohm": 13.1257629394531,
    "id": 396430310,
    "leak_pa": 0.0,
    "num_spikes": 25,
    "peak_deflection": 0.0,
    "post_noise_rms_mv": 0.035268060863018,
    "post_vm_mv": -78.4372329711914,
    "pre_noise_rms_mv": 0.0408570878207684,
    "pre_vm_mv": -78.010009765625,
    "slow_noise_rms_mv": 0.167537942528725,
    "slow_vm_mv": -78.010009765625,
    "specimen_id": 395830185,
    "stimulus_absolute_amplitude": 190.000001842883,
    "stimulus_description": "C1LSCOARSE150216[15]",
    "stimulus_duration": 0.999995,
    "stimulus_interval": 0.0,
    "stimulus_name": "Long Square",
    "stimulus_relative_amplitude": 1.0,
    "stimulus_start_time": 0.92,
    "stimulus_units": "pA",
    "sweep_number": 42,
    "vm_delta_mv": 0.427223205566406
  },
  {
    "bridge_balance_mohm": 13.1257629394531,
    "id": 396430298,
    "leak_pa": 0.0,
    "num_spikes": 10,
    "peak_deflection": 0.0,
    "post_noise_rms_mv": 0.0300046037882566,
    "post_vm_mv": -77.9559783935547,
    "pre_noise_rms_mv": 0.0384995751082897,
    "pre_vm_mv": -77.6533737182617,
    "slow_noise_rms_mv": 0.10533195734024,
    "slow_vm_mv": -77.6533737182617,
    "specimen_id": 395830185,
    "stimulus_absolute_amplitude": 90.0000005077395,
    "stimulus_description": "C1LSCOARSE150216[10]",
    "stimulus_duration": 0.999995,
    "stimulus_interval": 0.0,
    "stimulus_name": "Long Square",
    "stimulus_relative_amplitude": 1.0,
    "stimulus_start_time": 0.92,
    "stimulus_units": "pA",
    "sweep_number": 37,
    "vm_delta_mv": 0.302604675292969
  },
  {
    "bridge_balance_mohm": 15.689866065979,
    "id": 396430364,
    "leak_pa": 0.0,
    "num_spikes": 11,
    "peak_deflection": 0.0,
    "post_noise_rms_mv": 0.0431564003229141,
    "post_vm_mv": -78.3602523803711,
    "pre_noise_rms_mv": 0.0464247800409794,
    "pre_vm_mv": -78.1942825317383,
    "slow_noise_rms_mv": 0.148185774683952,
    "slow_vm_mv": -78.1942825317383,
    "specimen_id": 395830185,
    "stimulus_absolute_amplitude": 129.99999687846,
    "stimulus_description": "C2SQRHELNG150216[0]",
    "stimulus_duration": 1.999995,
    "stimulus_interval": 0.0,
    "stimulus_name": "Square - 2s Suprathreshold",
    "stimulus_relative_amplitude": 1.3,
    "stimulus_start_time": 0.92,
    "stimulus_units": "pA",
    "sweep_number": 67,
    "vm_delta_mv": 0.165969848632812
  },
  {
    "bridge_balance_mohm": 13.1257629394531,
    "id": 396430270,
    "leak_pa": 0.0,
    "num_spikes": 1,
    "peak_deflection": 0.0,
    "post_noise_rms_mv": 0.0368958450853825,
    "post_vm_mv": -78.4784774780273,
    "pre_noise_rms_mv": 0.0371424444019794,
    "pre_vm_mv": -78.3473892211914,
    "slow_noise_rms_mv": 0.0766415596008301,
    "slow_vm_mv": -78.3473892211914,
    "specimen_id": 395830185,
    "stimulus_absolute_amplitude": 880.000017300375,
    "stimulus_description": "C1SSFINEST150112[0]",
    "stimulus_duration": 0.002995,
    "stimulus_interval": 0.0,
    "stimulus_name": "Short Square",
    "stimulus_relative_amplitude": 8.8,
    "stimulus_start_time": 0.92,
    "stimulus_units": "pA",
    "sweep_number": 24,
    "vm_delta_mv": 0.131088256835938
  },
  {
    "bridge_balance_mohm": 13.1257629394531,
    "id": 396430244,
    "leak_pa": 0.0,
    "num_spikes": 0,
    "peak_deflection": 0.0,
    "post_noise_rms_mv": 0.0389645770192146,
    "post_vm_mv": -77.9784927368164,
    "pre_noise_rms_mv": 0.0353635661303997,
    "pre_vm_mv": -77.9732971191406,
    "slow_noise_rms_mv": 0.0842561796307564,
    "slow_vm_mv": -77.9732971191406,
    "specimen_id": 395830185,
    "stimulus_absolute_amplitude": 599.999994133071,
    "stimulus_description": "C1SSCOARSE150112[5]",
    "stimulus_duration": 0.002995,
    "stimulus_interval": 0.0,
    "stimulus_name": "Short Square",
    "stimulus_relative_amplitude": 1.0,
    "stimulus_start_time": 0.92,
    "stimulus_units": "pA",
    "sweep_number": 12,
    "vm_delta_mv": 0.00519561767578125
  },
  {
    "bridge_balance_mohm": 0.0,
    "id": 396430380,
    "leak_pa": 0.0,
    "num_spikes": 0,
    "peak_deflection": 0.0,
    "post_noise_rms_mv": 0.0,
    "post_vm_mv": 0.0,
    "pre_noise_rms_mv": 0.0,
    "pre_vm_mv": 0.0,
    "slow_noise_rms_mv": 0.0,
    "slow_vm_mv": 0.0,
    "specimen_id": 395830185,
    "stimulus_absolute_amplitude": 9.99999977648258,
    "stimulus_description": "EXTPGGAEND141203[0]",
    "stimulus_duration": 0.069995,
    "stimulus_interval": 0.05,
    "stimulus_name": "Test",
    "stimulus_relative_amplitude": 1.0,
    "stimulus_start_time": 0.03,
    "stimulus_units": "mV",
    "sweep_number": 74,
    "vm_delta_mv": 0.0
  },
  {
    "bridge_balance_mohm": 13.1257629394531,
    "id": 396430252,
    "leak_pa": 0.0,
    "num_spikes": 0,
    "peak_deflection": 0.0,
    "post_noise_rms_mv": 0.0380028039216995,
    "post_vm_mv": -78.671745300293,
    "pre_noise_rms_mv": 0.03752700984478,
    "pre_vm_mv": -78.6275405883789,
    "slow_noise_rms_mv": 0.0725224316120148,
    "slow_vm_mv": -78.6275405883789,
    "specimen_id": 395830185,
    "stimulus_absolute_amplitude": 810.000011508549,
    "stimulus_description": "C1SSFINEST150112[0]",
    "stimulus_duration": 0.002995,
    "stimulus_interval": 0.0,
    "stimulus_name": "Short Square",
    "stimulus_relative_amplitude": 8.1,
    "stimulus_start_time": 0.92,
    "stimulus_units": "pA",
    "sweep_number": 16,
    "vm_delta_mv": 0.0442047119140625
  },
  {
    "bridge_balance_mohm": 15.689866065979,
    "id": 396430358,
    "leak_pa": 0.0,
    "num_spikes": 4,
    "peak_deflection": 0.0,
    "post_noise_rms_mv": 0.0369266346096992,
    "post_vm_mv": -77.8251419067383,
    "pre_noise_rms_mv": 0.0344355292618275,
    "pre_vm_mv": -77.9686813354492,
    "slow_noise_rms_mv": 0.118575394153595,
    "slow_vm_mv": -77.9686813354492,
    "specimen_id": 395830185,
    "stimulus_absolute_amplitude": 90.0000005077395,
    "stimulus_description": "C2SQRHELNG150216[0]",
    "stimulus_duration": 1.999995,
    "stimulus_interval": 0.0,
    "stimulus_name": "Square - 2s Suprathreshold",
    "stimulus_relative_amplitude": 0.9,
    "stimulus_start_time": 0.92,
    "stimulus_units": "pA",
    "sweep_number": 64,
    "vm_delta_mv": 0.143539428710938
  },
  {
    "bridge_balance_mohm": 13.1257629394531,
    "id": 396430292,
    "leak_pa": 0.0,
    "num_spikes": 0,
    "peak_deflection": -66.46875,
    "post_noise_rms_mv": 0.0353781171143055,
    "post_vm_mv": -76.742057800293,
    "pre_noise_rms_mv": 0.0369668155908585,
    "pre_vm_mv": -76.8758926391602,
    "slow_noise_rms_mv": 0.0861129239201546,
    "slow_vm_mv": -76.8758926391602,
    "specimen_id": 395830185,
    "stimulus_absolute_amplitude": 29.9999990127642,
    "stimulus_description": "C1LSCOARSE150216[7]",
    "stimulus_duration": 0.999995,
    "stimulus_interval": 0.0,
    "stimulus_name": "Long Square",
    "stimulus_relative_amplitude": 1.0,
    "stimulus_start_time": 0.92,
    "stimulus_units": "pA",
    "sweep_number": 34,
    "vm_delta_mv": 0.133834838867188
  },
  {
    "bridge_balance_mohm": 13.1257629394531,
    "id": 396430288,
    "leak_pa": 0.0,
    "num_spikes": 0,
    "peak_deflection": -79.375,
    "post_noise_rms_mv": 0.0383975878357887,
    "post_vm_mv": -76.7162857055664,
    "pre_noise_rms_mv": 0.0332480669021606,
    "pre_vm_mv": -76.6835632324219,
    "slow_noise_rms_mv": 0.112334296107292,
    "slow_vm_mv": -76.6835632324219,
    "specimen_id": 395830185,
    "stimulus_absolute_amplitude": -9.99999996004197,
    "stimulus_description": "C1LSCOARSE150216[5]",
    "stimulus_duration": 0.999995,
    "stimulus_interval": 0.0,
    "stimulus_name": "Long Square",
    "stimulus_relative_amplitude": 1.0,
    "stimulus_start_time": 0.92,
    "stimulus_units": "pA",
    "sweep_number": 32,
    "vm_delta_mv": 0.0327224731445312
  },
  {
    "bridge_balance_mohm": 13.1257629394531,
    "id": 396430254,
    "leak_pa": 0.0,
    "num_spikes": 0,
    "peak_deflection": 0.0,
    "post_noise_rms_mv": 0.041881401091814,
    "post_vm_mv": -78.7288436889648,
    "pre_noise_rms_mv": 0.034606397151947,
    "pre_vm_mv": -78.7906112670898,
    "slow_noise_rms_mv": 0.0645471289753914,
    "slow_vm_mv": -78.7906112670898,
    "specimen_id": 395830185,
    "stimulus_absolute_amplitude": 830.000013163357,
    "stimulus_description": "C1SSFINEST150112[0]",
    "stimulus_duration": 0.002995,
    "stimulus_interval": 0.0,
    "stimulus_name": "Short Square",
    "stimulus_relative_amplitude": 8.3,
    "stimulus_start_time": 0.92,
    "stimulus_units": "pA",
    "sweep_number": 17,
    "vm_delta_mv": 0.061767578125
  },
  {
    "bridge_balance_mohm": 13.1257629394531,
    "id": 396430274,
    "leak_pa": 0.0,
    "num_spikes": 1,
    "peak_deflection": 0.0,
    "post_noise_rms_mv": 0.0352273210883141,
    "post_vm_mv": -78.3030471801758,
    "pre_noise_rms_mv": 0.0384364910423756,
    "pre_vm_mv": -78.2045593261719,
    "slow_noise_rms_mv": 0.0751959457993507,
    "slow_vm_mv": -78.2045593261719,
    "specimen_id": 395830185,
    "stimulus_absolute_amplitude": 880.000017300375,
    "stimulus_description": "C1SSFINEST150112[0]",
    "stimulus_duration": 0.002995,
    "stimulus_interval": 0.0,
    "stimulus_name": "Short Square",
    "stimulus_relative_amplitude": 8.8,
    "stimulus_start_time": 0.92,
    "stimulus_units": "pA",
    "sweep_number": 26,
    "vm_delta_mv": 0.0984878540039062
  },
  {
    "bridge_balance_mohm": 13.1257629394531,
    "id": 396430290,
    "leak_pa": 0.0,
    "num_spikes": 0,
    "peak_deflection": -73.7500076293945,
    "post_noise_rms_mv": 0.0369369350373745,
    "post_vm_mv": -76.7104415893555,
    "pre_noise_rms_mv": 0.0367874354124069,
    "pre_vm_mv": -76.6738967895508,
    "slow_noise_rms_mv": 0.108388051390648,
    "slow_vm_mv": -76.6738967895508,
    "specimen_id": 395830185,
    "stimulus_absolute_amplitude": 9.99999996004197,
    "stimulus_description": "C1LSCOARSE150216[6]",
    "stimulus_duration": 0.999995,
    "stimulus_interval": 0.0,
    "stimulus_name": "Long Square",
    "stimulus_relative_amplitude": 1.0,
    "stimulus_start_time": 0.92,
    "stimulus_units": "pA",
    "sweep_number": 33,
    "vm_delta_mv": 0.0365447998046875
  },
  {
    "bridge_balance_mohm": 14.468864440918,
    "id": 396430324,
    "leak_pa": 0.0,
    "num_spikes": 30,
    "peak_deflection": 0.0,
    "post_noise_rms_mv": 0.0358445942401886,
    "post_vm_mv": -79.0126419067383,
    "pre_noise_rms_mv": 0.0356339998543262,
    "pre_vm_mv": -78.4767074584961,
    "slow_noise_rms_mv": 0.119678027927876,
    "slow_vm_mv": -78.4767074584961,
    "specimen_id": 395830185,
    "stimulus_absolute_amplitude": 185.374993133536,
    "stimulus_description": "C1NSSEED_1150216[0]",
    "stimulus_duration": 18.999995,
    "stimulus_interval": 5.0,
    "stimulus_name": "Noise 1",
    "stimulus_relative_amplitude": 0.8,
    "stimulus_start_time": 1.92,
    "stimulus_units": "pA",
    "sweep_number": 49,
    "vm_delta_mv": 0.535934448242188
  },
  {
    "bridge_balance_mohm": 13.1257629394531,
    "id": 396430268,
    "leak_pa": 0.0,
    "num_spikes": 0,
    "peak_deflection": 0.0,
    "post_noise_rms_mv": 0.0345968417823315,
    "post_vm_mv": -78.3283767700195,
    "pre_noise_rms_mv": 0.0397305302321911,
    "pre_vm_mv": -78.466178894043,
    "slow_noise_rms_mv": 0.114610105752945,
    "slow_vm_mv": -78.466178894043,
    "specimen_id": 395830185,
    "stimulus_absolute_amplitude": 880.000017300375,
    "stimulus_description": "C1SSFINEST150112[0]",
    "stimulus_duration": 0.002995,
    "stimulus_interval": 0.0,
    "stimulus_name": "Short Square",
    "stimulus_relative_amplitude": 8.8,
    "stimulus_start_time": 0.92,
    "stimulus_units": "pA",
    "sweep_number": 23,
    "vm_delta_mv": 0.137802124023438
  },
  {
    "bridge_balance_mohm": 15.689866065979,
    "id": 396430356,
    "leak_pa": 0.0,
    "num_spikes": 2,
    "peak_deflection": 0.0,
    "post_noise_rms_mv": 0.0359784997999668,
    "post_vm_mv": -78.5087356567383,
    "pre_noise_rms_mv": 0.0350592471659184,
    "pre_vm_mv": -78.1796951293945,
    "slow_noise_rms_mv": 0.160979568958282,
    "slow_vm_mv": -78.1796951293945,
    "specimen_id": 395830185,
    "stimulus_absolute_amplitude": 90.0000005077395,
    "stimulus_description": "C2SQRHELNG150216[0]",
    "stimulus_duration": 1.999995,
    "stimulus_interval": 0.0,
    "stimulus_name": "Square - 2s Suprathreshold",
    "stimulus_relative_amplitude": 0.9,
    "stimulus_start_time": 0.92,
    "stimulus_units": "pA",
    "sweep_number": 63,
    "vm_delta_mv": 0.32904052734375
  },
  {
    "bridge_balance_mohm": 13.1257629394531,
    "id": 396430248,
    "leak_pa": 0.0,
    "num_spikes": 0,
    "peak_deflection": 0.0,
    "post_noise_rms_mv": 0.0367501862347126,
    "post_vm_mv": -77.807487487793,
    "pre_noise_rms_mv": 0.0356716401875019,
    "pre_vm_mv": -77.7679214477539,
    "slow_noise_rms_mv": 0.083121657371521,
    "slow_vm_mv": -77.7679214477539,
    "specimen_id": 395830185,
    "stimulus_absolute_amplitude": 800.000010681146,
    "stimulus_description": "C1SSCOARSE150112[7]",
    "stimulus_duration": 0.002995,
    "stimulus_interval": 0.0,
    "stimulus_name": "Short Square",
    "stimulus_relative_amplitude": 1.0,
    "stimulus_start_time": 0.92,
    "stimulus_units": "pA",
    "sweep_number": 14,
    "vm_delta_mv": 0.0395660400390625
  },
  {
    "bridge_balance_mohm": 13.1257629394531,
    "id": 396430304,
    "leak_pa": 0.0,
    "num_spikes": 39,
    "peak_deflection": 0.0,
    "post_noise_rms_mv": 0.0,
    "post_vm_mv": 0.0,
    "pre_noise_rms_mv": 0.0381964594125748,
    "pre_vm_mv": -77.9130325317383,
    "slow_noise_rms_mv": 0.0631493628025055,
    "slow_vm_mv": -77.9130325317383,
    "specimen_id": 395830185,
    "stimulus_absolute_amplitude": 800.000010681146,
    "stimulus_description": "C1RP25PR1S141203[0]",
    "stimulus_duration": 31.997495,
    "stimulus_interval": 0.0,
    "stimulus_name": "Ramp",
    "stimulus_relative_amplitude": 1.0,
    "stimulus_start_time": 0.9225,
    "stimulus_units": "pA",
    "sweep_number": 4,
    "vm_delta_mv": 0.0
  },
  {
    "bridge_balance_mohm": 14.468864440918,
    "id": 396430322,
    "leak_pa": 0.0,
    "num_spikes": 1,
    "peak_deflection": 0.0,
    "post_noise_rms_mv": 0.0349705442786217,
    "post_vm_mv": -78.2169723510742,
    "pre_noise_rms_mv": 0.0493518076837063,
    "pre_vm_mv": -78.3384780883789,
    "slow_noise_rms_mv": 0.35974457859993,
    "slow_vm_mv": -78.3384780883789,
    "specimen_id": 395830185,
    "stimulus_absolute_amplitude": 79.9999996803358,
    "stimulus_description": "C1LSFINEST150112[0]",
    "stimulus_duration": 0.999995,
    "stimulus_interval": 0.0,
    "stimulus_name": "Long Square",
    "stimulus_relative_amplitude": 0.8,
    "stimulus_start_time": 0.92,
    "stimulus_units": "pA",
    "sweep_number": 48,
    "vm_delta_mv": 0.121505737304688
  },
  {
    "bridge_balance_mohm": 15.689866065979,
    "id": 396430374,
    "leak_pa": 0.0,
    "num_spikes": 17,
    "peak_deflection": 0.0,
    "post_noise_rms_mv": 0.0339361317455769,
    "post_vm_mv": -77.4241485595703,
    "pre_noise_rms_mv": 0.0395388901233673,
    "pre_vm_mv": -77.4207382202148,
    "slow_noise_rms_mv": 0.147474810481071,
    "slow_vm_mv": -77.4207382202148,
    "specimen_id": 395830185,
    "stimulus_absolute_amplitude": 170.000000188075,
    "stimulus_description": "C2SQRHELNG150216[0]",
    "stimulus_duration": 1.999995,
    "stimulus_interval": 0.0,
    "stimulus_name": "Square - 2s Suprathreshold",
    "stimulus_relative_amplitude": 1.7,
    "stimulus_start_time": 0.92,
    "stimulus_units": "pA",
    "sweep_number": 71,
    "vm_delta_mv": 0.00341033935546875
  },
  {
    "bridge_balance_mohm": 13.1257629394531,
    "id": 396430386,
    "leak_pa": 0.0,
    "num_spikes": 0,
    "peak_deflection": 0.0,
    "post_noise_rms_mv": 0.0387859083712101,
    "post_vm_mv": -78.1923370361328,
    "pre_noise_rms_mv": 0.038481418043375,
    "pre_vm_mv": -78.1989212036133,
    "slow_noise_rms_mv": 0.060806930065155,
    "slow_vm_mv": -78.1989212036133,
    "specimen_id": 395830185,
    "stimulus_absolute_amplitude": 299.999997066536,
    "stimulus_description": "C1SSCOARSE150112[2]",
    "stimulus_duration": 0.002995,
    "stimulus_interval": 0.0,
    "stimulus_name": "Short Square",
    "stimulus_relative_amplitude": 1.0,
    "stimulus_start_time": 0.92,
    "stimulus_units": "pA",
    "sweep_number": 9,
    "vm_delta_mv": 0.00658416748046875
  },
  {
    "bridge_balance_mohm": 13.1257629394531,
    "id": 396430262,
    "leak_pa": 0.0,
    "num_spikes": 1,
    "peak_deflection": 0.0,
    "post_noise_rms_mv": 0.0375720672309399,
    "post_vm_mv": -78.5824813842773,
    "pre_noise_rms_mv": 0.0383426807820797,
    "pre_vm_mv": -78.5248336791992,
    "slow_noise_rms_mv": 0.0937378853559494,
    "slow_vm_mv": -78.5248336791992,
    "specimen_id": 395830185,
    "stimulus_absolute_amplitude": 880.000017300375,
    "stimulus_description": "C1SSFINEST150112[0]",
    "stimulus_duration": 0.002995,
    "stimulus_interval": 0.0,
    "stimulus_name": "Short Square",
    "stimulus_relative_amplitude": 8.8,
    "stimulus_start_time": 0.92,
    "stimulus_units": "pA",
    "sweep_number": 20,
    "vm_delta_mv": 0.057647705078125
  },
  {
    "bridge_balance_mohm": 15.689866065979,
    "id": 396430376,
    "leak_pa": 0.0,
    "num_spikes": 14,
    "peak_deflection": 0.0,
    "post_noise_rms_mv": 0.0354200601577759,
    "post_vm_mv": -77.6624374389648,
    "pre_noise_rms_mv": 0.0419315174221992,
    "pre_vm_mv": -77.5056228637695,
    "slow_noise_rms_mv": 0.184870168566704,
    "slow_vm_mv": -77.5056228637695,
    "specimen_id": 395830185,
    "stimulus_absolute_amplitude": 170.000000188075,
    "stimulus_description": "C2SQRHELNG150216[0]",
    "stimulus_duration": 1.999995,
    "stimulus_interval": 0.0,
    "stimulus_name": "Square - 2s Suprathreshold",
    "stimulus_relative_amplitude": 1.7,
    "stimulus_start_time": 0.92,
    "stimulus_units": "pA",
    "sweep_number": 72,
    "vm_delta_mv": 0.156814575195312
  },
  {
    "bridge_balance_mohm": 14.468864440918,
    "id": 396430346,
    "leak_pa": 0.0,
    "num_spikes": 0,
    "peak_deflection": 0.0,
    "post_noise_rms_mv": 0.0393145345151424,
    "post_vm_mv": -77.8533554077148,
    "pre_noise_rms_mv": 0.0369402505457401,
    "pre_vm_mv": -77.6326141357422,
    "slow_noise_rms_mv": 0.232266470789909,
    "slow_vm_mv": -77.6326141357422,
    "specimen_id": 395830185,
    "stimulus_absolute_amplitude": -200.000002670286,
    "stimulus_description": "C1SQCAPCHK141203[0]",
    "stimulus_duration": 7.819995,
    "stimulus_interval": 0.2,
    "stimulus_name": "Square - 0.5ms Subthreshold",
    "stimulus_relative_amplitude": 1.0,
    "stimulus_start_time": 0.12,
    "stimulus_units": "pA",
    "sweep_number": 59,
    "vm_delta_mv": 0.220741271972656
  },
  {
    "bridge_balance_mohm": 13.1257629394531,
    "id": 396430256,
    "leak_pa": 0.0,
    "num_spikes": 0,
    "peak_deflection": 0.0,
    "post_noise_rms_mv": 0.0327245704829693,
    "post_vm_mv": -78.9140548706055,
    "pre_noise_rms_mv": 0.0381347686052322,
    "pre_vm_mv": -78.8689880371094,
    "slow_noise_rms_mv": 0.0648842230439186,
    "slow_vm_mv": -78.8689880371094,
    "specimen_id": 395830185,
    "stimulus_absolute_amplitude": 850.000014818164,
    "stimulus_description": "C1SSFINEST150112[0]",
    "stimulus_duration": 0.002995,
    "stimulus_interval": 0.0,
    "stimulus_name": "Short Square",
    "stimulus_relative_amplitude": 8.5,
    "stimulus_start_time": 0.92,
    "stimulus_units": "pA",
    "sweep_number": 18,
    "vm_delta_mv": 0.0450668334960938
  },
  {
    "bridge_balance_mohm": 15.689866065979,
    "id": 396430350,
    "leak_pa": 0.0,
    "num_spikes": 0,
    "peak_deflection": 0.0,
    "post_noise_rms_mv": 0.0310659501701593,
    "post_vm_mv": -77.9190979003906,
    "pre_noise_rms_mv": 0.0329128541052341,
    "pre_vm_mv": -77.8252182006836,
    "slow_noise_rms_mv": 0.177924111485481,
    "slow_vm_mv": -77.8252182006836,
    "specimen_id": 395830185,
    "stimulus_absolute_amplitude": 79.9999996803358,
    "stimulus_description": "C2SQRHELNG150216[0]",
    "stimulus_duration": 1.999995,
    "stimulus_interval": 0.0,
    "stimulus_name": "Square - 2s Suprathreshold",
    "stimulus_relative_amplitude": 0.8,
    "stimulus_start_time": 0.92,
    "stimulus_units": "pA",
    "sweep_number": 60,
    "vm_delta_mv": 0.0938796997070312
  },
  {
    "bridge_balance_mohm": 13.1257629394531,
    "id": 396430306,
    "leak_pa": 0.0,
    "num_spikes": 21,
    "peak_deflection": 0.0,
    "post_noise_rms_mv": 0.0391448922455311,
    "post_vm_mv": -78.2920303344727,
    "pre_noise_rms_mv": 0.0393981225788593,
    "pre_vm_mv": -78.1467437744141,
    "slow_noise_rms_mv": 0.152106031775475,
    "slow_vm_mv": -78.1467437744141,
    "specimen_id": 395830185,
    "stimulus_absolute_amplitude": 149.999998533268,
    "stimulus_description": "C1LSCOARSE150216[13]",
    "stimulus_duration": 0.999995,
    "stimulus_interval": 0.0,
    "stimulus_name": "Long Square",
    "stimulus_relative_amplitude": 1.0,
    "stimulus_start_time": 0.92,
    "stimulus_units": "pA",
    "sweep_number": 40,
    "vm_delta_mv": 0.145286560058594
  },
  {
    "bridge_balance_mohm": 15.689866065979,
    "id": 396430354,
    "leak_pa": 0.0,
    "num_spikes": 3,
    "peak_deflection": 0.0,
    "post_noise_rms_mv": 0.0370004139840603,
    "post_vm_mv": -78.2134399414062,
    "pre_noise_rms_mv": 0.0300571247935295,
    "pre_vm_mv": -77.9317626953125,
    "slow_noise_rms_mv": 0.127360984683037,
    "slow_vm_mv": -77.9317626953125,
    "specimen_id": 395830185,
    "stimulus_absolute_amplitude": 90.0000005077395,
    "stimulus_description": "C2SQRHELNG150216[0]",
    "stimulus_duration": 1.999995,
    "stimulus_interval": 0.0,
    "stimulus_name": "Square - 2s Suprathreshold",
    "stimulus_relative_amplitude": 0.9,
    "stimulus_start_time": 0.92,
    "stimulus_units": "pA",
    "sweep_number": 62,
    "vm_delta_mv": 0.28167724609375
  },
  {
    "bridge_balance_mohm": 15.689866065979,
    "id": 396430352,
    "leak_pa": 0.0,
    "num_spikes": 4,
    "peak_deflection": 0.0,
    "post_noise_rms_mv": 0.053701251745224,
    "post_vm_mv": -78.3881683349609,
    "pre_noise_rms_mv": 0.0387262850999832,
    "pre_vm_mv": -77.9996948242188,
    "slow_noise_rms_mv": 0.13409361243248,
    "slow_vm_mv": -77.9996948242188,
    "specimen_id": 395830185,
    "stimulus_absolute_amplitude": 90.0000005077395,
    "stimulus_description": "C2SQRHELNG150216[0]",
    "stimulus_duration": 1.999995,
    "stimulus_interval": 0.0,
    "stimulus_name": "Square - 2s Suprathreshold",
    "stimulus_relative_amplitude": 0.9,
    "stimulus_start_time": 0.92,
    "stimulus_units": "pA",
    "sweep_number": 61,
    "vm_delta_mv": 0.388473510742188
  },
  {
    "bridge_balance_mohm": 14.468864440918,
    "id": 396430338,
    "leak_pa": 0.0,
    "num_spikes": 25,
    "peak_deflection": 0.0,
    "post_noise_rms_mv": 0.0443772450089455,
    "post_vm_mv": -77.8219680786133,
    "pre_noise_rms_mv": 0.0345988757908344,
    "pre_vm_mv": -77.6121520996094,
    "slow_noise_rms_mv": 0.185632139444351,
    "slow_vm_mv": -77.6121520996094,
    "specimen_id": 395830185,
    "stimulus_absolute_amplitude": 185.374993133536,
    "stimulus_description": "C1NSSEED_1150216[0]",
    "stimulus_duration": 18.999995,
    "stimulus_interval": 5.0,
    "stimulus_name": "Noise 1",
    "stimulus_relative_amplitude": 0.8,
    "stimulus_start_time": 1.92,
    "stimulus_units": "pA",
    "sweep_number": 55,
    "vm_delta_mv": 0.209815979003906
  },
  {
    "bridge_balance_mohm": 14.468864440918,
    "id": 396430330,
    "leak_pa": 0.0,
    "num_spikes": 24,
    "peak_deflection": 0.0,
    "post_noise_rms_mv": 0.034456342458725,
    "post_vm_mv": -78.6142730712891,
    "pre_noise_rms_mv": 0.0358450002968311,
    "pre_vm_mv": -77.928840637207,
    "slow_noise_rms_mv": 0.153291150927544,
    "slow_vm_mv": -77.928840637207,
    "specimen_id": 395830185,
    "stimulus_absolute_amplitude": 185.374993133536,
    "stimulus_description": "C1NSSEED_1150216[0]",
    "stimulus_duration": 18.999995,
    "stimulus_interval": 5.0,
    "stimulus_name": "Noise 1",
    "stimulus_relative_amplitude": 0.8,
    "stimulus_start_time": 1.92,
    "stimulus_units": "pA",
    "sweep_number": 51,
    "vm_delta_mv": 0.685432434082031
  },
  {
    "bridge_balance_mohm": 0.0,
    "id": 396430238,
    "leak_pa": 0.0,
    "num_spikes": 0,
    "peak_deflection": 0.0,
    "post_noise_rms_mv": 0.0,
    "post_vm_mv": 0.0,
    "pre_noise_rms_mv": 0.0,
    "pre_vm_mv": 0.0,
    "slow_noise_rms_mv": 0.0,
    "slow_vm_mv": 0.0,
    "specimen_id": 395830185,
    "stimulus_absolute_amplitude": 9.99999977648258,
    "stimulus_description": "EXTPINBATH141203[0]",
    "stimulus_duration": 0.069995,
    "stimulus_interval": 0.05,
    "stimulus_name": "Test",
    "stimulus_relative_amplitude": 1.0,
    "stimulus_start_time": 0.03,
    "stimulus_units": "mV",
    "sweep_number": 1,
    "vm_delta_mv": 0.0
  },
  {
    "bridge_balance_mohm": 13.1257629394531,
    "id": 396430302,
    "leak_pa": 0.0,
    "num_spikes": 18,
    "peak_deflection": 0.0,
    "post_noise_rms_mv": 0.0399799793958664,
    "post_vm_mv": -78.6599197387695,
    "pre_noise_rms_mv": 0.0403576567769051,
    "pre_vm_mv": -78.2068862915039,
    "slow_noise_rms_mv": 0.132774919271469,
    "slow_vm_mv": -78.2068862915039,
    "specimen_id": 395830185,
    "stimulus_absolute_amplitude": 129.99999687846,
    "stimulus_description": "C1LSCOARSE150216[12]",
    "stimulus_duration": 0.999995,
    "stimulus_interval": 0.0,
    "stimulus_name": "Long Square",
    "stimulus_relative_amplitude": 1.0,
    "stimulus_start_time": 0.92,
    "stimulus_units": "pA",
    "sweep_number": 39,
    "vm_delta_mv": 0.453033447265625
  },
  {
    "bridge_balance_mohm": 13.1257629394531,
    "id": 396430300,
    "leak_pa": 0.0,
    "num_spikes": 14,
    "peak_deflection": 0.0,
    "post_noise_rms_mv": 0.0365878343582153,
    "post_vm_mv": -78.1882400512695,
    "pre_noise_rms_mv": 0.0340296030044556,
    "pre_vm_mv": -78.4048690795898,
    "slow_noise_rms_mv": 0.108956210315228,
    "slow_vm_mv": -78.4048690795898,
    "specimen_id": 395830185,
    "stimulus_absolute_amplitude": 110.000002162547,
    "stimulus_description": "C1LSCOARSE150216[11]",
    "stimulus_duration": 0.999995,
    "stimulus_interval": 0.0,
    "stimulus_name": "Long Square",
    "stimulus_relative_amplitude": 1.0,
    "stimulus_start_time": 0.92,
    "stimulus_units": "pA",
    "sweep_number": 38,
    "vm_delta_mv": 0.216629028320312
  },
  {
    "bridge_balance_mohm": 14.468864440918,
    "id": 396430332,
    "leak_pa": 0.0,
    "num_spikes": 25,
    "peak_deflection": 0.0,
    "post_noise_rms_mv": 0.0399458482861519,
    "post_vm_mv": -78.3106918334961,
    "pre_noise_rms_mv": 0.0355553068220615,
    "pre_vm_mv": -78.2756118774414,
    "slow_noise_rms_mv": 0.152567014098167,
    "slow_vm_mv": -78.2756118774414,
    "specimen_id": 395830185,
    "stimulus_absolute_amplitude": 188.625004504672,
    "stimulus_description": "C1NSSEED_2150216[0]",
    "stimulus_duration": 18.999995,
    "stimulus_interval": 5.0,
    "stimulus_name": "Noise 2",
    "stimulus_relative_amplitude": 0.8,
    "stimulus_start_time": 1.92,
    "stimulus_units": "pA",
    "sweep_number": 52,
    "vm_delta_mv": 0.0350799560546875
  },
  {
    "bridge_balance_mohm": 15.689866065979,
    "id": 396430368,
    "leak_pa": 0.0,
    "num_spikes": 27,
    "peak_deflection": 0.0,
    "post_noise_rms_mv": 0.0406297780573368,
    "post_vm_mv": -77.8342056274414,
    "pre_noise_rms_mv": 0.0360919870436192,
    "pre_vm_mv": -77.686637878418,
    "slow_noise_rms_mv": 0.226816356182098,
    "slow_vm_mv": -77.686637878418,
    "specimen_id": 395830185,
    "stimulus_absolute_amplitude": 170.000000188075,
    "stimulus_description": "C2SQRHELNG150216[0]",
    "stimulus_duration": 1.999995,
    "stimulus_interval": 0.0,
    "stimulus_name": "Square - 2s Suprathreshold",
    "stimulus_relative_amplitude": 1.7,
    "stimulus_start_time": 0.92,
    "stimulus_units": "pA",
    "sweep_number": 69,
    "vm_delta_mv": 0.147567749023438
  },
  {
    "bridge_balance_mohm": 13.1257629394531,
    "id": 396430276,
    "leak_pa": 0.0,
    "num_spikes": 0,
    "peak_deflection": -95.2187576293945,
    "post_noise_rms_mv": 0.038679551333189,
    "post_vm_mv": -77.9391174316406,
    "pre_noise_rms_mv": 0.0344114154577255,
    "pre_vm_mv": -78.3895874023438,
    "slow_noise_rms_mv": 0.0800813883543015,
    "slow_vm_mv": -78.3895874023438,
    "specimen_id": 395830185,
    "stimulus_absolute_amplitude": -110.000002162547,
    "stimulus_description": "C1LSCOARSE150216[0]",
    "stimulus_duration": 0.999995,
    "stimulus_interval": 0.0,
    "stimulus_name": "Long Square",
    "stimulus_relative_amplitude": 1.0,
    "stimulus_start_time": 0.92,
    "stimulus_units": "pA",
    "sweep_number": 27,
    "vm_delta_mv": 0.450469970703125
  },
  {
    "bridge_balance_mohm": 13.1257629394531,
    "id": 396430264,
    "leak_pa": 0.0,
    "num_spikes": 1,
    "peak_deflection": 0.0,
    "post_noise_rms_mv": 0.0393101535737514,
    "post_vm_mv": -78.122917175293,
    "pre_noise_rms_mv": 0.0372905097901821,
    "pre_vm_mv": -78.3162841796875,
    "slow_noise_rms_mv": 0.084760345518589,
    "slow_vm_mv": -78.3162841796875,
    "specimen_id": 395830185,
    "stimulus_absolute_amplitude": 880.000017300375,
    "stimulus_description": "C1SSFINEST150112[0]",
    "stimulus_duration": 0.002995,
    "stimulus_interval": 0.0,
    "stimulus_name": "Short Square",
    "stimulus_relative_amplitude": 8.8,
    "stimulus_start_time": 0.92,
    "stimulus_units": "pA",
    "sweep_number": 21,
    "vm_delta_mv": 0.193367004394531
  },
  {
    "bridge_balance_mohm": 0.0,
    "id": 396430282,
    "leak_pa": 0.0,
    "num_spikes": 0,
    "peak_deflection": 0.0,
    "post_noise_rms_mv": 0.0,
    "post_vm_mv": 0.0,
    "pre_noise_rms_mv": 0.0,
    "pre_vm_mv": 0.0,
    "slow_noise_rms_mv": 0.0,
    "slow_vm_mv": 0.0,
    "specimen_id": 395830185,
    "stimulus_absolute_amplitude": 9.99999977648258,
    "stimulus_description": "EXTPBREAKN141203[0]",
    "stimulus_duration": 0.069995,
    "stimulus_interval": 0.05,
    "stimulus_name": "Test",
    "stimulus_relative_amplitude": 1.0,
    "stimulus_start_time": 0.03,
    "stimulus_units": "mV",
    "sweep_number": 3,
    "vm_delta_mv": 0.0
  },
  {
    "bridge_balance_mohm": 13.1257629394531,
    "id": 396430284,
    "leak_pa": 0.0,
    "num_spikes": 0,
    "peak_deflection": -88.09375,
    "post_noise_rms_mv": 0.0372391566634178,
    "post_vm_mv": -77.8270263671875,
    "pre_noise_rms_mv": 0.0359279960393906,
    "pre_vm_mv": -77.8526458740234,
    "slow_noise_rms_mv": 0.0833785161375999,
    "slow_vm_mv": -77.8526458740234,
    "specimen_id": 395830185,
    "stimulus_absolute_amplitude": -50.0000006675716,
    "stimulus_description": "C1LSCOARSE150216[3]",
    "stimulus_duration": 0.999995,
    "stimulus_interval": 0.0,
    "stimulus_name": "Long Square",
    "stimulus_relative_amplitude": 1.0,
    "stimulus_start_time": 0.92,
    "stimulus_units": "pA",
    "sweep_number": 30,
    "vm_delta_mv": 0.0256195068359375
  },
  {
    "bridge_balance_mohm": 14.468864440918,
    "id": 396430344,
    "leak_pa": 0.0,
    "num_spikes": 0,
    "peak_deflection": 0.0,
    "post_noise_rms_mv": 0.0368089973926544,
    "post_vm_mv": -77.572395324707,
    "pre_noise_rms_mv": 0.0444688908755779,
    "pre_vm_mv": -77.4459381103516,
    "slow_noise_rms_mv": 0.256141722202301,
    "slow_vm_mv": -77.4459381103516,
    "specimen_id": 395830185,
    "stimulus_absolute_amplitude": -200.000002670286,
    "stimulus_description": "C1SQCAPCHK141203[0]",
    "stimulus_duration": 7.819995,
    "stimulus_interval": 0.2,
    "stimulus_name": "Square - 0.5ms Subthreshold",
    "stimulus_relative_amplitude": 1.0,
    "stimulus_start_time": 0.12,
    "stimulus_units": "pA",
    "sweep_number": 58,
    "vm_delta_mv": 0.126457214355469
  },
  {
    "bridge_balance_mohm": 13.1257629394531,
    "id": 396430280,
    "leak_pa": 0.0,
    "num_spikes": 0,
    "peak_deflection": -90.5625,
    "post_noise_rms_mv": 0.041728351265192,
    "post_vm_mv": -77.7365417480469,
    "pre_noise_rms_mv": 0.0359283126890659,
    "pre_vm_mv": -77.4628143310547,
    "slow_noise_rms_mv": 0.180688768625259,
    "slow_vm_mv": -77.4628143310547,
    "specimen_id": 395830185,
    "stimulus_absolute_amplitude": -69.9999988529321,
    "stimulus_description": "C1LSCOARSE150216[2]",
    "stimulus_duration": 0.999995,
    "stimulus_interval": 0.0,
    "stimulus_name": "Long Square",
    "stimulus_relative_amplitude": 1.0,
    "stimulus_start_time": 0.92,
    "stimulus_units": "pA",
    "sweep_number": 29,
    "vm_delta_mv": 0.273727416992188
  },
  {
    "bridge_balance_mohm": 0.0,
    "id": 396430236,
    "leak_pa": 0.0,
    "num_spikes": 0,
    "peak_deflection": 0.0,
    "post_noise_rms_mv": 0.0,
    "post_vm_mv": 0.0,
    "pre_noise_rms_mv": 0.0,
    "pre_vm_mv": 0.0,
    "slow_noise_rms_mv": 0.0,
    "slow_vm_mv": 0.0,
    "specimen_id": 395830185,
    "stimulus_absolute_amplitude": 9.99999977648258,
    "stimulus_description": "EXTPSMOKET141203[0]",
    "stimulus_duration": 0.069995,
    "stimulus_interval": 0.05,
    "stimulus_name": "Test",
    "stimulus_relative_amplitude": 1.0,
    "stimulus_start_time": 0.03,
    "stimulus_units": "mV",
    "sweep_number": 0,
    "vm_delta_mv": 0.0
  },
  {
    "bridge_balance_mohm": 13.1257629394531,
    "id": 396430384,
    "leak_pa": 0.0,
    "num_spikes": 0,
    "peak_deflection": 0.0,
    "post_noise_rms_mv": 0.029525937512517,
    "post_vm_mv": -78.113037109375,
    "pre_noise_rms_mv": 0.0391245596110821,
    "pre_vm_mv": -78.1375198364258,
    "slow_noise_rms_mv": 0.0788376927375793,
    "slow_vm_mv": -78.1375198364258,
    "specimen_id": 395830185,
    "stimulus_absolute_amplitude": 200.000002670286,
    "stimulus_description": "C1SSCOARSE150112[1]",
    "stimulus_duration": 0.002995,
    "stimulus_interval": 0.0,
    "stimulus_name": "Short Square",
    "stimulus_relative_amplitude": 1.0,
    "stimulus_start_time": 0.92,
    "stimulus_units": "pA",
    "sweep_number": 8,
    "vm_delta_mv": 0.0244827270507812
  },
  {
    "bridge_balance_mohm": 0.0,
    "id": 396430260,
    "leak_pa": 0.0,
    "num_spikes": 0,
    "peak_deflection": 0.0,
    "post_noise_rms_mv": 0.0,
    "post_vm_mv": 0.0,
    "pre_noise_rms_mv": 0.0,
    "pre_vm_mv": 0.0,
    "slow_noise_rms_mv": 0.0,
    "slow_vm_mv": 0.0,
    "specimen_id": 395830185,
    "stimulus_absolute_amplitude": 9.99999977648258,
    "stimulus_description": "EXTPCllATT141203[0]",
    "stimulus_duration": 0.069995,
    "stimulus_interval": 0.05,
    "stimulus_name": "Test",
    "stimulus_relative_amplitude": 1.0,
    "stimulus_start_time": 0.03,
    "stimulus_units": "mV",
    "sweep_number": 2,
    "vm_delta_mv": 0.0
  },
  {
    "bridge_balance_mohm": 13.1257629394531,
    "id": 396430286,
    "leak_pa": 0.0,
    "num_spikes": 0,
    "peak_deflection": -84.1250076293945,
    "post_noise_rms_mv": 0.0333120338618755,
    "post_vm_mv": -77.0283126831055,
    "pre_noise_rms_mv": 0.0428341925144196,
    "pre_vm_mv": -77.1597213745117,
    "slow_noise_rms_mv": 0.0889490395784378,
    "slow_vm_mv": -77.1597213745117,
    "specimen_id": 395830185,
    "stimulus_absolute_amplitude": -29.9999990127642,
    "stimulus_description": "C1LSCOARSE150216[4]",
    "stimulus_duration": 0.999995,
    "stimulus_interval": 0.0,
    "stimulus_name": "Long Square",
    "stimulus_relative_amplitude": 1.0,
    "stimulus_start_time": 0.92,
    "stimulus_units": "pA",
    "sweep_number": 31,
    "vm_delta_mv": 0.13140869140625
  },
  {
    "bridge_balance_mohm": 0.0,
    "id": 396430382,
    "leak_pa": 0.0,
    "num_spikes": 0,
    "peak_deflection": 0.0,
    "post_noise_rms_mv": 0.0301059633493423,
    "post_vm_mv": 1.98677659034729,
    "pre_noise_rms_mv": 0.0281248204410076,
    "pre_vm_mv": 2.0090754032135,
    "slow_noise_rms_mv": 0.0334516987204552,
    "slow_vm_mv": 2.0090754032135,
    "specimen_id": 395830185,
    "stimulus_absolute_amplitude": 0.0,
    "stimulus_description": "EXTPBLWOUT141203[0]",
    "stimulus_duration": 0.0,
    "stimulus_interval": 0.0,
    "stimulus_name": "Test",
    "stimulus_relative_amplitude": 1.0,
    "stimulus_start_time": 0.0,
    "stimulus_units": "pA",
    "sweep_number": 75,
    "vm_delta_mv": 0.0222988128662109
  },
  {
    "bridge_balance_mohm": 15.689866065979,
    "id": 396430362,
    "leak_pa": 0.0,
    "num_spikes": 14,
    "peak_deflection": 0.0,
    "post_noise_rms_mv": 0.0390395484864712,
    "post_vm_mv": -78.1822814941406,
    "pre_noise_rms_mv": 0.0303314626216888,
    "pre_vm_mv": -77.9014129638672,
    "slow_noise_rms_mv": 0.0974693819880486,
    "slow_vm_mv": -77.9014129638672,
    "specimen_id": 395830185,
    "stimulus_absolute_amplitude": 129.99999687846,
    "stimulus_description": "C2SQRHELNG150216[0]",
    "stimulus_duration": 1.999995,
    "stimulus_interval": 0.0,
    "stimulus_name": "Square - 2s Suprathreshold",
    "stimulus_relative_amplitude": 1.3,
    "stimulus_start_time": 0.92,
    "stimulus_units": "pA",
    "sweep_number": 66,
    "vm_delta_mv": 0.280868530273438
  },
  {
    "bridge_balance_mohm": 15.689866065979,
    "id": 396430366,
    "leak_pa": 0.0,
    "num_spikes": 11,
    "peak_deflection": 0.0,
    "post_noise_rms_mv": 0.0316929779946804,
    "post_vm_mv": -77.7411575317383,
    "pre_noise_rms_mv": 0.0351385436952114,
    "pre_vm_mv": -77.6901931762695,
    "slow_noise_rms_mv": 0.187506958842278,
    "slow_vm_mv": -77.6901931762695,
    "specimen_id": 395830185,
    "stimulus_absolute_amplitude": 129.99999687846,
    "stimulus_description": "C2SQRHELNG150216[0]",
    "stimulus_duration": 1.999995,
    "stimulus_interval": 0.0,
    "stimulus_name": "Square - 2s Suprathreshold",
    "stimulus_relative_amplitude": 1.3,
    "stimulus_start_time": 0.92,
    "stimulus_units": "pA",
    "sweep_number": 68,
    "vm_delta_mv": 0.05096435546875
  },
  {
    "bridge_balance_mohm": 13.1257629394531,
    "id": 396430308,
    "leak_pa": 0.0,
    "num_spikes": 23,
    "peak_deflection": 0.0,
    "post_noise_rms_mv": 0.0327664203941822,
    "post_vm_mv": -78.7424240112305,
    "pre_noise_rms_mv": 0.0381975993514061,
    "pre_vm_mv": -78.4718017578125,
    "slow_noise_rms_mv": 0.102131769061089,
    "slow_vm_mv": -78.4718017578125,
    "specimen_id": 395830185,
    "stimulus_absolute_amplitude": 170.000000188075,
    "stimulus_description": "C1LSCOARSE150216[14]",
    "stimulus_duration": 0.999995,
    "stimulus_interval": 0.0,
    "stimulus_name": "Long Square",
    "stimulus_relative_amplitude": 1.0,
    "stimulus_start_time": 0.92,
    "stimulus_units": "pA",
    "sweep_number": 41,
    "vm_delta_mv": 0.270622253417969
  },
  {
    "bridge_balance_mohm": 14.468864440918,
    "id": 396430336,
    "leak_pa": 0.0,
    "num_spikes": 25,
    "peak_deflection": 0.0,
    "post_noise_rms_mv": 0.0405313409864902,
    "post_vm_mv": -78.0365219116211,
    "pre_noise_rms_mv": 0.0363022722303867,
    "pre_vm_mv": -77.4295425415039,
    "slow_noise_rms_mv": 0.138644024729729,
    "slow_vm_mv": -77.4295425415039,
    "specimen_id": 395830185,
    "stimulus_absolute_amplitude": 188.625004504672,
    "stimulus_description": "C1NSSEED_2150216[0]",
    "stimulus_duration": 18.999995,
    "stimulus_interval": 5.0,
    "stimulus_name": "Noise 2",
    "stimulus_relative_amplitude": 0.8,
    "stimulus_start_time": 1.92,
    "stimulus_units": "pA",
    "sweep_number": 54,
    "vm_delta_mv": 0.606979370117188
  },
  {
    "bridge_balance_mohm": 15.689866065979,
    "id": 396430360,
    "leak_pa": 0.0,
    "num_spikes": 22,
    "peak_deflection": 0.0,
    "post_noise_rms_mv": 0.0340748578310013,
    "post_vm_mv": -78.0458297729492,
    "pre_noise_rms_mv": 0.0381275936961174,
    "pre_vm_mv": -77.955192565918,
    "slow_noise_rms_mv": 0.13058640062809,
    "slow_vm_mv": -77.955192565918,
    "specimen_id": 395830185,
    "stimulus_absolute_amplitude": 129.99999687846,
    "stimulus_description": "C2SQRHELNG150216[0]",
    "stimulus_duration": 1.999995,
    "stimulus_interval": 0.0,
    "stimulus_name": "Square - 2s Suprathreshold",
    "stimulus_relative_amplitude": 1.3,
    "stimulus_start_time": 0.92,
    "stimulus_units": "pA",
    "sweep_number": 65,
    "vm_delta_mv": 0.09063720703125
  },
  {
    "bridge_balance_mohm": 13.1257629394531,
    "id": 396430250,
    "leak_pa": 0.0,
    "num_spikes": 1,
    "peak_deflection": 0.0,
    "post_noise_rms_mv": 0.0364973396062851,
    "post_vm_mv": -78.2208023071289,
    "pre_noise_rms_mv": 0.0297185629606247,
    "pre_vm_mv": -77.9906921386719,
    "slow_noise_rms_mv": 0.0449575036764145,
    "slow_vm_mv": -77.9906921386719,
    "specimen_id": 395830185,
    "stimulus_absolute_amplitude": 900.000018955183,
    "stimulus_description": "C1SSCOARSE150112[8]",
    "stimulus_duration": 0.002995,
    "stimulus_interval": 0.0,
    "stimulus_name": "Short Square",
    "stimulus_relative_amplitude": 1.0,
    "stimulus_start_time": 0.92,
    "stimulus_units": "pA",
    "sweep_number": 15,
    "vm_delta_mv": 0.230110168457031
  }
]
