# Supplementary material for: Visual physiology of the layer 4 cortical circuit in silico
Source: PLoS Comput Biol. 2018 Nov 12;14(11):e1006535. doi: 10.1371/journal.pcbi.1006535 (PMC6258373; doi:10.1371/journal.pcbi.1006535)
Supplement: SI 1 — (ZIP) [file pcbi.1006535.s011.zip › SI_1/example_1/cell_models/395830185/manifest.json]

{
  "biophys": [
    {
      "model_file": [
        "manifest.json",
        "472363762_fit.json"
      ]
    }
  ],
  "runs": [
    {
      "sweeps": [
        7,
        70,
        22,
        19,
        5,
        11,
        36,
        25,
        53,
        35,
        50,
        10,
        13,
        44,
        45,
        73,
        56,
        42,
        37,
        67,
        24,
        12,
        74,
        16,
        64,
        34,
        32,
        17,
        26,
        33,
        49,
        23,
        63,
        14,
        4,
        48,
        71,
        9,
        20,
        72,
        59,
        18,
        60,
        40,
        62,
        61,
        55,
        51,
        1,
        39,
        38,
        52,
        69,
        27,
        21,
        3,
        30,
        58,
        29,
        0,
        8,
        2,
        31,
        75,
        66,
        68,
        41,
        54,
        65,
        15
      ]
    }
  ],
  "neuron": [
    {
      "hoc": [
        "stdgui.hoc",
        "import3d.hoc"
      ]
    }
  ],
  "manifest": [
    {
      "type": "dir",
      "spec": ".",
      "key": "BASEDIR"
    },
    {
      "type": "dir",
      "spec": "work",
      "key": "WORKDIR",
      "parent": "BASEDIR"
    },
    {
      "type": "file",
      "spec": "Scnn1a-Tg3-Cre_Ai14_IVSCC_-177300.01.02.01_473845048_m.swc",
      "key": "MORPHOLOGY"
    },
    {
      "type": "dir",
      "spec": "modfiles",
      "key": "MODFILE_DIR"
    },
    {
      "type": "file",
      "format": "NWB",
      "spec": "395830183.nwb",
      "key": "stimulus_path"
    },
    {
      "parent_key": "WORKDIR",
      "type": "file",
      "format": "NWB",
      "spec": "395830183.nwb",
      "key": "output"
    }
  ]
}
