# Supplementary material for: Visual physiology of the layer 4 cortical circuit in silico
Source: PLoS Comput Biol. 2018 Nov 12;14(11):e1006535. doi: 10.1371/journal.pcbi.1006535 (PMC6258373; doi:10.1371/journal.pcbi.1006535)
Supplement: SI 1 — (ZIP) [file pcbi.1006535.s011.zip › SI_1/example_1/cell_models/395830185/Scnn1a-Tg3-Cre_Ai14_IVSCC_-177300.01.02.01_473845048_m.swc]

# generated by Vaa3D Plugin sort_neuron_swc
# source file(s): K:/t301/production data/177300.01.02.01/reconstruction/Scnn1a-Tg3-Cre_Ai14_IVSCC_-177300.01.02.01___DS.swc
# id,type,x,y,z,r,pid
1 1 303.16 379.4648 28.56 5.4428 -1
2 3 302.6646 375.232 23.2562 0.2524 1
3 3 302.469 374.2356 21.9996 0.2615 2
4 3 302.0057 373.2918 21.0081 0.3026 3
5 3 301.2358 372.4956 20.7318 0.36 4
6 3 300.3366 371.832 20.7847 0.3728 5
7 3 299.7177 370.8768 20.9602 0.3575 6
8 3 299.5049 369.798 21.7249 0.3935 7
9 3 299.5198 368.6563 21.8372 0.4067 8
10 3 299.6319 367.518 21.8288 0.432 9
11 3 299.9305 366.414 21.7669 0.3941 10
12 3 299.9534 365.2803 21.3934 0.3432 11
13 3 299.2818 364.1844 21.835 0.3426 12
14 3 298.4113 363.4442 21.8336 0.3307 13
15 3 297.5372 362.7052 21.8064 0.2929 14
16 3 297.0465 361.6756 21.639 0.2796 15
17 3 296.5568 360.9103 20.5181 0.1964 16
18 3 296.4024 359.8749 19.7562 0.1915 17
19 3 296.2342 358.7584 19.6034 0.2477 18
20 3 295.8212 357.6968 19.6199 0.3025 19
21 3 295.3156 356.6717 19.7109 0.3267 20
22 3 294.8111 355.6582 20.0852 0.3125 21
23 3 294.0824 354.8276 20.6212 0.2917 22
24 3 293.1958 354.116 20.4296 0.2796 23
25 3 292.2016 353.6642 19.6 0.2759 24
26 3 291.2704 353.0922 18.898 0.2278 25
27 3 290.7682 352.0832 18.6127 0.2161 26
28 3 290.5108 351.0433 17.754 0.2229 27
29 3 289.7706 350.1956 17.3659 0.2669 28
30 3 288.9069 349.46 17.3953 0.2585 29
31 3 288.2308 348.5425 17.535 0.2245 30
32 3 287.7171 347.5724 18.1266 0.1808 31
33 3 287.8121 346.4821 18.8541 0.178 32
34 3 288.0684 345.5772 17.267 0.1907 33
35 3 288.1038 344.6838 15.5235 0.1907 34
36 3 288.3566 343.6084 14.8921 0.1932 35
37 3 289.0007 342.6692 15.113 0.2306 36
38 3 289.4698 341.6281 15.0758 0.2553 37
39 3 289.7329 340.523 14.8417 0.2621 38
40 3 289.9468 339.4706 13.8762 0.2132 39
41 3 289.9823 338.4535 12.9086 0.1907 40
42 3 289.2009 337.6253 12.7764 0.193 41
43 3 288.28 336.9618 12.5132 0.2034 42
44 3 287.3865 336.447 12.6182 0.1978 43
45 3 286.7791 336.0088 14.0918 0.1738 44
46 3 285.6522 336.058 14.2492 0.1515 45
47 3 284.6936 335.8498 15.4532 0.129 46
48 3 284.0746 334.9357 15.6929 0.1155 47
49 3 283.2212 334.4781 14.3422 0.1503 48
50 3 282.1104 334.62 14.0 0.2288 49
51 3 297.5086 361.2443 21.7473 0.2584 16
52 3 298.2465 360.3806 21.812 0.2203 51
53 3 299.0313 359.5729 21.5678 0.189 52
54 3 299.8252 358.9929 20.3588 0.1631 53
55 3 300.6764 358.4941 19.0198 0.1603 54
56 3 301.6076 357.905 18.9526 0.1896 55
57 3 302.6681 357.5847 19.1615 0.2288 56
58 3 303.6462 357.6579 18.0536 0.259 57
59 3 304.3143 358.2859 16.6068 0.2577 58
60 3 305.273 358.7092 15.9995 0.2542 59
61 3 306.3003 358.3855 15.4902 0.2746 60
62 3 307.2201 357.7723 15.972 0.3216 61
63 3 308.3194 357.5938 16.03 0.3518 62
64 3 309.3719 357.9027 15.4003 0.3559 63
65 3 310.27 358.5879 15.2365 0.3559 64
66 3 311.2241 359.1908 15.6405 0.4007 65
67 3 312.3452 359.3235 15.6626 0.4529 66
68 3 313.3633 359.3281 14.45 0.4576 67
69 3 314.4902 359.3155 14.0638 0.3872 68
70 3 315.6227 359.2183 14.3315 0.275 69
71 3 316.6146 358.6772 14.0784 0.1907 70
72 3 297.6768 360.9823 21.0529 0.2519 16
73 3 298.1767 360.1484 21.8341 0.2161 72
74 3 298.8471 359.2503 21.56 0.2814 73
75 3 299.5621 358.6211 20.615 0.3759 74
76 3 300.0815 357.8238 20.72 0.2132 75
77 3 300.292 357.1762 22.12 0.2339 76
78 3 299.9568 356.1272 21.84 0.2542 77
79 3 299.4386 355.2051 21.56 0.1682 78
80 3 298.7739 355.0896 20.44 0.134 79
81 3 298.0166 354.9249 20.144 0.1525 80
82 3 297.3714 353.9856 20.16 0.1773 81
83 3 296.8543 353.0487 20.16 0.2539 82
84 3 296.296 352.6552 21.1915 0.2161 83
85 3 295.9803 351.7892 22.2888 0.1689 84
86 3 294.9953 351.6496 21.9878 0.2941 85
87 3 294.31 350.8808 21.5746 0.2539 86
88 3 294.0755 349.905 21.553 0.306 87
89 3 294.1178 348.8777 21.5995 0.19 88
90 3 293.8044 347.8172 21.9859 0.1909 89
91 3 293.3216 347.2166 20.7444 0.2288 90
92 3 292.88 346.2968 21.0288 0.2919 91
93 3 292.0643 345.7408 21.4584 0.287 92
94 3 291.5095 344.9286 21.9114 0.3051 93
95 3 291.1274 344.3028 23.312 0.3181 94
96 3 290.7224 343.3213 24.0131 0.2851 95
97 3 290.0349 342.9987 22.4826 0.2796 96
98 3 289.6368 342.072 22.5103 0.1907 97
99 3 288.7639 341.8547 23.6482 0.1478 98
100 3 288.5134 341.1408 22.7452 0.1144 99
101 3 287.9894 340.7335 21.0946 0.1782 100
102 3 287.5444 339.8401 21.1212 0.3741 101
103 3 286.763 339.4969 22.6559 0.2734 102
104 3 286.1144 338.7647 22.4328 0.2962 103
105 3 285.1912 338.4993 21.5729 0.2551 104
106 3 284.4579 337.6836 22.12 0.2834 105
107 3 283.7726 337.0407 22.7903 0.2726 106
108 3 283.029 336.4676 24.0041 0.3535 107
109 3 282.2408 335.7526 23.9999 0.3137 108
110 3 281.6459 335.0204 23.2201 0.2542 109
111 3 281.1758 334.6051 21.6723 0.3279 110
112 3 280.7239 333.8936 21.908 0.2878 111
113 3 280.7204 333.2483 22.5652 0.178 112
114 3 280.6106 331.9625 21.9254 0.2238 113
115 3 280.2777 330.8974 21.8338 0.1859 114
116 3 279.6336 329.9525 21.7932 0.1725 115
117 3 279.4929 328.9766 21.4362 0.1713 116
118 3 279.8762 327.9219 20.9927 0.178 117
119 3 279.557 326.9964 20.8474 0.2002 118
120 3 278.9838 326.04 20.7374 0.2394 119
121 3 278.6063 324.9612 20.6027 0.2699 120
122 3 278.318 323.8927 20.0052 0.2716 121
123 3 277.9256 322.894 19.0859 0.242 122
124 3 277.4726 321.933 19.4888 0.2288 123
125 3 277.1031 320.9 19.395 0.2381 124
126 3 276.8137 319.8567 18.5102 0.2604 125
127 3 276.6444 318.7459 18.1843 0.2669 126
128 3 276.6066 317.6705 18.996 0.2669 127
129 3 276.5494 316.5757 18.625 0.2793 128
130 3 276.2028 315.4889 18.4803 0.3048 129
131 3 275.728 314.449 18.4696 0.3303 130
132 3 275.259 313.4057 18.4229 0.3305 131
133 3 274.528 312.5294 18.2322 0.3052 132
134 3 273.9045 311.621 17.484 0.2668 133
135 3 273.2902 310.691 17.3606 0.2264 134
136 3 273.098 309.5881 17.365 0.2087 135
137 3 272.6953 308.5791 17.3846 0.2034 136
138 3 271.9505 307.7131 17.4605 0.2263 137
139 3 271.2458 306.8345 17.8511 0.2724 138
140 3 270.5903 305.9182 18.3238 0.3157 139
141 3 269.9634 304.9675 18.482 0.3223 140
142 3 269.3033 304.034 18.4895 0.2879 141
143 3 268.6341 303.1097 18.5256 0.2646 142
144 3 267.8436 302.2906 18.7183 0.2519 143
145 3 267.0313 301.5218 19.1531 0.2441 144
146 3 266.2122 300.737 18.8048 0.2542 145
147 3 265.4572 299.8882 18.48 0.2542 146
148 3 264.6541 299.0725 18.4803 0.2796 147
149 3 263.8693 298.2408 18.4806 0.2669 148
150 3 262.9278 296.9069 18.4859 0.3559 149
151 3 262.2906 295.9562 18.5091 0.3559 150
152 3 261.6111 295.0376 18.62 0.3305 151
153 3 261.3651 294.6338 18.8754 0.3025 152
154 3 260.9304 293.619 19.4855 0.3546 153
155 3 260.6215 292.5185 19.6 0.394 154
156 3 260.5586 291.3768 19.6 0.3813 155
157 3 260.014 289.9205 19.6003 0.3112 156
158 3 259.3448 288.995 19.6011 0.339 157
159 3 258.7293 288.0317 19.605 0.3326 158
160 3 258.369 286.9518 19.6297 0.309 159
161 3 258.3507 285.8192 19.8562 0.2725 160
162 3 258.5589 284.6993 19.7708 0.2447 161
163 3 258.7442 283.5713 19.696 0.2191 162
164 3 258.7316 282.4479 20.1611 0.2048 163
165 3 258.6893 281.3245 20.678 0.1917 164
166 3 258.8563 280.1953 20.722 0.214 165
167 3 259.1972 279.1051 20.7326 0.2629 166
168 3 259.4718 277.9954 20.8085 0.314 167
169 3 259.3139 276.8892 21.3156 0.3418 168
170 3 259.2235 275.7669 21.8182 0.3189 169
171 3 259.1629 274.6252 21.845 0.3057 170
172 3 258.814 273.5384 21.8708 0.2682 171
173 3 258.3335 272.5019 22.0217 0.2544 172
174 3 258.1482 271.4209 22.8038 0.2166 173
175 3 257.4046 270.5606 23.0583 0.2161 174
176 3 257.376 269.4589 23.7723 0.2169 175
177 3 257.3989 268.3172 23.6776 0.2288 176
178 3 257.3874 267.2041 23.1045 0.2288 177
179 3 257.3188 266.0727 23.4097 0.2301 178
180 3 257.0968 264.9618 23.3033 0.2442 179
181 3 257.1723 263.8533 23.949 0.2722 180
182 3 257.1106 262.7333 24.2225 0.3092 181
183 3 256.7182 261.7003 24.6588 0.3283 182
184 3 256.7685 260.5906 25.1857 0.3077 183
185 3 256.5054 259.4786 25.2347 0.2504 184
186 3 256.0947 258.4227 25.4514 0.1821 185
187 3 255.6668 257.4057 25.9174 0.1493 186
188 3 255.6074 256.2777 25.9837 0.1433 187
189 3 255.7744 255.1967 26.7282 0.1525 188
190 3 256.1485 254.1602 27.2308 0.1567 189
191 3 256.4379 253.0734 27.1474 0.174 190
192 3 256.4665 251.9363 27.3862 0.1996 191
193 3 256.4493 250.7923 27.4484 0.2161 192
194 3 256.6015 249.6746 27.4938 0.2113 193
195 3 256.868 248.5843 27.7956 0.1936 194
196 3 256.836 247.4758 28.4071 0.1882 195
197 3 256.5386 246.4107 29.0318 0.2138 196
198 3 256.1176 245.372 29.5506 0.2607 197
199 3 255.7149 244.3058 29.766 0.3051 198
200 3 255.303 243.2567 30.1381 0.3051 199
201 3 254.9782 242.1848 30.6589 0.2826 200
202 3 254.6853 241.0843 30.8904 0.2599 201
203 3 254.397 239.9952 31.2897 0.2786 202
204 3 254.365 238.8992 31.7878 0.3105 203
205 3 254.564 237.7758 31.9194 0.3367 204
206 3 254.6452 236.6387 31.9155 0.3308 205
207 3 254.5835 235.497 31.885 0.293 206
208 3 254.2243 234.4582 31.5837 0.2349 207
209 3 254.1087 233.4812 30.8118 0.178 208
210 3 254.5537 232.7788 32.1006 0.1652 209
211 3 254.6944 231.755 32.4584 0.1652 210
212 3 254.9107 230.651 32.0104 0.1652 211
213 3 255.0411 229.5196 31.9483 0.1438 212
214 3 255.0559 228.3859 32.2728 0.1281 213
215 3 256.0421 227.9226 32.51 0.1271 214
216 3 256.9424 227.7704 34.16 0.178 215
217 3 261.2107 291.1674 23.0731 0.132 156
218 3 261.3319 291.7349 25.429 0.1507 217
219 3 261.3399 292.5185 27.4683 0.1652 218
220 3 261.0516 292.6535 29.4815 0.1652 219
221 3 260.2325 292.1364 30.6804 0.1578 220
222 3 259.1698 291.9866 31.3396 0.1525 221
223 3 258.0532 292.1456 31.5524 0.1525 222
224 3 256.9538 292.0003 31.2376 0.1438 223
225 3 255.8831 291.7978 31.7621 0.1309 224
226 3 254.9965 292.1799 32.9613 0.1179 225
227 3 254.2071 292.9223 33.7809 0.1144 226
228 3 253.8307 293.8776 33.0526 0.1245 227
229 3 253.9074 294.7356 31.2824 0.1478 228
230 3 253.2175 295.3328 29.9491 0.1743 229
231 3 252.1136 295.4414 29.9594 0.2016 230
232 3 251.4512 295.0376 31.92 0.2288 231
233 3 261.5584 294.532 16.9543 0.1308 152
234 3 260.9761 294.4908 15.1875 0.1611 233
235 3 259.9019 294.8809 15.218 0.178 234
236 3 258.8769 295.271 15.7959 0.1683 235
237 3 258.012 295.7366 17.2021 0.1421 236
238 3 257.2696 296.4184 18.1712 0.1215 237
239 3 256.3887 296.908 17.7859 0.1144 238
240 3 256.0638 296.3543 16.7219 0.1144 239
241 3 256.0901 295.2961 15.757 0.1144 240
242 3 255.8979 294.2139 16.0994 0.1144 241
243 3 255.6131 293.1431 16.7947 0.1144 242
244 3 255.382 292.1215 17.8914 0.1244 243
245 3 254.6132 291.434 18.7561 0.1374 244
246 3 253.5539 291.0588 19.1251 0.1503 245
247 3 252.6421 291.1388 17.7044 0.1415 246
248 3 251.8459 291.5301 15.9541 0.1284 247
249 3 251.5736 291.0393 13.6618 0.1147 248
250 3 251.9088 290.004 12.88 0.1144 249
251 3 263.0365 298.3815 16.9333 0.1207 149
252 3 262.135 299.0222 16.2985 0.1144 251
253 3 261.3262 299.8298 16.282 0.1144 252
254 3 260.5757 300.6912 16.4343 0.1269 253
255 3 259.7498 301.4371 17.0794 0.1398 254
256 3 258.7431 301.778 16.214 0.1652 255
257 3 257.8336 301.2198 15.2989 0.1652 256
258 3 257.2444 300.5654 13.564 0.1619 257
259 3 256.3578 300.4087 12.8741 0.1365 258
260 3 255.5135 300.5757 14.7162 0.1233 259
261 3 254.6041 300.7793 16.1795 0.1144 260
262 3 253.7415 301.3616 17.075 0.1144 261
263 3 253.2095 302.1521 17.3463 0.1144 262
264 3 252.9842 302.2036 15.5907 0.1144 263
265 3 252.7634 301.7597 13.638 0.1205 264
266 3 251.8688 301.7849 12.1612 0.1337 265
267 3 251.1 301.2369 12.2864 0.1483 266
268 3 251.4089 300.9029 14.238 0.142 267
269 3 251.9157 301.2003 16.6026 0.1286 268
270 3 251.8173 302.2414 17.01 0.115 269
271 3 251.4512 303.2744 16.24 0.1144 270
272 3 279.9357 332.9074 22.2953 0.1951 113
273 3 279.0079 333.3696 21.2652 0.1359 272
274 3 278.5423 334.1624 19.686 0.1144 273
275 3 278.3695 334.811 17.4812 0.1144 274
276 3 278.2219 335.8178 16.4077 0.1144 275
277 3 278.2757 336.9412 16.6925 0.1173 276
278 3 278.1281 337.9959 17.7047 0.1303 277
279 3 277.9691 339.0152 18.8966 0.1433 278
280 3 277.7884 340.0757 19.5807 0.1525 279
281 3 277.0997 340.7496 19.434 0.1525 280
282 3 276.1044 340.8571 18.5035 0.1525 281
283 3 275.4924 341.2426 16.3864 0.1462 282
284 3 274.7716 341.3582 14.527 0.1326 283
285 3 273.9663 341.8375 13.839 0.1189 284
286 3 273.7077 342.8522 13.092 0.1144 285
287 3 274.1756 343.7766 12.2651 0.1363 286
288 3 274.7888 344.6872 12.88 0.1652 287
289 3 299.9259 364.1718 19.7714 0.3256 12
290 3 299.8024 363.1857 18.3994 0.2615 289
291 3 300.1867 362.3208 17.1349 0.223 290
292 3 300.7084 361.5806 15.4552 0.2161 291
293 3 300.5585 360.5739 14.7638 0.2275 292
294 3 299.617 360.0042 14.3074 0.2288 293
295 3 298.7053 360.4664 13.1547 0.2163 294
296 3 297.6917 360.9846 12.9111 0.2035 295
297 3 296.5614 361.1459 13.0838 0.1907 296
298 3 295.5204 360.9926 12.2881 0.2142 297
299 3 294.7459 360.2159 12.3057 0.2714 298
300 3 295.2927 359.4734 12.292 0.2542 299
301 3 296.4047 359.4482 12.1187 0.2542 300
302 3 296.8497 358.4003 12.1646 0.2669 301
303 2 305.1826 383.232 22.9978 0.3252 1
304 2 305.4286 384.3028 22.8676 0.3594 303
305 2 305.3542 385.3575 23.898 0.3686 304
306 2 305.0865 386.362 24.9337 0.3648 305
307 2 304.6735 387.419 25.1149 0.3559 306
308 2 304.3704 388.4772 24.5893 0.3398 307
309 2 304.1621 389.5011 23.7555 0.2837 308
310 2 304.6094 390.5399 23.4931 0.2424 309
311 2 305.2958 391.4505 23.2809 0.2542 310
312 2 305.6551 392.5178 23.7577 0.2288 311
313 2 305.8598 393.5657 22.776 0.2282 312
314 2 305.8427 394.5965 21.9346 0.2222 313
315 2 306.258 395.6478 21.849 0.2288 314
316 2 306.7121 396.69 21.8974 0.2352 315
317 2 307.0999 397.7528 22.2233 0.2615 316
318 2 307.5667 398.6863 21.7031 0.2938 317
319 2 308.0163 399.2663 21.0885 0.3298 318
320 2 308.4384 400.2009 21.0042 0.1924 319
321 2 308.7679 400.9251 22.3936 0.2136 320
322 2 309.1717 401.5989 23.984 0.2232 321
323 2 309.6728 402.3082 25.5769 0.2074 322
324 2 309.6808 403.0312 24.9942 0.1177 323
325 2 310.1144 403.5437 24.855 0.2288 324
326 2 309.7963 404.5504 24.4471 0.2628 325
327 2 309.8501 405.4039 23.1179 0.1962 326
328 2 309.9302 406.1703 22.1449 0.3121 327
329 2 310.4336 407.081 22.12 0.2756 328
330 2 310.7401 408.1186 22.3076 0.2059 329
331 2 311.2298 409.0143 22.5123 0.2855 330
332 2 311.8533 409.4422 20.8029 0.2437 331
333 2 311.8407 410.2384 20.524 0.2288 332
334 2 312.7639 410.3803 20.547 0.1144 333
335 2 312.7696 410.8756 22.7214 0.1416 334
336 2 313.0373 411.8514 23.52 0.206 335
337 2 313.2924 412.9314 23.52 0.2539 336
338 2 313.79 413.2586 22.4 0.178 337
339 2 314.2271 414.0044 23.3374 0.1955 338
340 2 314.1607 414.8888 22.4 0.2111 339
341 2 314.7453 415.7754 21.8711 0.2939 340
342 2 315.3928 416.4961 21.9904 0.3108 341
343 2 315.744 417.3472 22.09 0.1484 342
344 2 316.3869 418.2064 22.3728 0.2844 343
345 2 316.8743 418.9957 21.7048 0.1824 344
346 2 316.6947 419.7496 20.4067 0.1816 345
347 2 317.0596 420.5802 19.1148 0.1398 346
348 2 317.9874 420.8868 19.88 0.2893 347
349 2 318.5262 421.5972 19.068 0.2288 348
350 2 318.8683 422.5444 20.1505 0.3794 349
351 2 319.2687 423.2548 18.6455 0.2754 350
352 2 319.7526 423.8806 16.8291 0.1406 351
353 2 320.0031 424.9411 17.1741 0.2503 352
354 2 320.6335 425.4628 18.6519 0.15 353
355 2 320.9995 426.2521 19.6 0.1205 354
356 2 321.4102 427.0266 20.8057 0.2266 355
357 2 321.8072 427.7016 20.4691 0.376 356
358 2 321.845 428.6694 19.7954 0.3971 357
359 2 322.1767 429.4576 20.5691 0.1525 358
360 2 322.9512 430.0307 21.2783 0.1781 359
361 2 323.18 431.1027 20.7068 0.2507 360
362 2 322.9523 431.7204 19.0282 0.1899 361
363 2 323.1125 432.7283 18.6379 0.1828 362
364 2 323.752 433.3346 18.7911 0.4068 363
365 2 323.752 433.759 19.32 0.2355 364
366 2 324.2096 434.72 19.32 0.2669 365
367 2 324.1295 433.8048 17.1441 0.3559 364
368 2 324.5334 434.7658 17.36 0.3465 367
369 2 325.1111 435.6466 17.3594 0.1908 368
370 2 325.2209 436.7346 16.7524 0.1622 369
371 2 325.6053 437.7996 16.6782 0.2207 370
372 2 325.992 438.5078 15.96 0.2009 371
373 2 326.6189 439.2754 16.5161 0.2028 372
374 2 327.5283 439.4527 16.1672 0.3288 373
375 2 328.4756 439.7456 16.5374 0.1663 374
376 2 329.1231 440.4949 17.0103 0.3163 375
377 2 329.7191 440.9354 17.5314 0.3373 376
378 2 330.5496 441.3266 17.5174 0.2636 377
379 2 331.4797 441.0189 17.08 0.3369 378
380 2 332.4178 441.0738 17.1259 0.2575 379
381 2 332.9132 441.3861 16.7807 0.3335 380
382 2 333.8512 441.7934 17.2357 0.2132 381
383 2 334.6864 442.4042 17.4264 0.1817 382
384 2 335.5913 442.7383 16.8221 0.2989 383
385 2 336.1953 442.8802 15.059 0.2078 384
386 2 336.9778 443.5299 14.3959 0.2288 385
387 2 337.8026 443.6249 15.3437 0.3432 386
388 2 338.4776 444.4509 15.9034 0.2161 387
389 2 338.624 445.3478 15.9034 0.1144 388
390 2 338.8528 446.0456 14.84 0.2161 389
391 2 339.2498 447.0306 15.54 0.1461 390
392 2 339.5312 447.5557 13.3473 0.211 391
393 2 340.0002 448.2169 13.9244 0.1421 392
394 2 339.9728 449.1927 14.051 0.1424 393
395 2 339.6628 450.0656 12.934 0.3336 394
396 2 340.3892 450.6822 13.7334 0.2288 395
397 2 341.023 451.5231 13.4697 0.1271 396
398 2 341.7117 451.9967 13.4613 0.174 397
399 2 342.485 452.5481 13.5663 0.169 398
400 2 342.6486 453.1201 12.1834 0.1732 399
401 2 343.3247 453.7104 12.0081 0.1841 400
402 2 343.8567 454.3922 13.0046 0.1865 401
403 2 344.4229 454.6256 14.1635 0.1285 402
404 2 344.94 455.0546 12.7854 0.247 403
405 2 345.6024 455.4264 11.76 0.2924 404
406 3 301.5847 384.1975 25.1188 0.266 1
407 3 300.9715 385.1219 24.5062 0.2776 406
408 3 300.0792 385.7717 24.9561 0.2796 407
409 3 299.601 385.8712 24.8889 0.3178 408
410 3 299.1022 386.0954 26.0089 0.2034 409
411 3 298.4959 386.4432 28.1512 0.2161 410
412 3 297.8358 387.1536 28.3161 0.2895 411
413 3 297.1563 387.7554 26.7473 0.1968 412
414 3 296.2708 388.054 26.32 0.3147 413
415 3 295.4426 388.1192 27.5495 0.3085 414
416 3 294.6624 388.2358 28.6437 0.1937 415
417 3 293.6396 388.65 28.9167 0.1824 416
418 3 292.5494 388.9325 28.5172 0.2393 417
419 3 291.45 389.071 27.832 0.1925 418
420 3 290.3094 389.079 27.9558 0.1907 419
421 3 289.2867 389.1007 26.7179 0.2156 420
422 3 288.1667 389.238 26.2828 0.279 421
423 3 287.2012 389.8466 26.124 0.3178 422
424 3 285.9725 390.6634 26.2811 0.252 423
425 3 285.0001 391.1222 27.2227 0.3034 424
426 3 283.8813 391.3269 27.4739 0.3299 425
427 3 282.7579 391.1416 27.6842 0.3305 426
428 3 281.6963 390.9128 28.5636 0.3178 427
429 3 280.6163 390.9254 29.4868 0.2796 428
430 3 279.597 391.0398 30.196 0.3037 429
431 3 278.9129 391.6392 28.6348 0.2957 430
432 3 278.0858 392.2936 27.7707 0.2836 431
433 3 277.1981 392.9571 28.1789 0.2615 432
434 3 276.3172 393.6641 28.5155 0.2633 433
435 3 275.4191 394.3723 28.5597 0.2577 434
436 3 274.4902 395.0381 28.5578 0.2542 435
437 3 273.5396 395.6753 28.5491 0.2635 436
438 3 272.5157 396.1786 28.4962 0.2669 437
439 3 271.4151 396.3663 28.0876 0.2479 438
440 3 270.6224 396.3525 26.2741 0.2122 439
441 3 269.6477 396.0951 25.2118 0.2034 440
442 3 268.5243 396.0036 24.8928 0.2034 441
443 3 267.4134 396.2233 24.6056 0.225 442
444 3 266.417 396.1512 23.3486 0.2515 443
445 3 266.2786 395.2142 22.104 0.3019 444
446 3 265.5167 394.5473 20.9006 0.3051 445
447 3 264.7662 393.6939 20.7833 0.2663 446
448 3 263.9723 392.8851 21.0798 0.2611 447
449 3 263.0525 392.4366 20.6038 0.2818 448
450 3 262.0183 392.543 20.5906 0.2924 449
451 3 260.9647 392.4046 21.2766 0.267 450
452 3 260.0506 391.8475 20.7978 0.2365 451
453 3 259.4089 391.2011 19.1794 0.2195 452
454 3 258.5863 390.5296 18.559 0.2256 453
455 3 257.7066 389.8066 18.7202 0.219 454
456 3 256.645 389.6384 18.3042 0.2059 455
457 3 255.6668 390.0216 17.3244 0.1929 456
458 3 255.0079 390.7035 15.8211 0.1907 457
459 3 254.0561 391.0901 14.7022 0.1907 458
460 3 252.9807 391.3727 14.478 0.1907 459
461 3 251.9111 391.7022 14.1028 0.1821 460
462 3 250.9181 392.1678 13.3364 0.1691 461
463 3 249.9766 392.7787 12.8573 0.1563 462
464 3 248.971 393.3072 12.6571 0.1525 463
465 3 248.0707 393.9902 12.8103 0.1525 464
466 3 247.5399 394.974 12.8797 0.1718 465
467 3 247.652 396.0734 12.8789 0.2074 466
468 3 247.7172 397.2094 12.8719 0.2458 467
469 3 247.9586 398.3202 12.8086 0.2437 468
470 3 248.9413 398.6977 12.6235 0.2086 469
471 3 250.0704 398.7469 12.9685 0.1694 470
472 3 251.1606 398.4941 13.4901 0.1538 471
473 3 252.2577 398.263 13.0374 0.1525 472
474 3 253.3868 398.3522 12.7434 0.1408 473
475 3 254.4977 398.2241 12.185 0.1398 474
476 3 255.112 397.3112 12.88 0.1525 475
477 3 279.4495 390.8934 30.7238 0.2453 429
478 3 278.5423 390.9094 30.9336 0.2048 477
479 3 277.7758 391.1279 31.9984 0.1731 478
480 3 276.7862 390.7996 31.8228 0.2484 479
481 3 276.0014 390.4975 30.2618 0.1945 480
482 3 275.4054 390.2493 28.856 0.2183 481
483 3 274.7327 389.7528 27.2588 0.1832 482
484 3 273.8416 389.4496 27.2994 0.2605 483
485 3 273.9308 389.1671 29.3796 0.2519 484
486 3 273.8862 389.1682 31.8548 0.3621 485
487 3 272.9996 389.0744 32.9714 0.2619 486
488 3 272.1942 389.532 32.3515 0.1144 487
489 3 271.5925 390.056 31.2754 0.2542 488
490 3 270.6658 390.0571 32.4526 0.2258 489
491 3 269.7438 390.2356 33.3948 0.13 490
492 3 268.7794 390.5765 34.44 0.264 491
493 3 268.0106 390.2115 33.6622 0.2739 492
494 3 267.2922 389.4576 34.1312 0.1271 493
495 3 266.3518 389.0675 33.5334 0.2814 494
496 3 265.368 388.6134 34.3104 0.2591 495
497 3 264.5237 388.1603 33.99 0.2398 496
498 3 263.6245 388.1661 35.3114 0.2223 497
499 3 262.7654 387.9098 35.56 0.1689 498
500 3 262.2048 387.816 36.0805 0.3432 499
501 3 261.6031 388.3194 35.567 0.2444 500
502 3 260.6593 388.8033 36.3129 0.2542 501
503 3 259.6308 388.8559 36.7486 0.2696 502
504 3 258.7453 388.7049 37.9579 0.2078 503
505 3 257.8519 388.3297 37.3388 0.2045 504
506 3 256.8028 388.1626 37.2663 0.1459 505
507 3 255.8888 388.1214 38.355 0.125 506
508 3 254.9164 387.5586 38.3541 0.2542 507
509 3 253.8158 387.3309 38.5255 0.2542 508
510 3 252.9373 386.9992 38.5213 0.2415 509
511 3 252.3858 386.553 39.2498 0.1945 510
512 3 251.839 385.7476 38.9091 0.2392 511
513 3 250.989 385.3587 39.2 0.2725 512
514 3 250.0029 385.5131 39.508 0.2288 513
515 3 249.2639 385.2557 38.6526 0.2875 514
516 3 248.1805 385.0784 39.1978 0.1816 515
517 3 247.1132 384.8565 39.4895 0.1269 516
518 3 246.1877 385.2168 39.7379 0.1789 517
519 3 245.2336 384.9285 40.0249 0.235 518
520 3 244.1765 384.7661 40.1657 0.1906 519
521 3 243.0748 384.6208 39.7701 0.202 520
522 3 242.004 384.6837 40.1551 0.2161 521
523 3 240.9378 384.3474 40.46 0.1808 522
524 3 239.9826 384.0545 40.2576 0.2161 523
525 3 239.0079 383.5981 40.6 0.1604 524
526 3 238.0595 382.9883 40.9763 0.1652 525
527 3 237.1638 382.2951 41.2821 0.1568 526
528 3 236.1628 381.7883 41.2378 0.1525 527
529 3 235.4649 380.9348 41.4308 0.1645 528
530 3 234.79 380.3674 41.44 0.2415 529
531 3 234.0349 379.5941 41.8566 0.1415 530
532 3 233.1529 378.9248 41.7665 0.2098 531
533 3 232.137 378.4455 41.72 0.2134 532
534 3 231.0972 378.0359 41.4546 0.2728 533
535 3 230.087 377.5486 41.274 0.2541 534
536 3 229.0997 377.0773 41.72 0.2034 535
537 3 228.3195 376.3302 41.804 0.1144 536
538 3 227.2865 375.8887 41.8964 0.1144 537
539 3 226.1562 375.804 42.0006 0.1146 538
540 3 225.0545 375.7319 42.408 0.1452 539
541 3 223.9998 375.6896 42.0014 0.3295 540
542 3 223.088 375.6747 42.2831 0.2534 541
543 3 222.0412 375.28 42.8243 0.1151 542
544 3 220.9922 374.8259 42.84 0.1144 543
545 3 219.8562 374.7744 42.84 0.1144 544
546 3 218.7122 374.7744 42.84 0.1144 545
547 3 217.6014 374.676 42.84 0.1144 546
548 3 217.1472 373.8157 43.2247 0.2288 547
549 3 216.788 373.5103 44.518 0.2288 548
550 3 216.0021 373.1945 43.96 0.2309 549
551 3 215.2928 372.4235 43.1281 0.2147 550
552 3 214.4531 371.6833 42.8305 0.2083 551
553 3 213.396 371.4637 43.3462 0.3256 552
554 3 212.3722 371.1228 44.032 0.3686 553
555 3 211.4444 371.379 44.1913 0.4129 554
556 3 210.3862 371.1662 43.4162 0.1591 555
557 3 209.3612 370.7635 43.4 0.1144 556
558 3 208.7674 370.0977 44.52 0.178 557
559 3 208.4368 369.2249 43.7898 0.2497 558
560 3 207.6829 368.7798 43.5193 0.3636 559
561 3 206.6396 368.622 43.3784 0.3898 560
562 3 205.5871 368.4641 42.9618 0.3296 561
563 3 204.6639 368.2387 42.0204 0.3217 562
564 3 203.7944 367.9298 41.72 0.3305 563
565 3 202.734 367.9104 42.142 0.384 564
566 3 201.6586 367.8269 41.4999 0.2598 565
567 3 200.7846 368.193 40.88 0.2663 566
568 3 199.9415 367.7949 41.6248 0.2775 567
569 3 199.1704 367.224 41.16 0.2669 568
570 3 287.2115 390.1829 25.6178 0.2688 423
571 3 287.2481 391.1565 24.1534 0.1433 570
572 3 287.3385 392.1186 22.6792 0.1828 571
573 3 287.1875 393.0075 20.9756 0.2215 572
574 3 287.3877 393.8197 19.1523 0.2448 573
575 3 287.978 394.203 17.3737 0.188 574
576 3 287.9013 393.5371 15.2382 0.1738 575
577 3 287.4414 392.6288 14.187 0.1697 576
578 3 286.7058 391.7571 13.9997 0.1735 577
579 3 285.8135 391.1931 13.9983 0.1699 578
580 3 284.6867 391.0547 13.9882 0.1727 579
581 3 283.815 390.4472 13.9205 0.1652 580
582 3 283.4146 389.4016 14.0134 0.1531 581
583 3 282.9638 388.5413 14.996 0.1398 582
584 3 282.3609 387.8046 16.483 0.1465 583
585 3 281.6688 386.9992 17.1492 0.1663 584
586 3 280.7376 386.6194 16.4133 0.178 585
587 3 280.2411 385.9044 15.8567 0.1697 586
588 3 279.5925 385.0681 15.4342 0.1652 587
589 3 278.6738 384.6563 16.4245 0.1763 588
590 3 278.8031 384.1209 18.6477 0.178 589
591 3 278.9198 383.0901 19.6624 0.1544 590
592 3 279.033 382.0022 20.477 0.1286 591
593 3 279.5536 381.1865 21.9338 0.1149 592
594 3 280.248 380.3972 23.0336 0.1144 593
595 3 281.1952 379.9224 24.08 0.1271 594
596 3 299.696 386.1835 25.3509 0.3103 409
597 3 299.9831 387.1319 26.752 0.2875 596
598 3 300.2714 388.0791 28.1529 0.2647 597
599 3 300.5425 388.6054 27.4324 0.1144 598
600 3 300.9624 389.524 27.6203 0.3407 599
601 3 301.6087 390.1395 28.4374 0.1485 600
602 3 301.3285 390.8613 27.0418 0.223 601
603 3 301.0585 391.7571 27.5248 0.268 602
604 3 300.848 392.8645 27.8715 0.1875 603
605 3 300.594 393.925 28.289 0.1234 604
606 3 300.3023 394.6823 29.4 0.1972 605
607 3 300.3057 395.7085 28.5732 0.2433 606
608 3 300.1856 396.8376 28.5625 0.2789 607
609 3 299.9808 397.9335 28.1716 0.2464 608
610 3 299.704 398.5971 26.88 0.1144 609
611 3 299.9991 399.5134 27.5587 0.1808 610
612 3 300.2417 400.4343 28.6289 0.1144 611
613 3 299.6422 401.1836 29.6425 0.2635 612
614 3 299.5118 402.0256 31.2648 0.3303 613
615 3 299.855 402.99 30.5864 0.2415 614
616 3 299.9728 403.9144 30.87 0.307 615
617 3 299.9568 404.6522 32.48 0.1268 616
618 3 299.9362 405.7768 32.3028 0.1144 617
619 3 299.3688 406.263 30.5458 0.1144 618
620 3 299.0016 406.9208 31.5487 0.24 619
621 3 298.0989 406.9757 31.8665 0.236 620
622 3 297.2993 407.1645 32.6116 0.2123 621
623 3 296.868 407.6873 32.9731 0.3432 622
624 3 296.2994 407.9115 32.0695 0.3178 623
625 3 295.4849 408.5018 31.3928 0.3167 624
626 3 295.0971 408.8656 33.0562 0.2288 625
627 3 295.3042 408.7009 35.5289 0.3051 626
628 3 295.1463 407.4013 34.72 0.2931 627
629 3 295.0365 406.4392 34.2241 0.2539 628
630 3 295.6004 406.2573 36.6134 0.2542 629
631 3 296.1255 406.112 38.8612 0.2488 630
632 3 295.1863 406.4117 38.332 0.2931 631
633 3 294.564 407.0958 37.6662 0.3342 632
634 3 293.6865 407.7205 37.828 0.4068 633
635 3 293.6648 407.9024 40.3287 0.2653 634
636 3 293.0493 408.4412 41.097 0.2386 635
637 3 292.7874 409.4296 41.44 0.1907 636
638 3 293.2324 410.1869 41.6993 0.305 637
639 3 293.4646 410.8447 42.0742 0.3589 638
640 3 293.5687 411.8457 42.7207 0.2804 639
641 3 293.436 412.7987 42.9685 0.2103 640
642 3 293.9016 413.3135 44.8232 0.36 641
643 3 293.889 414.0228 45.7422 0.293 642
644 3 293.8501 415.0604 45.6753 0.4261 643
645 3 293.3937 416.0602 46.1387 0.4676 644
646 3 293.0242 417.1299 46.2 0.3605 645
647 3 292.9784 418.1228 45.9802 0.5101 646
648 3 293.2072 418.9866 46.1664 0.2702 647
649 3 293.0287 419.9624 46.2552 0.2288 648
650 3 292.3721 420.094 48.16 0.4438 649
651 3 291.6056 419.8652 49.0 0.3704 650
652 3 291.3265 418.9683 49.628 0.4449 651
653 3 290.6904 418.9763 51.2089 0.178 652
654 3 290.8117 419.8549 50.4851 0.2786 653
655 3 290.7476 420.571 51.7454 0.3892 654
656 3 290.2408 421.4061 52.8763 0.2644 655
657 3 290.3426 422.446 52.8864 0.3456 656
658 3 290.576 423.5042 53.48 0.3228 657
659 3 290.3278 424.3474 53.9879 0.2611 658
660 3 290.528 425.2168 52.9836 0.2034 659
661 3 290.9192 425.3907 54.985 0.237 660
662 3 291.0919 425.8162 56.3242 0.3432 661
663 3 291.8699 426.3208 56.3749 0.1574 662
664 3 292.0449 427.2565 57.4 0.2137 663
665 3 292.5116 427.1993 58.3377 0.1731 664
666 3 292.737 427.967 59.7498 0.2415 665
667 3 293.6431 428.476 60.6522 0.366 666
668 3 293.6923 429.4736 60.5377 0.2927 667
669 3 294.1201 430.2916 61.9864 0.2131 668
670 3 294.4988 431.2686 62.72 0.2034 669
671 3 294.8809 432.2913 63.212 0.1734 670
672 3 294.9232 433.3781 63.84 0.1144 671
673 3 295.4609 434.2292 63.5986 0.1255 672
674 3 295.2206 435.1936 62.9821 0.2897 673
675 3 294.8637 436.2106 63.56 0.3375 674
676 3 294.2608 436.6648 64.0494 0.2347 675
677 3 294.3581 437.0172 66.1256 0.2266 676
678 3 293.6431 437.7219 66.6543 0.1398 677
679 3 293.0939 437.8088 64.5411 0.2034 678
680 3 292.5208 438.2538 65.8417 0.1875 679
681 3 291.9488 438.5112 66.915 0.2115 680
682 3 291.6033 438.9082 68.3133 0.1952 681
683 3 290.8345 439.4802 68.3544 0.1257 682
684 3 290.0109 440.1311 68.32 0.2802 683
685 3 289.7752 441.1744 68.7425 0.275 684
686 3 289.5235 442.1926 69.6147 0.1144 685
687 3 289.1815 442.9785 67.9496 0.1144 686
688 3 288.5912 443.8056 67.0709 0.1144 687
689 3 288.0638 444.706 67.405 0.1144 688
690 3 287.565 445.6463 67.8146 0.1731 689
691 3 287.3476 446.6942 68.1652 0.2118 690
692 3 286.4507 446.748 69.6704 0.1948 691
693 3 286.2883 447.6358 69.991 0.2389 692
694 3 286.0 448.3302 68.5292 0.1271 693
695 3 285.9851 449.0463 66.6526 0.1473 694
696 3 285.5424 448.9216 68.5896 0.3173 695
697 3 285.3113 449.314 70.56 0.3201 696
698 3 284.7416 450.2784 70.28 0.3305 697
699 3 294.1464 409.4937 35.1772 0.2682 627
700 3 293.2072 410.1354 34.8916 0.2382 699
701 3 292.268 410.7784 34.6063 0.2082 700
702 3 291.6571 410.7235 34.7637 0.2034 701
703 3 290.8162 410.5816 35.9296 0.2966 702
704 3 290.6298 410.2384 37.602 0.3097 703
705 3 289.7821 410.8287 38.08 0.3302 704
706 3 288.892 411.4968 37.9756 0.1663 705
707 3 288.0867 411.1891 37.0972 0.139 706
708 3 287.033 411.4373 37.5164 0.1403 707
709 3 286.2997 411.165 38.871 0.3051 708
710 3 285.4177 411.1536 38.4384 0.1144 709
711 3 284.7851 411.7302 38.2794 0.1939 710
712 3 284.0289 412.1924 38.9096 0.2076 711
713 3 283.3905 412.9348 38.0534 0.2924 712
714 3 282.8323 413.4256 37.52 0.2537 713
715 3 282.5188 414.366 36.9275 0.2004 714
716 3 282.576 415.3624 37.2686 0.1548 715
717 3 281.9949 415.9584 38.9211 0.1144 716
718 3 280.8966 416.0728 39.2 0.1144 717
719 3 279.7526 416.0728 39.2 0.1322 718
720 3 278.8214 416.0728 40.3066 0.2614 719
721 3 277.8913 416.3405 39.485 0.299 720
722 3 277.11 415.7296 39.6396 0.3594 721
723 3 276.0197 415.5111 40.2094 0.3213 722
724 3 274.9673 415.8348 40.171 0.2834 723
725 3 274.2271 415.836 38.8486 0.3212 724
726 3 273.4995 416.297 38.08 0.1902 725
727 3 272.4116 416.6219 38.08 0.1576 726
728 3 271.3465 416.8736 38.187 0.1144 727
729 3 270.4874 416.8736 39.9459 0.1155 728
730 3 269.8341 417.3312 41.16 0.1144 729
731 3 268.7107 417.3312 41.5554 0.1515 730
732 3 267.736 417.4078 42.8954 0.1773 731
733 3 267.0279 416.8644 43.1659 0.2288 732
734 3 266.2706 416.8725 41.7393 0.1938 733
735 3 265.8359 417.4124 40.4373 0.4306 734
736 3 264.8005 417.7625 40.6266 0.2631 735
737 3 263.986 418.084 40.0389 0.2288 736
738 3 263.0685 418.2807 38.9225 0.1271 737
739 3 262.6944 418.942 40.5563 0.24 738
740 3 262.5423 419.8789 41.3003 0.2861 739
741 3 262.0973 420.706 41.44 0.2558 740
742 3 262.2883 421.5388 42.0403 0.2691 741
743 3 262.0435 422.2447 40.3976 0.1467 742
744 3 261.9794 422.9196 38.64 0.1144 743
745 3 261.7461 423.8303 37.7292 0.133 744
746 3 261.1054 424.6162 36.7794 0.1772 745
747 3 260.9052 425.6607 36.7069 0.3132 746
748 3 260.5929 426.5965 36.1645 0.2106 747
749 3 260.1456 427.6135 36.12 0.1445 748
750 3 259.8516 428.5733 35.7227 0.1722 749
751 3 259.3677 429.2139 35.7098 0.2847 750
752 3 259.2327 430.3133 36.12 0.3411 751
753 3 259.8459 431.0649 36.6016 0.2375 752
754 3 260.0712 431.9138 38.2928 0.1518 753
755 3 260.1387 431.6941 40.329 0.1144 754
756 3 260.26 432.0739 42.3195 0.1907 755
757 3 260.7256 433.0292 42.2408 0.1907 756
758 3 261.38 433.9009 42.28 0.2241 757
759 3 261.0688 434.6022 42.8389 0.3056 758
760 3 260.8892 435.5219 43.7461 0.2771 759
761 3 260.8457 436.4577 44.1017 0.1178 760
762 3 261.6328 437.0469 44.1913 0.2542 761
763 3 261.6408 438.0101 42.7336 0.2433 762
764 3 262.2048 438.724 41.44 0.178 763
765 3 304.9355 375.1977 30.2879 0.3278 1
766 3 304.9984 374.1532 31.3407 0.3083 765
767 3 305.0442 373.047 32.018 0.294 766
768 3 305.3347 371.9785 32.6869 0.2924 767
769 3 306.0303 371.0861 32.753 0.2693 768
770 3 306.6778 370.2556 31.7075 0.2552 769
771 3 307.116 369.2821 30.7244 0.3017 770
772 3 307.9945 368.5922 30.2492 0.368 771
773 3 309.1088 368.4847 30.8 0.394 772
774 3 309.9565 368.4916 30.8 0.3645 773
775 3 311.0982 368.5499 30.8006 0.3567 774
776 3 312.1839 368.9022 30.8025 0.3197 775
777 3 313.0785 369.6104 30.8106 0.3299 776
778 3 314.0738 370.1721 30.856 0.3797 777
779 3 315.18 369.9536 31.1878 0.4066 778
780 3 316.2451 369.6275 31.8214 0.394 779
781 3 317.1706 369.3896 31.6772 0.3726 780
782 3 318.2482 369.1345 31.0097 0.3686 781
783 3 319.3785 369.1299 30.8162 0.326 782
784 3 320.3292 369.7145 30.8193 0.2639 783
785 3 321.0693 370.5794 30.9002 0.2001 784
786 3 321.9239 371.3081 31.362 0.1685 785
787 3 322.9432 371.7176 30.7787 0.1882 786
788 3 323.903 371.903 29.349 0.2542 787
789 3 325.1671 371.7211 28.2125 0.2892 788
790 3 326.2722 371.8469 27.8522 0.2696 789
791 3 327.3705 371.9613 28.2954 0.2415 790
792 3 328.4859 371.7474 28.4099 0.2529 791
793 3 329.5933 371.6536 27.8642 0.2989 792
794 3 330.6503 371.514 26.9097 0.3472 793
795 3 331.7348 371.2646 26.6641 0.3518 794
796 3 332.8434 371.0884 27.1762 0.3345 795
797 3 333.9599 370.9626 27.3795 0.3178 796
798 3 335.0822 371.0953 27.0542 0.3226 797
799 3 336.1861 371.1216 26.4715 0.3355 798
800 3 337.3038 370.9226 26.1551 0.3328 799
801 3 338.4192 370.9054 26.2452 0.3123 800
802 3 339.4683 371.2978 26.5978 0.2876 801
803 3 340.4578 371.7348 26.1926 0.2607 802
804 3 341.3559 372.2713 25.8188 0.2353 803
805 3 342.1555 373.0538 25.6956 0.2096 804
806 3 342.9163 373.8672 25.0858 0.21 805
807 3 343.6198 374.652 24.1058 0.2366 806
808 3 344.4893 375.2503 23.2224 0.286 807
809 3 345.5441 375.6461 22.9561 0.3352 808
810 3 346.6709 375.7548 22.932 0.3735 809
811 3 347.7863 375.5546 22.7942 0.3999 810
812 3 348.8411 375.216 22.2068 0.3948 811
813 3 349.8764 374.9357 21.2456 0.3482 812
814 3 350.9678 374.7103 20.7687 0.2889 813
815 3 352.0797 374.7813 20.7197 0.2744 814
816 3 353.0281 375.3636 20.7183 0.3106 815
817 3 353.8552 376.1529 20.7136 0.3305 816
818 3 354.68 376.9457 20.694 0.2994 817
819 3 355.5609 377.6722 20.601 0.2406 818
820 3 356.5791 378.0748 20.1124 0.2082 819
821 3 357.6258 378.4672 20.0402 0.2288 820
822 3 358.4747 379.188 20.4714 0.2768 821
823 3 359.2778 379.9796 20.3031 0.3104 822
824 3 360.1815 380.3674 19.1052 0.3087 823
825 3 361.2523 380.3285 18.4184 0.2636 824
826 3 362.3734 380.1718 18.1129 0.2508 825
827 3 363.4671 380.0654 17.5246 0.238 826
828 3 364.5825 380.1146 17.3424 0.2177 827
829 3 365.6727 379.7771 17.2281 0.183 828
830 3 366.6142 379.2314 16.7706 0.1611 829
831 3 367.4105 378.4993 16.2392 0.1614 830
832 3 368.4767 378.3174 16.235 0.1924 831
833 3 369.5829 378.6114 16.2044 0.2259 832
834 3 370.6171 379.0324 15.9354 0.2313 833
835 3 371.6318 379.4007 15.6229 0.1997 834
836 3 372.7289 379.2337 15.9883 0.1722 835
837 3 373.683 378.7109 16.7238 0.1713 836
838 3 374.652 378.1904 17.2309 0.1905 837
839 3 375.7685 378.0337 17.3594 0.2102 838
840 3 376.7764 378.4386 17.3552 0.2306 839
841 3 377.7168 379.0873 17.3337 0.2488 840
842 3 378.7727 379.4705 17.1931 0.2542 841
843 3 379.8618 379.4133 16.6001 0.2624 842
844 3 380.9749 379.3996 16.5245 0.2843 843
845 3 382.08 379.2246 16.3531 0.328 844
846 3 383.2091 379.1205 16.24 0.3522 845
847 3 384.3497 379.1971 16.24 0.3653 846
848 3 385.3861 379.0781 15.2995 0.2233 847
849 3 386.3425 378.7784 15.12 0.1146 848
850 3 387.4842 378.759 15.2163 0.1403 849
851 3 388.4612 378.8276 15.68 0.1859 850
852 3 389.5858 378.8928 16.0115 0.1328 851
853 3 390.4758 378.7509 15.4241 0.1438 852
854 3 391.3292 378.8505 15.4104 0.2302 853
855 3 391.8314 378.4421 14.0403 0.2428 854
856 3 392.7421 378.092 14.7252 0.1468 855
857 3 393.4491 378.6125 13.72 0.1144 856
858 3 394.5667 378.7406 13.72 0.1144 857
859 3 395.5963 379.0072 13.8774 0.1144 858
860 3 396.7049 378.918 13.44 0.1144 859
861 3 397.8374 378.7921 13.44 0.1481 860
862 3 398.8327 378.4798 13.9776 0.1455 861
863 3 399.5695 377.6619 13.9605 0.1497 862
864 3 400.3234 377.1894 13.4246 0.2267 863
865 3 401.083 376.7741 13.7911 0.2342 864
866 3 401.9753 376.2639 13.7155 0.2288 865
867 3 402.863 376.0271 13.7511 0.1944 866
868 3 403.6432 375.6095 14.0017 0.1144 867
869 3 404.4063 375.3567 13.9342 0.1708 868
870 3 405.2803 375.693 13.16 0.1564 869
871 3 406.1486 376.2261 12.5938 0.1296 870
872 3 407.0123 375.6473 12.3544 0.1773 871
873 3 407.8406 375.0879 12.7042 0.1951 872
874 3 408.6162 375.5088 13.0488 0.131 873
875 3 409.5108 376.2055 12.8391 0.157 874
876 3 410.5347 376.5442 12.8391 0.1849 875
877 3 411.4716 375.9504 12.8391 0.1556 876
878 3 412.118 375.0089 12.8391 0.1467 877
879 3 412.746 374.0525 12.8391 0.1398 878
880 3 323.609 371.6993 28.1929 0.2288 788
881 3 324.4384 371.8618 28.9036 0.2288 880
882 3 324.5608 372.7186 30.4763 0.1271 881
883 3 324.896 373.7048 31.451 0.2412 882
884 3 325.7151 374.1795 31.2404 0.2091 883
885 3 326.4107 375.0261 30.8311 0.2653 884
886 3 327.3281 375.5088 30.9173 0.3157 885
887 3 328.0191 376.2913 30.5701 0.3187 886
888 3 328.5557 377.0887 31.3734 0.1945 887
889 3 328.5568 378.0783 32.4615 0.3077 888
890 3 328.4813 379.1468 31.9816 0.2754 889
891 3 329.1185 379.8915 32.804 0.1423 890
892 3 329.329 380.714 33.9329 0.1597 891
893 3 329.5143 381.699 34.0948 0.2161 892
894 3 329.8415 382.5422 35.278 0.1144 893
895 3 330.4993 383.2652 35.0767 0.2071 894
896 3 330.7361 384.1506 34.8345 0.1726 895
897 3 331.6868 384.5888 34.9706 0.1667 896
898 3 332.2268 385.3839 35.1459 0.1993 897
899 3 332.7896 386.1698 35.6972 0.2049 898
900 3 332.888 387.0747 35.8142 0.148 899
901 3 333.1385 387.8789 34.7026 0.3956 900
902 3 333.5183 388.801 34.16 0.3534 901
903 3 333.6716 389.7459 35.1375 0.308 902
904 3 333.8192 390.644 35.8789 0.2182 903
905 3 334.0102 391.5912 34.7861 0.2208 904
906 3 334.1498 392.1815 33.6048 0.2671 905
907 3 334.4747 392.6151 35.5673 0.3305 906
908 3 334.7344 393.663 35.4668 0.2394 907
909 3 334.866 394.6869 36.2284 0.212 908
910 3 334.9209 395.7954 35.915 0.1603 909
911 3 335.1325 396.6511 35.0773 0.1804 910
912 3 335.1119 397.6281 33.9312 0.1144 911
913 3 335.1783 398.1383 36.0595 0.1367 912
914 3 335.192 399.1256 36.955 0.2542 913
915 3 335.192 399.9046 35.9332 0.3051 914
916 3 335.3808 400.9903 36.3689 0.3168 915
917 3 335.8326 401.878 36.3334 0.2397 916
918 3 335.7537 402.2064 37.52 0.1144 917
919 3 336.2937 403.0255 37.24 0.2108 918
920 3 337.0933 403.1273 35.588 0.1504 919
921 3 337.075 404.1969 36.197 0.2231 920
922 3 337.2581 405.2689 36.7077 0.2669 921
923 3 337.663 405.9804 37.5264 0.3305 922
924 3 337.48 406.7503 39.1902 0.1431 923
925 3 337.3656 407.7982 39.9468 0.1398 924
926 3 337.4811 408.6402 38.409 0.1937 925
927 3 337.2718 409.4982 37.1927 0.1271 926
928 3 337.3336 410.4066 36.47 0.1462 927
929 3 337.242 411.2691 37.3898 0.219 928
930 3 337.3622 412.0757 38.8119 0.3075 929
931 3 337.4491 412.8433 37.7871 0.3358 930
932 3 337.5944 413.739 38.8321 0.1144 931
933 3 337.194 414.6211 38.08 0.1201 932
934 3 336.7387 415.5008 38.5437 0.136 933
935 3 336.1381 416.1655 37.413 0.2754 934
936 3 335.7766 416.8095 38.7058 0.2453 935
937 3 336.1518 417.4479 40.2559 0.2288 936
938 3 336.5293 418.251 39.3781 0.1652 937
939 3 336.5591 419.2771 39.4108 0.1382 938
940 3 335.9928 420.0928 38.92 0.3147 939
941 3 335.9928 421.0114 39.7541 0.2977 940
942 3 336.0546 422.0719 39.0631 0.2762 941
943 3 336.2365 422.9528 38.2088 0.2184 942
944 3 336.7501 423.4779 36.2264 0.2245 943
945 3 337.1002 424.0762 37.91 0.1907 944
946 3 337.2249 424.6574 39.9143 0.1144 945
947 3 337.2523 425.6126 41.3504 0.1147 946
948 3 337.48 426.4935 42.6188 0.1384 947
949 3 338.2042 426.966 43.6439 0.262 948
950 3 339.0358 427.4041 42.84 0.2079 949
951 3 339.4889 428.0082 43.3224 0.2733 950
952 3 340.0334 428.6591 43.96 0.1313 951
953 3 340.3606 429.3329 42.7087 0.1759 952
954 3 341.1294 430.1177 43.0422 0.2394 953
955 3 341.9393 430.8865 42.56 0.267 954
956 3 342.5136 431.7845 42.233 0.3305 955
957 3 343.1794 432.5247 41.4946 0.21 956
958 3 343.6576 433.4433 41.16 0.1144 957
959 3 344.3509 433.5897 42.3948 0.2219 958
960 3 345.1517 434.2487 42.9887 0.2206 959
961 3 345.742 435.0575 43.2373 0.2828 960
962 3 346.4329 435.8846 42.56 0.3178 961
963 3 346.8768 436.7895 41.8286 0.1218 962
964 3 347.204 437.5056 40.166 0.1368 963
965 3 347.5495 438.1703 39.8614 0.1803 964
966 3 348.2336 438.4632 41.5862 0.2351 965
967 3 348.8479 439.3555 41.5716 0.2235 966
968 3 349.0653 440.2101 41.2084 0.3065 967
969 3 349.2152 440.8633 42.8428 0.1676 968
970 3 349.1488 441.862 42.9296 0.3061 969
971 3 349.1236 442.9236 43.265 0.3051 970
972 3 349.5023 443.0632 45.7447 0.1983 971
973 3 349.8352 443.5528 45.7615 0.1862 972
974 3 350.2047 444.0093 44.4489 0.1878 973
975 3 350.5067 444.6671 43.1172 0.1514 974
976 3 350.2928 445.5136 42.0227 0.1941 975
977 3 350.8648 445.9312 42.56 0.1144 976
978 3 317.1191 369.2214 30.52 0.2756 780
979 3 318.0652 368.5865 30.5348 0.1519 978
980 3 318.8168 368.3829 32.2255 0.3121 979
981 3 319.5169 367.6404 32.965 0.2059 980
982 3 320.3486 366.9906 32.6228 0.2736 981
983 3 321.0133 366.4186 31.8998 0.2895 982
984 3 321.5212 365.9198 31.0766 0.3079 983
985 3 322.1893 365.2792 31.9074 0.1996 984
986 3 322.8951 364.8124 31.6546 0.3265 985
987 3 323.7245 364.6008 32.9871 0.3567 986
988 3 324.2794 364.5779 32.3036 0.2655 987
989 3 325.2827 364.8777 32.851 0.2449 988
990 3 326.1452 365.2598 32.6794 0.2666 989
991 3 327.2126 365.2552 32.7712 0.2288 990
992 3 327.9082 365.5675 34.3888 0.2456 991
993 3 328.8542 365.8844 33.6389 0.233 992
994 3 329.9079 366.1029 33.9643 0.1639 993
995 3 330.7727 366.5902 33.5709 0.1525 994
996 3 331.6422 366.8774 34.4884 0.1144 995
997 3 332.7187 366.9998 34.9499 0.1202 996
998 3 333.6854 367.3384 35.8439 0.1943 997
999 3 334.5353 367.1096 35.138 0.175 998
1000 3 335.4814 366.835 34.1099 0.2092 999
1001 3 336.3623 367.1611 33.5208 0.2518 1000
1002 3 337.1276 367.6816 32.3882 0.2734 1001
1003 3 337.8712 367.7628 32.2591 0.1427 1002
1004 3 338.6778 367.6622 33.4734 0.2347 1003
1005 3 339.4145 367.3247 32.1992 0.3308 1004
1006 3 339.6307 366.4232 32.4215 0.2011 1005
1007 3 340.2931 366.5376 32.6239 0.1506 1006
1008 3 341.3421 366.5422 31.8206 0.2058 1007
1009 3 342.1075 366.7161 31.92 0.3307 1008
1010 3 342.9334 367.224 32.7771 0.3351 1009
1011 3 343.8281 367.748 32.6852 0.1729 1010
1012 3 344.7364 367.645 34.0544 0.1652 1011
1013 3 345.7351 367.3384 34.7774 0.4209 1012
1014 3 346.4455 366.9014 33.9522 0.3178 1013
1015 3 347.101 366.5639 35.4668 0.3222 1014
1016 3 347.8835 365.8695 34.7645 0.3305 1015
1017 3 348.9074 365.6224 34.4946 0.2994 1016
1018 3 349.6201 365.3192 34.3185 0.2294 1017
1019 3 350.4175 365.0824 33.0529 0.2258 1018
1020 3 350.8637 364.3732 32.97 0.178 1019
1021 3 351.3224 363.4888 32.6749 0.2429 1020
1022 3 352.2296 363.4694 31.8889 0.2924 1021
1023 3 353.1391 363.4019 31.1097 0.4057 1022
1024 3 354.0097 363.1914 31.5011 0.1938 1023
1025 3 354.9386 363.1056 30.3108 0.1745 1024
1026 3 355.8355 363.1056 30.6432 0.178 1025
1027 3 356.5024 363.2932 31.3572 0.2818 1026
1028 3 357.5057 363.5518 31.0402 0.1804 1027
1029 3 358.2825 363.5472 31.64 0.2034 1028
1030 3 359.0044 362.8173 31.5025 0.2579 1029
1031 3 359.6484 361.9708 31.36 0.1411 1030
1032 3 360.4366 361.3004 31.8268 0.2161 1031
1033 3 361.0716 360.9343 32.1446 0.2061 1032
1034 3 361.8358 360.3394 32.1476 0.1907 1033
1035 3 362.696 359.9733 31.3158 0.1786 1034
1036 3 363.5563 359.4826 30.8 0.2948 1035
1037 3 364.2153 358.8728 30.9005 0.2549 1036
1038 3 364.761 358.3534 30.0868 0.1652 1037
1039 3 365.4737 357.7231 30.2728 0.2321 1038
1040 3 365.9793 356.8422 30.6594 0.1891 1039
1041 3 366.8716 356.3091 30.6664 0.1875 1040
1042 3 367.9367 356.3034 29.96 0.2484 1041
1043 3 368.9995 356.2519 29.4608 0.1271 1042
1044 3 369.9296 355.7623 29.6708 0.2231 1043
1045 3 370.9706 355.4271 28.8912 0.2203 1044
1046 3 371.7897 355.2097 29.1948 0.1144 1045
1047 3 372.1146 354.5176 29.0657 0.2002 1046
1048 3 372.9246 353.8346 29.4 0.1144 1047
1049 3 373.7276 353.2214 29.2788 0.1144 1048
1050 3 374.2173 352.2662 29.6145 0.178 1049
1051 3 374.4758 351.3476 29.7707 0.2257 1050
1052 3 374.8041 350.4667 29.6677 0.1757 1051
1053 3 375.5535 349.6728 29.3412 0.1374 1052
1054 3 376.2204 349.0824 28.7042 0.1973 1053
1055 3 377.1779 348.6283 28.9979 0.1144 1054
1056 3 377.9948 347.9545 28.56 0.1475 1055
1057 3 379.0793 347.824 28.3665 0.1995 1056
1058 3 380.1043 347.9064 28.2044 0.1707 1057
1059 3 380.8319 347.3802 27.4327 0.1144 1058
1060 3 381.4885 346.5119 27.9989 0.1144 1059
1061 3 382.2756 345.7237 28.1588 0.148 1060
1062 3 383.2537 345.2855 28.1644 0.1144 1061
1063 3 384.1586 344.8371 28.3847 0.1649 1062
1064 3 384.8633 344.3486 28.1022 0.1652 1063
1065 3 385.8609 344.2319 28.5589 0.2288 1064
1066 3 386.847 344.1152 29.3882 0.1669 1065
1067 3 387.8595 343.8578 28.84 0.1144 1066
1068 3 388.7301 343.756 29.8402 0.2288 1067
1069 3 389.723 343.6622 29.0175 0.1144 1068
1070 3 390.6783 343.772 29.6909 0.1271 1069
1071 3 391.693 343.6599 29.2886 0.1893 1070
1072 3 392.5464 343.0055 28.3965 0.1271 1071
1073 3 393.3919 342.3855 27.8029 0.2227 1072
1074 3 394.2327 341.8409 27.4509 0.136 1073
1075 3 395.3641 341.7082 27.3224 0.1144 1074
1076 3 396.4807 341.7471 27.5232 0.1144 1075
1077 3 397.5411 341.9896 27.7264 0.1306 1076
1078 3 398.5399 342.2711 27.4305 0.2408 1077
1079 3 399.5786 342.2631 27.0824 0.1652 1078
1080 3 400.6357 342.3683 26.8537 0.1579 1079
1081 3 401.4994 342.0457 26.0968 0.1866 1080
1082 3 402.5233 341.6579 26.1246 0.1144 1081
1083 3 403.4671 341.2541 26.4256 0.178 1082
1084 3 404.42 340.809 26.1114 0.1907 1083
1085 3 405.3089 340.4395 26.7702 0.1837 1084
1086 3 406.0685 339.7794 26.7064 0.1661 1085
1087 3 407.073 339.4111 26.88 0.1882 1086
1088 3 408.0614 339.0519 27.4232 0.1144 1087
1089 3 409.02 338.9294 26.8265 0.2616 1088
1090 3 410.0016 339.0233 26.0212 0.157 1089
1091 3 411.1044 339.1731 25.6119 0.1554 1090
1092 3 412.2015 338.9672 25.2 0.2803 1091
1093 3 413.1453 338.6583 24.9427 0.178 1092
1094 3 414.0628 338.4272 25.4892 0.2029 1093
1095 3 415.1313 338.4215 25.8672 0.2249 1094
1096 3 416.0991 338.1664 25.9473 0.215 1095
1097 3 416.702 338.8848 26.0316 0.2151 1096
1098 3 417.5165 339.4088 25.5066 0.3141 1097
1099 3 418.5221 339.5438 26.1649 0.2796 1098
1100 3 419.5803 339.6124 26.04 0.3072 1099
1101 3 420.6705 339.4545 25.583 0.339 1100
1102 3 421.6452 339.9099 25.8838 0.3156 1101
1103 3 422.6336 339.9533 24.8178 0.3971 1102
1104 3 423.5088 340.4544 25.2 0.2161 1103
1105 3 360.9457 361.504 31.36 0.2034 1032
1106 3 361.8369 361.6905 32.3196 0.1504 1105
1107 3 362.5748 362.3323 31.374 0.1309 1106
1108 3 363.5849 362.7521 31.7204 0.1169 1107
1109 3 364.7061 362.9088 31.92 0.1499 1108
1110 3 365.7585 363.3458 31.92 0.178 1109
1111 3 366.8671 363.5987 31.92 0.1467 1110
1112 3 367.8921 364.0402 31.948 0.1475 1111
1113 3 368.8553 364.6088 31.8046 0.1877 1112
1114 3 369.8575 365.1145 31.8534 0.1579 1113
1115 3 370.7761 365.0847 31.4709 0.1289 1114
1116 3 371.5197 365.1408 31.843 0.2288 1115
1117 3 372.4098 365.3879 31.4978 0.2321 1116
1118 3 373.1877 365.556 32.48 0.2159 1117
1119 3 374.2207 365.8226 32.9132 0.1421 1118
1120 3 375.1256 366.1681 31.92 0.1687 1119
1121 3 376.1792 366.207 32.3148 0.2288 1120
1122 3 377.0956 366.1944 33.4337 0.1382 1121
1123 3 377.8792 366.6531 32.76 0.2536 1122
1124 3 378.7326 367.1199 32.8205 0.2007 1123
1125 3 379.7325 367.2343 33.551 0.2264 1124
1126 3 380.6019 367.1611 33.4841 0.1197 1125
1127 3 381.7162 366.9952 33.4622 0.1428 1126
1128 3 382.8385 367.0078 33.6888 0.1399 1127
1129 3 383.8715 367.2148 34.3179 0.1818 1128
1130 3 384.9194 367.383 34.2345 0.1759 1129
1131 3 385.8529 367.6816 35.0 0.1144 1130
1132 3 386.9923 367.7399 35.0 0.1144 1131
1133 3 387.9922 368.1392 35.2248 0.1144 1132
1134 3 389.119 368.1392 34.9247 0.1144 1133
1135 3 390.1852 368.2456 34.9238 0.1595 1134
1136 3 391.2606 368.5579 35.453 0.2262 1135
1137 3 392.3028 368.9732 35.3298 0.2005 1136
1138 3 393.2889 369.2603 35.9719 0.2288 1137
1139 3 394.0428 369.8895 36.7556 0.154 1138
1140 3 394.9237 370.4764 36.1953 0.2071 1139
1141 3 394.9305 371.1502 37.6628 0.1954 1140
1142 3 395.0232 371.4934 36.36 0.1502 1141
1143 3 394.7441 371.5334 34.4089 0.178 1142
1144 3 395.3286 372.0963 33.88 0.2224 1143
1145 3 396.1672 372.5505 33.1643 0.2288 1144
1146 3 396.2816 373.1728 34.72 0.2161 1145
1147 3 396.5916 372.9486 33.2268 0.1915 1145
1148 3 397.3272 373.7151 33.1453 0.2709 1147
1149 3 397.6944 374.5925 32.8703 0.1193 1148
1150 3 398.3831 375.3567 32.76 0.1144 1149
1151 3 399.3166 375.9985 32.7578 0.1144 1150
1152 3 400.1094 376.6448 32.76 0.1144 1151
1153 3 400.9606 377.3839 32.76 0.1144 1152
1154 3 401.6641 378.2544 32.76 0.1334 1153
1155 3 402.3345 379.1422 32.76 0.1469 1154
1156 3 403.284 379.5609 33.2833 0.1244 1155
1157 3 404.2942 380.0402 32.9918 0.2815 1156
1158 3 405.3078 380.3445 33.0333 0.1448 1157
1159 3 406.422 380.4063 32.6018 0.1144 1158
1160 3 407.4802 380.7495 32.1376 0.1144 1159
1161 3 408.4343 381.3158 31.64 0.156 1160
1162 3 409.3163 382.0171 31.2348 0.216 1161
1163 3 410.2075 382.7229 31.08 0.1336 1162
1164 3 410.7818 383.6736 31.08 0.1144 1163
1165 3 411.7382 384.201 31.1044 0.1169 1164
1166 3 412.2496 384.7569 32.608 0.274 1165
1167 3 413.2677 384.3977 32.226 0.1806 1166
1168 3 414.0868 384.6128 32.1314 0.1924 1167
1169 3 414.9929 385.0361 31.92 0.2288 1168
1170 3 415.9607 385.5383 31.7419 0.2027 1169
1171 3 416.6139 386.1103 31.309 0.1987 1170
1172 3 417.4456 386.4832 32.4512 0.1793 1171
1173 3 418.0359 386.958 31.4381 0.2283 1172
1174 3 418.1469 387.9727 32.0832 0.3284 1173
1175 3 419.0392 388.1592 32.8843 0.143 1174
1176 3 419.6856 388.6168 33.6 0.1673 1175
1177 3 420.7152 388.8044 34.4226 0.1342 1176
1178 3 421.826 388.6248 34.72 0.1144 1177
1179 3 422.6886 388.6168 33.3572 0.286 1178
1180 3 423.614 388.968 33.88 0.2457 1179
1181 3 424.4766 389.4485 33.8828 0.1628 1180
1182 3 425.5268 389.6144 34.5685 0.2336 1181
1183 3 426.6354 389.659 34.7354 0.3305 1182
1184 3 427.1765 390.3351 34.694 0.4237 1183
1185 3 427.8125 390.9689 34.9034 0.2349 1184
1186 3 427.9933 391.9436 34.1468 0.1232 1185
1187 3 428.5081 392.8759 34.7071 0.2105 1186
1188 3 429.1865 393.6801 34.16 0.2678 1187
1189 3 429.9404 394.426 34.16 0.1907 1188
1190 3 430.5764 395.2394 33.833 0.1885 1189
1191 3 431.1667 395.9762 33.4718 0.1941 1190
1192 3 431.9733 396.5047 34.2622 0.2078 1191
1193 3 432.6597 397.1808 34.72 0.115 1192
1194 3 433.3712 397.7208 33.922 0.1566 1193
1195 3 434.2018 398.2458 33.6748 0.2355 1194
1196 3 434.6868 398.5673 33.6417 0.2075 1195
1197 3 435.5837 398.4552 33.796 0.249 1196
1198 3 436.6785 398.557 33.88 0.2418 1197
1199 3 437.4713 398.716 33.2741 0.3112 1198
1200 3 438.2115 398.7401 33.4642 0.1845 1199
1201 3 439.026 398.6142 33.6924 0.2507 1200
1202 3 439.9824 398.9128 32.76 0.1907 1201
1203 3 394.132 370.9992 33.8898 0.2025 1143
1204 3 393.2946 370.3071 33.4527 0.1679 1203
1205 3 392.1941 370.0954 33.8008 0.1914 1204
1206 3 391.0878 369.9696 33.9741 0.2203 1205
1207 3 390.1406 370.362 34.3882 0.2174 1206
1208 3 389.1945 370.9054 34.72 0.1649 1207
1209 3 388.3663 371.6753 34.72 0.1873 1208
1210 3 387.355 371.8904 35.4945 0.2288 1209
1211 3 386.251 371.9144 35.2262 0.2288 1210
1212 3 385.2042 372.0654 35.1434 0.2064 1211
1213 3 384.0797 372.2507 35.0 0.2281 1212
1214 3 382.9734 372.4864 35.373 0.1907 1213
1215 3 381.9004 372.547 34.7393 0.2691 1214
1216 3 380.9806 372.769 35.5846 0.2596 1215
1217 3 380.1512 373.0206 36.0769 0.1588 1216
1218 3 379.363 373.3341 36.8822 0.178 1217
1219 3 378.4386 372.944 36.4 0.2543 1218
1220 3 377.6344 373.381 35.4897 0.1287 1219
1221 3 377.0407 374.0091 36.3947 0.2714 1220
1222 3 376.3325 374.7252 37.2814 0.2796 1221
1223 3 375.2995 374.954 37.5794 0.1749 1222
1224 3 374.3969 375.4608 38.08 0.1144 1223
1225 3 373.8329 375.9092 38.2687 0.1719 1224
1226 3 373.6784 376.8233 37.6214 0.193 1225
1227 3 372.8845 377.6264 37.8 0.2144 1226
1228 3 372.07 377.9776 38.3062 0.3046 1227
1229 3 371.2131 377.8632 39.3232 0.1144 1228
1230 3 370.3151 377.3781 38.92 0.1846 1229
1231 3 369.4491 377.0109 39.6841 0.1733 1230
1232 3 368.3348 377.0624 39.76 0.2743 1231
1233 3 367.3029 377.1768 39.3705 0.1907 1232
1234 3 366.4209 376.8553 39.7869 0.1788 1233
1235 3 365.5995 377.0841 41.1348 0.1374 1234
1236 3 364.7038 377.6127 40.5958 0.1343 1235
1237 3 364.0586 378.3185 40.0674 0.3033 1236
1238 3 363.3344 378.537 39.44 0.3527 1237
1239 3 362.7521 379.3069 40.2749 0.1455 1238
1240 3 361.6195 379.3161 40.32 0.1499 1239
1241 3 360.5247 379.2715 40.8702 0.2168 1240
1242 3 360.1781 379.6135 39.503 0.2542 1241
1243 3 359.7811 379.2921 37.5351 0.1652 1242
1244 3 359.3178 379.3504 40.0089 0.2288 1243
1245 3 359.1828 380.0013 40.04 0.2585 1244
1246 3 358.5239 380.8422 39.949 0.2069 1245
1247 3 358.0217 381.0389 37.8619 0.2143 1246
1248 3 357.5927 381.484 39.968 0.2759 1247
1249 3 356.8616 381.5537 41.3596 0.3305 1248
1250 3 355.9293 382.048 41.1018 0.2415 1249
1251 3 355.6639 382.3648 40.2892 0.2106 1250
1252 3 354.9798 382.533 40.5706 0.3017 1251
1253 3 354.0554 382.7298 40.6 0.274 1252
1254 3 353.5658 383.4974 41.1533 0.2288 1253
1255 3 353.0887 384.3966 40.9732 0.3051 1254
1256 3 352.2468 385.1265 41.44 0.2288 1255
1257 3 351.6988 385.9307 40.5871 0.3141 1256
1258 3 351.4814 386.9065 39.76 0.3065 1257
1259 3 350.6509 387.4511 40.0075 0.2613 1258
1260 3 349.7666 387.784 39.7818 0.2746 1259
1261 3 349.0744 388.4589 39.6984 0.4533 1260
1262 3 348.2084 388.96 40.0128 0.2987 1261
1263 3 347.6204 389.6372 39.76 0.2577 1262
1264 3 346.5233 389.7059 40.0711 0.2288 1263
1265 3 345.6253 389.993 40.6137 0.2288 1264
1266 3 344.9503 390.5616 39.76 0.2415 1265
1267 3 344.4916 390.3328 38.08 0.37 1266
1268 3 343.5512 390.5319 37.9854 0.1907 1267
1269 3 343.0273 391.1222 38.722 0.2019 1268
1270 3 342.0583 391.5912 38.36 0.2664 1269
1271 3 341.2666 391.4768 38.7943 0.2454 1270
1272 3 340.5093 391.8966 39.6838 0.4021 1271
1273 3 339.9213 392.2776 39.3649 0.2433 1272
1274 3 338.9054 392.5293 40.0218 0.2702 1273
1275 3 338.195 393.2637 40.4678 0.2825 1274
1276 3 337.5155 393.9925 39.7645 0.2204 1275
1277 3 337.2924 394.4844 37.5225 0.2278 1276
1278 3 336.5351 395.1296 37.7451 0.259 1277
1279 3 335.8326 395.8023 37.2537 0.3665 1278
1280 3 334.8751 396.0917 37.7474 0.2337 1279
1281 3 334.2745 396.7975 38.36 0.4065 1280
1282 3 333.476 397.3112 37.6709 0.2161 1281
1283 3 332.5379 397.0183 37.0154 0.2988 1282
1284 3 331.7314 396.7392 35.84 0.232 1283
1285 3 330.8608 397.1922 35.434 0.3559 1284
1286 3 330.0898 397.0492 35.5359 0.3281 1285
1287 3 329.2958 396.8639 36.2076 0.3536 1286
1288 3 328.5259 397.1842 37.6566 0.3402 1287
1289 3 327.6187 396.833 36.9667 0.2134 1288
1290 3 327.1337 396.6328 35.5225 0.2619 1289
1291 3 326.2173 396.523 34.2513 0.1913 1290
1292 3 325.5355 396.968 34.9423 0.3365 1291
1293 3 324.4636 397.1968 35.2884 0.3051 1292
1294 3 323.6365 396.968 35.5902 0.2592 1293
1295 3 322.656 396.7392 35.0154 0.1717 1294
1296 3 321.7271 397.1968 35.2876 0.2858 1295
1297 3 320.7879 396.8593 36.12 0.3522 1296
1298 3 319.748 396.5104 35.84 0.2415 1297
1299 3 318.8362 396.5504 36.9866 0.2505 1298
1300 3 318.7207 395.9384 36.1304 0.2288 1299
1301 3 317.9782 395.2566 35.8204 0.1753 1300
1302 3 317.174 394.6811 35.7185 0.1697 1301
1303 3 316.2416 394.2316 36.6596 0.1907 1302
1304 3 315.2864 393.8792 35.84 0.2415 1303
1305 3 319.9871 397.2597 36.0366 0.3413 1298
1306 3 320.471 397.9987 35.2884 0.2277 1305
1307 3 321.4262 397.9084 36.2471 0.212 1306
1308 3 321.4423 398.5204 38.3443 0.1724 1307
1309 3 321.6356 399.4596 38.5795 0.1209 1308
1310 3 322.0623 400.0248 37.24 0.1983 1309
1311 3 322.5256 400.9331 36.9874 0.2146 1310
1312 3 322.7727 401.997 36.9496 0.1566 1311
1313 3 323.1789 402.6788 35.3444 0.1285 1312
1314 3 323.6033 403.26 33.8366 0.1271 1313
1315 3 323.8675 404.1763 33.8803 0.1272 1314
1316 3 324.6649 404.5733 34.5604 0.1206 1315
1317 3 325.2392 404.9028 35.331 0.2477 1316
1318 3 325.2552 406.0296 35.6014 0.2155 1317
1319 3 325.2564 407.153 35.84 0.1928 1318
1320 3 325.4348 408.1437 36.6506 0.1907 1319
1321 3 325.4714 409.147 35.6468 0.1907 1320
1322 3 325.7357 409.8769 37.1683 0.1359 1321
1323 3 325.6968 410.8882 36.8656 0.2764 1322
1324 3 325.8101 411.8983 35.8918 0.1894 1323
1325 3 325.6831 413.0103 36.0612 0.3272 1324
1326 3 325.6888 414.0902 36.251 0.4226 1325
1327 3 325.357 415.0432 36.3311 0.3079 1326
1328 3 325.6087 415.9595 37.6037 0.3432 1327
1329 3 325.8043 416.8633 37.3937 0.2569 1328
1330 3 326.0434 417.7122 37.8328 0.1174 1329
1331 3 326.2997 418.7772 37.2907 0.1711 1330
1332 3 326.5765 419.8526 36.6489 0.2691 1331
1333 3 326.9563 420.666 37.4965 0.2921 1332
1334 3 327.1211 421.5045 38.5434 0.2702 1333
1335 3 326.7264 422.3373 37.5738 0.2895 1334
1336 3 326.7264 423.4104 38.1671 0.3133 1335
1337 3 326.4404 424.44 38.4423 0.3006 1336
1338 3 326.3706 425.4158 38.7649 0.2542 1337
1339 3 326.2791 426.4203 39.2269 0.2779 1338
1340 3 326.4072 426.887 41.2261 0.2455 1339
1341 3 326.6017 427.681 40.0582 0.3077 1340
1342 3 326.6109 428.531 39.8115 0.2185 1341
1343 3 326.6909 429.0103 40.4762 0.1832 1342
1344 3 327.1806 429.8191 40.2114 0.1897 1343
1345 3 327.629 430.7389 40.88 0.3048 1344
1346 3 327.645 431.8806 40.9004 0.276 1345
1347 3 327.756 432.758 42.0 0.1368 1346
1348 3 327.4242 433.6904 41.7236 0.3432 1347
1349 3 327.0296 434.3207 41.8681 0.2595 1348
1350 3 327.0696 435.149 40.6 0.3082 1349
1351 3 327.1771 436.0848 41.8146 0.1703 1350
1352 3 326.8454 436.6614 42.8425 0.19 1351
1353 3 326.5731 437.6029 43.4308 0.3303 1352
1354 3 326.8957 438.5089 44.7199 0.1598 1353
1355 3 327.192 439.4573 43.692 0.2063 1354
1356 3 327.5295 440.5407 43.8869 0.3079 1355
1357 3 328.2616 441.282 44.4058 0.2218 1356
1358 3 328.749 442.2475 44.3265 0.1771 1357
1359 3 328.8783 442.9568 43.5341 0.1216 1358
1360 3 328.9458 444.0001 43.3107 0.1616 1359
1361 3 329.7511 444.595 42.574 0.1144 1360
1362 3 330.0772 445.6772 42.56 0.1144 1361
1363 3 330.3758 446.7526 42.7403 0.217 1362
1364 3 330.4055 447.1793 44.6519 0.1592 1363
1365 3 330.7327 447.741 46.5478 0.178 1364
1366 3 330.9569 448.6059 45.9763 0.2391 1365
1367 3 331.1571 449.6103 45.92 0.1271 1366
1368 3 331.3722 450.6136 46.879 0.2415 1367
1369 3 331.4671 451.7393 47.2268 0.1965 1368
1370 3 331.6822 452.841 47.4578 0.1586 1369
1371 3 331.76 453.5262 47.6854 0.2073 1370
1372 3 332.1032 454.0914 48.4089 0.3432 1371
1373 3 332.4613 454.8636 47.88 0.3202 1372
1374 3 332.904 455.5408 46.76 0.1907 1373
1375 3 359.4448 378.6503 40.8708 0.1767 1244
1376 3 359.4917 377.5406 40.3816 0.1612 1375
1377 3 360.1918 376.7535 40.3472 0.2128 1376
1378 3 361.2546 376.9411 40.2298 0.2358 1377
1379 3 361.9044 376.2627 41.1191 0.2614 1378
1380 3 362.4467 375.9642 41.515 0.2464 1379
1381 3 363.1056 375.3796 42.1775 0.1612 1380
1382 3 363.5632 374.485 42.2528 0.2796 1381
1383 3 364.1832 373.7906 42.0 0.1608 1382
1384 3 365.2426 373.4153 41.7004 0.1679 1383
1385 3 366.1566 373.0435 42.5138 0.2146 1384
1386 3 367.1862 372.8754 43.1015 0.249 1385
1387 3 368.0488 372.4155 42.5309 0.2232 1386
1388 3 368.5648 371.8675 41.9955 0.1875 1387
1389 3 368.9114 370.9557 41.9356 0.2334 1388
1390 3 369.695 370.966 42.2554 0.3255 1389
1391 3 370.3025 370.1046 42.84 0.2819 1390
1392 3 371.2715 369.6539 43.2916 0.2079 1391
1393 3 372.3537 369.4045 43.4361 0.1677 1392
1394 3 373.4851 369.4319 43.2706 0.2232 1393
1395 3 374.2321 369.3976 43.7108 0.3407 1394
1396 3 375.1336 369.1688 44.3694 0.3432 1395
1397 3 376.0179 368.6826 44.8 0.2607 1396
1398 3 376.376 367.8726 43.7732 0.1525 1397
1399 3 375.9184 367.6816 43.68 0.1525 1398
1400 3 377.1173 367.1565 44.8291 0.2423 1398
1401 3 378.0096 366.8064 45.0825 0.1522 1400
1402 3 378.6846 366.0949 45.1637 0.1618 1401
1403 3 379.1685 365.3375 45.9732 0.2034 1402
1404 3 380.0196 364.793 46.6575 0.2447 1403
1405 3 380.6088 364.2416 47.6966 0.2091 1404
1406 3 380.936 363.3161 47.1383 0.214 1405
1407 3 381.4668 362.402 47.3833 0.1173 1406
1408 3 382.2161 361.5543 47.32 0.1144 1407
1409 3 382.9368 360.8176 47.32 0.1144 1408
1410 3 383.9493 360.4927 47.3088 0.119 1409
1411 3 384.7306 359.7869 47.0977 0.1446 1410
1412 3 385.4914 359.0524 47.6 0.153 1411
1413 3 385.8106 357.9954 47.8464 0.2034 1412
1414 3 386.3917 357.031 47.5714 0.1292 1413
1415 3 387.435 356.92 47.2458 0.1407 1414
1416 3 388.5196 356.7564 47.8979 0.1375 1415
1417 3 389.4027 356.0963 47.978 0.1217 1416
1418 3 390.0605 355.1605 47.978 0.1144 1417
1419 3 390.7057 354.2202 48.1034 0.1144 1418
1420 3 391.375 353.3107 48.5416 0.1144 1419
1421 3 392.0442 352.4 48.9796 0.1144 1420
1422 3 392.7135 351.4894 49.4178 0.1144 1421
1423 3 393.3827 350.5799 49.856 0.1144 1422
1424 3 393.8918 349.5686 50.0055 0.1144 1423
1425 3 394.3162 348.507 50.0055 0.1144 1424
1426 3 308.8262 367.7846 31.4258 0.344 773
1427 3 308.6134 367.0066 33.3189 0.2659 1426
1428 3 308.2771 365.9793 33.3928 0.1979 1427
1429 3 307.5587 365.1351 33.9052 0.1555 1428
1430 3 307.5015 364.1112 35.028 0.1647 1429
1431 3 307.7063 362.9958 35.3438 0.1652 1430
1432 3 307.5209 361.901 36.0018 0.1907 1431
1433 3 306.7819 362.076 36.2443 0.3024 1432
1434 3 305.6722 362.3242 36.54 0.3998 1433
1435 3 304.5923 362.2876 37.0306 0.3947 1434
1436 3 303.5604 361.8735 37.613 0.344 1435
1437 3 302.5445 361.536 38.4048 0.2859 1436
1438 3 301.6888 361.0247 39.4593 0.2601 1437
1439 3 300.9956 360.1747 40.2433 0.2542 1438
1440 3 300.0952 359.6919 41.1124 0.2542 1439
1441 3 299.2052 359.1279 41.8561 0.2463 1440
1442 3 298.5771 358.215 42.4536 0.2497 1441
1443 3 297.8004 357.4256 42.905 0.2373 1442
1444 3 296.9698 356.6614 42.7372 0.2462 1443
1445 3 296.1747 355.8664 42.2282 0.263 1444
1446 3 295.5066 354.9569 42.2663 0.3212 1445
1447 3 295.0193 353.9593 42.875 0.3524 1446
1448 3 294.3832 353.0338 43.2312 0.3466 1447
1449 3 293.4852 352.5762 44.2467 0.2927 1448
1450 3 292.4567 352.5167 45.4297 0.2567 1449
1451 3 291.7131 351.7663 46.3053 0.29 1450
1452 3 290.9032 351.1988 47.696 0.3305 1451
1453 3 289.861 351.2721 48.3708 0.306 1452
1454 3 288.8497 351.7606 48.8673 0.3297 1453
1455 3 287.8819 352.3383 49.3408 0.2924 1454
1456 3 286.7733 352.4675 48.7295 0.2791 1455
1457 3 285.6316 352.4801 48.5968 0.2289 1456
1458 3 284.6569 352.654 49.8602 0.2428 1457
1459 3 284.0792 353.2535 51.3724 0.2641 1458
1460 3 283.1343 352.7993 51.1025 0.3226 1459
1461 3 282.6858 352.3932 51.2627 0.3432 1460
1462 3 282.3953 351.5112 51.8311 0.2684 1461
1463 3 282.0818 350.7207 53.4391 0.1967 1462
1464 3 281.0991 350.3569 52.9659 0.2988 1463
1465 3 279.9677 350.4049 52.9491 0.2685 1464
1466 3 279.0056 350.4335 52.08 0.2757 1465
1467 3 278.0721 350.2493 52.7481 0.1453 1466
1468 3 277.1397 350.4484 52.1564 0.1769 1467
1469 3 276.1696 350.6829 51.5343 0.1329 1468
1470 3 275.5965 351.1073 52.92 0.1549 1469
1471 3 274.7922 351.5867 53.6547 0.1144 1470
1472 3 273.7958 351.2881 53.333 0.3505 1471
1473 3 272.7319 350.9414 53.1544 0.3499 1472
1474 3 271.9929 350.2928 53.636 0.2415 1473
1475 3 270.9141 350.1601 54.1618 0.2102 1474
1476 3 270.1213 349.468 54.0184 0.1917 1475
1477 3 269.3674 348.92 53.1742 0.3327 1476
1478 3 268.7164 348.8697 51.9848 0.3432 1477
1479 3 267.7692 348.5676 52.9592 0.2129 1478
1480 3 266.7808 348.3663 53.8432 0.1763 1479
1481 3 266.5051 347.4362 54.8932 0.1217 1480
1482 3 266.2191 346.8322 54.2982 0.1535 1481
1483 3 265.686 345.8987 53.6281 0.277 1482
1484 3 265.3016 344.8954 53.8294 0.2388 1483
1485 3 264.685 344.447 55.1692 0.1209 1484
1486 3 264.566 343.6118 56.28 0.1301 1485
1487 3 263.5193 343.653 56.2257 0.1751 1486
1488 3 262.8935 343.3933 54.654 0.1918 1487
1489 3 261.9051 342.9266 54.5208 0.2142 1488
1490 3 261.1191 342.9712 54.4513 0.3135 1489
1491 3 260.2417 342.5628 54.0876 0.2982 1490
1492 3 259.164 342.2242 53.8779 0.2081 1491
1493 3 258.1287 341.8055 53.6679 0.1238 1492
1494 3 257.0065 341.7128 53.76 0.1144 1493
1495 3 256.0409 341.5698 54.4544 0.148 1494
1496 3 255.533 340.817 55.2919 0.1854 1495
1497 3 255.0354 339.9716 54.5689 0.2415 1496
1498 3 254.7928 339.6959 55.4229 0.1144 1497
1499 3 253.7918 339.3356 56.0 0.1144 1498
1500 3 252.7817 338.9718 56.0 0.1144 1499
1501 3 251.9477 338.5096 55.347 0.1525 1500
1502 3 251.0851 337.9376 55.0889 0.1144 1501
1503 3 250.1608 337.3885 54.6378 0.1195 1502
1504 3 249.1609 337.0224 55.4408 0.1268 1503
1505 3 248.82 336.1701 55.72 0.1144 1504
1506 3 248.5935 335.1359 55.72 0.1144 1505
1507 3 247.6474 334.5765 55.72 0.1144 1506
1508 3 246.5412 334.3912 55.72 0.1144 1507
1509 3 245.4052 334.3363 55.72 0.1144 1508
1510 3 244.4648 333.7448 55.72 0.1144 1509
1511 3 243.5782 333.0424 55.6349 0.1341 1510
1512 3 242.7202 332.3389 55.592 0.2161 1511
1513 3 242.1493 331.5632 54.6 0.1775 1512
1514 3 241.1975 331.1834 55.3101 0.1144 1513
1515 3 240.2526 330.7178 55.44 0.1144 1514
1516 3 239.7035 329.9239 55.44 0.1144 1515
1517 3 238.6098 329.7305 55.44 0.1144 1516
1518 3 237.6557 329.1894 55.44 0.1144 1517
1519 3 236.7668 328.479 55.44 0.1144 1518
1520 3 235.7658 327.9974 55.16 0.1525 1519
1521 3 235.4352 328.5568 55.16 0.1144 1520
1522 3 234.8609 327.6027 55.4764 0.1612 1520
1523 3 233.821 327.1497 55.8398 0.1713 1522
1524 3 232.7743 326.7047 56.0871 0.1722 1523
1525 3 231.7126 326.2802 56.0871 0.1538 1524
1526 3 230.6315 325.9794 56.0871 0.1328 1525
1527 3 229.5367 325.8478 56.0871 0.1144 1526
1528 3 228.514 325.3364 56.0871 0.1144 1527
1529 3 227.5141 324.7805 56.0871 0.1144 1528
1530 3 226.5314 324.1959 56.0871 0.1144 1529
1531 3 225.5739 323.5701 56.0871 0.1144 1530
1532 3 224.6152 322.9455 56.0871 0.1144 1531
1533 3 290.3278 351.1165 47.679 0.2708 1452
1534 3 289.4446 351.3213 48.44 0.4465 1533
1535 3 288.8692 350.8808 48.9726 0.3231 1534
1536 3 288.9378 349.8627 49.6104 0.1838 1535
1537 3 288.5168 348.8182 49.84 0.1158 1536
1538 3 288.0615 348.2233 50.6125 0.2119 1537
1539 3 287.5124 347.8069 52.6414 0.3371 1538
1540 3 287.4666 346.8814 54.061 0.2598 1539
1541 3 287.0342 346.2533 55.2619 0.2531 1540
1542 3 286.7402 345.2592 55.1911 0.3012 1541
1543 3 286.3981 344.5934 56.4668 0.3432 1542
1544 3 286.8008 344.3703 58.2319 0.3305 1543
1545 3 287.1383 343.772 56.8837 0.2669 1544
1546 3 287.9448 343.7068 58.1101 0.1539 1545
1547 3 288.3841 343.963 59.8041 0.1144 1546
1548 3 288.852 342.938 59.92 0.2255 1547
1549 3 289.4228 342.239 61.0697 0.178 1548
1550 3 290.0132 341.5412 61.0467 0.218 1549
1551 3 290.2191 340.4636 60.7583 0.2682 1550
1552 3 289.6608 339.7794 61.2724 0.1457 1551
1553 3 289.1117 338.8459 61.2363 0.1701 1552
1554 3 288.4676 338.0875 61.0095 0.15 1553
1555 3 288.0272 337.2821 62.0203 0.3305 1554
1556 3 288.3658 336.9663 63.5295 0.1396 1555
1557 3 288.6667 336.0328 63.8448 0.19 1556
1558 3 288.9744 335.2858 62.4943 0.2224 1557
1559 3 289.4423 334.5525 63.56 0.1329 1558
1560 3 289.5487 333.6098 63.4805 0.2288 1559
1561 3 289.6528 332.5837 64.0836 0.2262 1560
1562 3 290.3804 332.1032 65.2215 0.1144 1561
1563 3 291.4477 331.863 65.5102 0.1412 1562
1564 3 292.1479 331.0919 65.52 0.1457 1563
1565 3 293.2896 331.045 65.52 0.1144 1564
1566 3 294.2894 330.5691 65.52 0.1195 1565
1567 3 295.1028 329.8632 65.4682 0.2259 1566
1568 3 295.4975 329.1288 65.5682 0.1247 1567
1569 3 295.621 328.7078 67.7009 0.1144 1568
1570 3 296.4264 328.3543 66.901 0.1905 1569
1571 3 297.0739 327.5981 66.64 0.2635 1570
1572 3 297.4446 326.5994 67.2532 0.1256 1571
1573 3 298.1527 325.8638 67.76 0.1144 1572
1574 3 298.9135 325.1191 67.0289 0.1957 1573
1575 3 299.156 324.205 67.4909 0.3051 1574
1576 3 299.4786 323.2441 68.3516 0.3178 1575
1577 3 299.728 322.2671 68.5404 0.1988 1576
1578 3 300.0346 321.2238 68.3284 0.178 1577
1579 3 299.9568 320.2342 69.3118 0.326 1578
1580 3 299.8516 319.4025 67.8031 0.2669 1579
1581 3 300.332 319.3625 66.0887 0.2341 1580
1582 3 300.0712 319.9768 64.1455 0.1147 1581
1583 3 300.0712 319.9768 61.3455 0.1144 1582
1584 3 300.5265 319.8372 59.1923 0.1854 1583
1585 3 300.7496 318.7344 59.08 0.2262 1584
1586 3 300.2165 318.3489 57.801 0.2102 1585
1587 3 300.5059 317.6213 56.56 0.2163 1586
1588 3 300.5288 316.7519 56.3066 0.1144 1587
1589 3 300.7954 316.2908 58.0303 0.3378 1588
1590 3 300.5265 315.5186 59.4642 0.2684 1589
1591 3 300.5803 314.4273 59.619 0.2201 1590
1592 3 300.3 313.4823 58.8 0.3589 1591
1593 3 300.872 312.6552 59.36 0.2415 1592
1594 3 307.5392 361.6859 36.8749 0.278 1432
1595 3 307.6594 360.7101 37.3873 0.2759 1594
1596 3 307.6216 359.7079 36.5616 0.2277 1595
1597 3 307.5072 358.7939 36.2776 0.2034 1596
1598 3 307.9511 358.0342 35.0669 0.1342 1597
1599 3 308.4224 357.1316 35.2184 0.1144 1598
1600 3 308.2645 356.5882 37.3752 0.2288 1599
1601 3 308.6089 355.7005 37.8725 0.3276 1600
1602 3 308.427 354.7544 38.5445 0.2064 1601
1603 3 308.1982 354.3014 40.2822 0.1681 1602
1604 3 308.4144 353.2031 40.32 0.1144 1603
1605 3 308.1833 352.352 39.5142 0.3432 1604
1606 3 307.998 351.4665 39.6662 0.22 1605
1607 3 307.4111 351.1279 41.1289 0.1463 1606
1608 3 307.617 350.5308 39.4271 0.1731 1607
1609 3 306.9043 350.1635 38.3037 0.1423 1608
1610 3 306.4776 349.2312 38.1595 0.1488 1609
1611 3 306.9112 348.9944 40.159 0.2481 1610
1612 3 306.4696 348.4773 40.3231 0.2918 1611
1613 3 305.8644 348.1352 40.7154 0.1411 1612
1614 3 306.0394 347.5872 42.56 0.1205 1613
1615 3 305.7912 346.8619 41.2264 0.2934 1614
1616 3 305.8656 345.9113 40.3262 0.1279 1615
1617 3 305.5532 345.1036 41.2087 0.126 1616
1618 3 305.4125 344.1141 42.5216 0.1194 1617
1619 3 305.2261 343.1165 42.9176 0.2288 1618
1620 3 305.1197 342.1933 42.0095 0.1907 1619
1621 3 305.2958 341.2644 43.1805 0.2871 1620
1622 3 305.5418 340.221 42.9741 0.3178 1621
1623 3 305.2524 339.2646 43.2849 0.1691 1622
1624 3 305.0579 338.1607 43.12 0.2235 1623
1625 3 305.0407 337.3278 42.7781 0.2287 1624
1626 3 304.5236 336.4241 42.1725 0.1144 1625
1627 3 303.9768 335.8212 43.12 0.3 1626
1628 3 303.629 335.2618 43.68 0.1816 1627
1629 3 303.4586 334.5228 43.0181 0.2392 1628
1630 3 303.3144 333.8055 43.0004 0.2295 1629
1631 3 303.732 333.1328 42.5919 0.2527 1630
1632 3 303.7549 332.2496 42.3956 0.2529 1631
1633 3 303.9128 331.2921 42.2422 0.2899 1632
1634 3 304.1518 330.616 42.9332 0.2796 1633
1635 3 303.6176 330.8448 43.4 0.1271 1634
1636 3 304.0752 329.3656 42.9649 0.1971 1634
1637 3 303.9379 328.4813 43.7172 0.2211 1636
1638 3 304.0237 327.4826 43.7984 0.2288 1637
1639 3 303.7366 326.5834 44.0798 0.2152 1638
1640 3 303.263 326.2871 45.64 0.1391 1639
1641 3 303.2103 325.5183 44.0255 0.2034 1640
1642 3 303.168 324.5494 44.4763 0.2535 1641
1643 3 303.7446 323.9934 45.6145 0.171 1642
1644 3 304.2891 323.0736 45.472 0.1144 1643
1645 3 304.4756 322.2202 45.36 0.1922 1644
1646 3 303.9516 321.4102 44.5449 0.1594 1645
1647 3 303.7583 321.035 46.7432 0.1144 1646
1648 3 302.7836 320.6884 46.9501 0.1271 1647
1649 3 301.7483 320.2502 46.9535 0.1866 1648
1650 3 301.0242 319.9699 47.9032 0.2034 1649
1651 3 300.3721 319.2355 48.314 0.414 1650
1652 3 300.0769 318.2345 48.0668 0.3417 1651
1653 3 300.1284 317.1614 48.44 0.3773 1652
1654 3 300.1387 316.1215 47.8092 0.2415 1653
1655 3 300.7576 315.5278 48.7463 0.3264 1654
1656 3 301.3113 314.9123 50.029 0.3082 1655
1657 3 301.9016 314.8288 50.68 0.2161 1656
1658 4 299.8081 376.1609 30.4601 0.3051 1
1659 4 299.3013 375.1451 30.7992 0.3564 1658
1660 4 298.8506 374.0937 30.7941 0.4198 1659
1661 4 298.0509 373.2769 30.7602 0.4587 1660
1662 4 297.2352 372.4795 30.5836 0.4971 1661
1663 4 296.5694 371.6067 29.8116 0.5346 1662
1664 4 295.8361 370.7304 29.6834 0.5439 1663
1665 4 295.0902 369.8655 29.6951 0.4923 1664
1666 4 294.5285 368.8702 29.7615 0.43 1665
1667 4 294.0446 367.8429 30.109 0.3964 1666
1668 4 293.6465 366.8076 30.7479 0.434 1667
1669 4 293.5138 365.6727 30.8496 0.4585 1668
1670 4 293.3433 364.5493 31.1094 0.4703 1669
1671 4 293.1065 363.4968 32.027 0.4692 1670
1672 4 293.0836 362.4203 32.928 0.453 1671
1673 4 293.0436 361.2775 33.0453 0.4068 1672
1674 4 292.7954 360.2307 33.073 0.3705 1673
1675 4 292.6398 359.1005 33.2525 0.3928 1674
1676 4 292.6226 357.9999 34.0102 0.4062 1675
1677 4 292.5528 356.8628 34.1984 0.4312 1676
1678 4 292.2382 355.7668 34.4064 0.4322 1677
1679 4 292.0746 354.6789 35.1644 0.4198 1678
1680 4 291.609 353.6379 35.2895 0.3568 1679
1681 4 291.1148 352.606 35.3405 0.3054 1680
1682 4 290.4753 351.6633 35.5897 0.2669 1681
1683 4 289.8759 350.9495 36.5243 0.2694 1682
1684 4 289.3016 350.0526 37.5057 0.2357 1683
1685 4 288.6369 349.2335 37.863 0.2288 1684
1686 4 287.7503 348.5574 37.2428 0.254 1685
1687 4 286.9621 347.7703 36.9382 0.2927 1686
1688 4 286.3077 346.8471 37.2775 0.312 1687
1689 4 285.6614 345.9147 37.5234 0.3108 1688
1690 4 284.9979 344.9835 37.5365 0.3121 1689
1691 4 284.2691 344.106 37.5906 0.3389 1690
1692 4 283.4946 343.2744 37.8624 0.3701 1691
1693 4 282.8895 342.4335 38.8769 0.3885 1692
1694 4 282.3609 341.5046 39.6357 0.3792 1693
1695 4 281.9056 340.4624 39.6536 0.3612 1694
1696 4 281.5373 339.4008 39.2008 0.3559 1695
1697 4 281.0682 338.378 38.8234 0.3636 1696
1698 4 280.4699 337.4171 39.0328 0.3764 1697
1699 4 279.8247 336.4939 39.5248 0.3734 1698
1700 4 279.1943 335.5489 39.7446 0.3607 1699
1701 4 278.7859 334.4942 39.7603 0.3479 1700
1702 4 278.2929 333.4771 39.7625 0.3512 1701
1703 4 277.7197 332.4876 39.7743 0.364 1702
1704 4 277.1443 331.4992 39.8362 0.3848 1703
1705 4 276.6535 330.4844 40.2108 0.394 1704
1706 4 276.2188 329.4468 40.7154 0.4025 1705
1707 4 275.7921 328.3909 40.88 0.3814 1706
1708 4 275.4134 327.3133 40.8806 0.3346 1707
1709 4 275.132 326.2047 40.8836 0.2579 1708
1710 4 275.0668 325.0699 40.9055 0.2029 1709
1711 4 274.6664 324.0426 41.0228 0.1995 1710
1712 4 273.9697 323.2418 41.8933 0.2402 1711
1713 4 273.4377 322.314 42.7798 0.2954 1712
1714 4 273.0614 321.2993 42.1565 0.3375 1713
1715 4 272.6152 320.7524 41.9695 0.2288 1714
1716 4 272.2548 319.6954 41.6987 0.3461 1715
1717 4 271.6851 318.8751 41.6464 0.3855 1716
1718 4 270.9999 318.175 42.4326 0.4599 1717
1719 4 270.4393 317.2552 43.2054 0.3625 1718
1720 4 270.0961 316.2336 43.7791 0.3183 1719
1721 4 269.3662 315.5095 44.4444 0.2868 1720
1722 4 269.2621 314.6458 43.127 0.3296 1721
1723 4 268.4659 314.0692 42.4511 0.309 1722
1724 4 267.863 313.1952 42.014 0.4068 1723
1725 4 267.0188 312.5099 41.5904 0.3432 1724
1726 4 266.4113 311.7343 42.0263 0.3988 1725
1727 4 265.9251 310.9815 41.9614 0.3432 1726
1728 4 265.7512 310.286 43.4372 0.3489 1727
1729 4 265.3439 309.2873 43.12 0.3051 1728
1730 4 265.2478 308.7073 42.3116 0.2998 1729
1731 4 264.836 308.3892 41.0894 0.3316 1730
1732 4 265.3748 307.5633 40.9175 0.2034 1731
1733 4 265.1792 306.6675 40.1321 0.1144 1732
1734 4 264.8474 306.258 40.0011 0.1652 1733
1735 4 265.2501 305.4755 41.498 0.1813 1734
1736 4 265.702 304.6049 42.56 0.317 1735
1737 4 265.6505 303.7446 41.993 0.1675 1736
1738 4 266.4708 303.343 41.6858 0.2187 1737
1739 4 267.0519 302.6258 40.7162 0.2177 1738
1740 4 267.8413 301.9966 41.0822 0.2161 1739
1741 4 268.5288 301.3776 41.6612 0.2288 1740
1742 4 268.5849 300.4373 41.6147 0.2875 1741
1743 4 269.0631 299.5736 41.7836 0.4758 1742
1744 4 269.3914 298.9936 40.8884 0.3212 1743
1745 4 269.8318 298.3255 41.2056 0.4036 1744
1746 4 270.2368 297.3084 40.6137 0.2486 1745
1747 4 270.6246 296.3692 41.0295 0.3533 1746
1748 4 270.858 295.3854 41.8037 0.2288 1747
1749 4 271.4449 294.6418 42.6056 0.2717 1748
1750 4 272.3452 294.1018 42.814 0.1144 1749
1751 4 272.4539 293.6087 40.8814 0.1646 1750
1752 4 272.7204 292.8034 41.979 0.2878 1751
1753 4 272.8143 291.9248 40.7901 0.3051 1752
1754 4 273.2318 291.2544 41.5232 0.2044 1753
1755 4 273.416 290.282 42.1518 0.1271 1754
1756 4 272.7925 289.8461 40.8962 0.198 1755
1757 4 272.6209 288.9836 40.3808 0.2981 1756
1758 4 272.5752 288.4493 39.2081 0.2321 1757
1759 4 272.6678 287.5341 40.2833 0.1348 1758
1760 4 272.7662 286.7596 38.92 0.2034 1759
1761 4 273.0488 286.1064 40.0319 0.1923 1760
1762 4 272.8818 285.1271 40.3096 0.2076 1761
1763 4 272.9584 284.2691 39.5111 0.1652 1762
1764 4 273.5498 283.6811 40.6347 0.1144 1763
1765 4 274.1333 282.9146 39.6525 0.135 1764
1766 4 274.2477 281.8381 39.0757 0.2477 1765
1767 4 274.2385 280.9481 38.3975 0.2257 1766
1768 4 273.8381 279.9242 38.4 0.1608 1767
1769 4 273.3542 278.9278 38.1562 0.1745 1768
1770 4 272.8348 278.0824 38.2018 0.1922 1769
1771 4 272.3864 277.1775 38.519 0.2669 1770
1772 4 272.1553 276.2691 37.8008 0.1528 1771
1773 4 271.9288 275.1984 38.4185 0.1891 1772
1774 4 272.3086 274.4124 38.0405 0.2547 1773
1775 4 272.5752 273.4354 38.3214 0.2034 1774
1776 4 272.3281 272.7582 38.0467 0.2834 1775
1777 4 271.5982 272.2411 36.9163 0.2465 1776
1778 4 271.1303 271.5684 38.2782 0.1144 1777
1779 4 271.6863 270.8077 37.8616 0.2034 1778
1780 4 271.875 269.9565 36.8329 0.2258 1779
1781 4 271.6314 269.0722 37.3332 0.1783 1780
1782 4 271.2413 268.3206 36.2782 0.2715 1781
1783 4 271.2104 267.5198 36.0186 0.1965 1782
1784 4 271.128 266.7373 36.9883 0.2924 1783
1785 4 270.9244 265.726 36.4 0.2034 1784
1786 4 270.8992 265.8656 37.24 0.2288 1785
1787 4 271.1166 265.1277 36.12 0.1314 1785
1788 4 271.2378 264.2434 36.2631 0.1144 1787
1789 4 271.1177 263.1715 36.0511 0.1252 1788
1790 4 270.9793 262.2403 37.1862 0.1181 1789
1791 4 271.3225 261.2484 37.2089 0.1631 1790
1792 4 271.2424 260.5483 36.1147 0.17 1791
1793 4 271.128 259.8768 35.3027 0.2322 1792
1794 4 271.1841 258.9398 36.1043 0.1841 1793
1795 4 271.4712 257.9926 35.8907 0.1635 1794
1796 4 271.5856 257.0682 35.5264 0.1904 1795
1797 4 271.3831 256.065 34.7922 0.1447 1796
1798 4 271.1406 254.9987 34.7516 0.2287 1797
1799 4 271.128 254.0572 35.4824 0.2669 1798
1800 4 271.0216 253.4772 34.2278 0.1983 1799
1801 4 271.0948 252.5517 34.9602 0.1636 1800
1802 4 271.3568 251.6811 35.3447 0.178 1801
1803 4 271.8007 250.7545 35.2814 0.216 1802
1804 4 271.9528 249.9285 34.2157 0.1446 1803
1805 4 272.0306 249.0728 33.32 0.2889 1804
1806 4 272.5408 248.5855 35.0 0.2669 1805
1807 4 272.7296 247.5856 34.1986 0.1677 1806
1808 4 272.518 246.564 34.7589 0.2193 1807
1809 4 272.1233 245.4978 35.0 0.269 1808
1810 4 271.8144 244.4476 35.0297 0.2444 1809
1811 4 271.7023 243.338 35.3186 0.1659 1810
1812 4 271.8888 242.5291 35.0 0.247 1811
1813 4 272.5008 241.8313 35.5236 0.2798 1812
1814 4 273.2558 241.1815 35.6112 0.2288 1813
1815 4 273.8278 240.2755 36.2239 0.202 1814
1816 4 274.1264 239.2516 36.0335 0.1725 1815
1817 4 274.3266 238.1819 36.2085 0.1144 1816
1818 4 274.6469 237.2564 35.1226 0.1695 1817
1819 4 275.1514 236.4614 35.7316 0.1652 1818
1820 4 275.704 235.7212 35.5776 0.1955 1819
1821 4 275.7646 234.6676 35.6908 0.1967 1820
1822 4 276.1353 233.7489 36.0923 0.2556 1821
1823 4 276.276 232.7903 35.2531 0.2288 1822
1824 4 276.7004 231.9666 34.5369 0.3238 1823
1825 4 276.7462 230.9644 33.6 0.2204 1824
1826 4 276.9933 230.2346 33.8254 0.2288 1825
1827 4 277.857 229.7072 34.16 0.1144 1826
1828 4 277.9989 228.6215 33.8125 0.2052 1827
1829 4 278.6956 227.8299 33.6129 0.1306 1828
1830 4 279.3431 227.1023 33.0711 0.1512 1829
1831 4 279.2001 226.2066 33.8484 0.2924 1830
1832 4 279.4792 225.8256 35.0 0.2415 1831
1833 4 264.6175 308.5723 44.3792 0.3432 1729
1834 4 264.0352 308.1101 43.7251 0.3051 1833
1835 4 263.4106 307.3013 43.7478 0.4046 1834
1836 4 263.0548 306.4787 43.4862 0.2063 1835
1837 4 262.397 305.8793 43.9267 0.1913 1836
1838 4 261.8593 305.4263 44.24 0.3159 1837
1839 4 261.2919 304.5145 43.7203 0.405 1838
1840 4 261.0288 303.5158 43.5868 0.3016 1839
1841 4 261.0768 302.5445 43.787 0.2613 1840
1842 4 260.7874 301.8112 42.4673 0.3777 1841
1843 4 260.705 300.8548 41.2639 0.243 1842
1844 4 260.2474 300.0071 41.8135 0.3305 1843
1845 4 259.8985 299.3619 43.3874 0.3813 1844
1846 4 259.1286 298.624 42.8565 0.2601 1845
1847 4 258.655 298.0578 43.2172 0.2669 1846
1848 4 258.1413 297.1712 43.1343 0.3247 1847
1849 4 257.6288 296.6392 43.96 0.3686 1848
1850 4 257.0648 295.7469 44.8678 0.276 1849
1851 4 256.7239 294.8706 46.3028 0.1907 1850
1852 4 256.2205 294.4965 45.6817 0.3671 1851
1853 4 255.8956 293.5252 45.9388 0.3934 1852
1854 4 255.7881 292.4098 45.4096 0.3386 1853
1855 4 255.1692 291.7989 45.0251 0.486 1854
1856 4 254.6544 291.2521 46.5273 0.3553 1855
1857 4 254.3512 290.576 46.132 0.2844 1856
1858 4 253.7392 289.9376 46.058 0.1661 1857
1859 4 253.4326 289.2673 47.7621 0.275 1858
1860 4 253.078 288.383 47.1654 0.2204 1859
1861 4 252.7737 287.311 46.8532 0.2094 1860
1862 4 252.3492 286.4862 47.0719 0.3208 1861
1863 4 252.0426 285.7254 48.1449 0.2672 1862
1864 4 251.9752 284.9143 49.3147 0.2288 1863
1865 4 251.2064 284.2794 50.3468 0.2288 1864
1866 4 250.5543 283.4043 50.0458 0.3202 1865
1867 4 249.9937 282.997 48.16 0.2812 1866
1868 4 249.4229 282.4628 49.287 0.3432 1867
1869 4 249.1254 281.551 49.9022 0.2796 1868
1870 4 248.5626 281.6242 48.8846 0.1683 1869
1871 4 247.4918 281.4274 49.5628 0.2463 1870
1872 4 246.7505 280.7982 49.3511 0.2515 1871
1873 4 245.8525 280.3807 50.1315 0.281 1872
1874 4 245.2816 279.8853 50.1273 0.2169 1873
1875 4 244.5666 279.454 49.28 0.3051 1874
1876 4 243.6812 278.7917 49.6138 0.2918 1875
1877 4 243.0119 278.1613 50.6066 0.3382 1876
1878 4 242.3106 277.4028 51.2865 0.2942 1877
1879 4 241.9754 276.657 50.4053 0.2393 1878
1880 4 241.4755 275.7978 50.8094 0.2587 1879
1881 4 240.7239 275.1034 51.8507 0.178 1880
1882 4 240.2343 274.2065 52.0618 0.2288 1881
1883 4 239.7103 273.3828 52.1007 0.2203 1882
1884 4 239.5833 272.4505 53.1185 0.3305 1883
1885 4 238.9473 271.9196 52.7853 0.2432 1884
1886 4 238.5938 271.1852 53.6505 0.1971 1885
1887 4 237.8342 270.421 53.9773 0.1652 1886
1888 4 237.0288 270.3855 54.3074 0.2339 1887
1889 4 236.3229 269.7529 53.5836 0.2843 1888
1890 4 235.672 269.0185 54.2688 0.2011 1889
1891 4 235.0623 268.2451 53.7323 0.2161 1890
1892 4 234.568 267.3791 53.5648 0.2474 1891
1893 4 234.1368 266.6767 54.0492 0.211 1892
1894 4 234.0464 266.4273 56.2489 0.229 1893
1895 4 233.7192 265.3314 56.2489 0.2516 1894
1896 4 232.8463 264.6518 56.0311 0.2193 1895
1897 4 232.2423 264.0752 54.9332 0.217 1896
1898 4 231.7206 263.2699 54.9489 0.2288 1897
1899 4 231.0102 262.9015 55.5892 0.2543 1898
1900 4 230.794 262.2483 55.9908 0.2587 1899
1901 4 230.6007 261.3857 56.5454 0.3432 1900
1902 4 230.0641 260.4819 55.5845 0.2424 1901
1903 4 229.8296 259.6251 54.5714 0.4277 1902
1904 4 229.5962 258.7854 54.6501 0.2934 1903
1905 4 228.8092 258.3598 55.8144 0.3215 1904
1906 4 228.5026 257.4057 56.4029 0.2382 1905
1907 4 228.5884 256.5981 56.84 0.1876 1906
1908 4 228.2589 255.5055 56.8851 0.1709 1907
1909 4 227.5942 254.7322 57.3448 0.1963 1908
1910 4 226.8598 254.1671 56.6222 0.2669 1909
1911 4 226.1665 253.3377 56.9898 0.1986 1910
1912 4 225.9045 252.379 57.12 0.1984 1911
1913 4 225.3989 251.3608 57.3017 0.2666 1912
1914 4 225.1449 250.7328 58.3472 0.2994 1913
1915 4 224.6438 250.1505 59.6285 0.2255 1914
1916 4 224.621 249.2078 59.0848 0.3197 1915
1917 4 223.9094 248.5718 59.64 0.2767 1916
1918 4 223.8808 247.9574 59.8441 0.3122 1917
1919 4 223.0125 247.5994 59.3158 0.2549 1918
1920 4 222.9656 246.6464 60.48 0.3051 1919
1921 4 222.2849 246.1327 61.6753 0.1889 1920
1922 4 221.4841 245.5882 61.88 0.1873 1921
1923 4 221.0059 245.0402 60.1888 0.2364 1922
1924 4 220.4705 244.8057 60.76 0.1271 1923
1925 4 219.6491 244.1296 60.48 0.2288 1924
1926 4 219.2224 243.7635 62.5162 0.2321 1925
1927 4 218.6321 243.1309 63.4094 0.2669 1926
1928 4 218.3736 242.3232 64.4028 0.3264 1927
1929 4 217.5625 241.7592 64.3283 0.309 1928
1930 4 216.8155 240.9344 64.12 0.3726 1929
1931 4 216.0696 240.0947 64.3737 0.5053 1930
1932 4 215.4655 239.3626 65.2288 0.5131 1931
1933 4 215.0182 238.5366 66.0988 0.4272 1932
1934 4 214.1248 237.9451 66.5414 0.3382 1933
1935 4 213.3743 237.1054 66.6534 0.3432 1934
1936 4 213.4693 236.236 66.9186 0.2671 1935
1937 4 212.6204 235.6663 65.8 0.3358 1936
1938 4 212.4374 234.7751 66.642 0.1922 1937
1939 4 211.7498 234.3141 67.0466 0.3437 1938
1940 4 211.2522 233.6048 67.7359 0.482 1939
1941 4 210.5726 232.78 67.7757 0.3434 1940
1942 4 209.9023 232.041 67.1216 0.3281 1941
1943 4 209.4515 231.1921 66.9393 0.3765 1942
1944 4 208.9951 230.3776 67.6855 0.353 1943
1945 4 208.4814 229.69 68.88 0.4491 1944
1946 4 207.9792 228.7222 68.698 0.2569 1945
1947 4 207.5113 228.228 69.953 0.3875 1946
1948 4 207.0137 227.4913 70.5186 0.2924 1947
1949 4 206.3925 226.6939 70.74 0.4721 1948
1950 4 205.5768 225.7146 68.9307 0.2469 1949
1951 4 205.0071 225.0488 69.7799 0.3204 1950
1952 4 204.355 224.2858 69.19 0.2288 1951
1953 4 203.8883 223.7607 70.6776 0.3775 1952
1954 4 203.6961 223.0514 70.6726 0.3268 1953
1955 4 202.9788 222.6521 71.4692 0.472 1954
1956 4 202.6138 221.6969 71.6864 0.3536 1955
1957 4 201.9743 221.0116 72.142 0.3725 1956
1958 4 201.36 220.1559 71.2379 0.2436 1957
1959 4 201.1838 219.9088 72.266 0.1144 1958
1960 4 200.812 219.171 73.67 0.1657 1959
1961 4 200.2892 218.226 74.403 0.1977 1960
1962 4 199.8465 217.2227 73.7769 0.2776 1961
1963 4 199.5228 216.3704 72.6037 0.2765 1962
1964 4 198.8009 215.5696 72.4802 0.394 1963
1965 4 198.2403 214.6624 72.0619 0.2288 1964
1966 4 198.0161 214.0893 74.1482 0.2818 1965
1967 4 197.5082 213.3343 75.0126 0.4173 1966
1968 4 196.9167 212.538 74.6911 0.2423 1967
1969 4 196.5472 211.7372 75.3514 0.3432 1968
1970 4 195.9706 211.0211 75.7884 0.4558 1969
1971 4 195.6549 210.1459 75.7711 0.3156 1970
1972 4 194.9628 209.7684 74.2092 0.4919 1971
1973 4 194.5944 208.8052 75.0795 0.395 1972
1974 4 194.2237 207.9346 75.8545 0.4263 1973
1975 4 192.9001 206.7242 77.1 0.4235 1974
1976 4 192.4151 206.031 77.5869 0.3298 1975
1977 4 191.8946 205.3903 77.3111 0.2567 1976
1978 4 191.5708 204.6536 77.28 0.2584 1977
1979 4 190.8604 203.9763 77.9212 0.5339 1978
1980 4 190.7689 203.4467 79.8238 0.3861 1979
1981 4 190.2472 202.7317 80.0873 0.4454 1980
1982 4 190.0276 201.7055 80.2984 0.3557 1981
1983 4 189.2473 201.1518 80.0103 0.3756 1982
1984 4 189.0071 200.3945 78.5932 0.3821 1983
1985 4 188.7646 199.9083 80.1206 0.2245 1984
1986 4 188.2612 199.2287 79.6816 0.3159 1985
1987 4 187.3437 198.7471 79.002 0.4299 1986
1988 4 186.6425 197.9566 79.469 0.3586 1987
1989 4 185.9526 197.4601 80.3799 0.4454 1988
1990 4 185.5728 197.1981 82.04 0.4195 1989
1991 4 185.1312 196.1903 82.2343 0.3686 1990
1992 4 184.3464 195.4181 82.7114 0.3313 1991
1993 4 183.6074 194.623 83.4165 0.3811 1992
1994 4 183.3294 193.5476 83.72 0.4602 1993
1995 4 182.7197 192.732 83.5853 0.3615 1994
1996 4 182.1214 191.8294 83.8956 0.353 1995
1997 4 181.4773 191.1384 82.88 0.3813 1996
1998 4 180.9716 190.2094 82.9116 0.3038 1997
1999 4 180.315 189.4178 82.88 0.3704 1998
2000 4 179.608 189.0014 83.54 0.2319 1999
2001 4 179.3998 188.1811 84.5513 0.3051 2000
2002 4 178.9124 187.33 84.6866 0.3691 2001
2003 4 178.0201 186.758 84.9971 0.3392 2002
2004 4 177.5728 185.8245 84.84 0.2953 2003
2005 4 177.0923 184.8773 84.0062 0.4058 2004
2006 4 176.6096 184.0833 84.0118 0.321 2005
2007 4 175.8397 183.4953 84.5995 0.4174 2006
2008 4 175.4873 182.9439 85.8561 0.3348 2007
2009 4 174.9336 182.158 86.6746 0.2415 2008
2010 4 174.6774 181.324 85.9636 0.4307 2009
2011 4 174.3399 180.5953 87.08 0.3747 2010
2012 4 173.6386 179.934 86.8935 0.4109 2011
2013 4 173.3812 178.9754 86.8045 0.3424 2012
2014 4 173.0769 178.3324 87.3152 0.2388 2013
2015 4 172.8287 177.423 86.133 0.3051 2014
2016 4 172.0576 176.6977 86.5354 0.4068 2015
2017 4 171.6938 176.128 88.2837 0.3386 2016
2018 4 171.1985 175.2608 89.0798 0.2352 2017
2019 4 170.6619 174.6831 89.7005 0.3368 2018
2020 4 170.1563 173.745 88.7788 0.2916 2019
2021 4 169.5076 173.054 89.32 0.3295 2020
2022 4 169.0729 172.3802 88.2059 0.3099 2021
2023 4 168.3373 171.695 88.4366 0.1781 2022
2024 4 167.5834 171.2614 89.6221 0.3887 2023
2025 4 167.0675 170.5761 90.72 0.3487 2024
2026 4 166.6922 169.5774 90.9504 0.2736 2025
2027 4 166.0104 168.6805 90.8214 0.3615 2026
2028 4 165.5334 167.8648 89.4449 0.4909 2027
2029 4 164.776 167.2093 89.5843 0.4261 2028
2030 4 164.2018 166.2575 89.6132 0.3665 2029
2031 4 163.8826 165.6604 91.0482 0.337 2030
2032 4 163.7007 164.641 90.5915 0.3375 2031
2033 4 163.3964 163.616 91.0115 0.2341 2032
2034 4 163.3312 162.7351 91.56 0.2229 2033
2035 4 162.8347 161.9069 91.9881 0.3491 2034
2036 4 162.0785 161.137 92.694 0.2981 2035
2037 4 161.1759 160.5066 93.1837 0.2377 2036
2038 4 160.7595 159.5045 93.2467 0.2034 2037
2039 4 160.2561 158.5721 93.7045 0.2094 2038
2040 4 159.7493 157.9235 93.0404 0.2898 2039
2041 4 159.461 156.9625 93.5558 0.2677 2040
2042 4 159.135 156.029 94.5098 0.2206 2041
2043 4 158.6042 155.1664 95.1686 0.1738 2042
2044 4 158.2884 154.0888 94.92 0.1192 2043
2045 4 157.753 153.2171 95.2812 0.3227 2044
2046 4 157.4236 152.1291 95.2 0.3284 2045
2047 4 157.0575 151.0549 95.4198 0.2915 2046
2048 4 156.6616 150.198 96.8103 0.2605 2047
2049 4 156.2304 149.3995 97.7693 0.2601 2048
2050 4 155.7579 148.5976 97.071 0.3911 2049
2051 4 155.3323 147.7636 96.9422 0.3122 2050
2052 4 154.8976 146.9548 98.4326 0.1401 2051
2053 4 154.3245 146.0613 98.84 0.1144 2052
2054 4 153.6049 145.3143 98.8308 0.1182 2053
2055 4 152.8155 144.5398 98.4931 0.1898 2054
2056 4 152.2458 143.5926 98.7792 0.1846 2055
2057 4 151.5537 142.8616 99.12 0.3122 2056
2058 4 150.7563 142.2644 98.7109 0.2288 2057
2059 4 149.9933 141.8331 99.6128 0.2669 2058
2060 4 149.7004 140.9419 100.6138 0.3392 2059
2061 4 149.3698 139.9329 101.39 0.2084 2060
2062 4 149.1593 138.8553 102.0124 0.124 2061
2063 4 148.5187 137.9264 102.2 0.1144 2062
2064 4 147.6549 137.3143 102.4666 0.1144 2063
2065 4 146.9937 136.4243 102.48 0.1336 2064
2066 4 146.4755 135.4599 102.7869 0.1725 2065
2067 4 146.2146 134.4349 103.1414 0.1635 2066
2068 4 145.7559 133.5448 103.9004 0.1144 2067
2069 4 145.3418 132.5198 104.16 0.1144 2068
2070 4 144.4769 131.8952 104.2272 0.1225 2069
2071 4 143.7081 131.1173 104.4291 0.2116 2070
2072 4 143.5617 130.5693 106.3866 0.167 2071
2073 4 143.1201 129.7182 106.6985 0.1939 2072
2074 4 142.7815 128.7927 106.2384 0.2288 2073
2075 4 142.4257 127.8614 106.7878 0.1907 2074
2076 4 142.0779 127.0458 107.8 0.1714 2075
2077 4 141.7038 125.9922 107.7997 0.1907 2076
2078 4 141.0678 125.109 107.8246 0.1325 2077
2079 4 140.2292 124.5278 108.5468 0.1144 2078
2080 4 139.4547 123.7064 108.64 0.1144 2079
2081 4 138.8587 122.9651 109.482 0.1144 2080
2082 4 138.5338 122.0202 109.9134 0.1312 2081
2083 4 137.9515 121.089 110.2469 0.1191 2082
2084 4 137.1919 120.3133 111.0547 0.1514 2083
2085 4 136.7034 119.3112 111.517 0.2034 2084
2086 4 136.16 118.3376 112.0 0.162 2085
2087 4 136.033 117.3241 112.572 0.116 2086
2088 4 136.2298 116.2876 113.3457 0.1341 2087
2089 4 136.0857 115.1791 113.68 0.1487 2088
2090 4 135.7676 114.0822 113.68 0.2288 2089
2091 4 135.3981 113.5568 113.96 0.3382 2090
2092 4 134.8776 112.7799 114.7471 0.3216 2091
2093 4 134.8421 111.7206 115.0932 0.265 2092
2094 4 135.4416 110.8978 115.4829 0.2255 2093
2095 4 135.6933 110.0838 114.0 0.2614 2094
2096 4 135.6784 109.1147 114.408 0.2728 2095
2097 4 135.9644 108.3403 116.1345 0.2731 2096
2098 4 135.7734 107.3832 116.247 0.2754 2097
2099 4 135.8157 106.3778 116.713 0.1801 2098
2100 4 135.7562 105.2764 117.2979 0.2305 2099
2101 4 135.4313 104.1866 117.4362 0.2765 2100
2102 4 135.1762 103.141 118.1471 0.2258 2101
2103 4 134.6808 102.7232 116.5688 0.1973 2102
2104 4 134.6305 101.8254 115.64 0.2256 2103
2105 4 134.6488 100.7918 116.0944 0.1144 2104
2106 4 134.6911 100.0884 117.6512 0.148 2105
2107 4 134.7815 99.3526 118.72 0.3813 2106
2108 4 135.2116 98.4157 118.2686 0.3241 2107
2109 4 135.2437 97.7976 116.3408 0.2519 2108
2110 4 135.54 96.8788 117.32 0.1947 2109
2111 4 135.6384 96.0939 116.9518 0.2655 2110
2112 4 135.5686 95.3231 116.0323 0.2111 2111
2113 4 135.961 94.9299 114.4307 0.2341 2112
2114 4 136.247 93.8935 113.96 0.2448 2113
2115 4 136.3568 92.8218 114.1753 0.2625 2114
2116 4 136.4529 91.8987 115.36 0.1849 2115
2117 4 137.0512 91.0443 115.5636 0.2385 2116
2118 4 136.9402 90.948 118.258 0.1332 2117
2119 4 136.9368 90.9226 121.0527 0.1144 2118
2120 4 137.0512 90.5832 123.489 0.1144 2119
2121 4 137.0638 89.7208 125.1228 0.1144 2120
2122 4 137.0215 89.0255 127.1393 0.1349 2121
2123 4 137.0592 88.0054 127.9911 0.2262 2122
2124 4 137.1805 86.96 128.7784 0.1232 2123
2125 4 137.8566 86.1886 129.0635 0.1719 2124
2126 4 138.0808 85.5975 129.8321 0.2235 2125
2127 4 138.6082 84.7646 130.188 0.1144 2126
2128 4 139.2008 83.8653 130.76 0.2266 2127
2129 4 139.465 83.1791 129.3804 0.1773 2128
2130 4 140.2121 82.5405 129.2609 0.1562 2129
2131 4 140.8264 81.6683 129.08 0.1182 2130
2132 4 141.6215 80.9534 129.0187 0.1144 2131
2133 4 142.5664 80.3992 128.5889 0.1144 2132
2134 4 143.1178 79.4848 128.3582 0.1144 2133
2135 4 143.2288 78.4465 128.4875 0.1144 2134
2136 4 143.0149 77.6787 129.3454 0.1675 2135
2137 4 143.1522 77.233 131.0431 0.2472 2136
2138 4 143.4702 76.4309 132.16 0.2478 2137
2139 4 143.8706 75.5771 132.6601 0.2069 2138
2140 4 143.7962 74.8564 134.1166 0.1254 2139
2141 4 143.3032 74.0542 135.2425 0.1144 2140
2142 4 143.0801 73.2361 136.2155 0.1468 2141
2143 4 143.2174 72.1136 136.08 0.2382 2142
2144 4 143.4576 71.3856 136.64 0.1398 2143
2145 4 135.3993 113.6063 114.2098 0.3051 2090
2146 4 134.6705 113.0582 113.1259 0.2772 2145
2147 4 134.2839 112.9949 114.6107 0.3276 2146
2148 4 133.7771 112.7324 116.48 0.2415 2147
2149 4 133.0724 112.0937 117.7081 0.2775 2148
2150 4 132.9751 111.1348 118.6234 0.2504 2149
2151 4 132.3414 110.3951 118.454 0.1563 2150
2152 4 131.56 110.0009 119.576 0.273 2151
2153 4 131.2111 109.3296 121.2224 0.1453 2152
2154 4 130.6368 108.7944 122.2931 0.2055 2153
2155 4 129.9607 108.2954 121.2926 0.265 2154
2156 4 129.5225 107.9852 122.703 0.1314 2155
2157 4 129.725 107.3733 124.2497 0.1478 2156
2158 4 129.2892 106.8544 123.7054 0.2288 2157
2159 4 128.5948 106.3221 124.88 0.2314 2158
2160 4 128.3431 105.2986 125.5346 0.1652 2159
2161 4 127.4553 104.8079 126.28 0.1144 2160
2162 4 126.8971 104.0031 127.073 0.2605 2161
2163 4 125.9418 103.4019 127.12 0.2765 2162
2164 4 125.1742 102.8517 127.9116 0.1907 2163
2165 4 124.4523 102.6348 129.64 0.1271 2164
2166 4 123.5692 101.9666 129.92 0.1333 2165
2167 4 122.8233 101.3039 130.7348 0.1265 2166
2168 4 121.8028 100.8097 130.76 0.131 2167
2169 4 120.9437 100.4054 131.224 0.2008 2168
2170 4 120.0754 99.7797 130.6836 0.1849 2169
2171 4 119.4061 99.3095 129.1987 0.1302 2170
2172 4 118.515 99.143 128.6659 0.1144 2171
2173 4 117.6696 98.5148 128.24 0.1144 2172
2174 4 116.5496 98.384 128.4363 0.1144 2173
2175 4 115.409 98.384 128.52 0.1194 2174
2176 4 114.5167 98.384 129.7778 0.1619 2175
2177 4 113.8957 98.4984 132.0063 0.2288 2176
2178 4 113.0108 98.9001 132.0852 0.2868 2177
2179 4 112.0936 99.2735 131.3301 0.2418 2178
2180 4 111.1802 99.3057 131.068 0.2135 2179
2181 4 110.123 99.362 131.0397 0.2287 2180
2182 4 109.268 99.4342 132.02 0.2431 2181
2183 4 108.3749 99.0196 131.6311 0.3178 2182
2184 4 107.9407 98.8416 132.7418 0.3199 2183
2185 4 107.5813 98.384 132.7782 0.1477 2184
2186 4 107.269 98.023 131.2394 0.2898 2185
2187 4 106.4616 97.3663 131.6078 0.1263 2186
2188 4 105.8261 97.391 133.2612 0.1144 2187
2189 4 105.6227 96.6324 133.56 0.1271 2188
2190 4 105.4783 95.6784 132.9051 0.1907 2189
2191 4 104.7904 95.5017 131.4712 0.1504 2190
2192 4 104.719 94.465 130.975 0.2004 2191
2193 4 104.7546 93.4246 131.0512 0.1788 2192
2194 4 104.9176 92.3282 131.0501 0.1566 2193
2195 4 105.1714 91.5068 129.8564 0.1522 2194
2196 4 104.9646 90.7354 129.5868 0.2288 2195
2197 4 105.1305 90.376 131.8929 0.1715 2196
2198 4 105.0192 89.9533 133.387 0.313 2197
2199 4 104.676 89.1177 132.6399 0.1953 2198
2200 4 104.4472 88.307 133.5298 0.2743 2199
2201 4 104.3328 87.3038 132.4621 0.2692 2200
2202 4 104.0619 86.414 130.9991 0.1921 2201
2203 4 103.2351 85.8715 130.3224 0.2015 2202
2204 4 103.0362 85.1773 128.8319 0.1907 2203
2205 4 103.293 84.8392 127.1651 0.155 2204
2206 4 103.6284 83.8574 126.84 0.1981 2205
2207 4 102.9944 83.0582 127.132 0.1682 2206
2208 4 102.325 82.3305 126.9036 0.3387 2207
2209 4 102.1894 81.4099 126.5561 0.1382 2208
2210 4 101.5258 80.9671 124.6666 0.2407 2209
2211 4 101.2654 80.3004 123.9762 0.1228 2210
2212 4 101.538 79.6142 124.1198 0.2542 2211
2213 4 101.5872 78.8216 124.04 0.2542 2212
2214 4 107.6236 98.956 132.314 0.249 2183
2215 4 107.0173 99.6743 131.8738 0.2094 2214
2216 4 106.4612 100.224 130.5581 0.1718 2215
2217 4 105.7241 100.6961 131.5591 0.1652 2216
2218 4 105.3258 101.2052 133.0 0.2547 2217
2219 4 104.5105 101.914 132.7306 0.2672 2218
2220 4 103.7482 102.3552 133.7563 0.1605 2219
2221 4 103.0297 102.8874 134.3734 0.1922 2220
2222 4 102.4516 103.6337 134.0268 0.2288 2221
2223 4 101.816 103.9133 134.2132 0.2288 2222
2224 4 101.6215 104.0517 134.9334 0.1416 2222
2225 4 100.8323 104.4483 134.7819 0.2519 2224
2226 4 100.2006 104.9818 135.4564 0.1777 2225
2227 4 99.5304 105.5897 134.6374 0.1144 2226
2228 4 99.1649 106.396 135.5973 0.142 2227
2229 4 98.4944 106.9781 136.8906 0.1144 2228
2230 4 97.8302 107.3853 138.1134 0.2188 2229
2231 4 97.2462 107.7832 139.806 0.1657 2230
2232 4 97.0504 108.4184 139.7536 0.2012 2231
2233 4 96.6121 109.1376 140.4455 0.2718 2232
2234 4 96.2954 109.7806 141.9558 0.2051 2233
2235 4 95.3715 109.824 143.2668 0.2034 2234
2236 4 94.4802 110.2816 143.5031 0.2134 2235
2237 4 93.6863 110.4196 144.8868 0.1568 2236
2238 4 93.1176 111.073 144.9384 0.1398 2237
2239 4 92.3406 110.968 143.7419 0.2631 2238
2240 4 91.5187 110.8489 145.4379 0.1954 2239
2241 4 90.5336 110.5398 146.5738 0.1652 2240
2242 4 89.9027 110.7393 148.6492 0.178 2241
2243 4 88.9348 111.0824 147.9848 0.2539 2242
2244 4 87.9145 110.9666 146.886 0.1586 2243
2245 4 86.8543 111.2734 146.7357 0.1652 2244
2246 4 85.9644 111.8899 147.499 0.1652 2245
2247 4 85.1134 112.2264 148.4115 0.1905 2246
2248 4 84.7254 112.2592 150.6086 0.1499 2247
2249 4 83.9685 112.6759 151.5816 0.2261 2248
2250 4 83.2832 112.4552 149.8 0.1525 2249
2251 4 223.8064 247.0079 61.161 0.2799 1920
2252 4 224.224 247.9048 59.92 0.2796 2251
2253 4 248.3876 280.598 49.28 0.3178 1869
2254 4 248.5306 279.4792 50.3552 0.2932 2253
2255 4 249.3497 278.9861 51.3752 0.2613 2254
2256 4 249.1907 278.0355 50.5926 0.1907 2255
2257 4 249.5064 277.1512 51.711 0.242 2256
2258 4 249.527 276.2806 52.5893 0.2756 2257
2259 4 250.3232 275.6662 51.8263 0.138 2258
2260 4 250.5463 274.6538 52.3508 0.2656 2259
2261 4 250.9032 273.8999 52.4465 0.1332 2260
2262 4 250.8792 272.812 52.92 0.1707 2261
2263 4 251.227 271.8853 53.2734 0.2374 2262
2264 4 251.6583 271.239 53.7068 0.2372 2263
2265 4 251.7944 270.4576 54.2497 0.2288 2264
2266 4 251.7944 269.5447 55.0642 0.2288 2265
2267 4 251.68 268.8469 54.962 0.3373 2266
2268 4 252.1902 268.165 55.5307 0.115 2267
2269 4 252.7222 267.3551 54.7929 0.2075 2268
2270 4 253.1478 266.5394 56.1554 0.2224 2269
2271 4 253.7323 265.6059 56.203 0.2669 2270
2272 4 253.396 264.725 56.5452 0.2542 2271
2273 4 253.1066 263.7778 56.3046 0.2288 2272
2274 4 253.6751 262.8489 56.3634 0.2504 2273
2275 4 254.3112 262.2197 56.6989 0.3893 2274
2276 4 254.6544 261.404 58.002 0.2911 2275
2277 4 254.5812 260.3504 57.6265 0.1184 2276
2278 4 253.9188 259.9088 56.7602 0.1326 2277
2279 4 253.7312 259.3448 57.5523 0.3715 2278
2280 4 253.865 258.5577 57.1096 0.178 2279
2281 4 254.8043 258.417 57.148 0.323 2280
2282 4 255.6325 258.0944 58.0398 0.2039 2281
2283 4 256.3315 257.4389 58.3862 0.1652 2282
2284 4 257.3451 257.154 58.7997 0.2627 2283
2285 4 258.147 256.8612 60.1888 0.1785 2284
2286 4 259.1412 256.4848 60.2 0.243 2285
2287 4 259.8859 256.8989 61.3021 0.3069 2286
2288 4 260.641 257.5144 62.6268 0.1907 2287
2289 4 261.4395 258.1802 63.7185 0.2503 2288
2290 4 261.9463 257.8656 65.1568 0.1144 2289
2291 4 262.4691 258.3827 66.36 0.1144 2290
2292 4 263.1543 258.7579 64.6996 0.1968 2291
2293 4 264.0146 259.0165 63.9954 0.2161 2292
2294 4 265.0065 259.4295 63.84 0.2722 2293
2295 4 265.6746 259.5976 65.3114 0.269 2294
2296 4 266.5074 259.4558 65.9789 0.2196 2295
2297 4 267.0714 258.6778 66.6439 0.2637 2296
2298 4 268.0232 258.6275 67.4579 0.1433 2297
2299 4 268.6318 257.9663 67.7295 0.2168 2298
2300 4 269.5687 257.376 68.2223 0.2438 2299
2301 4 270.3261 256.8337 68.8433 0.1525 2300
2302 4 270.1476 256.6084 66.3426 0.1834 2301
2303 4 270.7871 256.5981 65.24 0.1525 2302
2304 4 271.128 256.4699 66.9774 0.2399 2303
2305 4 271.5822 256.3326 69.3199 0.3499 2304
2306 4 272.4619 255.9757 69.1911 0.233 2305
2307 4 272.9447 255.3934 70.7585 0.1144 2306
2308 4 273.416 254.8409 70.0694 0.2082 2307
2309 4 274.0704 254.2048 70.6558 0.2043 2308
2310 4 275.0691 253.8067 70.5488 0.2692 2309
2311 4 275.7189 252.951 70.8397 0.2028 2310
2312 4 276.7176 252.7004 70.4701 0.1144 2311
2313 4 277.2701 252.4808 72.3192 0.1144 2312
2314 4 278.2803 252.1765 73.1259 0.1223 2313
2315 4 279.311 251.7361 73.36 0.1673 2314
2316 4 280.0798 250.9456 73.8038 0.1907 2315
2317 4 280.5786 250.0315 74.1401 0.2049 2316
2318 4 281.4801 249.6208 73.64 0.1314 2317
2319 4 282.1104 248.9722 74.7093 0.2135 2318
2320 4 282.1928 247.9677 74.8362 0.2397 2319
2321 4 282.7385 247.255 75.9433 0.2288 2320
2322 4 283.4706 246.8672 76.979 0.1185 2321
2323 4 283.7028 245.7884 76.72 0.1144 2322
2324 4 283.9294 244.6913 76.72 0.1144 2323
2325 4 284.8308 244.0381 76.7138 0.1144 2324
2326 4 285.3056 243.1229 76.44 0.1144 2325
2327 4 285.4886 242.4159 77.8445 0.1507 2326
2328 4 285.476 241.6082 78.1063 0.2577 2327
2329 4 286.1659 240.7708 78.4 0.2346 2328
2330 4 286.4793 239.8339 79.2714 0.1907 2329
2331 4 287.4254 239.2973 79.3766 0.2703 2330
2332 4 288.4093 238.9187 80.0892 0.1144 2331
2333 4 288.6552 238.2758 82.0187 0.1994 2332
2334 4 289.3336 238.1808 80.421 0.1743 2333
2335 4 289.7626 237.6145 78.797 0.3321 2334
2336 4 290.2408 237.7918 79.8389 0.1907 2335
2337 4 290.8208 237.0265 81.3596 0.1907 2336
2338 4 291.402 236.2612 82.88 0.1907 2337
2339 4 291.768 235.8928 83.5344 0.1144 2338
2340 4 292.2703 235.7292 85.9606 0.1144 2339
2341 4 292.5723 234.9776 87.0643 0.1144 2340
2342 4 292.6352 233.853 86.8 0.1144 2341
2343 4 292.6352 232.709 86.8 0.1144 2342
2344 4 292.6283 231.5868 87.0794 0.1405 2343
2345 4 292.7496 230.7448 87.92 0.178 2344
2346 4 291.1549 236.3698 82.885 0.1265 2338
2347 4 290.7076 237.1066 84.3951 0.2151 2346
2348 4 290.2328 237.7232 85.68 0.1525 2347
2349 4 260.3744 257.5144 63.0 0.1652 2288
2350 4 247.8796 280.4196 48.72 0.2415 2253
2351 4 256.0112 296.6975 44.9501 0.3236 1849
2352 4 254.9015 296.7364 45.6288 0.2929 2351
2353 4 253.9497 296.8577 44.9366 0.3467 2352
2354 4 253.0974 296.7479 45.8354 0.1963 2353
2355 4 252.562 297.4995 45.8088 0.2974 2354
2356 4 252.061 298.2625 46.1437 0.1754 2355
2357 4 251.7178 298.9272 45.7472 0.281 2356
2358 4 251.0188 299.7028 46.1378 0.2444 2357
2359 4 250.8792 300.5288 45.9091 0.1265 2358
2360 4 250.3484 300.9715 45.1931 0.1144 2359
2361 4 249.4892 301.0676 46.3456 0.1811 2360
2362 4 248.4951 300.9864 46.9482 0.1591 2361
2363 4 247.5307 301.1443 46.9288 0.2089 2362
2364 4 246.5 301.2198 46.762 0.178 2363
2365 4 245.4887 301.6248 47.0109 0.1915 2364
2366 4 244.6021 302.0492 46.2 0.1165 2365
2367 4 244.3801 302.9049 46.5077 0.2556 2366
2368 4 243.863 303.8075 47.2077 0.1602 2367
2369 4 243.4729 304.5568 46.9384 0.1739 2368
2370 4 243.4672 305.6127 46.7082 0.2855 2369
2371 4 243.5542 306.4707 47.4116 0.3405 2370
2372 4 243.577 307.3951 48.5206 0.3191 2371
2373 4 243.9992 308.1318 48.7589 0.2129 2372
2374 4 243.5576 308.8972 48.5593 0.1179 2373
2375 4 243.5576 309.6362 46.7286 0.2052 2374
2376 4 243.2144 310.4267 45.4168 0.1329 2375
2377 4 243.434 311.3648 45.8693 0.2063 2376
2378 4 243.4066 312.0512 47.6 0.2262 2377
2379 4 243.0108 313.0728 47.1414 0.1305 2378
2380 4 242.5349 313.9571 46.5548 0.2086 2379
2381 4 242.1676 315.0187 46.4145 0.2542 2380
2382 4 241.8256 315.99 45.876 0.1723 2381
2383 4 241.1884 316.8388 45.64 0.2481 2382
2384 4 240.1233 317.1145 45.6218 0.1734 2383
2385 4 239.3202 317.3811 45.1825 0.1563 2384
2386 4 238.349 317.6934 45.1732 0.1953 2385
2387 4 237.7953 318.612 45.5972 0.1612 2386
2388 4 237.2816 319.5112 44.8636 0.1991 2387
2389 4 236.4648 320.185 44.8146 0.1443 2388
2390 4 235.7201 320.6666 44.24 0.1144 2389
2391 4 235.1606 321.6642 44.24 0.1144 2390
2392 4 234.544 322.5565 43.701 0.1144 2391
2393 4 234.099 323.5735 43.96 0.1144 2392
2394 4 233.9354 324.6786 43.7427 0.1144 2393
2395 4 233.1426 325.2792 43.68 0.1144 2394
2396 4 232.7811 326.3386 43.615 0.1144 2395
2397 4 232.0032 326.9792 43.4 0.1144 2396
2398 4 231.6714 328.002 43.4 0.1144 2397
2399 4 231.3637 329.0762 43.4 0.1144 2398
2400 4 231.1429 330.1264 43.209 0.1144 2399
2401 4 230.7723 330.7579 42.6717 0.2008 2400
2402 4 230.6304 331.7543 43.4437 0.1678 2401
2403 4 230.5961 332.8846 43.12 0.1398 2402
2404 4 230.341 333.9828 43.4 0.1489 2403
2405 4 229.9543 335.0318 43.12 0.1244 2404
2406 4 229.7484 336.1381 43.12 0.1144 2405
2407 4 229.5711 337.2649 43.12 0.1144 2406
2408 4 229.4864 338.346 42.5877 0.1144 2407
2409 4 229.0723 339.3539 43.12 0.1144 2408
2410 4 229.0288 340.4544 43.12 0.1144 2409
2411 4 290.1184 350.8454 35.0 0.3686 1682
2412 4 290.4113 349.9439 34.1653 0.2466 2411
2413 4 289.8027 349.4085 33.7159 0.1479 2412
2414 4 290.2328 348.7106 35.1868 0.3321 2413
2415 4 290.4948 347.7119 35.56 0.2963 2414
2416 4 290.0166 346.8482 34.7208 0.3306 2415
2417 4 289.8267 345.9353 35.4668 0.2613 2416
2418 4 289.7752 345.0373 33.8705 0.1435 2417
2419 4 289.6608 343.9882 33.1139 0.2542 2418
2420 4 289.7798 343.0753 33.6806 0.208 2419
2421 4 289.7752 342.175 34.5044 0.2156 2420
2422 4 290.1378 341.1282 34.44 0.1179 2421
2423 4 290.1184 340.6603 32.5077 0.3472 2422
2424 4 290.1184 339.768 33.32 0.2415 2423
2425 4 290.29 339.4065 32.8076 0.2082 2424
2426 4 290.6492 339.196 30.3363 0.2288 2425
2427 4 291.299 339.5323 31.306 0.2288 2426
2428 4 291.8321 339.871 30.9137 0.3713 2427
2429 4 292.7748 339.9911 31.1419 0.2288 2428
2430 4 293.3308 340.0151 32.2 0.2321 2429
2431 4 293.7872 340.7679 30.8314 0.2122 2430
2432 4 294.5869 340.8296 30.081 0.3149 2431
2433 4 295.3888 341.2632 30.7476 0.2161 2432
2434 4 296.3132 341.1397 29.7128 0.2791 2433
2435 4 297.4194 340.9131 29.96 0.1788 2434
2436 4 298.1447 340.9989 28.5631 0.2661 2435
2437 4 298.9192 341.6213 29.1942 0.2849 2436
2438 4 299.9053 342.0423 29.986 0.2629 2437
2439 4 300.6821 341.3993 29.7195 0.3051 2438
2440 4 301.6614 341.2186 29.3048 0.1683 2439
2441 4 302.6864 340.912 29.68 0.3548 2440
2442 4 303.303 340.2199 28.4917 0.341 2441
2443 4 304.2662 339.8172 27.7732 0.2851 2442
2444 4 305.067 339.3642 28.3984 0.171 2443
2445 4 305.6002 338.5794 28.94 0.1444 2444
2446 4 306.1344 337.9147 29.6363 0.2804 2445
2447 4 306.3655 337.8003 27.72 0.2755 2446
2448 4 307.2006 337.4262 27.7794 0.3077 2447
2449 4 307.8435 336.8886 28.7468 0.2211 2448
2450 4 308.6501 336.241 28.2559 0.3305 2449
2451 4 309.4074 335.9928 27.9028 0.2812 2450
2452 4 310.1933 335.4505 27.5775 0.3529 2451
2453 4 310.834 334.668 27.1043 0.37 2452
2454 4 311.7549 334.1075 26.6213 0.2924 2453
2455 4 312.8096 333.8615 27.1384 0.309 2454
2456 4 313.5578 333.1957 27.6273 0.3557 2455
2457 4 314.0566 332.5448 26.9713 0.3299 2456
2458 4 314.8929 332.0815 26.5826 0.2924 2457
2459 4 315.6536 331.3688 26.8442 0.2492 2458
2460 4 316.4762 330.7453 26.6924 0.1984 2459
2461 4 317.1694 330.2854 27.4565 0.3131 2460
2462 4 317.9165 330.6046 27.3935 0.316 2461
2463 4 318.4656 329.8575 27.4991 0.2241 2462
2464 4 318.604 328.8657 27.5164 0.3144 2463
2465 4 318.572 327.8006 28.3119 0.2524 2464
2466 4 318.9483 326.9609 29.3812 0.2161 2465
2467 4 319.7629 326.4473 28.5135 0.3273 2466
2468 4 320.5202 325.9096 28.6572 0.3073 2467
2469 4 321.297 325.206 28.6513 0.1497 2468
2470 4 321.996 324.634 27.8844 0.2924 2469
2471 4 322.7602 323.8618 28.1249 0.2669 2470
2472 4 323.2864 323.2658 28.84 0.1757 2471
2473 4 323.887 322.6057 28.1473 0.1496 2472
2474 4 324.3984 321.9102 27.9451 0.1803 2473
2475 4 324.9738 321.337 27.5022 0.1526 2474
2476 4 326.0148 320.9034 27.48 0.2161 2475
2477 4 326.7527 320.0763 27.3938 0.2034 2476
2478 4 326.8111 318.9666 26.9954 0.256 2477
2479 4 326.7264 317.8512 26.5798 0.2669 2478
2480 4 327.2412 317.3708 25.2857 0.2952 2479
2481 4 328.3406 317.2198 25.3772 0.3064 2480
2482 4 328.9995 316.7267 25.9823 0.22 2481
2483 4 329.7088 315.9579 25.947 0.3516 2482
2484 4 330.2511 315.1022 26.04 0.2509 2483
2485 4 330.6103 314.0795 25.6869 0.3305 2484
2486 4 330.5771 313.3096 24.4042 0.2615 2485
2487 4 331.2807 312.5614 23.4982 0.2221 2486
2488 4 332.2885 312.185 22.6657 0.2995 2487
2489 4 333.2312 311.6062 22.5624 0.2161 2488
2490 4 334.1624 311.2355 22.414 0.2334 2489
2491 4 335.152 311.3224 21.9624 0.3368 2490
2492 4 336.1552 311.7743 21.3206 0.2343 2491
2493 4 336.8519 311.6348 22.0352 0.2195 2492
2494 4 337.5967 310.9827 21.1904 0.2548 2493
2495 4 338.4181 310.7218 21.2789 0.2592 2494
2496 4 339.4648 310.596 21.4693 0.3053 2495
2497 4 340.2256 310.1407 21.5516 0.3298 2496
2498 4 340.9555 309.5687 22.526 0.2209 2497
2499 4 341.6053 309.3342 21.0 0.1652 2498
2500 4 342.628 308.9178 20.6268 0.2288 2499
2501 4 343.4196 309.7483 21.2587 0.1592 2500
2502 4 344.0706 310.6463 21.7641 0.1398 2501
2503 4 344.7581 311.4712 22.0494 0.1639 2502
2504 4 345.8461 311.1543 22.1822 0.1652 2503
2505 4 346.9741 311.1394 21.947 0.152 2504
2506 4 347.9247 310.8591 21.7479 0.1373 2505
2507 4 348.5448 309.8982 21.7862 0.1301 2506
2508 4 348.7884 308.832 21.6224 0.1271 2507
2509 4 348.8273 307.7017 21.5869 0.1334 2508
2510 4 348.7621 306.5794 21.5572 0.1464 2509
2511 4 348.2588 305.6951 21.3786 0.1525 2510
2512 4 348.0597 303.6634 19.4102 0.3116 2511
2513 4 348.8971 302.9335 19.32 0.3178 2512
2514 4 349.7963 302.27 19.465 0.287 2513
2515 4 350.6921 301.7231 19.7728 0.2712 2514
2516 4 351.3052 301.6842 19.8923 0.2148 2515
2517 4 352.0157 300.9338 19.5054 0.2796 2516
2518 4 352.4344 300.0163 20.16 0.1814 2517
2519 4 352.6792 299.1194 19.88 0.1584 2518
2520 4 353.2786 298.7041 19.0756 0.1398 2519
2521 4 353.6035 297.6985 19.3934 0.2977 2520
2522 4 353.5692 296.6289 18.7415 0.3153 2521
2523 4 353.4285 295.7526 18.6782 0.1255 2522
2524 4 353.48 294.8912 19.4062 0.3417 2523
2525 4 353.1528 293.8947 19.206 0.2313 2524
2526 4 353.2306 292.9178 18.76 0.3296 2525
2527 4 353.178 291.8561 19.32 0.1861 2526
2528 4 353.7442 290.8929 19.6078 0.1939 2527
2529 4 353.9399 289.8061 20.0869 0.2208 2528
2530 4 354.0783 288.7307 20.72 0.2025 2529
2531 4 354.64 288.288 19.32 0.1525 2530
2532 4 343.1371 308.4258 20.5128 0.2366 2500
2533 4 290.0921 338.4604 34.3658 0.1388 2424
2534 4 290.0681 337.6962 32.3868 0.2924 2533
2535 4 290.1047 337.4777 31.3883 0.1519 2534
2536 4 289.4103 336.7959 30.8266 0.2706 2535
2537 4 289.3588 335.8052 31.08 0.2542 2536
2538 4 289.3176 334.8888 29.9827 0.2542 2537
2539 4 289.5372 334.2219 28.9201 0.3969 2538
2540 4 289.3142 333.4131 29.8189 0.2867 2539
2541 4 289.0122 332.5722 30.6541 0.2061 2540
2542 4 288.2491 331.9064 30.4088 0.131 2541
2543 4 288.0958 331.1594 29.0746 0.1525 2542
2544 4 287.9448 330.5405 29.972 0.2796 2543
2545 4 287.819 329.7534 28.651 0.2039 2544
2546 4 287.6222 328.9275 28.2212 0.2415 2545
2547 4 287.2344 327.9974 28.0 0.2619 2546
2548 4 286.4061 327.43 28.5463 0.1818 2547
2549 4 285.3788 327.1485 27.9919 0.2734 2548
2550 4 284.8766 326.3946 26.9802 0.3022 2549
2551 4 284.0049 325.8123 26.8688 0.2417 2550
2552 4 283.4809 325.0962 26.9111 0.2415 2551
2553 4 283.1148 324.2988 27.1603 0.1528 2552
2554 4 282.2671 324.0929 26.476 0.117 2553
2555 4 281.2982 323.752 26.6874 0.1669 2554
2556 4 280.4196 323.8161 26.63 0.1611 2555
2557 4 279.5787 323.3745 26.857 0.2408 2556
2558 4 278.4976 323.0702 26.6916 0.2163 2557
2559 4 277.6259 322.9489 25.76 0.2853 2558
2560 4 276.9498 322.2396 26.3388 0.2186 2559
2561 4 275.9774 322.0703 25.7673 0.2288 2560
2562 4 274.981 321.9559 24.6616 0.3012 2561
2563 4 274.2431 321.8312 25.9028 0.2474 2562
2564 4 273.1449 321.9216 25.716 0.3025 2563
2565 4 272.4242 322.5028 24.638 0.2892 2564
2566 4 271.748 322.5508 22.7035 0.2638 2565
2567 4 270.8477 322.6892 23.0023 0.2004 2566
2568 4 269.857 322.862 22.4932 0.1907 2567
2569 4 269.412 322.8162 22.7172 0.2383 2568
2570 4 268.9544 322.4936 23.8 0.1398 2569
2571 4 269.2713 322.9512 22.4319 0.24 2568
2572 4 268.284 323.2006 22.0886 0.2415 2571
2573 4 267.3356 323.1892 21.7022 0.2669 2572
2574 4 266.3507 322.989 21.1994 0.2325 2573
2575 4 265.8301 323.4969 22.8928 0.1907 2574
2576 4 265.2982 323.9888 21.6639 0.2246 2575
2577 4 265.1872 324.7564 21.0683 0.1221 2576
2578 4 264.6083 325.3536 21.2783 0.2289 2577
2579 4 263.8007 325.6396 21.0157 0.1779 2578
2580 4 262.6956 325.5515 21.0356 0.3021 2579
2581 4 261.7072 325.5927 21.4749 0.1282 2580
2582 4 260.9281 325.7517 21.7305 0.2034 2581
2583 4 260.0575 325.7746 21.0339 0.1907 2582
2584 4 259.3448 325.905 21.3052 0.1456 2583
2585 4 258.7797 326.2139 19.3486 0.1671 2584
2586 4 257.7661 326.1498 19.1464 0.2288 2585
2587 4 257.4 326.3821 20.4674 0.1144 2586
2588 4 256.8108 325.7929 20.6774 0.2033 2587
2589 4 256.1473 325.2403 19.0994 0.2658 2588
2590 4 255.0914 325.1648 19.0725 0.2533 2589
2591 4 254.7345 324.6089 18.1877 0.2615 2590
2592 4 253.7872 324.1959 17.8245 0.2412 2591
2593 4 252.9567 323.5198 17.92 0.1234 2592
2594 4 252.0461 323.0873 17.5305 0.1429 2593
2595 4 251.1046 323.6079 17.3564 0.2542 2594
2596 4 250.3266 323.172 16.3918 0.2288 2595
2597 4 249.3028 322.8757 17.2875 0.1718 2596
2598 4 248.3166 322.9523 16.9501 0.2277 2597
2599 4 247.7904 322.9512 15.68 0.2669 2598
2600 4 289.4446 338.2614 32.2 0.2674 2534
2601 4 289.7752 339.3104 31.92 0.2669 2600
2602 4 293.2598 361.4102 35.4603 0.3043 1673
2603 4 293.5035 361.5601 38.1721 0.1891 2602
2604 4 294.1533 361.7282 39.6091 0.1271 2603
2605 4 294.9987 362.4787 39.6463 0.138 2604
2606 4 295.1612 363.4911 39.6082 0.1811 2605
2607 4 294.4782 364.3514 39.48 0.2161 2606
2608 4 293.9394 364.8811 39.8709 0.1565 2607
2609 4 293.4234 364.4143 42.0932 0.2669 2608
2610 4 293.436 364.7861 41.6783 0.1652 2609
2611 4 293.7609 365.6224 41.16 0.1485 2610
2612 4 294.572 366.2596 41.461 0.1923 2611
2613 4 295.1589 367.2274 41.7816 0.3514 2612
2614 4 295.4952 368.2708 42.1366 0.3822 2613
2615 4 295.6096 369.385 42.5919 0.2795 2614
2616 4 296.2331 370.0588 43.7928 0.185 2615
2617 4 296.5317 371.0942 43.7464 0.1497 2616
2618 4 297.3256 371.8 43.4 0.2288 2617
2619 4 292.4053 364.936 41.7189 0.3181 2609
2620 4 291.8802 365.0504 43.143 0.3432 2619
2621 4 290.7728 365.0321 43.5554 0.286 2620
2622 4 289.8976 364.7072 42.7706 0.2392 2621
2623 4 289.1368 364.7358 42.8515 0.2048 2622
2624 4 288.24 364.1386 43.5266 0.3156 2623
2625 4 287.3602 363.4614 43.68 0.4449 2624
2626 4 286.3112 363.5632 44.5917 0.3148 2625
2627 4 285.3834 363.832 45.808 0.1718 2626
2628 4 284.3172 363.6776 45.6646 0.2382 2627
2629 4 283.4443 363.0793 45.7114 0.272 2628
2630 4 282.5383 362.9866 46.6374 0.194 2629
2631 4 281.6173 362.6926 46.7496 0.1398 2630
2632 4 280.8188 363.403 46.6312 0.3362 2631
2633 4 279.7824 363.5174 47.031 0.3419 2632
2634 4 279.1463 362.9912 48.0472 0.3432 2633
2635 4 278.3947 362.4501 48.5447 0.2644 2634
2636 4 277.5367 362.4192 50.2354 0.1211 2635
2637 4 276.411 362.4718 50.4969 0.1662 2636
2638 4 275.3379 362.6789 49.9425 0.2415 2637
2639 4 274.4902 363.1399 49.84 0.2924 2638
2640 4 273.877 363.1319 51.6174 0.3344 2639
2641 4 273.0522 362.5588 51.9669 0.2843 2640
2642 4 272.2491 362.5588 50.4311 0.2571 2641
2643 4 271.3774 362.6308 51.52 0.1708 2642
2644 4 270.2677 362.4215 51.52 0.1165 2643
2645 4 269.2999 362.1618 50.7111 0.2004 2644
2646 4 268.7084 362.1801 52.0719 0.2321 2645
2647 4 267.7589 361.7454 51.333 0.2797 2646
2648 4 266.7808 361.5418 51.7672 0.2789 2647
2649 4 266.3209 361.6882 53.6942 0.3985 2648
2650 4 265.4057 362.0474 53.4526 0.2439 2649
2651 4 264.574 362.489 53.4411 0.2783 2650
2652 4 263.954 362.7624 55.3714 0.1711 2651
2653 4 263.1749 362.3746 55.6721 0.2334 2652
2654 4 262.5286 362.8642 54.3262 0.2913 2653
2655 4 261.6545 362.9866 55.9026 0.1447 2654
2656 4 260.84 363.6559 56.5356 0.1864 2655
2657 4 260.0243 364.1466 55.44 0.2384 2656
2658 4 259.3494 364.7072 56.467 0.1685 2657
2659 4 258.9787 365.532 57.4 0.1652 2658
2660 4 258.989 366.4575 57.4445 0.323 2659
2661 4 258.6332 367.1954 58.905 0.2582 2660
2662 4 258.7213 367.6599 60.2 0.2539 2661
2663 4 258.2591 368.4241 60.944 0.3108 2662
2664 4 257.567 367.9161 59.5952 0.1271 2663
2665 4 257.019 368.1117 58.0854 0.1233 2664
2666 4 256.3876 368.9011 58.2106 0.1144 2665
2667 4 256.256 370.0314 58.24 0.1144 2666
2668 4 255.6863 370.4364 59.7954 0.1144 2667
2669 4 254.9312 370.5988 61.8593 0.1144 2668
2670 4 254.1751 370.7624 63.9234 0.1144 2669
2671 4 253.976 371.7714 64.1962 0.1144 2670
2672 4 253.7495 372.8788 64.1962 0.1144 2671
2673 4 253.2553 373.897 64.1962 0.1144 2672
2674 4 252.1387 373.6487 64.1962 0.1144 2673
2675 4 251.203 373.3684 65.2669 0.1144 2674
2676 4 250.401 373.063 67.118 0.1144 2675
2677 4 249.5041 373.055 68.2506 0.1144 2676
2678 4 248.4562 373.516 68.2506 0.1144 2677
2679 4 247.4701 373.6533 68.2506 0.1144 2678
2680 4 246.6922 372.9715 68.9321 0.1144 2679
2681 4 245.9669 372.5036 70.7717 0.1144 2680
2682 4 245.1981 372.0196 72.305 0.1144 2681
2683 4 244.2074 371.4476 72.305 0.1144 2682
2684 4 243.2167 370.8745 72.305 0.1144 2683
2685 4 242.226 370.3025 72.305 0.1144 2684
2686 4 241.2273 369.8209 72.305 0.1144 2685
2687 4 240.1439 370.1915 72.305 0.1144 2686
2688 4 239.0617 370.5622 72.305 0.1144 2687
2689 4 237.9692 370.8379 72.305 0.1144 2688
2690 4 237.0174 370.4558 72.8028 0.1144 2689
2691 4 236.3367 369.6825 74.0242 0.1144 2690
2692 4 235.6571 368.9091 75.2455 0.1144 2691
2693 4 234.9925 368.114 76.3596 0.1144 2692
2694 4 234.4811 367.0913 76.3596 0.1144 2693
2695 4 233.9709 366.0674 76.3596 0.1144 2694
2696 4 233.5018 365.0252 76.3596 0.1144 2695
2697 4 233.0854 363.9602 76.3596 0.1144 2696
2698 4 232.6679 362.894 76.3596 0.1144 2697
2699 4 232.2503 361.8289 76.3596 0.1144 2698
2700 4 231.8694 360.7547 76.3596 0.1144 2699
2701 4 231.4953 359.8132 76.3596 0.117 2700
2702 4 230.3661 359.6256 76.3596 0.1303 2701
2703 4 229.3628 359.2309 76.3596 0.1511 2702
2704 4 228.665 358.3237 76.3596 0.1907 2703
2705 4 295.0822 364.602 38.6672 0.3194 2607
2706 4 295.9951 364.7495 37.52 0.2414 2705
2707 4 296.1976 363.7828 36.4311 0.2886 2706
2708 4 296.5717 363.3996 38.5311 0.1894 2707
2709 4 297.3828 363.1056 39.76 0.1186 2708
2710 4 298.3975 362.7624 39.5097 0.2107 2709
2711 4 299.0691 363.3275 38.36 0.1144 2710
2712 4 300.165 363.4488 38.36 0.157 2711
2713 4 301.2747 363.2978 38.5571 0.2108 2712
2714 4 302.3146 363.1159 39.48 0.2691 2713
2715 4 303.1978 362.608 39.0286 0.2902 2714
2716 4 303.9963 362.2682 38.0766 0.4112 2715
2717 4 304.5751 361.7923 37.8834 0.2246 2716
2718 4 304.8188 362.076 35.9254 0.3115 2717
2719 4 305.7146 361.9616 35.9327 0.127 2718
2720 4 306.4856 361.6996 35.9904 0.2119 2719
2721 4 307.172 361.4891 37.3514 0.1144 2720
2722 4 307.8264 360.8576 37.52 0.2955 2721
2723 4 308.0769 359.8395 37.0423 0.3545 2722
2724 4 308.7427 359.5375 38.6562 0.1591 2723
2725 4 309.3445 359.0455 40.241 0.2827 2724
2726 4 309.9233 358.7515 41.9989 0.1276 2725
2727 4 310.8511 358.6932 41.1401 0.1282 2726
2728 4 311.716 359.0913 40.4001 0.3788 2727
2729 4 312.8074 359.1016 41.0239 0.3432 2728
2730 4 313.8267 359.0536 41.44 0.2796 2729
2731 4 314.8162 358.9872 41.8132 0.2796 2730
2732 4 315.8939 358.9174 42.6574 0.2288 2731
2733 4 317.0104 358.9849 42.84 0.2804 2732
2734 4 318.1109 358.8522 42.707 0.3885 2733
2735 4 319.1028 359.1794 41.7267 0.3426 2734
2736 4 319.8269 359.47 43.0469 0.2311 2735
2737 4 320.7684 359.7708 43.5072 0.2161 2736
2738 4 321.5509 359.4642 44.3794 0.1729 2737
2739 4 322.5142 359.1725 44.3442 0.2288 2738
2740 4 323.1869 358.4186 43.4 0.1993 2739
2741 4 323.9019 357.7288 42.9044 0.3753 2740
2742 4 324.8422 357.8672 43.6657 0.3258 2741
2743 4 325.5321 357.9931 42.383 0.3363 2742
2744 4 326.358 358.3466 43.6738 0.2719 2743
2745 4 326.8648 358.6749 42.84 0.2354 2744
2746 4 327.9356 358.811 42.56 0.2541 2745
2747 4 328.7467 359.2938 41.8317 0.2001 2746
2748 4 329.8358 359.3304 42.0885 0.3305 2747
2749 4 330.6274 359.3579 43.6836 0.237 2748
2750 4 331.2578 360.0225 44.8 0.2979 2749
2751 4 332.2325 360.4744 44.8 0.3162 2750
2752 4 333.2895 360.8084 44.564 0.2288 2751
2753 4 334.1121 361.3221 44.5886 0.2891 2752
2754 4 334.7241 362.0302 44.24 0.2583 2753
2755 4 335.0776 362.5336 45.6095 0.3418 2754
2756 4 335.9356 362.9317 45.92 0.2924 2755
2757 4 336.9389 363.4156 45.9584 0.3442 2756
2758 4 337.7546 364.1386 46.1555 0.4909 2757
2759 4 338.6114 364.6889 46.0813 0.2382 2758
2760 4 339.156 365.1534 46.8138 0.3051 2759
2761 4 340.0975 365.4634 47.2567 0.2929 2760
2762 4 340.8823 365.6075 45.7307 0.3305 2761
2763 4 341.5 366.0823 47.2892 0.3561 2762
2764 4 342.4553 366.6566 47.1313 0.3167 2763
2765 4 343.4551 367.1256 47.3796 0.2679 2764
2766 4 344.447 367.5089 47.971 0.3038 2765
2767 4 345.3828 367.8212 47.9027 0.2796 2766
2768 4 346.4501 368.1129 47.6 0.2129 2767
2769 4 347.5575 368.2467 47.2335 0.1539 2768
2770 4 348.4521 368.638 47.5264 0.2593 2769
2771 4 349.3341 369.1688 47.9419 0.2287 2770
2772 4 350.4106 369.1688 48.16 0.2039 2771
2773 4 351.0616 369.3232 46.76 0.3025 2772
2774 4 352.098 369.7271 47.0159 0.1907 2773
2775 4 353.1471 370.1481 46.9907 0.1837 2774
2776 4 354.0611 370.5405 45.92 0.128 2775
2777 4 354.8596 370.5416 47.1531 0.1481 2776
2778 4 355.3264 371.0964 47.3718 0.144 2777
2779 4 355.8366 371.7908 46.3669 0.1679 2778
2780 4 356.3411 372.5676 47.7907 0.1644 2779
2781 4 356.9246 373.4702 48.5654 0.1993 2780
2782 4 357.5812 374.088 48.6797 0.2343 2781
2783 4 357.8569 374.9792 49.4337 0.2916 2782
2784 4 358.3054 375.7891 48.1631 0.2389 2783
2785 4 358.8282 376.3302 49.5362 0.2258 2784
2786 4 359.3647 377.0532 50.267 0.1917 2785
2787 4 360.0534 377.8197 50.7931 0.1591 2786
2788 4 360.6643 378.5462 51.2117 0.2669 2787
2789 4 361.3564 379.3996 50.96 0.2916 2788
2790 4 361.8575 380.3217 51.1081 0.2303 2789
2791 4 362.195 381.0584 50.2555 0.1271 2790
2792 4 362.8825 381.5869 49.28 0.1832 2791
2793 4 363.6696 382.1029 50.2001 0.1144 2792
2794 4 364.348 382.2607 52.3382 0.1552 2793
2795 4 364.9852 383.1164 52.7881 0.2288 2794
2796 4 365.9839 383.5386 53.0956 0.2622 2795
2797 4 366.906 384.1403 53.503 0.2134 2796
2798 4 367.7788 384.6265 53.2258 0.1316 2797
2799 4 368.479 385.2763 54.4043 0.2344 2798
2800 4 369.1002 386.0943 55.295 0.1384 2799
2801 4 370.0108 386.6137 54.6507 0.2095 2800
2802 4 371.0678 386.7624 54.7016 0.1652 2801
2803 4 372.0277 387.1262 55.3468 0.2288 2802
2804 4 372.833 387.061 56.0515 0.1559 2803
2805 4 373.6945 387.1662 56.84 0.1255 2804
2806 4 374.4701 387.9933 56.84 0.1144 2805
2807 4 375.542 388.2358 57.12 0.1287 2806
2808 4 376.2124 389.119 56.6913 0.1245 2807
2809 4 376.8599 390.0136 57.1463 0.1144 2808
2810 4 377.5566 390.8545 57.4 0.1682 2809
2811 4 378.3906 391.5855 57.4781 0.1454 2810
2812 4 379.4717 391.7502 57.96 0.1144 2811
2813 4 380.5848 391.947 57.96 0.1144 2812
2814 4 381.3501 392.6757 58.655 0.2223 2813
2815 4 382.1635 393.2889 59.1808 0.1556 2814
2816 4 382.4346 393.9936 60.5164 0.1144 2815
2817 4 383.5615 393.9936 60.76 0.1144 2816
2818 4 384.4984 394.251 61.0137 0.1144 2817
2819 4 384.4984 395.3939 61.04 0.1144 2818
2820 4 384.5545 396.5093 61.3186 0.1144 2819
2821 4 385.5612 396.7392 61.768 0.1144 2820
2822 4 386.2796 397.381 62.344 0.1721 2821
2823 4 387.339 397.7253 62.16 0.1398 2822
2824 4 387.8412 398.1944 62.72 0.1144 2823
2825 4 388.2313 399.1336 63.4063 0.1313 2824
2826 4 389.0607 399.256 64.6979 0.1144 2825
2827 4 389.9496 399.3944 65.9674 0.1652 2826
2828 4 390.4232 400.1712 66.0232 0.1144 2827
2829 4 391.0146 400.2524 67.2 0.1353 2828
2830 4 391.8989 400.559 68.278 0.1144 2829
2831 4 392.9091 400.7421 69.5159 0.1144 2830
2832 4 393.782 401.2145 70.2778 0.1144 2831
2833 4 394.4386 402.1515 70.2778 0.1144 2832
2834 4 395.0941 403.0884 70.2778 0.1144 2833
2835 4 395.8297 403.959 70.2778 0.1144 2834
2836 4 396.6385 404.7678 70.2778 0.1144 2835
2837 4 397.4977 405.4828 70.835 0.1144 2836
2838 4 398.3637 406.1818 71.4823 0.1144 2837
2839 4 399.2297 406.8808 72.1297 0.1144 2838
2840 4 400.0545 407.6598 72.305 0.1144 2839
2841 4 400.8633 408.4686 72.305 0.1144 2840
2842 4 401.6733 409.2443 71.9141 0.1144 2841
2843 4 402.4844 409.9879 71.1505 0.1144 2842
2844 4 403.2943 410.7326 70.3867 0.1144 2843
2845 4 404.1054 411.4762 69.6231 0.1144 2844
2846 4 404.8616 412.1798 69.099 0.1144 2845
2847 4 405.23 412.3399 71.3798 0.125 2846
2848 4 405.6384 412.7632 73.3477 0.2874 2847
2849 4 406.4438 413.2139 74.3761 0.3003 2848
2850 4 407.5317 413.4233 74.76 0.1546 2849
2851 4 408.6448 413.4439 75.04 0.1528 2850
2852 4 409.7293 413.548 75.5255 0.2313 2851
2853 4 410.7761 413.3901 76.2818 0.2598 2852
2854 4 411.4076 413.874 77.84 0.2288 2853
2855 4 412.0173 414.5913 78.8379 0.2595 2854
2856 4 412.9199 414.9517 77.7151 0.352 2855
2857 4 413.3409 415.6255 76.2947 0.3201 2856
2858 4 413.8317 416.1872 77.2131 0.3327 2857
2859 4 414.3568 416.0728 77.0 0.1525 2858
2860 3 302.6715 383.7216 32.6642 0.3043 1
2861 3 302.453 384.821 33.2063 0.2806 2860
2862 3 302.3157 385.8575 34.3378 0.2415 2861
2863 3 302.7402 386.5896 35.1868 0.1983 2862
2864 3 303.7206 387.0827 35.6171 0.2476 2863
2865 3 304.8131 386.8367 35.7064 0.3018 2864
2866 3 305.8759 386.5141 35.0546 0.317 2865
2867 3 306.9901 386.4066 34.4957 0.3299 2866
2868 3 308.0026 386.775 35.352 0.3179 2867
2869 3 308.6615 387.6307 36.2673 0.3178 2868
2870 3 309.3959 388.3148 36.3852 0.2726 2869
2871 3 310.0446 389.254 36.4014 0.2669 2870
2872 3 310.7642 390.1418 36.4059 0.2782 2871
2873 3 311.6862 390.811 36.4297 0.2568 2872
2874 3 312.5694 391.5363 36.5445 0.2542 2873
2875 3 313.4583 392.1415 37.4556 0.2542 2874
2876 3 314.1893 392.9457 38.3135 0.242 2875
2877 3 315.132 393.4513 37.4072 0.1916 2876
2878 3 315.9728 394.108 36.4 0.1652 2877
2879 3 308.9109 388.2667 36.2933 0.3758 2869
2880 3 308.2519 388.841 37.5782 0.2585 2879
2881 3 307.3516 389.3867 37.8 0.1144 2880
2882 3 306.6446 390.1017 37.8 0.2186 2881
2883 3 306.1813 391.0581 37.5416 0.2239 2882
2884 3 305.5601 391.8223 37.6449 0.3075 2883
2885 3 304.6358 392.3771 37.8 0.2925 2884
2886 3 303.8636 393.1768 37.5522 0.2709 2885
2887 3 303.0056 393.6916 38.5846 0.3178 2886
2888 3 302.477 394.0085 40.32 0.2429 2887
2889 3 301.5984 394.5347 40.5866 0.1743 2888
2890 3 300.8731 394.9649 41.5528 0.2241 2889
2891 3 301.3193 394.8665 43.8623 0.2755 2890
2892 3 300.9109 393.9433 44.52 0.2965 2891
2893 3 300.2062 393.4216 43.2432 0.3432 2892
2894 3 300.1856 392.7169 41.7766 0.3432 2893
2895 3 299.7246 391.7639 42.0 0.2415 2894
2896 3 299.7257 390.6943 41.72 0.388 2895
2897 3 299.0851 390.2184 43.1973 0.2161 2896
2898 3 298.9249 389.8535 45.395 0.1907 2897
2899 3 298.9855 388.7701 45.64 0.2601 2898
2900 3 299.0874 387.9716 44.5883 0.2619 2899
2901 3 299.156 387.1593 45.3986 0.3046 2900
2902 3 298.4925 386.4535 46.422 0.2034 2901
2903 3 297.7397 385.8689 47.04 0.2873 2902
2904 3 297.0545 385.3255 46.494 0.3146 2903
2905 3 296.6609 384.8427 47.248 0.1926 2904
2906 3 296.5374 384.2627 48.6836 0.1447 2905
2907 3 296.2971 383.804 46.7191 0.1365 2906
2908 3 295.6222 383.1256 46.5027 0.2288 2907
2909 3 294.9507 382.5147 46.6771 0.4243 2908
2910 3 294.2093 381.7013 47.2125 0.4117 2909
2911 3 293.817 380.9142 48.72 0.2415 2910
2912 3 293.0104 379.9007 48.72 0.2432 2911
2913 3 292.3812 378.9855 48.974 0.2648 2912
2914 3 292.0907 377.9684 48.841 0.2299 2913
2915 3 291.9488 377.3358 50.96 0.312 2914
2916 3 291.9614 376.2467 51.2392 0.3431 2915
2917 3 291.3779 375.4047 50.68 0.2985 2916
2918 3 290.6023 374.7206 50.9846 0.278 2917
2919 3 290.7144 374.1681 52.9108 0.2835 2918
2920 3 290.8048 373.2792 54.1652 0.1481 2919
2921 3 290.385 372.6008 53.3868 0.2161 2920
2922 3 290.3472 372.0299 52.64 0.2583 2921
2923 3 290.1184 371.085 53.436 0.3193 2922
2924 3 289.9422 370.124 54.4421 0.2892 2923
2925 3 289.7535 369.2477 55.1698 0.3225 2924
2926 3 289.98 368.5728 57.2592 0.2831 2925
2927 3 290.4238 367.987 58.52 0.2161 2926
2928 3 290.6446 367.7274 58.688 0.3051 2927
2929 3 291.6262 367.3212 59.36 0.3384 2928
2930 3 292.4968 366.6154 59.4339 0.2977 2929
2931 3 292.872 365.6533 59.9701 0.1612 2930
2932 3 293.6648 365.1648 61.04 0.1652 2931
2933 3 290.5611 367.8749 59.4359 0.1503 2927
2934 3 290.393 367.0638 60.5357 0.1144 2933
2935 3 289.7272 366.5376 61.3404 0.2034 2934
2936 3 289.3679 365.8306 61.8419 0.2182 2935
2937 3 289.9411 365.254 62.519 0.2288 2936
2938 3 290.536 364.9017 64.3983 0.2041 2937
2939 3 290.1745 363.9339 63.84 0.1714 2938
2940 3 289.6574 363.0793 64.2852 0.1447 2939
2941 3 289.3176 362.2076 64.68 0.1253 2940
2942 3 289.3325 361.639 63.1912 0.1261 2941
2943 3 289.1494 361.4674 60.4593 0.1241 2942
2944 3 288.9675 361.2958 57.7273 0.1222 2943
2945 3 288.7845 361.123 54.9956 0.1202 2944
2946 3 288.6015 360.9514 52.2637 0.1183 2945
2947 3 288.4184 360.7798 49.5317 0.1163 2946
2948 3 288.2365 360.6082 46.8 0.1144 2947
2949 3 287.5444 359.7159 46.7289 0.1144 2948
2950 3 286.8019 358.8591 46.7149 0.1144 2949
2951 3 285.8307 358.2539 46.7561 0.1144 2950
2952 3 284.9487 357.5858 46.8082 0.1144 2951
2953 3 284.332 356.7312 46.858 0.1144 2952
2954 3 283.2922 356.2919 46.6906 0.1391 2953
2955 3 282.7934 355.2703 46.809 0.1907 2954
2956 3 289.9296 372.4864 52.08 0.1144 2921
2957 3 288.8714 372.5619 51.6617 0.2465 2956
2958 3 287.8865 372.944 51.52 0.2099 2957
2959 3 287.144 373.0584 52.561 0.2852 2958
2960 3 286.4599 372.944 54.04 0.3556 2959
2961 3 285.3445 372.9818 53.7656 0.2773 2960
2962 3 284.7416 372.9314 55.4616 0.2169 2961
2963 3 284.1078 372.6008 56.56 0.1401 2962
2964 3 283.6399 373.0584 57.862 0.3485 2963
2965 3 282.5966 373.2163 57.9992 0.5607 2964
2966 3 282.1001 374.0686 58.8 0.3448 2965
2967 3 281.2547 373.9816 60.0006 0.1652 2966
2968 3 281.1449 374.2024 61.9125 0.2333 2967
2969 3 281.0591 374.6577 63.9733 0.2866 2968
2970 3 280.9344 375.7651 64.3952 0.1858 2969
2971 3 280.4367 376.5899 65.0448 0.125 2970
2972 3 280.3944 377.6733 65.52 0.1158 2971
2973 3 280.7788 378.6297 65.728 0.13 2972
2974 3 280.6209 379.6959 65.7233 0.2258 2973
2975 3 279.8933 380.3114 66.6324 0.2405 2974
2976 3 279.7641 381.2083 65.8182 0.3782 2975
2977 3 279.9276 381.9633 67.1437 0.3173 2976
2978 3 279.8773 382.6302 68.7977 0.2118 2977
2979 3 279.5032 383.5775 69.1964 0.1144 2978
2980 3 279.2527 384.5945 68.7786 0.1861 2979
2981 3 279.4106 384.9766 71.2944 0.1321 2980
2982 3 278.7642 385.7099 71.12 0.2981 2981
2983 3 277.6488 385.8712 70.84 0.3305 2982
2984 3 293.0894 380.5894 46.76 0.1271 2911
2985 3 291.9614 380.7232 46.76 0.1538 2984
2986 3 290.8586 380.8193 46.1504 0.2162 2985
2987 3 289.7718 380.5916 46.0222 0.2161 2986
2988 3 288.6781 380.6454 46.569 0.2034 2987
2989 3 287.843 381.0698 47.3659 0.2164 2988
2990 3 287.4689 381.2952 49.56 0.1144 2989
2991 3 286.4198 381.2895 49.474 0.3917 2990
2992 3 285.7987 381.1362 47.6291 0.2502 2991
2993 3 285.1889 381.2609 49.3774 0.3268 2992
2994 3 284.2382 381.2849 50.0567 0.1769 2993
2995 3 283.5496 381.4531 50.9362 0.1191 2994
2996 3 282.5783 381.7116 51.0138 0.2955 2995
2997 3 281.5544 381.7048 50.3496 0.2034 2996
2998 3 281.3508 382.525 50.9832 0.2532 2997
2999 3 280.6404 383.2022 51.52 0.1144 2998
3000 3 279.7583 383.4688 52.2348 0.1399 2999
3001 3 278.7493 383.3075 51.8476 0.1907 3000
3002 3 278.111 383.0226 49.8753 0.1152 3001
3003 3 277.6488 383.4665 51.2845 0.1317 3002
3004 3 277.269 383.2354 52.92 0.119 3003
3005 3 276.6078 383.4059 54.0921 0.1398 3004
3006 3 275.6674 383.4791 53.4988 0.2567 3005
3007 3 274.9432 383.0512 52.4569 0.241 3006
3008 3 274.1871 383.0192 52.7344 0.3432 3007
3009 3 273.9171 383.5775 54.32 0.2651 3008
3010 3 272.8348 383.5695 54.6 0.1894 3009
3011 3 272.2182 382.9254 53.3431 0.2984 3010
3012 3 271.2584 382.7824 53.4733 0.3298 3011
3013 3 270.858 382.668 55.1729 0.3138 3012
3014 3 270.3764 382.3179 53.3095 0.329 3013
3015 3 269.4852 381.9164 53.8037 0.2201 3014
3016 3 268.8514 381.1797 54.6538 0.1144 3015
3017 3 268.3366 380.6866 56.0804 0.2325 3016
3018 3 267.4592 380.0471 55.8768 0.2652 3017
3019 3 266.7042 379.999 54.04 0.1525 3018
3020 3 266.0303 379.4648 53.48 0.3377 3019
3021 3 265.17 379.1811 53.004 0.2123 3020
3022 3 264.407 378.7555 54.061 0.2164 3021
3023 3 263.5181 378.3059 54.628 0.3394 3022
3024 3 262.9816 377.3209 55.0556 0.3694 3023
3025 3 262.4405 376.4321 54.5476 0.3101 3024
3026 3 261.9737 375.55 54.36 0.3044 3025
3027 3 261.1878 375.0798 55.421 0.1761 3026
3028 3 260.8126 374.1749 54.5619 0.1209 3027
3029 3 260.1662 373.3764 54.5667 0.2115 3028
3030 3 259.3368 372.8193 53.76 0.2829 3029
3031 3 258.6927 371.9464 54.1013 0.3026 3030
3032 3 257.9125 371.228 53.5413 0.1691 3031
3033 3 257.0351 370.7372 52.9477 0.3278 3032
3034 3 256.3155 370.259 53.7499 0.2712 3033
3035 3 255.5444 369.5978 53.1342 0.2398 3034
3036 3 254.8832 368.9434 53.3448 0.3489 3035
3037 3 254.3673 368.2639 52.169 0.2641 3036
3038 3 253.7838 367.6164 53.48 0.1221 3037
3039 3 252.9087 366.9288 53.48 0.2652 3038
3040 3 252.0873 366.1498 53.1748 0.2877 3039
3041 3 251.2556 365.3719 53.2 0.3013 3040
3042 3 250.4868 364.5802 53.7205 0.2342 3041
3043 3 249.5899 363.9316 53.739 0.1439 3042
3044 3 248.6724 363.5632 53.872 0.2132 3043
3045 3 247.9162 363.0621 53.8311 0.3348 3044
3046 3 247.2264 362.3254 53.9406 0.2788 3045
3047 3 246.4405 361.6115 54.3077 0.1448 3046
3048 3 245.6786 360.813 54.04 0.1398 3047
3049 3 245.2095 359.7937 54.243 0.1503 3048
3050 3 244.53 358.9243 54.6 0.1445 3049
3051 3 243.9477 358.0251 54.642 0.2542 3050
3052 3 243.5576 357.3318 53.5553 0.1221 3051
3053 3 243.275 356.6042 53.3238 0.1588 3052
3054 3 242.8289 356.0322 54.6244 0.2288 3053
3055 3 242.2992 355.1502 54.899 0.2669 3054
3056 3 242.1207 354.2751 56.28 0.3432 3055
3057 3 241.6357 353.3679 56.0123 0.2643 3056
3058 3 240.8269 352.6094 56.089 0.1144 3057
3059 3 240.645 351.7148 57.12 0.1144 3058
3060 3 239.8922 351.2366 57.68 0.1144 3059
3061 3 239.0422 350.5399 57.9356 0.1144 3060
3062 3 238.8214 349.4417 57.68 0.1144 3061
3063 3 238.7517 348.3057 57.68 0.1144 3062
3064 3 238.0492 347.5529 57.68 0.1144 3063
3065 3 237.1283 346.9249 57.68 0.1144 3064
3066 3 236.2383 346.4226 57.68 0.1246 3065
3067 3 236.4648 345.488 58.24 0.1652 3066
3068 3 301.8021 385.9673 32.2 0.2793 2862
3069 3 300.9864 386.2281 32.3224 0.2621 3068
3070 3 301.0562 386.5576 34.214 0.285 3069
3071 3 300.3 386.4604 35.5289 0.2288 3070
3072 3 299.9568 386.4512 33.717 0.1441 3071
3073 3 299.5209 387.3081 32.7891 0.1158 3072
3074 3 299.2372 388.3583 33.0509 0.1652 3073
3075 3 298.5074 388.6809 34.4084 0.2413 3074
3076 3 297.5086 388.6202 34.2768 0.2446 3075
3077 3 296.7708 389.1202 34.5391 0.2262 3076
3078 3 296.2903 389.8203 35.3847 0.2984 3077
3079 3 295.8018 390.6794 35.3133 0.2512 3078
3080 3 295.0307 391.0524 35.399 0.1151 3079
3081 3 294.5022 391.6598 36.2202 0.1943 3080
3082 3 293.8536 392.4606 35.6334 0.2314 3081
3083 3 293.0345 392.9308 35.6964 0.1635 3082
3084 3 292.705 393.4067 37.413 0.1756 3083
3085 3 291.8115 393.536 36.2429 0.2452 3084
3086 3 291.0908 394.0451 36.7394 0.2924 3085
3087 3 290.3232 394.8676 36.6402 0.3487 3086
3088 3 289.7969 395.8206 37.4128 0.3686 3087
3089 3 289.337 396.7335 38.3197 0.3618 3088
3090 3 288.8749 397.7528 37.8179 0.3355 3089
3091 3 288.1816 398.6394 37.6398 0.3178 3090
3092 3 287.2538 399.1999 38.1455 0.329 3091
3093 3 286.1991 399.5843 38.6672 0.3305 3092
3094 3 285.3765 400.3703 38.8872 0.3178 3093
3095 3 285.1351 401.0841 39.4862 0.309 3094
3096 3 284.8903 402.1469 40.3077 0.2871 3095
3097 3 284.7382 403.2623 40.7478 0.2887 3096
3098 3 284.2932 404.2907 40.6952 0.3016 3097
3099 3 283.7429 405.2654 40.1495 0.3235 3098
3100 3 283.259 406.287 40.1386 0.3119 3099
3101 3 282.9501 407.3212 40.9646 0.3051 3100
3102 3 282.3644 408.019 42.4886 0.2759 3101
3103 3 281.4675 408.6105 43.2656 0.2569 3102
3104 3 280.4505 409.0326 43.9835 0.2241 3103
3105 3 279.3854 409.4147 44.3092 0.2161 3104
3106 3 278.373 409.1344 45.0106 0.2385 3105
3107 3 277.6271 408.3325 45.7288 0.2879 3106
3108 3 276.9624 407.6324 46.8222 0.3305 3107
3109 3 277.0768 407.1382 48.0374 0.2994 3108
3110 3 276.6089 406.4815 48.4624 0.2034 3109
3111 3 276.4545 405.9964 46.727 0.3432 3110
3112 3 276.5071 405.3627 48.1037 0.2949 3111
3113 3 276.7267 405.0218 50.1592 0.166 3112
3114 3 276.562 404.6271 52.624 0.2542 3113
3115 3 276.5208 403.6043 52.08 0.2632 3114
3116 3 277.0173 402.9168 51.5032 0.1965 3115
3117 3 277.42 402.0508 50.9886 0.1631 3116
3118 3 277.5344 401.7122 53.496 0.2886 3117
3119 3 277.4978 400.7695 54.4981 0.3625 3118
3120 3 277.42 399.9573 56.3069 0.191 3119
3121 3 277.4852 399.2457 55.7511 0.2288 3120
3122 3 276.8572 398.4483 55.5302 0.2458 3121
3123 3 277.2415 398.112 56.7157 0.1652 3122
3124 3 277.0082 397.6201 57.134 0.2924 3123
3125 3 276.1616 397.4256 56.0 0.1398 3124
3126 3 277.3559 397.9896 57.1217 0.1461 3123
3127 3 277.0711 397.4256 58.8 0.3184 3126
3128 3 275.9694 397.3112 58.4248 0.3432 3127
3129 3 275.4638 398.0354 59.08 0.1289 3128
3130 3 274.8105 398.1566 60.4094 0.1674 3129
3131 3 274.258 398.4769 61.0156 0.4399 3130
3132 3 273.2593 398.9368 60.727 0.314 3131
3133 3 272.7307 399.6736 59.5501 0.2247 3132
3134 3 272.2377 399.9321 60.3288 0.1488 3133
3135 3 272.272 399.828 62.9796 0.2043 3134
3136 3 271.4003 399.566 63.1621 0.4282 3135
3137 3 270.3455 399.4711 63.7241 0.1451 3136
3138 3 269.3342 399.256 64.12 0.1144 3137
3139 3 268.1902 399.256 64.12 0.121 3138
3140 3 267.0474 399.2182 64.12 0.1525 3139
3141 3 266.0852 398.6337 64.12 0.2262 3140
3142 3 265.1517 398.7206 63.56 0.1864 3141
3143 3 264.4699 399.0581 64.496 0.1398 3142
3144 3 263.4094 399.129 65.2028 0.1169 3143
3145 3 262.4061 398.7984 65.0188 0.2034 3144
3146 3 261.3903 398.9437 65.6172 0.2879 3145
3147 3 260.4888 399.5065 65.8 0.2272 3146
3148 3 260.2108 400.2673 66.743 0.2918 3147
3149 3 259.4592 399.8532 67.3868 0.178 3148
3150 3 276.9075 407.3876 49.266 0.3917 3108
3151 3 277.1637 408.122 50.85 0.2542 3150
3152 3 277.4795 409.1161 51.45 0.2924 3151
3153 3 278.1819 409.8506 51.254 0.3254 3152
3154 3 278.8443 409.6069 51.2011 0.2288 3153
3155 3 279.819 409.6046 51.8115 0.3988 3154
3156 3 280.4825 409.7259 53.2549 0.3432 3155
3157 3 280.6324 410.4203 54.3906 0.1144 3156
3158 3 279.9036 411.1708 55.16 0.2471 3157
3159 3 279.708 412.1638 55.4663 0.394 3158
3160 3 279.4838 413.1682 56.0899 0.3137 3159
3161 3 279.8121 413.9804 56.9985 0.475 3160
3162 3 279.7103 414.5719 58.175 0.2853 3161
3163 3 280.2239 415.518 58.5108 0.1996 3162
3164 3 280.6724 416.5327 58.0042 0.1301 3163
3165 3 281.5716 417.1562 57.96 0.1144 3164
3166 3 281.7466 418.2567 58.1955 0.2175 3165
3167 3 281.6825 419.3309 59.005 0.3222 3166
3168 3 281.686 420.3639 59.36 0.3051 3167
3169 3 281.7832 421.2116 59.0996 0.286 3168
3170 3 282.1424 422.1749 59.36 0.4296 3169
3171 3 282.8403 422.9746 59.64 0.3432 3170
3172 3 282.7247 423.9229 58.3181 0.287 3171
3173 3 282.3518 424.8027 57.3266 0.1763 3172
3174 3 282.1207 425.7625 56.2884 0.2231 3173
3175 3 282.1196 426.4935 57.9961 0.1258 3174
3176 3 282.6103 426.8573 60.1488 0.3085 3175
3177 3 282.9272 427.4522 61.8425 0.3381 3176
3178 3 282.568 428.3594 63.1408 0.3267 3177
3179 3 282.7888 429.2791 63.936 0.1522 3178
3180 3 282.6881 430.3293 64.412 0.1867 3179
3181 3 282.3598 431.185 64.4232 0.2946 3180
3182 3 282.1104 431.852 62.7718 0.2859 3181
3183 3 281.6963 432.432 63.6236 0.1947 3182
3184 3 281.4068 433.0601 65.4696 0.3099 3183
3185 3 281.1952 433.9158 64.9006 0.2322 3184
3186 3 280.7845 434.2887 65.6645 0.1525 3185
3187 3 280.8543 435.0907 66.6658 0.1271 3186
3188 3 280.8383 436.0711 66.1097 0.1867 3187
3189 3 280.9767 436.9233 66.64 0.1802 3188
3190 3 281.122 437.7951 68.0103 0.1265 3189
3191 3 281.3199 438.8395 67.345 0.1144 3190
3192 3 281.6528 439.3624 65.5085 0.1144 3191
3193 3 281.0808 439.9138 64.328 0.2288 3192
3194 3 281.7786 440.5864 64.6702 0.2454 3193
3195 3 281.9834 441.6767 64.43 0.3173 3194
3196 3 282.4616 442.6914 64.4221 0.3432 3195
3197 3 283.1858 443.5208 64.96 0.3432 3196
3198 3 283.7417 444.4703 64.757 0.2963 3197
3199 3 284.316 445.4084 64.2502 0.208 3198
3200 3 284.5185 446.4357 63.28 0.2288 3199
3201 3 285.3079 446.8796 64.045 0.2924 3200
3202 3 285.825 447.836 63.9262 0.2924 3201
3203 3 286.3661 448.7523 63.635 0.2796 3202
3204 3 286.8008 449.7064 64.12 0.1652 3203
3205 3 284.7508 401.0761 36.9678 0.2938 3094
3206 3 283.8539 401.417 37.3548 0.1907 3205
3207 3 282.9249 402.005 37.24 0.2796 3206
3208 3 282.1081 402.5358 36.5078 0.2034 3207
3209 3 281.2879 403.117 36.12 0.1657 3208
3210 3 280.328 403.1456 37.1675 0.1398 3209
3211 3 279.6714 403.1124 35.2377 0.196 3210
3212 3 278.7356 402.9168 34.7536 0.1956 3211
3213 3 278.0069 403.26 35.84 0.3232 3212
3214 3 276.9635 403.4888 36.5394 0.178 3213
3215 3 275.887 403.7531 36.68 0.1144 3214
3216 3 275.3539 404.404 36.1544 0.1248 3215
3217 3 274.9066 404.9199 37.7216 0.1525 3216
3218 3 274.4673 405.4004 35.84 0.2354 3217
3219 3 273.7363 406.1074 36.1598 0.2691 3218
3220 3 272.9321 406.1234 35.84 0.2034 3219
3221 3 272.089 406.644 35.0672 0.2637 3220
3222 3 271.1715 407.2182 35.6367 0.1726 3221
3223 3 270.4164 407.8349 35.6793 0.236 3222
3224 3 269.6637 407.979 33.9052 0.3051 3223
3225 3 268.9029 408.2593 32.48 0.179 3224
3226 3 268.0472 408.8576 32.7146 0.1629 3225
3227 3 266.9375 408.7512 33.04 0.3062 3226
3228 3 265.9365 408.6139 32.0146 0.2568 3227
3229 3 264.9527 408.6974 31.5182 0.2667 3228
3230 3 263.9059 408.7318 31.4266 0.2288 3229
3231 3 262.8088 408.8656 31.7685 0.2007 3230
3232 3 261.6831 408.8141 31.92 0.1652 3231
3233 3 260.5597 408.932 31.619 0.1693 3232
3234 3 259.4352 409.075 31.2483 0.14 3233
3235 3 258.6001 409.679 31.0845 0.1171 3234
3236 3 257.5968 410.1572 31.0845 0.1144 3235
3237 3 256.5248 410.5576 31.0845 0.1144 3236
3238 3 255.4552 410.9614 31.0845 0.1144 3237
3239 3 254.3135 411.0255 31.0845 0.1144 3238
3240 3 253.1866 411.2074 31.0845 0.1144 3239
3241 3 252.0953 411.522 31.0845 0.1173 3240
3242 3 251.0794 412.0505 31.0845 0.1292 3241
3243 3 250.075 412.5893 31.019 0.1411 3242
3244 3 249.1632 413.2254 30.3652 0.1534 3243
3245 3 248.2503 413.8626 29.7111 0.1657 3244
3246 3 247.3385 414.4987 29.0573 0.178 3245
3247 3 304.8096 381.4679 38.6523 0.2153 1
3248 3 305.1963 381.9381 41.022 0.2092 3247
3249 3 305.5841 382.4083 43.3919 0.2031 3248
3250 3 305.9708 382.8785 45.7618 0.1969 3249
3251 3 306.3586 383.3487 48.1317 0.1908 3250
3252 3 306.878 384.2765 47.9699 0.3432 3251
3253 3 307.2967 385.1882 48.9698 0.3432 3252
3254 3 307.6376 386.0714 49.2293 0.2466 3253
3255 3 307.6445 387.0918 50.104 0.2488 3254
3256 3 307.9511 388.0597 49.7342 0.1685 3255
3257 3 308.2005 389.1419 49.3119 0.146 3256
3258 3 308.4304 389.9198 50.4 0.1144 3257
3259 3 308.4807 390.9414 49.8677 0.1616 3258
3260 3 308.6878 391.8246 49.1817 0.3371 3259
3261 3 308.7656 392.8633 49.5001 0.2322 3260
3262 3 308.5368 393.5738 50.2107 0.3432 3261
3263 3 308.7656 394.2567 49.6667 0.3432 3262
3264 3 308.4773 394.9214 51.142 0.2143 3263
3265 3 308.6512 395.8938 50.0354 0.2518 3264
3266 3 308.6157 396.7998 49.7227 0.3896 3265
3267 3 308.5368 397.9381 49.7487 0.2531 3266
3268 3 308.5585 399.0775 49.733 0.2107 3267
3269 3 308.6787 400.2021 49.8408 0.2771 3268
3270 3 308.9132 401.2557 49.8532 0.3632 3269
3271 3 309.1088 402.3185 49.5729 0.2924 3270
3272 3 309.2232 403.4041 49.8308 0.2644 3271
3273 3 309.452 404.1512 48.095 0.178 3272
3274 3 309.4428 404.9737 46.2944 0.1302 3273
3275 3 309.1088 405.675 44.8711 0.2415 3274
3276 3 309.325 406.5398 46.0443 0.2161 3275
3277 3 309.4017 406.6931 46.3918 0.2221 3276
3278 3 309.5664 407.5592 47.8649 0.1144 3277
3279 3 309.5664 408.7032 47.88 0.1144 3278
3280 3 309.7483 409.552 49.1047 0.2597 3279
3281 3 310.0446 410.0565 51.1157 0.4068 3280
3282 3 309.9096 411.0564 51.5217 0.3044 3281
3283 3 309.5721 411.8194 52.8315 0.1191 3282
3284 3 309.1546 412.6545 51.7496 0.2576 3283
3285 3 308.3984 413.0755 50.2944 0.3067 3284
3286 3 307.919 413.9118 49.0896 0.3686 3285
3287 3 307.5221 414.9505 49.28 0.3257 3286
3288 3 307.0507 415.6072 49.5709 0.1159 3287
3289 3 307.2361 416.6459 49.0 0.1242 3288
3290 3 306.592 417.4696 48.7676 0.2855 3289
3291 3 306.0841 417.9066 50.0948 0.1811 3290
3292 3 305.575 418.6903 48.9404 0.2918 3291
3293 3 305.448 419.5048 49.2313 0.1337 3292
3294 3 304.8577 419.8869 49.84 0.1407 3293
3295 3 304.542 420.9691 50.0088 0.1985 3294
3296 3 304.304 421.588 51.7129 0.3954 3295
3297 3 303.8922 422.3648 51.938 0.1304 3296
3298 3 303.0433 422.7137 52.0425 0.31 3297
3299 3 302.5102 423.6163 51.3766 0.2288 3298
3300 3 302.421 424.5144 50.7396 0.1495 3299
3301 3 301.8661 425.3014 50.7237 0.1144 3300
3302 3 301.2976 425.8071 49.2954 0.2227 3301
3303 3 300.8526 426.6045 48.4319 0.1968 3302
3304 3 300.3194 427.284 48.972 0.2669 3303
3305 3 300.2016 427.6272 50.9886 0.2304 3304
3306 3 299.5255 428.2095 50.2354 0.3051 3305
3307 3 298.7979 428.873 49.0008 0.3052 3306
3308 3 298.3907 429.5102 49.9215 0.1997 3307
3309 3 298.6275 430.3739 50.9821 0.1925 3308
3310 3 298.8128 431.3727 50.65 0.1525 3309
3311 3 298.2957 432.0053 49.2226 0.1199 3310
3312 3 297.4526 432.4881 48.2731 0.1584 3311
3313 3 296.7147 432.9617 48.8113 0.2259 3312
3314 3 296.137 433.8929 49.2744 0.3432 3313
3315 3 295.621 434.6216 49.8859 0.2779 3314
3316 3 295.0754 434.9488 48.627 0.1653 3315
3317 3 294.58 435.4373 49.6874 0.2065 3316
3318 3 294.1327 435.7679 51.52 0.3305 3317
3319 3 293.5721 436.7414 51.7588 0.3424 3318
3320 3 293.0059 437.3512 53.1894 0.3406 3319
3321 3 292.1078 437.4656 54.5742 0.1614 3320
3322 3 291.1308 437.9449 54.6 0.2161 3321
3323 3 290.7876 438.2687 56.558 0.1144 3322
3324 3 290.4055 439.0203 57.9569 0.1144 3323
3325 3 290.1218 439.6907 56.2906 0.2096 3324
3326 3 289.6597 440.329 54.6 0.254 3325
3327 3 289.2295 441.2316 54.2987 0.2845 3326
3328 3 289.0179 441.9135 55.8494 0.2187 3327
3329 3 288.5191 442.7841 55.44 0.3979 3328
3330 3 288.3955 443.8217 55.9689 0.3409 3329
3331 3 287.6737 444.4463 56.1383 0.2359 3330
3332 3 287.3728 445.016 56.1686 0.2592 3331
3333 3 286.961 444.5904 57.904 0.1165 3332
3334 3 286.3432 445.2723 57.0769 0.1703 3333
3335 3 285.476 445.5617 56.8282 0.3426 3334
3336 3 284.586 445.9953 58.0994 0.3135 3335
3337 3 283.5839 446.0456 59.0573 0.3711 3336
3338 3 282.5508 446.0467 58.9596 0.2833 3337
3339 3 281.948 446.6462 59.3718 0.2876 3338
3340 3 281.1254 446.7366 58.1423 0.3386 3339
3341 3 280.2239 446.6702 57.3493 0.2585 3340
3342 3 279.3728 446.3888 56.7204 0.1144 3341
3343 3 278.7928 446.16 54.88 0.2288 3342
3344 3 309.9748 406.8121 46.0188 0.2369 3276
3345 3 311.0296 407.2548 45.9777 0.2707 3344
3346 3 312.0843 407.6976 45.9365 0.3044 3345
3347 3 312.7696 408.2341 44.8417 0.1737 3346
3348 3 313.178 408.9514 44.1854 0.2288 3347
3349 3 313.2203 408.7512 46.6082 0.1522 3348
3350 3 313.7786 408.9571 47.6132 0.1687 3349
3351 3 314.028 409.671 48.5948 0.2263 3350
3352 3 314.4044 410.0119 50.4431 0.1761 3351
3353 3 314.6 410.7978 49.5886 0.3051 3352
3354 3 315.148 411.1673 50.0436 0.2299 3353
3355 3 316.0071 411.7256 50.3829 0.2605 3354
3356 3 316.5414 411.4041 52.6288 0.2288 3355
3357 3 317.2598 411.3355 53.503 0.2257 3356
3358 3 317.4806 412.2187 54.0238 0.247 3357
3359 3 318.5216 412.412 53.5049 0.3432 3358
3360 3 319.2446 412.0814 55.0458 0.2796 3359
3361 3 320.3154 412.3491 55.1342 0.2669 3360
3362 3 321.0236 412.722 56.0829 0.2682 3361
3363 3 321.6493 413.4153 56.84 0.2924 3362
3364 3 322.1412 414.3454 57.0713 0.3033 3363
3365 3 322.608 414.9871 58.52 0.2162 3364
3366 3 323.0656 415.6381 57.636 0.433 3365
3367 3 323.935 416.0362 57.12 0.4287 3366
3368 3 324.2096 417.1127 57.391 0.4539 3367
3369 3 324.0529 417.949 58.7891 0.3985 3368
3370 3 324.3126 418.7223 60.2 0.3432 3369
3371 3 324.8823 419.5231 60.3691 0.2942 3370
3372 3 325.0459 420.5218 60.6472 0.1473 3371
3373 3 325.4165 421.4416 60.48 0.3432 3372
3374 3 325.2667 422.4312 60.6889 0.3119 3373
3375 3 325.7082 423.2972 60.226 0.38 3374
3376 3 325.8661 424.0865 61.2926 0.2585 3375
3377 3 325.9199 425.0177 60.2588 0.2841 3376
3378 3 325.7071 425.862 61.6358 0.2314 3377
3379 3 326.0972 426.1366 63.3153 0.2695 3378
3380 3 326.4507 426.6262 65.0787 0.2192 3379
3381 3 326.7264 427.419 66.561 0.2398 3380
3382 3 326.8763 428.3742 66.6456 0.3059 3381
3383 3 326.8442 429.3947 67.4338 0.3148 3382
3384 3 327.1096 430.3419 67.7748 0.2868 3383
3385 3 327.5078 431.161 67.8936 0.1971 3384
3386 3 328.1713 431.5626 66.7019 0.144 3385
3387 3 329.0213 431.5454 67.2294 0.1544 3386
3388 3 329.798 432.1872 66.64 0.2924 3387
3389 3 329.9948 432.9662 67.7648 0.2911 3388
3390 3 330.1801 433.004 70.4287 0.3371 3389
3391 3 330.5645 433.6298 72.228 0.1314 3390
3392 3 331.2875 434.1526 73.4877 0.1144 3391
3393 3 331.8538 434.7303 72.4069 0.1975 3392
3394 3 332.8823 435.0609 72.5502 0.2422 3393
3395 3 333.5252 435.2909 74.4629 0.3375 3394
3396 3 334.4678 435.6306 75.5014 0.2812 3395
3397 3 335.2378 435.7496 74.8157 0.333 3396
3398 3 335.0776 436.436 73.64 0.3305 3397
3399 3 305.1414 375.2514 27.8631 0.2871 1
3400 3 305.353 374.191 28.0683 0.4743 3399
3401 3 305.4926 373.3318 29.0111 0.2337 3400
3402 3 306.2442 372.8079 28.9262 0.2288 3401
3403 3 306.7636 371.8332 28.6373 0.2288 3402
3404 3 307.4077 371.4568 27.7245 0.2288 3403
3405 3 308.1215 371.228 29.3124 0.2796 3404
3406 3 308.8056 370.4718 29.5221 0.2708 3405
3407 3 309.3708 370.2293 27.7206 0.2075 3406
3408 3 309.2507 369.3244 27.6763 0.3161 3407
3409 3 309.4165 368.3817 27.9832 0.2611 3408
3410 3 310.0515 367.7708 27.1438 0.3432 3409
3411 3 310.4942 367.113 27.6755 0.2672 3410
3412 3 310.6818 366.1898 28.5524 0.3049 3411
3413 3 311.0078 365.2986 28.0162 0.3257 3412
3414 3 311.9413 364.936 27.2852 0.2056 3413
3415 3 312.8703 365.2792 28.1708 0.3685 3414
3416 3 313.8942 365.2598 28.4698 0.394 3415
3417 3 314.8231 364.8777 27.1281 0.394 3416
3418 3 315.6307 364.5756 26.8223 0.44 3417
3419 3 315.9877 363.5438 26.3511 0.425 3418
3420 3 316.6009 362.8356 27.16 0.1892 3419
3421 3 316.888 361.8529 27.6231 0.178 3420
3422 3 317.3445 361.4697 29.5854 0.1598 3421
3423 3 318.2711 360.94 30.24 0.1525 3422
3424 3 318.4999 360.1438 28.8812 0.2013 3423
3425 3 319.5284 359.9882 28.5519 0.1409 3424
3426 3 320.3394 359.6072 27.2507 0.2127 3425
3427 3 320.9092 358.914 27.0637 0.4514 3426
3428 3 321.6127 358.1933 27.6587 0.3943 3427
3429 3 322.2774 357.3044 27.711 0.3632 3428
3430 3 322.894 356.451 27.44 0.339 3429
3431 3 323.784 355.8435 26.861 0.4089 3430
3432 3 324.3629 354.9649 26.6406 0.1952 3431
3433 3 325.1225 354.3437 26.88 0.1253 3432
3434 3 325.7048 353.8392 27.3073 0.1195 3433
3435 3 326.6944 353.7248 28.238 0.165 3434
3436 3 327.6416 353.3953 28.1812 0.2288 3435
3437 3 328.0031 352.8016 26.7358 0.2907 3436
3438 3 328.7845 352.4664 25.4806 0.2282 3437
3439 3 329.3999 352.5545 27.3697 0.1705 3438
3440 3 330.028 352.3955 28.5852 0.1246 3439
3441 3 330.3872 351.5237 28.9528 0.2258 3440
3442 3 331.0942 351.3224 29.223 0.2415 3441
3443 3 331.8161 350.7996 29.2172 0.2773 3442
3444 3 332.6832 350.1601 28.5925 0.2279 3443
3445 3 333.5103 349.4268 28.091 0.1652 3444
3446 3 334.2116 348.5688 27.72 0.2152 3445
3447 3 334.9003 347.7588 27.6786 0.283 3446
3448 3 335.5432 346.902 27.7186 0.2272 3447
3449 3 336.2628 346.3872 28.4866 0.3051 3448
3450 3 337.011 345.8712 28.056 0.3432 3449
3451 3 337.5624 345.2741 27.2275 0.1636 3450
3452 3 338.3426 344.8016 26.5073 0.1194 3451
3453 3 339.1983 344.8931 28.2192 0.2161 3452
3454 3 339.9396 344.4401 27.7794 0.2288 3453
3455 3 340.9086 344.3657 27.9644 0.2288 3454
3456 3 341.7414 344.3486 28.1212 0.1825 3455
3457 3 342.5994 344.1358 28.6051 0.3243 3456
3458 3 343.4437 343.5329 28.6345 0.2217 3457
3459 3 344.0488 343.2 28.4976 0.2465 3458
3460 3 344.8565 342.7355 28.4343 0.2288 3459
3461 3 345.7202 342.3271 28.3228 0.2407 3460
3462 3 346.6766 341.9096 28.0468 0.2351 3461
3463 3 346.6503 341.015 27.2863 0.217 3462
3464 3 347.0416 340.0037 27.141 0.1415 3463
3465 3 347.6902 339.2898 27.72 0.2476 3464
3466 3 348.1684 338.6183 27.7253 0.2346 3465
3467 3 348.7335 337.7294 27.6156 0.3036 3466
3468 3 349.3902 337.1894 26.9461 0.1828 3467
3469 3 350.0411 336.7719 28.0 0.2034 3468
3470 3 351.0959 336.3852 27.7343 0.2493 3469
3471 3 351.4368 335.8384 26.129 0.1145 3470
3472 3 351.9928 335.2652 26.6 0.2288 3471
3473 3 352.4367 334.4427 27.2292 0.2288 3472
3474 3 352.5957 333.587 27.5131 0.1948 3473
3475 3 353.1551 332.7965 27.9443 0.1271 3474
3476 3 354.0165 332.1444 28.5541 0.1765 3475
3477 3 354.5519 331.156 28.3772 0.1907 3476
3478 3 355.3424 330.3792 28.6532 0.1843 3477
3479 3 356.3102 330.1927 28.7787 0.1737 3478
3480 3 357.4119 330.0978 29.342 0.1626 3479
3481 3 358.4827 329.8095 29.1673 0.1526 3480
3482 3 359.2354 329.1585 28.448 0.1755 3481
3483 3 360.0523 328.4996 28.8271 0.1907 3482
3484 3 360.9663 328.2525 28.6294 0.2162 3483
3485 3 361.6287 327.6977 29.7223 0.2288 3484
3486 3 362.2556 326.9952 29.2754 0.1483 3485
3487 3 363.347 326.8122 29.3927 0.1144 3486
3488 3 364.4715 326.6337 29.4 0.1144 3487
3489 3 365.5949 326.4976 29.4 0.1144 3488
3490 3 366.7275 326.4461 29.4622 0.1653 3489
3491 3 367.8486 326.3306 29.0433 0.2346 3490
3492 3 368.9446 326.2688 28.317 0.2288 3491
3493 3 369.6802 325.9325 28.1002 0.1144 3492
3494 3 370.5199 325.9062 29.0976 0.1631 3493
3495 3 371.2555 326.4953 28.6373 0.2288 3494
3496 3 372.1695 326.6257 29.0492 0.2115 3495
3497 3 373.1797 326.8065 28.7468 0.1163 3496
3498 3 374.279 326.9792 29.12 0.135 3497
3499 3 375.1862 327.4082 28.2562 0.2131 3498
3500 3 376.1724 327.7503 28.3825 0.1658 3499
3501 3 376.9903 327.7182 28.0104 0.1822 3500
3502 3 377.8335 327.4059 28.7106 0.2647 3501
3503 3 378.664 326.9563 28.7249 0.2273 3502
3504 3 379.6913 326.5514 28.2971 0.1318 3503
3505 3 380.7083 326.2963 28.901 0.1481 3504
3506 3 381.6601 325.865 29.1032 0.1676 3505
3507 3 382.676 325.5778 28.28 0.2716 3506
3508 3 383.6782 325.15 28.4581 0.1782 3507
3509 3 384.7867 324.9578 28.0563 0.1144 3508
3510 3 385.8906 324.6752 28.0 0.1144 3509
3511 3 387.0072 324.451 28.0 0.1144 3510
3512 3 388.1054 324.1398 28.0 0.1144 3511
3513 3 389.1591 323.7005 27.9555 0.1265 3512
3514 3 390.1292 323.5163 28.2047 0.1829 3513
3515 3 391.1096 323.1159 28.6532 0.201 3514
3516 3 392.0923 322.608 28.84 0.1493 3515
3517 3 393.1722 322.6194 29.3171 0.1493 3516
3518 3 394.2167 322.608 30.2089 0.1441 3517
3519 3 395.2509 322.7224 29.9594 0.1272 3518
3520 3 396.158 322.5039 30.3419 0.1591 3519
3521 3 397.2586 322.608 29.96 0.1144 3520
3522 3 398.1578 323.1789 29.6918 0.1144 3521
3523 3 399.1233 323.5232 29.12 0.1144 3522
3524 3 400.2673 323.5232 29.12 0.1144 3523
3525 3 401.1951 323.9808 28.8417 0.1144 3524
3526 3 401.8906 324.6741 28.6916 0.1144 3525
3527 3 402.9832 324.7816 29.1292 0.1336 3526
3528 3 404.0482 324.7816 29.9499 0.1652 3527
3529 3 405.1087 324.8708 30.52 0.1151 3528
3530 3 406.1646 324.4327 30.52 0.1622 3529
3531 3 407.0295 323.7211 30.6186 0.2789 3530
3532 3 407.4608 322.8608 31.08 0.1361 3531
3533 3 407.9836 322.0246 31.08 0.1144 3532
3534 3 408.9937 321.5864 30.7045 0.1144 3533
3535 3 410.1309 321.5784 30.52 0.1144 3534
3536 3 411.2405 321.6711 30.464 0.2066 3535
3537 3 411.84 322.0806 30.3604 0.178 3536
3538 3 412.6751 322.4936 30.4774 0.2913 3537
3539 3 413.7745 322.5394 30.4746 0.304 3538
3540 3 414.795 322.8425 30.0507 0.2482 3539
3541 3 415.876 322.5588 29.68 0.2719 3540
3542 3 416.5544 323.0393 28.5222 0.1959 3541
3543 3 417.5474 322.9592 27.7612 0.3079 3542
3544 3 418.267 322.6183 28.0319 0.1144 3543
3545 3 419.1353 322.6286 27.2532 0.1941 3544
3546 3 419.8057 323.22 27.6651 0.1652 3545
3547 3 420.5367 323.6353 26.8402 0.3432 3546
3548 3 421.4427 324.0918 27.0337 0.4014 3547
3549 3 422.4449 323.9282 27.5979 0.3683 3548
3550 3 423.455 323.8378 28.6516 0.3178 3549
3551 3 424.424 323.4877 28.5051 0.3051 3550
3552 3 425.1127 322.8608 27.9359 0.3116 3551
3553 3 425.7979 322.4284 27.4254 0.3222 3552
3554 3 426.7166 322.0337 27.6298 0.3972 3553
3555 3 427.5231 322.2213 28.6698 0.3926 3554
3556 3 428.2312 322.3849 29.5736 0.1254 3555
3557 3 429.0092 321.6917 29.5806 0.2151 3556
3558 3 429.4576 320.892 29.12 0.3051 3557
3559 3 315.7131 364.7266 26.4046 0.3717 3417
3560 3 315.9762 365.2712 24.6618 0.3089 3559
3561 3 316.7393 365.8032 24.2222 0.2924 3560
3562 3 317.7254 366.1544 24.4348 0.2619 3561
3563 3 318.6303 365.6716 24.719 0.3421 3562
3564 3 319.5913 365.8512 24.5347 0.2795 3563
3565 3 319.9768 365.0058 23.9781 0.1185 3564
3566 3 320.7147 364.3972 24.059 0.2767 3565
3567 3 321.7111 364.6214 24.1024 0.1928 3566
3568 3 322.5314 364.1592 23.52 0.3241 3567
3569 3 323.6021 364.1146 23.5771 0.1878 3568
3570 3 324.0506 363.5129 22.7035 0.2669 3569
3571 3 324.0288 363.236 20.267 0.3432 3570
3572 3 324.4453 362.2716 20.1659 0.355 3571
3573 3 325.3387 361.8106 20.8544 0.1997 3572
3574 3 326.0995 361.0395 21.0 0.2049 3573
3575 3 326.1189 359.9665 20.4154 0.3065 3574
3576 3 325.492 359.1863 20.0883 0.1682 3575
3577 3 325.7014 358.628 19.2147 0.1636 3576
3578 3 325.9256 357.8215 20.4336 0.2971 3577
3579 3 325.9496 356.9314 19.4387 0.2669 3578
3580 3 325.6339 356.5425 16.921 0.2669 3579
3581 3 325.2575 355.8995 16.4909 0.3288 3580
3582 3 324.7816 355.5197 15.745 0.3432 3581
3583 3 324.8514 354.9832 14.5737 0.2288 3582
3584 3 325.9062 355.0598 14.1168 0.3205 3583
3585 3 326.6886 354.7029 15.057 0.1568 3584
3586 3 327.1783 354.537 13.1452 0.198 3585
3587 3 327.51 353.734 12.0532 0.178 3586
3588 3 327.9608 352.8405 12.6 0.2601 3587
3589 3 328.8908 353.2569 12.731 0.188 3588
3590 3 329.5418 353.6356 13.7203 0.2987 3589
3591 3 330.457 353.8014 14.5656 0.2418 3590
3592 3 331.3356 353.5681 13.5542 0.2161 3591
3593 3 331.6239 354.1366 12.2844 0.2034 3592
3594 3 332.3995 354.5164 12.087 0.2011 3593
3595 3 333.5218 354.6503 12.04 0.1314 3594
3596 3 334.1693 355.4957 11.7888 0.1144 3595
3597 3 334.7344 355.5632 12.9968 0.3216 3596
3598 3 335.5352 355.212 13.44 0.2542 3597
3599 3 301.5344 375.9367 23.3178 0.2033 1
3600 3 301.1157 375.0272 21.966 0.1935 3599
3601 3 300.5563 374.2321 22.4974 0.2398 3600
3602 3 299.8756 373.6796 23.6998 0.1444 3601
3603 3 298.87 373.6682 23.7132 0.167 3602
3604 3 297.7626 373.5286 23.3369 0.2288 3603
3605 3 296.7914 373.3055 22.68 0.1289 3604
3606 3 296.0008 373.3776 24.0027 0.1762 3605
3607 3 295.1772 373.0126 24.92 0.2138 3606
3608 3 294.7665 372.8468 22.7923 0.1303 3607
3609 3 293.8936 372.9028 22.9284 0.1813 3608
3610 3 293.4177 372.515 24.3314 0.3422 3609
3611 3 292.3744 372.1432 24.1287 0.2909 3610
3612 3 291.3288 371.967 23.9428 0.1969 3611
3613 3 290.4776 371.6581 22.6307 0.2609 3612
3614 3 290.0864 371.7371 24.2155 0.2004 3613
3615 3 289.3073 371.5941 25.2608 0.1628 3614
3616 3 288.5168 371.4065 25.1384 0.1481 3615
3617 3 287.8853 370.9866 23.9887 0.3051 3616
3618 3 286.9999 370.5302 24.2298 0.2929 3617
3619 3 285.9199 370.3872 24.362 0.2661 3618
3620 3 285.293 369.5726 24.92 0.1543 3619
3621 3 284.435 369.2832 24.2001 0.178 3620
3622 3 283.6582 368.7146 22.902 0.1144 3621
3623 3 283.3494 368.2536 21.7669 0.1144 3622
3624 3 283.0256 367.8303 21.9876 0.2088 3623
3625 3 282.2843 367.6953 23.4424 0.1961 3624
3626 3 281.6425 367.264 21.9478 0.2569 3625
3627 3 280.9618 367.1782 20.4596 0.1766 3626
3628 3 280.2217 366.5376 21.0484 0.178 3627
3629 3 279.3099 366.1647 21.9526 0.3272 3628
3630 3 278.516 365.5995 21.5424 0.2307 3629
3631 3 277.666 365.2826 22.0234 0.4256 3630
3632 3 276.7645 364.8296 21.5838 0.1968 3631
3633 3 275.9591 364.0288 21.2383 0.2074 3632
3634 3 275.1549 363.228 20.893 0.2182 3633
3635 3 274.3495 362.4272 20.5475 0.2288 3634
3636 3 274.0086 362.2007 20.417 0.1834 3635
3637 3 273.1517 361.5669 19.4051 0.178 3636
3638 3 272.7342 360.5991 18.3408 0.1654 3637
3639 3 272.1324 359.7468 17.1959 0.178 3638
3640 3 271.9803 359.1645 16.1445 0.1508 3639
3641 3 272.3715 358.199 15.171 0.1822 3640
3642 3 272.1542 357.2151 14.5897 0.2049 3641
3643 3 271.4209 356.3869 14.5961 0.2288 3642
3644 3 270.9816 355.5369 13.6086 0.2401 3643
3645 3 271.0216 354.457 12.964 0.2413 3644
3646 3 270.4885 353.631 13.2376 0.2288 3645
3647 3 269.4875 353.3221 14.1644 0.2142 3646
3648 3 268.451 353.0178 14.4956 0.2111 3647
3649 3 267.5164 352.4756 13.7063 0.2081 3648
3650 3 267.0748 351.5409 13.4476 0.2202 3649
3651 3 267.0119 350.4152 13.8457 0.2375 3650
3652 3 267.0279 349.2769 13.9997 0.2502 3651
3653 3 267.1389 348.1398 13.9989 0.2455 3652
3654 3 267.4718 347.053 13.9941 0.2328 3653
3655 3 267.5484 345.9353 13.9616 0.238 3654
3656 3 266.9959 344.9881 13.7052 0.2511 3655
3657 3 266.0601 344.36 13.6181 0.2746 3656
3658 3 265.1414 343.6828 13.704 0.2796 3657
3659 3 264.3864 342.9575 12.7128 0.2583 3658
3660 3 263.6783 342.1121 12.0123 0.1991 3659
3661 3 262.7047 341.6579 12.7042 0.1435 3660
3662 3 261.8227 342.2528 13.4966 0.1274 3661
3663 3 261.5184 343.3144 12.88 0.1525 3662
3664 3 270.9919 360.2204 17.9925 0.1387 3639
3665 3 269.8719 360.249 17.6128 0.1518 3664
3666 3 268.8034 360.265 16.6219 0.1403 3665
3667 3 267.8047 360.5842 15.6657 0.1252 3666
3668 3 267.0828 361.2409 14.6471 0.1144 3667
3669 3 266.1184 361.5806 15.5982 0.1144 3668
3670 3 265.2227 361.3873 16.9036 0.1144 3669
3671 3 264.701 360.6552 16.0037 0.1144 3670
3672 3 264.4665 359.8097 14.2313 0.1144 3671
3673 3 264.0878 358.8945 14.0526 0.1217 3672
3674 3 263.6817 358.2722 15.9303 0.1351 3673
3675 3 263.3225 358.6898 17.901 0.1484 3674
3676 3 262.7116 359.3887 19.4491 0.1433 3675
3677 3 262.0195 360.2342 19.9346 0.1297 3676
3678 3 261.3628 361.17 20.0416 0.1163 3677
3679 3 261.0608 360.7032 21.84 0.1271 3678
3680 3 274.2042 361.7683 21.7151 0.2669 3635
3681 3 273.7958 360.7021 21.8392 0.2477 3680
3682 3 273.2158 359.7365 21.835 0.2064 3681
3683 3 272.3338 359.0341 21.8131 0.1907 3682
3684 3 271.3351 358.4838 21.6882 0.2009 3683
3685 3 270.3844 357.8878 21.212 0.2265 3684
3686 3 269.4475 357.2838 20.7281 0.2415 3685
3687 3 268.5483 356.5814 20.6886 0.2469 3686
3688 3 267.8047 355.7337 20.4834 0.2542 3687
3689 3 267.1949 354.7761 20.1608 0.26 3688
3690 3 266.4765 353.8998 20.1967 0.2669 3689
3691 3 265.6414 353.218 19.7008 0.2669 3690
3692 3 265.1323 352.3417 19.2217 0.2669 3691
3693 3 264.6838 351.3132 19.4253 0.2592 3692
3694 3 263.8693 350.5525 19.3225 0.2306 3693
3695 3 263.0525 349.937 18.2426 0.1836 3694
3696 3 262.4061 349.2392 16.7065 0.1403 3695
3697 3 261.5115 348.8525 15.5254 0.1271 3696
3698 3 260.7073 348.793 16.9098 0.1469 3697
3699 3 260.0987 348.729 19.2685 0.1931 3698
3700 3 259.2064 348.3594 20.5587 0.2461 3699
3701 3 258.1608 347.9247 20.6758 0.2758 3700
3702 3 257.1346 347.4362 20.396 0.2577 3701
3703 3 256.2102 346.815 19.7862 0.1985 3702
3704 3 255.1429 346.4936 20.1709 0.1443 3703
3705 3 254.2151 346.0783 19.0078 0.1153 3704
3706 3 253.6122 346.2739 19.6 0.1899 3705
3707 3 252.8103 346.1824 20.5422 0.1144 3706
3708 3 251.7692 346.2591 19.88 0.1345 3707
3709 3 250.7934 345.9959 19.9576 0.1239 3708
3710 3 250.242 345.4045 21.0 0.2288 3709
3711 3 249.5258 344.7055 20.2765 0.1935 3710
3712 3 248.6907 344.2788 21.0423 0.159 3711
3713 3 247.9037 344.0477 20.0236 0.2161 3712
3714 3 247.2378 343.4688 19.6 0.178 3713
3715 3 246.3959 342.8568 20.1303 0.2159 3714
3716 3 245.2725 342.9197 20.4089 0.1182 3715
3717 3 244.2188 342.9586 20.3468 0.1652 3716
3718 3 244.1296 342.4964 20.519 0.1144 3717
3719 3 244.5872 341.7128 19.32 0.1398 3718
3720 3 244.1651 343.1943 20.1984 0.1719 3717
3721 3 243.4123 343.8795 19.88 0.1215 3720
3722 3 242.2683 343.8864 19.88 0.1144 3721
3723 3 241.1243 343.8864 19.88 0.1144 3722
3724 3 240.0375 343.8864 20.5313 0.1191 3723
3725 3 239.0994 343.4002 20.9782 0.224 3724
3726 3 238.4885 343.0856 20.9353 0.1674 3725
3727 3 237.4303 342.9735 20.72 0.1163 3726
3728 3 236.3596 343.0993 21.28 0.1541 3727
3729 3 235.6022 342.5685 21.84 0.2862 3728
3730 3 234.6333 342.342 21.4194 0.1462 3729
3731 3 233.686 342.4621 21.6006 0.1891 3730
3732 3 232.8909 342.8339 22.6789 0.1666 3731
3733 3 232.2709 343.0192 21.1238 0.1185 3732
3734 3 231.2196 343.0398 21.8156 0.1271 3733
3735 3 230.2529 342.5571 22.4 0.2012 3734
3736 3 229.2073 342.3878 21.7767 0.2171 3735
3737 3 228.7085 341.5252 20.8393 0.167 3736
3738 3 227.8745 340.7953 20.7152 0.1144 3737
3739 3 226.7934 340.475 20.44 0.1144 3738
3740 3 225.7467 340.0151 20.44 0.1372 3739
3741 3 224.8543 339.3276 20.0712 0.1652 3740
3742 3 224.1908 338.5554 20.6422 0.1306 3741
3743 3 223.2996 337.917 20.44 0.1144 3742
3744 3 222.5663 337.1368 20.16 0.1317 3743
3745 3 221.7026 336.4161 20.3157 0.1652 3744
3746 3 220.6787 336.1312 20.7642 0.1497 3745
3747 3 219.656 335.9814 21.8025 0.1257 3746
3748 3 218.9044 335.8441 20.5265 0.1925 3747
3749 3 217.8382 335.6496 20.9936 0.2805 3748
3750 3 217.0877 335.5421 19.462 0.3127 3749
3751 3 216.6713 334.9117 20.1984 0.2539 3750
3752 3 216.4654 334.0549 19.6381 0.2232 3751
3753 3 216.0776 334.3489 18.5623 0.2557 3752
3754 3 215.1578 334.0469 18.0796 0.3205 3753
3755 3 214.5366 333.182 17.6159 0.1936 3754
3756 3 213.7701 332.7541 16.3534 0.2366 3755
3757 3 212.9442 332.1696 17.0458 0.2865 3756
3758 3 211.8951 332.2416 17.36 0.3432 3757
3759 3 211.8596 333.2186 17.0727 0.3432 3758
3760 3 211.3723 333.9325 16.1269 0.2819 3759
3761 3 211.0508 333.333 15.5893 0.3432 3760
3762 3 210.0784 332.9749 15.1718 0.3009 3761
3763 3 209.0077 332.8434 14.6695 0.2384 3762
3764 3 207.9712 332.5928 15.12 0.4115 3763
3765 3 206.9084 332.2256 14.7008 0.302 3764
3766 3 205.9177 331.7657 14.6818 0.2727 3765
3767 3 204.9453 332.157 14.6793 0.2608 3766
3768 3 204.3607 332.6935 13.1911 0.3037 3767
3769 3 203.4043 332.7175 12.3166 0.3312 3768
3770 3 202.5727 332.904 12.0851 0.1533 3769
3771 3 201.5362 332.8411 12.7812 0.2616 3770
3772 3 200.6748 332.5608 13.1897 0.1541 3771
3773 3 199.7824 332.801 14.1159 0.142 3772
3774 3 198.7483 333.0424 13.8667 0.3057 3773
3775 3 198.5481 333.484 12.868 0.3686 3774
3776 3 198.1717 333.7345 11.3226 0.3026 3775
3777 3 197.7427 334.5102 12.3385 0.2186 3776
3778 3 196.7028 334.8694 12.9396 0.2089 3777
3779 3 195.7636 334.8191 12.9847 0.1992 3778
3780 3 195.5027 334.8431 11.3277 0.1794 3779
3781 3 194.8655 334.2619 10.9175 0.1261 3780
3782 3 194.1711 333.5263 11.3341 0.2603 3781
3783 3 194.1368 332.904 12.04 0.1144 3782
