# Supplementary material for: Visual physiology of the layer 4 cortical circuit in silico
Source: PLoS Comput Biol. 2018 Nov 12;14(11):e1006535. doi: 10.1371/journal.pcbi.1006535 (PMC6258373; doi:10.1371/journal.pcbi.1006535)
Supplement: SI 1 — (ZIP) [file pcbi.1006535.s011.zip › SI_1/example_1/cell_models/395830185/neuronal_model.json]

{"id":472363762,"name":"Biophysical - perisomatic_Scnn1a-Tg3-Cre;Ai14(IVSCC)-177300.01.02.01","neuronal_model_template_id":329230710,"specimen_id":395830185,"well_known_files":[{"attachable_id":472363762,"attachable_type":"NeuronalModel","download_link":"/api/v2/well_known_file_download/475046414","id":475046414,"path":"/external/mousecelltypes/prod295/neuronal_model_472363762/472363762_fit.json","well_known_file_type_id":329230374,"well_known_file_type":{"id":329230374,"name":"NeuronalModelParameters"}}],"neuronal_model_template":{"description":"Biophys neuronal model template","id":329230710,"name":"Biophysical - perisomatic","well_known_files":[{"attachable_id":305094322,"attachable_type":"Product","download_link":"/api/v2/well_known_file_download/395337062","id":395337062,"path":"/external/mousecelltypes/prod210/project_in vitro Single Cell Characterization_T301/Kv3_1.mod","well_known_file_type_id":292178729,"well_known_file_type":{"id":292178729,"name":"BiophysicalModelDescription"}},{"attachable_id":305094322,"attachable_type":"Product","download_link":"/api/v2/well_known_file_download/395337293","id":395337293,"path":"/external/mousecelltypes/prod210/project_in vitro Single Cell Characterization_T301/SK.mod","well_known_file_type_id":292178729,"well_known_file_type":{"id":292178729,"name":"BiophysicalModelDescription"}},{"attachable_id":305094322,"attachable_type":"Product","download_link":"/api/v2/well_known_file_download/395337054","id":395337054,"path":"/external/mousecelltypes/prod210/project_in vitro Single Cell Characterization_T301/Kd.mod","well_known_file_type_id":292178729,"well_known_file_type":{"id":292178729,"name":"BiophysicalModelDescription"}},{"attachable_id":305094322,"attachable_type":"Product","download_link":"/api/v2/well_known_file_download/395337070","id":395337070,"path":"/external/mousecelltypes/prod210/project_in vitro Single Cell Characterization_T301/NaTa.mod","well_known_file_type_id":292178729,"well_known_file_type":{"id":292178729,"name":"BiophysicalModelDescription"}},{"attachable_id":305094322,"attachable_type":"Product","download_link":"/api/v2/well_known_file_download/395337225","id":395337225,"path":"/external/mousecelltypes/prod210/project_in vitro Single Cell Characterization_T301/NaTs.mod","well_known_file_type_id":292178729,"well_known_file_type":{"id":292178729,"name":"BiophysicalModelDescription"}},{"attachable_id":305094322,"attachable_type":"Product","download_link":"/api/v2/well_known_file_download/395337019","id":395337019,"path":"/external/mousecelltypes/prod210/project_in vitro Single Cell Characterization_T301/Im.mod","well_known_file_type_id":292178729,"well_known_file_type":{"id":292178729,"name":"BiophysicalModelDescription"}},{"attachable_id":305094322,"attachable_type":"Product","download_link":"/api/v2/well_known_file_download/395337003","id":395337003,"path":"/external/mousecelltypes/prod210/project_in vitro Single Cell Characterization_T301/Ca_HVA.mod","well_known_file_type_id":292178729,"well_known_file_type":{"id":292178729,"name":"BiophysicalModelDescription"}},{"attachable_id":305094322,"attachable_type":"Product","download_link":"/api/v2/well_known_file_download/395337050","id":395337050,"path":"/external/mousecelltypes/prod210/project_in vitro Single Cell Characterization_T301/K_T.mod","well_known_file_type_id":292178729,"well_known_file_type":{"id":292178729,"name":"BiophysicalModelDescription"}},{"attachable_id":305094322,"attachable_type":"Product","download_link":"/api/v2/well_known_file_download/395337042","id":395337042,"path":"/external/mousecelltypes/prod210/project_in vitro Single Cell Characterization_T301/Im_v2.mod","well_known_file_type_id":292178729,"well_known_file_type":{"id":292178729,"name":"BiophysicalModelDescription"}},{"attachable_id":305094322,"attachable_type":"Product","download_link":"/api/v2/well_known_file_download/395337058","id":395337058,"path":"/external/mousecelltypes/prod210/project_in vitro Single Cell Characterization_T301/Kv2like.mod","well_known_file_type_id":292178729,"well_known_file_type":{"id":292178729,"name":"BiophysicalModelDescription"}},{"attachable_id":305094322,"attachable_type":"Product","download_link":"/api/v2/well_known_file_download/395337011","id":395337011,"path":"/external/mousecelltypes/prod210/project_in vitro Single Cell Characterization_T301/CaDynamics.mod","well_known_file_type_id":292178729,"well_known_file_type":{"id":292178729,"name":"BiophysicalModelDescription"}},{"attachable_id":305094322,"attachable_type":"Product","download_link":"/api/v2/well_known_file_download/395337046","id":395337046,"path":"/external/mousecelltypes/prod210/project_in vitro Single Cell Characterization_T301/K_P.mod","well_known_file_type_id":292178729,"well_known_file_type":{"id":292178729,"name":"BiophysicalModelDescription"}},{"attachable_id":305094322,"attachable_type":"Product","download_link":"/api/v2/well_known_file_download/395337015","id":395337015,"path":"/external/mousecelltypes/prod210/project_in vitro Single Cell Characterization_T301/Ih.mod","well_known_file_type_id":292178729,"well_known_file_type":{"id":292178729,"name":"BiophysicalModelDescription"}},{"attachable_id":305094322,"attachable_type":"Product","download_link":"/api/v2/well_known_file_download/395337066","id":395337066,"path":"/external/mousecelltypes/prod210/project_in vitro Single Cell Characterization_T301/Nap.mod","well_known_file_type_id":292178729,"well_known_file_type":{"id":292178729,"name":"BiophysicalModelDescription"}},{"attachable_id":305094322,"attachable_type":"Product","download_link":"/api/v2/well_known_file_download/464138096","id":464138096,"path":"/external/mousecelltypes/prod251/project_in vitro Single Cell Characterization_T301/NaV.mod","well_known_file_type_id":292178729,"well_known_file_type":{"id":292178729,"name":"BiophysicalModelDescription"}},{"attachable_id":305094322,"attachable_type":"Product","download_link":"/api/v2/well_known_file_download/395337007","id":395337007,"path":"/external/mousecelltypes/prod210/project_in vitro Single Cell Characterization_T301/Ca_LVA.mod","well_known_file_type_id":292178729,"well_known_file_type":{"id":292178729,"name":"BiophysicalModelDescription"}}]},"specimen":{"donor_id":339692419,"ephys_result_id":395830183,"external_specimen_name":null,"failed_facet":734881840,"hemisphere":"right","id":395830185,"is_cell_specimen":true,"is_ish":false,"name":"Scnn1a-Tg3-Cre;Ai14(IVSCC)-177300.01.02.01","parent_id":395339964,"parent_x_coord":0,"parent_y_coord":0,"parent_z_coord":1,"rna_integrity_number":null,"specimen_id_path":"/339692423/395339710/395339964/395830185/","sphinx_id":47939,"structure_id":721,"tissue_ph":null,"weight":9000,"neuron_reconstructions":[{"average_bifurcation_angle_local":78.3002,"average_bifurcation_angle_remote":81.6205,"average_contraction":0.758834,"average_diameter":0.455139,"average_fragmentation":30.0,"average_parent_daughter_ratio":0.878126,"hausdorff_dimension":1.31295,"id":473845048,"max_branch_order":10.0,"max_euclidean_distance":374.345,"max_path_distance":503.19,"number_bifurcations":57,"number_branches":122,"number_nodes":3783,"number_stems":9,"number_tips":66,"overall_depth":140.664,"overall_height":384.155,"overall_width":356.699,"scale_factor_x":0.1144,"scale_factor_y":0.1144,"scale_factor_z":0.28,"soma_surface":372.267,"specimen_id":395830185,"tags":"3D Neuron Reconstruction morphology","total_length":4772.48,"total_surface":6802.16,"total_volume":871.296,"well_known_files":[{"attachable_id":473845048,"attachable_type":"NeuronReconstruction","download_link":"/api/v2/well_known_file_download/473845050","id":473845050,"path":"/external/mousecelltypes/prod256/specimen_395830185/Scnn1a-Tg3-Cre_Ai14_IVSCC_-177300.01.02.01_473845048_m.swc","well_known_file_type_id":303941301,"well_known_file_type":{"id":303941301,"name":"3DNeuronReconstruction"}}]}]}}
