# Supplementary material for: Visual physiology of the layer 4 cortical circuit in silico
Source: PLoS Comput Biol. 2018 Nov 12;14(11):e1006535. doi: 10.1371/journal.pcbi.1006535 (PMC6258373; doi:10.1371/journal.pcbi.1006535)
Supplement: SI 1 — (ZIP) [file pcbi.1006535.s011.zip › SI_1/example_1/cell_models/395830185/472363762_fit.json]

{
  "passive": [
    {
      "ra": 138.28, 
      "cm": [
        {
          "section": "soma", 
          "cm": 1.0
        }, 
        {
          "section": "axon", 
          "cm": 1.0
        }, 
        {
          "section": "apic", 
          "cm": 2.12
        }, 
        {
          "section": "dend", 
          "cm": 2.12
        }
      ], 
      "e_pas": -92.49911499023438
    }
  ], 
  "axon_morph": [
    {
      "delete_axon": [
        "forsec axonal{delete_section()}", 
        "  create axon[2]", 
        "  axon[0]{", 
        "    L= 30", 
        "    diam = 1", 
        "    nseg = 1+2*int(L/40)", 
        "    all.append()", 
        "    axonal.append()", 
        "  }", 
        "  axon[1]{", 
        "    L= 30", 
        "    diam = 1", 
        "    nseg = 1+2*int(L/40)", 
        "    all.append()", 
        "    axonal.append()", 
        "  }", 
        "", 
        "nSecAxonal = 2", 
        "connect axon(0), soma(0.5)", 
        "connect axon[1](0), axon[0](1) ", 
        "access soma"
      ], 
      "setup_line": "create soma[1], dend[1], apic[1], axon[1]"
    }
  ], 
  "fitting": [
    {
      "junction_potential": -14.0, 
      "sweeps": [
        38
      ]
    }
  ], 
  "conditions": [
    {
      "celsius": 34.0, 
      "erev": [
        {
          "ena": 53.0, 
          "section": "soma", 
          "ek": -107.0
        }
      ], 
      "v_init": -92.49911499023438
    }
  ], 
  "genome": [
    {
      "value": 0.0012021154978800002, 
      "section": "soma", 
      "name": "gbar_Im", 
      "mechanism": "Im"
    }, 
    {
      "value": 4.12225901169e-05, 
      "section": "soma", 
      "name": "gbar_Ih", 
      "mechanism": "Ih"
    }, 
    {
      "value": 0.98228995892999993, 
      "section": "soma", 
      "name": "gbar_NaTs", 
      "mechanism": "NaTs"
    }, 
    {
      "value": 0.000209348990528, 
      "section": "soma", 
      "name": "gbar_Nap", 
      "mechanism": "Nap"
    }, 
    {
      "value": 0.051758360920800002, 
      "section": "soma", 
      "name": "gbar_K_P", 
      "mechanism": "K_P"
    }, 
    {
      "value": 0.00073160714529799998, 
      "section": "soma", 
      "name": "gbar_K_T", 
      "mechanism": "K_T"
    }, 
    {
      "value": 0.00019222004878899999, 
      "section": "soma", 
      "name": "gbar_SK", 
      "mechanism": "SK"
    }, 
    {
      "value": 0.057264803402699994, 
      "section": "soma", 
      "name": "gbar_Kv3_1", 
      "mechanism": "Kv3_1"
    }, 
    {
      "value": 0.00053599731839199991, 
      "section": "soma", 
      "name": "gbar_Ca_HVA", 
      "mechanism": "Ca_HVA"
    }, 
    {
      "value": 0.0070061294358100008, 
      "section": "soma", 
      "name": "gbar_Ca_LVA", 
      "mechanism": "Ca_LVA"
    }, 
    {
      "value": 0.0012510775510599999, 
      "section": "soma", 
      "name": "gamma_CaDynamics", 
      "mechanism": "CaDynamics"
    }, 
    {
      "value": 717.91660042899991, 
      "section": "soma", 
      "name": "decay_CaDynamics", 
      "mechanism": "CaDynamics"
    }, 
    {
      "value": 5.71880766722e-06, 
      "section": "soma", 
      "name": "g_pas", 
      "mechanism": ""
    }, 
    {
      "value": 0.00045738760076499994, 
      "section": "axon", 
      "name": "g_pas", 
      "mechanism": ""
    }, 
    {
      "value": 3.2393273274400003e-06, 
      "section": "dend", 
      "name": "g_pas", 
      "mechanism": ""
    }, 
    {
      "value": 9.5861855476200007e-05, 
      "section": "apic", 
      "name": "g_pas", 
      "mechanism": ""
    }
  ]
}
