# Supplementary material for: Visual physiology of the layer 4 cortical circuit in silico
Source: PLoS Comput Biol. 2018 Nov 12;14(11):e1006535. doi: 10.1371/journal.pcbi.1006535 (PMC6258373; doi:10.1371/journal.pcbi.1006535)
Supplement: SI 1 — (ZIP) [file pcbi.1006535.s011.zip › SI_1/example_1/cell_models/318808427/Nr5a1-Cre_Ai14_IVSCC_-169250.03.02.01_471087815_m.swc]

#name E:/Vaa3D-2.938/169250.03.02.01/169250.03.02.01_470218928_Nivi7.swc
#comment
##n,type,x,y,z,radius,parent
1 1 414.8144 408.5224 15.12 6.4406 -1
2 3 415.7685 414.0582 14.8882 0.3686 1
3 3 415.6495 414.9757 16.5147 0.5339 2
4 3 415.3658 416.0739 16.8563 0.661 3
5 3 415.6415 417.1756 16.515 0.6991 4
6 3 416.1872 418.1366 17.2357 0.7118 5
7 3 416.8393 419.0758 17.3597 0.7245 6
8 3 417.5886 419.9407 17.36 0.7627 7
9 3 418.4752 420.6625 17.36 0.8008 8
10 3 419.4945 422.4128 17.3135 0.5466 9
11 3 420.1923 423.3166 17.1464 0.5212 10
12 3 420.6133 424.3393 16.4335 0.4957 11
13 3 421.135 425.3369 15.9295 0.4957 12
14 3 421.3546 426.458 16.0826 0.4449 13
15 3 421.6567 427.5608 16.0269 0.3559 14
16 3 421.5423 428.5184 17.4675 0.2669 15
17 3 421.4713 429.6498 17.4583 0.2924 16
18 3 421.4118 430.7492 17.8839 0.3432 17
19 3 420.9199 431.7662 17.7391 0.3686 18
20 3 420.174 432.6116 17.9446 0.3686 19
21 3 419.371 433.3804 17.7316 0.3432 20
22 3 419.0014 434.3562 16.9249 0.3559 21
23 3 418.7212 435.324 15.9732 0.3686 22
24 3 418.4203 436.4211 16.0723 0.3813 23
25 3 418.1846 437.4965 16.7093 0.394 24
26 3 417.7648 438.4963 17.4961 0.394 25
27 3 417.1802 439.1278 16.5441 0.3813 26
28 3 416.543 439.733 16.4973 0.3432 27
29 3 415.8188 440.2512 18.1639 0.3178 28
30 3 414.8453 440.6013 18.958 0.3051 29
31 3 413.7242 440.6082 18.9213 0.2796 30
32 3 412.6202 440.8038 19.0162 0.2796 31
33 3 412.118 441.6995 19.4015 0.3051 32
34 3 412.285 442.7749 20.083 0.394 33
35 3 412.817 443.729 20.869 0.4449 34
36 3 413.5102 444.6316 21.0196 0.4957 35
37 3 413.556 445.7585 21.2654 0.5212 36
38 3 413.143 447.0741 19.6034 0.4322 37
39 3 412.6168 448.0808 19.8881 0.394 38
40 3 412.0562 449.0143 20.657 0.3432 39
41 3 411.5151 449.926 21.4312 0.3051 40
42 3 410.8848 450.8744 21.2789 0.2924 41
43 3 410.2292 451.8056 21.1624 0.2542 42
44 3 409.6698 452.7929 20.9762 0.2034 43
45 3 409.2568 453.8294 20.4523 0.178 44
46 3 409.0704 454.9436 20.1698 0.178 45
47 3 409.1802 456.0339 20.5537 0.1907 46
48 3 409.1585 457.0211 21.546 0.2034 47
49 3 408.7409 458.0141 22.437 0.2161 48
50 3 408.4881 459.1055 22.78 0.2161 49
51 3 408.4904 460.2426 22.8189 0.2034 50
52 3 408.6723 461.3706 22.8502 0.1907 51
53 3 408.9983 462.462 22.8077 0.2034 52
54 3 409.3038 463.5351 23.119 0.2161 53
55 3 409.2202 464.6299 23.3598 0.2288 54
56 3 408.6654 465.5977 23.214 0.2161 55
57 3 408.1895 466.6021 23.0574 0.178 56
58 3 407.7937 467.658 22.6853 0.1398 57
59 3 407.1096 468.5458 22.4742 0.1271 58
60 3 406.1921 469.0686 23.1949 0.1525 59
61 3 405.2128 469.4415 24.3166 0.178 60
62 3 404.4051 470.0868 25.3742 0.178 61
63 3 403.5494 470.7869 25.4982 0.178 62
64 3 402.6651 471.4756 25.8037 0.1907 63
65 3 401.6881 472.0396 26.0574 0.2415 64
66 3 400.9526 472.8244 26.6879 0.2542 65
67 3 400.4972 473.8471 26.6627 0.2415 66
68 3 400.1929 474.9465 26.6081 0.2034 67
69 3 399.693 475.809 27.7763 0.2161 68
70 3 398.9185 476.6007 27.4254 0.2669 69
71 3 397.9564 477.1212 26.6462 0.3051 70
72 3 396.9051 477.5262 26.1811 0.3051 71
73 3 395.9258 478.0753 25.664 0.2669 72
74 3 395.0358 478.7617 26.1218 0.2415 73
75 3 394.2796 479.5877 26.6865 0.2415 74
76 3 394.2979 480.4628 28.3556 0.2542 75
77 3 393.9936 481.4684 28.3256 0.2669 76
78 3 393.1653 482.2029 28.7921 0.2542 77
79 3 392.3051 482.9499 28.8492 0.2288 78
80 3 391.4688 483.6088 29.6657 0.2161 79
81 3 390.4838 483.9257 30.6312 0.2415 80
82 3 389.5057 484.3719 30.3834 0.2924 81
83 3 388.6191 485.0594 29.8824 0.3305 82
84 3 387.6398 485.6314 29.7548 0.3305 83
85 3 386.7441 486.3178 29.9541 0.3051 84
86 3 385.8312 486.9253 29.412 0.2542 85
87 3 385.0429 487.7295 29.0755 0.2288 86
88 3 385.0704 488.8312 29.4 0.2288 87
89 3 413.8923 446.5295 21.2332 0.3305 37
90 3 414.0719 447.6209 21.6059 0.3051 89
91 3 413.9209 448.7306 21.5765 0.2796 90
92 3 413.8763 449.846 21.0935 0.2542 91
93 3 413.8466 450.9797 20.9381 0.1907 92
94 3 413.2814 451.9166 21.294 0.1652 93
95 3 412.3491 452.5172 21.782 0.178 94
96 3 411.2897 452.8616 22.3804 0.2288 95
97 3 410.3208 453.2002 23.5788 0.2542 96
98 3 409.218 453.2986 24.0853 0.2796 97
99 3 408.5087 454.065 24.8021 0.2796 98
100 3 408.4114 455.1507 25.4965 0.2796 99
101 3 408.6185 456.1403 26.7708 0.2669 100
102 3 409.0178 457.1332 27.7544 0.2796 101
103 3 409.3953 458.1548 28.5242 0.2669 102
104 3 408.9789 458.8973 30.2677 0.2542 103
105 3 407.9515 459.356 30.3562 0.2161 104
106 3 407.2068 460.1763 29.6979 0.2161 105
107 3 406.6874 461.1681 29.3798 0.2161 106
108 3 406.4792 462.2847 29.687 0.2288 107
109 3 406.4232 463.3829 30.3103 0.2288 108
110 3 406.5341 464.4182 31.3561 0.2161 109
111 3 406.2985 465.481 32.097 0.2161 110
112 3 406.0285 466.4706 33.1758 0.2288 111
113 3 406.0239 467.5745 33.2567 0.2669 112
114 3 406.2035 468.611 32.58 0.3051 113
115 3 406.7515 469.6063 32.415 0.3051 114
116 3 407.2846 470.6004 32.1434 0.2669 115
117 3 407.645 471.5591 32.5606 0.2161 116
118 3 407.2034 472.337 33.9486 0.1907 117
119 3 406.4735 473.1492 34.613 0.2034 118
120 3 405.9187 473.9901 35.7904 0.2034 119
121 3 405.0687 474.5941 35.7104 0.2161 120
122 3 404.0654 474.7108 36.834 0.2161 121
123 3 403.9075 475.8354 36.5403 0.2415 122
124 3 403.4785 476.8672 37.0034 0.2542 123
125 3 402.8218 477.4598 38.7218 0.2542 124
126 3 401.8952 477.6989 39.7194 0.2288 125
127 3 401.8106 478.7697 39.459 0.2161 126
128 3 402.3219 479.7604 39.1384 0.2288 127
129 3 402.5622 480.8266 39.7446 0.2415 128
130 3 402.6571 481.8173 41.1012 0.2415 129
131 3 402.4009 482.8252 41.4795 0.2161 130
132 3 402.0702 483.7393 42.0918 0.2034 131
133 3 401.9547 484.7162 43.3311 0.178 132
134 3 402.219 485.747 43.3927 0.178 133
135 3 402.6194 486.7777 43.4686 0.178 134
136 3 402.4889 487.773 44.448 0.1907 135
137 3 401.8826 488.5932 45.6378 0.2034 136
138 3 401.1402 489.3986 46.3901 0.2415 137
139 3 400.3096 490.1685 46.5377 0.2796 138
140 3 399.526 490.9934 46.478 0.3051 139
141 3 398.8945 491.9131 46.9462 0.2924 140
142 3 398.3488 492.8844 47.5555 0.2669 141
143 3 397.9038 493.9197 48.0208 0.2415 142
144 3 397.4176 494.9424 48.3753 0.2415 143
145 3 396.7392 495.8245 48.909 0.2542 144
146 3 396.1649 496.79 49.1725 0.2415 145
147 3 395.9716 497.8963 49.2988 0.2161 146
148 3 395.9476 498.8549 50.664 0.1907 147
149 3 396.3045 499.8765 51.3192 0.1907 148
150 3 396.5962 500.9336 52.0904 0.178 149
151 3 396.2679 502.0101 52.1452 0.2034 150
152 3 396.1672 503.1312 52.64 0.2796 151
153 3 421.7573 429.151 15.1718 0.483 15
154 3 421.9244 430.2653 14.6978 0.4195 153
155 3 422.0662 431.3841 14.2232 0.3305 154
156 3 422.12 432.5018 14.6902 0.2796 155
157 3 422.1966 433.6206 15.2452 0.3432 156
158 3 422.1406 434.7543 14.9027 0.3813 157
159 3 421.882 435.8388 14.28 0.394 158
160 3 420.8296 436.9577 13.186 0.3686 159
161 3 420.0779 437.6166 11.8448 0.3305 160
162 3 419.8777 438.5249 12.0445 0.2542 161
163 3 419.5426 439.3578 13.6772 0.2161 162
164 3 419.181 440.3679 13.2686 0.2415 163
165 3 418.8436 441.4559 13.2356 0.2924 164
166 3 418.4638 442.5335 13.3319 0.3178 165
167 3 417.8883 443.5128 13.5985 0.3305 166
168 3 417.4856 444.5767 13.8382 0.3559 167
169 3 417.425 445.7161 14.0258 0.4195 168
170 3 417.1299 446.8155 14.273 0.4449 169
171 3 416.5865 447.8039 13.8558 0.4195 170
172 3 416.2936 448.7008 12.376 0.3559 171
173 3 415.7605 449.6686 13.0239 0.3178 172
174 3 414.9368 450.4317 12.8534 0.2924 173
175 3 413.9015 450.8493 13.2983 0.2796 174
176 3 412.9165 451.3961 12.8517 0.2542 175
177 3 411.8961 451.872 12.549 0.2288 176
178 3 411.0358 452.611 12.2189 0.1907 177
179 3 410.1926 453.3478 11.7572 0.178 178
180 3 409.5314 454.2675 11.6967 0.1907 179
181 3 408.9949 455.2662 11.655 0.2288 180
182 3 408.3291 456.1162 12.3222 0.2669 181
183 3 407.6003 456.7546 13.6881 0.3051 182
184 3 406.7217 457.3151 13.9454 0.3305 183
185 3 405.9839 458.0702 12.8789 0.3432 184
186 3 405.3981 458.9682 12.0534 0.3305 185
187 3 404.9257 460.0001 11.8423 0.3178 186
188 3 404.4543 461.0309 11.6248 0.2796 187
189 3 404.007 462.073 11.3347 0.2542 188
190 3 403.5037 463.0832 11.6222 0.2161 189
191 3 402.95 464.0304 12.3953 0.2034 190
192 3 402.4466 464.9994 13.2031 0.1907 191
193 3 402.2075 466.0519 13.0155 0.1907 192
194 3 402.0451 467.1581 12.6353 0.1907 193
195 3 401.8174 468.2792 12.644 0.1907 194
196 3 401.4708 469.3626 12.7716 0.178 195
197 3 400.8519 470.2995 13.1191 0.1652 196
198 3 400.1106 471.145 13.6234 0.1398 197
199 3 399.7113 472.1791 13.8687 0.1271 198
200 3 399.3109 473.2328 13.4935 0.1271 199
201 3 398.6508 474.148 13.701 0.1525 200
202 3 398.2596 475.1776 14.3612 0.2034 201
203 3 398.2722 476.2609 15.1833 0.2542 202
204 3 397.8409 477.2917 15.3742 0.2924 203
205 3 397.349 478.2858 14.7389 0.2924 204
206 3 397.2231 479.3955 15.0836 0.2669 205
207 3 397.2792 480.5315 14.9005 0.2542 206
208 3 397.1751 481.6686 14.9134 0.2542 207
209 3 397.0458 482.7508 15.7142 0.2542 208
210 3 396.7403 483.8239 15.141 0.2288 209
211 3 396.3079 484.865 15.4974 0.2034 210
212 3 396.2908 485.9987 15.5518 0.2161 211
213 3 396.5653 487.0992 15.3952 0.2415 212
214 3 396.9634 488.154 15.8682 0.2542 213
215 3 397.2746 489.2122 16.3523 0.2288 214
216 3 397.0938 490.3138 16.4032 0.2034 215
217 3 396.7529 491.3457 15.7492 0.1907 216
218 3 396.2805 492.3787 16.0202 0.1907 217
219 3 395.7016 493.3626 16.1857 0.2034 218
220 3 395.133 494.3418 16.1364 0.2161 219
221 3 394.5118 495.2742 15.7651 0.2288 220
222 3 393.8357 496.1757 16.1616 0.2034 221
223 3 393.1825 497.084 16.5472 0.178 222
224 3 392.6608 498.0953 16.4119 0.1398 223
225 3 392.3851 499.1878 16.1297 0.1398 224
226 3 392.3954 500.3158 15.8334 0.1652 225
227 3 392.5579 501.4381 16.0118 0.2034 226
228 3 392.6654 502.5626 16.3489 0.2288 227
229 3 392.5304 503.6563 15.9905 0.2161 228
230 3 392.8485 504.6058 15.703 0.2161 229
231 3 393.679 505.3712 15.9558 0.2161 230
232 3 394.5942 506.0484 15.9706 0.2415 231
233 3 395.5815 506.6032 15.6699 0.2415 232
234 3 396.6225 507.0711 15.5168 0.2288 233
235 3 397.7082 507.3892 15.7598 0.178 234
236 3 398.8064 507.3571 16.3929 0.1398 235
237 3 399.7822 507.8559 16.4368 0.1398 236
238 3 400.7066 508.5206 16.1647 0.178 237
239 3 401.5143 509.3237 15.9827 0.2542 238
240 3 401.7728 510.224 14.56 0.3432 239
241 3 421.5491 436.4589 14.488 0.4703 159
242 3 421.8203 437.5217 13.7939 0.4068 241
243 3 422.0651 438.5936 13.0189 0.3686 242
244 3 422.2927 439.7056 13.3171 0.3559 243
245 3 422.2698 440.8347 13.734 0.3686 244
246 3 422.1818 441.9741 13.6581 0.394 245
247 3 422.2733 443.0895 13.221 0.3813 246
248 3 422.8235 443.9956 12.1755 0.3686 247
249 3 423.4642 444.8307 11.0984 0.3178 248
250 3 424.2181 445.4484 9.6359 0.2924 249
251 3 424.9697 446.1234 8.7802 0.2542 250
252 3 425.5749 446.7126 10.1234 0.2415 251
253 3 426.3116 447.4619 9.7479 0.2415 252
254 3 427.0907 448.1551 10.7674 0.2669 253
255 3 427.7439 449.0646 10.9533 0.2796 254
256 3 428.5241 449.838 10.7607 0.2796 255
257 3 429.4873 450.3917 11.4128 0.2415 256
258 3 430.0822 451.2325 12.0772 0.2288 257
259 3 430.549 452.2255 11.9157 0.1907 258
260 3 431.3635 452.9805 11.7505 0.1907 259
261 3 432.3531 453.5491 11.7524 0.178 260
262 3 432.9765 454.4563 11.5486 0.2034 261
263 3 433.3655 455.5316 11.5206 0.2034 262
264 3 433.9215 456.3004 10.0691 0.2034 263
265 3 434.704 456.9857 9.4102 0.1907 264
266 3 434.998 457.8448 11.1104 0.1907 265
267 3 435.4053 458.7234 12.5023 0.1907 266
268 3 436.0333 459.6272 12.6302 0.1907 267
269 3 436.5424 460.508 11.4363 0.1907 268
270 3 437.2688 461.2986 11.0706 0.2034 269
271 3 437.7985 462.2629 11.3011 0.2034 270
272 3 438.3053 463.2548 10.8296 0.2161 271
273 3 438.9173 464.2066 10.6515 0.2161 272
274 3 439.4241 465.227 10.5636 0.2415 273
275 3 439.7845 466.2898 10.7484 0.2415 274
276 3 440.2101 467.3286 11.062 0.2288 275
277 3 440.7695 468.2895 10.5963 0.2034 276
278 3 441.584 469.0068 10.0509 0.2034 277
279 3 442.5221 469.6532 9.9355 0.2161 278
280 3 443.3355 470.4048 9.3864 0.2288 279
281 3 444.1877 471.1427 9.3254 0.2288 280
282 3 445.1121 471.8142 9.3856 0.2288 281
283 3 446.0284 472.4869 9.1188 0.2161 282
284 3 446.7331 473.3586 9.3332 0.2034 283
285 3 447.4413 474.2452 9.205 0.178 284
286 3 448.2112 475.0895 9.2305 0.1652 285
287 3 448.7786 476.0767 9.1448 0.178 286
288 3 449.3632 477.048 9.52 0.2415 287
289 3 420.3742 420.9268 17.3779 0.4703 9
290 3 421.5137 420.857 17.5042 0.483 289
291 3 422.6565 420.8238 17.5941 0.483 290
292 3 423.7811 420.6694 17.2483 0.4703 291
293 3 424.8816 420.3605 17.3186 0.4957 292
294 3 426.0245 420.3571 17.4199 0.483 293
295 3 427.2634 421.0252 16.7042 0.4576 294
296 3 428.1111 421.6658 15.6918 0.4449 295
297 3 429.0984 422.2161 15.4381 0.4068 296
298 3 429.8386 422.9951 16.2999 0.3813 297
299 3 430.422 423.9161 17.1332 0.3559 298
300 3 430.9597 424.8965 17.7167 0.3178 299
301 3 431.6941 425.7533 17.3169 0.2924 300
302 3 432.0613 426.8333 17.3177 0.2415 301
303 3 432.1918 427.9658 17.0853 0.2669 302
304 3 432.6986 428.9874 16.8622 0.3178 303
305 3 432.829 429.699 16.4027 0.2542 304
306 3 433.1047 430.6405 15.0086 0.3305 305
307 3 433.4376 431.6804 15.3588 0.3813 306
308 3 433.4616 432.6608 16.8 0.4195 307
309 3 433.2431 433.2214 17.6039 0.2161 308
310 3 433.2236 434.2773 18.4173 0.2415 309
311 3 433.4399 435.3892 18.4122 0.2542 310
312 3 433.8734 436.4108 17.8545 0.2796 311
313 3 434.4626 437.3295 17.0316 0.2669 312
314 3 434.9968 438.3167 16.613 0.2415 313
315 3 435.8034 439.0683 16.8876 0.2161 314
316 3 436.8616 439.471 16.7415 0.2415 315
317 3 437.8763 439.9881 16.5043 0.2924 316
318 3 438.8075 440.5704 17.2301 0.3432 317
319 3 439.1233 441.6012 18.0578 0.3559 318
320 3 439.2148 442.7188 17.5605 0.3432 319
321 3 439.2411 443.8617 17.6568 0.3051 320
322 3 439.296 444.9634 17.185 0.2796 321
323 3 439.2411 446.0033 16.83 0.2669 322
324 3 438.8853 446.9288 18.1132 0.2542 323
325 3 438.7229 447.8817 19.2805 0.2542 324
326 3 439.002 448.9285 19.0991 0.2415 325
327 3 439.4161 449.9592 18.7183 0.2542 326
328 3 439.8737 450.9991 18.935 0.2415 327
329 3 440.345 451.9612 19.7576 0.2415 328
330 3 440.9617 452.8364 20.4445 0.2288 329
331 3 441.4707 453.8042 20.921 0.2415 330
332 3 442.0828 454.6862 20.7435 0.2669 331
333 3 442.8321 455.5191 20.7046 0.2796 332
334 3 443.4224 456.4743 21.1523 0.2924 333
335 3 443.92 457.4181 20.5523 0.3051 334
336 3 444.5584 458.323 20.1698 0.3305 335
337 3 444.9222 459.3755 20.3045 0.3305 336
338 3 445.3718 460.4085 20.1572 0.3178 337
339 3 445.7768 461.4232 20.7444 0.3051 338
340 3 446.1406 462.4666 21.4645 0.2924 339
341 3 446.6691 463.4676 21.6219 0.2796 340
342 3 447.2765 464.4114 22.0833 0.2542 341
343 3 447.8302 465.4009 22.3874 0.2542 342
344 3 448.1517 466.4912 22.4692 0.2542 343
345 3 448.6619 467.4842 22.9284 0.2796 344
346 3 449.2076 468.4749 23.3388 0.2796 345
347 3 449.8746 469.3935 23.1501 0.2796 346
348 3 450.6731 470.1554 22.4619 0.2669 347
349 3 451.5345 470.8818 22.6814 0.2796 348
350 3 452.1923 471.7833 23.238 0.3051 349
351 3 452.8044 472.7431 23.1594 0.3559 350
352 3 453.2482 473.7922 22.9827 0.394 351
353 3 453.3512 474.9213 23.1829 0.394 352
354 3 453.4061 476.0619 23.3503 0.3432 353
355 3 453.4496 477.1956 23.6936 0.2796 354
356 3 453.3741 478.3236 24.1259 0.2542 355
357 3 453.8134 479.3612 24.3421 0.2669 356
358 3 454.6702 480.0933 23.9915 0.2796 357
359 3 455.4298 480.8221 23.4203 0.2669 358
360 3 456.4674 481.2156 24.0178 0.2415 359
361 3 457.5622 481.5279 24.2298 0.2288 360
362 3 458.6067 481.942 24.6854 0.2161 361
363 3 459.5997 482.482 24.7352 0.1907 362
364 3 460.5607 483.022 24.0943 0.1907 363
365 3 461.4015 483.7507 23.4559 0.2288 364
366 3 462.3956 484.2106 23.0728 0.2669 365
367 3 463.4058 484.6362 23.4788 0.2542 366
368 3 464.0464 485.4861 23.5088 0.2161 367
369 3 464.3565 486.4654 22.3975 0.2034 368
370 3 464.901 487.3486 22.2583 0.2288 369
371 3 465.5302 488.2729 22.1032 0.2288 370
372 3 465.9443 489.3243 22.1194 0.2161 371
373 3 466.2978 490.4111 22.1878 0.1907 372
374 3 466.6204 491.5013 22.451 0.2034 373
375 3 467.1902 492.444 22.0301 0.2288 374
376 3 467.5059 493.5262 21.9974 0.2669 375
377 3 467.9486 494.5203 22.5758 0.3051 376
378 3 468.1809 495.598 22.0374 0.3051 377
379 3 468.7952 496.5463 21.8355 0.2669 378
380 3 469.477 497.4112 22.2468 0.1907 379
381 3 470.47 497.9512 21.9666 0.1398 380
382 3 471.4996 498.2429 21.3632 0.1271 381
383 3 472.6093 498.2143 21.3332 0.1398 382
384 3 473.6297 498.689 21.2612 0.1525 383
385 3 474.5404 499.2553 21.2744 0.1398 384
386 3 475.4624 499.777 21.9915 0.1525 385
387 3 476.0562 500.6453 21.2089 0.178 386
388 3 476.4188 501.6097 21.8036 0.2288 387
389 3 477.1887 502.375 22.2925 0.2415 388
390 3 478.1359 503.0054 22.1418 0.2288 389
391 3 479.0694 503.6597 22.2667 0.2034 390
392 3 479.8016 504.5234 22.4787 0.178 391
393 3 480.448 505.4043 21.7697 0.178 392
394 3 481.06 506.3573 21.7974 0.1652 393
395 3 481.8231 507.205 21.9271 0.1652 394
396 3 482.3951 508.1225 21.0613 0.1525 395
397 3 483.2256 508.7368 19.88 0.1907 396
398 3 433.9467 433.0315 16.2554 0.1525 308
399 3 434.5953 433.6481 14.5919 0.1652 398
400 3 435.6958 433.7259 13.9961 0.1907 399
401 3 436.7083 434.1949 13.8625 0.2161 400
402 3 437.8305 434.1068 14.2601 0.2288 401
403 3 438.9356 434.2052 14.8229 0.2288 402
404 3 440.0133 433.9295 14.9223 0.2288 403
405 3 441.0223 433.6309 14.1876 0.2415 404
406 3 442.1446 433.7339 14.5827 0.2669 405
407 3 443.2382 434.0325 14.7224 0.3051 406
408 3 444.325 434.3676 14.5113 0.3178 407
409 3 445.3878 434.7726 14.4337 0.3051 408
410 3 446.446 435.0895 13.8989 0.2669 409
411 3 447.4722 435.4361 13.7329 0.2542 410
412 3 448.4594 435.9967 13.7931 0.2796 411
413 3 449.5108 436.3674 13.314 0.3305 412
414 3 450.6022 436.5355 12.6112 0.3813 413
415 3 451.7244 436.5893 12.444 0.3813 414
416 3 452.8101 436.8501 12.7361 0.3559 415
417 3 453.6017 437.3626 11.7267 0.3051 416
418 3 454.5204 437.6498 11.5307 0.2924 417
419 3 455.5019 437.8957 12.7725 0.2924 418
420 3 456.5018 438.3099 13.4848 0.2924 419
421 3 457.5428 438.7068 13.0687 0.2796 420
422 3 458.5701 439.1267 12.3973 0.2796 421
423 3 459.5734 439.5717 11.611 0.2796 422
424 3 460.6636 439.8257 11.6886 0.2796 423
425 3 461.7916 439.7673 12.0036 0.2542 424
426 3 462.8018 439.7113 10.8951 0.2669 425
427 3 463.9149 439.7994 10.5633 0.2542 426
428 3 464.9662 439.9916 11.4733 0.2542 427
429 3 466.0725 439.9138 11.1432 0.2161 428
430 3 467.1261 439.5031 10.7456 0.2034 429
431 3 468.2495 439.6918 10.6529 0.1907 430
432 3 469.2688 440.2112 10.64 0.2034 431
433 3 432.7226 429.1121 17.598 0.1652 304
434 3 433.4284 429.4896 18.6074 0.2161 433
435 3 434.4443 429.7905 17.736 0.2669 434
436 3 435.4853 430.1703 17.8595 0.3051 435
437 3 436.3422 430.39 19.5054 0.3305 436
438 3 437.3569 430.724 20.4061 0.3178 437
439 3 438.4048 431.177 20.5887 0.2669 438
440 3 439.2743 431.8829 21.1495 0.2034 439
441 3 440.1094 432.6608 20.9689 0.1652 440
442 3 440.2318 433.3781 22.388 0.178 441
443 3 440.4423 434.418 23.273 0.2161 442
444 3 440.7855 435.3892 24.3858 0.2542 443
445 3 441.1573 436.3262 23.8218 0.2542 444
446 3 441.0395 437.2791 24.7338 0.2288 445
447 3 441.1973 438.3579 25.4083 0.2034 446
448 3 441.7842 439.288 26.0859 0.2034 447
449 3 441.8185 440.3702 26.9472 0.2288 448
450 3 441.6755 441.465 27.5293 0.2542 449
451 3 441.9741 442.5381 27.7606 0.2669 450
452 3 442.3562 443.5402 27.0626 0.2796 451
453 3 442.7486 444.5698 27.2101 0.3051 452
454 3 443.2291 445.548 26.7375 0.3178 453
455 3 443.5139 446.6359 26.4919 0.3178 454
456 3 443.8834 447.4733 27.8149 0.2924 455
457 3 444.023 448.4068 29.1508 0.2796 456
458 3 443.8148 449.4879 28.9282 0.2415 457
459 3 443.8937 450.5255 27.8975 0.2415 458
460 3 444.2735 451.5746 27.5937 0.2415 459
461 3 444.5939 452.3788 29.1805 0.2796 460
462 3 445.3626 452.9107 30.6872 0.2669 461
463 3 445.9964 453.8145 31.3488 0.2415 462
464 3 446.1028 454.9379 31.717 0.2034 463
465 3 445.6315 455.9606 32.1457 0.2034 464
466 3 444.913 456.7008 33.3357 0.2161 465
467 3 444.3399 457.6057 34.2574 0.2288 466
468 3 443.4579 458.3276 34.2227 0.2288 467
469 3 442.601 458.99 33.3934 0.2542 468
470 3 441.6526 459.6134 33.5616 0.2669 469
471 3 440.5773 459.8571 33.6389 0.2669 470
472 3 439.5831 459.7347 34.6735 0.2288 471
473 3 438.7606 460.412 35.0826 0.2161 472
474 3 438.3739 461.4782 35.4404 0.2161 473
475 3 438.0204 462.5512 35.87 0.2161 474
476 3 437.5972 463.5797 36.3653 0.1907 475
477 3 436.8204 464.2386 37.3173 0.1652 476
478 3 435.7588 464.4983 37.8434 0.1652 477
479 3 434.6331 464.655 38.0481 0.2034 478
480 3 433.5989 465.052 38.3827 0.2415 479
481 3 432.8839 465.6366 39.6301 0.2796 480
482 3 432.6802 466.2921 41.8065 0.2669 481
483 3 432.44 467.2233 43.2524 0.2415 482
484 3 432.1391 468.3216 43.3936 0.178 483
485 3 431.288 469.04 43.96 0.1525 484
486 3 441.3232 433.1905 20.1667 0.2542 441
487 3 442.2395 433.8597 20.3403 0.3051 486
488 3 443.1822 434.4466 20.9404 0.3305 487
489 3 444.1225 435.0689 20.8468 0.3432 488
490 3 445.1224 435.5002 20.0567 0.3305 489
491 3 446.0113 435.9864 18.7603 0.3051 490
492 3 446.859 436.5355 18.7345 0.2796 491
493 3 447.7158 437.2151 19.0733 0.2796 492
494 3 448.6974 437.7665 19.1786 0.2924 493
495 3 449.5222 438.5089 19.3158 0.2796 494
496 3 450.442 438.557 20.4137 0.2415 495
497 3 451.5082 438.311 21.1462 0.2034 496
498 3 452.3605 438.8956 21.7308 0.2034 497
499 3 453.0434 439.7936 21.3662 0.2034 498
500 3 453.8408 440.5338 22.2113 0.2161 499
501 3 454.5306 441.4399 22.3289 0.2161 500
502 3 455.304 442.1537 21.4315 0.2288 501
503 3 456.3794 442.3871 21.957 0.2288 502
504 3 457.3929 442.5358 23.1087 0.2288 503
505 3 458.1869 443.1696 23.6748 0.2542 504
506 3 458.8424 444.0539 23.5735 0.2796 505
507 3 459.8045 444.6019 24.1324 0.3051 506
508 3 460.8787 444.9176 24.5162 0.2924 507
509 3 461.9632 445.1304 24.019 0.2542 508
510 3 463.0283 445.3066 23.1059 0.2161 509
511 3 464.1219 445.4484 23.0653 0.1907 510
512 3 465.1744 445.7596 23.2148 0.1907 511
513 3 465.9077 446.5204 23.5253 0.178 512
514 3 466.6113 447.3795 23.8479 0.1525 513
515 3 467.6111 447.8646 23.7622 0.1398 514
516 3 468.7117 448.1734 23.683 0.1525 515
517 3 469.66 448.7626 23.4368 0.1907 516
518 3 470.6256 449.2854 22.7704 0.2034 517
519 3 471.6483 449.7613 22.4644 0.2034 518
520 3 472.6997 450.204 22.6173 0.2034 519
521 3 473.7544 450.6227 22.9592 0.2288 520
522 3 474.8229 451.006 22.8547 0.2415 521
523 3 475.9303 451.2702 22.64 0.2288 522
524 3 476.9862 451.4979 23.3814 0.1907 523
525 3 478.0913 451.6821 23.4783 0.1652 524
526 3 478.764 452.452 24.36 0.1525 525
527 3 427.2886 420.0013 17.3099 0.394 294
528 3 428.3491 419.5895 17.4538 0.4068 527
529 3 429.4565 419.3767 17.2584 0.4068 528
530 3 430.4037 418.9717 17.9315 0.4068 529
531 3 431.3704 418.4191 17.5484 0.3559 530
532 3 432.4171 418.1228 17.8377 0.3051 531
533 3 433.0372 417.5932 18.9356 0.2542 532
534 3 433.9352 417.1722 17.841 0.2796 533
535 3 434.6056 416.3954 18.3996 0.3051 534
536 3 434.8962 415.4436 19.4362 0.3432 535
537 3 434.2967 414.6417 20.0684 0.3305 536
538 3 435.0026 414.0388 19.9548 0.3305 537
539 3 436.0905 414.0868 19.8374 0.3686 538
540 3 437.0732 414.5341 20.1942 0.4322 539
541 3 438.1245 414.7721 20.6618 0.4576 540
542 3 439.0466 414.938 21.8781 0.4068 541
543 3 440.0533 415.248 22.1024 0.3305 542
544 3 440.6665 415.0432 24.1704 0.2924 543
545 3 441.7007 414.5913 24.3342 0.2924 544
546 3 442.8264 414.6417 24.7117 0.3051 545
547 3 443.9269 414.8739 24.9343 0.3051 546
548 3 445.0618 414.7629 25.0275 0.3178 547
549 3 446.1508 414.5421 24.9743 0.3432 548
550 3 447.2354 414.3328 24.6036 0.3686 549
551 3 448.3405 414.5593 24.4367 0.394 550
552 3 449.2877 415.1816 24.5176 0.394 551
553 3 450.291 415.6964 24.5574 0.4068 552
554 3 451.2588 416.1048 25.0919 0.394 553
555 3 452.0001 416.797 23.9562 0.3686 554
556 3 452.873 417.3838 23.0236 0.3178 555
557 3 453.9712 417.6515 22.7388 0.2796 556
558 3 455.0283 417.584 23.6062 0.3051 557
559 3 455.9309 418.2807 23.4024 0.3559 558
560 3 456.8758 418.8985 23.3906 0.4068 559
561 3 457.7499 419.5334 23.1232 0.4068 560
562 3 458.4855 420.3468 22.3608 0.394 561
563 3 459.2577 421.0549 22.9684 0.394 562
564 3 460.222 421.3535 24.11 0.394 563
565 3 461.334 421.3695 24.5809 0.3813 564
566 3 462.4025 421.4622 23.8568 0.3432 565
567 3 463.4047 421.9152 23.952 0.3178 566
568 3 464.3851 422.1955 25.1952 0.2796 567
569 3 464.9605 423.1713 25.412 0.2542 568
570 3 465.703 423.9435 25.158 0.2288 569
571 3 466.7303 423.7502 25.1826 0.2288 570
572 3 467.7702 424.1369 25.6264 0.2288 571
573 3 468.8284 424.4995 25.1902 0.2288 572
574 3 469.8831 424.6642 25.0802 0.2415 573
575 3 470.8635 424.8908 24.1368 0.2288 574
576 3 471.3738 425.7476 25.2694 0.2288 575
577 3 472.1174 425.7774 25.8978 0.2161 576
578 3 473.1367 425.2934 25.4814 0.2288 577
579 3 474.2383 425.1333 25.8182 0.2034 578
580 3 475.3457 425.1573 25.7858 0.1907 579
581 3 476.3925 425.3735 25.8454 0.2034 580
582 3 477.3443 425.9753 26.0151 0.2542 581
583 3 478.0261 426.7097 27.1309 0.2796 582
584 3 479.0054 427.1879 27.4504 0.2542 583
585 3 479.9641 427.0403 26.4505 0.2161 584
586 3 480.9067 427.0644 26.7333 0.1907 585
587 3 481.9889 426.9534 26.8579 0.2034 586
588 3 483.0105 426.7784 25.6889 0.2161 587
589 3 484.1099 426.4832 25.482 0.2161 588
590 3 485.1921 426.6148 26.1064 0.2161 589
591 3 486.1005 427.1124 27.27 0.2034 590
592 3 486.9768 427.713 28.2114 0.2161 591
593 3 487.9549 428.2289 28.0375 0.2034 592
594 3 488.909 428.0207 28.2551 0.2161 593
595 3 490.0049 427.9544 28.5113 0.2161 594
596 3 491.03 428.4246 28.3074 0.2415 595
597 3 492.0378 428.6957 29.3762 0.2415 596
598 3 493.0537 429.1499 29.5904 0.2415 597
599 3 494.0593 429.4542 30.2117 0.2161 598
600 3 495.1335 429.3329 29.6738 0.2034 599
601 3 496.1745 429.1258 29.6136 0.2034 600
602 3 497.2682 429.119 30.333 0.2161 601
603 3 498.2292 428.9462 31.3855 0.2542 602
604 3 498.4774 427.9887 32.7664 0.2669 603
605 3 498.7989 426.9854 32.975 0.2669 604
606 3 499.3617 426.2384 33.4216 0.2288 605
607 3 500.3856 426.14 32.76 0.2034 606
608 3 409.576 406.4106 15.2239 0.3813 1
609 3 408.5945 405.85 15.6554 0.483 608
610 3 407.5408 405.4244 15.9838 0.5084 609
611 3 406.5284 404.9154 15.6111 0.4703 610
612 3 405.5629 404.3399 16.1291 0.4449 611
613 3 404.5928 403.7348 16.2364 0.4449 612
614 3 403.5906 403.1834 16.24 0.4449 613
615 3 402.4478 403.1422 16.2403 0.394 614
616 3 401.4193 403.6444 16.2414 0.3305 615
617 3 400.5842 404.4257 16.245 0.3051 616
618 3 399.7422 405.2002 16.2607 0.3305 617
619 3 399.367 405.556 16.3604 0.2161 618
620 3 398.8476 406.4243 17.099 0.1652 619
621 3 398.7446 407.3818 18.6099 0.1398 620
622 3 398.0559 407.979 19.626 0.1144 621
623 3 397.0321 407.8932 20.6665 0.1144 622
624 3 396.0917 407.812 22.2194 0.1144 623
625 3 395.1193 407.359 22.9026 0.1144 624
626 3 394.235 406.6428 23.0966 0.1144 625
627 3 393.1539 406.5936 23.6499 0.1398 626
628 3 392.4343 407.4047 24.2712 0.178 627
629 3 392.4023 408.4629 25.2109 0.2161 628
630 3 393.0578 409.3587 25.7667 0.2288 629
631 3 393.5257 410.3997 25.8499 0.2669 630
632 3 393.393 411.5014 26.4844 0.3305 631
633 3 393.0189 412.4761 27.6315 0.4195 632
634 3 392.8462 413.4519 29.0256 0.4322 633
635 3 392.7432 414.5684 29.5529 0.394 634
636 3 392.384 415.6427 29.3213 0.3178 635
637 3 391.4894 416.2741 29.0363 0.2669 636
638 3 390.3637 416.1895 29.4423 0.2924 637
639 3 389.2952 416.138 30.2716 0.2924 638
640 3 388.3628 416.5945 31.4154 0.3432 639
641 3 387.4865 417.1665 32.4727 0.2924 640
642 3 386.4546 417.592 33.0504 0.2924 641
643 3 385.6115 418.251 33.469 0.2161 642
644 3 385.2042 419.2989 33.9811 0.2288 643
645 3 384.4961 419.9841 34.3353 0.2288 644
646 3 383.4425 419.7897 34.8989 0.2924 645
647 3 382.4198 419.3652 35.6017 0.3178 646
648 3 381.3307 419.1524 36.1362 0.3559 647
649 3 380.2027 419.2325 36.3675 0.3686 648
650 3 379.0804 419.4487 36.4428 0.3432 649
651 3 377.957 419.6478 36.6411 0.3051 650
652 3 376.8908 419.5345 37.3674 0.2669 651
653 3 375.9928 419.0666 38.5983 0.2669 652
654 3 375.0787 418.5244 39.5914 0.2669 653
655 3 374.0274 418.1972 40.2475 0.2669 654
656 3 372.9291 417.981 40.8201 0.2924 655
657 3 371.8847 417.5955 41.3899 0.2924 656
658 3 370.8093 417.266 41.8452 0.3051 657
659 3 369.7671 417.5451 42.2145 0.2924 658
660 3 369.226 418.4763 42.5466 0.3305 659
661 3 368.5957 419.3835 43.1525 0.3178 660
662 3 368.0511 420.0734 44.8381 0.3305 661
663 3 367.8257 420.69 47.0974 0.3305 662
664 3 367.6152 421.556 48.7878 0.3813 663
665 3 367.184 422.5387 49.6588 0.3686 664
666 3 366.6291 423.5225 50.0685 0.3432 665
667 3 366.0377 424.4492 50.8158 0.3051 666
668 3 365.6567 425.4891 51.4326 0.2924 667
669 3 365.2735 426.4958 52.3561 0.2669 668
670 3 364.6534 427.3721 53.2714 0.2288 669
671 3 363.9853 428.134 54.5538 0.2161 670
672 3 363.2886 428.6991 56.2691 0.2034 671
673 3 362.5851 429.4954 57.195 0.2161 672
674 3 361.7648 430.0857 58.45 0.2034 673
675 3 360.9423 430.756 59.4804 0.2161 674
676 3 360.4641 431.7605 59.9995 0.2034 675
677 3 359.955 432.5761 61.4709 0.2034 676
678 3 358.9872 432.8896 62.72 0.1652 677
679 3 399.208 405.1693 15.1729 0.3686 618
680 3 398.366 404.698 13.6867 0.3813 679
681 3 397.4508 404.0539 13.1463 0.394 680
682 3 396.4852 403.4716 13.587 0.4195 681
683 3 395.3858 403.2051 13.9765 0.4576 682
684 3 394.2624 403.4019 14.0958 0.4957 683
685 3 393.1322 403.5025 14.4547 0.5084 684
686 3 392.0225 403.6146 15.0685 0.483 685
687 3 390.954 404.007 15.3448 0.4195 686
688 3 390.0159 404.6259 15.869 0.3813 687
689 3 389.103 405.2963 16.2551 0.3686 688
690 3 388.1443 405.9129 16.4914 0.3813 689
691 3 387.1216 406.3717 17.0419 0.3813 690
692 3 386.0188 406.6497 17.3426 0.3813 691
693 3 384.8748 406.6291 17.3457 0.3686 692
694 3 383.7456 406.4472 17.2712 0.3432 693
695 3 382.6291 406.239 16.9361 0.2924 694
696 3 381.5126 406.1783 16.3453 0.2669 695
697 3 380.3937 405.9381 16.3184 0.2542 696
698 3 379.403 405.3753 16.5628 0.2924 697
699 3 378.3734 404.9154 17.0313 0.2924 698
700 3 377.25 404.7449 17.3519 0.2924 699
701 3 376.1278 404.523 17.3239 0.2415 700
702 3 374.9929 404.9199 17.5249 0.2669 701
703 3 373.9118 405.1991 18.123 0.3305 702
704 3 372.7827 405.2975 18.4041 0.3686 703
705 3 371.6398 405.2883 18.3369 0.3813 704
706 3 370.5302 405.1236 17.836 0.394 705
707 3 369.4319 404.8467 17.4611 0.394 706
708 3 368.3703 404.4246 17.367 0.3686 707
709 3 367.4162 403.7988 17.3606 0.3051 708
710 3 366.3557 403.3824 17.3653 0.2415 709
711 3 365.325 403.7977 17.3992 0.2161 710
712 3 364.3754 404.4292 17.591 0.2034 711
713 3 363.2875 404.7369 17.9687 0.2161 712
714 3 362.1629 404.5767 17.7646 0.2034 713
715 3 361.1494 404.0619 17.4952 0.2161 714
716 3 360.0957 403.6432 17.8475 0.2034 715
717 3 359.0227 403.5471 18.7821 0.2288 716
718 3 357.905 403.7313 19.1559 0.2542 717
719 3 356.8994 404.1855 18.433 0.2924 718
720 3 355.8172 404.38 17.6593 0.2796 719
721 3 354.6789 404.3811 17.3958 0.2542 720
722 3 353.5418 404.2599 17.4079 0.2415 721
723 3 352.5328 403.7245 17.5888 0.2796 722
724 3 351.5981 403.1216 18.2414 0.3178 723
725 3 350.7058 402.4123 18.461 0.3305 724
726 3 349.7231 401.8266 18.4772 0.3178 725
727 3 348.682 401.3518 18.4643 0.3051 726
728 3 347.593 401.0052 18.3775 0.3178 727
729 3 346.4993 400.7569 17.8147 0.3178 728
730 3 345.3702 400.7009 17.3886 0.3051 729
731 3 344.2536 400.4549 17.3345 0.2669 730
732 3 343.1806 400.0637 17.1786 0.2542 731
733 3 342.3523 399.3441 16.3825 0.2415 732
734 3 341.5801 398.5021 16.242 0.2542 733
735 3 340.5505 398.0033 16.24 0.2415 734
736 3 339.4912 397.5732 16.2403 0.2669 735
737 3 338.5359 396.9428 16.2408 0.2924 736
738 3 337.7248 396.1363 16.2431 0.3432 737
739 3 336.8771 394.7978 16.329 0.2669 738
740 3 336.4367 393.7511 16.6387 0.2924 739
741 3 335.9242 392.7466 17.0901 0.3051 740
742 3 335.3419 391.7685 17.3471 0.2669 741
743 3 334.7436 390.795 17.4815 0.2415 742
744 3 334.326 389.7436 17.8139 0.2288 743
745 3 334.2871 388.6248 18.2487 0.2542 744
746 3 334.3271 387.4854 18.438 0.2542 745
747 3 334.0434 386.3849 18.4033 0.2288 746
748 3 333.4554 385.4159 18.1544 0.2034 747
749 3 332.7839 384.5064 17.733 0.1907 748
750 3 332.0826 383.6072 17.5101 0.178 749
751 3 331.4214 382.6806 17.7206 0.1907 750
752 3 330.7945 381.7288 17.9698 0.2288 751
753 3 330.0509 380.8696 17.7192 0.3051 752
754 3 329.1425 380.189 17.4381 0.3432 753
755 3 328.1427 379.6353 17.3648 0.3178 754
756 3 327.2183 378.9626 17.36 0.2415 755
757 3 326.5342 378.052 17.36 0.1652 756
758 3 326.016 377.0327 17.3589 0.1271 757
759 3 325.4588 376.0339 17.3541 0.1398 758
760 3 324.6626 375.2171 17.3278 0.178 759
761 3 323.6902 374.6234 17.1699 0.2288 760
762 3 322.6858 374.1029 16.7479 0.2415 761
763 3 321.7042 373.5366 16.3685 0.2288 762
764 3 320.7799 372.8651 16.2784 0.2034 763
765 3 319.9242 372.1077 16.3951 0.2034 764
766 3 319.0364 371.395 16.6676 0.2161 765
767 3 318.0789 370.7944 17.0937 0.2415 766
768 3 317.134 370.2178 17.7873 0.2415 767
769 3 316.3606 369.3873 18.086 0.2669 768
770 3 315.6605 368.4881 17.8794 0.2796 769
771 3 314.9032 367.6416 17.533 0.3305 770
772 3 314.06 366.8728 17.3799 0.3305 771
773 3 313.1872 366.1326 17.3597 0.3305 772
774 3 312.3429 365.3604 17.3541 0.2669 773
775 3 311.6359 364.4624 17.323 0.2542 774
776 3 310.8385 363.6456 17.1573 0.2161 775
777 3 309.8387 363.2292 16.2884 0.2288 776
778 3 308.7942 362.8516 15.6125 0.1907 777
779 3 307.8996 362.179 16.1476 0.1907 778
780 3 307.0107 361.5326 16.9168 0.178 779
781 3 306.1939 360.9091 18.1496 0.1907 780
782 3 305.4549 360.0465 18.4584 0.1907 781
783 3 304.5202 359.3865 18.4741 0.1907 782
784 3 303.4174 359.0844 18.443 0.2034 783
785 3 302.2917 358.9014 18.244 0.2288 784
786 3 301.2472 358.5994 17.3774 0.2542 785
787 3 300.6306 357.7071 16.4881 0.2542 786
788 3 300.1856 356.8136 15.12 0.2288 787
789 3 336.5236 395.4545 15.8169 0.2161 738
790 3 335.4677 395.6249 15.9572 0.2034 789
791 3 334.429 395.9727 16.354 0.2288 790
792 3 333.5561 396.6614 16.0087 0.2288 791
793 3 332.7198 397.4245 15.6758 0.2161 792
794 3 331.8206 398.0662 15.0637 0.178 793
795 3 331.0805 398.8716 14.4516 0.178 794
796 3 330.1378 399.4859 14.7476 0.1652 795
797 3 329.2798 400.1437 15.3667 0.1907 796
798 3 328.28 400.6597 15.0948 0.2034 797
799 3 327.1771 400.948 15.2197 0.2542 798
800 3 326.1121 401.2626 14.9369 0.2669 799
801 3 325.166 401.735 14.8296 0.2669 800
802 3 324.2371 402.2624 15.2429 0.2161 801
803 3 323.3047 402.9179 15.1519 0.178 802
804 3 322.4547 403.6593 15.398 0.1652 803
805 3 321.4674 404.1077 15.5344 0.2161 804
806 3 320.4058 404.4349 15.0167 0.2669 805
807 3 319.3682 404.7666 15.3252 0.3178 806
808 3 318.3397 405.2059 15.8337 0.3051 807
809 3 317.4543 405.8729 15.416 0.3051 808
810 3 316.5585 406.5719 15.2048 0.2924 809
811 3 315.5015 406.9277 15.5529 0.3051 810
812 3 314.433 407.2228 16.2375 0.2924 811
813 3 313.4491 407.7662 16.6023 0.2796 812
814 3 312.5751 408.4972 16.525 0.2669 813
815 3 311.5318 408.932 16.5108 0.2542 814
816 3 310.6052 409.4959 15.7114 0.2415 815
817 3 309.7952 409.8952 14.0 0.2288 816
818 3 375.8806 404.1523 15.6237 0.2415 701
819 3 375.7788 403.1948 14.4864 0.2161 818
820 3 375.7342 402.0519 14.436 0.1907 819
821 3 375.558 400.9342 14.3072 0.2161 820
822 3 374.9895 400.0248 14.6616 0.2796 821
823 3 374.1292 399.3395 14.8022 0.3178 822
824 3 373.1648 398.7687 14.8904 0.2924 823
825 3 372.1409 398.3854 14.4376 0.2669 824
826 3 371.2646 397.7699 13.6167 0.2542 825
827 3 370.6263 396.8467 13.512 0.2669 826
828 3 370.0176 395.9098 13.0158 0.2542 827
829 3 369.2569 395.0712 12.8288 0.2288 828
830 3 368.4961 394.3929 13.9574 0.2288 829
831 3 367.8109 393.7213 12.8106 0.2542 830
832 3 367.1691 392.8016 12.4958 0.3051 831
833 3 366.6348 391.7925 12.3592 0.3178 832
834 3 365.9645 390.8773 12.6658 0.3178 833
835 3 365.0504 390.3328 13.6578 0.2924 834
836 3 364.7289 389.8592 12.4785 0.178 835
837 3 363.7085 389.5492 12.574 0.1907 836
838 3 362.6709 389.087 12.4261 0.1907 837
839 3 361.814 388.3697 12.899 0.2161 838
840 3 361.0338 387.6032 13.5598 0.2415 839
841 3 360.2673 387.0861 11.9347 0.2669 840
842 3 359.2595 386.7486 11.1958 0.2415 841
843 3 358.1612 386.5233 11.6124 0.2161 842
844 3 357.1476 386.2316 12.1327 0.178 843
845 3 356.1444 386.0977 12.7039 0.178 844
846 3 355.0484 385.9192 12.0369 0.178 845
847 3 354.1641 385.2798 11.6301 0.2161 846
848 3 353.8872 384.2273 12.1526 0.2288 847
849 3 353.5143 383.2766 13.3756 0.2542 848
850 3 352.6231 382.6131 13.2958 0.2542 849
851 3 351.7869 382.2973 11.6094 0.2924 850
852 3 350.7104 381.9816 12.0772 0.3051 851
853 3 349.5755 381.8695 12.3161 0.3051 852
854 3 348.5654 381.4188 12.8344 0.2669 853
855 3 348.3034 380.3308 12.5871 0.2288 854
856 3 347.5975 379.6341 11.2823 0.2034 855
857 3 346.6331 379.1765 10.5073 0.1907 856
858 3 345.8186 378.4032 10.8609 0.2161 857
859 3 344.8828 377.8129 11.5433 0.2288 858
860 3 343.8681 377.3656 12.0226 0.2415 859
861 3 342.7664 377.3244 12.6683 0.2034 860
862 3 341.746 377.1104 12.794 0.1907 861
863 3 340.9017 376.4698 11.9188 0.1652 862
864 3 340.0769 375.915 10.5459 0.178 863
865 3 339.1194 375.3967 10.9444 0.1652 864
866 3 338.1126 375.1256 10.0523 0.1652 865
867 3 337.4342 374.4712 9.6838 0.1525 866
868 3 337.1974 373.7311 9.2943 0.1652 867
869 3 336.3017 373.1339 10.0537 0.1907 868
870 3 335.3956 372.4372 10.1556 0.2161 869
871 3 334.5422 371.6867 10.3236 0.2288 870
872 3 333.746 370.966 9.9005 0.2161 871
873 3 332.9006 370.4158 10.1909 0.1907 872
874 3 332.0403 369.8987 9.548 0.1525 873
875 3 331.4465 369.0944 8.2648 0.1398 874
876 3 330.8574 368.1323 8.6489 0.1652 875
877 3 330.044 367.3384 8.96 0.2161 876
878 3 365.2723 389.5126 12.3609 0.2288 835
879 3 365.3089 388.3972 12.7406 0.2161 878
880 3 365.3135 387.3161 13.4971 0.2161 879
881 3 365.1945 386.2041 13.685 0.2288 880
882 3 364.896 385.194 13.5094 0.2415 881
883 3 364.6443 384.2147 12.4432 0.2669 882
884 3 363.9339 383.4585 11.8628 0.2924 883
885 3 363.0198 383.0707 12.2265 0.2796 884
886 3 362.1252 382.7172 13.7298 0.2415 885
887 3 361.0739 382.4975 14.5516 0.2034 886
888 3 359.9859 382.2676 14.2708 0.2161 887
889 3 359.2091 382.2539 15.6988 0.2415 888
890 3 358.1143 382.3442 16.3769 0.2796 889
891 3 356.9806 382.2424 16.13 0.2669 890
892 3 355.8801 382.0651 15.5753 0.2542 891
893 3 354.7441 382.0399 15.8438 0.2288 892
894 3 353.6573 381.7379 15.9004 0.2542 893
895 3 352.7821 381.0172 15.9564 0.2669 894
896 3 351.9047 380.4349 17.0274 0.2796 895
897 3 351.0112 380.0242 18.3036 0.2415 896
898 3 349.8958 379.983 18.2804 0.2288 897
899 3 349.0115 380.2176 18.3271 0.1907 898
900 3 348.2542 380.4258 20.2182 0.2034 899
901 3 347.1319 380.4715 19.9973 0.1907 900
902 3 346.2808 379.7268 20.4064 0.2034 901
903 3 345.4994 378.9614 21.1781 0.1652 902
904 3 344.6929 378.1652 20.8482 0.1652 903
905 3 343.8281 377.5006 20.3529 0.2034 904
906 3 343.359 376.6105 19.1307 0.2669 905
907 3 342.676 375.7491 19.1097 0.3051 906
908 3 341.8501 375.0776 20.0525 0.2669 907
909 3 340.8948 374.6497 20.244 0.2288 908
910 3 339.8321 374.4049 20.5884 0.1652 909
911 3 338.7167 374.2779 20.8376 0.1398 910
912 3 337.6276 374.4609 20.3302 0.1271 911
913 3 336.6243 374.6257 19.1103 0.1398 912
914 3 335.7583 375.0043 17.5806 0.1525 913
915 3 335.2767 375.3258 15.2032 0.1398 914
916 3 334.7927 375.9401 13.1737 0.1398 915
917 3 333.9336 376.6048 12.32 0.1525 916
918 4 417.8826 404.2438 16.2112 0.1907 1
919 4 418.6617 403.4156 16.5152 0.2669 918
920 4 419.5494 402.7212 16.996 0.3178 919
921 4 420.4177 401.9913 17.3516 0.3432 920
922 4 421.2528 401.2145 17.5703 0.3813 921
923 4 422.0719 400.4423 18.0701 0.4322 922
924 4 422.8865 399.6518 18.4279 0.4957 923
925 4 423.8211 398.994 18.471 0.4957 924
926 4 424.7889 398.3843 18.4444 0.483 925
927 4 425.6378 397.6189 18.3282 0.4576 926
928 4 426.3265 396.7255 17.8595 0.4576 927
929 4 426.9545 395.7862 17.4224 0.4703 928
930 4 427.5883 394.839 17.183 0.4703 929
931 4 428.1534 393.8735 16.6026 0.4703 930
932 4 428.5149 392.8404 15.7884 0.4576 931
933 4 428.8261 391.7605 15.258 0.483 932
934 4 429.2094 390.684 15.122 0.5212 933
935 4 429.7367 389.6693 15.1203 0.5466 934
936 4 430.4392 388.7667 15.122 0.5212 935
937 4 431.2194 387.9304 15.1276 0.483 936
938 4 431.8794 386.9958 15.1556 0.4576 937
939 4 432.4926 386.0314 15.3023 0.483 938
940 4 432.8679 384.9938 16.0384 0.483 939
941 4 433.187 383.9378 16.7815 0.4703 940
942 4 433.465 382.8293 16.9322 0.3813 941
943 4 433.2465 381.7917 15.8844 0.3051 942
944 4 433.2202 380.6935 15.3969 0.2796 943
945 4 433.4833 380.2885 15.9138 0.2161 944
946 4 434.4214 379.665 16.3817 0.2288 945
947 4 435.2359 378.9191 17.113 0.2542 946
948 4 435.9956 378.0828 17.5501 0.2669 947
949 4 436.5973 377.1505 18.2277 0.2669 948
950 4 437.1201 376.1392 18.5153 0.2796 949
951 4 437.1704 375.0089 18.9188 0.2924 950
952 4 436.9611 373.913 19.5294 0.2924 951
953 4 437.31 372.8239 19.5992 0.2669 952
954 4 438.0799 371.9773 19.6 0.2542 953
955 4 438.8716 371.1514 19.6003 0.2669 954
956 4 439.5912 370.2625 19.6011 0.2924 955
957 4 440.3393 369.3965 19.6056 0.3178 956
958 4 441.3552 368.8714 19.6291 0.3051 957
959 4 441.8231 368.9606 19.7282 0.2415 958
960 4 442.9431 369.0658 20.1312 0.2415 959
961 4 444.0528 368.9125 20.5503 0.2034 960
962 4 445.1704 368.6918 20.706 0.178 961
963 4 446.3007 368.7261 20.7203 0.1907 962
964 4 447.4207 368.9526 20.722 0.2288 963
965 4 448.5532 369.0704 20.734 0.2669 964
966 4 449.6858 368.9583 20.8177 0.2924 965
967 4 450.8081 368.7821 21.1067 0.2924 966
968 4 451.9383 368.6414 21.336 0.2669 967
969 4 453.0332 368.4469 20.8888 0.2415 968
970 4 454.1062 368.2994 20.011 0.2288 969
971 4 455.2193 368.2811 19.8976 0.2415 970
972 4 456.2821 368.3463 20.8253 0.2669 971
973 4 457.3655 368.3977 21.6591 0.3178 972
974 4 458.4877 368.3257 22.1435 0.3559 973
975 4 459.6134 368.2582 22.6036 0.3813 974
976 4 460.7506 368.2136 22.7035 0.3559 975
977 4 461.8797 368.0889 22.4378 0.3051 976
978 4 463.0077 367.9184 22.3107 0.2542 977
979 4 464.1425 367.9253 22.4608 0.2161 978
980 4 465.2705 368.0751 22.7388 0.2161 979
981 4 466.4065 368.1655 22.8004 0.1907 980
982 4 467.5368 368.1083 22.4792 0.1907 981
983 4 468.5927 367.7422 22.0679 0.178 982
984 4 469.509 367.0776 21.9904 0.1907 983
985 4 470.3579 366.3614 22.5686 0.1907 984
986 4 471.1896 365.7688 23.7899 0.1907 985
987 4 472.1425 365.3135 24.8046 0.1907 986
988 4 473.1424 364.8124 25.3397 0.178 987
989 4 474.0633 364.1489 25.3364 0.1525 988
990 4 474.8161 363.2955 25.2274 0.1398 989
991 4 475.499 362.3792 25.1012 0.1652 990
992 4 476.0424 361.3839 24.8108 0.2034 991
993 4 476.5675 360.3863 25.1084 0.2415 992
994 4 477.2631 359.502 25.5441 0.2415 993
995 4 477.7813 358.525 26.1691 0.2669 994
996 4 478.2824 357.5194 26.6826 0.2542 995
997 4 478.9848 356.7701 27.816 0.2415 996
998 4 479.9 356.1249 28.0294 0.178 997
999 4 480.6184 355.2578 28.3545 0.1525 998
1000 4 481.4284 354.457 28.5085 0.1398 999
1001 4 482.4637 354.0211 28.1747 0.178 1000
1002 4 483.5688 354.2293 27.7522 0.1907 1001
1003 4 484.5355 354.8093 28.1806 0.2161 1002
1004 4 485.3992 355.5552 28.0 0.2034 1003
1005 4 441.8322 368.3417 19.6039 0.2542 958
1006 4 442.6365 367.5283 19.544 0.2542 1005
1007 4 443.0826 366.5056 19.3245 0.2924 1006
1008 4 443.1581 365.3753 19.1517 0.3178 1007
1009 4 443.0769 364.2473 19.4793 0.3432 1008
1010 4 443.0483 363.1102 19.7378 0.3432 1009
1011 4 443.3984 362.0508 20.1359 0.3305 1010
1012 4 444.0207 361.115 20.5783 0.3178 1011
1013 4 444.8295 360.3154 20.7105 0.3051 1012
1014 4 445.6646 359.5329 20.7248 0.3051 1013
1015 4 446.3911 358.652 20.7438 0.3051 1014
1016 4 446.9963 357.6842 20.8429 0.3051 1015
1017 4 447.3944 356.6283 21.219 0.3051 1016
1018 4 447.6415 355.5335 21.7412 0.3051 1017
1019 4 447.7833 354.4123 22.1581 0.3051 1018
1020 4 447.9607 353.3004 22.6436 0.3178 1019
1021 4 448.3279 352.2273 22.923 0.3051 1020
1022 4 448.9205 351.256 22.9928 0.2796 1021
1023 4 449.7258 350.4518 23.1165 0.2161 1022
1024 4 450.3997 349.5515 23.5231 0.178 1023
1025 4 451.0884 348.6523 23.903 0.1525 1024
1026 4 452.0058 347.9899 23.8246 0.178 1025
1027 4 452.7906 347.2017 23.2515 0.2034 1026
1028 4 453.159 346.1572 22.685 0.2288 1027
1029 4 453.2288 345.0224 22.6797 0.2288 1028
1030 4 453.1521 343.8853 22.9085 0.2288 1029
1031 4 452.9874 342.7584 23.1518 0.2161 1030
1032 4 452.9439 341.6293 23.5712 0.178 1031
1033 4 453.151 340.5173 23.9464 0.1398 1032
1034 4 453.4622 339.4179 24.0705 0.1398 1033
1035 4 453.7722 338.3174 24.08 0.1652 1034
1036 4 454.1119 337.2249 24.08 0.2034 1035
1037 4 454.5295 336.1598 24.08 0.2161 1036
1038 4 454.931 335.089 24.08 0.2542 1037
1039 4 455.2228 333.9839 24.0806 0.2796 1038
1040 4 455.5522 332.888 24.0828 0.2924 1039
1041 4 456.0087 331.8401 24.1035 0.2542 1040
1042 4 456.5395 330.8288 24.2483 0.2288 1041
1043 4 457.068 329.8266 24.6336 0.2288 1042
1044 4 457.6549 328.8611 25.0659 0.2669 1043
1045 4 458.3116 327.9379 25.4556 0.2924 1044
1046 4 458.9877 327.0364 25.9392 0.3051 1045
1047 4 459.6764 326.1372 26.3222 0.3051 1046
1048 4 460.3696 325.2426 26.7294 0.2924 1047
1049 4 461.0228 324.3229 27.1984 0.2669 1048
1050 4 461.4667 323.2727 27.358 0.2415 1049
1051 4 461.7195 322.1676 27.0301 0.2415 1050
1052 4 461.9255 321.0579 26.5815 0.2796 1051
1053 4 462.1863 319.9459 26.6837 0.3178 1052
1054 4 462.5844 318.9117 27.3666 0.3432 1053
1055 4 463.034 317.8924 28.0092 0.3305 1054
1056 4 463.4401 316.8239 27.9706 0.3305 1055
1057 4 463.6987 315.7143 28.194 0.3305 1056
1058 4 463.781 314.6389 29.1231 0.3686 1057
1059 4 463.8405 313.5178 29.6447 0.4068 1058
1060 4 464.0933 312.4035 29.7604 0.4449 1059
1061 4 464.5406 311.359 30.0947 0.4576 1060
1062 4 465.068 310.3638 30.5673 0.4576 1061
1063 4 465.7144 309.4245 30.7661 0.483 1062
1064 4 466.4649 308.5608 30.7104 0.4957 1063
1065 4 467.2016 307.6948 30.42 0.5084 1064
1066 4 467.8926 306.8002 29.9897 0.4957 1065
1067 4 468.6087 305.9113 29.8724 0.5084 1066
1068 4 469.2368 304.9744 30.2957 0.5084 1067
1069 4 469.6017 303.9093 30.7555 0.4957 1068
1070 4 469.6532 302.7813 31.1441 0.4576 1069
1071 4 469.4598 301.6739 31.663 0.4449 1070
1072 4 469.3123 300.5482 31.9911 0.4322 1071
1073 4 469.3603 299.418 32.3327 0.4195 1072
1074 4 469.7184 298.3575 32.695 0.394 1073
1075 4 470.4803 297.5132 32.48 0.394 1074
1076 4 471.3555 296.7936 32.1591 0.4195 1075
1077 4 472.1986 296.0226 32.2675 0.4195 1076
1078 4 472.9685 295.1817 32.3302 0.394 1077
1079 4 473.5737 294.2208 32.233 0.3432 1078
1080 4 473.9603 293.174 32.7496 0.3305 1079
1081 4 474.0839 292.0804 33.5017 0.3305 1080
1082 4 474.1983 290.9661 33.9948 0.3432 1081
1083 4 474.5598 289.8885 34.1505 0.3432 1082
1084 4 475.1455 288.908 34.1827 0.3432 1083
1085 4 475.8354 287.9951 34.263 0.3432 1084
1086 4 476.5023 287.0788 34.5394 0.3432 1085
1087 4 477.0114 286.0744 35.0193 0.3432 1086
1088 4 477.5045 285.0482 35.2526 0.3432 1087
1089 4 478.0524 284.0438 35.3237 0.3305 1088
1090 4 478.6244 283.0599 35.5208 0.2924 1089
1091 4 479.1175 282.0635 36.1455 0.2542 1090
1092 4 479.471 281.0339 36.9673 0.2542 1091
1093 4 479.6998 279.9288 37.3386 0.3178 1092
1094 4 480.0327 278.842 37.1398 0.3559 1093
1095 4 480.4491 277.7975 36.6484 0.3432 1094
1096 4 480.9673 276.7828 36.5 0.2669 1095
1097 4 481.5702 275.8173 36.717 0.2542 1096
1098 4 482.1983 274.8883 37.2655 0.2924 1097
1099 4 482.8561 273.9788 37.7818 0.3813 1098
1100 4 483.3995 273.0099 38.4014 0.4195 1099
1101 4 483.801 271.9643 38.9617 0.4322 1100
1102 4 484.3021 270.9758 39.5587 0.4068 1101
1103 4 485.024 270.095 39.825 0.4068 1102
1104 4 485.7367 269.2164 40.1181 0.394 1103
1105 4 486.2835 268.2405 40.6526 0.394 1104
1106 4 486.7548 267.2041 40.8607 0.3813 1105
1107 4 487.3634 266.2374 40.9116 0.3559 1106
1108 4 488.0533 265.3291 41.0572 0.3432 1107
1109 4 488.8198 264.4997 41.4809 0.3178 1108
1110 4 489.5988 263.6828 41.9115 0.3432 1109
1111 4 490.3356 262.8123 41.9958 0.3432 1110
1112 4 490.9545 261.8513 42.0022 0.3686 1111
1113 4 491.4796 260.8377 42.0137 0.3686 1112
1114 4 491.8628 259.7612 42.082 0.3686 1113
1115 4 492.1808 258.6744 42.3987 0.3178 1114
1116 4 492.4039 257.5899 43.0895 0.2669 1115
1117 4 492.6636 256.5157 43.6268 0.2415 1116
1118 4 493.3237 255.6176 43.8295 0.2542 1117
1119 4 494.1977 254.9084 43.573 0.2542 1118
1120 4 494.9585 254.0778 43.9765 0.2415 1119
1121 4 495.5682 253.1169 44.2299 0.2669 1120
1122 4 496.1288 252.1204 44.24 0.3305 1121
1123 4 496.6276 251.0931 44.24 0.394 1122
1124 4 497.1801 250.0944 44.2408 0.4068 1123
1125 4 497.6652 249.0591 44.2439 0.3813 1124
1126 4 498.2566 248.081 44.2593 0.3686 1125
1127 4 498.8378 247.1029 44.3408 0.3559 1126
1128 4 499.2736 246.0572 44.6631 0.3432 1127
1129 4 499.7495 245.0448 45.2012 0.2796 1128
1130 4 500.1854 243.99 45.3611 0.2161 1129
1131 4 500.6647 242.9513 45.3718 0.1525 1130
1132 4 501.0628 241.8816 45.4443 0.1398 1131
1133 4 501.4324 240.82 45.7716 0.1652 1132
1134 4 502.0318 239.8808 46.3943 0.2161 1133
1135 4 502.7194 238.9896 46.8552 0.2542 1134
1136 4 503.5133 238.1888 47.2749 0.2415 1135
1137 4 504.3713 237.4383 47.2114 0.2288 1136
1138 4 505.211 236.6833 46.9571 0.2288 1137
1139 4 505.8802 235.7773 47.2982 0.2542 1138
1140 4 506.2589 234.7477 47.948 0.2415 1139
1141 4 506.2932 233.6277 48.4722 0.1907 1140
1142 4 506.3653 232.526 48.743 0.1652 1141
1143 4 506.8881 231.5113 48.8684 0.178 1142
1144 4 507.4795 230.5446 49.2282 0.2415 1143
1145 4 508.0607 229.5756 49.6283 0.2542 1144
1146 4 508.6224 228.5804 49.6605 0.2542 1145
1147 4 509.1818 227.5851 49.5485 0.2161 1146
1148 4 509.7286 226.5818 49.672 0.2034 1147
1149 4 510.2286 225.5602 49.9223 0.1907 1148
1150 4 510.5729 224.4814 50.2026 0.2034 1149
1151 4 510.8864 223.4095 50.673 0.2288 1150
1152 4 511.495 222.4565 50.9477 0.2669 1151
1153 4 512.2638 221.6111 50.9793 0.2924 1152
1154 4 513.0634 220.7931 51.0577 0.2924 1153
1155 4 513.8631 219.9855 51.3369 0.2542 1154
1156 4 514.6295 219.1584 51.7818 0.1907 1155
1157 4 515.348 218.2752 52.015 0.178 1156
1158 4 516.0595 217.3829 51.9126 0.2034 1157
1159 4 516.6979 216.4482 51.5704 0.3051 1158
1160 4 517.2093 215.4381 51.2333 0.3686 1159
1161 4 517.7 214.4096 51.3204 0.4576 1160
1162 4 518.2034 213.4029 51.8064 0.4703 1161
1163 4 518.7308 212.4214 52.4367 0.4957 1162
1164 4 519.3337 211.4913 53.1143 0.483 1163
1165 4 520.0281 210.6207 53.7541 0.483 1164
1166 4 520.7305 209.7387 54.1464 0.4449 1165
1167 4 521.3185 208.7651 54.122 0.3559 1166
1168 4 521.7773 207.7264 53.7816 0.3051 1167
1169 4 522.2852 206.7185 53.5161 0.2796 1168
1170 4 522.9659 205.809 53.7121 0.3432 1169
1171 4 523.7243 204.967 54.0977 0.3686 1170
1172 4 524.4782 204.1113 54.2895 0.4195 1171
1173 4 525.2173 203.2385 54.322 0.4322 1172
1174 4 525.9918 202.3988 54.3284 0.4576 1173
1175 4 526.7914 201.5808 54.3528 0.4322 1174
1176 4 527.5762 200.7503 54.467 0.3813 1175
1177 4 528.3141 199.8877 54.7912 0.3178 1176
1178 4 529.0234 199.0148 55.2992 0.2669 1177
1179 4 529.7647 198.1648 55.7519 0.2415 1178
1180 4 530.5071 197.3091 55.7522 0.2542 1179
1181 4 531.1272 196.3745 55.2608 0.3051 1180
1182 4 531.6271 195.3643 55.1004 0.3686 1181
1183 4 532.1476 194.3748 55.6396 0.394 1182
1184 4 532.7905 193.471 56.2724 0.3686 1183
1185 4 533.5971 192.6851 56.6656 0.3305 1184
1186 4 534.5157 192.025 57.0497 0.3051 1185
1187 4 535.3966 191.3248 57.4538 0.3559 1186
1188 4 536.1013 190.4394 57.6503 0.4195 1187
1189 4 536.6241 189.4247 57.6764 0.483 1188
1190 4 537.0542 188.3653 57.664 0.4322 1189
1191 4 537.442 187.29 57.575 0.3432 1190
1192 4 537.7361 186.1952 57.265 0.2415 1191
1193 4 538.0827 185.1267 56.8378 0.2288 1192
1194 4 538.6124 184.1211 56.6625 0.2415 1193
1195 4 539.1935 183.1521 56.9904 0.2669 1194
1196 4 539.6957 182.2243 57.9933 0.2415 1195
1197 4 540.0721 181.2393 59.0075 0.2415 1196
1198 4 540.5732 180.2452 59.5022 0.2288 1197
1199 4 541.3877 179.4902 59.9348 0.2542 1198
1200 4 542.2331 178.734 60.121 0.2415 1199
1201 4 542.7422 177.7387 60.305 0.2669 1200
1202 4 543.1655 176.6919 60.7309 0.3178 1201
1203 4 543.7512 175.7218 61.0112 0.3813 1202
1204 4 544.4376 174.8089 61.1341 0.4322 1203
1205 4 545.1332 173.9086 61.4228 0.4068 1204
1206 4 545.7612 172.9705 61.8517 0.3813 1205
1207 4 546.4179 172.0404 62.0718 0.3305 1206
1208 4 547.1878 171.1996 61.9791 0.3432 1207
1209 4 548.0263 170.4423 61.5717 0.3559 1208
1210 4 548.786 169.6037 61.1999 0.394 1209
1211 4 549.3934 168.6416 61.2209 0.394 1210
1212 4 549.9734 167.6749 61.6641 0.3813 1211
1213 4 550.6164 166.746 62.0886 0.3178 1212
1214 4 551.3302 165.8583 62.3258 0.2415 1213
1215 4 552.1619 165.0964 62.7326 0.1907 1214
1216 4 553.0474 164.3882 63.1151 0.178 1215
1217 4 553.7097 163.4707 63.1481 0.2161 1216
1218 4 554.2074 162.4503 62.8586 0.2161 1217
1219 4 555.0688 161.7364 63.0011 0.2288 1218
1220 4 556.1785 161.5191 63.2559 0.2288 1219
1221 4 557.1555 160.9402 63.3847 0.2796 1220
1222 4 557.9437 160.1268 63.7448 0.3051 1221
1223 4 558.7079 159.3077 64.3082 0.2796 1222
1224 4 559.5087 158.5184 64.832 0.2161 1223
1225 4 560.3964 157.8285 65.3447 0.1907 1224
1226 4 560.886 156.8046 65.2392 0.2288 1225
1227 4 561.9191 156.323 65.4396 0.2669 1226
1228 4 562.8388 155.6652 65.0538 0.2669 1227
1229 4 563.8902 155.2202 65.2123 0.2161 1228
1230 4 564.8145 154.6036 65.5908 0.2034 1229
1231 4 565.3831 153.6712 66.3491 0.1907 1230
1232 4 566.2297 152.9208 66.5487 0.2161 1231
1233 4 567.2627 152.4437 66.6935 0.1907 1232
1234 4 568.3484 152.1497 67.1779 0.1907 1233
1235 4 569.4271 151.8946 67.664 0.1652 1234
1236 4 570.2726 151.2093 68.3402 0.1652 1235
1237 4 570.856 150.2804 69.1054 0.1398 1236
1238 4 571.571 149.4258 69.7385 0.1271 1237
1239 4 572.2334 148.5278 70.3492 0.1144 1238
1240 4 572.9152 147.6412 70.7935 0.1144 1239
1241 4 573.7412 146.853 70.8347 0.1144 1240
1242 4 574.3509 145.9103 70.784 0.1144 1241
1243 4 574.693 144.8201 70.6577 0.1144 1242
1244 4 575.2204 143.8305 70.56 0.1144 1243
1245 4 576.0509 143.0561 70.7482 0.1144 1244
1246 4 576.9455 142.5424 71.6853 0.1144 1245
1247 4 577.9351 142.1786 72.4679 0.1271 1246
1248 4 578.8171 141.4991 72.6986 0.1525 1247
1249 4 579.5069 140.5953 72.9848 0.178 1248
1250 4 580.3501 139.9638 73.619 0.178 1249
1251 4 581.3019 139.4193 74.2899 0.1525 1250
1252 4 582.1633 138.6814 74.5898 0.1398 1251
1253 4 583.0831 138.0328 74.9073 0.1398 1252
1254 4 584.0681 137.4619 75.1097 0.1525 1253
1255 4 585.1114 137.018 75.2102 0.1525 1254
1256 4 586.181 136.6302 75.4656 0.1525 1255
1257 4 587.1763 136.1509 76.1211 0.1525 1256
1258 4 588.1842 135.7345 76.9266 0.1398 1257
1259 4 589.2481 135.3489 77.2178 0.1271 1258
1260 4 590.0912 134.6625 77.9108 0.1144 1259
1261 4 590.7627 133.7485 78.1071 0.1144 1260
1262 4 591.694 133.1044 78.12 0.1144 1261
1263 4 592.203 132.1023 78.12 0.1144 1262
1264 4 592.2545 130.9628 78.12 0.1144 1263
1265 4 593.1285 130.2524 78.12 0.1398 1264
1266 4 594.0792 129.6152 78.12 0.1907 1265
1267 4 432.7855 379.5861 15.1883 0.3813 944
1268 4 432.3794 378.5187 15.2043 0.3305 1267
1269 4 431.9538 377.4639 15.4969 0.2924 1268
1270 4 431.5832 376.4035 16.0068 0.2669 1269
1271 4 431.2125 375.327 16.1736 0.2669 1270
1272 4 430.859 374.2436 15.9807 0.2669 1271
1273 4 430.4392 373.2003 15.5008 0.2415 1272
1274 4 429.7344 372.3274 15.1698 0.2288 1273
1275 4 428.7804 371.7188 15.0592 0.2161 1274
1276 4 427.6821 371.4431 14.9531 0.2288 1275
1277 4 426.5759 371.1639 15.073 0.2034 1276
1278 4 425.743 370.5061 15.8942 0.1907 1277
1279 4 424.9971 369.6619 16.2106 0.2034 1278
1280 4 424.2787 368.7718 16.24 0.2796 1279
1281 4 423.5534 367.8864 16.2397 0.3432 1280
1282 4 422.7641 367.0593 16.238 0.3813 1281
1283 4 421.9484 366.2573 16.2327 0.3686 1282
1284 4 421.1053 365.484 16.2064 0.3432 1283
1285 4 420.1649 364.8399 16.0611 0.3051 1284
1286 4 419.1216 364.4349 15.573 0.2669 1285
1287 4 418.2109 363.8469 14.747 0.2669 1286
1288 4 417.6 362.9271 14.1554 0.2796 1287
1289 4 416.9743 361.9742 14.0112 0.3051 1288
1290 4 416.3325 361.027 14.0 0.2924 1289
1291 4 415.542 360.2056 14.0 0.2924 1290
1292 4 414.5925 359.5729 14.0 0.3178 1291
1293 4 413.7116 358.8465 14.0 0.3559 1292
1294 4 412.9474 357.9965 14.0008 0.3559 1293
1295 4 412.2884 357.063 14.0042 0.2924 1294
1296 4 411.7634 356.0483 14.0263 0.2161 1295
1297 4 411.3275 354.9924 14.1529 0.1907 1296
1298 4 410.7624 354.0097 14.4917 0.2161 1297
1299 4 410.0782 353.0967 14.6748 0.2542 1298
1300 4 409.4731 352.1404 14.3363 0.2542 1299
1301 4 408.9571 351.1256 14.065 0.2415 1300
1302 4 408.567 350.0526 14.0045 0.2161 1301
1303 4 408.2192 348.9623 14.0022 0.1907 1302
1304 4 408.0145 347.8378 14.0148 0.1525 1303
1305 4 408.0991 346.7018 14.0997 0.1271 1304
1306 4 408.3474 345.5864 14.2066 0.1144 1305
1307 4 408.6528 344.4847 14.11 0.1144 1306
1308 4 409.1836 343.4746 14.1131 0.1398 1307
1309 4 409.3781 342.3637 14.2369 0.178 1308
1310 4 408.8061 341.3788 13.9762 0.2288 1309
1311 4 408.2055 340.4292 13.4532 0.2415 1310
1312 4 407.6324 339.4408 13.2989 0.2542 1311
1313 4 407.0444 338.4604 13.2255 0.2415 1312
1314 4 406.4037 337.5223 12.9178 0.2542 1313
1315 4 405.715 336.6083 12.8803 0.2542 1314
1316 4 405.0366 335.6874 12.8822 0.2796 1315
1317 4 404.3662 334.7607 12.8909 0.2796 1316
1318 4 403.713 333.8226 12.9338 0.2669 1317
1319 4 402.982 332.9463 13.1244 0.2288 1318
1320 4 402.1915 332.141 13.5626 0.2034 1319
1321 4 401.584 331.1869 13.7536 0.1907 1320
1322 4 401.3381 330.0818 13.3683 0.2034 1321
1323 4 401.155 328.9629 13.0029 0.2034 1322
1324 4 400.9194 327.8441 12.9514 0.2034 1323
1325 4 400.6322 326.7424 13.1916 0.1907 1324
1326 4 400.2227 325.6934 13.6335 0.1907 1325
1327 4 399.5843 324.7587 13.9412 0.178 1326
1328 4 398.7275 324.0025 13.9969 0.1652 1327
1329 4 397.794 323.3436 13.9838 0.178 1328
1330 4 396.7987 322.7807 13.9121 0.2161 1329
1331 4 395.7531 322.3403 13.627 0.2415 1330
1332 4 394.7246 321.9399 13.1566 0.2288 1331
1333 4 393.965 321.1231 13.4946 0.2415 1332
1334 4 393.4388 320.1084 13.5055 0.2924 1333
1335 4 392.8668 319.1371 13.1827 0.3559 1334
1336 4 392.2513 318.2082 12.773 0.3432 1335
1337 4 391.7125 317.2049 13.0141 0.2924 1336
1338 4 391.2102 316.1959 13.1648 0.2288 1337
1339 4 390.7675 315.1846 13.3658 0.2034 1338
1340 4 390.2104 314.2396 14.1053 0.178 1339
1341 4 389.7471 313.2066 14.2864 0.178 1340
1342 4 389.4233 312.1656 13.65 0.1907 1341
1343 4 389.2666 311.128 12.5566 0.2288 1342
1344 4 389.0801 310.056 11.7642 0.2542 1343
1345 4 388.8731 308.9566 11.2566 0.2415 1344
1346 4 388.4784 307.9408 10.9614 0.2288 1345
1347 4 387.7439 307.0656 10.8175 0.2288 1346
1348 4 387.4122 306.0337 10.2435 0.2796 1347
1349 4 386.6949 305.2329 10.4885 0.3305 1348
1350 4 386.06 304.3074 10.2015 0.3559 1349
1351 4 385.5497 303.3362 9.4259 0.3559 1350
1352 4 385.1962 302.302 8.6097 0.3178 1351
1353 4 384.8004 301.293 9.3607 0.2924 1352
1354 4 384.1255 300.451 10.2819 0.2669 1353
1355 4 383.24 299.728 10.36 0.2542 1354
1356 4 433.4948 381.6235 18.1658 0.2924 943
1357 4 434.1228 381.4668 20.2387 0.2034 1356
1358 4 435.1067 381.4634 21.6325 0.1652 1357
1359 4 436.1672 381.659 22.4507 0.178 1358
1360 4 436.6911 382.4678 22.3471 0.2288 1359
1361 4 436.7083 383.5981 22.1788 0.2542 1360
1362 4 436.6362 384.7203 22.5845 0.2542 1361
1363 4 436.6419 385.8449 23.0667 0.2415 1362
1364 4 436.6934 386.9774 22.9566 0.2034 1363
1365 4 437.0206 388.0288 22.3874 0.2034 1364
1366 4 437.4542 389.0767 22.2429 0.2034 1365
1367 4 438.0296 390.0422 21.9145 0.2542 1366
1368 4 438.605 391.0181 22.008 0.2669 1367
1369 4 439.2159 391.9813 22.1278 0.2924 1368
1370 4 440.1883 392.495 22.0937 0.2669 1369
1371 4 441.2946 392.7821 22.1236 0.2669 1370
1372 4 442.2052 393.4319 22.2919 0.2542 1371
1373 4 442.6628 394.4501 22.0623 0.2924 1372
1374 4 442.8676 395.5712 21.9512 0.3178 1373
1375 4 443.0678 396.6957 21.7955 0.3432 1374
1376 4 443.578 397.6979 22.1746 0.3178 1375
1377 4 444.1752 398.4712 20.8544 0.2924 1376
1378 4 444.8215 399.4093 20.6668 0.2796 1377
1379 4 445.5239 400.2353 21.56 0.3305 1378
1380 4 446.2469 400.7832 21.866 0.2415 1379
1381 4 447.2445 401.0967 22.9942 0.2542 1380
1382 4 448.3073 401.4468 22.468 0.2415 1381
1383 4 449.3438 401.8712 22.9359 0.2034 1382
1384 4 450.45 401.8735 23.4702 0.1652 1383
1385 4 451.4704 401.798 22.7223 0.1525 1384
1386 4 452.3536 401.2237 22.8262 0.178 1385
1387 4 453.3615 401.1001 23.6088 0.2034 1386
1388 4 454.3076 401.5692 24.2589 0.2415 1387
1389 4 455.1564 402.2487 25.0524 0.2669 1388
1390 4 456.0762 402.8825 24.876 0.3051 1389
1391 4 457.0074 403.4728 24.1343 0.3432 1390
1392 4 457.8631 404.1638 23.4262 0.3432 1391
1393 4 458.8138 404.6854 23.5626 0.3305 1392
1394 4 459.6478 405.1979 24.885 0.2924 1393
1395 4 460.4909 405.6372 26.4256 0.2669 1394
1396 4 461.31 406.3351 27.1762 0.2161 1395
1397 4 462.0994 407.0741 28.0036 0.1652 1396
1398 4 462.7903 407.8131 27.83 0.1398 1397
1399 4 462.7194 408.9388 27.9446 0.1398 1398
1400 4 462.6725 410.0451 27.6965 0.1652 1399
1401 4 462.7091 411.1399 28.5046 0.178 1400
1402 4 462.8578 412.2129 29.0987 0.2034 1401
1403 4 463.1896 413.1853 29.6456 0.2161 1402
1404 4 463.2296 413.9427 31.7198 0.2161 1403
1405 4 463.5328 414.7023 31.9715 0.2161 1404
1406 4 463.8234 415.4711 33.2511 0.2288 1405
1407 4 463.892 414.8647 35.1758 0.2669 1406
1408 4 464.3496 414.684 37.4198 0.2796 1407
1409 4 464.496 415.7216 38.4462 0.2796 1408
1410 4 465.274 416.4412 39.0706 0.2542 1409
1411 4 466.3505 416.8187 38.8654 0.2288 1410
1412 4 467.276 417.3861 38.7335 0.178 1411
1413 4 468.0504 417.8712 39.6371 0.1652 1412
1414 4 469.1235 417.7362 40.3908 0.1652 1413
1415 4 470.0845 417.9467 41.4809 0.2161 1414
1416 4 471.0031 418.3608 42.7941 0.2542 1415
1417 4 472.067 418.6846 43.1575 0.3178 1416
1418 4 473.1492 419.0495 43.0648 0.3305 1417
1419 4 474.2521 419.3046 43.3112 0.3051 1418
1420 4 475.3331 419.0644 43.7108 0.2288 1419
1421 4 476.3216 418.5232 44.1465 0.1907 1420
1422 4 477.3409 418.8584 44.2198 0.1907 1421
1423 4 478.4677 418.9431 44.093 0.2288 1422
1424 4 479.5648 419.038 44.7714 0.2796 1423
1425 4 480.6116 419.387 45.4728 0.3178 1424
1426 4 481.6274 419.9063 45.5703 0.3686 1425
1427 4 482.7497 420.102 45.7131 0.3813 1426
1428 4 483.7976 420.5344 45.36 0.3686 1427
1429 4 445.461 401.679 21.9845 0.2924 1379
1430 4 445.1659 402.7727 21.7115 0.2924 1429
1431 4 445.1945 403.8549 21.4799 0.3051 1430
1432 4 445.771 404.8067 21.3013 0.3051 1431
1433 4 446.2687 405.7619 21.8425 0.2924 1432
1434 4 446.3808 406.851 21.9724 0.2924 1433
1435 4 446.2904 407.979 21.6037 0.2669 1434
1436 4 445.9415 409.0509 21.4144 0.2542 1435
1437 4 445.5422 410.0588 22.0562 0.2542 1436
1438 4 445.0618 411.0598 22.4006 0.3051 1437
1439 4 444.833 412.1512 22.5826 0.3686 1438
1440 4 444.9577 413.2792 22.7581 0.3686 1439
1441 4 444.9039 414.4094 22.9611 0.3178 1440
1442 4 444.8009 415.5466 22.9653 0.2415 1441
1443 4 444.6534 416.6711 23.2529 0.2288 1442
1444 4 444.7128 417.7991 23.1344 0.2669 1443
1445 4 445.191 418.815 22.8724 0.3051 1444
1446 4 445.6635 419.8263 23.3646 0.3051 1445
1447 4 446.0021 420.8948 23.0208 0.2669 1446
1448 4 446.3842 421.9129 22.1598 0.2542 1447
1449 4 446.8464 422.9162 22.7094 0.2415 1448
1450 4 447.2182 423.9858 22.678 0.2415 1449
1451 4 447.2743 425.1173 22.5464 0.2288 1450
1452 4 447.3784 426.2132 23.0896 0.2161 1451
1453 4 447.0329 427.284 23.5656 0.2034 1452
1454 4 446.6851 428.3308 24.3158 0.1907 1453
1455 4 446.3842 429.3981 24.9298 0.2034 1454
1456 4 446.2687 430.5009 24.7372 0.2034 1455
1457 4 446.4254 431.5568 23.8924 0.1907 1456
1458 4 446.764 432.6459 23.868 0.178 1457
1459 4 446.9414 433.7453 24.3768 0.178 1458
1460 4 446.8853 434.8561 24.2586 0.2161 1459
1461 4 446.9528 435.9075 25.2084 0.2415 1460
1462 4 446.8544 436.9714 26.1985 0.2796 1461
1463 4 446.6153 438.0673 26.7252 0.2924 1462
1464 4 446.6268 439.1736 26.0543 0.3178 1463
1465 4 446.6965 440.3016 25.655 0.3305 1464
1466 4 446.7228 441.3987 26.4359 0.3178 1465
1467 4 446.6794 442.5404 26.4902 0.2669 1466
1468 4 446.5535 443.6512 26.9503 0.2288 1467
1469 4 446.5867 444.7025 27.4691 0.2161 1468
1470 4 446.7526 445.7745 26.7058 0.2415 1469
1471 4 446.8327 446.883 26.2136 0.2415 1470
1472 4 446.9642 447.9526 25.7807 0.2669 1471
1473 4 447.042 449.0566 26.4443 0.2669 1472
1474 4 446.8727 450.1182 27.3179 0.2924 1473
1475 4 446.7778 451.1844 28.2324 0.2669 1474
1476 4 446.5879 452.2529 27.8597 0.2796 1475
1477 4 446.6782 453.3615 27.8678 0.2796 1476
1478 4 447.288 454.2664 27.3767 0.3051 1477
1479 4 447.7994 455.2468 27.7934 0.2924 1478
1480 4 447.9675 456.3485 27.4842 0.2796 1479
1481 4 447.9732 457.3529 26.3096 0.2796 1480
1482 4 448.3107 458.4225 26.8122 0.2924 1481
1483 4 448.734 459.4773 26.8652 0.3051 1482
1484 4 448.9731 460.5858 26.6375 0.3051 1483
1485 4 449.2271 461.6406 25.8059 0.2796 1484
1486 4 449.3964 462.6771 25.9274 0.2288 1485
1487 4 449.7682 463.7032 26.2332 0.1652 1486
1488 4 450.005 464.798 25.9854 0.1525 1487
1489 4 450.0976 465.91 26.3864 0.1907 1488
1490 4 450.1194 467.0002 25.9826 0.2415 1489
1491 4 450.1869 468.1282 25.6676 0.2542 1490
1492 4 450.291 468.6716 23.4268 0.2415 1491
1493 2 414.4174 413.7882 15.3527 0.1907 1
1494 2 414.3522 414.9185 15.0766 0.2669 1493
1495 2 414.287 416.0213 14.3632 0.3305 1494
1496 2 414.1326 417.1093 13.5979 0.3813 1495
1497 2 413.9564 418.1938 12.8352 0.4068 1496
1498 2 413.9335 419.2989 12.136 0.4068 1497
1499 2 414.0605 420.412 11.6236 0.3559 1498
1500 2 414.3236 421.4896 11.0018 0.3051 1499
1501 2 414.2561 422.4826 10.0867 0.2796 1500
1502 2 413.4931 423.2537 9.6502 0.2924 1501
1503 2 412.5207 423.8463 9.8403 0.3051 1502
1504 2 411.7462 424.6322 9.9644 0.2796 1503
1505 2 411.3744 425.5829 9.0264 0.2669 1504
1506 2 411.0152 426.5496 8.2065 0.2288 1505
1507 2 410.6914 427.6249 8.4067 0.2288 1506
1508 2 410.4683 428.7243 8.9289 0.2034 1507
1509 2 410.2933 429.8111 9.6664 0.2161 1508
1510 2 410.0622 430.899 9.6303 0.2034 1509
1511 2 409.8243 432.011 9.4004 0.2288 1510
1512 2 409.0624 432.6619 9.9117 0.2415 1511
1513 2 409.0944 433.576 10.92 0.2796 1512
1514 3 420.0002 408.7546 10.0285 0.3051 1
1515 3 421.0904 408.6276 9.3506 0.3686 1514
1516 3 422.1371 408.2124 9.3579 0.4195 1515
1517 3 423.0867 407.5866 9.5656 0.394 1516
1518 3 424.0556 406.9952 9.8697 0.3432 1517
1519 3 425.1138 406.5833 9.9075 0.2796 1518
1520 3 426.2075 406.2676 9.6527 0.2161 1519
1521 3 427.332 406.2401 9.4366 0.178 1520
1522 3 428.4509 406.4277 9.1146 0.1652 1521
1523 3 429.3329 406.6771 10.3457 0.178 1522
1524 3 430.0079 407.1073 12.3208 0.178 1523
1525 3 430.9288 407.169 13.7455 0.178 1524
1526 3 431.765 406.4987 13.9502 0.1907 1525
1527 3 432.4629 405.6029 13.6391 0.2415 1526
1528 3 433.3735 404.9245 13.7175 0.2669 1527
1529 3 434.1926 404.1558 14.2106 0.2669 1528
1530 3 435.0655 403.4911 14.9923 0.2161 1529
1531 3 435.864 403.3744 13.16 0.1652 1530
