# Supplementary material for: Visual physiology of the layer 4 cortical circuit in silico
Source: PLoS Comput Biol. 2018 Nov 12;14(11):e1006535. doi: 10.1371/journal.pcbi.1006535 (PMC6258373; doi:10.1371/journal.pcbi.1006535)
Supplement: SI 1 — (ZIP) [file pcbi.1006535.s011.zip › SI_1/example_1/cell_models/318808427/ephys_sweeps.json]

[
  {
    "bridge_balance_mohm": 14.3467636108398,
    "id": 396323775,
    "leak_pa": 0.0,
    "num_spikes": 12,
    "peak_deflection": 0.0,
    "post_noise_rms_mv": 0.0,
    "post_vm_mv": 0.0,
    "pre_noise_rms_mv": 0.0394529663026333,
    "pre_vm_mv": -76.5481796264648,
    "slow_noise_rms_mv": 0.156618490815163,
    "slow_vm_mv": -76.5481796264648,
    "specimen_id": 318808427,
    "stimulus_absolute_amplitude": 800.000010681146,
    "stimulus_description": "C1RP25PR1S141203[0]",
    "stimulus_duration": 31.997495,
    "stimulus_interval": 0.0,
    "stimulus_name": "Ramp",
    "stimulus_relative_amplitude": 1.0,
    "stimulus_start_time": 0.9225,
    "stimulus_units": "pA",
    "sweep_number": 4,
    "vm_delta_mv": 0.0
  },
  {
    "bridge_balance_mohm": 14.3467636108398,
    "id": 396323883,
    "leak_pa": 0.0,
    "num_spikes": 0,
    "peak_deflection": 0.0,
    "post_noise_rms_mv": 0.0367072559893131,
    "post_vm_mv": -79.6672592163086,
    "pre_noise_rms_mv": 0.0396175421774387,
    "pre_vm_mv": -80.3133544921875,
    "slow_noise_rms_mv": 0.0895737558603287,
    "slow_vm_mv": -80.3133544921875,
    "specimen_id": 318808427,
    "stimulus_absolute_amplitude": 499.999985859034,
    "stimulus_description": "C2SSHM80CS141203[4]",
    "stimulus_duration": 0.002995,
    "stimulus_interval": 0.0,
    "stimulus_name": "Short Square - Hold -80mV",
    "stimulus_relative_amplitude": 1.0,
    "stimulus_start_time": 0.92,
    "stimulus_units": "pA",
    "sweep_number": 69,
    "vm_delta_mv": 0.646095275878906
  },
  {
    "bridge_balance_mohm": 14.3467636108398,
    "id": 396323913,
    "leak_pa": 0.0,
    "num_spikes": 0,
    "peak_deflection": 0.0,
    "post_noise_rms_mv": 0.0367509946227074,
    "post_vm_mv": -76.8668594360352,
    "pre_noise_rms_mv": 0.0387273281812668,
    "pre_vm_mv": -77.3308334350586,
    "slow_noise_rms_mv": 0.0754373595118523,
    "slow_vm_mv": -77.3308334350586,
    "specimen_id": 318808427,
    "stimulus_absolute_amplitude": 200.000002670286,
    "stimulus_description": "C1SSCOARSE141203[1]",
    "stimulus_duration": 0.002995,
    "stimulus_interval": 0.0,
    "stimulus_name": "Short Square",
    "stimulus_relative_amplitude": 1.0,
    "stimulus_start_time": 0.92,
    "stimulus_units": "pA",
    "sweep_number": 8,
    "vm_delta_mv": 0.463973999023438
  },
  {
    "bridge_balance_mohm": 14.3467636108398,
    "id": 396323722,
    "leak_pa": 0.0,
    "num_spikes": 1,
    "peak_deflection": 0.0,
    "post_noise_rms_mv": 0.0378986410796642,
    "post_vm_mv": -74.000114440918,
    "pre_noise_rms_mv": 0.0295238513499498,
    "pre_vm_mv": -75.1087341308594,
    "slow_noise_rms_mv": 0.178302094340324,
    "slow_vm_mv": -75.1087341308594,
    "specimen_id": 318808427,
    "stimulus_absolute_amplitude": 629.999996615282,
    "stimulus_description": "C1SSFINEST141203[0]",
    "stimulus_duration": 0.002995,
    "stimulus_interval": 0.0,
    "stimulus_name": "Short Square",
    "stimulus_relative_amplitude": 6.3,
    "stimulus_start_time": 0.92,
    "stimulus_units": "pA",
    "sweep_number": 23,
    "vm_delta_mv": 1.10861968994141
  },
  {
    "bridge_balance_mohm": 14.3467636108398,
    "id": 396323961,
    "leak_pa": 0.0,
    "num_spikes": 1,
    "peak_deflection": 0.0,
    "post_noise_rms_mv": 0.0350472964346409,
    "post_vm_mv": -60.3875885009766,
    "pre_noise_rms_mv": 0.041706595569849,
    "pre_vm_mv": -60.3896942138672,
    "slow_noise_rms_mv": 0.438207894563675,
    "slow_vm_mv": -60.3896942138672,
    "specimen_id": 318808427,
    "stimulus_absolute_amplitude": 269.999994584325,
    "stimulus_description": "C2SSHM60FN141203[0]",
    "stimulus_duration": 0.002995,
    "stimulus_interval": 0.0,
    "stimulus_name": "Short Square - Hold -60mV",
    "stimulus_relative_amplitude": 2.7,
    "stimulus_start_time": 0.92,
    "stimulus_units": "pA",
    "sweep_number": 94,
    "vm_delta_mv": 0.002105712890625
  },
  {
    "bridge_balance_mohm": 14.3467636108398,
    "id": 396323758,
    "leak_pa": 0.0,
    "num_spikes": 0,
    "peak_deflection": -65.40625,
    "post_noise_rms_mv": 0.0399392656981945,
    "post_vm_mv": -74.7040557861328,
    "pre_noise_rms_mv": 0.0422291718423367,
    "pre_vm_mv": -74.7859802246094,
    "slow_noise_rms_mv": 0.110123947262764,
    "slow_vm_mv": -74.7859802246094,
    "specimen_id": 318808427,
    "stimulus_absolute_amplitude": 29.9999990127642,
    "stimulus_description": "C1LSCOARSE141203[7]",
    "stimulus_duration": 0.999995,
    "stimulus_interval": 0.0,
    "stimulus_name": "Long Square",
    "stimulus_relative_amplitude": 1.0,
    "stimulus_start_time": 0.92,
    "stimulus_units": "pA",
    "sweep_number": 32,
    "vm_delta_mv": 0.0819244384765625
  },
  {
    "bridge_balance_mohm": 14.3467636108398,
    "id": 396323871,
    "leak_pa": 0.0,
    "num_spikes": 9,
    "peak_deflection": 0.0,
    "post_noise_rms_mv": 0.0390491709113121,
    "post_vm_mv": -76.800651550293,
    "pre_noise_rms_mv": 0.0357579849660397,
    "pre_vm_mv": -76.3610305786133,
    "slow_noise_rms_mv": 0.114374563097954,
    "slow_vm_mv": -76.3610305786133,
    "specimen_id": 318808427,
    "stimulus_absolute_amplitude": 220.000004325094,
    "stimulus_description": "C2SQRHELNG141203[0]",
    "stimulus_duration": 1.999995,
    "stimulus_interval": 0.0,
    "stimulus_name": "Square - 2s Suprathreshold",
    "stimulus_relative_amplitude": 2.2,
    "stimulus_start_time": 0.92,
    "stimulus_units": "pA",
    "sweep_number": 64,
    "vm_delta_mv": 0.439620971679688
  },
  {
    "bridge_balance_mohm": 14.3467636108398,
    "id": 396323816,
    "leak_pa": 0.0,
    "num_spikes": 0,
    "peak_deflection": 0.0,
    "post_noise_rms_mv": 0.0468135662376881,
    "post_vm_mv": -76.0520095825195,
    "pre_noise_rms_mv": 0.0468847155570984,
    "pre_vm_mv": -76.3459854125977,
    "slow_noise_rms_mv": 0.289467126131058,
    "slow_vm_mv": -76.3459854125977,
    "specimen_id": 318808427,
    "stimulus_absolute_amplitude": -200.000002670286,
    "stimulus_description": "C1SQCAPCHK141203[0]",
    "stimulus_duration": 7.819995,
    "stimulus_interval": 0.2,
    "stimulus_name": "Square - 0.5ms Subthreshold",
    "stimulus_relative_amplitude": 1.0,
    "stimulus_start_time": 0.12,
    "stimulus_units": "pA",
    "sweep_number": 54,
    "vm_delta_mv": 0.293975830078125
  },
  {
    "bridge_balance_mohm": 14.3467636108398,
    "id": 396323875,
    "leak_pa": 0.0,
    "num_spikes": 0,
    "peak_deflection": 0.0,
    "post_noise_rms_mv": 0.0346032008528709,
    "post_vm_mv": -80.3755111694336,
    "pre_noise_rms_mv": 0.0379068367183208,
    "pre_vm_mv": -80.5021133422852,
    "slow_noise_rms_mv": 0.101044453680515,
    "slow_vm_mv": -80.5021133422852,
    "specimen_id": 318808427,
    "stimulus_absolute_amplitude": 200.000002670286,
    "stimulus_description": "C2SSHM80CS141203[1]",
    "stimulus_duration": 0.002995,
    "stimulus_interval": 0.0,
    "stimulus_name": "Short Square - Hold -80mV",
    "stimulus_relative_amplitude": 1.0,
    "stimulus_start_time": 0.92,
    "stimulus_units": "pA",
    "sweep_number": 66,
    "vm_delta_mv": 0.126602172851562
  },
  {
    "bridge_balance_mohm": 14.3467636108398,
    "id": 396323783,
    "leak_pa": 0.0,
    "num_spikes": 22,
    "peak_deflection": 0.0,
    "post_noise_rms_mv": 0.0370555818080902,
    "post_vm_mv": -75.9013137817383,
    "pre_noise_rms_mv": 0.0395609438419342,
    "pre_vm_mv": -76.0092163085938,
    "slow_noise_rms_mv": 0.192710965871811,
    "slow_vm_mv": -76.0092163085938,
    "specimen_id": 318808427,
    "stimulus_absolute_amplitude": 230.000005152498,
    "stimulus_description": "C1LSCOARSE141203[17]",
    "stimulus_duration": 0.999995,
    "stimulus_interval": 0.0,
    "stimulus_name": "Long Square",
    "stimulus_relative_amplitude": 1.0,
    "stimulus_start_time": 0.92,
    "stimulus_units": "pA",
    "sweep_number": 42,
    "vm_delta_mv": 0.107902526855469
  },
  {
    "bridge_balance_mohm": 14.3467636108398,
    "id": 396323807,
    "leak_pa": 0.0,
    "num_spikes": 56,
    "peak_deflection": 0.0,
    "post_noise_rms_mv": 0.0481422618031502,
    "post_vm_mv": -76.9200286865234,
    "pre_noise_rms_mv": 0.0403132513165474,
    "pre_vm_mv": -76.5134429931641,
    "slow_noise_rms_mv": 0.154725402593613,
    "slow_vm_mv": -76.5134429931641,
    "specimen_id": 318808427,
    "stimulus_absolute_amplitude": 306.499992053233,
    "stimulus_description": "C1NSSEED_2141203[0]",
    "stimulus_duration": 18.999995,
    "stimulus_interval": 5.0,
    "stimulus_name": "Noise 2",
    "stimulus_relative_amplitude": 1.3,
    "stimulus_start_time": 1.92,
    "stimulus_units": "pA",
    "sweep_number": 50,
    "vm_delta_mv": 0.406585693359375
  },
  {
    "bridge_balance_mohm": 0.0,
    "id": 396323713,
    "leak_pa": 0.0,
    "num_spikes": 0,
    "peak_deflection": 0.0,
    "post_noise_rms_mv": 0.0,
    "post_vm_mv": 0.0,
    "pre_noise_rms_mv": 0.0,
    "pre_vm_mv": 0.0,
    "slow_noise_rms_mv": 0.0,
    "slow_vm_mv": 0.0,
    "specimen_id": 318808427,
    "stimulus_absolute_amplitude": 9.99999977648258,
    "stimulus_description": "EXTPCllATT141203[0]",
    "stimulus_duration": 0.069995,
    "stimulus_interval": 0.05,
    "stimulus_name": "Test",
    "stimulus_relative_amplitude": 1.0,
    "stimulus_start_time": 0.03,
    "stimulus_units": "mV",
    "sweep_number": 2,
    "vm_delta_mv": 0.0
  },
  {
    "bridge_balance_mohm": 14.3467636108398,
    "id": 396323750,
    "leak_pa": 0.0,
    "num_spikes": 0,
    "peak_deflection": -83.1875,
    "post_noise_rms_mv": 0.0341075025498867,
    "post_vm_mv": -75.0946350097656,
    "pre_noise_rms_mv": 0.0378407202661037,
    "pre_vm_mv": -75.2236862182617,
    "slow_noise_rms_mv": 0.143983826041222,
    "slow_vm_mv": -75.2236862182617,
    "specimen_id": 318808427,
    "stimulus_absolute_amplitude": -29.9999990127642,
    "stimulus_description": "C1LSCOARSE141203[4]",
    "stimulus_duration": 0.999995,
    "stimulus_interval": 0.0,
    "stimulus_name": "Long Square",
    "stimulus_relative_amplitude": 1.0,
    "stimulus_start_time": 0.92,
    "stimulus_units": "pA",
    "sweep_number": 29,
    "vm_delta_mv": 0.129051208496094
  },
  {
    "bridge_balance_mohm": 14.3467636108398,
    "id": 396323903,
    "leak_pa": 0.0,
    "num_spikes": 1,
    "peak_deflection": 0.0,
    "post_noise_rms_mv": 0.0441121235489845,
    "post_vm_mv": -79.056884765625,
    "pre_noise_rms_mv": 0.0393923707306385,
    "pre_vm_mv": -80.3074569702148,
    "slow_noise_rms_mv": 0.0949873253703117,
    "slow_vm_mv": -80.3074569702148,
    "specimen_id": 318808427,
    "stimulus_absolute_amplitude": 619.999995787879,
    "stimulus_description": "C2SSHM80FN141203[0]",
    "stimulus_duration": 0.002995,
    "stimulus_interval": 0.0,
    "stimulus_name": "Short Square - Hold -80mV",
    "stimulus_relative_amplitude": 6.2,
    "stimulus_start_time": 0.92,
    "stimulus_units": "pA",
    "sweep_number": 76,
    "vm_delta_mv": 1.25057220458984
  },
  {
    "bridge_balance_mohm": 14.3467636108398,
    "id": 396323897,
    "leak_pa": 0.0,
    "num_spikes": 1,
    "peak_deflection": 0.0,
    "post_noise_rms_mv": 0.0395964495837688,
    "post_vm_mv": -79.6352005004883,
    "pre_noise_rms_mv": 0.0396427288651466,
    "pre_vm_mv": -80.9139022827148,
    "slow_noise_rms_mv": 0.0733314156532288,
    "slow_vm_mv": -80.9139022827148,
    "specimen_id": 318808427,
    "stimulus_absolute_amplitude": 629.999996615282,
    "stimulus_description": "C2SSHM80FN141203[0]",
    "stimulus_duration": 0.002995,
    "stimulus_interval": 0.0,
    "stimulus_name": "Short Square - Hold -80mV",
    "stimulus_relative_amplitude": 6.3,
    "stimulus_start_time": 0.92,
    "stimulus_units": "pA",
    "sweep_number": 73,
    "vm_delta_mv": 1.27870178222656
  },
  {
    "bridge_balance_mohm": 14.3467636108398,
    "id": 396323692,
    "leak_pa": 0.0,
    "num_spikes": 1,
    "peak_deflection": 0.0,
    "post_noise_rms_mv": 0.038343820720911,
    "post_vm_mv": -75.2879180908203,
    "pre_noise_rms_mv": 0.0402727648615837,
    "pre_vm_mv": -76.3865203857422,
    "slow_noise_rms_mv": 0.0804120376706123,
    "slow_vm_mv": -76.3865203857422,
    "specimen_id": 318808427,
    "stimulus_absolute_amplitude": 649.99999827009,
    "stimulus_description": "C1SSFINEST141203[0]",
    "stimulus_duration": 0.002995,
    "stimulus_interval": 0.0,
    "stimulus_name": "Short Square",
    "stimulus_relative_amplitude": 6.5,
    "stimulus_start_time": 0.92,
    "stimulus_units": "pA",
    "sweep_number": 14,
    "vm_delta_mv": 1.09860229492188
  },
  {
    "bridge_balance_mohm": 14.3467636108398,
    "id": 396323762,
    "leak_pa": 0.0,
    "num_spikes": 0,
    "peak_deflection": -51.4375,
    "post_noise_rms_mv": 0.0403653383255005,
    "post_vm_mv": -74.6173477172852,
    "pre_noise_rms_mv": 0.0355058088898659,
    "pre_vm_mv": -75.0035552978516,
    "slow_noise_rms_mv": 0.142359659075737,
    "slow_vm_mv": -75.0035552978516,
    "specimen_id": 318808427,
    "stimulus_absolute_amplitude": 69.9999988529321,
    "stimulus_description": "C1LSCOARSE141203[9]",
    "stimulus_duration": 0.999995,
    "stimulus_interval": 0.0,
    "stimulus_name": "Long Square",
    "stimulus_relative_amplitude": 1.0,
    "stimulus_start_time": 0.92,
    "stimulus_units": "pA",
    "sweep_number": 34,
    "vm_delta_mv": 0.386207580566406
  },
  {
    "bridge_balance_mohm": 14.3467636108398,
    "id": 396323771,
    "leak_pa": 0.0,
    "num_spikes": 8,
    "peak_deflection": 0.0,
    "post_noise_rms_mv": 0.0400302596390247,
    "post_vm_mv": -76.1766815185547,
    "pre_noise_rms_mv": 0.0352138802409172,
    "pre_vm_mv": -76.2882080078125,
    "slow_noise_rms_mv": 0.23540772497654,
    "slow_vm_mv": -76.2882080078125,
    "specimen_id": 318808427,
    "stimulus_absolute_amplitude": 149.999998533268,
    "stimulus_description": "C1LSCOARSE141203[13]",
    "stimulus_duration": 0.999995,
    "stimulus_interval": 0.0,
    "stimulus_name": "Long Square",
    "stimulus_relative_amplitude": 1.0,
    "stimulus_start_time": 0.92,
    "stimulus_units": "pA",
    "sweep_number": 38,
    "vm_delta_mv": 0.111526489257812
  },
  {
    "bridge_balance_mohm": 14.3467636108398,
    "id": 396323794,
    "leak_pa": 0.0,
    "num_spikes": 1,
    "peak_deflection": 0.0,
    "post_noise_rms_mv": 0.0378307513892651,
    "post_vm_mv": -75.7374572753906,
    "pre_noise_rms_mv": 0.0418447740375996,
    "pre_vm_mv": -76.1254043579102,
    "slow_noise_rms_mv": 0.159449964761734,
    "slow_vm_mv": -76.1254043579102,
    "specimen_id": 318808427,
    "stimulus_absolute_amplitude": 129.99999687846,
    "stimulus_description": "C1LSFINEST141203[0]",
    "stimulus_duration": 0.999995,
    "stimulus_interval": 0.0,
    "stimulus_name": "Long Square",
    "stimulus_relative_amplitude": 1.3,
    "stimulus_start_time": 0.92,
    "stimulus_units": "pA",
    "sweep_number": 46,
    "vm_delta_mv": 0.387947082519531
  },
  {
    "bridge_balance_mohm": 14.3467636108398,
    "id": 396323929,
    "leak_pa": 0.0,
    "num_spikes": 1,
    "peak_deflection": 0.0,
    "post_noise_rms_mv": 0.0431010574102402,
    "post_vm_mv": -60.4438400268555,
    "pre_noise_rms_mv": 0.0431783683598042,
    "pre_vm_mv": -60.2511863708496,
    "slow_noise_rms_mv": 0.399414092302322,
    "slow_vm_mv": -60.2511863708496,
    "specimen_id": 318808427,
    "stimulus_absolute_amplitude": 269.999994584325,
    "stimulus_description": "C2SSHM60FN141203[0]",
    "stimulus_duration": 0.002995,
    "stimulus_interval": 0.0,
    "stimulus_name": "Short Square - Hold -60mV",
    "stimulus_relative_amplitude": 2.7,
    "stimulus_start_time": 0.92,
    "stimulus_units": "pA",
    "sweep_number": 85,
    "vm_delta_mv": 0.192653656005859
  },
  {
    "bridge_balance_mohm": 14.3467636108398,
    "id": 396323825,
    "leak_pa": 0.0,
    "num_spikes": 1,
    "peak_deflection": 0.0,
    "post_noise_rms_mv": 0.0406533256173134,
    "post_vm_mv": -76.195442199707,
    "pre_noise_rms_mv": 0.0433211550116539,
    "pre_vm_mv": -76.3588104248047,
    "slow_noise_rms_mv": 0.105999335646629,
    "slow_vm_mv": -76.3588104248047,
    "specimen_id": 318808427,
    "stimulus_absolute_amplitude": 139.999997705864,
    "stimulus_description": "C2SQRHELNG141203[0]",
    "stimulus_duration": 1.999995,
    "stimulus_interval": 0.0,
    "stimulus_name": "Square - 2s Suprathreshold",
    "stimulus_relative_amplitude": 1.4,
    "stimulus_start_time": 0.92,
    "stimulus_units": "pA",
    "sweep_number": 57,
    "vm_delta_mv": 0.163368225097656
  },
  {
    "bridge_balance_mohm": 14.3467636108398,
    "id": 396323963,
    "leak_pa": 0.0,
    "num_spikes": 0,
    "peak_deflection": 0.0,
    "post_noise_rms_mv": 0.0388612449169159,
    "post_vm_mv": -61.0667610168457,
    "pre_noise_rms_mv": 0.0372290574014187,
    "pre_vm_mv": -60.9398002624512,
    "slow_noise_rms_mv": 0.437596082687378,
    "slow_vm_mv": -60.9398002624512,
    "specimen_id": 318808427,
    "stimulus_absolute_amplitude": 269.999994584325,
    "stimulus_description": "C2SSHM60FN141203[0]",
    "stimulus_duration": 0.002995,
    "stimulus_interval": 0.0,
    "stimulus_name": "Short Square - Hold -60mV",
    "stimulus_relative_amplitude": 2.7,
    "stimulus_start_time": 0.92,
    "stimulus_units": "pA",
    "sweep_number": 95,
    "vm_delta_mv": 0.126960754394531
  },
  {
    "bridge_balance_mohm": 14.3467636108398,
    "id": 396323699,
    "leak_pa": 0.0,
    "num_spikes": 0,
    "peak_deflection": 0.0,
    "post_noise_rms_mv": 0.0450896583497524,
    "post_vm_mv": -76.7065734863281,
    "pre_noise_rms_mv": 0.0402723103761673,
    "pre_vm_mv": -76.7997512817383,
    "slow_noise_rms_mv": 0.17350809276104,
    "slow_vm_mv": -76.7997512817383,
    "specimen_id": 318808427,
    "stimulus_absolute_amplitude": 609.999994960475,
    "stimulus_description": "C1SSFINEST141203[0]",
    "stimulus_duration": 0.002995,
    "stimulus_interval": 0.0,
    "stimulus_name": "Short Square",
    "stimulus_relative_amplitude": 6.1,
    "stimulus_start_time": 0.92,
    "stimulus_units": "pA",
    "sweep_number": 16,
    "vm_delta_mv": 0.0931777954101562
  },
  {
    "bridge_balance_mohm": 14.3467636108398,
    "id": 396323797,
    "leak_pa": 0.0,
    "num_spikes": 55,
    "peak_deflection": 0.0,
    "post_noise_rms_mv": 0.038281574845314,
    "post_vm_mv": -76.3913803100586,
    "pre_noise_rms_mv": 0.0358686149120331,
    "pre_vm_mv": -76.0669021606445,
    "slow_noise_rms_mv": 0.105153441429138,
    "slow_vm_mv": -76.0669021606445,
    "specimen_id": 318808427,
    "stimulus_absolute_amplitude": 301.375008282534,
    "stimulus_description": "C1NSSEED_1141203[0]",
    "stimulus_duration": 18.999995,
    "stimulus_interval": 5.0,
    "stimulus_name": "Noise 1",
    "stimulus_relative_amplitude": 1.3,
    "stimulus_start_time": 1.92,
    "stimulus_units": "pA",
    "sweep_number": 47,
    "vm_delta_mv": 0.324478149414062
  },
  {
    "bridge_balance_mohm": 14.3467636108398,
    "id": 396323719,
    "leak_pa": 0.0,
    "num_spikes": 1,
    "peak_deflection": 0.0,
    "post_noise_rms_mv": 0.038298062980175,
    "post_vm_mv": -74.3516235351562,
    "pre_noise_rms_mv": 0.0428610183298588,
    "pre_vm_mv": -75.5490112304688,
    "slow_noise_rms_mv": 0.122903227806091,
    "slow_vm_mv": -75.5490112304688,
    "specimen_id": 318808427,
    "stimulus_absolute_amplitude": 629.999996615282,
    "stimulus_description": "C1SSFINEST141203[0]",
    "stimulus_duration": 0.002995,
    "stimulus_interval": 0.0,
    "stimulus_name": "Short Square",
    "stimulus_relative_amplitude": 6.3,
    "stimulus_start_time": 0.92,
    "stimulus_units": "pA",
    "sweep_number": 22,
    "vm_delta_mv": 1.1973876953125
  },
  {
    "bridge_balance_mohm": 14.3467636108398,
    "id": 396323801,
    "leak_pa": 0.0,
    "num_spikes": 51,
    "peak_deflection": 0.0,
    "post_noise_rms_mv": 0.0414337180554867,
    "post_vm_mv": -76.8664779663086,
    "pre_noise_rms_mv": 0.0390500724315643,
    "pre_vm_mv": -76.0782623291016,
    "slow_noise_rms_mv": 0.147562026977539,
    "slow_vm_mv": -76.0782623291016,
    "specimen_id": 318808427,
    "stimulus_absolute_amplitude": 301.375008282534,
    "stimulus_description": "C1NSSEED_1141203[0]",
    "stimulus_duration": 18.999995,
    "stimulus_interval": 5.0,
    "stimulus_name": "Noise 1",
    "stimulus_relative_amplitude": 1.3,
    "stimulus_start_time": 1.92,
    "stimulus_units": "pA",
    "sweep_number": 49,
    "vm_delta_mv": 0.788215637207031
  },
  {
    "bridge_balance_mohm": 14.3467636108398,
    "id": 396323686,
    "leak_pa": 0.0,
    "num_spikes": 0,
    "peak_deflection": 0.0,
    "post_noise_rms_mv": 0.0368287451565266,
    "post_vm_mv": -75.9565963745117,
    "pre_noise_rms_mv": 0.0416196994483471,
    "pre_vm_mv": -76.8877029418945,
    "slow_noise_rms_mv": 0.0870459824800491,
    "slow_vm_mv": -76.8877029418945,
    "specimen_id": 318808427,
    "stimulus_absolute_amplitude": 599.999994133071,
    "stimulus_description": "C1SSCOARSE141203[5]",
    "stimulus_duration": 0.002995,
    "stimulus_interval": 0.0,
    "stimulus_name": "Short Square",
    "stimulus_relative_amplitude": 1.0,
    "stimulus_start_time": 0.92,
    "stimulus_units": "pA",
    "sweep_number": 12,
    "vm_delta_mv": 0.931106567382812
  },
  {
    "bridge_balance_mohm": 14.3467636108398,
    "id": 396323939,
    "leak_pa": 0.0,
    "num_spikes": 0,
    "peak_deflection": 0.0,
    "post_noise_rms_mv": 0.0398315973579884,
    "post_vm_mv": -59.8359260559082,
    "pre_noise_rms_mv": 0.0437840856611729,
    "pre_vm_mv": -59.7560081481934,
    "slow_noise_rms_mv": 0.457639187574387,
    "slow_vm_mv": -59.7560081481934,
    "specimen_id": 318808427,
    "stimulus_absolute_amplitude": 259.999993756921,
    "stimulus_description": "C2SSHM60FN141203[0]",
    "stimulus_duration": 0.002995,
    "stimulus_interval": 0.0,
    "stimulus_name": "Short Square - Hold -60mV",
    "stimulus_relative_amplitude": 2.6,
    "stimulus_start_time": 0.92,
    "stimulus_units": "pA",
    "sweep_number": 89,
    "vm_delta_mv": 0.0799179077148438
  },
  {
    "bridge_balance_mohm": 14.3467636108398,
    "id": 396323935,
    "leak_pa": 0.0,
    "num_spikes": 0,
    "peak_deflection": 0.0,
    "post_noise_rms_mv": 0.0442251153290272,
    "post_vm_mv": -60.3274765014648,
    "pre_noise_rms_mv": 0.0485532693564892,
    "pre_vm_mv": -61.0811805725098,
    "slow_noise_rms_mv": 0.3225998878479,
    "slow_vm_mv": -61.0811805725098,
    "specimen_id": 318808427,
    "stimulus_absolute_amplitude": 249.999992929517,
    "stimulus_description": "C2SSHM60FN141203[0]",
    "stimulus_duration": 0.002995,
    "stimulus_interval": 0.0,
    "stimulus_name": "Short Square - Hold -60mV",
    "stimulus_relative_amplitude": 2.5,
    "stimulus_start_time": 0.92,
    "stimulus_units": "pA",
    "sweep_number": 87,
    "vm_delta_mv": 0.753704071044922
  },
  {
    "bridge_balance_mohm": 14.3467636108398,
    "id": 396323756,
    "leak_pa": 0.0,
    "num_spikes": 0,
    "peak_deflection": -71.84375,
    "post_noise_rms_mv": 0.0364167615771294,
    "post_vm_mv": -74.9648666381836,
    "pre_noise_rms_mv": 0.0373382903635502,
    "pre_vm_mv": -75.0577163696289,
    "slow_noise_rms_mv": 0.157485798001289,
    "slow_vm_mv": -75.0577163696289,
    "specimen_id": 318808427,
    "stimulus_absolute_amplitude": 9.99999996004197,
    "stimulus_description": "C1LSCOARSE141203[6]",
    "stimulus_duration": 0.999995,
    "stimulus_interval": 0.0,
    "stimulus_name": "Long Square",
    "stimulus_relative_amplitude": 1.0,
    "stimulus_start_time": 0.92,
    "stimulus_units": "pA",
    "sweep_number": 31,
    "vm_delta_mv": 0.0928497314453125
  },
  {
    "bridge_balance_mohm": 0.0,
    "id": 396323969,
    "leak_pa": 0.0,
    "num_spikes": 0,
    "peak_deflection": 0.0,
    "post_noise_rms_mv": 0.0,
    "post_vm_mv": 0.0,
    "pre_noise_rms_mv": 0.0,
    "pre_vm_mv": 0.0,
    "slow_noise_rms_mv": 0.0,
    "slow_vm_mv": 0.0,
    "specimen_id": 318808427,
    "stimulus_absolute_amplitude": 9.99999977648258,
    "stimulus_description": "EXTPGGAEND141203[0]",
    "stimulus_duration": 0.069995,
    "stimulus_interval": 0.05,
    "stimulus_name": "Test",
    "stimulus_relative_amplitude": 1.0,
    "stimulus_start_time": 0.03,
    "stimulus_units": "mV",
    "sweep_number": 97,
    "vm_delta_mv": 0.0
  },
  {
    "bridge_balance_mohm": 14.3467636108398,
    "id": 396323823,
    "leak_pa": 0.0,
    "num_spikes": 1,
    "peak_deflection": 0.0,
    "post_noise_rms_mv": 0.0414977744221687,
    "post_vm_mv": -76.1369476318359,
    "pre_noise_rms_mv": 0.0430204123258591,
    "pre_vm_mv": -76.6821365356445,
    "slow_noise_rms_mv": 0.114754445850849,
    "slow_vm_mv": -76.6821365356445,
    "specimen_id": 318808427,
    "stimulus_absolute_amplitude": 139.999997705864,
    "stimulus_description": "C2SQRHELNG141203[0]",
    "stimulus_duration": 1.999995,
    "stimulus_interval": 0.0,
    "stimulus_name": "Square - 2s Suprathreshold",
    "stimulus_relative_amplitude": 1.4,
    "stimulus_start_time": 0.92,
    "stimulus_units": "pA",
    "sweep_number": 56,
    "vm_delta_mv": 0.545188903808594
  },
  {
    "bridge_balance_mohm": 14.3467636108398,
    "id": 396323953,
    "leak_pa": 0.0,
    "num_spikes": 1,
    "peak_deflection": 0.0,
    "post_noise_rms_mv": 0.0446700491011143,
    "post_vm_mv": -60.2081031799316,
    "pre_noise_rms_mv": 0.043288342654705,
    "pre_vm_mv": -60.4926795959473,
    "slow_noise_rms_mv": 0.363976091146469,
    "slow_vm_mv": -60.4926795959473,
    "specimen_id": 318808427,
    "stimulus_absolute_amplitude": 269.999994584325,
    "stimulus_description": "C2SSHM60FN141203[0]",
    "stimulus_duration": 0.002995,
    "stimulus_interval": 0.0,
    "stimulus_name": "Short Square - Hold -60mV",
    "stimulus_relative_amplitude": 2.7,
    "stimulus_start_time": 0.92,
    "stimulus_units": "pA",
    "sweep_number": 91,
    "vm_delta_mv": 0.284576416015625
  },
  {
    "bridge_balance_mohm": 14.3467636108398,
    "id": 396323764,
    "leak_pa": 0.0,
    "num_spikes": 0,
    "peak_deflection": -45.0,
    "post_noise_rms_mv": 0.0304400864988565,
    "post_vm_mv": -74.5749435424805,
    "pre_noise_rms_mv": 0.0400272645056248,
    "pre_vm_mv": -74.9502792358398,
    "slow_noise_rms_mv": 0.209934949874878,
    "slow_vm_mv": -74.9502792358398,
    "specimen_id": 318808427,
    "stimulus_absolute_amplitude": 90.0000005077395,
    "stimulus_description": "C1LSCOARSE141203[10]",
    "stimulus_duration": 0.999995,
    "stimulus_interval": 0.0,
    "stimulus_name": "Long Square",
    "stimulus_relative_amplitude": 1.0,
    "stimulus_start_time": 0.92,
    "stimulus_units": "pA",
    "sweep_number": 35,
    "vm_delta_mv": 0.375335693359375
  },
  {
    "bridge_balance_mohm": 14.3467636108398,
    "id": 396323697,
    "leak_pa": 0.0,
    "num_spikes": 1,
    "peak_deflection": 0.0,
    "post_noise_rms_mv": 0.0373574644327164,
    "post_vm_mv": -74.8510665893555,
    "pre_noise_rms_mv": 0.0388191752135754,
    "pre_vm_mv": -75.9958572387695,
    "slow_noise_rms_mv": 0.130289316177368,
    "slow_vm_mv": -75.9958572387695,
    "specimen_id": 318808427,
    "stimulus_absolute_amplitude": 629.999996615282,
    "stimulus_description": "C1SSFINEST141203[0]",
    "stimulus_duration": 0.002995,
    "stimulus_interval": 0.0,
    "stimulus_name": "Short Square",
    "stimulus_relative_amplitude": 6.3,
    "stimulus_start_time": 0.92,
    "stimulus_units": "pA",
    "sweep_number": 15,
    "vm_delta_mv": 1.14479064941406
  },
  {
    "bridge_balance_mohm": 14.3467636108398,
    "id": 396323703,
    "leak_pa": 0.0,
    "num_spikes": 0,
    "peak_deflection": 0.0,
    "post_noise_rms_mv": 0.0426410064101219,
    "post_vm_mv": -75.8936614990234,
    "pre_noise_rms_mv": 0.0292191077023745,
    "pre_vm_mv": -76.9914474487305,
    "slow_noise_rms_mv": 0.0779640600085258,
    "slow_vm_mv": -76.9914474487305,
    "specimen_id": 318808427,
    "stimulus_absolute_amplitude": 609.999994960475,
    "stimulus_description": "C1SSFINEST141203[0]",
    "stimulus_duration": 0.002995,
    "stimulus_interval": 0.0,
    "stimulus_name": "Short Square",
    "stimulus_relative_amplitude": 6.1,
    "stimulus_start_time": 0.92,
    "stimulus_units": "pA",
    "sweep_number": 17,
    "vm_delta_mv": 1.09778594970703
  },
  {
    "bridge_balance_mohm": 14.3467636108398,
    "id": 396323911,
    "leak_pa": 0.0,
    "num_spikes": 1,
    "peak_deflection": 0.0,
    "post_noise_rms_mv": 0.0390215963125229,
    "post_vm_mv": -79.2443313598633,
    "pre_noise_rms_mv": 0.0384755805134773,
    "pre_vm_mv": -80.4520874023438,
    "slow_noise_rms_mv": 0.141629382967949,
    "slow_vm_mv": -80.4520874023438,
    "specimen_id": 318808427,
    "stimulus_absolute_amplitude": 619.999995787879,
    "stimulus_description": "C2SSHM80FN141203[0]",
    "stimulus_duration": 0.002995,
    "stimulus_interval": 0.0,
    "stimulus_name": "Short Square - Hold -80mV",
    "stimulus_relative_amplitude": 6.2,
    "stimulus_start_time": 0.92,
    "stimulus_units": "pA",
    "sweep_number": 79,
    "vm_delta_mv": 1.20775604248047
  },
  {
    "bridge_balance_mohm": 14.3467636108398,
    "id": 396323923,
    "leak_pa": 0.0,
    "num_spikes": 0,
    "peak_deflection": 0.0,
    "post_noise_rms_mv": 0.0341210030019283,
    "post_vm_mv": -60.6330261230469,
    "pre_noise_rms_mv": 0.0398832410573959,
    "pre_vm_mv": -60.7506446838379,
    "slow_noise_rms_mv": 0.249535277485847,
    "slow_vm_mv": -60.7506446838379,
    "specimen_id": 318808427,
    "stimulus_absolute_amplitude": 200.000002670286,
    "stimulus_description": "C2SSHM60CS141203[1]",
    "stimulus_duration": 0.002995,
    "stimulus_interval": 0.0,
    "stimulus_name": "Short Square - Hold -60mV",
    "stimulus_relative_amplitude": 1.0,
    "stimulus_start_time": 0.92,
    "stimulus_units": "pA",
    "sweep_number": 82,
    "vm_delta_mv": 0.117618560791016
  },
  {
    "bridge_balance_mohm": 14.3467636108398,
    "id": 396323773,
    "leak_pa": 0.0,
    "num_spikes": 13,
    "peak_deflection": 0.0,
    "post_noise_rms_mv": 0.0377990417182446,
    "post_vm_mv": -76.2243118286133,
    "pre_noise_rms_mv": 0.0388958193361759,
    "pre_vm_mv": -76.6188735961914,
    "slow_noise_rms_mv": 0.107205785810947,
    "slow_vm_mv": -76.6188735961914,
    "specimen_id": 318808427,
    "stimulus_absolute_amplitude": 170.000000188075,
    "stimulus_description": "C1LSCOARSE141203[14]",
    "stimulus_duration": 0.999995,
    "stimulus_interval": 0.0,
    "stimulus_name": "Long Square",
    "stimulus_relative_amplitude": 1.0,
    "stimulus_start_time": 0.92,
    "stimulus_units": "pA",
    "sweep_number": 39,
    "vm_delta_mv": 0.394561767578125
  },
  {
    "bridge_balance_mohm": 0.0,
    "id": 396323971,
    "leak_pa": 0.0,
    "num_spikes": 0,
    "peak_deflection": 0.0,
    "post_noise_rms_mv": 0.038467176258564,
    "post_vm_mv": 4.20823955535889,
    "pre_noise_rms_mv": 0.0416940376162529,
    "pre_vm_mv": 4.15809345245361,
    "slow_noise_rms_mv": 0.0589457526803017,
    "slow_vm_mv": 4.15809345245361,
    "specimen_id": 318808427,
    "stimulus_absolute_amplitude": 0.0,
    "stimulus_description": "EXTPBLWOUT141203[0]",
    "stimulus_duration": 0.0,
    "stimulus_interval": 0.0,
    "stimulus_name": "Test",
    "stimulus_relative_amplitude": 1.0,
    "stimulus_start_time": 0.0,
    "stimulus_units": "pA",
    "sweep_number": 98,
    "vm_delta_mv": 0.0501461029052734
  },
  {
    "bridge_balance_mohm": 14.3467636108398,
    "id": 396323925,
    "leak_pa": 0.0,
    "num_spikes": 1,
    "peak_deflection": 0.0,
    "post_noise_rms_mv": 0.0421168692409992,
    "post_vm_mv": -61.3429641723633,
    "pre_noise_rms_mv": 0.0438462756574154,
    "pre_vm_mv": -61.8873062133789,
    "slow_noise_rms_mv": 0.391643643379211,
    "slow_vm_mv": -61.8873062133789,
    "specimen_id": 318808427,
    "stimulus_absolute_amplitude": 299.999997066536,
    "stimulus_description": "C2SSHM60CS141203[2]",
    "stimulus_duration": 0.002995,
    "stimulus_interval": 0.0,
    "stimulus_name": "Short Square - Hold -60mV",
    "stimulus_relative_amplitude": 1.0,
    "stimulus_start_time": 0.92,
    "stimulus_units": "pA",
    "sweep_number": 83,
    "vm_delta_mv": 0.544342041015625
  },
  {
    "bridge_balance_mohm": 14.3467636108398,
    "id": 396323787,
    "leak_pa": 0.0,
    "num_spikes": 29,
    "peak_deflection": 0.0,
    "post_noise_rms_mv": 0.0388206876814365,
    "post_vm_mv": -75.783576965332,
    "pre_noise_rms_mv": 0.0405112765729427,
    "pre_vm_mv": -75.8855438232422,
    "slow_noise_rms_mv": 0.12316557019949,
    "slow_vm_mv": -75.8855438232422,
    "specimen_id": 318808427,
    "stimulus_absolute_amplitude": 269.999994584325,
    "stimulus_description": "C1LSCOARSE141203[19]",
    "stimulus_duration": 0.999995,
    "stimulus_interval": 0.0,
    "stimulus_name": "Long Square",
    "stimulus_relative_amplitude": 1.0,
    "stimulus_start_time": 0.92,
    "stimulus_units": "pA",
    "sweep_number": 44,
    "vm_delta_mv": 0.101966857910156
  },
  {
    "bridge_balance_mohm": 14.3467636108398,
    "id": 396323769,
    "leak_pa": 0.0,
    "num_spikes": 1,
    "peak_deflection": 0.0,
    "post_noise_rms_mv": 0.0364763662219048,
    "post_vm_mv": -75.228874206543,
    "pre_noise_rms_mv": 0.0417271926999092,
    "pre_vm_mv": -75.6578063964844,
    "slow_noise_rms_mv": 0.118443593382835,
    "slow_vm_mv": -75.6578063964844,
    "specimen_id": 318808427,
    "stimulus_absolute_amplitude": 129.99999687846,
    "stimulus_description": "C1LSCOARSE141203[12]",
    "stimulus_duration": 0.999995,
    "stimulus_interval": 0.0,
    "stimulus_name": "Long Square",
    "stimulus_relative_amplitude": 1.0,
    "stimulus_start_time": 0.92,
    "stimulus_units": "pA",
    "sweep_number": 37,
    "vm_delta_mv": 0.428932189941406
  },
  {
    "bridge_balance_mohm": 14.3467636108398,
    "id": 396323689,
    "leak_pa": 0.0,
    "num_spikes": 1,
    "peak_deflection": 0.0,
    "post_noise_rms_mv": 0.0344003364443779,
    "post_vm_mv": -75.4177474975586,
    "pre_noise_rms_mv": 0.0376155115664005,
    "pre_vm_mv": -76.4915313720703,
    "slow_noise_rms_mv": 0.164878696203232,
    "slow_vm_mv": -76.4915313720703,
    "specimen_id": 318808427,
    "stimulus_absolute_amplitude": 700.000002407108,
    "stimulus_description": "C1SSCOARSE141203[6]",
    "stimulus_duration": 0.002995,
    "stimulus_interval": 0.0,
    "stimulus_name": "Short Square",
    "stimulus_relative_amplitude": 1.0,
    "stimulus_start_time": 0.92,
    "stimulus_units": "pA",
    "sweep_number": 13,
    "vm_delta_mv": 1.07378387451172
  },
  {
    "bridge_balance_mohm": 14.3467636108398,
    "id": 396323781,
    "leak_pa": 0.0,
    "num_spikes": 22,
    "peak_deflection": 0.0,
    "post_noise_rms_mv": 0.0381805188953876,
    "post_vm_mv": -75.1032562255859,
    "pre_noise_rms_mv": 0.038882203400135,
    "pre_vm_mv": -75.4774627685547,
    "slow_noise_rms_mv": 0.104885771870613,
    "slow_vm_mv": -75.4774627685547,
    "specimen_id": 318808427,
    "stimulus_absolute_amplitude": 210.00000349769,
    "stimulus_description": "C1LSCOARSE141203[16]",
    "stimulus_duration": 0.999995,
    "stimulus_interval": 0.0,
    "stimulus_name": "Long Square",
    "stimulus_relative_amplitude": 1.0,
    "stimulus_start_time": 0.92,
    "stimulus_units": "pA",
    "sweep_number": 41,
    "vm_delta_mv": 0.37420654296875
  },
  {
    "bridge_balance_mohm": 14.3467636108398,
    "id": 396323680,
    "leak_pa": 0.0,
    "num_spikes": 0,
    "peak_deflection": 0.0,
    "post_noise_rms_mv": 0.0397495776414871,
    "post_vm_mv": -76.6525268554688,
    "pre_noise_rms_mv": 0.0386354476213455,
    "pre_vm_mv": -77.1463623046875,
    "slow_noise_rms_mv": 0.066954642534256,
    "slow_vm_mv": -77.1463623046875,
    "specimen_id": 318808427,
    "stimulus_absolute_amplitude": 400.000005340573,
    "stimulus_description": "C1SSCOARSE141203[3]",
    "stimulus_duration": 0.002995,
    "stimulus_interval": 0.0,
    "stimulus_name": "Short Square",
    "stimulus_relative_amplitude": 1.0,
    "stimulus_start_time": 0.92,
    "stimulus_units": "pA",
    "sweep_number": 10,
    "vm_delta_mv": 0.49383544921875
  },
  {
    "bridge_balance_mohm": 14.3467636108398,
    "id": 396323779,
    "leak_pa": 0.0,
    "num_spikes": 19,
    "peak_deflection": 0.0,
    "post_noise_rms_mv": 0.0449144616723061,
    "post_vm_mv": -75.4929275512695,
    "pre_noise_rms_mv": 0.0311121307313442,
    "pre_vm_mv": -75.9520416259766,
    "slow_noise_rms_mv": 0.170406326651573,
    "slow_vm_mv": -75.9520416259766,
    "specimen_id": 318808427,
    "stimulus_absolute_amplitude": 190.000001842883,
    "stimulus_description": "C1LSCOARSE141203[15]",
    "stimulus_duration": 0.999995,
    "stimulus_interval": 0.0,
    "stimulus_name": "Long Square",
    "stimulus_relative_amplitude": 1.0,
    "stimulus_start_time": 0.92,
    "stimulus_units": "pA",
    "sweep_number": 40,
    "vm_delta_mv": 0.459114074707031
  },
  {
    "bridge_balance_mohm": 14.3467636108398,
    "id": 396323946,
    "leak_pa": 0.0,
    "num_spikes": 1,
    "peak_deflection": 0.0,
    "post_noise_rms_mv": 0.0377685055136681,
    "post_vm_mv": -59.613639831543,
    "pre_noise_rms_mv": 0.0311679616570473,
    "pre_vm_mv": -59.685718536377,
    "slow_noise_rms_mv": 0.399822533130646,
    "slow_vm_mv": -59.685718536377,
    "specimen_id": 318808427,
    "stimulus_absolute_amplitude": 269.999994584325,
    "stimulus_description": "C2SSHM60FN141203[0]",
    "stimulus_duration": 0.002995,
    "stimulus_interval": 0.0,
    "stimulus_name": "Short Square - Hold -60mV",
    "stimulus_relative_amplitude": 2.7,
    "stimulus_start_time": 0.92,
    "stimulus_units": "pA",
    "sweep_number": 90,
    "vm_delta_mv": 0.0720787048339844
  },
  {
    "bridge_balance_mohm": 14.3467636108398,
    "id": 396323901,
    "leak_pa": 0.0,
    "num_spikes": 1,
    "peak_deflection": 0.0,
    "post_noise_rms_mv": 0.0387047380208969,
    "post_vm_mv": -79.1768264770508,
    "pre_noise_rms_mv": 0.0373331792652607,
    "pre_vm_mv": -80.3352127075195,
    "slow_noise_rms_mv": 0.0744123980402946,
    "slow_vm_mv": -80.3352127075195,
    "specimen_id": 318808427,
    "stimulus_absolute_amplitude": 619.999995787879,
    "stimulus_description": "C2SSHM80FN141203[0]",
    "stimulus_duration": 0.002995,
    "stimulus_interval": 0.0,
    "stimulus_name": "Short Square - Hold -80mV",
    "stimulus_relative_amplitude": 6.2,
    "stimulus_start_time": 0.92,
    "stimulus_units": "pA",
    "sweep_number": 75,
    "vm_delta_mv": 1.15838623046875
  },
  {
    "bridge_balance_mohm": 14.3467636108398,
    "id": 396323909,
    "leak_pa": 0.0,
    "num_spikes": 1,
    "peak_deflection": 0.0,
    "post_noise_rms_mv": 0.0387649871408939,
    "post_vm_mv": -79.1148071289062,
    "pre_noise_rms_mv": 0.0392398536205292,
    "pre_vm_mv": -80.3676910400391,
    "slow_noise_rms_mv": 0.0998853221535683,
    "slow_vm_mv": -80.3676910400391,
    "specimen_id": 318808427,
    "stimulus_absolute_amplitude": 619.999995787879,
    "stimulus_description": "C2SSHM80FN141203[0]",
    "stimulus_duration": 0.002995,
    "stimulus_interval": 0.0,
    "stimulus_name": "Short Square - Hold -80mV",
    "stimulus_relative_amplitude": 6.2,
    "stimulus_start_time": 0.92,
    "stimulus_units": "pA",
    "sweep_number": 78,
    "vm_delta_mv": 1.25288391113281
  },
  {
    "bridge_balance_mohm": 14.3467636108398,
    "id": 396323864,
    "leak_pa": 0.0,
    "num_spikes": 17,
    "peak_deflection": 0.0,
    "post_noise_rms_mv": 0.0421498119831085,
    "post_vm_mv": -76.8168563842773,
    "pre_noise_rms_mv": 0.0365898832678795,
    "pre_vm_mv": -76.4341735839844,
    "slow_noise_rms_mv": 0.152208268642426,
    "slow_vm_mv": -76.4341735839844,
    "specimen_id": 318808427,
    "stimulus_absolute_amplitude": 220.000004325094,
    "stimulus_description": "C2SQRHELNG141203[0]",
    "stimulus_duration": 1.999995,
    "stimulus_interval": 0.0,
    "stimulus_name": "Square - 2s Suprathreshold",
    "stimulus_relative_amplitude": 2.2,
    "stimulus_start_time": 0.92,
    "stimulus_units": "pA",
    "sweep_number": 62,
    "vm_delta_mv": 0.382682800292969
  },
  {
    "bridge_balance_mohm": 14.3467636108398,
    "id": 396323760,
    "leak_pa": 0.0,
    "num_spikes": 0,
    "peak_deflection": -57.625,
    "post_noise_rms_mv": 0.0358202718198299,
    "post_vm_mv": -73.7044830322266,
    "pre_noise_rms_mv": 0.0361115150153637,
    "pre_vm_mv": -74.407096862793,
    "slow_noise_rms_mv": 0.140707775950432,
    "slow_vm_mv": -74.407096862793,
    "specimen_id": 318808427,
    "stimulus_absolute_amplitude": 50.0000006675716,
    "stimulus_description": "C1LSCOARSE141203[8]",
    "stimulus_duration": 0.999995,
    "stimulus_interval": 0.0,
    "stimulus_name": "Long Square",
    "stimulus_relative_amplitude": 1.0,
    "stimulus_start_time": 0.92,
    "stimulus_units": "pA",
    "sweep_number": 33,
    "vm_delta_mv": 0.702613830566406
  },
  {
    "bridge_balance_mohm": 0.0,
    "id": 396323966,
    "leak_pa": 0.0,
    "num_spikes": 0,
    "peak_deflection": 0.0,
    "post_noise_rms_mv": 0.0,
    "post_vm_mv": 0.0,
    "pre_noise_rms_mv": 0.0,
    "pre_vm_mv": 0.0,
    "slow_noise_rms_mv": 0.0,
    "slow_vm_mv": 0.0,
    "specimen_id": 318808427,
    "stimulus_absolute_amplitude": 9.99999977648258,
    "stimulus_description": "EXTPEXPEND141203[0]",
    "stimulus_duration": 0.069995,
    "stimulus_interval": 0.05,
    "stimulus_name": "Test",
    "stimulus_relative_amplitude": 1.0,
    "stimulus_start_time": 0.03,
    "stimulus_units": "mV",
    "sweep_number": 96,
    "vm_delta_mv": 0.0
  },
  {
    "bridge_balance_mohm": 14.3467636108398,
    "id": 396323785,
    "leak_pa": 0.0,
    "num_spikes": 27,
    "peak_deflection": 0.0,
    "post_noise_rms_mv": 0.0365960411727428,
    "post_vm_mv": -75.8323059082031,
    "pre_noise_rms_mv": 0.0413656607270241,
    "pre_vm_mv": -76.1905288696289,
    "slow_noise_rms_mv": 0.135352283716202,
    "slow_vm_mv": -76.1905288696289,
    "specimen_id": 318808427,
    "stimulus_absolute_amplitude": 249.999992929517,
    "stimulus_description": "C1LSCOARSE141203[18]",
    "stimulus_duration": 0.999995,
    "stimulus_interval": 0.0,
    "stimulus_name": "Long Square",
    "stimulus_relative_amplitude": 1.0,
    "stimulus_start_time": 0.92,
    "stimulus_units": "pA",
    "sweep_number": 43,
    "vm_delta_mv": 0.358222961425781
  },
  {
    "bridge_balance_mohm": 14.3467636108398,
    "id": 396323732,
    "leak_pa": 0.0,
    "num_spikes": 0,
    "peak_deflection": -90.75,
    "post_noise_rms_mv": 0.0433917418122292,
    "post_vm_mv": -75.6999816894531,
    "pre_noise_rms_mv": 0.0411822386085987,
    "pre_vm_mv": -75.4640731811523,
    "slow_noise_rms_mv": 0.207630187273026,
    "slow_vm_mv": -75.4640731811523,
    "specimen_id": 318808427,
    "stimulus_absolute_amplitude": -69.9999988529321,
    "stimulus_description": "C1LSCOARSE141203[2]",
    "stimulus_duration": 0.999995,
    "stimulus_interval": 0.0,
    "stimulus_name": "Long Square",
    "stimulus_relative_amplitude": 1.0,
    "stimulus_start_time": 0.92,
    "stimulus_units": "pA",
    "sweep_number": 27,
    "vm_delta_mv": 0.235908508300781
  },
  {
    "bridge_balance_mohm": 0.0,
    "id": 396323752,
    "leak_pa": 0.0,
    "num_spikes": 0,
    "peak_deflection": 0.0,
    "post_noise_rms_mv": 0.0,
    "post_vm_mv": 0.0,
    "pre_noise_rms_mv": 0.0,
    "pre_vm_mv": 0.0,
    "slow_noise_rms_mv": 0.0,
    "slow_vm_mv": 0.0,
    "specimen_id": 318808427,
    "stimulus_absolute_amplitude": 9.99999977648258,
    "stimulus_description": "EXTPBREAKN141203[0]",
    "stimulus_duration": 0.069995,
    "stimulus_interval": 0.05,
    "stimulus_name": "Test",
    "stimulus_relative_amplitude": 1.0,
    "stimulus_start_time": 0.03,
    "stimulus_units": "mV",
    "sweep_number": 3,
    "vm_delta_mv": 0.0
  },
  {
    "bridge_balance_mohm": 14.3467636108398,
    "id": 396323885,
    "leak_pa": 0.0,
    "num_spikes": 0,
    "peak_deflection": 0.0,
    "post_noise_rms_mv": 0.043570201843977,
    "post_vm_mv": -77.1253128051758,
    "pre_noise_rms_mv": 0.0359364859759808,
    "pre_vm_mv": -77.3529357910156,
    "slow_noise_rms_mv": 0.140217959880829,
    "slow_vm_mv": -77.3529357910156,
    "specimen_id": 318808427,
    "stimulus_absolute_amplitude": 100.000001335143,
    "stimulus_description": "C1SSCOARSE141203[0]",
    "stimulus_duration": 0.002995,
    "stimulus_interval": 0.0,
    "stimulus_name": "Short Square",
    "stimulus_relative_amplitude": 1.0,
    "stimulus_start_time": 0.92,
    "stimulus_units": "pA",
    "sweep_number": 7,
    "vm_delta_mv": 0.227622985839844
  },
  {
    "bridge_balance_mohm": 14.3467636108398,
    "id": 396323709,
    "leak_pa": 0.0,
    "num_spikes": 1,
    "peak_deflection": 0.0,
    "post_noise_rms_mv": 0.0348584242165089,
    "post_vm_mv": -74.8867797851562,
    "pre_noise_rms_mv": 0.0370521694421768,
    "pre_vm_mv": -76.1809234619141,
    "slow_noise_rms_mv": 0.119100093841553,
    "slow_vm_mv": -76.1809234619141,
    "specimen_id": 318808427,
    "stimulus_absolute_amplitude": 629.999996615282,
    "stimulus_description": "C1SSFINEST141203[0]",
    "stimulus_duration": 0.002995,
    "stimulus_interval": 0.0,
    "stimulus_name": "Short Square",
    "stimulus_relative_amplitude": 6.3,
    "stimulus_start_time": 0.92,
    "stimulus_units": "pA",
    "sweep_number": 19,
    "vm_delta_mv": 1.29414367675781
  },
  {
    "bridge_balance_mohm": 14.3467636108398,
    "id": 396323878,
    "leak_pa": 0.0,
    "num_spikes": 0,
    "peak_deflection": 0.0,
    "post_noise_rms_mv": 0.0322644598782063,
    "post_vm_mv": -79.8149108886719,
    "pre_noise_rms_mv": 0.0371413305401802,
    "pre_vm_mv": -80.2083435058594,
    "slow_noise_rms_mv": 0.0935298949480057,
    "slow_vm_mv": -80.2083435058594,
    "specimen_id": 318808427,
    "stimulus_absolute_amplitude": 299.999997066536,
    "stimulus_description": "C2SSHM80CS141203[2]",
    "stimulus_duration": 0.002995,
    "stimulus_interval": 0.0,
    "stimulus_name": "Short Square - Hold -80mV",
    "stimulus_relative_amplitude": 1.0,
    "stimulus_start_time": 0.92,
    "stimulus_units": "pA",
    "sweep_number": 67,
    "vm_delta_mv": 0.3934326171875
  },
  {
    "bridge_balance_mohm": 14.3467636108398,
    "id": 396323937,
    "leak_pa": 0.0,
    "num_spikes": 0,
    "peak_deflection": 0.0,
    "post_noise_rms_mv": 0.0385380946099758,
    "post_vm_mv": -59.8428192138672,
    "pre_noise_rms_mv": 0.0390848442912102,
    "pre_vm_mv": -60.4282341003418,
    "slow_noise_rms_mv": 0.41700741648674,
    "slow_vm_mv": -60.4282341003418,
    "specimen_id": 318808427,
    "stimulus_absolute_amplitude": 259.999993756921,
    "stimulus_description": "C2SSHM60FN141203[0]",
    "stimulus_duration": 0.002995,
    "stimulus_interval": 0.0,
    "stimulus_name": "Short Square - Hold -60mV",
    "stimulus_relative_amplitude": 2.6,
    "stimulus_start_time": 0.92,
    "stimulus_units": "pA",
    "sweep_number": 88,
    "vm_delta_mv": 0.585414886474609
  },
  {
    "bridge_balance_mohm": 14.3467636108398,
    "id": 396323868,
    "leak_pa": 0.0,
    "num_spikes": 12,
    "peak_deflection": 0.0,
    "post_noise_rms_mv": 0.039332140237093,
    "post_vm_mv": -76.7958755493164,
    "pre_noise_rms_mv": 0.0371522642672062,
    "pre_vm_mv": -76.6836090087891,
    "slow_noise_rms_mv": 0.152296841144562,
    "slow_vm_mv": -76.6836090087891,
    "specimen_id": 318808427,
    "stimulus_absolute_amplitude": 220.000004325094,
    "stimulus_description": "C2SQRHELNG141203[0]",
    "stimulus_duration": 1.999995,
    "stimulus_interval": 0.0,
    "stimulus_name": "Square - 2s Suprathreshold",
    "stimulus_relative_amplitude": 2.2,
    "stimulus_start_time": 0.92,
    "stimulus_units": "pA",
    "sweep_number": 63,
    "vm_delta_mv": 0.112266540527344
  },
  {
    "bridge_balance_mohm": 14.3467636108398,
    "id": 396323809,
    "leak_pa": 0.0,
    "num_spikes": 56,
    "peak_deflection": 0.0,
    "post_noise_rms_mv": 0.0395464263856411,
    "post_vm_mv": -76.4548797607422,
    "pre_noise_rms_mv": 0.0389375500380993,
    "pre_vm_mv": -76.3623275756836,
    "slow_noise_rms_mv": 0.157344192266464,
    "slow_vm_mv": -76.3623275756836,
    "specimen_id": 318808427,
    "stimulus_absolute_amplitude": 301.375008282534,
    "stimulus_description": "C1NSSEED_1141203[0]",
    "stimulus_duration": 18.999995,
    "stimulus_interval": 5.0,
    "stimulus_name": "Noise 1",
    "stimulus_relative_amplitude": 1.3,
    "stimulus_start_time": 1.92,
    "stimulus_units": "pA",
    "sweep_number": 51,
    "vm_delta_mv": 0.0925521850585938
  },
  {
    "bridge_balance_mohm": 14.3467636108398,
    "id": 396323803,
    "leak_pa": 0.0,
    "num_spikes": 8,
    "peak_deflection": 0.0,
    "post_noise_rms_mv": 0.0,
    "post_vm_mv": 0.0,
    "pre_noise_rms_mv": 0.042668029665947,
    "pre_vm_mv": -76.5435104370117,
    "slow_noise_rms_mv": 0.116980150341988,
    "slow_vm_mv": -76.5435104370117,
    "specimen_id": 318808427,
    "stimulus_absolute_amplitude": 800.000010681146,
    "stimulus_description": "C1RP25PR1S141203[0]",
    "stimulus_duration": 31.997495,
    "stimulus_interval": 0.0,
    "stimulus_name": "Ramp",
    "stimulus_relative_amplitude": 1.0,
    "stimulus_start_time": 0.9225,
    "stimulus_units": "pA",
    "sweep_number": 5,
    "vm_delta_mv": 0.0
  },
  {
    "bridge_balance_mohm": 14.3467636108398,
    "id": 396323959,
    "leak_pa": 0.0,
    "num_spikes": 0,
    "peak_deflection": 0.0,
    "post_noise_rms_mv": 0.0395557582378387,
    "post_vm_mv": -61.1046752929688,
    "pre_noise_rms_mv": 0.0376458279788494,
    "pre_vm_mv": -60.8770599365234,
    "slow_noise_rms_mv": 0.37400609254837,
    "slow_vm_mv": -60.8770599365234,
    "specimen_id": 318808427,
    "stimulus_absolute_amplitude": 269.999994584325,
    "stimulus_description": "C2SSHM60FN141203[0]",
    "stimulus_duration": 0.002995,
    "stimulus_interval": 0.0,
    "stimulus_name": "Short Square - Hold -60mV",
    "stimulus_relative_amplitude": 2.7,
    "stimulus_start_time": 0.92,
    "stimulus_units": "pA",
    "sweep_number": 93,
    "vm_delta_mv": 0.227615356445312
  },
  {
    "bridge_balance_mohm": 14.3467636108398,
    "id": 396323833,
    "leak_pa": 0.0,
    "num_spikes": 10,
    "peak_deflection": 0.0,
    "post_noise_rms_mv": 0.0,
    "post_vm_mv": 0.0,
    "pre_noise_rms_mv": 0.0353054367005825,
    "pre_vm_mv": -76.4904861450195,
    "slow_noise_rms_mv": 0.111581847071648,
    "slow_vm_mv": -76.4904861450195,
    "specimen_id": 318808427,
    "stimulus_absolute_amplitude": 800.000010681146,
    "stimulus_description": "C1RP25PR1S141203[0]",
    "stimulus_duration": 31.997495,
    "stimulus_interval": 0.0,
    "stimulus_name": "Ramp",
    "stimulus_relative_amplitude": 1.0,
    "stimulus_start_time": 0.9225,
    "stimulus_units": "pA",
    "sweep_number": 6,
    "vm_delta_mv": 0.0
  },
  {
    "bridge_balance_mohm": 14.3467636108398,
    "id": 396323859,
    "leak_pa": 0.0,
    "num_spikes": 4,
    "peak_deflection": 0.0,
    "post_noise_rms_mv": 0.0378524772822857,
    "post_vm_mv": -76.601188659668,
    "pre_noise_rms_mv": 0.0395676493644714,
    "pre_vm_mv": -76.7488250732422,
    "slow_noise_rms_mv": 0.115676373243332,
    "slow_vm_mv": -76.7488250732422,
    "specimen_id": 318808427,
    "stimulus_absolute_amplitude": 180.000001015479,
    "stimulus_description": "C2SQRHELNG141203[0]",
    "stimulus_duration": 1.999995,
    "stimulus_interval": 0.0,
    "stimulus_name": "Square - 2s Suprathreshold",
    "stimulus_relative_amplitude": 1.8,
    "stimulus_start_time": 0.92,
    "stimulus_units": "pA",
    "sweep_number": 60,
    "vm_delta_mv": 0.147636413574219
  },
  {
    "bridge_balance_mohm": 14.3467636108398,
    "id": 396323827,
    "leak_pa": 0.0,
    "num_spikes": 1,
    "peak_deflection": 0.0,
    "post_noise_rms_mv": 0.0377074368298054,
    "post_vm_mv": -75.8756332397461,
    "pre_noise_rms_mv": 0.0347196385264397,
    "pre_vm_mv": -76.1353530883789,
    "slow_noise_rms_mv": 0.173157215118408,
    "slow_vm_mv": -76.1353530883789,
    "specimen_id": 318808427,
    "stimulus_absolute_amplitude": 139.999997705864,
    "stimulus_description": "C2SQRHELNG141203[0]",
    "stimulus_duration": 1.999995,
    "stimulus_interval": 0.0,
    "stimulus_name": "Square - 2s Suprathreshold",
    "stimulus_relative_amplitude": 1.4,
    "stimulus_start_time": 0.92,
    "stimulus_units": "pA",
    "sweep_number": 58,
    "vm_delta_mv": 0.259719848632812
  },
  {
    "bridge_balance_mohm": 14.3467636108398,
    "id": 396323881,
    "leak_pa": 0.0,
    "num_spikes": 0,
    "peak_deflection": 0.0,
    "post_noise_rms_mv": 0.038600966334343,
    "post_vm_mv": -79.7766647338867,
    "pre_noise_rms_mv": 0.0389047190546989,
    "pre_vm_mv": -80.2546768188477,
    "slow_noise_rms_mv": 0.0949632599949837,
    "slow_vm_mv": -80.2546768188477,
    "specimen_id": 318808427,
    "stimulus_absolute_amplitude": 400.000005340573,
    "stimulus_description": "C2SSHM80CS141203[3]",
    "stimulus_duration": 0.002995,
    "stimulus_interval": 0.0,
    "stimulus_name": "Short Square - Hold -80mV",
    "stimulus_relative_amplitude": 1.0,
    "stimulus_start_time": 0.92,
    "stimulus_units": "pA",
    "sweep_number": 68,
    "vm_delta_mv": 0.478012084960938
  },
  {
    "bridge_balance_mohm": 14.3467636108398,
    "id": 396323683,
    "leak_pa": 0.0,
    "num_spikes": 0,
    "peak_deflection": 0.0,
    "post_noise_rms_mv": 0.0404867976903915,
    "post_vm_mv": -75.9383239746094,
    "pre_noise_rms_mv": 0.0408642143011093,
    "pre_vm_mv": -76.7872543334961,
    "slow_noise_rms_mv": 0.117400802671909,
    "slow_vm_mv": -76.7872543334961,
    "specimen_id": 318808427,
    "stimulus_absolute_amplitude": 499.999985859034,
    "stimulus_description": "C1SSCOARSE141203[4]",
    "stimulus_duration": 0.002995,
    "stimulus_interval": 0.0,
    "stimulus_name": "Short Square",
    "stimulus_relative_amplitude": 1.0,
    "stimulus_start_time": 0.92,
    "stimulus_units": "pA",
    "sweep_number": 11,
    "vm_delta_mv": 0.848930358886719
  },
  {
    "bridge_balance_mohm": 14.3467636108398,
    "id": 396323766,
    "leak_pa": 0.0,
    "num_spikes": 0,
    "peak_deflection": -39.125,
    "post_noise_rms_mv": 0.0344793237745762,
    "post_vm_mv": -74.8707275390625,
    "pre_noise_rms_mv": 0.0406330414116383,
    "pre_vm_mv": -75.1486968994141,
    "slow_noise_rms_mv": 0.144674122333527,
    "slow_vm_mv": -75.1486968994141,
    "specimen_id": 318808427,
    "stimulus_absolute_amplitude": 110.000002162547,
    "stimulus_description": "C1LSCOARSE141203[11]",
    "stimulus_duration": 0.999995,
    "stimulus_interval": 0.0,
    "stimulus_name": "Long Square",
    "stimulus_relative_amplitude": 1.0,
    "stimulus_start_time": 0.92,
    "stimulus_units": "pA",
    "sweep_number": 36,
    "vm_delta_mv": 0.277969360351562
  },
  {
    "bridge_balance_mohm": 14.3467636108398,
    "id": 396323916,
    "leak_pa": 0.0,
    "num_spikes": 1,
    "peak_deflection": 0.0,
    "post_noise_rms_mv": 0.0388536229729652,
    "post_vm_mv": -79.1158905029297,
    "pre_noise_rms_mv": 0.0399639643728733,
    "pre_vm_mv": -80.2703475952148,
    "slow_noise_rms_mv": 0.156938940286636,
    "slow_vm_mv": -80.2703475952148,
    "specimen_id": 318808427,
    "stimulus_absolute_amplitude": 619.999995787879,
    "stimulus_description": "C2SSHM80FN141203[0]",
    "stimulus_duration": 0.002995,
    "stimulus_interval": 0.0,
    "stimulus_name": "Short Square - Hold -80mV",
    "stimulus_relative_amplitude": 6.2,
    "stimulus_start_time": 0.92,
    "stimulus_units": "pA",
    "sweep_number": 80,
    "vm_delta_mv": 1.15445709228516
  },
  {
    "bridge_balance_mohm": 14.3467636108398,
    "id": 396323735,
    "leak_pa": 0.0,
    "num_spikes": 0,
    "peak_deflection": -87.0937576293945,
    "post_noise_rms_mv": 0.0395408794283867,
    "post_vm_mv": -75.1641235351562,
    "pre_noise_rms_mv": 0.0408504456281662,
    "pre_vm_mv": -75.2112731933594,
    "slow_noise_rms_mv": 0.189952343702316,
    "slow_vm_mv": -75.2112731933594,
    "specimen_id": 318808427,
    "stimulus_absolute_amplitude": -50.0000006675716,
    "stimulus_description": "C1LSCOARSE141203[3]",
    "stimulus_duration": 0.999995,
    "stimulus_interval": 0.0,
    "stimulus_name": "Long Square",
    "stimulus_relative_amplitude": 1.0,
    "stimulus_start_time": 0.92,
    "stimulus_units": "pA",
    "sweep_number": 28,
    "vm_delta_mv": 0.047149658203125
  },
  {
    "bridge_balance_mohm": 14.3467636108398,
    "id": 396323811,
    "leak_pa": 0.0,
    "num_spikes": 55,
    "peak_deflection": 0.0,
    "post_noise_rms_mv": 0.037865687161684,
    "post_vm_mv": -76.7444763183594,
    "pre_noise_rms_mv": 0.0379823595285416,
    "pre_vm_mv": -76.3359832763672,
    "slow_noise_rms_mv": 0.102276705205441,
    "slow_vm_mv": -76.3359832763672,
    "specimen_id": 318808427,
    "stimulus_absolute_amplitude": 306.499992053233,
    "stimulus_description": "C1NSSEED_2141203[0]",
    "stimulus_duration": 18.999995,
    "stimulus_interval": 5.0,
    "stimulus_name": "Noise 2",
    "stimulus_relative_amplitude": 1.3,
    "stimulus_start_time": 1.92,
    "stimulus_units": "pA",
    "sweep_number": 52,
    "vm_delta_mv": 0.408493041992188
  },
  {
    "bridge_balance_mohm": 14.3467636108398,
    "id": 396323887,
    "leak_pa": 0.0,
    "num_spikes": 0,
    "peak_deflection": 0.0,
    "post_noise_rms_mv": 0.040822509676218,
    "post_vm_mv": -79.5784149169922,
    "pre_noise_rms_mv": 0.0430977046489716,
    "pre_vm_mv": -80.3622283935547,
    "slow_noise_rms_mv": 0.107371538877487,
    "slow_vm_mv": -80.3622283935547,
    "specimen_id": 318808427,
    "stimulus_absolute_amplitude": 599.999994133071,
    "stimulus_description": "C2SSHM80CS141203[5]",
    "stimulus_duration": 0.002995,
    "stimulus_interval": 0.0,
    "stimulus_name": "Short Square - Hold -80mV",
    "stimulus_relative_amplitude": 1.0,
    "stimulus_start_time": 0.92,
    "stimulus_units": "pA",
    "sweep_number": 70,
    "vm_delta_mv": 0.7838134765625
  },
  {
    "bridge_balance_mohm": 14.3467636108398,
    "id": 396323813,
    "leak_pa": 0.0,
    "num_spikes": 0,
    "peak_deflection": 0.0,
    "post_noise_rms_mv": 0.0381217747926712,
    "post_vm_mv": -76.9784622192383,
    "pre_noise_rms_mv": 0.0376354679465294,
    "pre_vm_mv": -76.7377700805664,
    "slow_noise_rms_mv": 0.306751281023026,
    "slow_vm_mv": -76.7377700805664,
    "specimen_id": 318808427,
    "stimulus_absolute_amplitude": -200.000002670286,
    "stimulus_description": "C1SQCAPCHK141203[0]",
    "stimulus_duration": 7.819995,
    "stimulus_interval": 0.2,
    "stimulus_name": "Square - 0.5ms Subthreshold",
    "stimulus_relative_amplitude": 1.0,
    "stimulus_start_time": 0.12,
    "stimulus_units": "pA",
    "sweep_number": 53,
    "vm_delta_mv": 0.240692138671875
  },
  {
    "bridge_balance_mohm": 0.0,
    "id": 396323673,
    "leak_pa": 0.0,
    "num_spikes": 0,
    "peak_deflection": 0.0,
    "post_noise_rms_mv": 0.0,
    "post_vm_mv": 0.0,
    "pre_noise_rms_mv": 0.0,
    "pre_vm_mv": 0.0,
    "slow_noise_rms_mv": 0.0,
    "slow_vm_mv": 0.0,
    "specimen_id": 318808427,
    "stimulus_absolute_amplitude": 9.99999977648258,
    "stimulus_description": "EXTPSMOKET141203[0]",
    "stimulus_duration": 0.069995,
    "stimulus_interval": 0.05,
    "stimulus_name": "Test",
    "stimulus_relative_amplitude": 1.0,
    "stimulus_start_time": 0.03,
    "stimulus_units": "mV",
    "sweep_number": 0,
    "vm_delta_mv": 0.0
  },
  {
    "bridge_balance_mohm": 14.3467636108398,
    "id": 396323725,
    "leak_pa": 0.0,
    "num_spikes": 1,
    "peak_deflection": 0.0,
    "post_noise_rms_mv": 0.0351840853691101,
    "post_vm_mv": -74.3727035522461,
    "pre_noise_rms_mv": 0.0356604717671871,
    "pre_vm_mv": -75.6611328125,
    "slow_noise_rms_mv": 0.132459387183189,
    "slow_vm_mv": -75.6611328125,
    "specimen_id": 318808427,
    "stimulus_absolute_amplitude": 629.999996615282,
    "stimulus_description": "C1SSFINEST141203[0]",
    "stimulus_duration": 0.002995,
    "stimulus_interval": 0.0,
    "stimulus_name": "Short Square",
    "stimulus_relative_amplitude": 6.3,
    "stimulus_start_time": 0.92,
    "stimulus_units": "pA",
    "sweep_number": 24,
    "vm_delta_mv": 1.28842926025391
  },
  {
    "bridge_balance_mohm": 14.3467636108398,
    "id": 396323715,
    "leak_pa": 0.0,
    "num_spikes": 1,
    "peak_deflection": 0.0,
    "post_noise_rms_mv": 0.0405930504202843,
    "post_vm_mv": -75.0038070678711,
    "pre_noise_rms_mv": 0.0394011996686459,
    "pre_vm_mv": -76.2588729858398,
    "slow_noise_rms_mv": 0.132558599114418,
    "slow_vm_mv": -76.2588729858398,
    "specimen_id": 318808427,
    "stimulus_absolute_amplitude": 629.999996615282,
    "stimulus_description": "C1SSFINEST141203[0]",
    "stimulus_duration": 0.002995,
    "stimulus_interval": 0.0,
    "stimulus_name": "Short Square",
    "stimulus_relative_amplitude": 6.3,
    "stimulus_start_time": 0.92,
    "stimulus_units": "pA",
    "sweep_number": 20,
    "vm_delta_mv": 1.25506591796875
  },
  {
    "bridge_balance_mohm": 14.3467636108398,
    "id": 396323942,
    "leak_pa": 0.0,
    "num_spikes": 0,
    "peak_deflection": 0.0,
    "post_noise_rms_mv": 0.0371918231248856,
    "post_vm_mv": -76.7504196166992,
    "pre_noise_rms_mv": 0.0369301699101925,
    "pre_vm_mv": -77.2873382568359,
    "slow_noise_rms_mv": 0.104521371424198,
    "slow_vm_mv": -77.2873382568359,
    "specimen_id": 318808427,
    "stimulus_absolute_amplitude": 299.999997066536,
    "stimulus_description": "C1SSCOARSE141203[2]",
    "stimulus_duration": 0.002995,
    "stimulus_interval": 0.0,
    "stimulus_name": "Short Square",
    "stimulus_relative_amplitude": 1.0,
    "stimulus_start_time": 0.92,
    "stimulus_units": "pA",
    "sweep_number": 9,
    "vm_delta_mv": 0.536918640136719
  },
  {
    "bridge_balance_mohm": 0.0,
    "id": 396323675,
    "leak_pa": 0.0,
    "num_spikes": 0,
    "peak_deflection": 0.0,
    "post_noise_rms_mv": 0.0,
    "post_vm_mv": 0.0,
    "pre_noise_rms_mv": 0.0,
    "pre_vm_mv": 0.0,
    "slow_noise_rms_mv": 0.0,
    "slow_vm_mv": 0.0,
    "specimen_id": 318808427,
    "stimulus_absolute_amplitude": 9.99999977648258,
    "stimulus_description": "EXTPINBATH141203[0]",
    "stimulus_duration": 0.069995,
    "stimulus_interval": 0.05,
    "stimulus_name": "Test",
    "stimulus_relative_amplitude": 1.0,
    "stimulus_start_time": 0.03,
    "stimulus_units": "mV",
    "sweep_number": 1,
    "vm_delta_mv": 0.0
  },
  {
    "bridge_balance_mohm": 14.3467636108398,
    "id": 396323717,
    "leak_pa": 0.0,
    "num_spikes": 1,
    "peak_deflection": 0.0,
    "post_noise_rms_mv": 0.044106662273407,
    "post_vm_mv": -74.6488418579102,
    "pre_noise_rms_mv": 0.0406488440930843,
    "pre_vm_mv": -75.8569259643555,
    "slow_noise_rms_mv": 0.114381231367588,
    "slow_vm_mv": -75.8569259643555,
    "specimen_id": 318808427,
    "stimulus_absolute_amplitude": 629.999996615282,
    "stimulus_description": "C1SSFINEST141203[0]",
    "stimulus_duration": 0.002995,
    "stimulus_interval": 0.0,
    "stimulus_name": "Short Square",
    "stimulus_relative_amplitude": 6.3,
    "stimulus_start_time": 0.92,
    "stimulus_units": "pA",
    "sweep_number": 21,
    "vm_delta_mv": 1.20808410644531
  },
  {
    "bridge_balance_mohm": 14.3467636108398,
    "id": 396323899,
    "leak_pa": 0.0,
    "num_spikes": 0,
    "peak_deflection": 0.0,
    "post_noise_rms_mv": 0.0340900532901287,
    "post_vm_mv": -79.6487731933594,
    "pre_noise_rms_mv": 0.036707978695631,
    "pre_vm_mv": -80.4014129638672,
    "slow_noise_rms_mv": 0.115022860467434,
    "slow_vm_mv": -80.4014129638672,
    "specimen_id": 318808427,
    "stimulus_absolute_amplitude": 609.999994960475,
    "stimulus_description": "C2SSHM80FN141203[0]",
    "stimulus_duration": 0.002995,
    "stimulus_interval": 0.0,
    "stimulus_name": "Short Square - Hold -80mV",
    "stimulus_relative_amplitude": 6.1,
    "stimulus_start_time": 0.92,
    "stimulus_units": "pA",
    "sweep_number": 74,
    "vm_delta_mv": 0.752639770507812
  },
  {
    "bridge_balance_mohm": 14.3467636108398,
    "id": 396323861,
    "leak_pa": 0.0,
    "num_spikes": 5,
    "peak_deflection": 0.0,
    "post_noise_rms_mv": 0.0419396385550499,
    "post_vm_mv": -75.9613037109375,
    "pre_noise_rms_mv": 0.0350098498165607,
    "pre_vm_mv": -76.0035018920898,
    "slow_noise_rms_mv": 0.191872149705887,
    "slow_vm_mv": -76.0035018920898,
    "specimen_id": 318808427,
    "stimulus_absolute_amplitude": 180.000001015479,
    "stimulus_description": "C2SQRHELNG141203[0]",
    "stimulus_duration": 1.999995,
    "stimulus_interval": 0.0,
    "stimulus_name": "Square - 2s Suprathreshold",
    "stimulus_relative_amplitude": 1.8,
    "stimulus_start_time": 0.92,
    "stimulus_units": "pA",
    "sweep_number": 61,
    "vm_delta_mv": 0.0421981811523438
  },
  {
    "bridge_balance_mohm": 14.3467636108398,
    "id": 396323957,
    "leak_pa": 0.0,
    "num_spikes": 0,
    "peak_deflection": 0.0,
    "post_noise_rms_mv": 0.0397107899188995,
    "post_vm_mv": -60.0300254821777,
    "pre_noise_rms_mv": 0.036822747439146,
    "pre_vm_mv": -60.5112190246582,
    "slow_noise_rms_mv": 0.390012323856354,
    "slow_vm_mv": -60.5112190246582,
    "specimen_id": 318808427,
    "stimulus_absolute_amplitude": 269.999994584325,
    "stimulus_description": "C2SSHM60FN141203[0]",
    "stimulus_duration": 0.002995,
    "stimulus_interval": 0.0,
    "stimulus_name": "Short Square - Hold -60mV",
    "stimulus_relative_amplitude": 2.7,
    "stimulus_start_time": 0.92,
    "stimulus_units": "pA",
    "sweep_number": 92,
    "vm_delta_mv": 0.481193542480469
  },
  {
    "bridge_balance_mohm": 14.3467636108398,
    "id": 396323705,
    "leak_pa": 0.0,
    "num_spikes": 0,
    "peak_deflection": 0.0,
    "post_noise_rms_mv": 0.0447876080870628,
    "post_vm_mv": -76.0754623413086,
    "pre_noise_rms_mv": 0.0416288748383522,
    "pre_vm_mv": -77.0298919677734,
    "slow_noise_rms_mv": 0.0699460133910179,
    "slow_vm_mv": -77.0298919677734,
    "specimen_id": 318808427,
    "stimulus_absolute_amplitude": 619.999995787879,
    "stimulus_description": "C1SSFINEST141203[0]",
    "stimulus_duration": 0.002995,
    "stimulus_interval": 0.0,
    "stimulus_name": "Short Square",
    "stimulus_relative_amplitude": 6.2,
    "stimulus_start_time": 0.92,
    "stimulus_units": "pA",
    "sweep_number": 18,
    "vm_delta_mv": 0.954429626464844
  },
  {
    "bridge_balance_mohm": 14.3467636108398,
    "id": 396323907,
    "leak_pa": 0.0,
    "num_spikes": 1,
    "peak_deflection": 0.0,
    "post_noise_rms_mv": 0.0406715832650661,
    "post_vm_mv": -79.1016693115234,
    "pre_noise_rms_mv": 0.0439590290188789,
    "pre_vm_mv": -80.3297882080078,
    "slow_noise_rms_mv": 0.0872393250465393,
    "slow_vm_mv": -80.3297882080078,
    "specimen_id": 318808427,
    "stimulus_absolute_amplitude": 619.999995787879,
    "stimulus_description": "C2SSHM80FN141203[0]",
    "stimulus_duration": 0.002995,
    "stimulus_interval": 0.0,
    "stimulus_name": "Short Square - Hold -80mV",
    "stimulus_relative_amplitude": 6.2,
    "stimulus_start_time": 0.92,
    "stimulus_units": "pA",
    "sweep_number": 77,
    "vm_delta_mv": 1.22811889648438
  },
  {
    "bridge_balance_mohm": 14.3467636108398,
    "id": 396323727,
    "leak_pa": 0.0,
    "num_spikes": 0,
    "peak_deflection": -97.0,
    "post_noise_rms_mv": 0.0426364056766033,
    "post_vm_mv": -76.0997924804688,
    "pre_noise_rms_mv": 0.0354613550007343,
    "pre_vm_mv": -76.0528793334961,
    "slow_noise_rms_mv": 0.097742959856987,
    "slow_vm_mv": -76.0528793334961,
    "specimen_id": 318808427,
    "stimulus_absolute_amplitude": -110.000002162547,
    "stimulus_description": "C1LSCOARSE141203[0]",
    "stimulus_duration": 0.999995,
    "stimulus_interval": 0.0,
    "stimulus_name": "Long Square",
    "stimulus_relative_amplitude": 1.0,
    "stimulus_start_time": 0.92,
    "stimulus_units": "pA",
    "sweep_number": 25,
    "vm_delta_mv": 0.0469131469726562
  },
  {
    "bridge_balance_mohm": 14.3467636108398,
    "id": 396323799,
    "leak_pa": 0.0,
    "num_spikes": 56,
    "peak_deflection": 0.0,
    "post_noise_rms_mv": 0.0411711186170578,
    "post_vm_mv": -76.2838439941406,
    "pre_noise_rms_mv": 0.0371172651648521,
    "pre_vm_mv": -76.3363876342773,
    "slow_noise_rms_mv": 0.121903456747532,
    "slow_vm_mv": -76.3363876342773,
    "specimen_id": 318808427,
    "stimulus_absolute_amplitude": 306.499992053233,
    "stimulus_description": "C1NSSEED_2141203[0]",
    "stimulus_duration": 18.999995,
    "stimulus_interval": 5.0,
    "stimulus_name": "Noise 2",
    "stimulus_relative_amplitude": 1.3,
    "stimulus_start_time": 1.92,
    "stimulus_units": "pA",
    "sweep_number": 48,
    "vm_delta_mv": 0.0525436401367188
  }
]
