# Supplementary material for: Visual physiology of the layer 4 cortical circuit in silico
Source: PLoS Comput Biol. 2018 Nov 12;14(11):e1006535. doi: 10.1371/journal.pcbi.1006535 (PMC6258373; doi:10.1371/journal.pcbi.1006535)
Supplement: SI 1 — (ZIP) [file pcbi.1006535.s011.zip › SI_1/example_1/cell_models/314804042/ephys_sweeps.json]

[
  {
    "bridge_balance_mohm": 13.1868133544922,
    "id": 396307142,
    "leak_pa": 0.0,
    "num_spikes": 0,
    "peak_deflection": 0.0,
    "post_noise_rms_mv": 0.0443967916071415,
    "post_vm_mv": -72.0282897949219,
    "pre_noise_rms_mv": 0.0404351614415646,
    "pre_vm_mv": -72.9850311279297,
    "slow_noise_rms_mv": 0.427560806274414,
    "slow_vm_mv": -72.9850311279297,
    "specimen_id": 314804042,
    "stimulus_absolute_amplitude": 649.99999827009,
    "stimulus_description": "C1SSCOARSE141203[0]",
    "stimulus_duration": 0.002995,
    "stimulus_interval": 0.0,
    "stimulus_name": "Short Square",
    "stimulus_relative_amplitude": 6.5,
    "stimulus_start_time": 0.92,
    "stimulus_units": "pA",
    "sweep_number": 14,
    "vm_delta_mv": 0.956741333007812
  },
  {
    "bridge_balance_mohm": 13.1868133544922,
    "id": 396307196,
    "leak_pa": 0.0,
    "num_spikes": 18,
    "peak_deflection": 0.0,
    "post_noise_rms_mv": 0.0363955497741699,
    "post_vm_mv": -72.0751266479492,
    "pre_noise_rms_mv": 0.0385708659887314,
    "pre_vm_mv": -71.765983581543,
    "slow_noise_rms_mv": 0.280599921941757,
    "slow_vm_mv": -71.765983581543,
    "specimen_id": 314804042,
    "stimulus_absolute_amplitude": 190.000001842883,
    "stimulus_description": "C1LSCOARSE141203[15]",
    "stimulus_duration": 0.999995,
    "stimulus_interval": 0.0,
    "stimulus_name": "Long Square",
    "stimulus_relative_amplitude": 1.0,
    "stimulus_start_time": 0.92,
    "stimulus_units": "pA",
    "sweep_number": 39,
    "vm_delta_mv": 0.30914306640625
  },
  {
    "bridge_balance_mohm": 13.1868133544922,
    "id": 396307070,
    "leak_pa": 0.0,
    "num_spikes": 0,
    "peak_deflection": 0.0,
    "post_noise_rms_mv": 0.0342833735048771,
    "post_vm_mv": -71.46240234375,
    "pre_noise_rms_mv": 0.0387146510183811,
    "pre_vm_mv": -71.8833084106445,
    "slow_noise_rms_mv": 0.261359065771103,
    "slow_vm_mv": -71.8833084106445,
    "specimen_id": 314804042,
    "stimulus_absolute_amplitude": 400.000005340573,
    "stimulus_description": "C1SSCOARSE141203[3]",
    "stimulus_duration": 0.002995,
    "stimulus_interval": 0.0,
    "stimulus_name": "Short Square",
    "stimulus_relative_amplitude": 1.0,
    "stimulus_start_time": 0.92,
    "stimulus_units": "pA",
    "sweep_number": 10,
    "vm_delta_mv": 0.420906066894531
  },
  {
    "bridge_balance_mohm": 0.0,
    "id": 396307176,
    "leak_pa": 0.0,
    "num_spikes": 0,
    "peak_deflection": 0.0,
    "post_noise_rms_mv": 0.0,
    "post_vm_mv": 0.0,
    "pre_noise_rms_mv": 0.0,
    "pre_vm_mv": 0.0,
    "slow_noise_rms_mv": 0.0,
    "slow_vm_mv": 0.0,
    "specimen_id": 314804042,
    "stimulus_absolute_amplitude": 9.99999977648258,
    "stimulus_description": "EXTPBREAKN141203[0]",
    "stimulus_duration": 0.069995,
    "stimulus_interval": 0.05,
    "stimulus_name": "Test",
    "stimulus_relative_amplitude": 1.0,
    "stimulus_start_time": 0.03,
    "stimulus_units": "mV",
    "sweep_number": 3,
    "vm_delta_mv": 0.0
  },
  {
    "bridge_balance_mohm": 13.1868133544922,
    "id": 396307172,
    "leak_pa": 0.0,
    "num_spikes": 0,
    "peak_deflection": -78.5,
    "post_noise_rms_mv": 0.0386398322880268,
    "post_vm_mv": -70.5737762451172,
    "pre_noise_rms_mv": 0.0294084716588259,
    "pre_vm_mv": -71.0148162841797,
    "slow_noise_rms_mv": 0.21589882671833,
    "slow_vm_mv": -71.0148162841797,
    "specimen_id": 314804042,
    "stimulus_absolute_amplitude": -29.9999990127642,
    "stimulus_description": "C1LSCOARSE141203[4]",
    "stimulus_duration": 0.999995,
    "stimulus_interval": 0.0,
    "stimulus_name": "Long Square",
    "stimulus_relative_amplitude": 1.0,
    "stimulus_start_time": 0.92,
    "stimulus_units": "pA",
    "sweep_number": 28,
    "vm_delta_mv": 0.4410400390625
  },
  {
    "bridge_balance_mohm": 13.1868133544922,
    "id": 396307264,
    "leak_pa": 0.0,
    "num_spikes": 0,
    "peak_deflection": 0.0,
    "post_noise_rms_mv": 0.0376053601503372,
    "post_vm_mv": -72.4383010864258,
    "pre_noise_rms_mv": 0.0457733385264874,
    "pre_vm_mv": -72.1919250488281,
    "slow_noise_rms_mv": 0.38679701089859,
    "slow_vm_mv": -72.1919250488281,
    "specimen_id": 314804042,
    "stimulus_absolute_amplitude": 100.000001335143,
    "stimulus_description": "C1SSCOARSE141203[0]",
    "stimulus_duration": 0.002995,
    "stimulus_interval": 0.0,
    "stimulus_name": "Short Square",
    "stimulus_relative_amplitude": 1.0,
    "stimulus_start_time": 0.92,
    "stimulus_units": "pA",
    "sweep_number": 7,
    "vm_delta_mv": 0.246376037597656
  },
  {
    "bridge_balance_mohm": 13.1868133544922,
    "id": 396307146,
    "leak_pa": 0.0,
    "num_spikes": 0,
    "peak_deflection": 0.0,
    "post_noise_rms_mv": 0.0434887707233429,
    "post_vm_mv": -70.7536849975586,
    "pre_noise_rms_mv": 0.0360008403658867,
    "pre_vm_mv": -72.2284088134766,
    "slow_noise_rms_mv": 0.337157756090164,
    "slow_vm_mv": -72.2284088134766,
    "specimen_id": 314804042,
    "stimulus_absolute_amplitude": 669.999999924897,
    "stimulus_description": "C1SSFINEST141203[0]",
    "stimulus_duration": 0.002995,
    "stimulus_interval": 0.0,
    "stimulus_name": "Short Square",
    "stimulus_relative_amplitude": 6.7,
    "stimulus_start_time": 0.92,
    "stimulus_units": "pA",
    "sweep_number": 16,
    "vm_delta_mv": 1.47472381591797
  },
  {
    "bridge_balance_mohm": 13.1868133544922,
    "id": 396307188,
    "leak_pa": 0.0,
    "num_spikes": 4,
    "peak_deflection": 0.0,
    "post_noise_rms_mv": 0.0375606529414654,
    "post_vm_mv": -71.4398422241211,
    "pre_noise_rms_mv": 0.0365647189319134,
    "pre_vm_mv": -71.3771820068359,
    "slow_noise_rms_mv": 0.24112543463707,
    "slow_vm_mv": -71.3771820068359,
    "specimen_id": 314804042,
    "stimulus_absolute_amplitude": 110.000002162547,
    "stimulus_description": "C1LSCOARSE141203[11]",
    "stimulus_duration": 0.999995,
    "stimulus_interval": 0.0,
    "stimulus_name": "Long Square",
    "stimulus_relative_amplitude": 1.0,
    "stimulus_start_time": 0.92,
    "stimulus_units": "pA",
    "sweep_number": 35,
    "vm_delta_mv": 0.0626602172851562
  },
  {
    "bridge_balance_mohm": 13.1868133544922,
    "id": 396307178,
    "leak_pa": 0.0,
    "num_spikes": 0,
    "peak_deflection": -67.3750076293945,
    "post_noise_rms_mv": 0.0360240377485752,
    "post_vm_mv": -70.9110717773438,
    "pre_noise_rms_mv": 0.0377447344362736,
    "pre_vm_mv": -70.5038833618164,
    "slow_noise_rms_mv": 0.182172432541847,
    "slow_vm_mv": -70.5038833618164,
    "specimen_id": 314804042,
    "stimulus_absolute_amplitude": 9.99999996004197,
    "stimulus_description": "C1LSCOARSE141203[6]",
    "stimulus_duration": 0.999995,
    "stimulus_interval": 0.0,
    "stimulus_name": "Long Square",
    "stimulus_relative_amplitude": 1.0,
    "stimulus_start_time": 0.92,
    "stimulus_units": "pA",
    "sweep_number": 30,
    "vm_delta_mv": 0.407188415527344
  },
  {
    "bridge_balance_mohm": 13.1868133544922,
    "id": 396307186,
    "leak_pa": 0.0,
    "num_spikes": 1,
    "peak_deflection": 0.0,
    "post_noise_rms_mv": 0.0371366664767265,
    "post_vm_mv": -70.3739242553711,
    "pre_noise_rms_mv": 0.0362187661230564,
    "pre_vm_mv": -70.1630706787109,
    "slow_noise_rms_mv": 0.288527727127075,
    "slow_vm_mv": -70.1630706787109,
    "specimen_id": 314804042,
    "stimulus_absolute_amplitude": 90.0000005077395,
    "stimulus_description": "C1LSCOARSE141203[10]",
    "stimulus_duration": 0.999995,
    "stimulus_interval": 0.0,
    "stimulus_name": "Long Square",
    "stimulus_relative_amplitude": 1.0,
    "stimulus_start_time": 0.92,
    "stimulus_units": "pA",
    "sweep_number": 34,
    "vm_delta_mv": 0.210853576660156
  },
  {
    "bridge_balance_mohm": 13.1868133544922,
    "id": 396307150,
    "leak_pa": 0.0,
    "num_spikes": 0,
    "peak_deflection": 0.0,
    "post_noise_rms_mv": 0.0408854559063911,
    "post_vm_mv": -71.2153549194336,
    "pre_noise_rms_mv": 0.0364877954125404,
    "pre_vm_mv": -72.598762512207,
    "slow_noise_rms_mv": 0.16650278866291,
    "slow_vm_mv": -72.598762512207,
    "specimen_id": 314804042,
    "stimulus_absolute_amplitude": 690.000001579705,
    "stimulus_description": "C1SSFINEST141203[0]",
    "stimulus_duration": 0.002995,
    "stimulus_interval": 0.0,
    "stimulus_name": "Short Square",
    "stimulus_relative_amplitude": 6.9,
    "stimulus_start_time": 0.92,
    "stimulus_units": "pA",
    "sweep_number": 18,
    "vm_delta_mv": 1.38340759277344
  },
  {
    "bridge_balance_mohm": 13.1868133544922,
    "id": 396307182,
    "leak_pa": 0.0,
    "num_spikes": 0,
    "peak_deflection": -57.03125,
    "post_noise_rms_mv": 0.0319741480052471,
    "post_vm_mv": -69.8277587890625,
    "pre_noise_rms_mv": 0.0383067168295383,
    "pre_vm_mv": -70.4962387084961,
    "slow_noise_rms_mv": 0.325914889574051,
    "slow_vm_mv": -70.4962387084961,
    "specimen_id": 314804042,
    "stimulus_absolute_amplitude": 50.0000006675716,
    "stimulus_description": "C1LSCOARSE141203[8]",
    "stimulus_duration": 0.999995,
    "stimulus_interval": 0.0,
    "stimulus_name": "Long Square",
    "stimulus_relative_amplitude": 1.0,
    "stimulus_start_time": 0.92,
    "stimulus_units": "pA",
    "sweep_number": 32,
    "vm_delta_mv": 0.668479919433594
  },
  {
    "bridge_balance_mohm": 13.1868133544922,
    "id": 396307200,
    "leak_pa": 0.0,
    "num_spikes": 21,
    "peak_deflection": 0.0,
    "post_noise_rms_mv": 0.0363599546253681,
    "post_vm_mv": -73.0072784423828,
    "pre_noise_rms_mv": 0.0424261167645454,
    "pre_vm_mv": -72.2242126464844,
    "slow_noise_rms_mv": 0.178500354290009,
    "slow_vm_mv": -72.2242126464844,
    "specimen_id": 314804042,
    "stimulus_absolute_amplitude": 210.00000349769,
    "stimulus_description": "C1LSCOARSE141203[16]",
    "stimulus_duration": 0.999995,
    "stimulus_interval": 0.0,
    "stimulus_name": "Long Square",
    "stimulus_relative_amplitude": 1.0,
    "stimulus_start_time": 0.92,
    "stimulus_units": "pA",
    "sweep_number": 40,
    "vm_delta_mv": 0.783065795898438
  },
  {
    "bridge_balance_mohm": 13.1868133544922,
    "id": 396307206,
    "leak_pa": 0.0,
    "num_spikes": 16,
    "peak_deflection": 0.0,
    "post_noise_rms_mv": 0.0326831117272377,
    "post_vm_mv": -72.6536331176758,
    "pre_noise_rms_mv": 0.0326595120131969,
    "pre_vm_mv": -71.4788284301758,
    "slow_noise_rms_mv": 0.386218041181564,
    "slow_vm_mv": -71.4788284301758,
    "specimen_id": 314804042,
    "stimulus_absolute_amplitude": 212.249995357183,
    "stimulus_description": "C1NSSEED_2141203[0]",
    "stimulus_duration": 18.999995,
    "stimulus_interval": 5.0,
    "stimulus_name": "Noise 2",
    "stimulus_relative_amplitude": 0.9,
    "stimulus_start_time": 1.92,
    "stimulus_units": "pA",
    "sweep_number": 43,
    "vm_delta_mv": 1.1748046875
  },
  {
    "bridge_balance_mohm": 13.1868133544922,
    "id": 396307220,
    "leak_pa": 0.0,
    "num_spikes": 19,
    "peak_deflection": 0.0,
    "post_noise_rms_mv": 0.0,
    "post_vm_mv": 0.0,
    "pre_noise_rms_mv": 0.0344865694642067,
    "pre_vm_mv": -73.5455627441406,
    "slow_noise_rms_mv": 0.335801720619202,
    "slow_vm_mv": -73.5455627441406,
    "specimen_id": 314804042,
    "stimulus_absolute_amplitude": 800.000010681146,
    "stimulus_description": "C1RP25PR1S141203[0]",
    "stimulus_duration": 31.997495,
    "stimulus_interval": 0.0,
    "stimulus_name": "Ramp",
    "stimulus_relative_amplitude": 1.0,
    "stimulus_start_time": 0.9225,
    "stimulus_units": "pA",
    "sweep_number": 5,
    "vm_delta_mv": 0.0
  },
  {
    "bridge_balance_mohm": 0.0,
    "id": 396307068,
    "leak_pa": 0.0,
    "num_spikes": 0,
    "peak_deflection": 0.0,
    "post_noise_rms_mv": 0.0,
    "post_vm_mv": 0.0,
    "pre_noise_rms_mv": 0.0,
    "pre_vm_mv": 0.0,
    "slow_noise_rms_mv": 0.0,
    "slow_vm_mv": 0.0,
    "specimen_id": 314804042,
    "stimulus_absolute_amplitude": 9.99999977648258,
    "stimulus_description": "EXTPINBATH141203[0]",
    "stimulus_duration": 0.069995,
    "stimulus_interval": 0.05,
    "stimulus_name": "Test",
    "stimulus_relative_amplitude": 1.0,
    "stimulus_start_time": 0.03,
    "stimulus_units": "mV",
    "sweep_number": 1,
    "vm_delta_mv": 0.0
  },
  {
    "bridge_balance_mohm": 13.1868133544922,
    "id": 396307114,
    "leak_pa": 0.0,
    "num_spikes": 0,
    "peak_deflection": 0.0,
    "post_noise_rms_mv": 0.0372239165008068,
    "post_vm_mv": -71.3466873168945,
    "pre_noise_rms_mv": 0.0395629070699215,
    "pre_vm_mv": -72.3923568725586,
    "slow_noise_rms_mv": 0.356085598468781,
    "slow_vm_mv": -72.3923568725586,
    "specimen_id": 314804042,
    "stimulus_absolute_amplitude": 599.999994133071,
    "stimulus_description": "C1SSCOARSE141203[5]",
    "stimulus_duration": 0.002995,
    "stimulus_interval": 0.0,
    "stimulus_name": "Short Square",
    "stimulus_relative_amplitude": 1.0,
    "stimulus_start_time": 0.92,
    "stimulus_units": "pA",
    "sweep_number": 12,
    "vm_delta_mv": 1.04566955566406
  },
  {
    "bridge_balance_mohm": 13.1868133544922,
    "id": 396307204,
    "leak_pa": 0.0,
    "num_spikes": 16,
    "peak_deflection": 0.0,
    "post_noise_rms_mv": 0.0357234179973602,
    "post_vm_mv": -72.6602096557617,
    "pre_noise_rms_mv": 0.0370119102299213,
    "pre_vm_mv": -71.6882934570312,
    "slow_noise_rms_mv": 0.22342449426651,
    "slow_vm_mv": -71.6882934570312,
    "specimen_id": 314804042,
    "stimulus_absolute_amplitude": 208.62500615948,
    "stimulus_description": "C1NSSEED_1141203[0]",
    "stimulus_duration": 18.999995,
    "stimulus_interval": 5.0,
    "stimulus_name": "Noise 1",
    "stimulus_relative_amplitude": 0.9,
    "stimulus_start_time": 1.92,
    "stimulus_units": "pA",
    "sweep_number": 42,
    "vm_delta_mv": 0.971916198730469
  },
  {
    "bridge_balance_mohm": 13.1868133544922,
    "id": 396307168,
    "leak_pa": 0.0,
    "num_spikes": 0,
    "peak_deflection": -87.4375,
    "post_noise_rms_mv": 0.0371884033083916,
    "post_vm_mv": -71.1526260375977,
    "pre_noise_rms_mv": 0.0248461365699768,
    "pre_vm_mv": -71.0995864868164,
    "slow_noise_rms_mv": 0.163072749972343,
    "slow_vm_mv": -71.0995864868164,
    "specimen_id": 314804042,
    "stimulus_absolute_amplitude": -69.9999988529321,
    "stimulus_description": "C1LSCOARSE141203[2]",
    "stimulus_duration": 0.999995,
    "stimulus_interval": 0.0,
    "stimulus_name": "Long Square",
    "stimulus_relative_amplitude": 1.0,
    "stimulus_start_time": 0.92,
    "stimulus_units": "pA",
    "sweep_number": 26,
    "vm_delta_mv": 0.05303955078125
  },
  {
    "bridge_balance_mohm": 13.1868133544922,
    "id": 396307242,
    "leak_pa": 0.0,
    "num_spikes": 59,
    "peak_deflection": 0.0,
    "post_noise_rms_mv": 0.0,
    "post_vm_mv": 0.0,
    "pre_noise_rms_mv": 0.0346522517502308,
    "pre_vm_mv": -73.434684753418,
    "slow_noise_rms_mv": 0.266286015510559,
    "slow_vm_mv": -73.434684753418,
    "specimen_id": 314804042,
    "stimulus_absolute_amplitude": 800.000010681146,
    "stimulus_description": "C1RP25PR1S141203[0]",
    "stimulus_duration": 31.997495,
    "stimulus_interval": 0.0,
    "stimulus_name": "Ramp",
    "stimulus_relative_amplitude": 1.0,
    "stimulus_start_time": 0.9225,
    "stimulus_units": "pA",
    "sweep_number": 6,
    "vm_delta_mv": 0.0
  },
  {
    "bridge_balance_mohm": 13.1868133544922,
    "id": 396307092,
    "leak_pa": 0.0,
    "num_spikes": 0,
    "peak_deflection": 0.0,
    "post_noise_rms_mv": 0.0379896722733974,
    "post_vm_mv": -70.0739288330078,
    "pre_noise_rms_mv": 0.0395301319658756,
    "pre_vm_mv": -70.9738082885742,
    "slow_noise_rms_mv": 0.259318560361862,
    "slow_vm_mv": -70.9738082885742,
    "specimen_id": 314804042,
    "stimulus_absolute_amplitude": 499.999985859034,
    "stimulus_description": "C1SSCOARSE141203[4]",
    "stimulus_duration": 0.002995,
    "stimulus_interval": 0.0,
    "stimulus_name": "Short Square",
    "stimulus_relative_amplitude": 1.0,
    "stimulus_start_time": 0.92,
    "stimulus_units": "pA",
    "sweep_number": 11,
    "vm_delta_mv": 0.899879455566406
  },
  {
    "bridge_balance_mohm": 13.1868133544922,
    "id": 396307158,
    "leak_pa": 0.0,
    "num_spikes": 1,
    "peak_deflection": 0.0,
    "post_noise_rms_mv": 0.0370706208050251,
    "post_vm_mv": -71.5058822631836,
    "pre_noise_rms_mv": 0.0374330841004848,
    "pre_vm_mv": -72.4475784301758,
    "slow_noise_rms_mv": 0.22805742919445,
    "slow_vm_mv": -72.4475784301758,
    "specimen_id": 314804042,
    "stimulus_absolute_amplitude": 700.000002407108,
    "stimulus_description": "C1SSFINEST141203[0]",
    "stimulus_duration": 0.002995,
    "stimulus_interval": 0.0,
    "stimulus_name": "Short Square",
    "stimulus_relative_amplitude": 7.0,
    "stimulus_start_time": 0.92,
    "stimulus_units": "pA",
    "sweep_number": 21,
    "vm_delta_mv": 0.941696166992188
  },
  {
    "bridge_balance_mohm": 13.1868133544922,
    "id": 396307160,
    "leak_pa": 0.0,
    "num_spikes": 1,
    "peak_deflection": 0.0,
    "post_noise_rms_mv": 0.0388217978179455,
    "post_vm_mv": -70.8767242431641,
    "pre_noise_rms_mv": 0.0313435569405556,
    "pre_vm_mv": -72.1310653686523,
    "slow_noise_rms_mv": 0.18437160551548,
    "slow_vm_mv": -72.1310653686523,
    "specimen_id": 314804042,
    "stimulus_absolute_amplitude": 700.000002407108,
    "stimulus_description": "C1SSFINEST141203[0]",
    "stimulus_duration": 0.002995,
    "stimulus_interval": 0.0,
    "stimulus_name": "Short Square",
    "stimulus_relative_amplitude": 7.0,
    "stimulus_start_time": 0.92,
    "stimulus_units": "pA",
    "sweep_number": 22,
    "vm_delta_mv": 1.25434112548828
  },
  {
    "bridge_balance_mohm": 13.1868133544922,
    "id": 396307308,
    "leak_pa": 0.0,
    "num_spikes": 0,
    "peak_deflection": 0.0,
    "post_noise_rms_mv": 0.036215215921402,
    "post_vm_mv": -70.8830490112305,
    "pre_noise_rms_mv": 0.0381445996463299,
    "pre_vm_mv": -71.8239288330078,
    "slow_noise_rms_mv": 0.287953197956085,
    "slow_vm_mv": -71.8239288330078,
    "specimen_id": 314804042,
    "stimulus_absolute_amplitude": 299.999997066536,
    "stimulus_description": "C1SSCOARSE141203[2]",
    "stimulus_duration": 0.002995,
    "stimulus_interval": 0.0,
    "stimulus_name": "Short Square",
    "stimulus_relative_amplitude": 1.0,
    "stimulus_start_time": 0.92,
    "stimulus_units": "pA",
    "sweep_number": 9,
    "vm_delta_mv": 0.940879821777344
  },
  {
    "bridge_balance_mohm": 13.1868133544922,
    "id": 396307192,
    "leak_pa": 0.0,
    "num_spikes": 12,
    "peak_deflection": 0.0,
    "post_noise_rms_mv": 0.0372974127531052,
    "post_vm_mv": -71.887077331543,
    "pre_noise_rms_mv": 0.0382486395537853,
    "pre_vm_mv": -71.2292022705078,
    "slow_noise_rms_mv": 0.269606351852417,
    "slow_vm_mv": -71.2292022705078,
    "specimen_id": 314804042,
    "stimulus_absolute_amplitude": 149.999998533268,
    "stimulus_description": "C1LSCOARSE141203[13]",
    "stimulus_duration": 0.999995,
    "stimulus_interval": 0.0,
    "stimulus_name": "Long Square",
    "stimulus_relative_amplitude": 1.0,
    "stimulus_start_time": 0.92,
    "stimulus_units": "pA",
    "sweep_number": 37,
    "vm_delta_mv": 0.657875061035156
  },
  {
    "bridge_balance_mohm": 0.0,
    "id": 396307154,
    "leak_pa": 0.0,
    "num_spikes": 0,
    "peak_deflection": 0.0,
    "post_noise_rms_mv": 0.0,
    "post_vm_mv": 0.0,
    "pre_noise_rms_mv": 0.0,
    "pre_vm_mv": 0.0,
    "slow_noise_rms_mv": 0.0,
    "slow_vm_mv": 0.0,
    "specimen_id": 314804042,
    "stimulus_absolute_amplitude": 9.99999977648258,
    "stimulus_description": "EXTPCllATT141203[0]",
    "stimulus_duration": 0.069995,
    "stimulus_interval": 0.05,
    "stimulus_name": "Test",
    "stimulus_relative_amplitude": 1.0,
    "stimulus_start_time": 0.03,
    "stimulus_units": "mV",
    "sweep_number": 2,
    "vm_delta_mv": 0.0
  },
  {
    "bridge_balance_mohm": 13.1868133544922,
    "id": 396307136,
    "leak_pa": 0.0,
    "num_spikes": 1,
    "peak_deflection": 0.0,
    "post_noise_rms_mv": 0.0404638610780239,
    "post_vm_mv": -70.3855361938477,
    "pre_noise_rms_mv": 0.0385863520205021,
    "pre_vm_mv": -71.7657165527344,
    "slow_noise_rms_mv": 0.426792502403259,
    "slow_vm_mv": -71.7657165527344,
    "specimen_id": 314804042,
    "stimulus_absolute_amplitude": 700.000002407108,
    "stimulus_description": "C1SSCOARSE141203[6]",
    "stimulus_duration": 0.002995,
    "stimulus_interval": 0.0,
    "stimulus_name": "Short Square",
    "stimulus_relative_amplitude": 1.0,
    "stimulus_start_time": 0.92,
    "stimulus_units": "pA",
    "sweep_number": 13,
    "vm_delta_mv": 1.38018035888672
  },
  {
    "bridge_balance_mohm": 13.1868133544922,
    "id": 396307190,
    "leak_pa": 0.0,
    "num_spikes": 7,
    "peak_deflection": 0.0,
    "post_noise_rms_mv": 0.0357118025422096,
    "post_vm_mv": -71.4605484008789,
    "pre_noise_rms_mv": 0.0332551784813404,
    "pre_vm_mv": -71.1199111938477,
    "slow_noise_rms_mv": 0.266387015581131,
    "slow_vm_mv": -71.1199111938477,
    "specimen_id": 314804042,
    "stimulus_absolute_amplitude": 129.99999687846,
    "stimulus_description": "C1LSCOARSE141203[12]",
    "stimulus_duration": 0.999995,
    "stimulus_interval": 0.0,
    "stimulus_name": "Long Square",
    "stimulus_relative_amplitude": 1.0,
    "stimulus_start_time": 0.92,
    "stimulus_units": "pA",
    "sweep_number": 36,
    "vm_delta_mv": 0.34063720703125
  },
  {
    "bridge_balance_mohm": 13.1868133544922,
    "id": 396307174,
    "leak_pa": 0.0,
    "num_spikes": 0,
    "peak_deflection": -73.8437576293945,
    "post_noise_rms_mv": 0.0408219769597054,
    "post_vm_mv": -70.2121353149414,
    "pre_noise_rms_mv": 0.0398778133094311,
    "pre_vm_mv": -70.6674118041992,
    "slow_noise_rms_mv": 0.173980593681335,
    "slow_vm_mv": -70.6674118041992,
    "specimen_id": 314804042,
    "stimulus_absolute_amplitude": -9.99999996004197,
    "stimulus_description": "C1LSCOARSE141203[5]",
    "stimulus_duration": 0.999995,
    "stimulus_interval": 0.0,
    "stimulus_name": "Long Square",
    "stimulus_relative_amplitude": 1.0,
    "stimulus_start_time": 0.92,
    "stimulus_units": "pA",
    "sweep_number": 29,
    "vm_delta_mv": 0.455276489257812
  },
  {
    "bridge_balance_mohm": 13.1868133544922,
    "id": 396307166,
    "leak_pa": 0.0,
    "num_spikes": 0,
    "peak_deflection": -90.9375,
    "post_noise_rms_mv": 0.0399193279445171,
    "post_vm_mv": -71.1439437866211,
    "pre_noise_rms_mv": 0.0388420931994915,
    "pre_vm_mv": -71.4923477172852,
    "slow_noise_rms_mv": 0.241373524069786,
    "slow_vm_mv": -71.4923477172852,
    "specimen_id": 314804042,
    "stimulus_absolute_amplitude": -90.0000005077395,
    "stimulus_description": "C1LSCOARSE141203[1]",
    "stimulus_duration": 0.999995,
    "stimulus_interval": 0.0,
    "stimulus_name": "Long Square",
    "stimulus_relative_amplitude": 1.0,
    "stimulus_start_time": 0.92,
    "stimulus_units": "pA",
    "sweep_number": 25,
    "vm_delta_mv": 0.348403930664062
  },
  {
    "bridge_balance_mohm": 0.0,
    "id": 396307066,
    "leak_pa": 0.0,
    "num_spikes": 0,
    "peak_deflection": 0.0,
    "post_noise_rms_mv": 0.0,
    "post_vm_mv": 0.0,
    "pre_noise_rms_mv": 0.0,
    "pre_vm_mv": 0.0,
    "slow_noise_rms_mv": 0.0,
    "slow_vm_mv": 0.0,
    "specimen_id": 314804042,
    "stimulus_absolute_amplitude": 9.99999977648258,
    "stimulus_description": "EXTPSMOKET141203[0]",
    "stimulus_duration": 0.069995,
    "stimulus_interval": 0.05,
    "stimulus_name": "Test",
    "stimulus_relative_amplitude": 1.0,
    "stimulus_start_time": 0.03,
    "stimulus_units": "mV",
    "sweep_number": 0,
    "vm_delta_mv": 0.0
  },
  {
    "bridge_balance_mohm": 13.1868133544922,
    "id": 396307194,
    "leak_pa": 0.0,
    "num_spikes": 14,
    "peak_deflection": 0.0,
    "post_noise_rms_mv": 0.0314411483705044,
    "post_vm_mv": -72.3772430419922,
    "pre_noise_rms_mv": 0.0425199642777443,
    "pre_vm_mv": -71.3889083862305,
    "slow_noise_rms_mv": 0.26833501458168,
    "slow_vm_mv": -71.3889083862305,
    "specimen_id": 314804042,
    "stimulus_absolute_amplitude": 170.000000188075,
    "stimulus_description": "C1LSCOARSE141203[14]",
    "stimulus_duration": 0.999995,
    "stimulus_interval": 0.0,
    "stimulus_name": "Long Square",
    "stimulus_relative_amplitude": 1.0,
    "stimulus_start_time": 0.92,
    "stimulus_units": "pA",
    "sweep_number": 38,
    "vm_delta_mv": 0.988334655761719
  },
  {
    "bridge_balance_mohm": 13.1868133544922,
    "id": 396307164,
    "leak_pa": 0.0,
    "num_spikes": 0,
    "peak_deflection": -94.25,
    "post_noise_rms_mv": 0.037126898765564,
    "post_vm_mv": -71.6760559082031,
    "pre_noise_rms_mv": 0.0384590551257133,
    "pre_vm_mv": -72.2086868286133,
    "slow_noise_rms_mv": 0.290974766016006,
    "slow_vm_mv": -72.2086868286133,
    "specimen_id": 314804042,
    "stimulus_absolute_amplitude": -110.000002162547,
    "stimulus_description": "C1LSCOARSE141203[0]",
    "stimulus_duration": 0.999995,
    "stimulus_interval": 0.0,
    "stimulus_name": "Long Square",
    "stimulus_relative_amplitude": 1.0,
    "stimulus_start_time": 0.92,
    "stimulus_units": "pA",
    "sweep_number": 24,
    "vm_delta_mv": 0.532630920410156
  },
  {
    "bridge_balance_mohm": 13.1868133544922,
    "id": 396307170,
    "leak_pa": 0.0,
    "num_spikes": 0,
    "peak_deflection": -82.6875076293945,
    "post_noise_rms_mv": 0.0281198136508465,
    "post_vm_mv": -70.937255859375,
    "pre_noise_rms_mv": 0.0387033484876156,
    "pre_vm_mv": -70.9938354492188,
    "slow_noise_rms_mv": 0.234790772199631,
    "slow_vm_mv": -70.9938354492188,
    "specimen_id": 314804042,
    "stimulus_absolute_amplitude": -50.0000006675716,
    "stimulus_description": "C1LSCOARSE141203[3]",
    "stimulus_duration": 0.999995,
    "stimulus_interval": 0.0,
    "stimulus_name": "Long Square",
    "stimulus_relative_amplitude": 1.0,
    "stimulus_start_time": 0.92,
    "stimulus_units": "pA",
    "sweep_number": 27,
    "vm_delta_mv": 0.05657958984375
  },
  {
    "bridge_balance_mohm": 13.1868133544922,
    "id": 396307144,
    "leak_pa": 0.0,
    "num_spikes": 1,
    "peak_deflection": 0.0,
    "post_noise_rms_mv": 0.0290797855705023,
    "post_vm_mv": -71.5997848510742,
    "pre_noise_rms_mv": 0.0418344028294086,
    "pre_vm_mv": -72.6872024536133,
    "slow_noise_rms_mv": 0.224046871066093,
    "slow_vm_mv": -72.6872024536133,
    "specimen_id": 314804042,
    "stimulus_absolute_amplitude": 1339.99999984979,
    "stimulus_description": "C1SSCOARSE141203[1]",
    "stimulus_duration": 0.002995,
    "stimulus_interval": 0.0,
    "stimulus_name": "Short Square",
    "stimulus_relative_amplitude": 6.7,
    "stimulus_start_time": 0.92,
    "stimulus_units": "pA",
    "sweep_number": 15,
    "vm_delta_mv": 1.08741760253906
  },
  {
    "bridge_balance_mohm": 13.1868133544922,
    "id": 396307208,
    "leak_pa": 0.0,
    "num_spikes": 0,
    "peak_deflection": 0.0,
    "post_noise_rms_mv": 0.0383689925074577,
    "post_vm_mv": -71.2715911865234,
    "pre_noise_rms_mv": 0.0471249334514141,
    "pre_vm_mv": -71.547607421875,
    "slow_noise_rms_mv": 0.289913594722748,
    "slow_vm_mv": -71.547607421875,
    "specimen_id": 314804042,
    "stimulus_absolute_amplitude": -200.000002670286,
    "stimulus_description": "C1SQCAPCHK141203[0]",
    "stimulus_duration": 7.819995,
    "stimulus_interval": 0.2,
    "stimulus_name": "Square - 0.5ms Subthreshold",
    "stimulus_relative_amplitude": 1.0,
    "stimulus_start_time": 0.12,
    "stimulus_units": "pA",
    "sweep_number": 44,
    "vm_delta_mv": 0.276016235351562
  },
  {
    "bridge_balance_mohm": 13.1868133544922,
    "id": 396307148,
    "leak_pa": 0.0,
    "num_spikes": 0,
    "peak_deflection": 0.0,
    "post_noise_rms_mv": 0.0380662567913532,
    "post_vm_mv": -71.4180374145508,
    "pre_noise_rms_mv": 0.0393418334424496,
    "pre_vm_mv": -72.6530685424805,
    "slow_noise_rms_mv": 0.327446281909943,
    "slow_vm_mv": -72.6530685424805,
    "specimen_id": 314804042,
    "stimulus_absolute_amplitude": 680.000000752301,
    "stimulus_description": "C1SSFINEST141203[0]",
    "stimulus_duration": 0.002995,
    "stimulus_interval": 0.0,
    "stimulus_name": "Short Square",
    "stimulus_relative_amplitude": 6.8,
    "stimulus_start_time": 0.92,
    "stimulus_units": "pA",
    "sweep_number": 17,
    "vm_delta_mv": 1.23503112792969
  },
  {
    "bridge_balance_mohm": 13.1868133544922,
    "id": 396307286,
    "leak_pa": 0.0,
    "num_spikes": 0,
    "peak_deflection": 0.0,
    "post_noise_rms_mv": 0.0371314808726311,
    "post_vm_mv": -71.5793533325195,
    "pre_noise_rms_mv": 0.0428820475935936,
    "pre_vm_mv": -72.6578140258789,
    "slow_noise_rms_mv": 0.200550556182861,
    "slow_vm_mv": -72.6578140258789,
    "specimen_id": 314804042,
    "stimulus_absolute_amplitude": 200.000002670286,
    "stimulus_description": "C1SSCOARSE141203[1]",
    "stimulus_duration": 0.002995,
    "stimulus_interval": 0.0,
    "stimulus_name": "Short Square",
    "stimulus_relative_amplitude": 1.0,
    "stimulus_start_time": 0.92,
    "stimulus_units": "pA",
    "sweep_number": 8,
    "vm_delta_mv": 1.07846069335938
  },
  {
    "bridge_balance_mohm": 13.1868133544922,
    "id": 396307180,
    "leak_pa": 0.0,
    "num_spikes": 0,
    "peak_deflection": -62.6562538146973,
    "post_noise_rms_mv": 0.0341227166354656,
    "post_vm_mv": -70.6016387939453,
    "pre_noise_rms_mv": 0.0371912084519863,
    "pre_vm_mv": -70.8933715820312,
    "slow_noise_rms_mv": 0.231065109372139,
    "slow_vm_mv": -70.8933715820312,
    "specimen_id": 314804042,
    "stimulus_absolute_amplitude": 29.9999990127642,
    "stimulus_description": "C1LSCOARSE141203[7]",
    "stimulus_duration": 0.999995,
    "stimulus_interval": 0.0,
    "stimulus_name": "Long Square",
    "stimulus_relative_amplitude": 1.0,
    "stimulus_start_time": 0.92,
    "stimulus_units": "pA",
    "sweep_number": 31,
    "vm_delta_mv": 0.291732788085938
  },
  {
    "bridge_balance_mohm": 13.1868133544922,
    "id": 396307152,
    "leak_pa": 0.0,
    "num_spikes": 1,
    "peak_deflection": 0.0,
    "post_noise_rms_mv": 0.0351506099104881,
    "post_vm_mv": -71.3994750976562,
    "pre_noise_rms_mv": 0.0360562764108181,
    "pre_vm_mv": -72.1028213500977,
    "slow_noise_rms_mv": 0.156277760863304,
    "slow_vm_mv": -72.1028213500977,
    "specimen_id": 314804042,
    "stimulus_absolute_amplitude": 700.000002407108,
    "stimulus_description": "C1SSFINEST141203[0]",
    "stimulus_duration": 0.002995,
    "stimulus_interval": 0.0,
    "stimulus_name": "Short Square",
    "stimulus_relative_amplitude": 7.0,
    "stimulus_start_time": 0.92,
    "stimulus_units": "pA",
    "sweep_number": 19,
    "vm_delta_mv": 0.703346252441406
  },
  {
    "bridge_balance_mohm": 13.1868133544922,
    "id": 396307156,
    "leak_pa": 0.0,
    "num_spikes": 1,
    "peak_deflection": 0.0,
    "post_noise_rms_mv": 0.0374536029994488,
    "post_vm_mv": -71.1418533325195,
    "pre_noise_rms_mv": 0.0372409746050835,
    "pre_vm_mv": -72.6826171875,
    "slow_noise_rms_mv": 0.381480127573013,
    "slow_vm_mv": -72.6826171875,
    "specimen_id": 314804042,
    "stimulus_absolute_amplitude": 700.000002407108,
    "stimulus_description": "C1SSFINEST141203[0]",
    "stimulus_duration": 0.002995,
    "stimulus_interval": 0.0,
    "stimulus_name": "Short Square",
    "stimulus_relative_amplitude": 7.0,
    "stimulus_start_time": 0.92,
    "stimulus_units": "pA",
    "sweep_number": 20,
    "vm_delta_mv": 1.54076385498047
  },
  {
    "bridge_balance_mohm": 13.1868133544922,
    "id": 396307202,
    "leak_pa": 0.0,
    "num_spikes": 21,
    "peak_deflection": 0.0,
    "post_noise_rms_mv": 0.0457834303379059,
    "post_vm_mv": -73.4913482666016,
    "pre_noise_rms_mv": 0.0368588678538799,
    "pre_vm_mv": -72.5067520141602,
    "slow_noise_rms_mv": 0.244716718792915,
    "slow_vm_mv": -72.5067520141602,
    "specimen_id": 314804042,
    "stimulus_absolute_amplitude": 230.000005152498,
    "stimulus_description": "C1LSCOARSE141203[17]",
    "stimulus_duration": 0.999995,
    "stimulus_interval": 0.0,
    "stimulus_name": "Long Square",
    "stimulus_relative_amplitude": 1.0,
    "stimulus_start_time": 0.92,
    "stimulus_units": "pA",
    "sweep_number": 41,
    "vm_delta_mv": 0.984596252441406
  },
  {
    "bridge_balance_mohm": 13.1868133544922,
    "id": 396307184,
    "leak_pa": 0.0,
    "num_spikes": 0,
    "peak_deflection": -49.4062538146973,
    "post_noise_rms_mv": 0.0367729514837265,
    "post_vm_mv": -69.3237762451172,
    "pre_noise_rms_mv": 0.0345998965203762,
    "pre_vm_mv": -69.5737457275391,
    "slow_noise_rms_mv": 0.498911887407303,
    "slow_vm_mv": -69.5737457275391,
    "specimen_id": 314804042,
    "stimulus_absolute_amplitude": 69.9999988529321,
    "stimulus_description": "C1LSCOARSE141203[9]",
    "stimulus_duration": 0.999995,
    "stimulus_interval": 0.0,
    "stimulus_name": "Long Square",
    "stimulus_relative_amplitude": 1.0,
    "stimulus_start_time": 0.92,
    "stimulus_units": "pA",
    "sweep_number": 33,
    "vm_delta_mv": 0.249969482421875
  },
  {
    "bridge_balance_mohm": 13.1868133544922,
    "id": 396307162,
    "leak_pa": 0.0,
    "num_spikes": 1,
    "peak_deflection": 0.0,
    "post_noise_rms_mv": 0.0381288826465607,
    "post_vm_mv": -71.2478179931641,
    "pre_noise_rms_mv": 0.0380029901862144,
    "pre_vm_mv": -72.5349884033203,
    "slow_noise_rms_mv": 0.447420626878738,
    "slow_vm_mv": -72.5349884033203,
    "specimen_id": 314804042,
    "stimulus_absolute_amplitude": 700.000002407108,
    "stimulus_description": "C1SSFINEST141203[0]",
    "stimulus_duration": 0.002995,
    "stimulus_interval": 0.0,
    "stimulus_name": "Short Square",
    "stimulus_relative_amplitude": 7.0,
    "stimulus_start_time": 0.92,
    "stimulus_units": "pA",
    "sweep_number": 23,
    "vm_delta_mv": 1.28717041015625
  }
]
