# Supplementary material for: Visual physiology of the layer 4 cortical circuit in silico
Source: PLoS Comput Biol. 2018 Nov 12;14(11):e1006535. doi: 10.1371/journal.pcbi.1006535 (PMC6258373; doi:10.1371/journal.pcbi.1006535)
Supplement: SI 1 — (ZIP) [file pcbi.1006535.s011.zip › SI_1/example_1/cell_models/314804042/neuronal_model.json]

{"id":473863510,"name":"Biophysical - perisomatic_Rorb-IRES2-Cre-D;Ai14(IVSCC)-168053.05.01.01","neuronal_model_template_id":329230710,"specimen_id":314804042,"well_known_files":[{"attachable_id":473863510,"attachable_type":"NeuronalModel","download_link":"/api/v2/well_known_file_download/474626638","id":474626638,"path":"/external/mousecelltypes/prod312/neuronal_model_473863510/473863510_fit.json","well_known_file_type_id":329230374,"well_known_file_type":{"id":329230374,"name":"NeuronalModelParameters"}}],"neuronal_model_template":{"description":"Biophys neuronal model template","id":329230710,"name":"Biophysical - perisomatic","well_known_files":[{"attachable_id":305094322,"attachable_type":"Product","download_link":"/api/v2/well_known_file_download/395337062","id":395337062,"path":"/external/mousecelltypes/prod210/project_in vitro Single Cell Characterization_T301/Kv3_1.mod","well_known_file_type_id":292178729,"well_known_file_type":{"id":292178729,"name":"BiophysicalModelDescription"}},{"attachable_id":305094322,"attachable_type":"Product","download_link":"/api/v2/well_known_file_download/395337293","id":395337293,"path":"/external/mousecelltypes/prod210/project_in vitro Single Cell Characterization_T301/SK.mod","well_known_file_type_id":292178729,"well_known_file_type":{"id":292178729,"name":"BiophysicalModelDescription"}},{"attachable_id":305094322,"attachable_type":"Product","download_link":"/api/v2/well_known_file_download/395337054","id":395337054,"path":"/external/mousecelltypes/prod210/project_in vitro Single Cell Characterization_T301/Kd.mod","well_known_file_type_id":292178729,"well_known_file_type":{"id":292178729,"name":"BiophysicalModelDescription"}},{"attachable_id":305094322,"attachable_type":"Product","download_link":"/api/v2/well_known_file_download/395337070","id":395337070,"path":"/external/mousecelltypes/prod210/project_in vitro Single Cell Characterization_T301/NaTa.mod","well_known_file_type_id":292178729,"well_known_file_type":{"id":292178729,"name":"BiophysicalModelDescription"}},{"attachable_id":305094322,"attachable_type":"Product","download_link":"/api/v2/well_known_file_download/395337225","id":395337225,"path":"/external/mousecelltypes/prod210/project_in vitro Single Cell Characterization_T301/NaTs.mod","well_known_file_type_id":292178729,"well_known_file_type":{"id":292178729,"name":"BiophysicalModelDescription"}},{"attachable_id":305094322,"attachable_type":"Product","download_link":"/api/v2/well_known_file_download/395337019","id":395337019,"path":"/external/mousecelltypes/prod210/project_in vitro Single Cell Characterization_T301/Im.mod","well_known_file_type_id":292178729,"well_known_file_type":{"id":292178729,"name":"BiophysicalModelDescription"}},{"attachable_id":305094322,"attachable_type":"Product","download_link":"/api/v2/well_known_file_download/395337003","id":395337003,"path":"/external/mousecelltypes/prod210/project_in vitro Single Cell Characterization_T301/Ca_HVA.mod","well_known_file_type_id":292178729,"well_known_file_type":{"id":292178729,"name":"BiophysicalModelDescription"}},{"attachable_id":305094322,"attachable_type":"Product","download_link":"/api/v2/well_known_file_download/395337050","id":395337050,"path":"/external/mousecelltypes/prod210/project_in vitro Single Cell Characterization_T301/K_T.mod","well_known_file_type_id":292178729,"well_known_file_type":{"id":292178729,"name":"BiophysicalModelDescription"}},{"attachable_id":305094322,"attachable_type":"Product","download_link":"/api/v2/well_known_file_download/395337042","id":395337042,"path":"/external/mousecelltypes/prod210/project_in vitro Single Cell Characterization_T301/Im_v2.mod","well_known_file_type_id":292178729,"well_known_file_type":{"id":292178729,"name":"BiophysicalModelDescription"}},{"attachable_id":305094322,"attachable_type":"Product","download_link":"/api/v2/well_known_file_download/395337058","id":395337058,"path":"/external/mousecelltypes/prod210/project_in vitro Single Cell Characterization_T301/Kv2like.mod","well_known_file_type_id":292178729,"well_known_file_type":{"id":292178729,"name":"BiophysicalModelDescription"}},{"attachable_id":305094322,"attachable_type":"Product","download_link":"/api/v2/well_known_file_download/395337011","id":395337011,"path":"/external/mousecelltypes/prod210/project_in vitro Single Cell Characterization_T301/CaDynamics.mod","well_known_file_type_id":292178729,"well_known_file_type":{"id":292178729,"name":"BiophysicalModelDescription"}},{"attachable_id":305094322,"attachable_type":"Product","download_link":"/api/v2/well_known_file_download/395337046","id":395337046,"path":"/external/mousecelltypes/prod210/project_in vitro Single Cell Characterization_T301/K_P.mod","well_known_file_type_id":292178729,"well_known_file_type":{"id":292178729,"name":"BiophysicalModelDescription"}},{"attachable_id":305094322,"attachable_type":"Product","download_link":"/api/v2/well_known_file_download/395337015","id":395337015,"path":"/external/mousecelltypes/prod210/project_in vitro Single Cell Characterization_T301/Ih.mod","well_known_file_type_id":292178729,"well_known_file_type":{"id":292178729,"name":"BiophysicalModelDescription"}},{"attachable_id":305094322,"attachable_type":"Product","download_link":"/api/v2/well_known_file_download/395337066","id":395337066,"path":"/external/mousecelltypes/prod210/project_in vitro Single Cell Characterization_T301/Nap.mod","well_known_file_type_id":292178729,"well_known_file_type":{"id":292178729,"name":"BiophysicalModelDescription"}},{"attachable_id":305094322,"attachable_type":"Product","download_link":"/api/v2/well_known_file_download/464138096","id":464138096,"path":"/external/mousecelltypes/prod251/project_in vitro Single Cell Characterization_T301/NaV.mod","well_known_file_type_id":292178729,"well_known_file_type":{"id":292178729,"name":"BiophysicalModelDescription"}},{"attachable_id":305094322,"attachable_type":"Product","download_link":"/api/v2/well_known_file_download/395337007","id":395337007,"path":"/external/mousecelltypes/prod210/project_in vitro Single Cell Characterization_T301/Ca_LVA.mod","well_known_file_type_id":292178729,"well_known_file_type":{"id":292178729,"name":"BiophysicalModelDescription"}}]},"specimen":{"donor_id":313403626,"ephys_result_id":314804040,"external_specimen_name":null,"failed_facet":734881840,"hemisphere":"left","id":314804042,"is_cell_specimen":true,"is_ish":false,"name":"Rorb-IRES2-Cre-D;Ai14(IVSCC)-168053.05.01.01","parent_id":314794434,"parent_x_coord":0,"parent_y_coord":0,"parent_z_coord":1,"rna_integrity_number":null,"specimen_id_path":"/313403628/314792919/314794434/314804042/","sphinx_id":47547,"structure_id":721,"tissue_ph":null,"weight":9000,"neuron_reconstructions":[{"average_bifurcation_angle_local":69.5465,"average_bifurcation_angle_remote":64.0214,"average_contraction":0.845529,"average_diameter":0.525666,"average_fragmentation":33.7619,"average_parent_daughter_ratio":0.878874,"hausdorff_dimension":1.19553,"id":325404214,"max_branch_order":10.0,"max_euclidean_distance":422.171,"max_path_distance":449.87,"number_bifurcations":30,"number_branches":63,"number_nodes":2191,"number_stems":5,"number_tips":34,"overall_depth":57.96,"overall_height":372.507,"overall_width":413.761,"scale_factor_x":0.1144,"scale_factor_y":0.1144,"scale_factor_z":0.28,"soma_surface":488.771,"specimen_id":314804042,"tags":"3D Neuron Reconstruction morphology","total_length":2637.77,"total_surface":4389.64,"total_volume":652.599,"well_known_files":[{"attachable_id":325404214,"attachable_type":"NeuronReconstruction","download_link":"/api/v2/well_known_file_download/325404216","id":325404216,"path":"/external/mousecelltypes/prod149/specimen_314804042/Rorb-IRES2-Cre-D_Ai14_IVSCC_-168053.05.01.01_325404214_m.swc","well_known_file_type_id":303941301,"well_known_file_type":{"id":303941301,"name":"3DNeuronReconstruction"}}]}]}}
