# Supplementary material for: Visual physiology of the layer 4 cortical circuit in silico
Source: PLoS Comput Biol. 2018 Nov 12;14(11):e1006535. doi: 10.1371/journal.pcbi.1006535 (PMC6258373; doi:10.1371/journal.pcbi.1006535)
Supplement: SI 1 — (ZIP) [file pcbi.1006535.s011.zip › SI_1/example_1/cell_models/314804042/Rorb-IRES2-Cre-D_Ai14_IVSCC_-168053.05.01.01_325404214_m.swc]

# generated by Vaa3D Plugin sort_neuron_swc
# source file(s): C:/neuron tracing and reconstruction/vaa3d/vaa3d_bin_msvc_64bit_v2921_a/vaa3d_bin_msvc_64bit_v2921_a/new 168053.04.01.01.swc
# id,type,x,y,z,r,pid
1 1 415.6095 417.7339 47.8951 6.2366 -1
2 4 413.4633 416.9525 48.2236 0.1144 1
3 4 412.3903 416.5624 48.3879 0.1652 2
4 4 411.3172 416.1712 48.552 0.2542 3
5 4 410.2441 415.7811 48.7166 0.3813 4
6 4 409.1001 415.7559 48.72 0.4576 5
7 4 409.1871 414.7286 47.5728 0.2587 6
8 4 408.9468 413.7368 46.8028 0.2501 7
9 4 408.4984 412.7644 46.6435 0.2908 8
10 4 408.6242 411.7382 45.6862 0.3458 9
11 4 409.0727 410.9088 44.2305 0.3686 10
12 4 409.8048 410.1068 43.4174 0.3514 11
13 4 410.4535 409.2797 43.8572 0.3085 12
14 4 411.0884 408.408 44.1526 0.2746 13
15 4 411.6181 407.415 43.7422 0.2852 14
16 4 412.0162 406.3522 43.4109 0.3197 15
17 4 412.4715 405.3181 43.0052 0.3672 16
18 4 413.0721 404.4749 41.925 0.4006 17
19 4 413.5045 403.538 40.7725 0.3955 18
20 4 413.9804 402.5095 40.8229 0.3338 19
21 4 414.533 401.5509 40.1475 0.2932 20
22 4 415.3326 400.9068 38.9242 0.3176 21
23 4 416.3394 400.972 37.6132 0.572 22
24 4 416.9869 400.3554 39.8726 0.3938 23
25 4 417.7831 400.1895 41.337 0.3185 24
26 4 418.8962 400.0431 41.5464 0.2855 25
27 4 419.9006 399.5306 41.4324 0.2954 26
28 4 420.7186 398.787 40.8402 0.3374 27
29 4 420.6717 397.6967 40.549 0.3432 28
30 4 420.6763 396.5539 40.5409 0.3432 29
31 4 420.4795 395.4293 40.5177 0.3432 30
32 4 420.2175 394.3322 40.0576 0.3926 31
33 4 420.1672 393.2317 39.3039 0.4188 32
34 4 420.0779 392.1106 38.7923 0.4195 33
35 4 420.1958 390.9849 39.1642 0.3822 34
36 4 420.1546 389.8455 39.3565 0.3316 35
37 4 420.0539 388.7209 39.8135 0.2806 36
38 4 419.8549 387.6101 40.2632 0.2297 37
39 4 419.848 386.4718 40.5278 0.2545 38
40 4 420.2507 385.4136 40.178 0.3079 39
41 4 420.4795 384.4206 38.9511 0.3813 40
42 4 420.9943 383.4002 38.9544 0.3824 41
43 4 421.4084 382.366 39.0348 0.394 42
44 4 421.8683 381.5972 37.5304 0.3957 43
45 4 422.6108 380.7655 38.134 0.3996 44
46 4 423.2708 379.856 38.1679 0.3475 45
47 4 423.6724 378.8081 37.8428 0.3077 46
48 4 424.2261 377.8289 38.281 0.283 47
49 4 424.6448 376.8485 38.7008 0.2885 48
50 4 424.6322 375.7262 38.1615 0.2701 49
51 4 424.7672 374.6154 37.7213 0.259 50
52 4 425.3072 373.6853 37.2333 0.2619 51
53 4 426.116 372.9177 36.7326 0.2598 52
54 4 426.8939 372.0929 36.4652 0.2607 53
55 4 427.6169 371.2269 36.2782 0.2477 54
56 4 428.1729 370.2499 36.568 0.2482 55
57 4 428.301 369.1997 37.119 0.268 56
58 4 428.3296 368.0866 37.1496 0.2796 57
59 4 428.476 366.9975 37.5558 0.2646 58
60 4 428.4921 365.9404 38.614 0.2382 59
61 4 428.6797 364.9795 38.04 0.2378 60
62 4 428.9897 363.9556 38.1763 0.2415 61
63 4 429.5823 362.9992 38.2914 0.2415 62
64 4 430.096 362.2213 36.759 0.2418 63
65 4 430.3202 361.1105 36.3874 0.2551 64
66 4 430.7183 360.0397 36.2569 0.2796 65
67 4 430.8579 358.9197 36.0772 0.2811 66
68 4 430.525 357.8295 35.9792 0.2924 67
69 4 430.2115 356.7541 35.4085 0.2942 68
70 4 429.9884 355.6582 35.2243 0.3032 69
71 4 429.9575 354.592 35.8677 0.2844 70
72 4 429.6738 353.5406 35.5443 0.2442 71
73 4 429.8992 352.4286 35.8708 0.2127 72
74 4 430.1532 351.327 36.101 0.2107 73
75 4 430.3842 350.2345 35.5944 0.2401 74
76 4 430.6085 349.1705 34.858 0.271 75
77 4 430.5833 348.0357 34.8202 0.2796 76
78 4 430.4552 346.91 34.9826 0.2749 77
79 4 430.1429 345.8644 35.2422 0.2669 78
80 4 429.6887 344.8828 35.9436 0.2669 79
81 4 429.4027 343.7823 35.9912 0.2617 80
82 4 429.3283 342.644 35.9752 0.2488 81
83 4 429.2654 341.5092 35.7739 0.2415 82
84 4 428.9542 340.4315 35.8243 0.2476 83
85 4 428.5435 339.3756 35.9411 0.2542 84
86 4 428.2964 338.2659 35.7216 0.241 85
87 4 428.253 337.1345 35.7787 0.2155 86
88 4 428.1935 336.002 35.887 0.2034 87
89 4 428.047 334.8694 35.7493 0.2102 88
90 4 428.1168 333.7654 35.2537 0.223 89
91 4 428.6431 332.8171 34.7704 0.2288 90
92 4 429.3054 331.8961 34.8337 0.2288 91
93 4 429.9449 330.9512 34.9664 0.2207 92
94 4 430.3202 329.8987 34.8869 0.1989 93
95 4 430.4174 328.7684 34.5817 0.1731 94
96 4 430.6279 327.6588 34.2415 0.1564 95
97 4 430.7926 326.5354 33.9646 0.1525 96
98 4 430.9494 325.4142 33.5664 0.1436 97
99 4 431.0912 324.2851 33.5502 0.1398 98
100 4 431.0478 323.1537 33.8419 0.1398 99
101 4 431.0958 322.02 33.7761 0.1683 100
102 4 431.3578 320.9114 33.7848 0.2067 101
103 4 431.8943 319.9127 33.9287 0.2647 102
104 4 432.4148 318.9209 33.4818 0.3095 103
105 4 432.9239 317.9176 33.7086 0.3281 104
106 4 433.3358 316.8571 33.9564 0.3305 105
107 4 433.4238 315.7566 34.571 0.32 106
108 4 433.3461 314.6229 34.6052 0.3283 107
109 4 433.2431 313.488 34.3664 0.3305 108
110 4 433.0887 312.3589 34.5268 0.3517 109
111 4 432.8175 311.2549 34.7973 0.3453 110
112 4 432.5212 310.1636 35.2173 0.3218 111
113 4 432.3656 309.0573 35.8081 0.2853 112
114 4 432.0648 308.1101 34.6562 0.3042 113
115 4 431.8589 307.0118 35.1266 0.3426 114
116 4 431.6495 305.8873 35.1862 0.3808 115
117 4 431.0535 304.9126 35.303 0.3813 116
118 4 430.7801 303.8086 35.5578 0.3683 117
119 4 430.2939 302.7882 35.1344 0.3556 118
120 4 430.0639 301.6831 34.7032 0.3443 119
121 4 430.0937 300.5505 34.3185 0.3686 120
122 4 430.1097 299.4168 34.0116 0.3661 121
123 4 430.2573 298.3014 34.214 0.3355 122
124 4 430.7995 297.3164 33.9262 0.2754 123
125 4 430.8773 296.1953 33.906 0.2567 124
126 4 430.5833 295.1051 34.3484 0.2754 125
127 4 430.3225 294.0137 34.8872 0.3123 126
128 4 430.0273 292.9304 35.1792 0.3354 127
129 4 429.8694 291.8069 35.0829 0.3377 128
130 4 429.8408 290.6652 35.1207 0.3305 129
131 4 429.7127 289.5327 35.0314 0.3249 130
132 4 429.5125 288.4241 35.3021 0.3178 131
133 4 429.3077 287.3534 36.1228 0.312 132
134 4 429.3672 286.3329 36.2785 0.3111 133
135 4 429.8305 285.3182 35.6964 0.3178 134
136 4 430.2378 284.2783 35.8817 0.324 135
137 4 430.5764 283.2144 36.4549 0.3305 136
138 4 430.9356 282.29 35.7034 0.3378 137
139 4 431.4768 281.4068 34.9874 0.3272 138
140 4 432.1952 280.534 35.2635 0.2932 139
141 4 432.9113 279.6497 35.4343 0.2627 140
142 4 433.6607 278.7928 35.6118 0.2629 141
143 4 434.4203 278.0069 36.3698 0.2845 142
144 4 435.3046 277.3308 36.4988 0.2924 143
145 4 436.1237 276.7164 35.4046 0.2924 144
146 4 436.9531 276.1078 34.1916 0.2924 145
147 4 437.683 275.4283 35.1582 0.2924 146
148 4 437.8969 274.3449 35.6446 0.2439 147
149 4 438.4952 273.416 35.0 0.1144 148
150 4 415.304 399.582 36.0962 0.321 23
151 4 414.6165 398.7 35.6356 0.286 150
152 4 414.1074 397.7013 35.1806 0.2956 151
153 4 413.6109 396.7049 34.594 0.3312 152
154 4 413.1922 396.0082 32.8079 0.3432 153
155 4 412.9577 395.0278 32.405 0.3337 154
156 4 413.1442 393.9204 32.4181 0.3113 155
157 4 413.6361 392.9057 32.7368 0.3051 156
158 4 414.4129 392.3119 34.0194 0.3051 157
159 4 415.3143 391.8303 33.3642 0.3199 158
160 4 415.7754 390.9952 32.1745 0.3332 159
161 4 415.4756 389.9232 31.5952 0.3367 160
162 4 414.9837 388.9348 31.0271 0.3075 161
163 4 414.3968 388.0551 30.0538 0.2597 162
164 4 414.0822 387.061 29.3129 0.2108 163
165 4 414.4048 386.1812 27.8964 0.2034 164
166 4 414.4449 385.3106 26.6983 0.2496 165
167 4 413.7802 384.6139 25.3638 0.3076 166
168 4 413.6818 383.6255 25.338 0.3634 167
169 4 414.3305 382.7652 26.1512 0.3324 168
170 4 414.3568 381.6384 26.04 0.2288 169
171 4 408.0202 415.4951 48.7203 0.483 6
172 4 406.8808 415.3944 48.722 0.5084 171
173 4 405.8214 414.9608 48.7309 0.5212 172
174 4 404.8971 414.287 48.771 0.5466 173
175 4 404.0402 413.532 48.9317 0.5212 174
176 4 403.0941 412.952 49.6079 0.4576 175
177 4 402.1812 412.4841 49.8131 0.4069 176
178 4 401.1688 411.951 49.812 0.4195 177
179 4 400.2009 411.3435 49.6801 0.394 178
180 4 399.3876 410.5873 49.0104 0.3686 179
181 4 398.5925 409.7682 48.8412 0.3559 180
182 4 397.8649 408.8988 49.2358 0.3432 181
183 4 397.111 408.0671 49.7594 0.3051 182
184 4 396.0185 407.7273 49.6936 0.3178 183
185 4 394.9077 407.7296 49.0249 0.3686 184
186 4 393.7648 407.7754 48.9742 0.4449 185
187 4 392.67 407.9813 49.4808 0.4299 186
188 4 391.5832 407.9538 49.0952 0.3868 187
189 4 390.6016 407.518 48.193 0.3358 188
190 4 389.7093 406.8533 47.6756 0.3001 189
191 4 388.8616 406.0868 47.6003 0.3025 190
192 4 387.9613 405.3878 47.5933 0.343 191
193 4 386.9763 404.8055 47.5619 0.4065 192
194 4 385.9593 404.2965 47.3673 0.455 193
195 4 384.9697 403.7679 46.8983 0.4703 194
196 4 384.0911 403.0632 46.5136 0.4602 195
197 4 383.2732 402.2636 46.4439 0.4399 196
198 4 382.4655 401.4559 46.3336 0.4272 197
199 4 381.6578 400.6494 46.2862 0.4303 198
200 4 380.8502 399.844 46.48 0.4576 199
201 4 380.4235 399.3956 45.3678 0.3814 200
202 4 379.6467 398.557 45.3474 0.2288 201
203 4 379.236 398.287 46.4797 0.3432 202
204 4 379.2497 398.8911 48.2451 0.2529 203
205 4 378.5096 398.4632 50.0976 0.2446 204
206 4 377.7866 397.8855 51.7076 0.2687 205
207 4 376.8061 397.4702 52.6896 0.2796 206
208 4 375.7102 397.2128 53.1577 0.2775 207
209 4 374.6154 396.8982 53.312 0.269 208
210 4 373.5995 396.3868 53.606 0.282 209
211 4 372.5733 395.9018 53.8331 0.295 210
212 4 371.482 395.5998 54.1478 0.3051 211
213 4 370.4398 395.228 54.8498 0.2992 212
214 4 369.3827 394.8676 55.4196 0.2796 213
215 4 368.2753 394.7292 55.923 0.2764 214
216 4 367.1897 394.9546 56.4553 0.2706 215
217 4 366.1647 395.4236 56.9215 0.2648 216
218 4 365.1099 395.7737 57.5506 0.1946 217
219 4 364.0437 396.0436 58.2845 0.1608 218
220 4 363.0118 396.4841 58.7518 0.275 219
221 4 362.0474 397.0835 59.0744 0.2843 220
222 4 361.1105 397.6887 59.6562 0.2503 221
223 4 360.1312 397.9393 60.5413 0.2065 222
224 4 359.2755 397.3627 61.3416 0.1965 223
225 4 358.7241 396.404 62.0234 0.2094 224
226 4 358.1853 395.4282 62.5694 0.2282 225
227 4 357.3948 394.6754 63.0974 0.2542 226
228 4 356.4326 394.1595 63.922 0.2801 227
229 4 355.6673 393.4136 64.3871 0.2924 228
230 4 355.1685 392.3954 64.1855 0.2718 229
231 4 354.8127 391.3796 64.6596 0.2182 230
232 4 354.3185 390.4632 65.721 0.1674 231
233 4 353.5864 390.0582 67.3389 0.1441 232
234 4 352.7455 390.4621 68.5376 0.1753 233
235 4 351.8395 391.1027 69.2101 0.2267 234
236 4 350.9838 391.8257 69.7435 0.2783 235
237 4 350.1475 392.5945 69.6993 0.2718 236
238 4 349.8341 393.655 69.8524 0.2115 237
239 4 348.8834 394.1778 69.7253 0.1414 238
240 4 347.8744 394.7063 69.4823 0.1273 239
241 4 346.8848 395.2806 69.5565 0.1522 240
242 4 345.7717 395.3756 70.1296 0.1906 241
243 4 344.6597 395.5838 70.5502 0.216 242
244 4 343.5352 395.5014 71.0214 0.2161 243
245 4 342.4358 395.3481 71.6937 0.2034 244
246 4 341.3467 395.0301 72.065 0.1907 245
247 4 340.34 394.68 73.08 0.2288 246
248 4 378.3826 397.5995 46.4792 0.3676 203
249 4 377.4983 396.8742 46.4766 0.3807 248
250 4 376.678 396.0768 46.4666 0.3692 249
251 4 375.9321 395.2097 46.4117 0.3686 250
252 4 375.1107 394.4249 46.0888 0.3686 251
253 4 374.0949 393.9444 45.5946 0.3933 252
254 4 373.0355 393.5349 45.2698 0.394 253
255 4 372.0299 393.0212 44.8274 0.394 254
256 4 371.0793 392.3989 44.4973 0.3816 255
257 4 370.0588 391.8909 44.7177 0.3688 256
258 4 368.9377 391.6793 44.5665 0.3812 257
259 4 367.8246 391.4413 44.2938 0.3939 258
260 4 366.8328 390.8716 44.2406 0.457 259
261 4 365.8924 390.2195 44.2322 0.4828 260
262 4 364.9394 389.5881 44.2014 0.5082 261
263 4 363.9865 388.9577 44.0605 0.4832 262
264 4 362.9832 388.4544 43.5207 0.4704 263
265 4 361.9891 387.9018 43.2281 0.4577 264
266 4 360.9938 387.3424 43.4375 0.4576 265
267 4 359.9871 386.839 43.937 0.445 266
268 4 358.9494 386.3597 44.0152 0.4196 267
269 4 357.9336 385.9009 43.3874 0.3941 268
270 4 356.8044 385.7499 43.1214 0.3813 269
271 4 355.6616 385.6973 43.1144 0.394 270
272 4 354.5588 385.3953 43.0825 0.394 271
273 4 353.488 384.9983 42.901 0.394 272
274 4 352.5522 384.408 42.1901 0.3686 273
275 4 351.8544 383.5054 42.0039 0.3686 274
276 4 351.0364 382.7046 41.9941 0.3686 275
277 4 350.0514 382.1235 41.9692 0.3813 276
278 4 348.9372 381.8729 41.7981 0.3686 277
279 4 347.8915 381.5148 41.0754 0.3432 278
280 4 346.8608 381.0264 40.8797 0.3051 279
281 4 345.9639 380.3239 40.8766 0.2648 280
282 4 345.0224 379.6764 40.8626 0.25 281
283 4 344.0122 379.1399 40.7929 0.2245 282
284 4 343.0581 378.5313 40.5518 0.2034 283
285 4 342.2688 377.7213 40.1178 0.2104 284
286 4 341.4279 376.9674 39.8028 0.2513 285
287 4 340.4212 376.4286 39.76 0.2949 286
288 4 339.3562 376.0111 39.76 0.3001 287
289 4 338.2854 375.6107 39.76 0.2722 288
290 4 337.2489 375.137 39.76 0.2466 289
291 4 336.3589 374.4289 39.76 0.2749 290
292 4 335.637 373.5412 39.76 0.3105 291
293 4 334.9495 372.6283 39.76 0.3278 292
294 4 334.183 371.7806 39.7594 0.3178 293
295 4 333.3158 371.0381 39.7572 0.3288 294
296 4 332.3549 370.4192 39.7446 0.3769 295
297 4 331.331 369.9113 39.6673 0.4124 296
298 4 330.3048 369.4239 39.3896 0.4237 297
299 4 329.329 368.8553 38.9385 0.3883 298
300 4 328.3875 368.2181 38.6702 0.36 299
301 4 327.4757 367.5283 38.64 0.3247 300
302 4 326.6154 366.7756 38.6406 0.2964 301
303 4 325.7117 366.08 38.6445 0.2639 302
304 4 324.6924 365.5663 38.6669 0.2572 303
305 4 323.6216 365.1682 38.7755 0.276 304
306 4 322.5565 364.7713 39.088 0.3112 305
307 4 321.5006 364.3663 39.5066 0.3397 306
308 4 320.4561 363.9178 39.7051 0.3811 307
309 4 319.51 363.2875 39.6326 0.4356 308
310 4 318.7321 362.4615 39.3523 0.4863 309
311 4 318.0572 361.5498 38.985 0.4924 310
312 4 317.3879 360.6266 38.8388 0.4764 311
313 4 316.6947 359.7171 38.9099 0.4609 312
314 4 315.9762 358.8305 39.0729 0.4736 313
315 4 315.212 357.9919 39.4201 0.4864 314
316 4 314.417 357.1785 39.6676 0.4957 315
317 4 313.6425 356.34 39.5324 0.4921 316
318 4 312.9046 355.4786 39.1768 0.4725 317
319 4 312.1381 354.6469 38.8032 0.4343 318
320 4 311.2538 353.9307 38.6481 0.3995 319
321 4 310.2517 353.3919 38.6378 0.3887 320
322 4 309.1534 353.0899 38.6254 0.4144 321
323 4 308.0186 352.9492 38.5529 0.436 322
324 4 306.91 352.7192 38.3054 0.441 323
325 4 305.8781 352.2662 37.8907 0.4282 324
326 4 304.9424 351.6267 37.5911 0.4276 325
327 4 304.1255 350.8328 37.5203 0.449 326
328 4 303.4185 349.9336 37.5214 0.4617 327
329 4 302.7722 348.9909 37.527 0.4662 328
330 4 302.2025 348.0002 37.5575 0.4617 329
331 4 301.6842 346.9821 37.6844 0.4745 330
332 4 301.1019 346.0085 38.0041 0.483 331
333 4 300.4453 345.0876 38.4062 0.4745 332
334 4 299.76 344.1758 38.6131 0.4404 333
335 4 299.0702 343.2641 38.631 0.3896 334
336 4 298.3644 342.3637 38.598 0.3473 335
337 4 297.6002 341.5183 38.463 0.3435 336
338 4 296.7124 340.8228 38.1265 0.3953 337
339 4 295.7171 340.2851 37.7236 0.4673 338
340 4 294.6933 339.784 37.5374 0.513 339
341 4 293.6694 339.2738 37.52 0.5166 340
342 4 292.681 338.7006 37.52 0.5084 341
343 4 291.752 338.0348 37.52 0.513 342
344 4 290.8826 337.2924 37.52 0.5212 343
345 4 290.0601 336.4973 37.52 0.5074 344
346 4 289.265 335.6748 37.52 0.4646 345
347 4 288.5134 334.8133 37.5194 0.4138 346
348 4 287.8498 333.8833 37.5166 0.372 347
349 4 287.2206 332.9292 37.5049 0.3559 348
350 4 286.5079 332.0368 37.4452 0.3606 349
351 4 285.7312 331.204 37.2263 0.3733 350
352 4 284.9201 330.4204 36.7702 0.3766 351
353 4 284.046 329.726 36.1777 0.3734 352
354 4 283.1034 329.1368 35.5334 0.3909 353
355 4 282.1161 328.63 34.86 0.4308 354
356 4 281.1277 328.0981 34.3644 0.4703 355
357 4 280.169 327.4803 34.1827 0.4703 356
358 4 279.2367 326.8191 34.16 0.4606 357
359 4 278.3226 326.1304 34.16 0.4693 358
360 4 277.4177 325.4302 34.16 0.5182 359
361 4 276.4808 324.7759 34.16 0.5436 360
362 4 275.5072 324.1753 34.16 0.5347 361
363 4 274.5737 323.5221 34.16 0.4859 362
364 4 273.7786 322.7075 34.16 0.4552 363
365 4 273.1003 321.7855 34.16 0.4322 364
366 4 272.4528 320.8428 34.1592 0.4272 365
367 4 271.7881 319.9127 34.1555 0.4245 366
368 4 271.0456 319.0456 34.1379 0.4372 367
369 4 270.1819 318.302 34.0435 0.4398 368
370 4 269.2244 317.6911 33.7641 0.4219 369
371 4 268.1856 317.269 33.3589 0.391 370
372 4 267.0645 317.1317 33.0954 0.3794 371
373 4 265.9331 317.0367 33.0324 0.3829 372
374 4 264.9195 316.5745 32.9958 0.3802 373
375 4 264.0466 315.8412 32.8037 0.388 374
376 4 263.112 315.2223 32.4044 0.3994 375
377 4 262.0618 314.7991 32.058 0.4073 376
378 4 261.0208 314.3415 31.9348 0.3695 377
379 4 260.1204 313.6562 31.92 0.3432 378
380 4 259.4283 312.7547 31.92 0.3683 379
381 4 258.925 311.732 31.92 0.4319 380
382 4 258.576 310.644 31.92 0.4703 381
383 4 258.2397 309.5527 31.92 0.4449 382
384 4 257.7192 308.5437 31.92 0.4003 383
385 4 256.9813 307.6777 31.9203 0.3749 384
386 4 256.0901 306.9684 31.9208 0.375 385
387 4 255.0994 306.3998 31.9236 0.3878 386
388 4 254.0698 305.9022 31.9413 0.407 387
389 4 253.062 305.3668 32.048 0.4324 388
390 4 252.1319 304.7216 32.373 0.4384 389
391 4 251.2499 304.0134 32.7981 0.4192 390
392 4 250.3518 303.3144 33.0142 0.3871 391
393 4 249.432 302.6349 33.0403 0.3686 392
394 4 248.4917 301.984 33.0408 0.3621 393
395 4 247.5948 301.2793 33.045 0.3691 394
396 4 246.913 300.3812 33.073 0.3813 395
397 4 246.5412 299.3162 33.2626 0.3813 396
398 4 246.3959 298.1962 33.6736 0.3745 397
399 4 246.2277 297.0785 34.0158 0.3821 398
400 4 245.8296 296.018 34.0626 0.4279 399
401 4 245.2439 295.0468 33.7896 0.478 400
402 4 244.5723 294.1384 33.353 0.5024 401
403 4 243.8116 293.2964 33.0775 0.4948 402
404 4 242.9513 292.5471 32.9596 0.4694 403
405 4 242.0189 291.8996 32.6813 0.4303 404
406 4 241.0934 291.2532 32.2445 0.3931 405
407 4 240.2594 290.4868 31.9768 0.3744 406
408 4 239.5227 289.6139 31.922 0.3823 407
409 4 238.8249 288.7078 31.92 0.4077 408
410 4 238.0904 287.8315 31.92 0.4401 409
411 4 237.2805 287.0262 31.9197 0.4782 410
412 4 236.4305 286.2608 31.9192 0.4957 411
413 4 235.5988 285.4749 31.9164 0.4888 412
414 4 234.7854 284.6707 31.906 0.4693 413
415 4 233.9663 283.8722 31.8637 0.4645 414
416 4 233.114 283.1171 31.6534 0.484 415
417 4 232.2091 282.4399 31.2385 0.4957 416
418 4 231.2299 281.8747 30.903 0.4888 417
419 4 230.1797 281.4274 30.8031 0.4555 418
420 4 229.134 280.9675 30.7997 0.4253 419
421 4 228.1502 280.3887 30.7994 0.4057 420
422 4 227.2796 279.6542 30.7975 0.3871 421
423 4 226.5726 278.7631 30.7852 0.3607 422
424 4 225.9 277.8387 30.7269 0.3432 423
425 4 225.0648 277.0894 30.4416 0.3708 424
426 4 224.0375 276.6547 30.0476 0.4285 425
427 4 222.9462 276.3401 30.0675 0.4576 426
428 4 221.9028 275.9088 30.4612 0.4299 427
429 4 220.9075 275.3619 30.7292 0.386 428
430 4 219.9935 274.6836 30.7406 0.3756 429
431 4 219.3174 273.7912 30.5004 0.3954 430
432 4 218.9639 272.7319 30.0583 0.3926 431
433 4 218.6756 271.6359 29.7497 0.3742 432
434 4 218.1597 270.6292 29.68 0.3615 433
435 4 217.3692 269.8204 29.68 0.3993 434
436 4 216.375 269.2782 29.6797 0.4395 435
437 4 215.358 268.7622 29.6786 0.4595 436
438 4 214.4645 268.0586 29.6713 0.4555 437
439 4 213.7633 267.1652 29.6344 0.4671 438
440 4 213.102 266.2363 29.4742 0.4904 439
441 4 212.363 265.3851 29.05 0.4957 440
442 4 211.5565 264.5912 28.6854 0.4658 441
443 4 210.7317 263.8007 28.5928 0.4149 442
444 4 209.9251 262.9907 28.6689 0.3566 443
445 4 209.1186 262.1876 28.9489 0.3154 444
446 4 208.208 261.5184 29.2177 0.3051 445
447 4 207.2264 260.9624 28.954 0.3281 446
448 4 206.2678 260.3938 28.3296 0.3662 447
449 4 205.316 259.8035 27.764 0.389 448
450 4 204.387 259.1515 27.4935 0.4018 449
451 4 203.5393 258.3873 27.4383 0.399 450
452 4 202.7751 257.5373 27.4187 0.394 451
453 4 202.0567 256.6484 27.3255 0.3784 452
454 4 201.3028 255.8007 27.0217 0.3686 453
455 4 200.4666 255.0342 26.6798 0.3686 454
456 4 199.5388 254.3856 26.7848 0.3686 455
457 4 198.6018 253.7381 27.0346 0.3445 456
458 4 197.7427 253.007 26.7708 0.3062 457
459 4 196.8904 252.2692 26.2962 0.276 458
460 4 195.9317 251.6834 25.8591 0.2834 459
461 4 194.9387 251.148 25.4038 0.3091 460
462 4 194.099 250.3987 25.2151 0.3433 461
463 4 193.4184 249.4824 25.1972 0.3559 462
464 4 192.7949 248.5237 25.1854 0.3644 463
465 4 192.1577 247.5742 25.1272 0.3772 464
466 4 191.4129 246.715 24.9248 0.3986 465
467 4 190.5675 245.9634 24.5428 0.4068 466
468 4 189.7267 245.2015 24.2012 0.3981 467
469 4 189.0025 244.3241 24.0878 0.3766 468
470 4 188.4191 243.3425 24.0755 0.3599 469
471 4 187.8334 242.361 24.0565 0.3383 470
472 4 187.06 241.5304 23.9554 0.3305 471
473 4 186.1368 240.8784 23.6239 0.3394 472
474 4 185.1907 240.2823 23.0392 0.3521 473
475 4 184.2687 239.6577 22.4062 0.347 474
476 4 183.3454 239.0182 21.8744 0.3163 475
477 4 182.3982 238.4016 21.4458 0.2961 476
478 4 181.459 237.7621 21.1324 0.3016 477
479 4 180.625 236.9922 21.2453 0.3327 478
480 4 179.8185 236.1971 21.6258 0.3525 479
481 4 178.941 235.4741 21.9047 0.3652 480
482 4 177.9709 234.8872 22.2057 0.3592 481
483 4 176.8818 234.6493 22.636 0.3463 482
484 4 175.7459 234.6138 22.9093 0.3139 483
485 4 174.6408 234.3587 22.972 0.2851 484
486 4 173.6649 233.7787 23.0171 0.2898 485
487 4 172.7863 233.0522 23.2008 0.3227 486
488 4 171.9089 232.3372 23.5858 0.3709 487
489 4 171.0383 231.6097 23.9509 0.4117 488
490 4 170.2055 230.8306 24.1494 0.4297 489
491 4 169.3967 230.0298 24.4166 0.422 490
492 4 168.5947 229.2336 24.8441 0.3991 491
493 4 167.7779 228.4408 25.132 0.3838 492
494 4 166.9119 227.696 25.1961 0.3813 493
495 4 165.9486 227.0829 25.2 0.3504 494
496 4 164.9179 226.5886 25.1997 0.3226 495
497 4 163.9386 226.0006 25.1994 0.2865 496
498 4 163.1699 225.1644 25.1975 0.2902 497
499 4 162.5075 224.2332 25.1877 0.2924 498
500 4 161.7662 223.3637 25.1462 0.3137 499
501 4 160.9551 222.5629 24.92 0.3391 500
502 4 160.1474 221.7724 24.4986 0.3645 501
503 4 159.3226 220.9899 24.1842 0.3792 502
504 4 158.4005 220.3184 24.089 0.3813 503
505 4 157.4052 219.7544 24.08 0.3813 504
506 4 156.4763 219.0897 24.08 0.3704 505
507 4 155.6309 218.321 24.08 0.3577 506
508 4 154.7397 217.6048 24.08 0.3342 507
509 4 153.7753 216.9905 24.08 0.3087 508
510 4 152.7686 216.4482 24.0803 0.2831 509
511 4 151.8202 215.811 24.0811 0.2796 510
512 4 151.0194 214.9976 24.0853 0.3129 511
513 4 150.2587 214.1431 24.1032 0.362 512
514 4 149.4544 213.3308 24.1749 0.4019 513
515 4 148.5964 212.5838 24.4712 0.4179 514
516 4 147.727 211.8619 24.8931 0.4084 515
517 4 146.9365 211.0428 25.1381 0.3621 516
518 4 146.2307 210.1448 25.0807 0.2887 517
519 4 145.4665 209.3154 24.6375 0.2345 518
520 4 144.525 208.7308 23.9929 0.2288 519
521 4 143.4782 208.2812 23.8067 0.2863 520
522 4 142.4955 207.7001 23.9106 0.3387 521
523 4 141.6775 206.9118 23.6776 0.3899 522
524 4 140.9751 206.0264 23.2506 0.394 523
525 4 140.3082 205.102 23.0317 0.3823 524
526 4 139.6904 204.1399 23.0759 0.3578 525
527 4 139.028 203.2236 23.4875 0.3441 526
528 4 138.2261 202.4285 23.9173 0.3195 527
529 4 137.2686 201.8085 24.0394 0.3059 528
530 4 136.279 201.2365 23.9515 0.2932 529
531 4 135.3638 200.5729 23.5306 0.3282 530
532 4 134.5401 199.7859 23.3173 0.3305 531
533 4 133.8194 198.8981 23.2876 0.3305 532
534 4 133.1467 197.9898 22.8595 0.2823 533
535 4 132.5736 197.0346 22.2306 0.2556 534
536 4 131.8849 196.1308 21.9187 0.2058 535
537 4 130.9319 195.505 21.9433 0.2034 536
538 4 130.0019 194.8747 22.4608 0.2034 537
539 4 129.3052 193.9835 22.8472 0.2651 538
540 4 128.6371 193.0546 22.8894 0.2793 539
541 4 128.2092 192.0021 22.5851 0.3169 540
542 4 127.9427 190.9691 23.571 0.3178 541
543 4 127.0492 190.309 24.2091 0.4576 542
544 4 126.3559 189.8857 23.1672 0.3814 543
545 4 125.5185 189.1124 22.9373 0.3559 544
546 4 124.7212 188.2932 22.8298 0.3559 545
547 4 123.9936 187.4318 22.3429 0.3559 546
548 4 123.2568 186.6573 21.3503 0.3559 547
549 4 122.3794 185.9606 20.7827 0.3559 548
550 4 121.5603 185.1633 20.7211 0.394 549
551 4 120.7561 184.3499 20.72 0.4449 550
552 4 119.9678 183.5193 20.72 0.4322 551
553 4 119.2826 182.6041 20.72 0.394 552
554 4 118.5481 181.7267 20.72 0.3432 553
555 4 117.7073 180.9511 20.72 0.3686 554
556 4 116.7715 180.2933 20.72 0.3686 555
557 4 115.9558 179.4913 20.72 0.3559 556
558 4 115.3026 178.5521 20.72 0.3178 557
559 4 114.7718 177.5385 20.72 0.3178 558
560 4 113.9426 176.7503 20.7206 0.3305 559
561 4 113.1704 176.2057 20.7239 0.3827 560
562 4 112.2468 175.5308 20.7393 0.3836 561
563 4 111.3422 174.8318 20.8261 0.3501 562
564 4 110.4583 174.1122 21.063 0.312 563
565 4 109.5664 173.4007 21.2691 0.2632 564
566 4 108.6763 172.6857 21.4334 0.2017 565
567 4 107.8196 171.9283 21.4046 0.1586 566
568 4 106.9002 171.3209 20.7239 0.1416 567
569 4 105.8424 170.9228 20.4058 0.1622 568
570 4 104.7627 170.5464 20.3899 0.1765 569
571 4 103.6407 170.3313 20.4075 0.2009 570
572 4 102.516 170.194 20.7738 0.2264 571
573 4 101.4505 169.8257 21.2038 0.2752 572
574 4 100.4498 169.2754 21.1982 0.303 573
575 4 99.4651 168.7068 20.8967 0.2934 574
576 4 98.4155 168.2595 20.7446 0.2453 575
577 4 97.289 168.0753 20.7354 0.2059 576
578 4 96.1939 167.7482 20.8124 0.2034 577
579 4 95.1674 167.2585 21.0865 0.1914 578
580 4 94.0562 166.9988 20.9818 0.1786 579
581 4 92.9713 166.6465 20.7757 0.1535 580
582 4 92.0816 165.9326 20.778 0.1773 581
583 4 91.1472 165.2863 21.0918 0.2274 582
584 4 90.2014 164.6433 21.1851 0.2908 583
585 4 89.3954 163.846 21.5404 0.3172 584
586 4 88.3424 163.4101 21.7148 0.3178 585
587 4 87.227 163.2374 21.2702 0.3052 586
588 4 86.1868 162.7981 20.8211 0.3303 587
589 4 85.2756 162.1082 20.7228 0.3557 588
590 4 84.4582 161.3086 20.7175 0.3559 589
591 4 83.696 160.4552 20.7091 0.2929 590
592 4 83.4217 159.3455 20.6192 0.2035 591
593 4 83.7408 158.3296 19.6 0.1144 592
594 4 112.9716 175.9987 21.6857 0.3463 560
595 4 112.3254 175.0755 21.84 0.294 594
596 4 112.0351 173.9818 21.8406 0.2397 595
597 4 111.7511 172.8744 21.8431 0.2185 596
598 4 111.0932 171.9581 21.8627 0.2582 597
599 4 110.3967 171.0532 22.0038 0.3204 598
600 4 109.939 170.0224 22.3846 0.3521 599
601 4 109.4909 168.9837 22.787 0.3559 600
602 4 108.7492 168.1268 22.9446 0.3559 601
603 4 107.7769 167.5342 22.9639 0.3783 602
604 4 106.7066 167.1361 22.9849 0.3925 603
605 4 105.6133 166.8055 23.1213 0.4053 604
606 4 104.5667 166.3731 23.5024 0.3954 605
607 4 103.6127 165.7645 23.8829 0.3827 606
608 4 102.7241 165.0472 23.9728 0.3358 607
609 4 101.7701 164.418 23.9137 0.2962 608
610 4 100.76 163.8826 23.9557 0.2694 609
611 4 99.829 163.2213 24.0495 0.2555 610
612 4 98.9531 162.4858 24.0951 0.2312 611
613 4 97.9642 161.916 24.1878 0.2172 612
614 4 96.8823 161.5969 24.6061 0.2044 613
615 4 95.7951 161.2857 25.0331 0.2034 614
616 4 94.9175 160.5684 25.1849 0.1914 615
617 4 94.1179 159.7504 25.1994 0.2027 616
618 4 93.2906 158.9599 25.2 0.2154 617
619 4 92.5872 158.0585 25.2 0.2161 618
620 4 92.0293 157.0609 25.2006 0.204 619
621 4 91.4189 156.0931 25.2025 0.1793 620
622 4 90.652 155.2454 25.2106 0.1658 621
623 4 89.7715 154.5166 25.2552 0.1409 622
624 4 88.9659 153.733 25.7701 0.1277 623
625 4 87.8592 153.7536 26.32 0.1144 624
626 4 127.3878 189.7118 21.6006 0.2342 543
627 4 127.7791 188.9911 20.5702 0.1568 626
628 4 127.977 187.9134 21.2559 0.1217 627
629 4 128.1051 186.8083 21.7804 0.1144 628
630 4 128.6794 185.9137 21.8638 0.121 629
631 4 129.6392 185.8794 21.0445 0.1349 630
632 4 130.5315 186.4777 20.2124 0.1478 631
633 4 131.4742 187.0943 19.9343 0.144 632
634 4 132.4946 187.1309 20.6651 0.1303 633
635 4 133.2954 186.512 21.8061 0.1173 634
636 4 133.9818 185.6346 21.8011 0.1144 635
637 4 134.8513 185.0283 20.8659 0.1144 636
638 4 135.9129 184.6473 20.5862 0.1144 637
639 4 136.6863 183.8316 20.683 0.1144 638
640 4 137.145 182.7883 20.7085 0.1144 639
641 4 137.2182 181.6523 20.6573 0.1144 640
642 4 136.3385 180.9911 20.3974 0.1144 641
643 4 135.4496 181.6672 20.72 0.1144 642
644 4 346.4764 380.3869 43.5758 0.1526 280
645 4 346.1401 379.5426 45.2712 0.1271 644
646 4 345.5555 378.561 45.418 0.1145 645
647 4 344.6986 377.8209 45.7789 0.1273 646
648 4 343.6267 377.6069 46.5976 0.1401 647
649 4 342.5639 377.3553 47.4032 0.1652 648
650 4 341.7563 376.6631 48.4263 0.1657 649
651 4 340.8926 375.9401 48.9006 0.1775 650
652 4 339.8858 375.4539 49.4724 0.1652 651
653 4 338.8448 375.2549 50.521 0.1646 652
654 4 337.7809 375.2446 51.5494 0.1538 653
655 4 336.7067 375.3018 52.498 0.1798 654
656 4 335.6164 375.5054 53.1698 0.2175 655
657 4 334.5182 375.82 53.2846 0.2408 656
658 4 333.3879 375.971 53.3708 0.2259 657
659 4 332.2542 375.8841 53.5382 0.1885 658
660 4 331.1445 376.1586 53.6413 0.164 659
661 4 330.0486 376.4652 53.7569 0.1525 660
662 4 328.94 376.511 54.3987 0.1525 661
663 4 327.8418 376.3199 55.0214 0.1506 662
664 4 326.7184 376.2273 55.4316 0.1374 663
665 4 325.5847 376.2078 55.2255 0.1246 664
666 4 324.4853 376.3691 54.565 0.1144 665
667 4 323.3916 376.6151 54.0952 0.1144 666
668 4 322.3426 377.059 54.04 0.1178 667
669 4 321.3324 377.5703 54.0921 0.1376 668
670 4 320.3829 378.0165 54.5496 0.1834 669
671 4 319.6828 378.7521 55.2241 0.2432 670
672 4 318.5948 379.0701 55.1312 0.2669 671
673 4 317.5755 379.5655 55.1396 0.2571 672
674 4 316.7004 380.0677 53.9636 0.2542 673
675 4 315.8458 380.7266 54.3424 0.2757 674
676 4 315.1228 381.5995 54.5124 0.268 675
677 4 314.2248 382.1658 53.5601 0.2551 676
678 4 313.4377 382.9483 52.9217 0.2063 677
679 4 312.4813 383.5695 52.8906 0.1668 678
680 4 311.8544 384.0408 54.88 0.1144 679
681 4 379.3618 398.12 45.3169 0.2171 202
682 4 379.0438 397.0847 45.0506 0.2155 681
683 4 379.204 396.0288 44.1857 0.2288 682
684 4 379.7725 395.1582 43.4168 0.242 683
685 4 380.5825 394.6011 42.2982 0.2474 684
686 4 381.3993 394.1721 40.6588 0.2415 685
687 4 382.3545 393.7099 39.8367 0.2347 686
688 4 383.431 393.3495 39.5895 0.2219 687
689 4 384.4595 392.9491 39.004 0.2092 688
690 4 385.3999 392.4458 37.9982 0.2034 689
691 4 386.3791 391.9493 37.3512 0.2242 690
692 4 387.4007 391.4436 37.1232 0.2623 691
693 4 388.3937 390.9014 36.7441 0.2796 692
694 4 389.294 390.2344 36.2533 0.2655 693
695 4 389.9873 389.3638 35.758 0.24 694
696 4 390.5776 388.4029 35.299 0.2288 695
697 4 391.3613 387.6158 34.8804 0.2288 696
698 4 392.3371 387.0564 34.433 0.2215 697
699 4 393.345 386.5301 34.1835 0.2161 698
700 4 394.3299 385.9501 34.088 0.2087 699
701 4 395.3492 385.4616 33.7744 0.2186 700
702 4 396.3216 384.964 33.0114 0.2441 701
703 4 397.2483 384.3794 32.2218 0.2931 702
704 4 398.1486 383.6987 31.9332 0.3256 703
705 4 399.0215 382.9597 31.9052 0.3227 704
706 4 399.8188 382.144 31.8102 0.2858 705
707 4 400.2341 381.1465 31.2612 0.2669 706
708 4 400.3554 380.1272 30.0684 0.2669 707
709 4 400.8393 379.1811 29.3429 0.2572 708
710 4 401.5474 378.2911 29.3877 0.2345 709
711 4 402.4878 377.6767 29.2006 0.2184 710
712 4 403.5574 377.8335 28.6961 0.2384 711
713 4 404.5756 378.3048 28.1753 0.2415 712
714 4 405.6704 378.2339 27.5688 0.2534 713
715 4 406.6325 377.6756 26.9805 0.2662 714
716 4 407.5752 377.0532 26.5255 0.2909 715
717 4 408.3783 376.2444 26.3754 0.3044 716
718 4 409.0132 375.2972 26.5356 0.2809 717
719 4 409.6881 374.3877 26.9416 0.2555 718
720 4 410.3642 373.4702 26.7484 0.2421 719
721 4 411.0804 372.5882 26.4272 0.278 720
722 4 411.8411 371.7348 26.3301 0.3283 721
723 4 412.5241 370.8173 26.3203 0.3792 722
724 4 413.151 369.8609 26.3197 0.3934 723
725 4 413.9667 369.0601 26.3189 0.3818 724
726 4 414.9768 368.5259 26.3144 0.3445 725
727 4 416.0591 368.1586 26.2828 0.3186 726
728 4 417.0738 367.6358 26.1223 0.3302 727
729 4 417.9432 366.9574 25.3898 0.3305 728
730 4 418.3802 365.9656 24.5244 0.3305 729
731 4 418.4272 364.9268 23.3587 0.293 730
732 4 418.2281 363.8114 22.9908 0.2924 731
733 4 418.3208 362.672 22.9393 0.2924 732
734 4 418.7623 361.6184 22.8326 0.267 733
735 4 419.2154 360.5934 22.265 0.229 734
736 4 420.0676 359.8315 22.2432 0.1781 735
737 4 421.1956 359.6782 22.4848 0.1652 736
738 4 422.136 359.6736 24.08 0.1144 737
739 4 380.0368 399.0386 46.48 0.4576 200
740 4 392.4503 408.7638 48.701 0.4322 186
741 4 391.5546 409.4754 48.6262 0.4068 740
742 4 390.7446 410.2704 48.274 0.394 741
743 4 390.1292 410.815 46.3336 0.2555 742
744 4 389.5457 411.5094 44.688 0.1694 743
745 4 389.1991 412.4726 43.5781 0.1525 744
746 4 388.92 413.5411 42.8999 0.1674 745
747 4 388.6465 414.6211 42.2834 0.178 746
748 4 388.7552 415.669 41.421 0.1615 747
749 4 389.3947 416.5498 40.8906 0.144 748
750 4 390.0983 417.4364 40.5482 0.1578 749
751 4 390.295 418.4924 39.94 0.2126 750
752 4 390.0617 419.562 39.2101 0.2958 751
753 4 389.8558 420.6591 38.6232 0.3664 752
754 4 389.9679 421.7596 38.0198 0.4112 753
755 4 390.3271 422.7846 37.1792 0.3796 754
756 4 390.835 423.7765 36.5828 0.3281 755
757 4 391.3246 424.8061 36.5327 0.2767 756
758 4 391.3761 425.9284 36.4353 0.2669 757
759 4 391.089 426.879 35.1607 0.2556 758
760 4 390.7996 427.7336 33.4407 0.2428 759
761 4 390.4518 428.7083 32.2736 0.2299 760
762 4 390.3591 429.834 31.983 0.2407 761
763 4 390.5433 430.9608 32.0734 0.2534 762
764 4 390.8053 432.0739 32.0765 0.2781 763
765 4 391.1645 433.1562 31.8752 0.2796 764
766 4 391.4116 434.2601 31.4672 0.2676 765
767 4 391.4871 435.3835 30.9809 0.2549 766
768 4 391.5843 436.5172 30.686 0.2662 767
769 4 391.7548 437.6212 30.091 0.3033 768
770 4 391.7399 438.7492 29.636 0.3051 769
771 4 391.5168 439.8463 30.1574 0.2683 770
772 4 391.3052 440.9617 30.4965 0.2178 771
773 4 391.3796 442.0736 29.8945 0.2161 772
774 4 391.3166 443.1547 28.9971 0.2409 773
775 4 390.8613 444.2003 28.8926 0.2541 774
776 4 390.5994 445.302 29.2936 0.2416 775
777 4 390.5319 446.4071 28.6017 0.2415 776
778 4 390.342 447.5305 28.3536 0.2668 777
779 4 389.8374 448.5544 28.5309 0.2924 778
780 4 389.6132 449.6767 28.5538 0.3051 779
781 4 389.3478 450.7886 28.5211 0.3051 780
782 4 389.2586 451.9269 28.3212 0.3051 781
783 4 389.5331 452.9931 27.5587 0.3051 782
784 4 389.953 454.041 27.1152 0.2924 783
785 4 390.096 455.1747 26.9539 0.2669 784
786 4 390.0708 456.3096 27.2908 0.2288 785
787 4 389.8741 457.4147 26.7512 0.2034 786
788 4 389.6098 458.5152 27.1622 0.1907 787
789 4 389.2243 459.8663 26.3494 0.2465 788
790 4 388.8685 460.9096 25.5976 0.2748 789
791 4 388.8856 462.0227 25.1664 0.3004 790
792 4 389.2254 463.0981 24.7836 0.2947 791
793 4 389.6384 464.1162 24.0285 0.2715 792
794 4 389.9141 465.1859 23.315 0.235 793
795 4 389.7768 466.3036 23.1669 0.218 794
796 4 389.8386 467.4327 23.4486 0.238 795
797 4 389.969 468.5584 23.1613 0.2747 796
798 4 389.81 469.6806 22.9076 0.2796 797
799 4 389.7688 470.8166 22.6212 0.235 798
800 4 390.0033 471.9183 22.1945 0.1951 799
801 4 390.0697 473.0406 22.58 0.1786 800
802 4 389.3741 473.8711 23.3666 0.1902 801
803 4 388.658 474.7497 23.5922 0.191 802
804 4 388.5836 475.8834 23.7726 0.2034 803
805 4 388.1775 476.9119 24.4751 0.2034 804
806 4 387.6696 477.9106 24.9782 0.2034 805
807 4 387.3881 479.0145 25.1429 0.2099 806
808 4 387.2623 480.1482 25.0096 0.2481 807
809 4 387.2749 481.2831 24.8349 0.2796 808
810 4 387.5826 482.3813 24.9421 0.2699 809
811 4 388.0459 483.4224 25.1451 0.2166 810
812 4 388.6225 484.4096 25.2109 0.1578 811
813 4 389.1659 485.4038 25.279 0.1246 812
814 4 389.4187 486.5169 25.4892 0.1144 813
815 4 389.7448 487.5957 25.5598 0.1199 814
816 4 390.3786 488.5441 25.3453 0.1486 815
817 4 390.9254 489.5405 25.2392 0.1957 816
818 4 391.2434 490.6364 25.3142 0.2662 817
819 4 391.4104 491.7621 25.5388 0.3112 818
820 4 391.4002 492.8935 25.8821 0.3184 819
821 4 391.1816 494.0067 26.1274 0.2674 820
822 4 390.8876 495.1026 26.0982 0.2194 821
823 4 390.8705 496.2375 26.2539 0.197 822
824 4 390.835 497.3426 26.7949 0.2225 823
825 4 390.4472 498.4065 26.7924 0.2512 824
826 4 389.8489 499.3709 26.4802 0.2796 825
827 4 389.2208 500.3204 26.5854 0.2764 826
828 4 388.6099 501.2642 27.0738 0.2604 827
829 4 388.0928 502.2675 27.1432 0.235 828
830 4 387.8446 503.3657 26.7176 0.2161 829
831 4 387.7405 504.4948 26.6395 0.2194 830
832 4 387.5998 505.6125 26.9097 0.2422 831
833 4 387.6753 506.7371 26.5818 0.2898 832
834 4 388.0002 507.8273 26.3141 0.3212 833
835 4 388.3914 508.8992 26.1254 0.3271 834
836 4 388.8033 509.9517 25.7118 0.3076 835
837 4 389.2174 511.0008 25.289 0.2727 836
838 4 389.5755 512.0864 25.2039 0.2439 837
839 4 389.9953 513.1401 25.2 0.2195 838
840 4 390.6291 514.0919 25.2 0.2322 839
841 4 391.2114 515.0757 25.2003 0.2521 840
842 4 391.86 515.9852 25.2011 0.2869 841
843 4 392.7775 516.667 25.2056 0.3199 842
844 4 393.6058 517.4518 25.2263 0.3744 843
845 4 394.3837 518.2846 25.3154 0.4307 844
846 4 395.2978 518.9481 25.5948 0.4576 845
847 4 396.3285 519.408 25.8216 0.4459 846
848 4 397.3924 519.7981 25.4624 0.4156 847
849 4 398.4952 520.0372 25.2025 0.4068 848
850 4 399.6392 520.0544 25.2126 0.4028 849
851 4 400.781 520.0178 25.2834 0.3781 850
852 4 401.9101 519.9171 25.5906 0.3271 851
853 4 403.0175 519.9057 26.1069 0.2841 852
854 4 404.1317 520.1345 26.3208 0.2669 853
855 4 405.2231 520.417 26.3948 0.2617 854
856 4 406.1841 520.9913 26.9097 0.2446 855
857 4 407.1096 521.537 26.199 0.219 856
858 4 407.8612 522.0827 24.5846 0.2043 857
859 4 408.4103 523.0139 25.1924 0.1914 858
860 4 408.9136 524.0378 25.2115 0.1907 859
861 4 409.147 525.1555 25.2067 0.1781 860
862 4 408.8656 526.24 25.76 0.1144 861
863 4 390.6039 411.3389 48.1779 0.3566 742
864 4 390.5547 412.46 47.6462 0.3559 863
865 4 390.4952 413.5674 46.9557 0.331 864
866 4 390.231 414.6691 46.571 0.293 865
867 4 389.9942 415.7879 46.548 0.2672 866
868 4 390.0457 416.9194 46.9353 0.2921 867
869 4 390.0331 418.0462 47.4169 0.3176 868
870 4 389.7322 419.1456 47.2021 0.3556 869
871 4 389.2723 420.1649 46.6166 0.3685 870
872 4 388.8056 421.2025 46.3445 0.3686 871
873 4 388.3777 422.1829 45.3513 0.356 872
874 4 388.0368 423.2731 45.2281 0.3432 873
875 4 387.387 424.2146 45.192 0.3305 874
876 4 386.7326 425.1253 44.6359 0.3178 875
877 4 386.0245 426.0107 44.268 0.3178 876
878 4 385.282 426.8813 44.2333 0.3432 877
879 4 384.7741 427.9063 44.1997 0.3559 878
880 4 384.567 429.0275 43.9858 0.3432 879
881 4 384.265 430.0685 43.0884 0.3051 880
882 4 383.685 430.9299 41.916 0.2669 881
883 4 382.7515 431.4745 40.9998 0.2288 882
884 4 381.8031 432.1128 40.873 0.2161 883
885 4 381.047 432.9708 40.8422 0.2415 884
886 4 380.4887 433.2786 40.5574 0.2247 885
887 4 379.4671 433.7396 40.2447 0.1924 886
888 4 378.402 434.1034 40.4729 0.1614 887
889 4 377.5211 434.8024 40.7344 0.1486 888
890 4 376.8496 435.7096 40.4844 0.1398 889
891 4 376.2479 436.6213 39.6752 0.1438 890
892 4 375.5924 437.4942 38.8623 0.1644 891
893 4 375.065 438.4689 38.2553 0.1947 892
894 4 374.6657 439.5111 37.7121 0.2034 893
895 4 374.0686 440.472 37.5424 0.2034 894
896 4 373.2918 441.3117 37.5435 0.2115 895
897 4 372.5974 442.2052 37.7194 0.2369 896
898 4 372.0585 443.2028 38.0089 0.2542 897
899 4 371.4808 444.182 37.8302 0.2501 898
900 4 370.8345 445.1132 37.4766 0.2374 899
901 4 370.2762 446.0959 37.1406 0.2247 900
902 4 369.8495 447.1324 36.6148 0.2161 901
903 4 369.4273 448.1872 36.4098 0.2161 902
904 4 368.9263 449.2133 36.37 0.2245 903
905 4 368.471 450.2578 36.2093 0.2457 904
906 4 367.9035 451.2405 35.999 0.2625 905
907 4 367.1817 452.1168 36.1917 0.2796 906
908 4 366.3363 452.8753 36.4896 0.2754 907
909 4 365.516 453.6452 36.8309 0.2543 908
910 4 364.8674 454.5581 37.3397 0.2246 909
911 4 364.3045 455.5477 37.403 0.2119 910
912 4 363.8412 456.591 37.2375 0.1992 911
913 4 363.3882 457.6389 37.2792 0.1821 912
914 4 362.974 458.6948 37.3859 0.1652 913
915 4 362.4306 459.6134 37.0185 0.1794 914
916 4 361.4697 460.2083 36.5907 0.2238 915
917 4 360.5144 460.8261 36.4112 0.2768 916
918 4 359.6862 461.58 36.0898 0.3051 917
919 4 359.4162 462.5512 35.3545 0.2844 918
920 4 359.4093 463.6552 35.3354 0.2298 919
921 4 358.906 464.6047 35.8495 0.1869 920
922 4 357.9954 465.2659 35.9901 0.1952 921
923 4 357.1156 465.9798 35.791 0.2298 922
924 4 356.4361 466.8836 35.9243 0.2505 923
925 4 355.7062 467.7438 36.318 0.2359 924
926 4 354.8608 468.4932 36.1474 0.2102 925
927 4 353.8198 468.9164 36.0522 0.2131 926
928 4 352.8805 469.5228 36.4081 0.2476 927
929 4 351.9184 470.0822 35.9341 0.2866 928
930 4 351.0536 470.8121 35.6325 0.3035 929
931 4 350.1933 471.511 34.9625 0.2822 930
932 4 349.3902 472.3187 34.9149 0.2453 931
933 4 348.8262 473.3094 34.869 0.1949 932
934 4 347.9053 473.9523 34.5229 0.1781 933
935 4 347.1743 474.7257 33.5504 0.193 934
936 4 346.465 475.6066 33.8506 0.2298 935
937 4 345.496 476.1866 34.2919 0.2415 936
938 4 344.5614 476.8341 34.4655 0.2369 937
939 4 343.5009 477.2448 34.5794 0.2034 938
940 4 342.4747 477.6623 34.8953 0.2034 939
941 4 341.6087 478.3098 34.3902 0.2224 940
942 4 340.8926 479.1964 34.4232 0.2482 941
943 4 340.1581 480.0602 34.3064 0.2614 942
944 4 339.2726 480.7511 34.1312 0.2669 943
945 4 338.3163 481.3357 33.71 0.2595 944
946 4 337.297 481.7956 33.3239 0.2384 945
947 4 336.209 481.9844 33.8027 0.2114 946
948 4 335.1874 482.4111 34.0138 0.1943 947
949 4 334.2242 483.022 34.2079 0.2001 948
950 4 333.2014 483.4475 33.7554 0.2134 949
951 4 332.1387 483.8331 33.3715 0.2264 950
952 4 331.0908 484.2072 33.8948 0.2392 951
953 4 329.9891 484.3696 34.4868 0.2523 952
954 4 328.8668 484.5652 34.51 0.2542 953
955 4 327.9139 485.1326 33.9032 0.2186 954
956 4 327.5272 486.0856 32.76 0.1144 955
957 4 380.7495 433.8506 41.6178 0.2988 885
958 4 380.7552 434.9763 41.2754 0.2784 957
959 4 380.6797 436.0939 41.1158 0.2525 958
960 4 380.3136 437.159 40.8867 0.2341 959
961 4 380.0105 438.2161 40.213 0.2288 960
962 4 379.816 439.3166 40.1349 0.2211 961
963 4 379.5643 440.4263 40.311 0.208 962
964 4 378.9569 441.3609 40.2483 0.1866 963
965 4 378.2693 442.267 40.0428 0.178 964
966 4 377.6744 443.2382 39.8028 0.1865 965
967 4 377.1631 444.2552 39.5368 0.2079 966
968 4 376.8256 445.3306 39.1524 0.2161 967
969 4 376.4607 446.406 38.8755 0.2073 968
970 4 375.9516 447.4138 39.1499 0.2034 969
971 4 375.4528 448.4205 39.6634 0.2123 970
972 4 374.9449 449.4021 40.3735 0.2344 971
973 4 374.4003 450.3676 41.0598 0.2601 972
974 4 373.85 451.3526 41.5148 0.2858 973
975 4 373.492 452.4017 41.1093 0.2924 974
976 4 373.4782 453.5182 41.3106 0.2714 975
977 4 373.1808 454.6073 41.3417 0.2456 976
978 4 372.9509 455.7067 40.8579 0.2309 977
979 4 373.0653 456.8049 40.2142 0.2177 978
980 4 373.079 457.9409 40.3046 0.2048 979
981 4 372.7861 459.0392 40.1565 0.2034 980
982 4 372.6546 460.1637 40.4922 0.2272 981
983 4 372.9131 461.2196 39.7057 0.2534 982
984 4 373.1064 462.3453 39.7205 0.2542 983
985 4 372.7941 463.3966 40.4712 0.2542 984
986 4 372.5413 464.5075 40.7011 0.2559 985
987 4 372.3102 465.608 40.5672 0.2669 986
988 4 371.8492 466.5655 39.6864 0.2693 987
989 4 371.5357 467.6626 39.7804 0.2854 988
990 4 371.3115 468.7792 39.674 0.3083 989
991 4 371.2783 469.9072 39.9708 0.3143 990
992 4 371.387 471.0168 40.5241 0.294 991
993 4 371.2692 472.1311 40.9777 0.2591 992
994 4 371.0793 473.2202 41.3644 0.2331 993
995 4 370.9798 474.2772 42.3032 0.2115 994
996 4 370.99 475.4018 42.3368 0.1987 995
997 4 370.9683 476.5046 42.1912 0.1907 996
998 4 370.648 477.5903 42.5166 0.1961 997
999 4 370.5107 478.6004 41.8214 0.2096 998
1000 4 370.9226 479.5248 41.256 0.2306 999
1001 4 371.0953 480.5772 41.4971 0.2415 1000
1002 4 371.0907 481.7121 41.3619 0.2415 1001
1003 4 371.244 482.8286 40.922 0.2415 1002
1004 4 371.4705 483.9417 40.7557 0.2495 1003
1005 4 371.6147 485.0606 40.4323 0.2542 1004
1006 4 371.9899 486.1119 40.2699 0.2372 1005
1007 4 372.2793 487.1873 40.6913 0.201 1006
1008 4 371.9464 488.2295 41.0458 0.1713 1007
1009 4 371.3115 489.1149 40.4113 0.1549 1008
1010 4 370.6034 489.9775 39.8076 0.1635 1009
1011 4 370.0451 490.887 38.8237 0.177 1010
1012 4 369.3004 491.7164 39.2557 0.1902 1011
1013 4 369.4308 492.8123 39.6791 0.1907 1012
1014 4 369.7911 493.8408 39.0852 0.1931 1013
1015 4 369.615 494.9276 38.3692 0.2061 1014
1016 4 369.4617 495.9366 37.2761 0.2233 1015
1017 4 369.8884 496.8953 36.4006 0.2368 1016
1018 4 370.4844 497.8539 36.489 0.2179 1017
1019 4 370.7933 498.9236 36.5674 0.1803 1018
1020 4 370.4615 499.8022 35.32 0.1652 1019
1021 4 369.7957 500.6567 34.9129 0.1746 1020
1022 4 369.2729 501.6246 34.328 0.178 1021
1023 4 369.1985 502.7216 33.7725 0.158 1022
1024 4 369.3907 503.8165 33.1489 0.1311 1023
1025 4 369.4914 504.9456 33.266 0.1271 1024
1026 4 368.9652 505.9294 33.0036 0.1507 1025
1027 4 368.0694 506.5838 32.3845 0.2002 1026
1028 4 367.6633 507.5802 31.6674 0.2426 1027
1029 4 368.384 508.4508 31.274 0.2796 1028
1030 4 368.8839 509.4747 31.211 0.2811 1029
1031 4 369.1951 510.5478 30.6636 0.2924 1030
1032 4 369.2843 511.686 30.5648 0.294 1031
1033 4 369.2123 512.8197 30.3052 0.3032 1032
1034 4 369.2088 513.9294 29.6915 0.2903 1033
1035 4 369.1985 515.0608 29.673 0.2796 1034
1036 4 369.0006 516.1328 29.4476 0.2866 1035
1037 4 369.6184 517.0274 29.2524 0.3152 1036
1038 4 370.3105 517.8533 29.4585 0.336 1037
1039 4 370.7178 518.8612 29.0654 0.331 1038
1040 4 371.093 519.8176 27.8762 0.3044 1039
1041 4 371.3275 520.8666 26.9713 0.281 1040
1042 4 371.6147 521.8036 28.31 0.3162 1041
1043 4 371.7794 522.8595 27.4417 0.3559 1042
1044 4 372.372 523.8376 27.44 0.3432 1043
1045 4 402.998 411.7439 49.9117 0.2104 176
1046 4 402.9065 410.6091 50.197 0.1334 1045
1047 4 402.8161 409.4754 50.4823 0.1176 1046
1048 4 402.7246 408.3405 50.7676 0.1335 1047
1049 4 402.6308 407.2068 51.0546 0.1589 1048
1050 4 402.4054 406.0903 51.214 0.1845 1049
1051 4 402.0943 404.9897 51.2406 0.1713 1050
1052 4 401.981 403.8583 51.24 0.1554 1051
1053 4 402.2384 402.7658 51.5623 0.1424 1052
1054 4 402.4626 401.6561 51.3694 0.1502 1053
1055 4 402.7795 400.6231 52.1175 0.1632 1054
1056 4 403.2817 399.6118 52.1296 0.1868 1055
1057 4 403.8675 398.6337 51.919 0.2346 1056
1058 4 404.1363 397.5549 51.3584 0.2746 1057
1059 4 404.3868 396.4498 50.983 0.3128 1058
1060 4 404.698 395.3595 50.6094 0.3066 1059
1061 4 405.2826 394.3951 50.9068 0.2706 1060
1062 4 405.9152 393.4971 50.2082 0.196 1061
1063 4 406.6909 392.8359 48.9544 0.1549 1062
1064 4 407.4379 391.9859 49.0941 0.1644 1063
1065 4 408.0625 391.0295 49.1697 0.2277 1064
1066 4 408.1277 389.9347 49.9411 0.2667 1065
1067 4 408.1586 388.7918 50.0346 0.2542 1066
1068 4 408.8107 387.9315 49.1851 0.2116 1067
1069 4 409.6401 387.1925 48.8877 0.1985 1068
1070 4 410.2453 386.251 49.469 0.2374 1069
1071 4 410.9111 385.3518 49.9341 0.2757 1070
1072 4 411.7439 384.6071 50.4924 0.302 1071
1073 4 412.6259 383.9001 50.6702 0.2893 1072
1074 4 413.6498 383.4082 50.9382 0.2764 1073
1075 4 414.5936 382.8064 50.8567 0.2595 1074
1076 4 415.3452 381.9793 51.1249 0.2269 1075
1077 4 416.098 381.1945 51.3178 0.1977 1076
1078 4 416.8095 380.3285 50.8486 0.2147 1077
1079 4 417.6801 379.6078 50.8813 0.279 1078
1080 4 418.6948 379.1811 51.4172 0.3439 1079
1081 4 419.7942 379.125 52.0374 0.3753 1080
1082 4 420.873 378.9168 52.334 0.374 1081
1083 4 421.9438 378.5679 52.7072 0.3606 1082
1084 4 422.97 378.1618 53.3828 0.3393 1083
1085 4 424.0144 377.7499 53.8605 0.3137 1084
1086 4 425.099 377.4067 53.7905 0.2882 1085
1087 4 426.1652 377.0018 53.6452 0.2534 1086
1088 4 427.1479 376.4389 53.3512 0.2234 1087
1089 4 428.1306 375.8658 53.4097 0.1876 1088
1090 4 428.8559 375.0124 53.5718 0.178 1089
1091 4 429.5903 374.1383 53.7032 0.1886 1090
1092 4 430.1692 373.1945 53.1191 0.2128 1091
1093 4 431.0592 372.5024 53.1194 0.2161 1092
1094 4 432.0122 371.8709 53.1762 0.2161 1093
1095 4 432.7283 371.0472 52.4185 0.2279 1094
1096 4 433.8094 370.7384 52.2696 0.2641 1095
1097 4 434.911 370.5061 51.7843 0.2787 1096
1098 4 436.0322 370.2899 51.6858 0.2676 1097
1099 4 437.1132 369.9399 51.9935 0.2429 1098
1100 4 438.0822 369.4868 51.0555 0.2291 1099
1101 4 439.1461 369.0716 50.9247 0.2288 1100
1102 4 440.146 368.7249 49.8683 0.2289 1101
1103 4 441.2683 368.535 49.6283 0.2418 1102
1104 4 442.2212 367.9973 50.4 0.2676 1103
1105 4 443.2554 367.629 49.6602 0.2918 1104
1106 4 444.2896 367.1943 50.1892 0.2772 1105
1107 4 445.1956 366.5021 50.2799 0.2233 1106
1108 4 445.9861 365.7093 50.1698 0.1602 1107
1109 4 447.0992 365.4828 50.26 0.1271 1108
1110 4 448.2352 365.5503 50.3171 0.1334 1109
1111 4 449.3392 365.7025 49.7078 0.1683 1110
1112 4 450.4408 365.8558 49.4334 0.1968 1111
1113 4 451.5711 365.8855 49.7924 0.2034 1112
1114 4 452.7014 365.7929 49.819 0.1971 1113
1115 4 453.7973 365.5503 49.3906 0.1907 1114
1116 4 454.835 365.1019 49.0605 0.1907 1115
1117 4 455.8737 364.6283 49.075 0.1973 1116
1118 4 456.8656 364.1821 48.5528 0.217 1117
1119 4 457.7716 363.5815 47.8545 0.2357 1118
1120 4 458.6525 362.8574 47.7058 0.2344 1119
1121 4 459.6329 362.3002 47.5488 0.2143 1120
1122 4 460.6751 361.838 47.3273 0.2106 1121
1123 4 461.715 361.3736 47.0806 0.2307 1122
1124 4 462.7926 361.0121 46.8252 0.249 1123
1125 4 463.8954 360.8336 47.161 0.2309 1124
1126 4 465.0108 360.7432 47.7226 0.1842 1125
1127 4 466.1182 360.5144 48.0301 0.1489 1126
1128 4 467.1718 360.1392 48.552 0.1398 1127
1129 4 468.2037 359.6759 48.7998 0.1485 1128
1130 4 469.1418 359.033 48.8186 0.1432 1129
1131 4 470.0158 358.3019 49.0566 0.1398 1130
1132 4 471.0145 357.7677 49.0748 0.1494 1131
1133 4 472.0579 357.2998 49.0056 0.1718 1132
1134 4 473.1367 356.9337 48.8079 0.178 1133
1135 4 474.2635 356.928 48.8564 0.1582 1134
1136 4 475.3492 356.6409 48.7452 0.1326 1135
1137 4 476.4154 356.2736 49.1112 0.1169 1136
1138 4 477.5205 356.1055 49.6658 0.1144 1137
1139 4 478.6404 356.0242 49.3231 0.1144 1138
1140 4 479.7307 356.1672 49.8988 0.1144 1139
1141 4 480.8655 356.2439 50.08 0.1262 1140
1142 4 481.8574 356.7919 49.8798 0.1519 1141
1143 4 482.7417 357.516 49.7862 0.1774 1142
1144 4 483.8251 357.8226 49.3335 0.178 1143
1145 4 484.9416 358.072 49.28 0.1144 1144
1146 3 413.7985 419.0724 49.0834 0.1403 1
1147 3 412.8765 419.705 49.6672 0.2042 1146
1148 3 411.9533 420.3376 50.2502 0.3064 1147
1149 3 411.1925 421.1522 50.7282 0.3777 1148
1150 3 410.5404 422.0845 50.9564 0.394 1149
1151 3 409.7591 422.8979 51.282 0.3422 1150
1152 3 408.7157 423.2217 51.5021 0.2744 1151
1153 3 407.8349 423.8165 51.1176 0.1144 1152
1154 3 407.4482 423.1198 51.0563 0.2532 1153
1155 3 406.3316 422.8785 50.9877 0.2542 1154
1156 3 405.1911 422.9345 51.1361 0.2795 1155
1157 3 404.086 422.9208 51.8602 0.2669 1156
1158 3 403.0907 422.3968 52.3648 0.2924 1157
1159 3 402.1068 421.9873 53.3845 0.2924 1158
1160 3 401.0235 421.8672 54.2279 0.3051 1159
1161 3 399.9252 421.5754 54.5625 0.3305 1160
1162 3 399.0432 420.9279 55.3748 0.3686 1161
1163 3 397.969 420.5413 55.5677 0.4322 1162
1164 3 396.42 420.4772 56.3914 0.3943 1163
1165 3 395.3195 420.253 56.9254 0.3814 1164
1166 3 394.2579 419.8777 57.4258 0.3939 1165
1167 3 393.2386 419.3687 57.6514 0.4067 1166
1168 3 392.2696 418.7612 57.6797 0.4194 1167
1169 3 391.3475 418.084 57.6803 0.4195 1168
1170 3 390.4335 417.3953 57.6808 0.4069 1169
1171 3 389.54 416.6803 57.6859 0.4068 1170
1172 3 388.5859 416.0499 57.7181 0.4068 1171
1173 3 387.5437 415.5889 57.9684 0.4068 1172
1174 3 386.545 415.1576 58.8311 0.3686 1173
1175 3 385.1162 414.3316 58.6634 0.178 1174
1176 3 384.106 413.8775 59.2701 0.178 1175
1177 3 383.1164 413.3295 59.4549 0.1866 1176
1178 3 382.1852 412.6888 59.6361 0.2122 1177
1179 3 381.2163 412.1111 59.584 0.2377 1178
1180 3 380.3754 411.3378 59.463 0.2542 1179
1181 3 379.498 410.6045 59.4073 0.2497 1180
1182 3 378.6434 409.8517 59.5076 0.2369 1181
1183 3 377.9158 408.9743 59.64 0.2382 1182
1184 3 377.2786 408.0248 59.64 0.2636 1183
1185 3 376.7203 407.0341 59.7982 0.2939 1184
1186 3 376.1666 406.0697 60.3562 0.3228 1185
1187 3 375.3613 405.3444 60.555 0.3417 1186
1188 3 374.4735 404.6706 60.2512 0.3559 1187
1189 3 373.7608 403.7908 60.0065 0.349 1188
1190 3 373.0458 402.9214 59.5426 0.3156 1189
1191 3 372.197 402.1755 59.2262 0.2645 1190
1192 3 371.2909 401.4799 59.1959 0.2202 1191
1193 3 370.4398 400.734 59.5395 0.2034 1192
1194 3 369.536 400.1186 60.2538 0.2262 1193
1195 3 368.6426 399.4734 60.9207 0.2646 1194
1196 3 367.8967 398.6291 60.9636 0.2796 1195
1197 3 367.3258 397.651 61.0551 0.2474 1196
1198 3 366.6337 396.8296 60.5262 0.2032 1197
1199 3 366.0251 396.094 59.0492 0.2003 1198
1200 3 365.0172 395.8881 58.7073 0.3143 1199
1201 3 363.8927 395.6959 58.7916 0.2633 1200
1202 3 362.8928 395.1593 58.592 0.2032 1201
1203 3 362.3025 394.3402 59.8951 0.152 1202
1204 3 361.8083 393.7168 61.871 0.1398 1203
1205 3 360.837 393.2237 62.6128 0.1409 1204
1206 3 360.0557 392.4492 62.0533 0.1539 1205
1207 3 359.6667 391.5386 60.9599 0.1692 1206
1208 3 358.7904 390.8465 61.4989 0.1948 1207
1209 3 357.746 390.4335 61.9097 0.2138 1208
1210 3 356.6248 390.2276 61.9982 0.1961 1209
1211 3 355.5792 389.8054 62.3386 0.1598 1210
1212 3 354.6606 389.1808 62.7626 0.1432 1211
1213 3 353.7248 388.5607 62.3428 0.1697 1212
1214 3 352.6963 388.0826 62.253 0.2212 1213
1215 3 351.7182 387.5094 62.5044 0.2677 1214
1216 3 350.8133 386.8139 62.4047 0.2878 1215
1217 3 349.9713 386.0577 62.3095 0.2613 1216
1218 3 349.1305 385.3038 62.5954 0.2058 1217
1219 3 348.1375 384.7455 62.7312 0.1559 1218
1220 3 347.1376 384.2044 62.8468 0.1398 1219
1221 3 346.3906 383.4162 63.3203 0.1491 1220
1222 3 345.8198 382.4964 64.0797 0.17 1221
1223 3 344.9526 381.7986 64.2592 0.1829 1222
1224 3 343.9104 381.389 64.0032 0.1907 1223
1225 3 342.787 381.2986 64.2958 0.1972 1224
1226 3 341.6705 381.3673 64.8726 0.228 1225
1227 3 340.5562 381.2769 65.3859 0.2607 1226
1228 3 339.5712 381.508 64.4731 0.2563 1227
1229 3 338.4741 381.6739 64.6344 0.1999 1228
1230 3 337.3324 381.7002 64.6775 0.1579 1229
1231 3 336.2124 381.4885 64.6453 0.1415 1230
1232 3 335.1165 381.1659 64.51 0.1508 1231
1233 3 333.9942 380.952 64.4932 0.1413 1232
1234 3 332.8994 380.6546 64.8133 0.1284 1233
1235 3 331.9579 380.0391 65.2582 0.1271 1234
1236 3 330.9867 379.562 64.4403 0.1398 1235
1237 3 330.0783 378.8653 64.4129 0.1525 1236
1238 3 329.2432 378.092 64.68 0.1144 1237
1239 3 385.4948 415.3578 58.7045 0.1481 1174
1240 3 384.4595 415.7227 58.4716 0.1492 1239
1241 3 383.3338 415.6758 58.1134 0.1897 1240
1242 3 382.2848 415.6678 57.0819 0.2636 1241
1243 3 381.2369 415.86 56.4827 0.3314 1242
1244 3 380.1295 416.1414 56.4925 0.3692 1243
1245 3 379.0495 416.4469 56.0501 0.361 1244
1246 3 377.9719 416.6871 55.3241 0.3154 1245
1247 3 376.8599 416.8644 54.934 0.2501 1246
1248 3 375.8829 417.3632 54.88 0.208 1247
1249 3 375.2492 418.2933 55.008 0.2034 1248
1250 3 374.8179 419.3481 55.1818 0.2388 1249
1251 3 374.0926 420.1397 55.7715 0.2636 1250
1252 3 373.3215 420.9222 55.4061 0.2861 1251
1253 3 372.491 421.6784 54.9175 0.2728 1252
1254 3 371.8641 422.6085 54.5443 0.2471 1253
1255 3 371.1422 423.4813 54.2531 0.1909 1254
1256 3 370.2922 424.2444 54.2357 0.1462 1255
1257 3 369.2912 424.7741 53.9927 0.129 1256
1258 3 368.2856 425.3175 53.9137 0.138 1257
1259 3 367.3006 425.8986 53.9972 0.1508 1258
1260 3 366.3282 426.4981 54.1321 0.1414 1259
1261 3 365.4165 427.1742 54.453 0.1285 1260
1262 3 364.3651 427.5814 54.8495 0.115 1261
1263 3 363.2486 427.7999 55.137 0.1144 1262
1264 3 362.1492 428.0974 55.389 0.1144 1263
1265 3 361.1036 428.5195 55.8516 0.1144 1264
1266 3 360.0809 429.0297 55.776 0.1144 1265
1267 3 358.978 429.3032 56.096 0.1144 1266
1268 3 357.8478 429.469 56.2078 0.1144 1267
1269 3 356.8136 429.9152 55.72 0.1144 1268
1270 3 356.5207 429.7505 56.84 0.1144 1269
1271 3 356.3434 429.5846 56.84 0.1144 1270
1272 3 356.0128 429.572 56.84 0.1144 1271
1273 3 355.6696 429.572 56.84 0.1144 1272
1274 3 355.4408 429.572 56.84 0.1144 1273
1275 3 354.831 429.381 56.84 0.1144 1274
1276 3 354.5759 429.2929 56.84 0.1144 1275
1277 3 354.4753 429.0503 56.84 0.1144 1276
1278 3 354.1824 429.0 56.84 0.1144 1277
1279 3 353.8392 429.0 56.84 0.1144 1278
1280 3 353.6104 429.0 56.84 0.1144 1279
1281 3 352.8096 429.0 56.84 0.1144 1280
1282 3 352.4664 429.0 56.84 0.1144 1281
1283 3 352.1232 429.0 56.84 0.1144 1282
1284 3 351.8178 428.9622 56.84 0.1144 1283
1285 3 351.6782 428.7586 56.84 0.1144 1284
1286 3 351.4368 428.428 56.84 0.1144 1285
1287 3 351.1062 428.4154 56.84 0.1144 1286
1288 3 351.017 428.3902 56.84 0.1144 1287
1289 3 350.2928 428.3136 56.84 0.1144 1288
1290 3 349.492 428.3136 56.84 0.1144 1289
1291 3 348.6912 428.3136 56.84 0.1144 1290
1292 3 347.8904 428.3136 56.84 0.1144 1291
1293 3 347.5472 428.3136 56.84 0.1144 1292
1294 3 347.2166 428.301 56.84 0.1144 1293
1295 3 346.9752 428.1992 56.84 0.1144 1294
1296 3 346.8482 427.983 56.84 0.1144 1295
1297 3 346.4032 427.856 56.84 0.1144 1296
1298 3 346.0978 427.8182 56.84 0.1144 1297
1299 3 346.0222 427.7794 56.84 0.1144 1298
1300 3 345.2592 427.7416 56.84 0.1144 1299
1301 3 344.4584 427.7416 56.84 0.1144 1300
1302 3 343.6576 427.7416 56.84 0.1144 1301
1303 3 343.3144 427.7416 56.84 0.1144 1302
1304 3 342.9838 427.729 56.84 0.1144 1303
1305 3 342.7676 427.602 56.84 0.1144 1304
1306 3 342.5639 427.4625 56.84 0.1144 1305
1307 3 342.501 427.2966 56.84 0.1144 1306
1308 3 342.2082 426.7886 56.84 0.1144 1307
1309 3 341.7254 426.4706 56.84 0.1144 1308
1310 3 341.5858 426.267 56.84 0.1144 1309
1311 3 341.3696 426.14 56.84 0.1144 1310
1312 3 341.0264 426.14 56.84 0.1144 1311
1313 3 340.6832 426.14 56.84 0.1144 1312
1314 3 340.4544 426.14 56.84 0.1144 1313
1315 3 339.7806 426.013 56.84 0.1144 1314
1316 3 339.196 425.7968 56.84 0.1144 1315
1317 3 338.3952 425.7968 56.84 0.1144 1316
1318 3 337.5944 425.7968 56.84 0.1144 1317
1319 3 337.1368 425.568 56.84 0.1144 1318
1320 3 397.3341 420.8925 57.2345 0.4499 1163
1321 3 396.3422 421.4279 57.0119 0.3835 1320
1322 3 395.5952 422.2275 56.8467 0.3027 1321
1323 3 394.6846 422.6451 58.1101 0.2214 1322
1324 3 393.6104 422.7583 58.9109 0.1907 1323
1325 3 392.6505 422.8361 60.1087 0.1986 1324
1326 3 391.7079 423.4459 60.5024 0.2207 1325
1327 3 390.8453 424.0842 60.9826 0.2388 1326
1328 3 390.0331 424.7169 61.6874 0.2766 1327
1329 3 389.1053 425.3506 61.7044 0.3342 1328
1330 3 388.2999 426.1549 61.9564 0.3804 1329
1331 3 387.5678 427.0277 62.097 0.4001 1330
1332 3 386.847 427.8869 62.5388 0.3945 1331
1333 3 386.0542 428.6797 63.047 0.3626 1332
1334 3 385.1722 429.3947 63.2475 0.2982 1333
1335 3 384.1575 429.8969 63.4385 0.2145 1334
1336 3 383.0467 430.0788 63.5606 0.1508 1335
1337 3 381.9393 430.1234 64.0676 0.1271 1336
1338 3 381.0229 430.2813 65.5752 0.1345 1337
1339 3 380.0231 430.279 66.3659 0.1476 1338
1340 3 378.9809 430.0754 67.1787 0.1446 1339
1341 3 377.9147 429.9976 68.0638 0.1317 1340
1342 3 376.8153 430.2218 68.3189 0.1187 1341
1343 3 375.9024 430.7824 69.0183 0.1144 1342
1344 3 375.3647 431.6163 70.3041 0.1144 1343
1345 3 374.6325 432.4057 70.9971 0.1144 1344
1346 3 373.5812 432.7798 71.1942 0.1144 1345
1347 3 372.5161 433.1161 71.7517 0.1144 1346
1348 3 371.4751 433.4891 72.4752 0.1144 1347
1349 3 370.4924 434.0553 72.7913 0.1144 1348
1350 3 369.5269 434.5999 73.4689 0.1144 1349
1351 3 368.7604 435.2794 74.7141 0.1144 1350
1352 3 368.4881 436.3479 75.4586 0.1144 1351
1353 3 368.2536 437.4656 75.6 0.1144 1352
1354 3 368.0248 437.58 74.48 0.1144 1353
1355 3 367.7194 437.6178 74.48 0.1144 1354
1356 3 367.4528 437.6944 74.48 0.1144 1355
1357 3 367.1222 437.707 74.48 0.1144 1356
1358 3 366.9574 437.771 74.48 0.1144 1357
1359 3 366.4106 438.025 74.48 0.1144 1358
1360 3 366.0674 438.4826 74.48 0.1144 1359
1361 3 365.7242 438.9402 74.48 0.1144 1360
1362 3 365.1648 439.1816 74.48 0.1144 1361
1363 3 364.6694 439.487 74.48 0.1144 1362
1364 3 364.4143 439.5751 74.48 0.1144 1363
1365 3 364.3514 439.8554 74.48 0.1144 1364
1366 3 364.1352 439.9824 74.48 0.1144 1365
1367 3 363.792 439.9824 74.48 0.1144 1366
1368 3 363.601 440.0202 74.48 0.1144 1367
1369 3 362.8768 440.0968 74.48 0.1144 1368
1370 3 362.2796 440.3004 74.48 0.1144 1369
1371 3 361.695 440.5166 74.48 0.1144 1370
1372 3 360.932 440.5544 74.48 0.1144 1371
1373 3 360.1312 440.5544 74.48 0.1144 1372
1374 3 359.4448 440.44 74.48 0.1144 1373
1375 3 359.1016 440.44 74.48 0.1144 1374
1376 3 358.7584 440.44 74.48 0.1144 1375
1377 3 358.453 440.4022 74.48 0.1144 1376
1378 3 358.3008 440.2112 74.48 0.1144 1377
1379 3 358.2116 440.0716 74.48 0.1144 1378
1380 3 357.9702 439.9698 74.48 0.1144 1379
1381 3 357.7666 439.8302 74.48 0.1144 1380
1382 3 357.6522 439.6014 74.48 0.1144 1381
1383 3 357.5378 439.3726 74.48 0.1144 1382
1384 3 357.5 439.1816 74.48 0.1144 1383
1385 3 357.3856 438.9528 74.48 0.1144 1384
1386 3 407.8188 424.019 51.3064 0.122 1153
1387 3 407.8097 425.0978 52.0808 0.1615 1386
1388 3 408.0568 426.1835 52.4297 0.1975 1387
1389 3 408.4904 427.0804 53.6399 0.2161 1388
1390 3 409.3518 427.6466 54.7467 0.2122 1389
1391 3 410.4214 427.8743 55.3812 0.1993 1390
1392 3 411.562 427.8526 55.3689 0.1907 1391
1393 3 412.6602 427.8045 55.6587 0.1953 1392
1394 3 413.6086 427.7576 57.1595 0.2034 1393
1395 3 414.4632 427.4304 58.7538 0.2034 1394
1396 3 415.3978 427.03 59.9561 0.1844 1395
1397 3 415.9321 426.4489 61.4566 0.1503 1396
1398 3 416.4492 425.6664 62.8432 0.1236 1397
1399 3 417.258 425.0292 64.0455 0.1144 1398
1400 3 417.8735 424.2089 65.1949 0.1239 1399
1401 3 418.6331 423.4333 64.965 0.1381 1400
1402 3 419.3263 422.5318 64.8533 0.1639 1401
1403 3 419.5117 421.6727 66.5792 0.1652 1402
1404 3 419.6192 420.5722 67.2932 0.1652 1403
1405 3 419.5929 420.0745 68.7666 0.1343 1404
1406 3 419.7187 419.1353 69.4949 0.1144 1405
1407 3 419.8194 418.0199 69.6805 0.1144 1406
1408 3 419.6741 417.163 71.239 0.1144 1407
1409 3 419.1044 416.567 73.0705 0.1144 1408
1410 3 418.601 415.6713 73.3211 0.1144 1409
1411 3 418.45 414.5524 73.2245 0.1144 1410
1412 3 418.736 413.5194 73.9502 0.1144 1411
1413 3 418.9328 412.412 74.2 0.1144 1412
1414 3 419.7439 420.4612 67.9395 0.1144 1404
1415 3 420.5916 420.436 69.7956 0.1144 1414
1416 3 421.2791 419.6787 70.8226 0.1144 1415
1417 3 421.667 418.6251 70.6947 0.1144 1416
1418 3 422.5776 417.9856 70.56 0.1144 1417
1419 3 423.6289 417.5646 70.56 0.1144 1418
1420 3 424.5659 416.9114 70.5124 0.1144 1419
1421 3 425.457 416.1975 70.49 0.1144 1420
1422 3 426.2853 415.4356 70.8652 0.1144 1421
1423 3 427.0403 414.6382 71.6148 0.1144 1422
1424 3 427.9544 414.033 72.0703 0.1144 1423
1425 3 429.0275 413.6441 71.9662 0.1144 1424
1426 3 430.1303 413.3501 71.8528 0.1144 1425
1427 3 431.248 413.1224 71.685 0.1144 1426
1428 3 432.3805 412.9932 71.68 0.1144 1427
1429 3 433.5142 412.8868 71.6808 0.1144 1428
1430 3 434.5324 412.4406 71.7391 0.1144 1429
1431 3 435.4945 412.0139 72.2338 0.1144 1430
1432 3 436.4383 412.3068 73.3625 0.1144 1431
1433 3 437.3352 412.9142 74.0751 0.1144 1432
1434 3 438.0868 413.7356 74.1944 0.1144 1433
1435 3 438.5982 414.7114 74.797 0.1144 1434
1436 3 439.3829 415.3898 74.4419 0.1144 1435
1437 3 440.1963 416.1552 74.4554 0.1144 1436
1438 3 441.0623 416.8942 74.6698 0.1144 1437
1439 3 442.0222 417.5062 74.5402 0.1144 1438
1440 3 443.0632 417.9673 74.6544 0.1144 1439
1441 3 444.1694 418.0451 75.1596 0.1144 1440
1442 3 445.1304 417.568 75.994 0.126 1441
1443 3 445.914 416.8358 76.9563 0.1517 1442
1444 3 445.9312 415.7296 77.56 0.2288 1443
1445 3 415.9687 415.4985 47.9427 0.1671 1
1446 3 416.1037 414.3625 47.9735 0.2466 1445
1447 3 416.2627 413.23 47.9956 0.3358 1446
1448 3 416.6173 412.1523 48.0917 0.4021 1447
1449 3 417.5257 411.7576 48.4282 0.4744 1448
1450 3 418.2544 412.5676 48.2748 0.5529 1449
1451 3 418.8527 413.5388 48.4341 0.5944 1450
1452 3 419.4453 414.517 48.4744 0.5504 1451
1453 3 420.0116 415.5065 48.2524 0.4289 1452
1454 3 420.7529 416.2009 49.4525 0.3193 1453
1455 3 421.5617 415.6632 50.8864 0.2924 1454
1456 3 422.557 415.0993 50.9564 0.3305 1455
1457 3 423.3978 414.3236 50.9384 0.3432 1456
1458 3 423.7513 412.8044 50.5532 0.3082 1457
1459 3 423.9939 411.713 50.036 0.3252 1458
1460 3 424.2078 410.5988 49.8425 0.3283 1459
1461 3 424.5018 409.4948 49.84 0.3432 1460
1462 3 424.7386 408.376 49.84 0.3485 1461
1463 3 424.8805 407.2468 49.8394 0.3401 1462
1464 3 424.8747 406.1028 49.8369 0.302 1463
1465 3 425.2728 405.1968 50.0189 0.1144 1464
1466 3 424.8336 404.6328 49.8145 0.3305 1465
1467 3 424.7878 403.4911 49.6647 0.3813 1466
1468 3 424.8827 402.3894 48.9418 0.3686 1467
1469 3 424.8976 401.25 48.7206 0.3432 1468
1470 3 424.9914 400.1094 48.7138 0.3178 1469
1471 3 425.3907 399.0375 48.6842 0.3178 1470
1472 3 425.8815 398.3339 48.4154 0.2373 1471
1473 3 426.6033 397.4954 47.8341 0.1723 1472
1474 3 427.4018 396.7586 46.9574 0.1538 1473
1475 3 428.2209 396.1283 45.8382 0.1461 1474
1476 3 428.7415 395.8732 43.713 0.1748 1475
1477 3 428.5332 395.5998 41.2194 0.2314 1476
1478 3 428.0287 394.9877 39.2526 0.2627 1477
1479 3 427.5242 394.1572 37.8067 0.2496 1478
1480 3 426.6388 393.7431 36.7808 0.22 1479
1481 3 426.0691 394.4478 35.3665 0.2161 1480
1482 3 426.2327 395.371 33.8271 0.2161 1481
1483 3 426.839 396.2862 33.0991 0.1917 1482
1484 3 427.173 397.3043 32.1255 0.1785 1483
1485 3 426.2086 397.6613 31.0895 0.178 1484
1486 3 425.147 397.8088 30.1087 0.178 1485
1487 3 424.0751 398.207 30.1328 0.1525 1486
1488 3 423.8772 398.4907 30.9498 0.1898 1487
1489 3 423.7982 399.1622 32.9034 0.2577 1488
1490 3 424.5281 399.7136 34.0721 0.2852 1489
1491 3 425.3941 400.3668 34.1239 0.2867 1490
1492 3 425.7385 401.4079 33.9018 0.2796 1491
1493 3 425.6504 402.418 32.8714 0.2915 1492
1494 3 425.4753 403.276 31.0761 0.3177 1493
1495 3 425.8197 404.0276 29.5274 0.3238 1494
1496 3 426.6148 404.7655 28.8075 0.3109 1495
1497 3 427.5117 405.4576 28.8081 0.2981 1496
1498 3 428.5538 405.8912 28.8044 0.2996 1497
1499 3 429.6075 406.1406 28.054 0.2903 1498
1500 3 430.6885 406.3259 27.4165 0.272 1499
1501 3 431.8085 406.5318 27.4624 0.2749 1500
1502 3 432.7249 407.0993 27.0698 0.3056 1501
1503 3 433.1848 408.0488 26.1993 0.3267 1502
1504 3 433.266 409.115 25.2784 0.2941 1503
1505 3 432.9948 410.1881 24.7352 0.2516 1504
1506 3 432.7489 411.2943 24.8735 0.2318 1505
1507 3 433.195 412.2839 24.9749 0.2612 1506
1508 3 434.1846 412.8113 24.8755 0.2892 1507
1509 3 435.1948 413.3386 24.6268 0.2924 1508
1510 3 436.1569 413.9255 24.1576 0.3037 1509
1511 3 437.1785 414.3374 23.429 0.3051 1510
1512 3 438.2435 414.5158 22.5224 0.3279 1511
1513 3 439.3738 414.6279 22.3012 0.3189 1512
1514 3 440.3187 415.2217 22.7391 0.3416 1513
1515 3 441.2111 415.9298 22.9718 0.3313 1514
1516 3 442.1869 416.5201 23.1594 0.3305 1515
1517 3 443.0872 417.1493 23.9243 0.2946 1516
1518 3 443.9807 417.3266 25.5822 0.268 1517
1519 3 444.4417 416.424 24.5874 0.2161 1518
1520 3 444.5584 415.5008 22.96 0.1144 1519
1521 3 423.1473 398.2115 29.5196 0.1764 1487
1522 3 422.1554 398.6291 28.6143 0.1909 1521
1523 3 421.3043 398.2916 27.027 0.2297 1522
1524 3 421.27 397.8958 24.5543 0.2458 1523
1525 3 422.1966 398.0422 23.5777 0.2616 1524
1526 3 423.2411 398.3831 23.3551 0.2433 1525
1527 3 424.3199 398.5845 22.7268 0.2288 1526
1528 3 425.3152 399.0272 22.9102 0.2407 1527
1529 3 426.2716 399.5672 22.9631 0.2741 1528
1530 3 427.2977 399.3967 22.4496 0.2996 1529
1531 3 428.3182 398.9128 22.0772 0.2902 1530
1532 3 429.3604 398.4518 22.1413 0.2555 1531
1533 3 430.3396 397.8832 22.4949 0.2078 1532
1534 3 431.3475 397.3661 22.4442 0.1993 1533
1535 3 432.3622 396.9852 23.0745 0.2398 1534
1536 3 433.2202 396.4978 24.4423 0.3104 1535
1537 3 433.4685 395.514 24.9379 0.3305 1536
1538 3 433.0829 394.5084 25.6004 0.3004 1537
1539 3 432.9502 393.4056 25.9913 0.2458 1538
1540 3 433.4433 392.3897 26.2363 0.2415 1539
1541 3 433.4708 391.3052 27.0808 0.2541 1540
1542 3 432.8896 390.3328 27.44 0.2288 1541
1543 3 425.4307 398.1578 48.7099 0.2815 1471
1544 3 425.6229 397.0366 48.4338 0.2796 1543
1545 3 425.9558 395.9453 48.6228 0.2545 1544
1546 3 426.426 394.9248 49.14 0.2542 1545
1547 3 427.0083 393.941 49.2153 0.2416 1546
1548 3 427.7164 393.0532 49.56 0.2288 1547
1549 3 426.9488 392.1163 51.1277 0.1346 1548
1550 3 426.307 391.3349 52.4367 0.1271 1549
1551 3 425.6652 390.5524 53.7452 0.1449 1550
1552 3 425.0154 389.7116 54.7599 0.1884 1551
1553 3 424.2181 388.9245 55.1205 0.2397 1552
1554 3 423.4505 388.0803 55.16 0.2908 1553
1555 3 422.7011 387.2417 55.5904 0.3051 1554
1556 3 422.2252 386.2304 55.732 0.2958 1555
1557 3 421.5068 385.3861 55.979 0.2736 1556
1558 3 420.7254 384.5567 56.1674 0.2952 1557
1559 3 419.9613 383.7068 56.2148 0.3338 1558
1560 3 419.3321 382.7687 56.5547 0.3724 1559
1561 3 418.9031 381.7162 56.6857 0.3715 1560
1562 3 418.4969 380.6694 57.1701 0.3582 1561
1563 3 417.8403 379.7863 57.8648 0.3451 1562
1564 3 417.0475 378.9717 57.8752 0.3212 1563
1565 3 416.4824 377.9868 57.696 0.2829 1564
1566 3 415.8749 377.043 58.1832 0.2441 1565
1567 3 415.0043 376.3405 58.7278 0.2534 1566
1568 3 414.1108 375.6381 59.0425 0.2781 1567
1569 3 413.1956 374.962 59.3289 0.2916 1568
1570 3 412.2404 374.3408 59.593 0.2684 1569
1571 3 411.3435 373.6327 59.5781 0.231 1570
1572 3 410.4718 373.0401 60.3968 0.2161 1571
1573 3 409.6447 372.3377 61.04 0.2255 1572
1574 3 408.9846 371.4145 61.2567 0.2094 1573
1575 3 408.813 370.3139 61.364 0.1835 1574
1576 3 408.7661 369.1825 61.7462 0.1579 1575
1577 3 408.1964 368.2444 62.092 0.1627 1576
1578 3 407.3063 367.5683 62.5792 0.1652 1577
1579 3 406.3271 367.0879 63.3909 0.1652 1578
1580 3 405.6647 366.1955 63.31 0.1431 1579
1581 3 405.1956 365.1545 63.2565 0.1398 1580
1582 3 404.666 364.1546 63.6177 0.1511 1581
1583 3 403.983 363.2406 63.7305 0.1867 1582
1584 3 403.1776 362.4409 64.0674 0.2021 1583
1585 3 402.3311 361.6779 64.2919 0.192 1584
1586 3 401.512 360.9034 64.7595 0.156 1585
1587 3 400.7981 360.0294 65.2 0.1289 1586
1588 3 400.2318 359.049 65.5956 0.1271 1587
1589 3 399.5203 358.1567 65.6393 0.1511 1588
1590 3 398.8762 357.4474 67.1286 0.1906 1589
1591 3 398.3408 356.4704 67.76 0.2288 1590
1592 3 428.0951 392.5636 48.6256 0.2608 1548
1593 3 428.7334 391.7296 47.5773 0.2968 1592
1594 3 429.3226 390.9002 46.3352 0.3146 1593
1595 3 429.7642 390.5753 44.0191 0.2977 1594
1596 3 430.0239 389.6544 43.1749 0.2805 1595
1597 3 430.1966 389.0321 45.3636 0.267 1596
1598 3 430.875 388.1134 45.5417 0.2799 1597
1599 3 431.5099 387.1811 45.0993 0.3058 1598
1600 3 431.8657 386.0943 45.1108 0.3308 1599
1601 3 432.2387 385.0155 45.2413 0.3432 1600
1602 3 432.4331 383.9195 45.8749 0.3441 1601
1603 3 432.5864 382.8876 46.9652 0.357 1602
1604 3 432.4892 381.7505 47.0392 0.3686 1603
1605 3 432.2821 380.6557 46.8821 0.3644 1604
1606 3 432.392 379.6307 45.7741 0.3331 1605
1607 3 432.6196 378.5485 45.8368 0.3013 1606
1608 3 433.0806 377.5543 46.4176 0.2924 1607
1609 3 433.5417 376.519 46.1412 0.2966 1608
1610 3 434.1331 375.5546 45.724 0.3051 1609
1611 3 434.6765 374.6074 44.9694 0.3108 1610
1612 3 435.2943 373.7288 44.5362 0.3236 1611
1613 3 436.1191 372.9715 45.0556 0.3425 1612
1614 3 436.9199 372.1878 45.4236 0.3495 1613
1615 3 437.3569 371.1891 45.0943 0.3363 1614
1616 3 437.3134 370.1069 44.3663 0.3025 1615
1617 3 437.2322 368.9983 43.8348 0.2725 1616
1618 3 437.6875 368.1472 42.9114 0.2587 1617
1619 3 437.8546 367.1691 42.7252 0.263 1618
1620 3 437.723 366.0365 42.7711 0.2669 1619
1621 3 437.5194 364.912 42.8254 0.2573 1620
1622 3 437.8214 363.8744 42.3604 0.2542 1621
1623 3 438.2447 362.8368 41.8051 0.2542 1622
1624 3 438.6737 361.8266 41.0164 0.2876 1623
1625 3 439.2766 360.8897 41.4098 0.3151 1624
1626 3 439.8337 359.8967 41.2846 0.3292 1625
1627 3 439.9664 358.7698 41.2902 0.3062 1626
1628 3 440.2993 357.8329 39.9602 0.2532 1627
1629 3 441.052 357.0252 39.3431 0.202 1628
1630 3 441.3541 356.0048 40.2144 0.1643 1629
1631 3 441.3209 354.9294 39.3439 0.1525 1630
1632 3 441.1607 353.8198 39.6567 0.1525 1631
1633 3 441.4593 352.7215 39.7398 0.1525 1632
1634 3 441.4936 351.5867 39.597 0.1567 1633
1635 3 441.6046 350.4701 39.1633 0.1706 1634
1636 3 441.7167 349.3387 39.0303 0.1891 1635
1637 3 441.6961 348.197 38.9049 0.2089 1636
1638 3 441.6469 347.0576 38.6932 0.2161 1637
1639 3 441.5531 345.9273 38.3387 0.2105 1638
1640 3 441.6103 344.8165 37.861 0.1978 1639
1641 3 441.9741 343.7537 37.5169 0.1963 1640
1642 3 442.3448 342.6829 37.4209 0.2091 1641
1643 3 442.3859 341.5618 37.5418 0.2275 1642
1644 3 442.2258 340.4372 37.7535 0.2472 1643
1645 3 442.0691 339.3047 37.6796 0.26 1644
1646 3 441.9432 338.1813 37.9327 0.2549 1645
1647 3 441.8814 337.0556 38.337 0.2293 1646
1648 3 441.9203 335.9162 38.386 0.197 1647
1649 3 442.0759 334.7973 38.0394 0.1713 1648
1650 3 442.3436 333.7002 37.7381 0.1652 1649
1651 3 442.7051 332.6203 37.9025 0.1789 1650
1652 3 443.1284 331.5667 38.2306 0.2045 1651
1653 3 443.6524 330.5782 38.7545 0.2161 1652
1654 3 444.2541 329.6253 38.988 0.2019 1653
1655 3 444.8547 328.6529 38.9189 0.1765 1654
1656 3 445.3535 327.629 38.7934 0.151 1655
1657 3 445.9198 326.6486 38.8388 0.1398 1656
1658 3 446.5318 325.6957 39.1969 0.1469 1657
1659 3 447.121 324.7233 39.3092 0.1741 1658
1660 3 447.6289 323.7085 39.4386 0.2051 1659
1661 3 448.0762 322.6663 39.8 0.2161 1660
1662 3 448.6276 321.6734 39.9552 0.2161 1661
1663 3 449.3014 320.7536 40.0988 0.2238 1662
1664 3 449.9993 319.8498 40.1106 0.2677 1663
1665 3 450.6079 318.8866 40.1705 0.3319 1664
1666 3 451.0334 317.8364 40.4202 0.3958 1665
1667 3 451.2977 316.7278 40.6174 0.4195 1666
1668 3 451.4807 315.601 40.7784 0.4035 1667
1669 3 451.2451 314.5394 41.169 0.3686 1668
1670 3 450.7989 313.4949 41.2482 0.3384 1669
1671 3 450.2395 312.5053 41.3784 0.3032 1670
1672 3 450.2223 311.4529 41.9695 0.231 1671
1673 3 450.434 310.4908 43.3527 0.1578 1672
1674 3 450.5678 309.3765 43.344 0.1278 1673
1675 3 450.6754 308.3824 42.0333 0.1424 1674
1676 3 450.2715 307.5289 40.5927 0.1836 1675
1677 3 450.2326 306.4021 41.0698 0.2706 1676
1678 3 450.1834 305.2672 41.2404 0.3562 1677
1679 3 450.2578 304.1301 41.2196 0.397 1678
1680 3 450.3653 303.0021 41.5167 0.3911 1679
1681 3 450.2933 301.8741 41.797 0.3656 1680
1682 3 449.9363 300.8526 41.2317 0.348 1681
1683 3 449.6183 299.7966 41.032 0.3117 1682
1684 3 449.5199 298.7064 41.6198 0.2748 1683
1685 3 449.5462 297.6345 42.0174 0.2669 1684
1686 3 449.417 296.5465 42.0927 0.2669 1685
1687 3 449.2294 295.4735 42.9265 0.2612 1686
1688 3 448.9228 294.5034 44.0342 0.2405 1687
1689 3 448.4366 293.571 44.4884 0.2135 1688
1690 3 447.916 292.5563 44.338 0.2034 1689
1691 3 447.288 291.6411 43.8612 0.2272 1690
1692 3 446.716 290.6858 43.3367 0.2801 1691
1693 3 446.0456 289.8896 42.28 0.3432 1692
1694 3 426.1617 404.5767 50.5719 0.1883 1465
1695 3 427.117 403.9613 50.904 0.2277 1694
1696 3 428.1042 403.3847 50.9527 0.2658 1695
1697 3 429.0606 402.7566 50.9345 0.2916 1696
1698 3 430.1177 402.3288 50.7637 0.2924 1697
1699 3 431.2411 402.1126 50.7987 0.2675 1698
1700 3 432.289 401.6733 51.1 0.2296 1699
1701 3 433.2591 401.0795 51.3962 0.2039 1700
1702 3 434.2681 400.5567 51.7244 0.2034 1701
1703 3 435.3263 400.3394 52.6333 0.241 1702
1704 3 436.4074 400.019 52.1956 0.2795 1703
1705 3 437.5091 399.8829 51.515 0.3177 1704
1706 3 438.5902 399.5077 51.5284 0.3305 1705
1707 3 439.6335 399.0592 51.858 0.3559 1706
1708 3 440.7191 398.8178 51.203 0.3432 1707
1709 3 441.8574 398.7343 51.0051 0.3305 1708
1710 3 442.9831 398.5467 51.2 0.2924 1709
1711 3 444.0402 398.2825 52.0472 0.3051 1710
1712 3 445.1087 398.0376 52.8514 0.3178 1711
1713 3 446.192 397.699 53.1938 0.3559 1712
1714 3 447.2662 397.3043 53.1815 0.3432 1713
1715 3 448.289 396.7941 53.0788 0.3178 1714
1716 3 449.0738 396.221 53.1731 0.2584 1715
1717 3 450.1423 395.8629 53.1829 0.2511 1716
1718 3 451.2428 395.5552 53.1174 0.2542 1717
1719 3 452.2129 394.9694 53.0362 0.2247 1718
1720 3 453.0354 394.2441 52.3359 0.1762 1719
1721 3 454.0353 393.8128 51.6242 0.1432 1720
1722 3 454.9985 393.4937 52.7271 0.1652 1721
1723 3 455.8829 393.3324 54.4393 0.2303 1722
1724 3 456.9902 393.56 54.8691 0.2938 1723
1725 3 458.053 393.9742 54.9452 0.3312 1724
1726 3 459.0323 394.4832 55.6693 0.3425 1725
1727 3 460.0848 394.7246 56.4029 0.3292 1726
1728 3 461.0881 394.1972 56.5079 0.3153 1727
1729 3 461.9781 393.528 56.4245 0.308 1728
1730 3 463.1004 393.433 56.3203 0.3216 1729
1731 3 464.2146 393.6447 56.3604 0.3267 1730
1732 3 465.2602 393.9181 57.1967 0.3098 1731
1733 3 466.2189 394.3402 58.1756 0.2798 1732
1734 3 467.2485 394.6903 58.133 0.2588 1733
1735 3 468.3616 394.6617 58.0006 0.2718 1734
1736 3 469.4644 394.6583 58.7345 0.2898 1735
1737 3 470.5421 394.7864 59.383 0.2998 1736
1738 3 471.6186 395.0667 59.9124 0.2762 1737
1739 3 472.7294 395.125 60.4206 0.2431 1738
1740 3 473.8654 395.0392 60.335 0.2231 1739
1741 3 474.998 394.9752 60.2686 0.2221 1740
1742 3 476.1385 394.9957 60.3142 0.2288 1741
1743 3 477.2791 395.0415 60.3151 0.2288 1742
1744 3 478.4185 395.0369 60.4898 0.2413 1743
1745 3 479.5568 395.0529 60.5497 0.2542 1744
1746 3 480.6813 395.2451 60.615 0.2478 1745
1747 3 481.8013 395.3561 60.9255 0.2216 1746
1748 3 482.9236 395.2165 61.2637 0.2102 1747
1749 3 484.0539 395.0987 61.3718 0.2298 1748
1750 3 485.1395 395.3012 61.7487 0.2415 1749
1751 3 486.0719 395.0575 62.5257 0.2061 1750
1752 3 486.6027 394.2167 63.7731 0.1526 1751
1753 3 486.5775 393.1585 64.533 0.1206 1752
1754 3 486.1908 392.1094 65.0336 0.1144 1753
1755 3 485.9735 390.9998 65.219 0.1144 1754
1756 3 485.5857 389.9335 65.329 0.1144 1755
1757 3 485.2242 388.865 65.7591 0.1144 1756
1758 3 484.9599 387.7782 66.3373 0.1144 1757
1759 3 484.9347 386.6697 66.9606 0.1144 1758
1760 3 484.873 385.5383 67.2946 0.1246 1759
1761 3 484.5938 384.4538 67.804 0.1374 1760
1762 3 484.1797 383.4173 68.4135 0.1501 1761
1763 3 483.8193 382.3626 69.0365 0.1421 1762
1764 3 483.9154 381.2574 69.4938 0.1398 1763
1765 3 484.0996 380.142 69.923 0.1398 1764
1766 3 483.888 379.1136 70.9411 0.1512 1765
1767 3 484.1408 378.092 71.96 0.1144 1766
1768 3 449.6904 396.6889 51.8938 0.2217 1715
1769 3 450.7738 396.4006 51.6163 0.2476 1768
1770 3 451.753 395.9167 50.9172 0.2638 1769
1771 3 452.6636 395.2589 50.5061 0.2766 1770
1772 3 453.5422 394.5313 50.3096 0.2895 1771
1773 3 454.2561 393.647 50.3843 0.3127 1772
1774 3 454.8315 392.6677 50.1469 0.328 1773
1775 3 455.3692 391.6621 49.924 0.3408 1774
1776 3 456.0602 390.7584 50.0422 0.312 1775
1777 3 456.5693 389.7928 49.3618 0.2727 1776
1778 3 457.0028 388.7472 49.0378 0.2233 1777
1779 3 457.7956 387.9464 49.1862 0.2051 1778
1780 3 458.6971 387.2497 49.005 0.1808 1779
1781 3 459.6992 386.7029 49.0893 0.1663 1780
1782 3 460.7208 386.2258 48.6517 0.1769 1781
1783 3 461.8065 385.8804 48.7542 0.202 1782
1784 3 462.8601 385.4411 48.573 0.2283 1783
1785 3 463.9217 385.0704 48.0679 0.2163 1784
1786 3 465.0063 384.7867 47.5121 0.2035 1785
1787 3 466.0656 384.384 47.88 0.2288 1786
1788 3 424.5304 414.5181 48.6119 0.4049 1457
1789 3 425.6149 414.3488 48.4985 0.3843 1788
1790 3 426.7326 414.3511 47.9606 0.3226 1789
1791 3 427.8629 414.4518 48.193 0.293 1790
1792 3 428.9222 414.4197 49.2402 0.3297 1791
1793 3 430.0628 414.3614 49.1826 0.3939 1792
1794 3 431.161 414.1658 48.5643 0.4576 1793
1795 3 432.2512 413.365 49.2086 0.2714 1794
1796 3 433.2728 412.8753 49.0532 0.2178 1795
1797 3 434.3871 412.674 48.8684 0.1954 1796
1798 3 435.5208 412.5367 48.7368 0.2072 1797
1799 3 436.5996 412.1901 48.5598 0.2509 1798
1800 3 437.6761 411.8228 48.7026 0.318 1799
1801 3 438.6462 411.2348 48.648 0.3665 1800
1802 3 439.7719 411.0918 48.4428 0.3813 1801
1803 3 440.9102 411.0392 48.6889 0.3813 1802
1804 3 441.4364 410.8836 48.9308 0.2766 1803
1805 3 442.4832 410.5747 49.7518 0.2086 1804
1806 3 443.4899 410.0565 49.77 0.2034 1805
1807 3 444.4795 409.6218 50.6562 0.24 1806
1808 3 445.4221 409.004 51.1188 0.2782 1807
1809 3 446.255 408.2204 51.1778 0.2921 1808
1810 3 447.264 407.7022 50.8547 0.2401 1809
1811 3 448.2798 407.1988 50.5025 0.1775 1810
1812 3 449.2545 406.6016 50.5646 0.1667 1811
1813 3 450.2967 406.1703 50.9656 0.2067 1812
1814 3 451.292 406.0022 52.2808 0.2805 1813
1815 3 452.3296 405.7425 53.0818 0.2936 1814
1816 3 453.2048 405.0698 52.4322 0.3051 1815
1817 3 454.2504 404.6179 52.4031 0.3133 1816
1818 3 455.2376 404.0986 52.9556 0.3625 1817
1819 3 456.1048 403.3721 53.3652 0.3963 1818
1820 3 456.9628 402.6388 53.6164 0.3994 1819
1821 3 457.8139 401.9021 53.1835 0.3564 1820
1822 3 458.6193 401.1001 53.3268 0.3014 1821
1823 3 459.4636 400.3863 53.9221 0.2476 1822
1824 3 460.4646 399.8623 54.2038 0.2254 1823
1825 3 461.4816 399.399 54.014 0.2199 1824
1826 3 462.6142 399.288 54.1321 0.2208 1825
1827 3 463.7296 399.3178 54.595 0.1905 1826
1828 3 464.798 399.6484 55.1062 0.1517 1827
1829 3 465.7796 400.1723 55.7052 0.1225 1828
1830 3 466.6811 400.6963 55.3316 0.1195 1829
1831 3 467.5631 400.948 55.1653 0.1335 1830
1832 3 468.5916 401.0075 55.5932 0.1613 1831
1833 3 469.6109 401.2912 54.8041 0.2016 1832
1834 3 470.5444 401.8025 55.1516 0.251 1833
1835 3 471.6094 402.0108 55.8155 0.2759 1834
1836 3 472.6859 401.7545 56.294 0.2701 1835
1837 3 473.4066 400.9274 56.4973 0.2559 1836
1838 3 473.8334 399.9664 57.5322 0.2542 1837
1839 3 474.6033 399.2537 58.6062 0.2542 1838
1840 3 475.578 398.6691 58.5956 0.2168 1839
1841 3 476.4074 397.9095 58.0905 0.1781 1840
1842 3 477.1212 397.0218 57.8435 0.1653 1841
1843 3 478.0776 396.396 57.96 0.2288 1842
1844 3 441.9592 411.1788 47.9024 0.2339 1803
1845 3 443.0174 411.594 47.614 0.2042 1844
1846 3 444.0047 412.1626 47.3729 0.2158 1845
1847 3 444.8753 412.8913 47.6826 0.2659 1846
1848 3 445.7138 413.6681 47.8036 0.2794 1847
1849 3 446.684 414.2504 47.4074 0.2923 1848
1850 3 447.5694 414.668 45.9637 0.2796 1849
1851 3 448.6276 415.0009 45.2833 0.2794 1850
1852 3 449.759 415.1599 45.2497 0.2675 1851
1853 3 450.8973 415.0546 45.2012 0.2803 1852
1854 3 452.039 415.0169 45.1576 0.2916 1853
1855 3 453.143 414.8876 44.5024 0.278 1854
1856 3 454.2366 414.668 43.9062 0.2525 1855
1857 3 455.36 414.4655 44.0765 0.2297 1856
1858 3 456.48 414.2424 44.0681 0.2424 1857
1859 3 457.6034 414.2161 44.4212 0.2542 1858
1860 3 458.6719 414.5753 43.967 0.2531 1859
1861 3 459.7404 414.9666 44.1129 0.2402 1860
1862 3 460.7849 415.2869 44.9056 0.2288 1861
1863 3 461.8248 415.7571 45.0542 0.2307 1862
1864 3 462.8384 416.265 44.9873 0.2415 1863
1865 3 463.9263 416.5235 45.0318 0.247 1864
1866 3 465.0349 416.6425 45.5333 0.2481 1865
1867 3 466.1606 416.5258 45.7836 0.2536 1866
1868 3 467.2645 416.2387 45.9052 0.2669 1867
1869 3 468.3753 415.9813 45.8287 0.2731 1868
1870 3 469.3889 416.2147 46.1552 0.2666 1869
1871 3 470.2126 416.9605 46.7292 0.2542 1870
1872 3 471.1427 417.5463 46.6371 0.2616 1871
1873 3 472.1757 418.0084 46.2529 0.2746 1872
1874 3 473.0749 418.6834 45.9264 0.264 1873
1875 3 473.9443 419.4098 45.5661 0.2305 1874
1876 3 474.9785 419.7599 45.1105 0.208 1875
1877 3 476.0985 419.6947 45.1522 0.2202 1876
1878 3 477.1944 419.7748 45.7542 0.2288 1877
1879 3 478.16 420.3022 46.256 0.2113 1878
1880 3 479.0626 420.9977 46.2997 0.1764 1879
1881 3 479.9652 421.5983 45.5269 0.1557 1880
1882 3 480.7717 422.1909 44.1888 0.1725 1881
1883 3 481.8082 422.5467 43.7469 0.2106 1882
1884 3 482.8664 422.1978 43.6276 0.2601 1883
1885 3 483.9498 421.8546 43.3303 0.2782 1884
1886 3 485.0686 421.8157 42.7994 0.2564 1885
1887 3 486.2011 421.8958 42.4908 0.2075 1886
1888 3 487.328 421.7299 42.3035 0.1555 1887
1889 3 488.3313 421.1888 42.2232 0.1282 1888
1890 3 489.3689 420.7071 42.3013 0.1149 1889
1891 3 490.4911 420.4921 42.2878 0.1144 1890
1892 3 491.626 420.3742 42.4637 0.1144 1891
1893 3 492.7574 420.4738 42.1546 0.1144 1892
1894 3 493.8316 420.7174 41.3963 0.1144 1893
1895 3 494.9436 420.952 41.0617 0.1144 1894
1896 3 496.0418 420.849 40.3217 0.1144 1895
1897 3 497.1824 420.7632 40.32 0.1144 1896
1898 3 431.9813 414.4735 48.5276 0.2727 1794
1899 3 433.0852 414.7229 48.5624 0.1397 1898
1900 3 434.1228 415.0558 48.2068 0.1335 1899
1901 3 435.1467 415.4791 47.8579 0.1528 1900
1902 3 436.142 415.9881 47.9632 0.1787 1901
1903 3 437.0263 416.7089 47.8884 0.212 1902
1904 3 437.8214 417.5074 48.0894 0.2361 1903
1905 3 438.6451 418.283 48.309 0.2263 1904
1906 3 439.5317 418.9957 48.0931 0.1929 1905
1907 3 440.5647 419.3893 47.8862 0.1613 1906
1908 3 441.6915 419.4842 47.5415 0.1525 1907
1909 3 442.8241 419.5906 47.5138 0.17 1908
1910 3 443.9338 419.4144 47.5745 0.2146 1909
1911 3 445.0137 419.5506 47.1187 0.2662 1910
1912 3 446.1142 419.7107 46.4971 0.2701 1911
1913 3 447.2102 419.7954 45.7265 0.2183 1912
1914 3 448.329 419.967 45.5661 0.1738 1913
1915 3 449.4307 420.269 45.5927 0.1955 1914
1916 3 450.466 420.746 45.7178 0.2747 1915
1917 3 451.5231 421.1773 45.857 0.3439 1916
1918 3 452.5138 421.7413 45.9774 0.3665 1917
1919 3 453.4576 422.319 45.3432 0.3469 1918
1920 3 454.327 423.0478 45.3242 0.2988 1919
1921 3 455.3875 423.3898 44.8854 0.2584 1920
1922 3 456.4068 423.8863 45.0526 0.2315 1921
1923 3 457.4845 424.2364 44.7535 0.2402 1922
1924 3 458.5884 424.1334 44.1521 0.2298 1923
1925 3 459.721 424.1483 43.7928 0.2288 1924
1926 3 460.7483 423.7342 44.4744 0.2298 1925
1927 3 461.8465 423.455 44.5329 0.2818 1926
1928 3 462.8704 423.6712 45.5062 0.3226 1927
1929 3 463.8989 424.1346 45.194 0.3559 1928
1930 3 464.8369 424.7375 45.6792 0.3536 1929
1931 3 465.5394 425.6206 46.1068 0.3302 1930
1932 3 466.2669 426.4878 46.2493 0.271 1931
1933 3 467.1684 427.1364 46.8289 0.2345 1932
1934 3 467.8868 427.8835 47.7462 0.2211 1933
1935 3 468.3342 428.9234 48.1043 0.2229 1934
1936 3 469.0297 429.715 48.5316 0.2161 1935
1937 3 470.0604 430.1566 48.704 0.223 1936
1938 3 470.9104 430.8361 48.7707 0.2426 1937
1939 3 471.4561 431.82 49.1826 0.2612 1938
1940 3 471.9652 432.8107 49.7748 0.2669 1939
1941 3 472.798 433.5074 50.15 0.2747 1940
1942 3 473.7636 434.0061 50.8878 0.2715 1941
1943 3 474.6342 434.6651 51.5922 0.2669 1942
1944 3 475.4739 435.427 51.9677 0.2406 1943
1945 3 476.4543 435.9864 51.9652 0.2288 1944
1946 3 477.4427 436.5447 52.19 0.2012 1945
1947 3 478.1291 437.3912 52.8091 0.1811 1946
1948 3 478.7102 438.3636 52.8021 0.1487 1947
1949 3 479.4664 439.2113 52.8032 0.13 1948
1950 3 480.2638 439.7845 54.0548 0.1168 1949
1951 3 480.7671 440.7374 54.4897 0.1248 1950
1952 3 481.2213 441.767 54.0837 0.1375 1951
1953 3 481.7864 442.7543 53.8362 0.1504 1952
1954 3 482.0622 443.8526 53.93 0.1417 1953
1955 3 482.1422 444.9874 53.72 0.129 1954
1956 3 482.323 446.1108 53.4498 0.1162 1955
1957 3 482.5072 447.2388 53.3221 0.1144 1956
1958 3 482.5449 448.3794 53.3607 0.1364 1957
1959 3 482.1411 449.433 53.1852 0.1637 1958
1960 3 481.2682 450.1617 53.1401 0.1893 1959
1961 3 480.3427 450.8207 53.4517 0.1661 1960
1962 3 479.4355 451.4693 54.084 0.1528 1961
1963 3 478.5375 452.1317 54.6974 0.1525 1962
1964 3 477.8488 453.024 55.16 0.2288 1963
1965 2 416.948 419.5403 47.6647 0.1144 1
1966 2 417.6046 420.4761 47.5507 0.1144 1965
1967 2 418.2624 421.4107 47.4365 0.1144 1966
1968 2 419.0827 422.1554 47.2511 0.1206 1967
1969 2 419.8949 422.899 46.9409 0.1417 1968
1970 2 420.3376 423.9332 46.9924 0.1684 1969
1971 2 421.1339 424.5533 46.8101 0.1864 1970
1972 2 422.2024 424.7397 47.327 0.1819 1971
1973 2 423.0375 425.2854 48.4434 0.1678 1972
1974 2 423.4688 426.3036 48.8449 0.1441 1973
1975 2 423.9092 427.3504 49.1618 0.129 1974
1976 2 424.4663 428.3456 49.1 0.1271 1975
1977 2 425.044 429.326 48.8174 0.138 1976
1978 2 425.6584 430.2641 49.264 0.1626 1977
1979 2 426.5004 431.0043 49.7773 0.1652 1978
1980 2 427.2176 431.86 49.2498 0.1652 1979
1981 2 427.856 432.7752 49.84 0.1144 1980
1982 3 416.8999 419.236 45.1746 0.1144 1
1983 3 417.5245 420.0013 43.7637 0.1144 1982
1984 3 418.1492 420.7666 42.3525 0.1256 1983
1985 3 418.8058 421.5446 41.0732 0.161 1984
1986 3 419.6936 422.2138 40.4936 0.2238 1985
1987 3 420.7815 422.5284 40.2144 0.2883 1986
1988 3 421.8306 422.136 39.8532 0.3432 1987
1989 3 420.9016 421.6544 39.0558 0.2669 1988
1990 3 420.6728 420.8055 37.8036 0.2669 1989
1991 3 420.8696 419.7256 37.0546 0.2669 1990
1992 3 420.8616 418.6216 36.7489 0.2838 1991
1993 3 420.4063 418.0027 35.1926 0.3144 1992
1994 3 419.3424 417.8208 34.6254 0.3178 1993
1995 3 418.2556 417.4776 34.386 0.267 1994
1996 3 417.2934 416.8988 33.8489 0.1144 1995
1997 3 416.6826 416.4526 32.8378 0.1949 1996
1998 3 415.7937 416.0373 31.4345 0.2569 1997
1999 3 415.0318 415.725 32.6483 0.3018 1998
2000 3 414.104 415.828 34.2311 0.3424 1999
2001 3 412.9829 415.9492 34.6629 0.3807 2000
2002 3 412.0562 416.0728 33.0711 0.4195 2001
2003 3 411.3218 415.9836 33.0798 0.3811 2002
2004 3 410.4649 416.0259 32.1793 0.3432 2003
2005 3 409.989 416.7146 31.2967 0.3363 2004
2006 3 409.3449 417.6046 32.006 0.3305 2005
2007 3 408.5727 418.3928 32.0331 0.2806 2006
2008 3 407.8738 419.2588 31.4084 0.244 2007
2009 3 407.0947 420.0699 31.8041 0.2183 2008
2010 3 406.311 420.8993 31.9318 0.2278 2009
2011 3 405.6212 421.7699 31.2973 0.2288 2010
2012 3 405.3478 422.6062 29.5565 0.2044 2011
2013 3 404.7907 423.304 29.9611 0.1631 2012
2014 3 404.9302 424.1872 30.3162 0.1398 2013
2015 3 404.7712 424.8667 28.285 0.1398 2014
2016 3 404.2461 425.6138 28.126 0.1658 2015
2017 3 403.6993 426.402 29.6089 0.1991 2016
2018 3 402.8768 427.1307 29.5758 0.2367 2017
2019 3 402.267 427.5025 27.5783 0.2549 2018
2020 3 401.1699 427.7748 27.2474 0.2669 2019
2021 3 400.0488 427.8732 27.0144 0.2613 2020
2022 3 398.9952 427.7954 26.4026 0.2345 2021
2023 3 397.9335 427.5185 27.0337 0.2076 2022
2024 3 396.8422 427.5437 26.9671 0.2073 2023
2025 3 395.7943 427.379 26.068 0.2526 2024
2026 3 394.7109 427.1284 25.6917 0.3043 2025
2027 3 393.5886 426.9419 25.5492 0.3178 2026
2028 3 392.4744 426.7749 25.6449 0.2911 2027
2029 3 391.3658 426.744 26.3105 0.2574 2028
2030 3 390.2584 426.831 26.364 0.2415 2029
2031 3 389.151 426.9934 26.5317 0.2185 2030
2032 3 388.1089 427.149 25.9809 0.1956 2031
2033 3 387.0221 427.2783 25.5049 0.1907 2032
2034 3 385.909 427.2119 25.9552 0.2287 2033
2035 3 384.8565 427.4327 26.761 0.2852 2034
2036 3 383.8051 427.4453 25.9179 0.3172 2035
2037 3 383.0238 428.2347 25.3394 0.3042 2036
2038 3 381.9896 428.563 25.1919 0.2841 2037
2039 3 380.8696 428.5813 25.3266 0.2978 2038
2040 3 379.76 428.7449 25.5338 0.3111 2039
2041 3 378.791 429.1556 25.9759 0.2974 2040
2042 3 378.4009 430.0102 25.0701 0.2707 2041
2043 3 378.386 431.0169 25.5394 0.2563 2042
2044 3 377.8826 431.9664 25.104 0.2881 2043
2045 3 376.9228 432.4537 24.2948 0.3161 2044
2046 3 376.1472 433.2328 24.92 0.3432 2045
2047 3 411.3046 415.129 32.1364 0.3456 2002
2048 3 410.4855 414.4174 31.99 0.3138 2047
2049 3 409.4227 414.2413 32.5049 0.3226 2048
2050 3 408.3096 414.2378 32.2269 0.3486 2049
2051 3 407.248 413.9507 31.5722 0.3753 2050
2052 3 406.215 414.1028 30.6886 0.3707 2051
2053 3 405.2071 413.7654 29.8875 0.3457 2052
2054 3 404.0848 413.6018 29.9158 0.3192 2053
2055 3 402.9706 413.3466 29.8385 0.3052 2054
2056 3 401.8872 412.984 29.68 0.3432 2055
2057 3 417.5211 416.6917 30.9996 0.2585 1996
2058 3 418.5049 416.2192 30.2204 0.3615 2057
2059 3 419.6066 416.1208 29.965 0.4149 2058
2060 3 420.3937 416.7192 28.9204 0.3664 2059
2061 3 420.6831 417.3095 26.759 0.2968 2060
2062 3 421.0195 418.2567 25.6124 0.2542 2061
2063 3 421.6704 419.181 25.3901 0.2486 2062
2064 3 422.5719 419.6444 25.4464 0.2545 2063
2065 3 423.6827 419.578 25.9115 0.2744 2064
2066 3 424.7775 419.3984 25.9818 0.2952 2065
2067 3 425.8357 419.459 25.1835 0.3051 2066
2068 3 426.3047 420.1786 23.7658 0.3155 2067
2069 3 425.8849 421.1579 23.9176 0.3302 2068
2070 3 425.4879 422.2287 24.0481 0.343 2069
2071 3 424.4492 422.6954 23.9868 0.3432 2070
2072 3 423.5317 423.1782 23.6723 0.3241 2071
2073 3 422.6508 423.8188 22.8981 0.2773 2072
2074 3 422.1371 424.6837 22.227 0.2488 2073
2075 3 421.7939 425.6492 21.5152 0.2415 2074
2076 3 421.2311 426.5965 21.0017 0.2415 2075
2077 3 420.8536 427.6455 21.0126 0.2336 2076
2078 3 420.0791 428.2141 21.9215 0.2466 2077
2079 3 419.0518 428.3708 23.0787 0.2635 2078
2080 3 418.3963 428.6717 25.0925 0.2669 2079
2081 3 418.1103 429.6772 25.9507 0.2305 2080
2082 3 417.3312 430.3728 24.92 0.2288 2081
2083 3 425.8231 423.153 22.3068 0.225 2071
2084 3 426.6731 423.7868 21.3234 0.193 2083
2085 3 427.0072 424.8576 21.2206 0.1907 2084
2086 3 426.9568 425.9581 21.9419 0.2278 2085
2087 3 426.7417 427.0598 21.4424 0.254 2086
2088 3 426.8264 428.1992 21.56 0.2288 2087
2089 3 422.7709 421.3661 39.0477 0.256 1988
2090 3 423.7387 420.7975 38.6831 0.2288 2089
2091 3 424.8244 420.7964 38.0369 0.3008 2090
2092 3 425.9409 420.5722 38.0584 0.3926 2091
2093 3 426.9911 420.9794 37.6132 0.4957 2092
2094 3 428.0928 420.8135 36.906 0.3934 2093
2095 3 429.2185 420.754 36.7021 0.3232 2094
2096 3 430.0113 420.9874 35.294 0.2963 2095
2097 3 430.9928 421.167 34.3991 0.3017 2096
2098 3 432.1128 421.024 34.188 0.3051 2097
2099 3 433.147 421.0355 33.1618 0.3051 2098
2100 3 434.1514 421.3283 32.0667 0.3051 2099
2101 3 435.2623 421.3958 31.5487 0.3051 2100
2102 3 436.3628 421.6681 31.2911 0.2933 2101
2103 3 437.302 422.2996 31.586 0.2924 2102
2104 3 438.3465 422.7526 31.3732 0.2924 2103
2105 3 439.4276 422.43 31.2452 0.3296 2104
2106 3 440.4652 421.9827 30.8042 0.3305 2105
2107 3 441.5291 421.739 29.9782 0.318 2106
2108 3 442.6719 421.7745 29.9541 0.3053 2107
2109 3 443.7908 421.5468 29.8609 0.33 2108
2110 3 444.913 421.3375 29.664 0.3806 2109
2111 3 445.9724 421.6406 29.5322 0.3792 2110
2112 3 446.3499 422.716 29.3829 0.3488 2111
2113 3 446.5924 423.8211 29.6139 0.2828 2112
2114 3 447.1942 424.7626 29.8824 0.2202 2113
2115 3 448.0579 425.3552 29.1102 0.1725 2114
2116 3 448.8324 425.3701 27.58 0.1525 2115
2117 3 449.6435 424.5922 27.442 0.1699 2116
2118 3 450.1102 424.0568 25.632 0.2161 2117
2119 3 451.0197 423.7525 25.5559 0.2907 2118
2120 3 452.1477 423.7731 25.5676 0.3373 2119
2121 3 453.2574 423.6838 24.9785 0.3432 2120
2122 3 454.2309 423.6461 23.5528 0.3104 2121
2123 3 455.3143 423.7124 22.7273 0.2941 2122
2124 3 456.2684 423.1793 23.1028 0.3036 2123
2125 3 457.211 422.5536 23.506 0.3394 2124
2126 3 458.3184 422.3076 23.6379 0.3549 2125
2127 3 459.4315 422.3648 23.0686 0.3559 2126
2128 3 460.2655 423.0398 22.1992 0.3311 2127
2129 3 461.1453 423.7342 21.6303 0.3052 2128
2130 3 461.8591 424.6265 21.5228 0.2288 2129
2131 3 428.142 422.1623 36.9488 0.3607 2093
2132 3 428.9966 422.7778 35.9517 0.2996 2131
2133 3 429.9747 423.0112 34.9129 0.2597 2132
2134 3 431.0935 423.0146 34.3395 0.2209 2133
2135 3 432.114 423.2937 33.504 0.1746 2134
2136 3 433.1333 423.7079 32.9602 0.1448 2135
2137 3 434.2407 423.9081 33.2004 0.1398 2136
2138 3 435.3721 424.0328 33.3992 0.1686 2137
2139 3 436.3857 424.4549 32.7984 0.1993 2138
2140 3 437.0629 425.3415 32.5702 0.2481 2139
2141 3 437.2551 426.4557 32.7029 0.277 2140
2142 3 437.9815 427.2829 33.231 0.3157 2141
2143 3 439.0077 427.7553 32.933 0.33 2142
2144 3 439.7078 428.6271 32.4288 0.3431 2143
2145 3 440.1746 429.5926 33.3942 0.3299 2144
2146 3 440.7397 430.5822 33.29 0.3034 2145
2147 3 441.1195 431.598 32.408 0.2663 2146
2148 3 441.7018 432.5636 32.0118 0.2535 2147
2149 3 442.3756 433.4536 32.6225 0.2415 2148
2150 3 443.0186 434.3162 33.5608 0.2406 2149
2151 3 443.4876 435.3217 34.1928 0.2317 2150
2152 3 443.8674 436.3948 33.9511 0.2688 2151
2153 3 444.4028 437.3901 33.5524 0.2924 2152
2154 3 445.1167 438.2572 33.2749 0.2855 2153
2155 3 445.6395 439.1965 33.9478 0.2247 2154
2156 3 446.2538 440.0819 33.4356 0.2071 2155
2157 3 446.891 440.9411 33.9592 0.2369 2156
2158 3 447.8337 441.5703 34.071 0.2931 2157
2159 3 448.694 442.2979 33.7565 0.3296 2158
2160 3 449.632 442.9225 33.3264 0.3358 2159
2161 3 450.5438 443.6089 33.1962 0.3305 2160
2162 3 451.2199 444.5069 33.1201 0.3305 2161
2163 3 451.554 445.5846 33.2228 0.3305 2162
2164 3 452.0791 446.5673 33.3119 0.314 2163
2165 3 452.8856 447.3578 33.0484 0.2799 2164
2166 3 453.7893 448.0282 32.5578 0.2582 2165
2167 3 454.6828 448.6528 33.061 0.2542 2166
2168 3 455.5854 449.2488 33.9704 0.282 2167
2169 3 456.4835 449.8277 33.4496 0.312 2168
2170 3 457.1699 450.6982 33.0798 0.3381 2169
2171 3 457.9855 451.4888 32.951 0.333 2170
2172 3 458.744 452.3307 32.625 0.3203 2171
2173 3 459.5723 453.0652 33.1416 0.3075 2172
2174 3 460.6591 453.1533 33.3698 0.3155 2173
2175 3 461.7802 453.0446 33.8352 0.3286 2174
2176 3 462.9127 453.1281 34.0298 0.3421 2175
2177 3 464.0087 453.4393 34.2294 0.3305 2176
2178 3 465.1115 453.3798 33.5093 0.303 2177
2179 3 466.2132 453.2597 33.0711 0.277 2178
2180 3 467.0472 453.3397 31.9206 0.2518 2179
2181 3 467.9086 453.2551 33.5829 0.2336 2180
2182 3 469.048 453.2757 33.8136 0.2161 2181
2183 3 470.1257 453.0904 33.2979 0.2254 2182
2184 3 471.0157 453.6006 32.881 0.258 2183
2185 3 471.9263 454.2778 32.5486 0.2984 2184
2186 3 472.9879 454.6725 32.6374 0.3161 2185
2187 3 474.0622 455.0523 32.8947 0.3178 2186
2188 3 475.1158 455.4378 32.408 0.2942 2187
2189 3 476.2323 455.6552 32.1608 0.2675 2188
2190 3 477.3477 455.7868 31.6327 0.2163 2189
2191 3 478.4208 456.1128 31.08 0.1144 2190
