# Supplementary material for: Visual physiology of the layer 4 cortical circuit in silico
Source: PLoS Comput Biol. 2018 Nov 12;14(11):e1006535. doi: 10.1371/journal.pcbi.1006535 (PMC6258373; doi:10.1371/journal.pcbi.1006535)
Supplement: SI 1 — (ZIP) [file pcbi.1006535.s011.zip › SI_1/example_1/cell_models/330080937/ephys_sweeps.json]

[
  {
    "bridge_balance_mohm": 27.1062278747559,
    "id": 396419278,
    "leak_pa": 0.0,
    "num_spikes": 0,
    "peak_deflection": -45.9375,
    "post_noise_rms_mv": 0.049310464411974,
    "post_vm_mv": -81.3149871826172,
    "pre_noise_rms_mv": 0.0380687266588211,
    "pre_vm_mv": -81.3976440429688,
    "slow_noise_rms_mv": 0.138314515352249,
    "slow_vm_mv": -81.3976440429688,
    "specimen_id": 330080937,
    "stimulus_absolute_amplitude": 170.000000188075,
    "stimulus_description": "C1LSCOARSE150217[22]",
    "stimulus_duration": 0.999995,
    "stimulus_interval": 0.0,
    "stimulus_name": "Long Square",
    "stimulus_relative_amplitude": 1.0,
    "stimulus_start_time": 0.92,
    "stimulus_units": "pA",
    "sweep_number": 46,
    "vm_delta_mv": 0.0826568603515625
  },
  {
    "bridge_balance_mohm": 27.1062278747559,
    "id": 396419262,
    "leak_pa": 0.0,
    "num_spikes": 0,
    "peak_deflection": -77.1250076293945,
    "post_noise_rms_mv": 0.0507430993020535,
    "post_vm_mv": -82.1761627197266,
    "pre_noise_rms_mv": 0.0435133203864098,
    "pre_vm_mv": -82.3130416870117,
    "slow_noise_rms_mv": 0.121357791125774,
    "slow_vm_mv": -82.3130416870117,
    "specimen_id": 330080937,
    "stimulus_absolute_amplitude": 29.9999990127642,
    "stimulus_description": "C1LSCOARSE150217[15]",
    "stimulus_duration": 0.999995,
    "stimulus_interval": 0.0,
    "stimulus_name": "Long Square",
    "stimulus_relative_amplitude": 1.0,
    "stimulus_start_time": 0.92,
    "stimulus_units": "pA",
    "sweep_number": 39,
    "vm_delta_mv": 0.136878967285156
  },
  {
    "bridge_balance_mohm": 27.1062278747559,
    "id": 396419252,
    "leak_pa": 0.0,
    "num_spikes": 0,
    "peak_deflection": -91.09375,
    "post_noise_rms_mv": 0.0527929812669754,
    "post_vm_mv": -81.5682373046875,
    "pre_noise_rms_mv": 0.0576742216944695,
    "pre_vm_mv": -81.4023284912109,
    "slow_noise_rms_mv": 0.121722169220448,
    "slow_vm_mv": -81.4023284912109,
    "specimen_id": 330080937,
    "stimulus_absolute_amplitude": -69.9999988529321,
    "stimulus_description": "C1LSCOARSE150217[10]",
    "stimulus_duration": 0.999995,
    "stimulus_interval": 0.0,
    "stimulus_name": "Long Square",
    "stimulus_relative_amplitude": 1.0,
    "stimulus_start_time": 0.92,
    "stimulus_units": "pA",
    "sweep_number": 34,
    "vm_delta_mv": 0.165908813476562
  },
  {
    "bridge_balance_mohm": 27.1062278747559,
    "id": 396419212,
    "leak_pa": 0.0,
    "num_spikes": 1,
    "peak_deflection": 0.0,
    "post_noise_rms_mv": 0.0480947196483612,
    "post_vm_mv": -81.8648376464844,
    "pre_noise_rms_mv": 0.0559981390833855,
    "pre_vm_mv": -81.8533630371094,
    "slow_noise_rms_mv": 0.119216606020927,
    "slow_vm_mv": -81.8533630371094,
    "specimen_id": 330080937,
    "stimulus_absolute_amplitude": 539.999989168649,
    "stimulus_description": "C1SSFINEST150112[0]",
    "stimulus_duration": 0.002995,
    "stimulus_interval": 0.0,
    "stimulus_name": "Short Square",
    "stimulus_relative_amplitude": 5.4,
    "stimulus_start_time": 0.92,
    "stimulus_units": "pA",
    "sweep_number": 16,
    "vm_delta_mv": 0.011474609375
  },
  {
    "bridge_balance_mohm": 27.1062278747559,
    "id": 396419270,
    "leak_pa": 0.0,
    "num_spikes": 0,
    "peak_deflection": -65.34375,
    "post_noise_rms_mv": 0.0549912564456463,
    "post_vm_mv": -81.6591644287109,
    "pre_noise_rms_mv": 0.0519730970263481,
    "pre_vm_mv": -81.5791473388672,
    "slow_noise_rms_mv": 0.0820612832903862,
    "slow_vm_mv": -81.5791473388672,
    "specimen_id": 330080937,
    "stimulus_absolute_amplitude": 90.0000005077395,
    "stimulus_description": "C1LSCOARSE150217[18]",
    "stimulus_duration": 0.999995,
    "stimulus_interval": 0.0,
    "stimulus_name": "Long Square",
    "stimulus_relative_amplitude": 1.0,
    "stimulus_start_time": 0.92,
    "stimulus_units": "pA",
    "sweep_number": 42,
    "vm_delta_mv": 0.08001708984375
  },
  {
    "bridge_balance_mohm": 27.1062278747559,
    "id": 396419266,
    "leak_pa": 0.0,
    "num_spikes": 0,
    "peak_deflection": -73.21875,
    "post_noise_rms_mv": 0.0515043698251247,
    "post_vm_mv": -81.895133972168,
    "pre_noise_rms_mv": 0.0419245958328247,
    "pre_vm_mv": -82.0899276733398,
    "slow_noise_rms_mv": 0.084334097802639,
    "slow_vm_mv": -82.0899276733398,
    "specimen_id": 330080937,
    "stimulus_absolute_amplitude": 50.0000006675716,
    "stimulus_description": "C1LSCOARSE150217[16]",
    "stimulus_duration": 0.999995,
    "stimulus_interval": 0.0,
    "stimulus_name": "Long Square",
    "stimulus_relative_amplitude": 1.0,
    "stimulus_start_time": 0.92,
    "stimulus_units": "pA",
    "sweep_number": 40,
    "vm_delta_mv": 0.194793701171875
  },
  {
    "bridge_balance_mohm": 27.1062278747559,
    "id": 396419248,
    "leak_pa": 0.0,
    "num_spikes": 0,
    "peak_deflection": -95.0,
    "post_noise_rms_mv": 0.0465540327131748,
    "post_vm_mv": -82.2052688598633,
    "pre_noise_rms_mv": 0.0413665249943733,
    "pre_vm_mv": -81.3576126098633,
    "slow_noise_rms_mv": 0.192872017621994,
    "slow_vm_mv": -81.3576126098633,
    "specimen_id": 330080937,
    "stimulus_absolute_amplitude": -110.000002162547,
    "stimulus_description": "C1LSCOARSE150217[8]",
    "stimulus_duration": 0.999995,
    "stimulus_interval": 0.0,
    "stimulus_name": "Long Square",
    "stimulus_relative_amplitude": 1.0,
    "stimulus_start_time": 0.92,
    "stimulus_units": "pA",
    "sweep_number": 32,
    "vm_delta_mv": 0.84765625
  },
  {
    "bridge_balance_mohm": 27.1062278747559,
    "id": 396419246,
    "leak_pa": 0.0,
    "num_spikes": 0,
    "peak_deflection": -96.40625,
    "post_noise_rms_mv": 0.0412532463669777,
    "post_vm_mv": -80.8549728393555,
    "pre_noise_rms_mv": 0.047487635165453,
    "pre_vm_mv": -81.0937423706055,
    "slow_noise_rms_mv": 0.167657881975174,
    "slow_vm_mv": -81.0937423706055,
    "specimen_id": 330080937,
    "stimulus_absolute_amplitude": -129.99999687846,
    "stimulus_description": "C1LSCOARSE150217[7]",
    "stimulus_duration": 0.999995,
    "stimulus_interval": 0.0,
    "stimulus_name": "Long Square",
    "stimulus_relative_amplitude": 1.0,
    "stimulus_start_time": 0.92,
    "stimulus_units": "pA",
    "sweep_number": 31,
    "vm_delta_mv": 0.23876953125
  },
  {
    "bridge_balance_mohm": 27.1062278747559,
    "id": 396419226,
    "leak_pa": 0.0,
    "num_spikes": 1,
    "peak_deflection": 0.0,
    "post_noise_rms_mv": 0.0487050712108612,
    "post_vm_mv": -82.0615997314453,
    "pre_noise_rms_mv": 0.0389893725514412,
    "pre_vm_mv": -81.8532562255859,
    "slow_noise_rms_mv": 0.238802015781403,
    "slow_vm_mv": -81.8532562255859,
    "specimen_id": 330080937,
    "stimulus_absolute_amplitude": 549.999989996053,
    "stimulus_description": "C1SSFINEST150112[0]",
    "stimulus_duration": 0.002995,
    "stimulus_interval": 0.0,
    "stimulus_name": "Short Square",
    "stimulus_relative_amplitude": 5.5,
    "stimulus_start_time": 0.92,
    "stimulus_units": "pA",
    "sweep_number": 22,
    "vm_delta_mv": 0.208343505859375
  },
  {
    "bridge_balance_mohm": 27.1062278747559,
    "id": 396419236,
    "leak_pa": 0.0,
    "num_spikes": 0,
    "peak_deflection": -102.65625,
    "post_noise_rms_mv": 0.0463424772024155,
    "post_vm_mv": -81.0249328613281,
    "pre_noise_rms_mv": 0.0434170588850975,
    "pre_vm_mv": -81.0917663574219,
    "slow_noise_rms_mv": 0.251295566558838,
    "slow_vm_mv": -81.0917663574219,
    "specimen_id": 330080937,
    "stimulus_absolute_amplitude": -210.00000349769,
    "stimulus_description": "C1LSCOARSE150217[3]",
    "stimulus_duration": 0.999995,
    "stimulus_interval": 0.0,
    "stimulus_name": "Long Square",
    "stimulus_relative_amplitude": 1.0,
    "stimulus_start_time": 0.92,
    "stimulus_units": "pA",
    "sweep_number": 27,
    "vm_delta_mv": 0.06683349609375
  },
  {
    "bridge_balance_mohm": 27.1062278747559,
    "id": 396419280,
    "leak_pa": 0.0,
    "num_spikes": 0,
    "peak_deflection": -41.96875,
    "post_noise_rms_mv": 0.0496287569403648,
    "post_vm_mv": -81.2571563720703,
    "pre_noise_rms_mv": 0.0388039350509644,
    "pre_vm_mv": -81.3120040893555,
    "slow_noise_rms_mv": 0.0924786925315857,
    "slow_vm_mv": -81.3120040893555,
    "specimen_id": 330080937,
    "stimulus_absolute_amplitude": 190.000001842883,
    "stimulus_description": "C1LSCOARSE150217[23]",
    "stimulus_duration": 0.999995,
    "stimulus_interval": 0.0,
    "stimulus_name": "Long Square",
    "stimulus_relative_amplitude": 1.0,
    "stimulus_start_time": 0.92,
    "stimulus_units": "pA",
    "sweep_number": 47,
    "vm_delta_mv": 0.0548477172851562
  },
  {
    "bridge_balance_mohm": 0.0,
    "id": 396419198,
    "leak_pa": 0.0,
    "num_spikes": 0,
    "peak_deflection": 0.0,
    "post_noise_rms_mv": 0.0,
    "post_vm_mv": 0.0,
    "pre_noise_rms_mv": 0.0,
    "pre_vm_mv": 0.0,
    "slow_noise_rms_mv": 0.0,
    "slow_vm_mv": 0.0,
    "specimen_id": 330080937,
    "stimulus_absolute_amplitude": 9.99999977648258,
    "stimulus_description": "EXTPINBATH141203[0]",
    "stimulus_duration": 0.069995,
    "stimulus_interval": 0.05,
    "stimulus_name": "Test",
    "stimulus_relative_amplitude": 1.0,
    "stimulus_start_time": 0.03,
    "stimulus_units": "mV",
    "sweep_number": 1,
    "vm_delta_mv": 0.0
  },
  {
    "bridge_balance_mohm": 32.9670333862305,
    "id": 396419334,
    "leak_pa": 0.0,
    "num_spikes": 472,
    "peak_deflection": 0.0,
    "post_noise_rms_mv": 0.0425570085644722,
    "post_vm_mv": -83.018684387207,
    "pre_noise_rms_mv": 0.0482829622924328,
    "pre_vm_mv": -82.2064819335938,
    "slow_noise_rms_mv": 0.0778142288327217,
    "slow_vm_mv": -82.2064819335938,
    "specimen_id": 330080937,
    "stimulus_absolute_amplitude": 660.125010210066,
    "stimulus_description": "C1NSSEED_2150217[0]",
    "stimulus_duration": 18.999995,
    "stimulus_interval": 5.0,
    "stimulus_name": "Noise 2",
    "stimulus_relative_amplitude": 2.8,
    "stimulus_start_time": 1.92,
    "stimulus_units": "pA",
    "sweep_number": 71,
    "vm_delta_mv": 0.812202453613281
  },
  {
    "bridge_balance_mohm": 23.7484741210938,
    "id": 396419288,
    "leak_pa": 0.0,
    "num_spikes": 2,
    "peak_deflection": 0.0,
    "post_noise_rms_mv": 0.0385418273508549,
    "post_vm_mv": -81.4457626342773,
    "pre_noise_rms_mv": 0.0438320338726044,
    "pre_vm_mv": -81.3287887573242,
    "slow_noise_rms_mv": 0.132056429982185,
    "slow_vm_mv": -81.3287887573242,
    "specimen_id": 330080937,
    "stimulus_absolute_amplitude": 249.999992929517,
    "stimulus_description": "C1LSCOARSE150217[26]",
    "stimulus_duration": 0.999995,
    "stimulus_interval": 0.0,
    "stimulus_name": "Long Square",
    "stimulus_relative_amplitude": 1.0,
    "stimulus_start_time": 0.92,
    "stimulus_units": "pA",
    "sweep_number": 50,
    "vm_delta_mv": 0.116973876953125
  },
  {
    "bridge_balance_mohm": 27.1062278747559,
    "id": 396419268,
    "leak_pa": 0.0,
    "num_spikes": 0,
    "peak_deflection": -69.375,
    "post_noise_rms_mv": 0.0463951341807842,
    "post_vm_mv": -81.7244720458984,
    "pre_noise_rms_mv": 0.0522508919239044,
    "pre_vm_mv": -81.7657012939453,
    "slow_noise_rms_mv": 0.143738836050034,
    "slow_vm_mv": -81.7657012939453,
    "specimen_id": 330080937,
    "stimulus_absolute_amplitude": 69.9999988529321,
    "stimulus_description": "C1LSCOARSE150217[17]",
    "stimulus_duration": 0.999995,
    "stimulus_interval": 0.0,
    "stimulus_name": "Long Square",
    "stimulus_relative_amplitude": 1.0,
    "stimulus_start_time": 0.92,
    "stimulus_units": "pA",
    "sweep_number": 41,
    "vm_delta_mv": 0.041229248046875
  },
  {
    "bridge_balance_mohm": 32.9670333862305,
    "id": 396419332,
    "leak_pa": 0.0,
    "num_spikes": 474,
    "peak_deflection": 0.0,
    "post_noise_rms_mv": 0.0599291659891605,
    "post_vm_mv": -82.0271224975586,
    "pre_noise_rms_mv": 0.0577412620186806,
    "pre_vm_mv": -81.3880386352539,
    "slow_noise_rms_mv": 0.0740457624197006,
    "slow_vm_mv": -81.3880386352539,
    "specimen_id": 330080937,
    "stimulus_absolute_amplitude": 649.00002039181,
    "stimulus_description": "C1NSSEED_1150217[0]",
    "stimulus_duration": 18.999995,
    "stimulus_interval": 5.0,
    "stimulus_name": "Noise 1",
    "stimulus_relative_amplitude": 2.8,
    "stimulus_start_time": 1.92,
    "stimulus_units": "pA",
    "sweep_number": 70,
    "vm_delta_mv": 0.639083862304688
  },
  {
    "bridge_balance_mohm": 31.6239318847656,
    "id": 396419326,
    "leak_pa": 0.0,
    "num_spikes": 470,
    "peak_deflection": 0.0,
    "post_noise_rms_mv": 0.0501485355198383,
    "post_vm_mv": -81.5287704467773,
    "pre_noise_rms_mv": 0.0532233789563179,
    "pre_vm_mv": -81.4215469360352,
    "slow_noise_rms_mv": 0.0962638705968857,
    "slow_vm_mv": -81.4215469360352,
    "specimen_id": 330080937,
    "stimulus_absolute_amplitude": 649.00002039181,
    "stimulus_description": "C1NSSEED_1150217[0]",
    "stimulus_duration": 18.999995,
    "stimulus_interval": 5.0,
    "stimulus_name": "Noise 1",
    "stimulus_relative_amplitude": 2.8,
    "stimulus_start_time": 1.92,
    "stimulus_units": "pA",
    "sweep_number": 68,
    "vm_delta_mv": 0.107223510742188
  },
  {
    "bridge_balance_mohm": 25.6410255432129,
    "id": 396419354,
    "leak_pa": 0.0,
    "num_spikes": 0,
    "peak_deflection": 0.0,
    "post_noise_rms_mv": 0.0371924266219139,
    "post_vm_mv": -81.6264266967773,
    "pre_noise_rms_mv": 0.0429710559546947,
    "pre_vm_mv": -81.6450958251953,
    "slow_noise_rms_mv": 0.0847427397966385,
    "slow_vm_mv": -81.6450958251953,
    "specimen_id": 330080937,
    "stimulus_absolute_amplitude": 299.999997066536,
    "stimulus_description": "C1SSCOARSE150112[2]",
    "stimulus_duration": 0.002995,
    "stimulus_interval": 0.0,
    "stimulus_name": "Short Square",
    "stimulus_relative_amplitude": 1.0,
    "stimulus_start_time": 0.92,
    "stimulus_units": "pA",
    "sweep_number": 9,
    "vm_delta_mv": 0.0186691284179688
  },
  {
    "bridge_balance_mohm": 23.7484741210938,
    "id": 396419302,
    "leak_pa": 0.0,
    "num_spikes": 105,
    "peak_deflection": 0.0,
    "post_noise_rms_mv": 0.0423802584409714,
    "post_vm_mv": -81.3798828125,
    "pre_noise_rms_mv": 0.0509333945810795,
    "pre_vm_mv": -81.1643218994141,
    "slow_noise_rms_mv": 0.0678915455937386,
    "slow_vm_mv": -81.1643218994141,
    "specimen_id": 330080937,
    "stimulus_absolute_amplitude": 390.000004513169,
    "stimulus_description": "C1LSCOARSE150217[33]",
    "stimulus_duration": 0.999995,
    "stimulus_interval": 0.0,
    "stimulus_name": "Long Square",
    "stimulus_relative_amplitude": 1.0,
    "stimulus_start_time": 0.92,
    "stimulus_units": "pA",
    "sweep_number": 57,
    "vm_delta_mv": 0.215560913085938
  },
  {
    "bridge_balance_mohm": 27.1062278747559,
    "id": 396419230,
    "leak_pa": 0.0,
    "num_spikes": 0,
    "peak_deflection": -107.5,
    "post_noise_rms_mv": 0.047344546765089,
    "post_vm_mv": -81.5599822998047,
    "pre_noise_rms_mv": 0.0519854947924614,
    "pre_vm_mv": -81.6474838256836,
    "slow_noise_rms_mv": 0.154594346880913,
    "slow_vm_mv": -81.6474838256836,
    "specimen_id": 330080937,
    "stimulus_absolute_amplitude": -269.999994584325,
    "stimulus_description": "C1LSCOARSE150217[0]",
    "stimulus_duration": 0.999995,
    "stimulus_interval": 0.0,
    "stimulus_name": "Long Square",
    "stimulus_relative_amplitude": 1.0,
    "stimulus_start_time": 0.92,
    "stimulus_units": "pA",
    "sweep_number": 24,
    "vm_delta_mv": 0.0875015258789062
  },
  {
    "bridge_balance_mohm": 31.6239318847656,
    "id": 396419322,
    "leak_pa": 0.0,
    "num_spikes": 456,
    "peak_deflection": 0.0,
    "post_noise_rms_mv": 0.0632820576429367,
    "post_vm_mv": -82.3086700439453,
    "pre_noise_rms_mv": 0.0508062839508057,
    "pre_vm_mv": -81.7299118041992,
    "slow_noise_rms_mv": 0.0905546694993973,
    "slow_vm_mv": -81.7299118041992,
    "specimen_id": 330080937,
    "stimulus_absolute_amplitude": 649.00002039181,
    "stimulus_description": "C1NSSEED_1150217[0]",
    "stimulus_duration": 18.999995,
    "stimulus_interval": 5.0,
    "stimulus_name": "Noise 1",
    "stimulus_relative_amplitude": 2.8,
    "stimulus_start_time": 1.92,
    "stimulus_units": "pA",
    "sweep_number": 66,
    "vm_delta_mv": 0.578758239746094
  },
  {
    "bridge_balance_mohm": 27.1062278747559,
    "id": 396419272,
    "leak_pa": 0.0,
    "num_spikes": 0,
    "peak_deflection": -59.96875,
    "post_noise_rms_mv": 0.0439979210495949,
    "post_vm_mv": -81.5746612548828,
    "pre_noise_rms_mv": 0.0488231554627419,
    "pre_vm_mv": -81.4888534545898,
    "slow_noise_rms_mv": 0.140119418501854,
    "slow_vm_mv": -81.4888534545898,
    "specimen_id": 330080937,
    "stimulus_absolute_amplitude": 110.000002162547,
    "stimulus_description": "C1LSCOARSE150217[19]",
    "stimulus_duration": 0.999995,
    "stimulus_interval": 0.0,
    "stimulus_name": "Long Square",
    "stimulus_relative_amplitude": 1.0,
    "stimulus_start_time": 0.92,
    "stimulus_units": "pA",
    "sweep_number": 43,
    "vm_delta_mv": 0.0858078002929688
  },
  {
    "bridge_balance_mohm": 25.6410255432129,
    "id": 396419330,
    "leak_pa": 0.0,
    "num_spikes": 0,
    "peak_deflection": 0.0,
    "post_noise_rms_mv": 0.0413290187716484,
    "post_vm_mv": -81.2879180908203,
    "pre_noise_rms_mv": 0.0470814071595669,
    "pre_vm_mv": -81.2714996337891,
    "slow_noise_rms_mv": 0.0800021067261696,
    "slow_vm_mv": -81.2714996337891,
    "specimen_id": 330080937,
    "stimulus_absolute_amplitude": 100.000001335143,
    "stimulus_description": "C1SSCOARSE150112[0]",
    "stimulus_duration": 0.002995,
    "stimulus_interval": 0.0,
    "stimulus_name": "Short Square",
    "stimulus_relative_amplitude": 1.0,
    "stimulus_start_time": 0.92,
    "stimulus_units": "pA",
    "sweep_number": 7,
    "vm_delta_mv": 0.01641845703125
  },
  {
    "bridge_balance_mohm": 25.6410255432129,
    "id": 396419264,
    "leak_pa": 0.0,
    "num_spikes": 0,
    "peak_deflection": 0.0,
    "post_noise_rms_mv": 0.0445746853947639,
    "post_vm_mv": -81.8795623779297,
    "pre_noise_rms_mv": 0.0449980869889259,
    "pre_vm_mv": -82.6506958007812,
    "slow_noise_rms_mv": 0.0653452947735786,
    "slow_vm_mv": -82.6506958007812,
    "specimen_id": 330080937,
    "stimulus_absolute_amplitude": 800.000010681146,
    "stimulus_description": "C1RP25PR1S141203[0]",
    "stimulus_duration": 31.997495,
    "stimulus_interval": 0.0,
    "stimulus_name": "Ramp",
    "stimulus_relative_amplitude": 1.0,
    "stimulus_start_time": 0.9225,
    "stimulus_units": "pA",
    "sweep_number": 4,
    "vm_delta_mv": 0.771133422851562
  },
  {
    "bridge_balance_mohm": 25.6410255432129,
    "id": 396419200,
    "leak_pa": 0.0,
    "num_spikes": 0,
    "peak_deflection": 0.0,
    "post_noise_rms_mv": 0.048854798078537,
    "post_vm_mv": -81.8415679931641,
    "pre_noise_rms_mv": 0.0455339141190052,
    "pre_vm_mv": -81.7026901245117,
    "slow_noise_rms_mv": 0.221246123313904,
    "slow_vm_mv": -81.7026901245117,
    "specimen_id": 330080937,
    "stimulus_absolute_amplitude": 400.000005340573,
    "stimulus_description": "C1SSCOARSE150112[3]",
    "stimulus_duration": 0.002995,
    "stimulus_interval": 0.0,
    "stimulus_name": "Short Square",
    "stimulus_relative_amplitude": 1.0,
    "stimulus_start_time": 0.92,
    "stimulus_units": "pA",
    "sweep_number": 10,
    "vm_delta_mv": 0.138877868652344
  },
  {
    "bridge_balance_mohm": 31.6239318847656,
    "id": 396419324,
    "leak_pa": 0.0,
    "num_spikes": 456,
    "peak_deflection": 0.0,
    "post_noise_rms_mv": 0.0502613224089146,
    "post_vm_mv": -81.6479568481445,
    "pre_noise_rms_mv": 0.0547494143247604,
    "pre_vm_mv": -82.2485580444336,
    "slow_noise_rms_mv": 0.168730735778809,
    "slow_vm_mv": -82.2485580444336,
    "specimen_id": 330080937,
    "stimulus_absolute_amplitude": 660.125010210066,
    "stimulus_description": "C1NSSEED_2150217[0]",
    "stimulus_duration": 18.999995,
    "stimulus_interval": 5.0,
    "stimulus_name": "Noise 2",
    "stimulus_relative_amplitude": 2.8,
    "stimulus_start_time": 1.92,
    "stimulus_units": "pA",
    "sweep_number": 67,
    "vm_delta_mv": 0.600601196289062
  },
  {
    "bridge_balance_mohm": 27.1062278747559,
    "id": 396419276,
    "leak_pa": 0.0,
    "num_spikes": 0,
    "peak_deflection": -50.0312538146973,
    "post_noise_rms_mv": 0.0426734127104282,
    "post_vm_mv": -81.5934829711914,
    "pre_noise_rms_mv": 0.0436265617609024,
    "pre_vm_mv": -81.4816207885742,
    "slow_noise_rms_mv": 0.0874621495604515,
    "slow_vm_mv": -81.4816207885742,
    "specimen_id": 330080937,
    "stimulus_absolute_amplitude": 149.999998533268,
    "stimulus_description": "C1LSCOARSE150217[21]",
    "stimulus_duration": 0.999995,
    "stimulus_interval": 0.0,
    "stimulus_name": "Long Square",
    "stimulus_relative_amplitude": 1.0,
    "stimulus_start_time": 0.92,
    "stimulus_units": "pA",
    "sweep_number": 45,
    "vm_delta_mv": 0.111862182617188
  },
  {
    "bridge_balance_mohm": 27.1062278747559,
    "id": 396419206,
    "leak_pa": 0.0,
    "num_spikes": 1,
    "peak_deflection": 0.0,
    "post_noise_rms_mv": 0.0465033836662769,
    "post_vm_mv": -82.1255874633789,
    "pre_noise_rms_mv": 0.0409602224826813,
    "pre_vm_mv": -82.2019119262695,
    "slow_noise_rms_mv": 0.101911023259163,
    "slow_vm_mv": -82.2019119262695,
    "specimen_id": 330080937,
    "stimulus_absolute_amplitude": 549.999989996053,
    "stimulus_description": "C1SSFINEST150112[0]",
    "stimulus_duration": 0.002995,
    "stimulus_interval": 0.0,
    "stimulus_name": "Short Square",
    "stimulus_relative_amplitude": 5.5,
    "stimulus_start_time": 0.92,
    "stimulus_units": "pA",
    "sweep_number": 13,
    "vm_delta_mv": 0.076324462890625
  },
  {
    "bridge_balance_mohm": 0.0,
    "id": 396419242,
    "leak_pa": 0.0,
    "num_spikes": 0,
    "peak_deflection": 0.0,
    "post_noise_rms_mv": 0.0,
    "post_vm_mv": 0.0,
    "pre_noise_rms_mv": 0.0,
    "pre_vm_mv": 0.0,
    "slow_noise_rms_mv": 0.0,
    "slow_vm_mv": 0.0,
    "specimen_id": 330080937,
    "stimulus_absolute_amplitude": 9.99999977648258,
    "stimulus_description": "EXTPBREAKN141203[0]",
    "stimulus_duration": 0.069995,
    "stimulus_interval": 0.05,
    "stimulus_name": "Test",
    "stimulus_relative_amplitude": 1.0,
    "stimulus_start_time": 0.03,
    "stimulus_units": "mV",
    "sweep_number": 3,
    "vm_delta_mv": 0.0
  },
  {
    "bridge_balance_mohm": 32.9670333862305,
    "id": 396419338,
    "leak_pa": 0.0,
    "num_spikes": 472,
    "peak_deflection": 0.0,
    "post_noise_rms_mv": 0.0462456084787846,
    "post_vm_mv": -81.9007263183594,
    "pre_noise_rms_mv": 0.0566551759839058,
    "pre_vm_mv": -81.7234039306641,
    "slow_noise_rms_mv": 0.100464574992657,
    "slow_vm_mv": -81.7234039306641,
    "specimen_id": 330080937,
    "stimulus_absolute_amplitude": 660.125010210066,
    "stimulus_description": "C1NSSEED_2150217[0]",
    "stimulus_duration": 18.999995,
    "stimulus_interval": 5.0,
    "stimulus_name": "Noise 2",
    "stimulus_relative_amplitude": 2.8,
    "stimulus_start_time": 1.92,
    "stimulus_units": "pA",
    "sweep_number": 73,
    "vm_delta_mv": 0.177322387695312
  },
  {
    "bridge_balance_mohm": 27.1062278747559,
    "id": 396419244,
    "leak_pa": 0.0,
    "num_spikes": 0,
    "peak_deflection": -97.625,
    "post_noise_rms_mv": 0.048277709633112,
    "post_vm_mv": -81.0809860229492,
    "pre_noise_rms_mv": 0.0624990873038769,
    "pre_vm_mv": -80.5370483398438,
    "slow_noise_rms_mv": 0.197531834244728,
    "slow_vm_mv": -80.5370483398438,
    "specimen_id": 330080937,
    "stimulus_absolute_amplitude": -149.999998533268,
    "stimulus_description": "C1LSCOARSE150217[6]",
    "stimulus_duration": 0.999995,
    "stimulus_interval": 0.0,
    "stimulus_name": "Long Square",
    "stimulus_relative_amplitude": 1.0,
    "stimulus_start_time": 0.92,
    "stimulus_units": "pA",
    "sweep_number": 30,
    "vm_delta_mv": 0.543937683105469
  },
  {
    "bridge_balance_mohm": 0.0,
    "id": 396419350,
    "leak_pa": 0.0,
    "num_spikes": 0,
    "peak_deflection": 0.0,
    "post_noise_rms_mv": 0.0342396683990955,
    "post_vm_mv": -3.5003764629364,
    "pre_noise_rms_mv": 0.0415690205991268,
    "pre_vm_mv": -3.53600740432739,
    "slow_noise_rms_mv": 0.04356774315238,
    "slow_vm_mv": -3.53600740432739,
    "specimen_id": 330080937,
    "stimulus_absolute_amplitude": 0.0,
    "stimulus_description": "EXTPBLWOUT141203[0]",
    "stimulus_duration": 0.0,
    "stimulus_interval": 0.0,
    "stimulus_name": "Test",
    "stimulus_relative_amplitude": 1.0,
    "stimulus_start_time": 0.0,
    "stimulus_units": "pA",
    "sweep_number": 79,
    "vm_delta_mv": 0.0356309413909912
  },
  {
    "bridge_balance_mohm": 27.1062278747559,
    "id": 396419256,
    "leak_pa": 0.0,
    "num_spikes": 0,
    "peak_deflection": -86.40625,
    "post_noise_rms_mv": 0.0476998202502728,
    "post_vm_mv": -81.790153503418,
    "pre_noise_rms_mv": 0.0495213158428669,
    "pre_vm_mv": -81.8728256225586,
    "slow_noise_rms_mv": 0.128842666745186,
    "slow_vm_mv": -81.8728256225586,
    "specimen_id": 330080937,
    "stimulus_absolute_amplitude": -29.9999990127642,
    "stimulus_description": "C1LSCOARSE150217[12]",
    "stimulus_duration": 0.999995,
    "stimulus_interval": 0.0,
    "stimulus_name": "Long Square",
    "stimulus_relative_amplitude": 1.0,
    "stimulus_start_time": 0.92,
    "stimulus_units": "pA",
    "sweep_number": 36,
    "vm_delta_mv": 0.082672119140625
  },
  {
    "bridge_balance_mohm": 25.6410255432129,
    "id": 396419352,
    "leak_pa": 0.0,
    "num_spikes": 0,
    "peak_deflection": 0.0,
    "post_noise_rms_mv": 0.0506714358925819,
    "post_vm_mv": -81.5911331176758,
    "pre_noise_rms_mv": 0.0433180779218674,
    "pre_vm_mv": -81.4916687011719,
    "slow_noise_rms_mv": 0.0905300378799438,
    "slow_vm_mv": -81.4916687011719,
    "specimen_id": 330080937,
    "stimulus_absolute_amplitude": 200.000002670286,
    "stimulus_description": "C1SSCOARSE150112[1]",
    "stimulus_duration": 0.002995,
    "stimulus_interval": 0.0,
    "stimulus_name": "Short Square",
    "stimulus_relative_amplitude": 1.0,
    "stimulus_start_time": 0.92,
    "stimulus_units": "pA",
    "sweep_number": 8,
    "vm_delta_mv": 0.0994644165039062
  },
  {
    "bridge_balance_mohm": 23.7484741210938,
    "id": 396419292,
    "leak_pa": 0.0,
    "num_spikes": 1,
    "peak_deflection": 0.0,
    "post_noise_rms_mv": 0.0417140275239944,
    "post_vm_mv": -81.3767318725586,
    "pre_noise_rms_mv": 0.0486109890043736,
    "pre_vm_mv": -81.4228286743164,
    "slow_noise_rms_mv": 0.128072708845139,
    "slow_vm_mv": -81.4228286743164,
    "specimen_id": 330080937,
    "stimulus_absolute_amplitude": 289.999996239132,
    "stimulus_description": "C1LSCOARSE150217[28]",
    "stimulus_duration": 0.999995,
    "stimulus_interval": 0.0,
    "stimulus_name": "Long Square",
    "stimulus_relative_amplitude": 1.0,
    "stimulus_start_time": 0.92,
    "stimulus_units": "pA",
    "sweep_number": 52,
    "vm_delta_mv": 0.0460968017578125
  },
  {
    "bridge_balance_mohm": 32.9670333862305,
    "id": 396419344,
    "leak_pa": 0.0,
    "num_spikes": 0,
    "peak_deflection": 0.0,
    "post_noise_rms_mv": 0.047521598637104,
    "post_vm_mv": -82.1796035766602,
    "pre_noise_rms_mv": 0.0553355030715466,
    "pre_vm_mv": -82.3808975219727,
    "slow_noise_rms_mv": 0.296844333410263,
    "slow_vm_mv": -82.3808975219727,
    "specimen_id": 330080937,
    "stimulus_absolute_amplitude": -200.000002670286,
    "stimulus_description": "C1SQCAPCHK141203[0]",
    "stimulus_duration": 7.819995,
    "stimulus_interval": 0.2,
    "stimulus_name": "Square - 0.5ms Subthreshold",
    "stimulus_relative_amplitude": 1.0,
    "stimulus_start_time": 0.12,
    "stimulus_units": "pA",
    "sweep_number": 76,
    "vm_delta_mv": 0.2012939453125
  },
  {
    "bridge_balance_mohm": 32.9670333862305,
    "id": 396419328,
    "leak_pa": 0.0,
    "num_spikes": 463,
    "peak_deflection": 0.0,
    "post_noise_rms_mv": 0.0446665398776531,
    "post_vm_mv": -81.9942932128906,
    "pre_noise_rms_mv": 0.0521414950489998,
    "pre_vm_mv": -81.3345794677734,
    "slow_noise_rms_mv": 0.0728857517242432,
    "slow_vm_mv": -81.3345794677734,
    "specimen_id": 330080937,
    "stimulus_absolute_amplitude": 660.125010210066,
    "stimulus_description": "C1NSSEED_2150217[0]",
    "stimulus_duration": 18.999995,
    "stimulus_interval": 5.0,
    "stimulus_name": "Noise 2",
    "stimulus_relative_amplitude": 2.8,
    "stimulus_start_time": 1.92,
    "stimulus_units": "pA",
    "sweep_number": 69,
    "vm_delta_mv": 0.659713745117188
  },
  {
    "bridge_balance_mohm": 0.0,
    "id": 396419348,
    "leak_pa": 0.0,
    "num_spikes": 0,
    "peak_deflection": 0.0,
    "post_noise_rms_mv": 0.0,
    "post_vm_mv": 0.0,
    "pre_noise_rms_mv": 0.0,
    "pre_vm_mv": 0.0,
    "slow_noise_rms_mv": 0.0,
    "slow_vm_mv": 0.0,
    "specimen_id": 330080937,
    "stimulus_absolute_amplitude": 9.99999977648258,
    "stimulus_description": "EXTPGGAEND141203[0]",
    "stimulus_duration": 0.069995,
    "stimulus_interval": 0.05,
    "stimulus_name": "Test",
    "stimulus_relative_amplitude": 1.0,
    "stimulus_start_time": 0.03,
    "stimulus_units": "mV",
    "sweep_number": 78,
    "vm_delta_mv": 0.0
  },
  {
    "bridge_balance_mohm": 27.1062278747559,
    "id": 396419234,
    "leak_pa": 0.0,
    "num_spikes": 0,
    "peak_deflection": -104.40625,
    "post_noise_rms_mv": 0.0512551665306091,
    "post_vm_mv": -81.3178024291992,
    "pre_noise_rms_mv": 0.041962344199419,
    "pre_vm_mv": -81.3907470703125,
    "slow_noise_rms_mv": 0.31298303604126,
    "slow_vm_mv": -81.3907470703125,
    "specimen_id": 330080937,
    "stimulus_absolute_amplitude": -230.000005152498,
    "stimulus_description": "C1LSCOARSE150217[2]",
    "stimulus_duration": 0.999995,
    "stimulus_interval": 0.0,
    "stimulus_name": "Long Square",
    "stimulus_relative_amplitude": 1.0,
    "stimulus_start_time": 0.92,
    "stimulus_units": "pA",
    "sweep_number": 26,
    "vm_delta_mv": 0.0729446411132812
  },
  {
    "bridge_balance_mohm": 23.7484741210938,
    "id": 396419296,
    "leak_pa": 0.0,
    "num_spikes": 60,
    "peak_deflection": 0.0,
    "post_noise_rms_mv": 0.0466473028063774,
    "post_vm_mv": -81.1378936767578,
    "pre_noise_rms_mv": 0.0429801158607006,
    "pre_vm_mv": -81.1712493896484,
    "slow_noise_rms_mv": 0.0948162898421288,
    "slow_vm_mv": -81.1712493896484,
    "specimen_id": 330080937,
    "stimulus_absolute_amplitude": 329.999999548747,
    "stimulus_description": "C1LSCOARSE150217[30]",
    "stimulus_duration": 0.999995,
    "stimulus_interval": 0.0,
    "stimulus_name": "Long Square",
    "stimulus_relative_amplitude": 1.0,
    "stimulus_start_time": 0.92,
    "stimulus_units": "pA",
    "sweep_number": 54,
    "vm_delta_mv": 0.033355712890625
  },
  {
    "bridge_balance_mohm": 32.9670333862305,
    "id": 396419336,
    "leak_pa": 0.0,
    "num_spikes": 484,
    "peak_deflection": 0.0,
    "post_noise_rms_mv": 0.0515856817364693,
    "post_vm_mv": -82.5729827880859,
    "pre_noise_rms_mv": 0.0486986637115479,
    "pre_vm_mv": -82.0296173095703,
    "slow_noise_rms_mv": 0.138123095035553,
    "slow_vm_mv": -82.0296173095703,
    "specimen_id": 330080937,
    "stimulus_absolute_amplitude": 649.00002039181,
    "stimulus_description": "C1NSSEED_1150217[0]",
    "stimulus_duration": 18.999995,
    "stimulus_interval": 5.0,
    "stimulus_name": "Noise 1",
    "stimulus_relative_amplitude": 2.8,
    "stimulus_start_time": 1.92,
    "stimulus_units": "pA",
    "sweep_number": 72,
    "vm_delta_mv": 0.543365478515625
  },
  {
    "bridge_balance_mohm": 27.1062278747559,
    "id": 396419254,
    "leak_pa": 0.0,
    "num_spikes": 0,
    "peak_deflection": -88.59375,
    "post_noise_rms_mv": 0.0504787266254425,
    "post_vm_mv": -81.6053619384766,
    "pre_noise_rms_mv": 0.0433848686516285,
    "pre_vm_mv": -81.5824432373047,
    "slow_noise_rms_mv": 0.10376014560461,
    "slow_vm_mv": -81.5824432373047,
    "specimen_id": 330080937,
    "stimulus_absolute_amplitude": -50.0000006675716,
    "stimulus_description": "C1LSCOARSE150217[11]",
    "stimulus_duration": 0.999995,
    "stimulus_interval": 0.0,
    "stimulus_name": "Long Square",
    "stimulus_relative_amplitude": 1.0,
    "stimulus_start_time": 0.92,
    "stimulus_units": "pA",
    "sweep_number": 35,
    "vm_delta_mv": 0.022918701171875
  },
  {
    "bridge_balance_mohm": 23.7484741210938,
    "id": 396419300,
    "leak_pa": 0.0,
    "num_spikes": 98,
    "peak_deflection": 0.0,
    "post_noise_rms_mv": 0.0571888014674187,
    "post_vm_mv": -81.5637969970703,
    "pre_noise_rms_mv": 0.0412596724927425,
    "pre_vm_mv": -81.7022476196289,
    "slow_noise_rms_mv": 0.100138254463673,
    "slow_vm_mv": -81.7022476196289,
    "specimen_id": 330080937,
    "stimulus_absolute_amplitude": 370.000002858362,
    "stimulus_description": "C1LSCOARSE150217[32]",
    "stimulus_duration": 0.999995,
    "stimulus_interval": 0.0,
    "stimulus_name": "Long Square",
    "stimulus_relative_amplitude": 1.0,
    "stimulus_start_time": 0.92,
    "stimulus_units": "pA",
    "sweep_number": 56,
    "vm_delta_mv": 0.138450622558594
  },
  {
    "bridge_balance_mohm": 27.1062278747559,
    "id": 396419240,
    "leak_pa": 0.0,
    "num_spikes": 0,
    "peak_deflection": -99.8125,
    "post_noise_rms_mv": 0.0464301854372025,
    "post_vm_mv": -81.2061157226562,
    "pre_noise_rms_mv": 0.0514179468154907,
    "pre_vm_mv": -81.1895523071289,
    "slow_noise_rms_mv": 0.0758552625775337,
    "slow_vm_mv": -81.1895523071289,
    "specimen_id": 330080937,
    "stimulus_absolute_amplitude": -170.000000188075,
    "stimulus_description": "C1LSCOARSE150217[5]",
    "stimulus_duration": 0.999995,
    "stimulus_interval": 0.0,
    "stimulus_name": "Long Square",
    "stimulus_relative_amplitude": 1.0,
    "stimulus_start_time": 0.92,
    "stimulus_units": "pA",
    "sweep_number": 29,
    "vm_delta_mv": 0.0165634155273438
  },
  {
    "bridge_balance_mohm": 25.6410255432129,
    "id": 396419308,
    "leak_pa": 0.0,
    "num_spikes": 0,
    "peak_deflection": 0.0,
    "post_noise_rms_mv": 0.0516140349209309,
    "post_vm_mv": -82.7971878051758,
    "pre_noise_rms_mv": 0.043811559677124,
    "pre_vm_mv": -82.0034942626953,
    "slow_noise_rms_mv": 0.103134237229824,
    "slow_vm_mv": -82.0034942626953,
    "specimen_id": 330080937,
    "stimulus_absolute_amplitude": 800.000010681146,
    "stimulus_description": "C1RP25PR1S141203[0]",
    "stimulus_duration": 31.997495,
    "stimulus_interval": 0.0,
    "stimulus_name": "Ramp",
    "stimulus_relative_amplitude": 1.0,
    "stimulus_start_time": 0.9225,
    "stimulus_units": "pA",
    "sweep_number": 6,
    "vm_delta_mv": 0.793693542480469
  },
  {
    "bridge_balance_mohm": 27.1062278747559,
    "id": 396419204,
    "leak_pa": 0.0,
    "num_spikes": 1,
    "peak_deflection": 0.0,
    "post_noise_rms_mv": 0.0517782270908356,
    "post_vm_mv": -81.9373779296875,
    "pre_noise_rms_mv": 0.0567848905920982,
    "pre_vm_mv": -81.9952621459961,
    "slow_noise_rms_mv": 0.135060846805573,
    "slow_vm_mv": -81.9952621459961,
    "specimen_id": 330080937,
    "stimulus_absolute_amplitude": 599.999994133071,
    "stimulus_description": "C1SSCOARSE150112[5]",
    "stimulus_duration": 0.002995,
    "stimulus_interval": 0.0,
    "stimulus_name": "Short Square",
    "stimulus_relative_amplitude": 1.0,
    "stimulus_start_time": 0.92,
    "stimulus_units": "pA",
    "sweep_number": 12,
    "vm_delta_mv": 0.0578842163085938
  },
  {
    "bridge_balance_mohm": 27.1062278747559,
    "id": 396419232,
    "leak_pa": 0.0,
    "num_spikes": 0,
    "peak_deflection": -105.875,
    "post_noise_rms_mv": 0.0351608954370022,
    "post_vm_mv": -81.430778503418,
    "pre_noise_rms_mv": 0.0500954054296017,
    "pre_vm_mv": -81.5394058227539,
    "slow_noise_rms_mv": 0.0726473331451416,
    "slow_vm_mv": -81.5394058227539,
    "specimen_id": 330080937,
    "stimulus_absolute_amplitude": -249.999992929517,
    "stimulus_description": "C1LSCOARSE150217[1]",
    "stimulus_duration": 0.999995,
    "stimulus_interval": 0.0,
    "stimulus_name": "Long Square",
    "stimulus_relative_amplitude": 1.0,
    "stimulus_start_time": 0.92,
    "stimulus_units": "pA",
    "sweep_number": 25,
    "vm_delta_mv": 0.108627319335938
  },
  {
    "bridge_balance_mohm": 27.1062278747559,
    "id": 396419214,
    "leak_pa": 0.0,
    "num_spikes": 0,
    "peak_deflection": 0.0,
    "post_noise_rms_mv": 0.0592580735683441,
    "post_vm_mv": -81.7455825805664,
    "pre_noise_rms_mv": 0.0499533489346504,
    "pre_vm_mv": -81.6467590332031,
    "slow_noise_rms_mv": 0.257993370294571,
    "slow_vm_mv": -81.6467590332031,
    "specimen_id": 330080937,
    "stimulus_absolute_amplitude": 539.999989168649,
    "stimulus_description": "C1SSFINEST150112[0]",
    "stimulus_duration": 0.002995,
    "stimulus_interval": 0.0,
    "stimulus_name": "Short Square",
    "stimulus_relative_amplitude": 5.4,
    "stimulus_start_time": 0.92,
    "stimulus_units": "pA",
    "sweep_number": 17,
    "vm_delta_mv": 0.0988235473632812
  },
  {
    "bridge_balance_mohm": 27.1062278747559,
    "id": 396419208,
    "leak_pa": 0.0,
    "num_spikes": 0,
    "peak_deflection": 0.0,
    "post_noise_rms_mv": 0.0438956394791603,
    "post_vm_mv": -82.4444885253906,
    "pre_noise_rms_mv": 0.0498114414513111,
    "pre_vm_mv": -82.1245803833008,
    "slow_noise_rms_mv": 0.165001600980759,
    "slow_vm_mv": -82.1245803833008,
    "specimen_id": 330080937,
    "stimulus_absolute_amplitude": 529.999988341245,
    "stimulus_description": "C1SSFINEST150112[0]",
    "stimulus_duration": 0.002995,
    "stimulus_interval": 0.0,
    "stimulus_name": "Short Square",
    "stimulus_relative_amplitude": 5.3,
    "stimulus_start_time": 0.92,
    "stimulus_units": "pA",
    "sweep_number": 14,
    "vm_delta_mv": 0.319908142089844
  },
  {
    "bridge_balance_mohm": 22.3443222045898,
    "id": 396419284,
    "leak_pa": 0.0,
    "num_spikes": 0,
    "peak_deflection": -35.34375,
    "post_noise_rms_mv": 0.0517888255417347,
    "post_vm_mv": -81.2525863647461,
    "pre_noise_rms_mv": 0.0415831096470356,
    "pre_vm_mv": -81.2834320068359,
    "slow_noise_rms_mv": 0.0802971422672272,
    "slow_vm_mv": -81.2834320068359,
    "specimen_id": 330080937,
    "stimulus_absolute_amplitude": 230.000005152498,
    "stimulus_description": "C1LSCOARSE150217[25]",
    "stimulus_duration": 0.999995,
    "stimulus_interval": 0.0,
    "stimulus_name": "Long Square",
    "stimulus_relative_amplitude": 1.0,
    "stimulus_start_time": 0.92,
    "stimulus_units": "pA",
    "sweep_number": 49,
    "vm_delta_mv": 0.0308456420898438
  },
  {
    "bridge_balance_mohm": 27.1062278747559,
    "id": 396419238,
    "leak_pa": 0.0,
    "num_spikes": 0,
    "peak_deflection": -101.34375,
    "post_noise_rms_mv": 0.050027459859848,
    "post_vm_mv": -81.1598510742188,
    "pre_noise_rms_mv": 0.0501841083168983,
    "pre_vm_mv": -81.124382019043,
    "slow_noise_rms_mv": 0.170951336622238,
    "slow_vm_mv": -81.124382019043,
    "specimen_id": 330080937,
    "stimulus_absolute_amplitude": -190.000001842883,
    "stimulus_description": "C1LSCOARSE150217[4]",
    "stimulus_duration": 0.999995,
    "stimulus_interval": 0.0,
    "stimulus_name": "Long Square",
    "stimulus_relative_amplitude": 1.0,
    "stimulus_start_time": 0.92,
    "stimulus_units": "pA",
    "sweep_number": 28,
    "vm_delta_mv": 0.0354690551757812
  },
  {
    "bridge_balance_mohm": 25.6410255432129,
    "id": 396419286,
    "leak_pa": 0.0,
    "num_spikes": 0,
    "peak_deflection": 0.0,
    "post_noise_rms_mv": 0.0432839803397655,
    "post_vm_mv": -81.660026550293,
    "pre_noise_rms_mv": 0.0461448580026627,
    "pre_vm_mv": -81.2175979614258,
    "slow_noise_rms_mv": 0.0958612188696861,
    "slow_vm_mv": -81.2175979614258,
    "specimen_id": 330080937,
    "stimulus_absolute_amplitude": 800.000010681146,
    "stimulus_description": "C1RP25PR1S141203[0]",
    "stimulus_duration": 31.997495,
    "stimulus_interval": 0.0,
    "stimulus_name": "Ramp",
    "stimulus_relative_amplitude": 1.0,
    "stimulus_start_time": 0.9225,
    "stimulus_units": "pA",
    "sweep_number": 5,
    "vm_delta_mv": 0.442428588867188
  },
  {
    "bridge_balance_mohm": 0.0,
    "id": 396419346,
    "leak_pa": 0.0,
    "num_spikes": 0,
    "peak_deflection": 0.0,
    "post_noise_rms_mv": 0.0,
    "post_vm_mv": 0.0,
    "pre_noise_rms_mv": 0.0,
    "pre_vm_mv": 0.0,
    "slow_noise_rms_mv": 0.0,
    "slow_vm_mv": 0.0,
    "specimen_id": 330080937,
    "stimulus_absolute_amplitude": 9.99999977648258,
    "stimulus_description": "EXTPEXPEND141203[0]",
    "stimulus_duration": 0.069995,
    "stimulus_interval": 0.05,
    "stimulus_name": "Test",
    "stimulus_relative_amplitude": 1.0,
    "stimulus_start_time": 0.03,
    "stimulus_units": "mV",
    "sweep_number": 77,
    "vm_delta_mv": 0.0
  },
  {
    "bridge_balance_mohm": 0.0,
    "id": 396419220,
    "leak_pa": 0.0,
    "num_spikes": 0,
    "peak_deflection": 0.0,
    "post_noise_rms_mv": 0.0,
    "post_vm_mv": 0.0,
    "pre_noise_rms_mv": 0.0,
    "pre_vm_mv": 0.0,
    "slow_noise_rms_mv": 0.0,
    "slow_vm_mv": 0.0,
    "specimen_id": 330080937,
    "stimulus_absolute_amplitude": 9.99999977648258,
    "stimulus_description": "EXTPCllATT141203[0]",
    "stimulus_duration": 0.069995,
    "stimulus_interval": 0.05,
    "stimulus_name": "Test",
    "stimulus_relative_amplitude": 1.0,
    "stimulus_start_time": 0.03,
    "stimulus_units": "mV",
    "sweep_number": 2,
    "vm_delta_mv": 0.0
  },
  {
    "bridge_balance_mohm": 25.6410255432129,
    "id": 396419202,
    "leak_pa": 0.0,
    "num_spikes": 0,
    "peak_deflection": 0.0,
    "post_noise_rms_mv": 0.0602372586727142,
    "post_vm_mv": -81.9218597412109,
    "pre_noise_rms_mv": 0.0477138161659241,
    "pre_vm_mv": -81.8146362304688,
    "slow_noise_rms_mv": 0.131752207875252,
    "slow_vm_mv": -81.8146362304688,
    "specimen_id": 330080937,
    "stimulus_absolute_amplitude": 499.999985859034,
    "stimulus_description": "C1SSCOARSE150112[4]",
    "stimulus_duration": 0.002995,
    "stimulus_interval": 0.0,
    "stimulus_name": "Short Square",
    "stimulus_relative_amplitude": 1.0,
    "stimulus_start_time": 0.92,
    "stimulus_units": "pA",
    "sweep_number": 11,
    "vm_delta_mv": 0.107223510742188
  },
  {
    "bridge_balance_mohm": 27.1062278747559,
    "id": 396419216,
    "leak_pa": 0.0,
    "num_spikes": 0,
    "peak_deflection": 0.0,
    "post_noise_rms_mv": 0.0553232878446579,
    "post_vm_mv": -81.6039733886719,
    "pre_noise_rms_mv": 0.0511236190795898,
    "pre_vm_mv": -81.6485137939453,
    "slow_noise_rms_mv": 0.0896116346120834,
    "slow_vm_mv": -81.6485137939453,
    "specimen_id": 330080937,
    "stimulus_absolute_amplitude": 539.999989168649,
    "stimulus_description": "C1SSFINEST150112[0]",
    "stimulus_duration": 0.002995,
    "stimulus_interval": 0.0,
    "stimulus_name": "Short Square",
    "stimulus_relative_amplitude": 5.4,
    "stimulus_start_time": 0.92,
    "stimulus_units": "pA",
    "sweep_number": 18,
    "vm_delta_mv": 0.0445404052734375
  },
  {
    "bridge_balance_mohm": 27.1062278747559,
    "id": 396419218,
    "leak_pa": 0.0,
    "num_spikes": 1,
    "peak_deflection": 0.0,
    "post_noise_rms_mv": 0.0484055578708649,
    "post_vm_mv": -81.8375396728516,
    "pre_noise_rms_mv": 0.0522022470831871,
    "pre_vm_mv": -81.8892974853516,
    "slow_noise_rms_mv": 0.0857916474342346,
    "slow_vm_mv": -81.8892974853516,
    "specimen_id": 330080937,
    "stimulus_absolute_amplitude": 549.999989996053,
    "stimulus_description": "C1SSFINEST150112[0]",
    "stimulus_duration": 0.002995,
    "stimulus_interval": 0.0,
    "stimulus_name": "Short Square",
    "stimulus_relative_amplitude": 5.5,
    "stimulus_start_time": 0.92,
    "stimulus_units": "pA",
    "sweep_number": 19,
    "vm_delta_mv": 0.0517578125
  },
  {
    "bridge_balance_mohm": 27.1062278747559,
    "id": 396419258,
    "leak_pa": 0.0,
    "num_spikes": 0,
    "peak_deflection": -83.59375,
    "post_noise_rms_mv": 0.0561156310141087,
    "post_vm_mv": -81.8497848510742,
    "pre_noise_rms_mv": 0.0508290380239487,
    "pre_vm_mv": -81.7808074951172,
    "slow_noise_rms_mv": 0.137267708778381,
    "slow_vm_mv": -81.7808074951172,
    "specimen_id": 330080937,
    "stimulus_absolute_amplitude": -9.99999996004197,
    "stimulus_description": "C1LSCOARSE150217[13]",
    "stimulus_duration": 0.999995,
    "stimulus_interval": 0.0,
    "stimulus_name": "Long Square",
    "stimulus_relative_amplitude": 1.0,
    "stimulus_start_time": 0.92,
    "stimulus_units": "pA",
    "sweep_number": 37,
    "vm_delta_mv": 0.0689773559570312
  },
  {
    "bridge_balance_mohm": 23.7484741210938,
    "id": 396419294,
    "leak_pa": 0.0,
    "num_spikes": 1,
    "peak_deflection": 0.0,
    "post_noise_rms_mv": 0.0421592481434345,
    "post_vm_mv": -81.3651123046875,
    "pre_noise_rms_mv": 0.0415120683610439,
    "pre_vm_mv": -81.3287124633789,
    "slow_noise_rms_mv": 0.100284948945045,
    "slow_vm_mv": -81.3287124633789,
    "specimen_id": 330080937,
    "stimulus_absolute_amplitude": 309.999997893939,
    "stimulus_description": "C1LSCOARSE150217[29]",
    "stimulus_duration": 0.999995,
    "stimulus_interval": 0.0,
    "stimulus_name": "Long Square",
    "stimulus_relative_amplitude": 1.0,
    "stimulus_start_time": 0.92,
    "stimulus_units": "pA",
    "sweep_number": 53,
    "vm_delta_mv": 0.0363998413085938
  },
  {
    "bridge_balance_mohm": 23.3211231231689,
    "id": 396419282,
    "leak_pa": 0.0,
    "num_spikes": 0,
    "peak_deflection": -38.4687538146973,
    "post_noise_rms_mv": 0.0473109185695648,
    "post_vm_mv": -81.2707366943359,
    "pre_noise_rms_mv": 0.0573298670351505,
    "pre_vm_mv": -81.1885070800781,
    "slow_noise_rms_mv": 0.125851914286613,
    "slow_vm_mv": -81.1885070800781,
    "specimen_id": 330080937,
    "stimulus_absolute_amplitude": 210.00000349769,
    "stimulus_description": "C1LSCOARSE150217[24]",
    "stimulus_duration": 0.999995,
    "stimulus_interval": 0.0,
    "stimulus_name": "Long Square",
    "stimulus_relative_amplitude": 1.0,
    "stimulus_start_time": 0.92,
    "stimulus_units": "pA",
    "sweep_number": 48,
    "vm_delta_mv": 0.0822296142578125
  },
  {
    "bridge_balance_mohm": 27.1062278747559,
    "id": 396419210,
    "leak_pa": 0.0,
    "num_spikes": 0,
    "peak_deflection": 0.0,
    "post_noise_rms_mv": 0.0450025908648968,
    "post_vm_mv": -82.438232421875,
    "pre_noise_rms_mv": 0.0421255901455879,
    "pre_vm_mv": -82.334831237793,
    "slow_noise_rms_mv": 0.0793539956212044,
    "slow_vm_mv": -82.334831237793,
    "specimen_id": 330080937,
    "stimulus_absolute_amplitude": 539.999989168649,
    "stimulus_description": "C1SSFINEST150112[0]",
    "stimulus_duration": 0.002995,
    "stimulus_interval": 0.0,
    "stimulus_name": "Short Square",
    "stimulus_relative_amplitude": 5.4,
    "stimulus_start_time": 0.92,
    "stimulus_units": "pA",
    "sweep_number": 15,
    "vm_delta_mv": 0.103401184082031
  },
  {
    "bridge_balance_mohm": 27.1062278747559,
    "id": 396419222,
    "leak_pa": 0.0,
    "num_spikes": 1,
    "peak_deflection": 0.0,
    "post_noise_rms_mv": 0.0469842813909054,
    "post_vm_mv": -82.0434799194336,
    "pre_noise_rms_mv": 0.0518437139689922,
    "pre_vm_mv": -82.1162643432617,
    "slow_noise_rms_mv": 0.106986202299595,
    "slow_vm_mv": -82.1162643432617,
    "specimen_id": 330080937,
    "stimulus_absolute_amplitude": 549.999989996053,
    "stimulus_description": "C1SSFINEST150112[0]",
    "stimulus_duration": 0.002995,
    "stimulus_interval": 0.0,
    "stimulus_name": "Short Square",
    "stimulus_relative_amplitude": 5.5,
    "stimulus_start_time": 0.92,
    "stimulus_units": "pA",
    "sweep_number": 20,
    "vm_delta_mv": 0.072784423828125
  },
  {
    "bridge_balance_mohm": 32.9670333862305,
    "id": 396419342,
    "leak_pa": 0.0,
    "num_spikes": 0,
    "peak_deflection": 0.0,
    "post_noise_rms_mv": 0.053914200514555,
    "post_vm_mv": -82.1913604736328,
    "pre_noise_rms_mv": 0.0510665737092495,
    "pre_vm_mv": -82.0804672241211,
    "slow_noise_rms_mv": 0.363841652870178,
    "slow_vm_mv": -82.0804672241211,
    "specimen_id": 330080937,
    "stimulus_absolute_amplitude": -200.000002670286,
    "stimulus_description": "C1SQCAPCHK141203[0]",
    "stimulus_duration": 7.819995,
    "stimulus_interval": 0.2,
    "stimulus_name": "Square - 0.5ms Subthreshold",
    "stimulus_relative_amplitude": 1.0,
    "stimulus_start_time": 0.12,
    "stimulus_units": "pA",
    "sweep_number": 75,
    "vm_delta_mv": 0.110893249511719
  },
  {
    "bridge_balance_mohm": 0.0,
    "id": 396419196,
    "leak_pa": 0.0,
    "num_spikes": 0,
    "peak_deflection": 0.0,
    "post_noise_rms_mv": 0.0,
    "post_vm_mv": 0.0,
    "pre_noise_rms_mv": 0.0,
    "pre_vm_mv": 0.0,
    "slow_noise_rms_mv": 0.0,
    "slow_vm_mv": 0.0,
    "specimen_id": 330080937,
    "stimulus_absolute_amplitude": 9.99999977648258,
    "stimulus_description": "EXTPSMOKET141203[0]",
    "stimulus_duration": 0.069995,
    "stimulus_interval": 0.05,
    "stimulus_name": "Test",
    "stimulus_relative_amplitude": 1.0,
    "stimulus_start_time": 0.03,
    "stimulus_units": "mV",
    "sweep_number": 0,
    "vm_delta_mv": 0.0
  },
  {
    "bridge_balance_mohm": 23.7484741210938,
    "id": 396419298,
    "leak_pa": 0.0,
    "num_spikes": 91,
    "peak_deflection": 0.0,
    "post_noise_rms_mv": 0.0441480129957199,
    "post_vm_mv": -82.1465911865234,
    "pre_noise_rms_mv": 0.0419022031128407,
    "pre_vm_mv": -81.61181640625,
    "slow_noise_rms_mv": 0.122912771999836,
    "slow_vm_mv": -81.61181640625,
    "specimen_id": 330080937,
    "stimulus_absolute_amplitude": 350.000001203554,
    "stimulus_description": "C1LSCOARSE150217[31]",
    "stimulus_duration": 0.999995,
    "stimulus_interval": 0.0,
    "stimulus_name": "Long Square",
    "stimulus_relative_amplitude": 1.0,
    "stimulus_start_time": 0.92,
    "stimulus_units": "pA",
    "sweep_number": 55,
    "vm_delta_mv": 0.534774780273438
  }
]
