# Supplementary material for: Visual physiology of the layer 4 cortical circuit in silico
Source: PLoS Comput Biol. 2018 Nov 12;14(11):e1006535. doi: 10.1371/journal.pcbi.1006535 (PMC6258373; doi:10.1371/journal.pcbi.1006535)
Supplement: SI 1 — (ZIP) [file pcbi.1006535.s011.zip › SI_1/example_1/cell_models/330080937/Pvalb-IRES-Cre_Ai14_IVSCC_-176847.04.02.01_470522102_m.swc]

# generated by Vaa3D Plugin sort_neuron_swc
# source file(s): K:/MouseCellTypes/176847.04.02.01/176847.04.02.01_MDF.swc_sorted.swc
# id,type,x,y,z,r,pid
1 1 237.4944 233.8336 35.28 5.9212 -1
2 3 232.5043 230.7745 35.28 0.2669 1
3 3 231.4495 231.199 35.28 0.2796 2
4 3 230.3513 231.5181 35.28 0.2796 3
5 3 229.2084 231.5159 35.28 0.2542 4
6 3 228.0793 231.3282 35.28 0.2542 5
7 3 226.9616 231.0846 35.28 0.2669 6
8 3 225.8176 231.0617 35.28 0.3305 7
9 3 224.6816 230.9313 35.2803 0.4576 8
10 3 223.2768 230.103 35.2825 0.4068 9
11 3 222.4268 229.3377 35.2898 0.3813 10
12 3 221.523 228.6364 35.3265 0.3051 11
13 3 220.8629 227.775 35.6944 0.4322 12
14 3 220.4488 226.75 35.6216 0.4322 13
15 3 220.1548 225.6803 34.9891 0.4068 14
16 3 219.823 224.6198 34.3207 0.3305 15
17 3 219.6572 223.5159 33.8643 0.2542 16
18 3 219.7075 222.4039 33.2562 0.2288 17
19 3 219.9523 221.3102 33.0162 0.2669 18
20 3 220.5003 220.3138 32.8628 0.3178 19
21 3 220.9121 219.2648 32.3744 0.3432 20
22 3 220.7828 218.1482 31.9312 0.3559 21
23 3 220.2623 217.1312 31.9368 0.3686 22
24 3 220.2383 215.9895 32.0306 0.4068 23
25 3 220.7977 214.4005 32.426 0.2288 24
26 3 220.7211 213.2908 31.92 0.2796 25
27 3 220.53 212.1754 31.6366 0.3305 26
28 3 220.3333 211.0783 31.2928 0.3178 27
29 3 219.7956 210.0899 31.5381 0.2924 28
30 3 219.2911 209.1106 31.6926 0.2796 29
31 3 219.0497 208.0135 31.1898 0.3051 30
32 3 218.7763 206.921 30.8129 0.3178 31
33 3 218.464 205.8205 30.77 0.2924 32
34 3 218.2889 204.7039 30.5665 0.2542 33
35 3 218.2821 203.5714 30.5469 0.2669 34
36 3 218.321 202.4342 30.8241 0.3051 35
37 3 218.5555 201.3246 31.1539 0.3178 36
38 3 218.6104 200.208 31.7103 0.2924 37
39 3 218.2374 199.159 31.2561 0.2924 38
40 3 217.7867 198.1259 30.7882 0.3178 39
41 3 217.2685 197.1112 30.5396 0.3305 40
42 3 216.8612 196.156 29.3952 0.3051 41
43 3 216.5695 195.0589 29.6587 0.3305 42
44 3 216.0856 194.0224 29.741 0.3686 43
45 3 214.9896 193.582 29.5781 0.2034 44
46 3 214.1545 192.8349 29.1992 0.2161 45
47 3 213.5436 191.9152 28.5219 0.1907 46
48 3 212.808 191.0903 27.9535 0.1652 47
49 3 212.3847 190.2243 26.7529 0.1907 48
50 3 212.3012 189.141 26.1708 0.2415 49
51 3 211.8299 188.1388 25.5808 0.2924 50
52 3 211.6045 187.1424 24.353 0.2924 51
53 3 211.8516 186.0933 23.4917 0.2542 52
54 3 211.7727 184.9791 24.0668 0.2415 53
55 3 210.9628 184.2446 23.9061 0.2415 54
56 3 210.218 183.5571 23.1552 0.2796 55
57 3 209.8805 182.6064 21.8562 0.2924 56
58 3 209.6472 181.5928 21.107 0.2924 57
59 3 209.4355 180.4889 21.1991 0.2669 58
60 3 209.0706 179.4593 20.4764 0.2161 59
61 3 208.7606 178.3965 20.16 0.178 60
62 3 208.232 177.5488 20.16 0.178 61
63 3 207.3752 177.1427 19.32 0.2161 62
64 3 206.9748 176.1005 18.9241 0.2669 63
65 3 206.3364 175.1773 18.48 0.2796 64
66 3 205.9452 174.1111 18.48 0.2924 65
67 3 205.4041 173.1158 18.2104 0.2669 66
68 3 204.9098 172.1583 17.3872 0.2542 67
69 3 204.7657 171.0383 17.1268 0.2161 68
70 3 204.2257 170.0808 16.8725 0.2288 69
71 3 203.1778 169.6403 16.8 0.2542 70
72 3 202.218 169.0477 16.5819 0.3051 71
73 3 201.3737 168.3247 16.1622 0.3051 72
74 3 201.344 167.2093 15.7676 0.2669 73
75 3 200.6576 166.5664 14.84 0.2161 74
76 3 215.9494 194.0602 30.8 0.178 44
77 3 215.7618 193.6575 30.8 0.1907 76
78 3 215.7584 192.5135 30.8 0.2161 77
79 3 215.4381 191.4347 30.8 0.2288 78
80 3 215.064 190.3547 30.8 0.2161 79
81 3 214.8638 189.229 30.8 0.2034 80
82 3 214.7288 188.0953 30.8 0.178 81
83 3 214.7391 186.9513 30.8 0.1525 82
84 3 215.0354 185.868 31.0607 0.1398 83
85 3 215.2894 184.8304 32.0354 0.1398 84
86 3 215.6955 183.8339 32.737 0.1652 85
87 3 215.9929 182.7346 32.76 0.178 86
88 3 216.2858 181.634 32.76 0.1907 87
89 3 216.5066 180.5587 32.2216 0.1907 88
90 3 216.8406 179.505 31.92 0.178 89
91 3 216.9024 178.3633 31.92 0.178 90
92 3 216.9024 177.2193 31.92 0.178 91
93 3 216.8258 176.0833 31.9827 0.2161 92
94 3 216.6072 174.9965 32.5234 0.2542 93
95 3 216.5592 173.8891 32.9048 0.2924 94
96 3 216.5592 172.7795 33.488 0.2796 95
97 3 216.5592 171.6366 33.6 0.2542 96
98 3 216.5592 170.4926 33.6 0.2161 97
99 3 216.51 169.3566 33.7218 0.2034 98
100 3 216.4448 168.2229 33.88 0.1907 99
101 3 216.4448 167.0812 33.9674 0.2161 100
102 3 216.4448 165.9555 34.4448 0.2415 101
103 3 216.4448 164.8744 35.0708 0.2415 102
104 3 216.4448 163.7991 35.84 0.1907 103
105 3 216.4448 162.6551 35.84 0.1525 104
106 3 216.4448 161.5111 35.84 0.1398 105
107 3 216.454 160.3671 35.84 0.1652 106
108 3 216.5992 159.2334 35.84 0.178 107
109 3 216.6736 158.0962 35.8672 0.1907 108
110 3 216.6736 156.9591 36.1334 0.178 109
111 3 216.8086 155.838 36.4 0.1652 110
112 3 216.9996 154.7123 36.4 0.1525 111
113 3 217.2239 153.6037 36.7189 0.1525 112
114 3 217.2456 152.6611 37.7877 0.1398 113
115 3 217.3497 151.5262 37.8 0.1271 114
116 3 217.9183 150.6305 37.8 0.1144 115
117 3 217.9732 149.4968 37.9033 0.1144 116
118 3 218.2924 148.4569 38.64 0.1144 117
119 3 218.7889 147.441 38.64 0.1271 118
120 3 218.8472 146.3016 38.7374 0.1398 119
121 3 219.0428 145.2148 39.3775 0.1525 120
122 3 219.4341 144.176 39.6724 0.1398 121
123 3 220.0427 143.2139 39.76 0.1271 122
124 3 220.8538 142.4635 39.76 0.1144 123
125 3 221.5081 141.6592 40.04 0.1144 124
126 3 221.8182 140.569 40.04 0.1144 125
127 3 222.2254 139.552 40.2016 0.1144 126
128 3 222.4325 138.4595 40.6 0.1144 127
129 3 222.7368 137.4161 40.6 0.1144 128
130 3 222.7665 136.2744 40.6428 0.1144 129
131 3 222.8706 135.1945 41.4442 0.1144 130
132 3 223.0731 134.1271 42.0 0.1144 131
133 3 223.2367 133.038 42.1842 0.1144 132
134 3 223.4678 131.941 42.28 0.1144 133
135 3 223.8808 130.9319 42.3525 0.1144 134
136 3 224.3487 130.0717 43.12 0.1144 135
137 3 224.8887 129.0787 43.2149 0.1144 136
138 3 225.5041 128.239 44.3254 0.1144 137
139 3 226.3141 127.6304 44.8 0.1144 138
140 3 226.4376 126.5104 44.8 0.1144 139
141 3 226.9021 125.6455 44.0115 0.1144 140
142 3 227.3597 124.7383 43.4 0.1144 141
143 3 227.7658 123.6893 43.4 0.1144 142
144 3 227.8848 122.5682 43.12 0.1144 143
145 3 228.3504 121.7079 42.5508 0.1144 144
146 3 228.4911 120.6268 42.28 0.1144 145
147 3 228.7931 119.5263 42.28 0.1144 146
148 3 229.4441 118.722 42.9234 0.1144 147
149 3 229.5711 117.6238 43.1978 0.1144 148
150 3 229.7152 116.5324 43.68 0.1144 149
151 3 229.706 115.4056 43.2849 0.1144 150
152 3 229.4898 114.2952 43.12 0.1144 151
153 3 229.4864 113.1517 43.12 0.1144 152
154 3 229.4864 112.071 42.4463 0.1271 153
155 3 229.4864 110.9306 42.28 0.1398 154
156 3 229.4864 109.7952 42.1574 0.1652 155
157 3 229.3434 108.8181 40.8668 0.1652 156
158 3 229.1993 107.8714 39.4064 0.1652 157
159 3 229.1432 106.7387 39.2 0.1525 158
160 3 229.1398 105.5947 39.2 0.1525 159
161 3 229.0288 104.4855 38.787 0.178 160
162 3 229.0288 103.3659 38.36 0.2161 161
163 3 228.8206 102.2481 38.36 0.2542 162
164 3 228.6993 101.1362 38.0685 0.2415 163
165 3 228.9144 100.2135 36.533 0.1907 164
166 3 228.959 99.2882 35.0347 0.1398 165
167 3 229.6809 98.7205 33.88 0.1144 166
168 3 230.2872 97.835 33.88 0.1144 167
169 3 230.81 96.8919 33.88 0.1144 168
170 3 231.7824 96.2999 33.88 0.1144 169
171 3 232.6416 95.581 33.88 0.1144 170
172 3 233.0946 94.7028 33.88 0.1144 171
173 3 233.7489 93.8609 33.88 0.1144 172
174 3 234.52 93.3316 33.88 0.1271 173
175 3 234.7545 92.236 33.88 0.1398 174
176 3 235.5439 91.411 33.88 0.1525 175
177 3 236.4648 90.971 34.384 0.1398 176
178 3 236.5872 89.8573 34.44 0.1271 177
179 3 237.4017 89.2013 33.8918 0.1144 178
180 3 238.4348 89.1176 32.9459 0.1144 179
181 3 239.1406 88.8369 31.351 0.1144 180
182 3 239.5536 87.9258 30.2865 0.1144 181
183 3 240.3361 87.2805 30.0434 0.1144 182
184 3 241.0671 86.6914 29.12 0.1144 183
185 3 241.8816 86.0381 28.84 0.1144 184
186 3 243.005 85.8469 28.84 0.1144 185
187 3 244.0644 85.4372 28.84 0.1144 186
188 3 244.3332 84.347 28.8691 0.1144 187
189 3 244.7531 83.4076 29.3272 0.1271 188
190 3 245.8456 83.1688 29.4 0.1652 189
191 3 218.8655 216.0352 29.6892 0.2288 24
192 3 217.9709 215.4472 29.1472 0.2924 191
193 3 217.3886 214.532 28.2688 0.3305 192
194 3 216.7743 213.6306 27.501 0.3305 193
195 3 216.0398 212.7897 26.9248 0.3178 194
196 3 215.3271 211.934 26.3796 0.2924 195
197 3 214.5435 211.1252 26.2102 0.3051 196
198 3 213.5974 210.5166 25.7942 0.3178 197
199 3 212.6971 209.8954 25.0183 0.3305 198
200 3 211.8745 209.1552 24.3177 0.2924 199
201 3 211.0348 208.4048 23.8599 0.2542 200
202 3 210.115 207.8911 23.098 0.2288 201
203 3 209.0717 207.7767 22.1598 0.2161 202
204 3 207.9472 207.787 21.7213 0.1907 203
205 3 206.9393 207.5765 20.9392 0.1652 204
206 3 206.7494 208.2595 18.9126 0.1652 205
207 3 205.7415 208.4505 18.3109 0.1652 206
208 3 219.9901 228.7828 36.1637 0.178 12
209 3 218.9582 228.649 35.8758 0.2288 208
210 3 217.9652 228.6398 34.5369 0.2669 209
211 3 216.8967 228.7188 33.6361 0.2924 210
212 3 215.819 228.4968 33.8341 0.3305 211
213 3 214.7391 228.1616 34.1113 0.3305 212
214 3 213.666 227.823 33.7378 0.3178 213
215 3 212.6181 227.5141 33.0005 0.2796 214
216 3 211.5485 227.6537 32.3075 0.2669 215
217 3 210.4674 227.7372 32.9966 0.2924 216
218 3 209.3612 227.4672 33.04 0.3051 217
219 3 208.2183 227.4226 33.04 0.3178 218
220 3 207.0743 227.4055 33.04 0.3051 219
221 3 205.9475 227.2384 33.0397 0.2924 220
222 3 204.8321 226.9822 33.0383 0.2796 221
223 3 203.7018 226.8243 33.0285 0.2669 222
224 3 202.6321 226.4182 32.982 0.2542 223
225 3 201.5522 226.0441 32.9017 0.2288 224
226 3 200.5135 225.8199 33.9307 0.2034 225
227 3 199.4587 225.9629 32.9574 0.2161 226
228 3 198.436 225.7409 31.9197 0.2796 227
229 3 197.3 225.6117 31.9183 0.3559 228
230 3 196.1605 225.5018 31.9099 0.4195 229
231 3 195.0646 225.2021 31.8469 0.4195 230
232 3 193.9915 224.8509 31.4586 0.394 231
233 3 192.8887 224.6484 30.9543 0.3305 232
234 3 191.787 224.3727 30.8157 0.2796 233
235 3 190.6979 224.0249 30.896 0.2288 234
236 3 189.6088 223.7229 31.2715 0.2161 235
237 3 188.5095 223.4884 31.4448 0.2161 236
238 3 187.3975 223.6303 31.2682 0.2161 237
239 3 186.321 223.7664 32.1437 0.1907 238
240 3 185.2445 223.7653 31.1996 0.1907 239
241 3 184.1497 223.7584 30.3957 0.2161 240
242 3 183.0091 223.7069 30.3064 0.2542 241
243 3 181.8949 223.509 30.2042 0.2542 242
244 3 180.8618 223.6898 29.3157 0.2415 243
245 3 179.9295 224.2503 30.1753 0.2161 244
246 3 178.845 224.2503 29.8222 0.2034 245
247 3 177.7135 224.184 29.4879 0.1907 246
248 3 176.6233 223.9849 28.8907 0.2161 247
249 3 175.5102 223.8064 28.5891 0.2415 248
250 3 174.3685 223.7607 28.5614 0.2669 249
251 3 173.2245 223.7309 28.5698 0.2415 250
252 3 172.1022 223.5353 28.6236 0.2034 251
253 3 170.98 223.342 28.8436 0.1652 252
254 3 169.8485 223.2539 28.6614 0.1652 253
255 3 168.7514 222.9702 28.5998 0.178 254
256 3 167.8706 222.6418 27.5915 0.1907 255
257 3 166.9302 222.0996 27.44 0.178 256
258 3 165.9555 221.5196 27.3546 0.1652 257
259 3 164.9293 221.0997 26.88 0.1652 258
260 3 163.9455 220.5987 26.6 0.1907 259
261 3 162.925 220.1148 26.6 0.2161 260
262 3 161.8554 219.751 26.4146 0.2034 261
263 3 160.8761 219.1687 26.32 0.178 262
264 3 159.7756 218.9078 26.2284 0.1525 263
265 3 158.7414 218.6218 25.529 0.1652 264
266 3 157.6409 218.3759 25.2 0.1652 265
267 3 156.5129 218.2752 24.943 0.1652 266
268 3 155.3769 218.2752 24.6954 0.1525 267
269 3 154.2444 218.2706 24.36 0.1525 268
270 3 153.1095 218.1528 24.36 0.1525 269
271 3 152.0262 218.0132 23.5824 0.1525 270
272 3 150.9199 217.8176 23.3666 0.1525 271
273 3 149.7988 217.8176 22.8351 0.1525 272
274 3 148.6582 217.8176 22.68 0.1398 273
275 3 147.5302 217.9663 22.5543 0.1271 274
276 3 146.4286 218.1608 22.12 0.1144 275
277 3 145.2846 218.1608 22.12 0.1144 276
278 3 144.1417 218.1802 22.12 0.1144 277
279 3 143.0206 218.4045 22.12 0.1144 278
280 3 141.9544 218.7969 22.12 0.1144 279
281 3 140.8161 218.8472 22.12 0.1271 280
282 3 139.6767 218.9147 22.12 0.1398 281
283 3 138.5418 218.9616 22.0276 0.1525 282
284 3 137.455 218.8472 21.2582 0.1398 283
285 3 136.327 218.8472 20.7978 0.1271 284
286 3 135.1945 218.7328 20.72 0.1144 285
287 3 134.0699 218.6195 20.4736 0.1144 286
288 3 132.9305 218.6687 20.44 0.1144 287
289 3 131.8014 218.8472 20.44 0.1144 288
290 3 130.6574 218.8472 20.44 0.1271 289
291 3 129.5145 218.8346 20.44 0.1398 290
292 3 128.4975 218.4296 19.88 0.1525 291
293 3 127.365 218.3896 19.7089 0.1398 292
294 3 126.285 218.0819 19.6 0.1271 293
295 3 125.1948 217.8062 19.5782 0.1144 294
296 3 124.1103 217.487 19.32 0.1144 295
297 3 122.9869 217.2753 19.32 0.1144 296
298 3 121.8909 217.0168 19.1425 0.1144 297
299 3 120.7526 216.9367 19.04 0.1144 298
300 3 119.6269 216.788 19.04 0.1271 299
301 3 118.5184 216.9024 19.04 0.1652 300
302 3 224.1199 231.1955 36.0307 0.2034 9
303 3 223.271 231.8064 37.0908 0.2161 302
304 3 222.4096 232.518 37.329 0.2288 303
305 3 221.5814 233.265 36.7937 0.2288 304
306 3 220.7645 234.0441 36.5649 0.2415 305
307 3 219.8962 234.7534 37.0205 0.2796 306
308 3 219.0726 235.497 37.6709 0.3305 307
309 3 218.4182 236.3882 38.3275 0.3432 308
310 3 217.8714 237.3789 38.61 0.3305 309
311 3 217.3062 238.373 38.64 0.2924 310
312 3 216.6564 239.3134 38.6403 0.2796 311
313 3 216.0822 240.2983 38.6408 0.2669 312
314 3 215.5445 241.3085 38.645 0.2796 313
315 3 214.8981 242.2489 38.6641 0.3178 314
316 3 214.2312 243.1778 38.7545 0.3559 315
317 3 213.682 244.1525 39.2815 0.3686 316
318 3 213.0792 245.0894 39.902 0.3305 317
319 3 212.5895 246.0744 40.6006 0.2924 318
320 3 211.9935 247.0376 40.6193 0.2796 319
321 3 211.2842 247.8785 39.8541 0.3051 320
322 3 210.5829 248.7056 39.0071 0.3305 321
323 3 209.7902 249.4995 39.5382 0.3432 322
324 3 209.018 250.2786 40.3292 0.3432 323
325 3 208.2812 251.1263 40.8374 0.3432 324
326 3 207.4724 251.9351 40.8736 0.3432 325
327 3 206.6281 252.705 40.8514 0.3178 326
328 3 205.7038 253.3743 40.7123 0.2796 327
329 3 204.8629 254.0961 40.0336 0.2288 328
330 3 204.0747 254.8066 39.1622 0.2288 329
331 3 203.2327 255.5364 39.6494 0.2288 330
332 3 202.6813 256.5374 39.7046 0.2288 331
333 3 202.1928 257.5636 39.4624 0.2034 332
334 3 201.5751 258.4628 39.2529 0.2288 333
335 3 200.6427 259.1011 39.6486 0.2796 334
336 3 199.7401 259.7898 39.7603 0.3051 335
337 3 199.0251 260.6753 39.7614 0.2669 336
338 3 198.4348 261.6545 39.767 0.2288 337
339 3 197.7679 262.58 39.7911 0.2161 338
340 3 197.0448 263.4575 39.9608 0.2161 339
341 3 196.3424 264.3418 40.3609 0.2161 340
342 3 195.505 265.0785 40.3273 0.2542 341
343 3 194.6276 265.7684 39.8247 0.3178 342
344 3 193.8565 266.6103 39.76 0.3559 343
345 3 193.1381 267.5004 39.76 0.3305 344
346 3 192.3133 268.2806 39.76 0.2796 345
347 3 191.3329 268.8594 39.7603 0.2542 346
348 3 190.4188 269.5264 39.7608 0.2415 347
349 3 189.6443 270.365 39.7636 0.2542 348
350 3 188.7554 271.0159 40.1682 0.2161 349
351 3 187.7064 271.4506 40.32 0.1907 350
352 3 186.6024 271.7252 40.32 0.1398 351
353 3 185.5957 272.2617 40.3365 0.1398 352
354 3 184.6931 272.9527 40.6 0.1398 353
355 3 183.8557 273.7192 40.6 0.1652 354
356 3 183.2242 274.5875 41.1188 0.1652 355
357 3 182.9736 275.6708 41.44 0.1652 356
358 3 182.3181 276.5803 41.44 0.1398 357
359 3 181.2199 276.8137 41.5184 0.1271 358
360 3 180.7406 277.7071 41.72 0.1271 359
361 3 180.2269 278.6978 42.2223 0.1525 360
362 3 179.5394 279.5902 42.5401 0.178 361
363 3 178.5784 280.1656 42.84 0.1907 362
364 3 177.4824 280.4184 43.1147 0.178 363
365 3 176.6347 281.0774 43.12 0.1652 364
366 3 175.866 281.9205 43.12 0.1652 365
367 3 175.0114 282.6549 43.2135 0.178 366
368 3 174.1694 283.3711 43.68 0.1907 367
369 3 173.0506 283.5907 43.68 0.1652 368
370 3 172.0748 284.1433 43.68 0.1398 369
371 3 171.2419 284.9143 43.68 0.1144 370
372 3 170.5933 285.6957 43.96 0.1144 371
373 3 169.8565 286.5674 43.96 0.1144 372
374 3 168.9368 287.2138 43.9863 0.1144 373
375 3 167.9701 287.7572 44.52 0.1144 374
376 3 167.2013 288.5957 44.52 0.1144 375
377 3 166.4932 289.4686 44.52 0.1144 376
378 3 165.4956 290.0143 44.52 0.1144 377
379 3 164.72 290.822 44.8935 0.1144 378
380 3 164.0622 291.5072 45.92 0.1144 379
381 3 163.6835 292.5586 45.92 0.1144 380
382 3 162.7798 293.245 45.92 0.1144 381
383 3 161.9252 294.0 45.92 0.1144 382
384 3 160.9528 294.5892 45.92 0.1144 383
385 3 160.0605 295.2847 45.92 0.1144 384
386 3 159.4873 296.2697 45.92 0.1144 385
387 3 158.9817 297.2947 45.92 0.1144 386
388 3 158.3834 298.2683 45.92 0.1144 387
389 3 157.5906 299.0176 45.92 0.1144 388
390 3 156.8127 299.8493 45.9413 0.1144 389
391 3 156.148 300.7404 46.48 0.1271 390
392 3 155.4479 301.6259 46.76 0.1525 391
393 3 154.5956 302.3855 46.76 0.178 392
394 3 153.6495 303.009 47.0246 0.178 393
395 3 152.7263 303.684 47.04 0.1525 394
396 3 151.7173 304.1965 46.8524 0.1271 395
397 3 150.7586 304.8016 46.76 0.1144 396
398 3 149.856 305.4892 46.6203 0.1144 397
399 3 148.8939 306.0966 46.48 0.1144 398
400 3 148.0668 306.8448 46.48 0.1144 399
401 3 147.1195 307.474 46.48 0.1144 400
402 3 146.3611 308.3149 46.48 0.1271 401
403 3 145.6564 309.1832 46.6612 0.1398 402
404 3 144.6577 309.452 47.6 0.1525 403
405 3 143.6807 309.9702 47.6 0.1398 404
406 3 142.8055 310.6589 47.836 0.1271 405
407 3 142.1878 311.3774 48.72 0.1144 406
408 3 141.2394 311.8109 48.72 0.1144 407
409 3 140.1675 312.1633 48.72 0.1144 408
410 3 139.1081 312.59 48.72 0.1144 409
411 3 138.0385 312.9824 48.6329 0.1144 410
412 3 137.0432 313.4766 48.44 0.1144 411
413 3 135.9941 313.9182 48.44 0.1144 412
414 3 135.0755 314.5863 48.6951 0.1144 413
415 3 134.0596 315.1091 48.72 0.1144 414
416 3 133.0609 315.6651 48.72 0.1144 415
417 3 132.1148 316.2885 48.4448 0.1398 416
418 3 131.266 317.0299 48.6114 0.1652 417
419 3 130.2089 317.4486 48.72 0.1907 418
420 3 129.1759 317.8112 49.275 0.1652 419
421 3 128.2859 318.4988 49.28 0.1398 420
422 3 127.6715 319.4517 49.0244 0.1144 421
423 3 126.7872 320.1495 49.0 0.1144 422
424 3 125.7828 320.5488 49.0 0.1144 423
425 3 124.6731 320.757 49.0596 0.1144 424
426 3 123.6927 321.3347 49.28 0.1144 425
427 3 122.7764 321.988 49.6667 0.1144 426
428 3 121.7765 322.5005 49.84 0.1144 427
429 3 121.097 323.299 49.84 0.1144 428
430 3 120.5696 324.3057 49.9288 0.1144 429
431 3 119.834 325.1511 50.4 0.1144 430
432 3 119.0607 325.9531 50.9158 0.1144 431
433 3 118.3457 326.8271 51.24 0.1144 432
434 3 117.5174 327.6096 51.24 0.1271 433
435 3 116.7475 328.4207 51.7913 0.1398 434
436 3 115.925 329.146 52.2684 0.1525 435
437 3 115.1642 329.7855 53.5248 0.1398 436
438 3 114.3723 330.5176 53.2927 0.1271 437
439 3 113.7229 331.4568 53.2 0.1144 438
440 3 112.7701 332.0609 53.2 0.1144 439
441 3 111.718 332.4944 53.2 0.1144 440
442 3 110.7486 333.063 53.2 0.1144 441
443 3 109.967 333.8913 53.2 0.1144 442
444 3 109.1294 334.6669 53.2 0.1398 443
445 3 108.5156 335.5009 53.683 0.1907 444
446 3 107.7837 336.3738 53.76 0.2415 445
447 3 107.2058 337.3015 53.76 0.2415 446
448 3 106.2723 337.9582 53.8331 0.1907 447
449 3 105.5559 338.8356 54.04 0.1398 448
450 3 104.908 339.7772 54.04 0.1144 449
451 3 104.1519 340.634 54.04 0.1144 450
452 3 103.1077 341.0859 54.04 0.1144 451
453 3 102.0581 341.5343 54.0862 0.1144 452
454 3 101.8118 342.5491 54.32 0.1144 453
455 3 101.6026 343.3865 54.8733 0.1144 454
456 3 101.1508 343.1931 57.4014 0.1144 455
457 3 100.4262 343.2755 58.8 0.1144 456
458 3 99.3275 343.4105 58.8 0.1144 457
459 3 98.8076 344.2285 59.2567 0.1144 458
460 3 97.6953 344.4092 59.36 0.1144 459
461 3 96.6997 344.9698 59.36 0.1144 460
462 3 95.6858 345.4846 59.6268 0.1144 461
463 3 94.7804 345.9696 60.5268 0.1144 462
464 3 94.1035 346.8173 61.0176 0.1144 463
465 3 93.3807 347.6788 61.04 0.1144 464
466 3 92.7652 348.6168 61.2567 0.1144 465
467 3 92.1127 349.5309 61.6 0.1144 466
468 3 91.2521 350.2402 61.6 0.1144 467
469 3 90.4192 351.0044 61.6 0.1144 468
470 3 89.5734 351.7651 61.6 0.1144 469
471 3 88.7967 352.5819 61.6 0.1144 470
472 3 87.992 353.3667 61.6123 0.1144 471
473 3 87.0861 353.965 62.16 0.1144 472
474 3 86.2486 354.5828 62.7312 0.1144 473
475 3 85.446 355.0312 63.84 0.1144 474
476 3 84.7198 355.8847 63.84 0.1144 475
477 3 84.2332 356.9074 63.973 0.1144 476
478 3 83.7408 357.8432 64.68 0.1398 477
479 3 82.8438 358.2722 64.68 0.1144 478
480 3 81.9626 358.9506 64.4 0.1144 479
481 3 81.2031 359.7846 64.4 0.1144 480
482 3 80.4524 360.6346 64.4 0.1144 481
483 3 79.7633 361.52 64.4 0.1144 482
484 3 79.0041 362.2133 64.4 0.1144 483
485 3 78.1748 362.9718 64.5162 0.1144 484
486 3 77.7279 363.9899 64.68 0.1144 485
487 3 76.9223 364.7164 64.68 0.1144 486
488 3 75.9201 365.2552 64.6638 0.1144 487
489 3 75.0315 365.9061 64.12 0.1144 488
490 3 74.6171 366.7836 63.2976 0.1144 489
491 3 74.0669 367.7045 62.9244 0.1144 490
492 3 73.9024 368.7364 62.16 0.1144 491
493 3 73.9024 369.8804 62.16 0.1144 492
494 3 73.9024 371.0244 62.16 0.1144 493
495 3 73.9024 372.1684 62.16 0.1144 494
496 3 73.9024 373.3124 62.16 0.1144 495
497 3 73.9024 374.4564 62.16 0.1144 496
498 3 73.9024 375.5992 62.2776 0.1144 497
499 3 73.5174 376.5396 62.7542 0.1271 498
500 3 73.1628 377.5841 63.0 0.1398 499
501 3 72.6368 378.5553 63.0 0.1652 500
502 3 71.9363 379.3618 63.0 0.1652 501
503 3 71.2712 380.1718 62.72 0.1652 502
504 3 70.8321 381.0252 62.72 0.1398 503
505 3 69.8133 381.5148 62.72 0.1271 504
506 3 68.8119 381.8489 62.72 0.1144 505
507 3 68.3347 382.8213 62.3829 0.1398 506
508 3 67.8392 383.812 61.88 0.1652 507
509 3 83.5032 357.0699 66.7646 0.178 478
510 3 83.0829 356.0769 67.6987 0.1398 509
511 3 82.6625 355.0839 68.6328 0.1144 510
512 3 82.2813 354.0623 69.4529 0.1144 511
513 3 81.9674 352.9926 70.077 0.1144 512
514 3 81.6533 351.9219 70.7011 0.1144 513
515 3 81.3393 350.8522 71.3252 0.1271 514
516 3 81.0253 349.7826 71.9494 0.1398 515
517 3 80.5544 349.0001 73.211 0.1525 516
518 3 79.8958 348.5642 75.236 0.1398 517
519 3 79.1332 348.1878 77.0781 0.1398 518
520 3 78.2696 347.8721 78.7427 0.1398 519
521 3 77.406 347.5552 80.4076 0.1525 520
522 3 76.5425 347.2383 82.0725 0.1398 521
523 3 75.7549 346.9775 83.9941 0.1271 522
524 3 74.9835 346.7304 85.9709 0.1144 523
525 3 74.2122 346.4821 87.9474 0.1144 524
526 3 73.4408 346.2339 89.9242 0.1144 525
527 3 72.4419 345.9227 90.9412 0.1144 526
528 3 71.3976 345.6001 91.7672 0.1144 527
529 3 70.3534 345.2764 92.5932 0.1144 528
530 3 69.3092 344.9538 93.4192 0.1144 529
531 3 68.265 344.63 94.2455 0.1144 530
532 3 67.2208 344.3074 95.0715 0.1144 531
533 3 240.6827 238.4599 38.6478 0.2796 1
534 3 241.4549 238.6247 40.6739 0.2415 533
535 3 242.3736 238.4977 43.2348 0.2161 534
536 3 242.7145 238.993 45.3995 0.2034 535
537 3 242.528 239.8968 46.7916 0.2669 536
538 3 242.2191 240.6187 48.3557 0.3051 537
539 3 242.4628 241.718 48.8544 0.3178 538
540 3 243.1698 241.964 49.3766 0.3305 539
541 3 244.2715 242.0384 49.9397 0.3559 540
542 3 245.3903 241.8519 49.8896 0.3305 541
543 3 246.5045 241.5956 49.84 0.3178 542
544 3 247.6039 241.2788 49.8408 0.2796 543
545 3 248.6987 240.947 49.845 0.3051 544
546 3 249.781 240.6987 50.4 0.3051 545
547 3 250.8849 240.8623 50.6097 0.2924 546
548 3 251.8436 241.3829 51.249 0.2796 547
549 3 252.8823 241.7627 51.52 0.2796 548
550 3 253.7586 242.4022 51.8885 0.3051 549
551 3 254.3615 242.9353 52.92 0.2542 550
552 3 255.0365 242.9856 52.92 0.2161 551
553 3 256.1782 243.0439 52.92 0.2288 552
554 3 257.3165 243.1 53.0754 0.2669 553
555 3 258.4353 243.1 53.6396 0.2669 554
556 3 259.5747 243.1 53.7608 0.2924 555
557 3 260.5654 243.5954 54.04 0.3051 556
558 3 260.6627 243.839 54.04 0.1525 557
559 3 261.2255 244.7828 54.04 0.178 558
560 3 262.0996 245.4795 54.04 0.2161 559
561 3 262.8786 246.3009 54.04 0.2669 560
562 3 263.8224 246.9061 54.04 0.2669 561
563 3 264.844 247.4129 54.04 0.2415 562
564 3 265.7775 248.0592 54.04 0.2034 563
565 3 266.8151 248.4768 54.04 0.178 564
566 3 267.9145 248.7514 54.1671 0.178 565
567 3 269.0059 249.0808 54.32 0.178 566
568 3 270.024 249.5808 54.32 0.1907 567
569 3 271.0308 250.0452 54.7688 0.2034 568
570 3 272.0318 250.4651 55.4022 0.2161 569
571 3 272.9492 251.132 55.6083 0.2288 570
572 3 273.9079 251.6445 56.2598 0.2034 571
573 3 274.512 252.1399 58.0854 0.1652 572
574 3 275.1412 252.6581 59.691 0.1271 573
575 3 275.8825 253.491 59.92 0.1144 574
576 3 276.4465 254.4325 60.0603 0.1144 575
577 3 276.5917 255.4644 60.7684 0.1144 576
578 3 276.6192 256.5706 61.2942 0.1144 577
579 3 276.7336 257.4069 62.7645 0.1144 578
580 3 276.6787 258.5326 63.0 0.1144 579
581 3 276.6192 259.672 63.0 0.1144 580
582 3 276.3561 260.5746 64.0808 0.1144 581
583 3 276.1616 261.4566 65.6936 0.1144 582
584 3 275.8035 262.389 66.4457 0.1144 583
585 3 275.4649 263.4106 67.3935 0.1144 584
586 3 275.1263 264.4322 68.3413 0.1144 585
587 3 274.8082 265.4629 69.2227 0.1271 586
588 3 274.7751 266.6058 69.2227 0.1398 587
589 3 274.7682 267.6628 69.7432 0.1525 588
590 3 274.8357 268.4785 71.6993 0.1398 589
591 3 275.4901 269.1569 72.8255 0.1271 590
592 3 276.4007 269.7758 73.593 0.1144 591
593 3 277.3102 270.3936 74.3607 0.1144 592
594 3 278.2197 271.0125 75.1282 0.1144 593
595 3 279.1291 271.6314 75.896 0.1144 594
596 3 280.0901 272.1965 76.4898 0.1144 595
597 3 281.0888 272.7216 76.9479 0.1144 596
598 3 282.0887 273.2455 77.406 0.1144 597
599 3 283.0874 273.7695 77.8641 0.1144 598
600 3 284.0872 274.2946 78.3224 0.1144 599
601 3 285.0859 274.8185 78.7805 0.1144 600
602 3 286.0858 275.3425 79.2386 0.1144 601
603 3 287.0857 275.8676 79.6967 0.1144 602
604 3 288.0844 276.3915 80.155 0.1144 603
605 3 289.0842 276.9155 80.6131 0.1144 604
606 3 289.988 277.5939 81.0566 0.1144 605
607 3 290.8917 278.2711 81.5004 0.1144 606
608 3 291.7955 278.9484 81.944 0.1144 607
609 3 292.6993 279.6268 82.3878 0.1144 608
610 3 293.611 280.2846 82.8509 0.1144 609
611 3 294.6532 280.6392 83.6136 0.1144 610
612 3 295.6954 280.9927 84.376 0.1144 611
613 3 296.7376 281.3474 85.1388 0.1144 612
614 3 297.7798 281.7008 85.9015 0.1144 613
615 3 298.7613 282.2008 86.5225 0.1144 614
616 3 299.6719 282.8666 86.9812 0.1144 615
617 3 300.5826 283.5324 87.4401 0.1144 616
618 3 301.4943 284.1982 87.8987 0.1144 617
619 3 302.405 284.864 88.3574 0.1144 618
620 3 303.3167 285.531 88.816 0.1144 619
621 3 304.0477 286.3535 89.4768 0.1144 620
622 3 304.7147 287.2332 90.2101 0.1144 621
623 3 305.3816 288.113 90.9434 0.1144 622
624 3 306.0486 288.9927 91.677 0.1144 623
625 3 306.7156 289.8736 92.4106 0.1144 624
626 3 307.41 290.7339 93.1157 0.1144 625
627 3 308.1524 291.5621 93.7706 0.1144 626
628 3 308.8949 292.3904 94.4255 0.1144 627
629 3 309.6385 293.2175 95.0804 0.1144 628
630 3 310.3809 294.0458 95.7354 0.1144 629
631 3 311.1234 294.874 96.3903 0.1144 630
632 3 311.867 295.7011 97.0452 0.1398 631
633 3 312.6094 296.5294 97.7001 0.1652 632
634 3 260.8698 243.1378 55.44 0.1525 557
635 3 261.5012 242.2958 55.44 0.1525 634
636 3 262.3123 241.5716 55.6696 0.1525 635
637 3 263.2882 241.1792 56.3637 0.1525 636
638 3 264.1885 240.5386 56.84 0.1398 637
639 3 264.9641 239.7389 56.847 0.1271 638
640 3 265.6562 238.858 57.2592 0.1144 639
641 3 266.4696 238.1682 58.0983 0.1144 640
642 3 267.4146 237.6019 58.52 0.1144 641
643 3 268.5105 237.2782 58.52 0.1144 642
644 3 269.261 236.4877 58.52 0.1271 643
645 3 270.0195 235.7727 58.8512 0.1398 644
646 3 270.9312 235.1778 59.5689 0.1652 645
647 3 271.6336 234.3427 59.92 0.1652 646
648 3 272.1965 233.4069 60.3764 0.1652 647
649 3 272.4402 232.4654 61.754 0.1398 648
650 3 273.0133 231.5891 62.44 0.1398 649
651 3 273.7958 230.7848 62.44 0.1398 650
652 3 274.4616 229.9932 62.6772 0.1525 651
653 3 274.9032 229.2061 64.0926 0.1398 652
654 3 275.0256 228.0873 64.3922 0.1271 653
655 3 275.6399 227.219 65.24 0.1144 654
656 3 276.3504 226.3976 65.814 0.1144 655
657 3 276.8777 225.4229 66.3289 0.1144 656
658 3 277.6637 224.6061 66.5552 0.1144 657
659 3 278.429 223.7996 66.64 0.1144 658
660 3 279.1063 222.8855 66.64 0.1144 659
661 3 279.8762 222.0859 67.1698 0.1144 660
662 3 280.7147 221.3823 67.7331 0.1144 661
663 3 281.3096 220.5941 68.32 0.1144 662
664 3 281.9811 219.8574 68.8576 0.1144 663
665 3 282.7785 219.0611 69.16 0.1144 664
666 3 283.3391 218.0979 69.44 0.1144 665
667 3 284.1467 217.3852 69.44 0.1144 666
668 3 284.7164 216.4059 69.44 0.1144 667
669 3 285.1534 215.4358 69.6578 0.1144 668
670 3 285.4852 214.3719 70.2937 0.1144 669
671 3 285.817 213.308 70.9296 0.1144 670
672 3 286.1487 212.244 71.5652 0.1144 671
673 3 286.4793 211.1813 72.2011 0.1144 672
674 3 286.8111 210.1173 72.837 0.1271 673
675 3 287.1429 209.0534 73.4726 0.1525 674
676 3 287.4746 207.9895 74.1084 0.178 675
677 3 287.8487 206.9336 74.6382 0.178 676
678 3 288.2846 205.8868 75.0184 0.1525 677
679 3 288.7193 204.8401 75.399 0.1271 678
680 3 289.154 203.7933 75.7795 0.1144 679
681 3 289.5899 202.7477 76.16 0.1144 680
682 3 290.0246 201.7009 76.5402 0.1144 681
683 3 290.4605 200.6542 76.9208 0.1144 682
684 3 290.8952 199.6074 77.3013 0.1144 683
685 3 291.331 198.5618 77.6815 0.1144 684
686 3 291.8413 197.5631 77.985 0.1144 685
687 3 292.6512 196.7543 77.985 0.1144 686
688 3 293.253 195.8391 78.2849 0.1144 687
689 3 293.579 194.7797 78.9852 0.1144 688
690 3 293.905 193.7215 79.6852 0.1144 689
691 3 294.2311 192.6633 80.3855 0.1144 690
692 3 294.6063 191.5983 80.7699 0.1144 691
693 3 295.0056 190.5298 81.0015 0.1144 692
694 3 295.4048 189.4624 81.233 0.1144 693
695 3 295.8041 188.3939 81.4646 0.1144 694
696 3 296.2033 187.3266 81.6962 0.1144 695
697 3 296.6026 186.2581 81.928 0.1144 696
698 3 296.9618 185.3314 82.7375 0.1144 697
699 3 297.3839 184.3259 83.587 0.1144 698
700 3 297.8049 183.3214 84.4365 0.1144 699
701 3 298.2271 182.3158 85.286 0.1144 700
702 3 298.6492 181.3114 86.1356 0.1144 701
703 3 299.1011 180.3116 86.9193 0.1144 702
704 3 299.6308 179.3289 87.5336 0.1144 703
705 3 300.1593 178.3462 88.1476 0.1144 704
706 3 300.689 177.3635 88.762 0.1271 705
707 3 301.2175 176.3808 89.376 0.1398 706
708 3 254.8054 243.9683 52.92 0.1652 551
709 3 255.3294 244.9842 52.92 0.178 708
710 3 255.8064 245.9817 53.2 0.2034 709
711 3 256.5283 246.81 53.2 0.2161 710
712 3 256.7742 247.9174 53.2165 0.2415 711
713 3 257.1312 248.9538 53.48 0.2669 712
714 3 257.8473 249.8153 53.48 0.2924 713
715 3 258.0864 250.9204 53.48 0.2924 714
716 3 258.0864 252.0644 53.4951 0.2542 715
717 3 258.107 253.1649 54.1083 0.2161 716
718 3 258.2088 254.2654 54.6 0.178 717
719 3 258.7248 255.2436 54.8688 0.1652 718
720 3 258.9696 256.3338 54.88 0.1398 719
721 3 259.4684 257.2822 55.16 0.1525 720
722 3 259.8802 258.3175 55.3938 0.178 721
723 3 260.5574 259.2098 55.5794 0.2161 722
724 3 260.9498 260.2669 55.9868 0.2288 723
725 3 261.5081 261.2541 56.1061 0.2161 724
726 3 261.873 262.2998 56.546 0.2034 725
727 3 262.2528 263.374 56.56 0.1652 726
728 3 262.5823 264.4653 56.56 0.1652 727
729 3 262.9919 265.5327 56.56 0.178 728
730 3 263.2344 266.5966 57.0668 0.2288 729
731 3 263.263 267.736 57.1318 0.2288 730
732 3 263.5753 268.7656 57.4 0.2034 731
733 3 263.7744 269.881 57.4 0.1525 732
734 3 263.954 271.009 57.4 0.1271 733
735 3 264.1496 272.1336 57.4 0.1144 734
736 3 264.5408 273.1483 57.4 0.1271 735
737 3 265.2616 274.0097 57.7466 0.1525 736
738 3 266.0143 274.6652 58.8056 0.178 737
739 3 266.5886 275.4924 59.4961 0.178 738
740 3 266.8952 276.5345 60.039 0.1525 739
741 3 266.8952 277.6294 60.5783 0.1271 740
742 3 266.655 278.707 60.7841 0.1144 741
743 3 266.1184 279.5833 61.32 0.1144 742
744 3 266.0075 280.121 63.488 0.1144 743
745 3 265.9514 280.5568 66.0733 0.1144 744
746 3 265.6551 281.035 68.2111 0.1144 745
747 3 264.7685 281.6185 69.2541 0.1144 746
748 3 263.8808 282.2031 70.2968 0.1144 747
749 3 263.4792 283.1389 71.2821 0.1144 748
750 3 263.2218 284.181 72.2501 0.1144 749
751 3 262.9656 285.2232 73.218 0.1144 750
752 3 262.7082 286.2654 74.1863 0.1144 751
753 3 262.6555 287.2996 75.3242 0.1144 752
754 3 262.6933 288.3303 76.5363 0.1144 753
755 3 262.7299 289.3611 77.7484 0.1144 754
756 3 262.7665 290.3918 78.9603 0.1144 755
757 3 263.4083 291.2098 79.2994 0.1144 756
758 3 264.2743 291.8024 79.4774 0.1144 757
759 3 265.0534 291.275 81.0698 0.1144 758
760 3 265.8336 290.7476 82.6619 0.1144 759
761 3 266.6126 290.2202 84.2542 0.1144 760
762 3 267.3917 289.6928 85.8466 0.1144 761
763 3 268.1708 289.1654 87.439 0.1144 762
764 3 268.951 288.6381 89.031 0.1144 763
765 3 269.7941 288.1747 90.4616 0.1144 764
766 3 270.8466 287.9185 91.359 0.1144 765
767 3 271.9002 287.6634 92.2564 0.1144 766
768 3 272.9527 287.4071 93.1538 0.1144 767
769 3 274.0063 287.152 94.0512 0.1144 768
770 3 275.0588 286.8958 94.9488 0.1144 769
771 3 276.1124 286.6406 95.8462 0.1144 770
772 3 277.1649 286.3844 96.7436 0.1144 771
773 3 278.2185 286.1293 97.641 0.1144 772
774 3 279.271 285.873 98.5387 0.1144 773
775 3 280.2297 286.1052 99.9306 0.1144 774
776 3 281.1838 286.3592 101.3446 0.1144 775
777 3 282.139 286.612 102.7586 0.1144 776
778 3 283.0931 286.866 104.1723 0.1271 777
779 3 284.0472 287.1188 105.5863 0.1398 778
780 3 241.6746 240.6633 49.56 0.3051 539
781 3 240.7376 240.0089 49.56 0.2415 780
782 3 239.7286 239.4701 49.56 0.2288 781
783 3 238.7436 238.905 49.56 0.2542 782
784 3 237.9211 238.111 49.56 0.2924 783
785 3 237.0871 237.3297 49.56 0.2796 784
786 3 236.0701 236.8355 49.84 0.2542 785
787 3 235.1435 236.1742 49.8778 0.2161 786
788 3 234.5555 235.5542 51.24 0.2415 787
789 3 233.6574 234.9936 51.5852 0.2542 788
790 3 233.1175 234.0144 51.8 0.2796 789
791 3 232.2274 233.3028 51.8686 0.2542 790
792 3 231.398 232.5946 52.3494 0.2415 791
793 3 231.088 231.6589 53.2 0.2288 792
794 3 230.5229 230.834 53.2 0.2415 793
795 3 229.61 230.1579 53.3341 0.2669 794
796 3 228.7382 229.5447 54.1635 0.2924 795
797 3 227.775 228.9888 54.588 0.2796 796
798 3 226.7465 228.498 54.6 0.2542 797
799 3 225.6895 228.0598 54.637 0.2415 798
800 3 224.7274 227.4684 54.9755 0.2542 799
801 3 223.7241 226.9547 55.3235 0.2542 800
802 3 222.7002 226.496 55.72 0.2415 801
803 3 221.6008 226.2317 55.72 0.2288 802
804 3 220.4717 226.0567 55.72 0.2288 803
805 3 219.4192 225.7112 56.28 0.2161 804
806 3 218.4777 225.0866 56.56 0.2161 805
807 3 217.5133 224.4814 56.56 0.2415 806
808 3 216.4608 224.081 56.7403 0.3051 807
809 3 215.6429 223.318 57.1637 0.3432 808
810 3 214.6464 222.7929 57.4 0.3305 809
811 3 213.5368 222.5286 57.4 0.2669 810
812 3 212.8892 222.1488 59.08 0.2034 811
813 3 212.1422 221.3045 59.08 0.1525 812
814 3 211.3643 220.4831 59.08 0.1652 813
815 3 210.599 219.8207 59.08 0.2161 814
816 3 209.6929 219.2419 59.1007 0.2796 815
817 3 208.9974 218.7374 60.1138 0.2796 816
818 3 208.1062 218.3919 61.299 0.2288 817
819 3 207.1063 217.9778 61.6 0.2034 818
820 3 206.0939 217.4469 61.6 0.2034 819
821 3 205.03 217.0809 61.6 0.2288 820
822 3 204.0633 216.4723 61.6 0.2034 821
823 3 203.0325 215.9872 61.6 0.1652 822
824 3 201.9606 215.7115 61.6 0.1271 823
825 3 201.0443 215.0388 61.6 0.1144 824
826 3 200.0639 214.4554 61.6 0.1144 825
827 3 199.0606 213.9452 61.6 0.1271 826
828 3 198.1991 213.2405 61.6 0.1525 827
829 3 197.3022 212.5815 61.8377 0.1907 828
830 3 196.5564 211.7761 61.88 0.2034 829
831 3 196.1468 210.7442 61.88 0.2034 830
832 3 195.624 209.8611 61.88 0.178 831
833 3 195.5817 208.7182 61.88 0.1652 832
834 3 195.3666 207.6028 61.88 0.1398 833
835 3 195.2808 206.7162 62.9541 0.1271 834
836 3 195.2808 205.6111 63.5513 0.1144 835
837 3 195.2808 204.4717 63.7003 0.1144 836
838 3 195.2911 203.3426 64.12 0.1144 837
839 3 195.5474 202.2306 64.12 0.1144 838
840 3 195.6926 201.1038 64.12 0.1144 839
841 3 195.9729 199.9964 64.12 0.1271 840
842 3 196.2578 198.9176 64.12 0.1398 841
843 3 196.5838 197.8342 64.12 0.1525 842
844 3 196.6822 196.7028 64.3765 0.1398 843
845 3 196.768 195.5668 64.4 0.1271 844
846 3 197.0975 194.599 65.4251 0.1271 845
847 3 197.1112 193.5168 66.08 0.1398 846
848 3 197.0952 192.3762 66.1046 0.1525 847
849 3 196.7783 191.3374 66.8682 0.1525 848
850 3 196.307 190.5275 67.76 0.1525 849
851 3 196.0942 189.4086 67.76 0.1525 850
852 3 195.5657 188.4408 68.32 0.1398 851
853 3 194.7294 187.7167 68.4536 0.1271 852
854 3 194.4445 186.6848 69.1807 0.1144 853
855 3 193.8233 185.7501 69.6508 0.1271 854
856 3 193.439 184.6851 69.72 0.1398 855
857 3 193.2239 183.6086 70.2388 0.1525 856
858 3 193.1221 182.5275 70.56 0.1398 857
859 3 192.4574 181.8045 70.9923 0.1271 858
860 3 192.1531 180.7634 71.8796 0.1144 859
861 3 191.8488 179.7213 72.7672 0.1144 860
862 3 191.5445 178.6802 73.6548 0.1144 861
863 3 191.2402 177.6392 74.5424 0.1144 862
864 3 190.9347 176.597 75.43 0.1144 863
865 3 190.6304 175.556 76.3174 0.1144 864
866 3 190.3261 174.5149 77.205 0.1144 865
867 3 189.8022 173.5402 77.5468 0.1144 866
868 3 189.1398 172.6067 77.5468 0.1144 867
869 3 188.4774 171.6744 77.5468 0.1144 868
870 3 187.8151 170.742 77.5468 0.1144 869
871 3 186.9193 170.067 77.9691 0.1144 870
872 3 185.9915 169.4264 78.4476 0.1144 871
873 3 185.0637 168.7858 78.9261 0.1144 872
874 3 184.1325 168.144 79.2994 0.1144 873
875 3 183.1864 167.501 79.2994 0.1144 874
876 3 182.2392 166.8581 79.2994 0.1144 875
877 3 181.2931 166.2163 79.2994 0.1144 876
878 3 180.347 165.5734 79.2994 0.1144 877
879 3 179.4844 164.8344 79.4066 0.1144 878
880 3 178.7054 164.0016 79.6208 0.1144 879
881 3 177.9263 163.1687 79.835 0.1144 880
882 3 177.1473 162.3359 80.0492 0.1144 881
883 3 176.3682 161.5031 80.2634 0.1144 882
884 3 175.588 160.6702 80.4776 0.1271 883
885 3 174.8089 159.8362 80.6921 0.1398 884
886 3 174.0299 159.0034 80.9063 0.1525 885
887 3 173.2519 158.1752 81.1983 0.1398 886
888 3 172.4763 157.3549 81.6564 0.1271 887
889 3 171.7007 156.5358 82.1145 0.1144 888
890 3 170.925 155.7156 82.5726 0.1144 889
891 3 170.1483 154.8965 83.0304 0.1144 890
892 3 169.3726 154.0762 83.4884 0.1144 891
893 3 168.597 153.2571 83.9465 0.1144 892
894 3 167.8214 152.4369 84.4046 0.1144 893
895 3 167.0457 151.6178 84.8627 0.1144 894
896 3 166.0848 151.0572 85.2944 0.1144 895
897 3 165.0495 150.603 85.7158 0.1144 896
898 3 164.0141 150.1477 86.137 0.1144 897
899 3 162.9239 149.8468 86.3092 0.1144 898
900 3 161.7971 149.6512 86.3092 0.1144 899
901 3 160.6714 149.4808 86.3092 0.1144 900
902 3 159.58 149.8251 86.3092 0.1144 901
903 3 158.4715 149.5711 86.3092 0.1144 902
904 3 157.6226 148.9133 86.5875 0.1144 903
905 3 156.9374 148.0153 87.0402 0.1144 904
906 3 156.2521 147.1184 87.4927 0.1144 905
907 3 155.5668 146.2215 87.9455 0.1144 906
908 3 154.8816 145.3235 88.398 0.1144 907
909 3 154.1963 144.4266 88.8507 0.1144 908
910 3 153.5111 143.5297 89.3035 0.1144 909
911 3 152.827 142.6316 89.756 0.1144 910
912 3 152.1417 141.7347 90.2087 0.1144 911
913 3 151.4564 140.8378 90.6615 0.1144 912
914 3 150.7712 139.9398 91.114 0.1271 913
915 3 150.0859 139.0429 91.5667 0.1398 914
916 3 241.9972 239.7961 42.4637 0.2288 534
917 3 242.0429 240.9378 42.4147 0.2796 916
918 3 241.9125 242.0693 42.4371 0.3178 917
919 3 241.5556 243.1538 42.3444 0.3559 918
920 3 241.2627 244.2451 41.9922 0.3432 919
921 3 241.1552 245.3823 41.946 0.3432 920
922 3 241.1552 246.5171 41.6836 0.3305 921
923 3 241.1552 247.6291 41.0589 0.3686 922
924 3 241.1495 248.7708 40.88 0.4068 923
925 3 241.1174 249.9137 40.88 0.4322 924
926 3 241.0008 251.0508 40.88 0.4195 925
927 3 240.8349 252.1811 40.8814 0.394 926
928 3 240.8532 253.3159 40.8915 0.3813 927
929 3 241.1312 254.4256 40.9223 0.3559 928
930 3 241.4057 254.8546 41.0052 0.3432 929
931 3 241.9263 255.8373 41.4901 0.3432 930
932 3 242.353 256.8051 42.5244 0.3178 931
933 3 242.9181 257.7649 43.0377 0.2796 932
934 3 243.4958 258.7442 42.8288 0.2796 933
935 3 243.934 259.7669 42.3074 0.3051 934
936 3 244.2085 260.8663 42.049 0.3305 935
937 3 244.5998 261.9325 42.2979 0.3559 936
938 3 245.0517 262.9598 42.8252 0.3686 937
939 3 245.5241 263.9906 43.1113 0.3686 938
940 3 245.9554 265.0499 43.066 0.3432 939
941 3 246.421 266.0852 42.8109 0.3178 940
942 3 246.9896 267.0531 42.2999 0.3178 941
943 3 247.6314 267.9877 42.0118 0.3305 942
944 3 248.2995 268.9144 42.0109 0.3432 943
945 3 248.9973 269.8181 42.058 0.3305 944
946 3 249.6448 270.7493 42.3279 0.3051 945
947 3 250.1505 271.7172 42.4556 0.2669 946
948 3 250.2042 272.8268 42.0574 0.2542 947
949 3 250.0509 273.9594 42.0 0.2415 948
950 3 250.131 275.0794 41.9994 0.2542 949
951 3 250.4365 276.181 41.9969 0.2415 950
952 3 250.6641 277.301 41.9787 0.2669 951
953 3 250.7648 278.4359 41.8659 0.2542 952
954 3 250.7659 279.5581 41.405 0.2415 953
955 3 250.7717 280.677 40.9312 0.1907 954
956 3 250.8117 281.8187 40.88 0.1907 955
957 3 251.0245 282.9329 40.88 0.2161 956
958 3 251.4535 283.9923 40.88 0.2542 957
959 3 251.8974 285.0448 40.88 0.2415 958
960 3 252.1708 286.1476 40.88 0.2034 959
961 3 252.4087 287.2595 40.88 0.1652 960
962 3 252.7588 288.3486 40.8811 0.1652 961
963 3 252.9887 289.464 40.8873 0.2034 962
964 3 253.0379 290.6046 40.9391 0.2415 963
965 3 253.0459 291.7463 40.9116 0.2669 964
966 3 253.0539 292.8903 40.9035 0.2542 965
967 3 253.0608 294.032 41.0455 0.2542 966
968 3 253.1066 295.1428 41.6777 0.2669 967
969 3 253.4257 296.2194 41.4974 0.2796 968
970 3 253.8822 297.2432 40.9441 0.2669 969
971 3 254.381 298.2694 40.88 0.2288 970
972 3 254.8798 299.299 40.88 0.2161 971
973 3 255.3683 300.3332 40.88 0.2288 972
974 3 255.7675 301.4051 40.88 0.2415 973
975 3 256.0352 302.5159 40.88 0.2415 974
976 3 256.24 303.6416 40.88 0.2034 975
977 3 256.256 304.7845 40.88 0.1907 976
978 3 256.2549 305.9285 40.88 0.1907 977
979 3 256.2457 307.0725 40.8794 0.2415 978
980 3 256.1839 308.2142 40.8766 0.3051 979
981 3 255.8716 309.3124 40.8587 0.3559 980
982 3 255.5307 310.4038 40.7509 0.394 981
983 3 255.4415 311.5192 40.2097 0.4068 982
984 3 255.4941 312.6312 39.9403 0.4068 983
985 3 255.7515 313.7271 40.3894 0.394 984
986 3 255.9975 314.8208 40.8551 0.3686 985
987 3 256.1874 315.9373 40.9156 0.3686 986
988 3 255.978 317.0379 41.2118 0.3305 987
989 3 255.5742 318.0881 41.7043 0.2924 988
990 3 255.0823 319.1062 42.0538 0.2161 989
991 3 254.9015 320.2193 42.4514 0.2034 990
992 3 254.8832 321.345 42.9346 0.2288 991
993 3 254.8821 322.4581 42.3979 0.2924 992
994 3 254.8775 323.5976 42.28 0.3178 993
995 3 254.8317 324.6958 42.9554 0.3051 994
996 3 254.6338 325.7963 43.4034 0.2796 995
997 3 254.1842 326.8271 43.8948 0.2669 996
998 3 253.7678 327.8727 43.8463 0.2415 997
999 3 253.6843 328.9526 43.2625 0.2288 998
1000 3 254.0881 330.0085 43.0408 0.2034 999
1001 3 254.7036 330.9546 42.7059 0.2161 1000
1002 3 255.2195 331.903 42.0913 0.2161 1001
1003 3 255.3282 333.0378 41.9972 0.2542 1002
1004 3 255.247 334.1761 41.9821 0.2924 1003
1005 3 254.961 335.2767 41.8956 0.3305 1004
1006 3 254.5789 336.3326 41.5209 0.3559 1005
1007 3 254.4439 337.4308 40.9612 0.3559 1006
1008 3 254.5503 338.5645 40.9083 0.3559 1007
1009 3 254.786 339.6811 41.0337 0.3432 1008
1010 3 254.8866 340.7804 41.6478 0.3559 1009
1011 3 254.9107 341.8901 42.2962 0.3686 1010
1012 3 255.1314 342.9563 43.1029 0.3686 1011
1013 3 255.3133 344.0706 43.2737 0.3305 1012
1014 3 255.3442 345.2123 43.1642 0.2796 1013
1015 3 255.3602 346.3552 43.2387 0.2415 1014
1016 3 255.4701 347.4603 43.8556 0.2415 1015
1017 3 255.7286 348.5276 44.6281 0.2542 1016
1018 3 255.8007 349.6293 45.3202 0.2669 1017
1019 3 255.8396 350.7607 45.6966 0.2924 1018
1020 3 256.0741 351.8681 45.4474 0.3305 1019
1021 3 256.5466 352.9057 45.4188 0.3686 1020
1022 3 257.0122 353.9433 45.7064 0.3686 1021
1023 3 257.3462 355.0026 46.3456 0.3432 1022
1024 3 257.591 356.1158 46.4738 0.3051 1023
1025 3 257.5316 357.2506 46.48 0.2542 1024
1026 3 257.3062 358.3706 46.4803 0.2288 1025
1027 3 257.2879 359.502 46.4822 0.2034 1026
1028 3 257.6174 360.5968 46.4932 0.2415 1027
1029 3 257.9594 361.6756 46.5674 0.2415 1028
1030 3 257.9297 362.791 46.916 0.2796 1029
1031 3 257.5556 363.8355 47.5132 0.2669 1030
1032 3 257.1998 364.9005 47.6694 0.3178 1031
1033 3 257.1712 366.0251 48.0399 0.3432 1032
1034 3 257.1678 367.0799 49.0921 0.3813 1033
1035 3 257.1449 368.1083 50.2642 0.3559 1034
1036 3 257.0065 369.2054 50.5201 0.3178 1035
1037 3 256.6278 370.2579 50.2874 0.2542 1036
1038 3 256.3201 371.3149 50.7184 0.2288 1037
1039 3 256.4837 372.4223 50.9897 0.2161 1038
1040 3 257.0259 373.4005 51.2366 0.2542 1039
1041 3 257.7649 374.2459 51.774 0.2542 1040
1042 3 258.0875 375.3338 52.0772 0.2669 1041
1043 3 258.2019 376.4721 52.0836 0.2542 1042
1044 3 258.7019 377.5006 52.1004 0.2924 1043
1045 3 259.3128 378.4638 52.1906 0.3051 1044
1046 3 259.3414 379.5803 52.7772 0.3178 1045
1047 3 259.0336 380.666 53.1936 0.2924 1046
1048 3 258.973 381.8089 53.1558 0.2669 1047
1049 3 258.8071 382.9288 52.8713 0.2415 1048
1050 3 258.5486 383.9001 51.6541 0.2288 1049
1051 3 258.5749 385.0235 52.1587 0.2288 1050
1052 3 258.695 386.1023 52.8917 0.2288 1051
1053 3 258.981 387.1788 52.6616 0.2161 1052
1054 3 259.1023 388.2404 53.4971 0.2288 1053
1055 3 259.3745 389.3158 53.0928 0.2288 1054
1056 3 259.2487 390.4335 53.076 0.2542 1055
1057 3 258.4879 391.2606 53.2053 0.2288 1056
1058 3 257.7695 392.1495 53.2804 0.2161 1057
1059 3 257.5293 393.2443 53.7457 0.1907 1058
1060 3 257.2101 394.3357 53.5021 0.1907 1059
1061 3 257.1518 395.4648 53.0905 0.178 1060
1062 3 256.9207 396.5356 52.3426 0.1652 1061
1063 3 256.7525 397.3615 52.7078 0.178 1062
1064 3 256.7033 398.4998 52.5518 0.2034 1063
1065 3 256.645 399.6186 53.0986 0.2288 1064
1066 3 256.4436 400.7386 53.1997 0.2288 1065
1067 3 256.5614 401.8689 53.1983 0.2288 1066
1068 3 256.2148 402.9568 53.1882 0.2288 1067
1069 3 255.7057 403.9716 53.1331 0.2161 1068
1070 3 255.6131 405.0904 52.7808 0.2161 1069
1071 3 254.9084 405.9576 52.7556 0.1271 1070
1072 3 254.0069 406.3477 53.9748 0.1525 1071
1073 3 253.2004 407.1393 54.3497 0.1907 1072
1074 3 252.4362 407.9859 54.4796 0.2034 1073
1075 3 251.7418 408.8782 54.885 0.1907 1074
1076 3 251.0748 409.7728 55.0449 0.1525 1075
1077 3 250.4536 410.6788 54.2718 0.1271 1076
1078 3 249.7844 411.4785 54.2175 0.1144 1077
1079 3 249.0499 412.2118 55.2782 0.1144 1078
1080 3 248.5329 413.1922 55.8146 0.1398 1079
1081 3 248.0158 414.176 55.9532 0.178 1080
1082 3 247.2962 415.0592 55.7525 0.2415 1081
1083 3 246.5892 415.955 55.6077 0.2669 1082
1084 3 245.8273 416.7821 55.9518 0.2796 1083
1085 3 245.0425 417.5852 56.4718 0.2415 1084
1086 3 244.2795 418.4249 56.7983 0.2161 1085
1087 3 243.5896 419.3126 57.2698 0.1907 1086
1088 3 242.8518 420.166 57.4882 0.1907 1087
1089 3 241.9754 420.7643 58.1658 0.178 1088
1090 3 241.1255 421.4027 58.8 0.1525 1089
1091 3 240.3327 422.2207 58.8 0.1271 1090
1092 3 239.6977 423.1496 58.8 0.1144 1091
1093 3 239.3889 424.2158 58.8 0.1144 1092
1094 3 238.834 425.2145 58.819 0.1144 1093
1095 3 238.3021 426.2132 59.08 0.1144 1094
1096 3 237.5333 427.0049 59.08 0.1144 1095
1097 3 236.7531 427.8057 59.08 0.1144 1096
1098 3 236.411 428.8376 59.619 0.1144 1097
1099 3 235.5187 429.5182 59.64 0.1144 1098
1100 3 234.774 430.3762 59.64 0.1144 1099
1101 3 234.1654 431.328 59.64 0.1144 1100
1102 3 233.9503 432.4423 59.7985 0.1144 1101
1103 3 233.5831 433.4547 60.5346 0.1271 1102
1104 3 232.4871 433.7053 60.76 0.1398 1103
1105 3 232.0032 434.5713 61.035 0.1525 1104
1106 3 232.0032 435.7153 61.04 0.1398 1105
1107 3 231.7458 436.7918 61.339 0.1271 1106
1108 3 231.2928 437.7996 61.8579 0.1144 1107
1109 3 230.5675 438.676 61.88 0.1144 1108
1110 3 229.8159 439.5134 61.88 0.1144 1109
1111 3 228.8572 440.059 61.9853 0.1144 1110
1112 3 228.0495 440.6768 62.44 0.1144 1111
1113 3 227.3929 441.5657 62.9698 0.1144 1112
1114 3 226.663 442.3368 63.5522 0.1144 1113
1115 3 225.765 443.038 63.56 0.1144 1114
1116 3 224.8498 443.7198 63.56 0.1144 1115
1117 3 223.9826 444.4143 64.0192 0.1144 1116
1118 3 223.1715 445.2059 64.12 0.1144 1117
1119 3 222.3078 445.9552 64.12 0.1144 1118
1120 3 221.483 446.7263 64.3986 0.1271 1119
1121 3 220.6948 447.542 64.4 0.1525 1120
1122 3 219.68 448.0156 64.5372 0.1907 1121
1123 3 219.0531 448.6516 65.8 0.2034 1122
1124 3 218.4205 449.6012 65.8 0.1907 1123
1125 3 217.6838 450.474 65.8 0.1525 1124
1126 3 217.0477 451.3721 66.2245 0.1271 1125
1127 3 216.4334 452.2392 66.64 0.1144 1126
1128 3 215.7092 453.1212 66.64 0.1144 1127
1129 3 215.048 454.0502 66.7044 0.1144 1128
1130 3 214.4611 454.9905 67.34 0.1144 1129
1131 3 214.0424 455.884 68.32 0.1144 1130
1132 3 213.6992 456.925 68.32 0.1144 1131
1133 3 213.3137 457.8208 68.32 0.1144 1132
1134 3 212.3836 458.1731 68.32 0.1144 1133
1135 3 211.8894 459.1753 68.5017 0.1271 1134
1136 3 211.0897 459.9383 68.8246 0.1398 1135
1137 3 210.385 460.579 70.2822 0.1525 1136
1138 3 209.7032 461.3146 70.56 0.1525 1137
1139 3 208.8486 462.0044 70.56 0.1652 1138
1140 3 208.041 462.8132 70.56 0.2161 1139
1141 3 207.7504 463.7776 70.28 0.2796 1140
1142 3 255.8991 405.8008 53.2 0.2034 1070
1143 3 256.4585 406.7698 53.2 0.2161 1142
1144 3 256.8131 407.8577 53.2 0.178 1143
1145 3 257.0374 408.9789 53.2 0.1398 1144
1146 3 257.2673 410.0908 53.2 0.1144 1145
1147 3 257.2856 411.2348 53.2 0.1144 1146
1148 3 257.4 412.3697 53.2 0.1271 1147
1149 3 257.3222 413.5091 53.2081 0.1398 1148
1150 3 257.3108 414.6462 53.4486 0.1525 1149
1151 3 257.392 415.7857 53.48 0.1525 1150
1152 3 257.2719 416.9216 53.48 0.178 1151
1153 3 257.1266 418.0554 53.48 0.2161 1152
1154 3 256.7902 419.1158 53.8745 0.2415 1153
1155 3 256.7136 420.2473 54.04 0.2161 1154
1156 3 256.8108 421.381 54.1915 0.1652 1155
1157 3 256.828 422.5101 54.6176 0.1271 1156
1158 3 256.828 423.6507 54.8279 0.1144 1157
1159 3 256.7262 424.7855 54.88 0.1144 1158
1160 3 256.8131 425.9238 54.88 0.1271 1159
1161 3 256.828 427.0666 54.88 0.1398 1160
1162 3 256.7891 428.2095 54.88 0.1525 1161
1163 3 256.4345 429.2768 54.88 0.1398 1162
1164 3 256.232 430.4025 54.88 0.1271 1163
1165 3 255.9643 431.5122 54.88 0.1144 1164
1166 3 255.3763 432.4915 54.88 0.1144 1165
1167 3 254.9347 433.5257 54.88 0.1144 1166
1168 3 254.1762 434.3493 54.88 0.1144 1167
1169 3 253.968 435.4567 54.88 0.1144 1168
1170 3 253.7381 436.5561 54.8772 0.1144 1169
1171 3 253.4269 437.6452 54.6 0.1398 1170
1172 3 253.2816 438.7629 54.332 0.1652 1171
1173 3 253.2816 439.9069 54.32 0.1907 1172
1174 3 253.2816 441.0463 54.474 0.1652 1173
1175 3 253.2816 442.1857 54.6 0.1398 1174
1176 3 253.2816 443.3297 54.6 0.1144 1175
1177 3 253.3171 444.4726 54.6 0.1144 1176
1178 3 253.4635 445.604 54.49 0.1144 1177
1179 3 253.5127 446.7389 54.2696 0.1144 1178
1180 3 253.6248 447.8119 53.48 0.1144 1179
1181 3 253.6248 448.9559 53.48 0.1144 1180
1182 3 253.6248 450.0999 53.48 0.1144 1181
1183 3 253.6248 451.2348 53.76 0.1144 1182
1184 3 253.6248 452.3788 53.76 0.1144 1183
1185 3 253.6248 453.5228 53.76 0.1144 1184
1186 3 253.6248 454.6668 53.76 0.1144 1185
1187 3 253.6248 455.8108 53.76 0.1144 1186
1188 3 253.6248 456.9548 53.76 0.1144 1187
1189 3 253.6248 458.0931 53.655 0.1144 1188
1190 3 253.7369 459.0723 52.6481 0.1144 1189
1191 3 253.7392 460.2152 52.64 0.1144 1190
1192 3 253.7392 461.3592 52.64 0.1144 1191
1193 3 253.7392 462.5032 52.64 0.1144 1192
1194 3 253.7392 463.6472 52.64 0.1144 1193
1195 3 253.7392 464.7912 52.64 0.1144 1194
1196 3 253.7392 465.9352 52.694 0.1144 1195
1197 3 253.7392 467.0746 52.92 0.1144 1196
1198 3 253.7278 468.2175 52.9298 0.1144 1197
1199 3 253.3331 468.937 54.32 0.1144 1198
1200 3 253.1672 470.0559 54.1615 0.1144 1199
1201 3 253.1672 471.1976 54.04 0.1144 1200
1202 3 253.4829 472.234 53.366 0.1144 1201
1203 3 253.7266 473.3071 52.92 0.1144 1202
1204 3 253.7392 474.45 52.92 0.1144 1203
1205 3 253.7392 475.594 52.92 0.1144 1204
1206 3 253.7392 476.7288 53.2 0.1144 1205
1207 3 253.7632 477.8728 53.2 0.1144 1206
1208 3 254.0538 478.9631 53.3014 0.1144 1207
1209 3 254.206 480.0647 53.48 0.1144 1208
1210 3 254.4004 481.1904 53.48 0.1144 1209
1211 3 254.4256 482.2944 54.0212 0.1144 1210
1212 3 254.4313 483.4086 54.5112 0.1144 1211
1213 3 254.8363 484.4485 54.6 0.1144 1212
1214 3 255.1944 485.5205 54.6 0.1144 1213
1215 3 255.2264 486.6622 54.6 0.1144 1214
1216 3 255.2264 487.805 54.5437 0.1398 1215
1217 3 255.2264 488.9433 54.2685 0.1907 1216
1218 3 255.2424 489.9683 53.1927 0.2542 1217
1219 3 255.6989 490.9716 52.64 0.2669 1218
1220 3 256.1244 492.0344 52.64 0.2288 1219
1221 3 256.1244 493.1773 52.64 0.178 1220
1222 3 256.0283 494.3167 52.64 0.1652 1221
1223 3 255.7801 495.4309 52.64 0.178 1222
1224 3 255.5696 496.5292 52.9197 0.178 1223
1225 3 255.5696 497.6526 53.2 0.1525 1224
1226 3 255.6954 498.7737 53.2 0.1271 1225
1227 3 256.256 499.7038 53.7107 0.1144 1226
1228 3 256.2938 500.5766 52.08 0.1144 1227
1229 3 256.2434 500.7414 52.36 0.1144 1228
1230 3 256.3841 500.969 52.36 0.1271 1229
1231 3 256.5992 502.065 52.36 0.1398 1230
1232 3 256.5992 503.2033 52.5294 0.1652 1231
1233 3 256.5992 504.3438 52.64 0.1652 1232
1234 3 256.6839 505.4753 52.7649 0.1652 1233
1235 3 257.1254 506.5014 52.92 0.1525 1234
1236 3 257.4538 507.5951 52.92 0.1525 1235
1237 3 257.9857 508.5778 52.92 0.1525 1236
1238 3 258.6996 509.3752 53.0505 0.1652 1237
1239 3 259.2773 510.3556 53.2459 0.178 1238
1240 3 259.8024 511.2502 53.9904 0.2034 1239
1241 3 259.783 512.3278 54.6 0.2034 1240
1242 3 259.4592 513.2705 55.16 0.2034 1241
1243 3 259.5084 514.411 55.16 0.178 1242
1244 3 259.7887 515.5047 55.16 0.1525 1243
1245 3 259.6686 516.6418 55.16 0.1271 1244
1246 3 259.5736 517.7813 55.16 0.1144 1245
1247 3 259.4786 518.9173 55.16 0.1144 1246
1248 3 259.4592 520.0601 55.16 0.1144 1247
1249 3 259.4592 521.2041 55.16 0.1144 1248
1250 3 259.4592 522.3481 55.16 0.1144 1249
1251 3 259.4592 523.4921 55.16 0.1144 1250
1252 3 259.4592 524.5194 56.1921 0.1144 1251
1253 3 259.4592 525.6325 56.56 0.1144 1252
1254 3 259.3036 526.764 56.56 0.1144 1253
1255 3 259.116 527.8896 56.5799 0.1144 1254
1256 3 259.116 529.0073 57.0494 0.1144 1255
1257 3 259.076 530.1445 57.12 0.1144 1256
1258 3 258.7625 531.237 57.12 0.1144 1257
1259 3 258.5474 532.3421 57.12 0.1144 1258
1260 3 258.544 533.3271 58.2722 0.1144 1259
1261 3 258.504 534.4299 58.9375 0.1144 1260
1262 3 258.4113 535.559 59.08 0.1144 1261
1263 3 258.0006 536.5932 59.08 0.1144 1262
1264 3 257.972 537.7349 59.08 0.1144 1263
1265 3 257.9011 538.8274 59.6008 0.1144 1264
1266 3 257.4583 539.7644 60.7578 0.1144 1265
1267 3 257.1277 540.8283 61.04 0.1144 1266
1268 3 256.7159 541.8945 61.0708 0.1144 1267
1269 3 256.7136 542.9996 61.6 0.1144 1268
1270 3 256.4848 543.8873 62.5806 0.1144 1269
1271 3 256.4848 545.0233 62.72 0.1144 1270
1272 3 256.4848 546.1673 62.72 0.1144 1271
1273 3 256.4848 547.1946 63.6913 0.1144 1272
1274 3 256.4848 548.3055 64.12 0.1144 1273
1275 3 256.4848 549.4495 64.12 0.1144 1274
1276 3 256.5123 550.5923 64.12 0.1271 1275
1277 3 256.7136 551.7077 64.12 0.1525 1276
1278 3 257.1357 552.6767 64.4815 0.178 1277
1279 3 257.7993 553.4317 65.52 0.178 1278
1280 3 258.1836 554.4934 65.52 0.1525 1279
1281 3 258.5703 555.5664 65.52 0.1271 1280
1282 3 258.7579 556.6944 65.52 0.1144 1281
1283 3 259.3002 557.6645 65.52 0.1144 1282
1284 3 259.4592 558.7593 65.52 0.1144 1283
1285 3 259.4592 559.9033 65.52 0.1144 1284
1286 3 259.7498 560.7865 65.8423 0.1144 1285
1287 3 259.9683 561.8127 66.9578 0.1144 1286
1288 3 260.1868 562.84 68.0733 0.1144 1287
1289 3 260.4053 563.8662 69.1888 0.1144 1288
1290 3 260.6226 564.8923 70.3044 0.1144 1289
1291 3 260.8412 565.9185 71.4199 0.1144 1290
1292 3 260.8023 567.0007 72.0658 0.1144 1291
1293 3 260.6009 568.1173 72.4156 0.1144 1292
1294 3 260.3996 569.235 72.7653 0.1144 1293
1295 3 260.1971 570.3515 73.115 0.1144 1294
1296 3 259.9957 571.468 73.4644 0.1144 1295
1297 3 259.7944 572.5857 73.8142 0.1144 1296
1298 3 259.593 573.7023 74.1639 0.1144 1297
1299 3 259.3917 574.82 74.5136 0.1144 1298
1300 3 259.1892 575.9365 74.8633 0.1144 1299
1301 3 258.9879 577.053 75.213 0.1144 1300
1302 3 258.6481 578.1318 75.511 0.1144 1301
1303 3 258.2122 579.1843 75.7733 0.1144 1302
1304 3 257.7764 580.2368 76.0357 0.1144 1303
1305 3 257.3405 581.2893 76.298 0.1144 1304
1306 3 256.9046 582.3418 76.5604 0.1144 1305
1307 3 256.7445 583.4457 76.6083 0.1144 1306
1308 3 256.7822 584.5886 76.5005 0.1144 1307
1309 3 256.8211 585.7314 76.3924 0.1144 1308
1310 3 256.86 586.8731 76.2846 0.1144 1309
1311 3 256.8989 588.016 76.1768 0.1144 1310
1312 3 256.9378 589.1589 76.0687 0.1144 1311
1313 3 256.9756 590.3006 75.9609 0.1144 1312
1314 3 257.0145 591.4434 75.8531 0.1144 1313
1315 3 257.0534 592.5863 75.745 0.1144 1314
1316 3 257.0923 593.728 75.6372 0.1144 1315
1317 3 257.1312 594.8708 75.5292 0.1144 1316
1318 3 257.1701 596.0137 75.4214 0.1144 1317
1319 3 256.9733 597.0994 75.3561 0.1271 1318
1320 3 256.6106 598.1187 75.3561 0.1525 1319
1321 3 256.7548 599.2409 75.4191 0.178 1320
1322 3 256.7742 600.3849 75.521 0.178 1321
1323 3 256.7948 601.5278 75.6227 0.1525 1322
1324 3 256.8143 602.6706 75.7243 0.1271 1323
1325 3 256.8337 603.8135 75.826 0.1144 1324
1326 3 256.8543 604.9564 75.9276 0.1144 1325
1327 3 256.8738 606.1004 76.0292 0.1144 1326
1328 3 256.8944 607.2432 76.1309 0.1271 1327
1329 3 256.9138 608.3861 76.2325 0.1652 1328
1330 3 256.5981 500.8398 52.08 0.2034 1228
1331 3 256.828 501.93 52.0551 0.2034 1330
1332 3 256.828 503.034 51.3906 0.2034 1331
1333 3 256.828 504.1722 51.24 0.1652 1332
1334 3 257.0374 505.1984 50.96 0.1398 1333
1335 3 257.273 506.2909 50.68 0.1144 1334
1336 3 257.6288 507.3057 50.68 0.1144 1335
1337 3 258.0258 507.9268 49.2192 0.1271 1336
1338 3 258.544 508.5492 47.6896 0.1525 1337
1339 3 258.5509 509.6566 47.1794 0.178 1338
1340 3 258.8758 510.6793 46.48 0.178 1339
1341 3 258.8872 511.8233 46.48 0.1652 1340
1342 3 258.8426 512.8094 45.3306 0.1525 1341
1343 3 258.7728 513.8139 44.151 0.1525 1342
1344 3 258.671 514.943 43.958 0.1398 1343
1345 3 258.5612 516.047 43.5095 0.1271 1344
1346 3 258.1974 517.0319 42.84 0.1271 1345
1347 3 258.0406 518.1645 42.84 0.1652 1346
1348 3 257.972 519.3028 42.7512 0.2034 1347
1349 3 257.6094 520.3324 42.009 0.2161 1348
1350 3 257.4847 521.4546 41.72 0.1907 1349
1351 3 257.4046 522.5906 41.6326 0.2034 1350
1352 3 257.7226 523.6523 41.3837 0.2542 1351
1353 3 258.3678 524.5206 40.8456 0.3051 1352
1354 3 258.6584 525.422 40.0632 0.2796 1353
1355 3 258.6859 526.5649 40.04 0.2288 1354
1356 3 259.1926 527.5327 39.7222 0.1907 1355
1357 3 259.7978 528.4594 39.2613 0.1907 1356
1358 3 260.3321 529.4283 38.92 0.1652 1357
1359 3 260.3744 530.5678 38.8805 0.1398 1358
1360 3 260.387 531.6809 38.36 0.1144 1359
1361 3 260.7759 532.7368 38.36 0.1144 1360
1362 3 261.2873 533.4964 37.4413 0.1144 1361
1363 3 261.404 534.4619 36.4 0.1144 1362
1364 3 261.8799 535.4881 36.4 0.1144 1363
1365 3 261.976 536.6092 36.3927 0.1271 1364
1366 3 261.976 537.68 35.7056 0.1525 1365
1367 3 262.4714 538.6089 35.28 0.178 1366
1368 3 263.2172 539.4463 34.9297 0.178 1367
1369 3 264.1004 540.0847 34.72 0.1525 1368
1370 3 265.0351 540.6796 34.72 0.1398 1369
1371 3 265.5647 541.6646 34.4669 0.1398 1370
1372 3 266.0269 542.6678 33.88 0.1525 1371
1373 3 266.7305 543.3886 33.0394 0.1398 1372
1374 3 267.2258 544.1585 31.645 0.1271 1373
1375 3 268.077 544.7922 31.8298 0.1144 1374
1376 3 268.848 545.5221 32.2 0.1144 1375
1377 3 268.9544 546.6032 31.92 0.1144 1376
1378 3 241.0259 254.9621 40.3556 0.4195 929
1379 3 240.7491 255.9963 39.4316 0.3559 1378
1380 3 240.1965 256.947 38.8573 0.2924 1379
1381 3 239.342 257.6929 38.6224 0.2669 1380
1382 3 238.492 258.4559 38.5112 0.2669 1381
1383 3 237.6397 259.2064 38.2323 0.2415 1382
1384 3 236.776 259.9202 38.523 0.2034 1383
1385 3 235.7715 260.4099 38.729 0.178 1384
1386 3 234.8518 261.0002 38.1262 0.1907 1385
1387 3 234.0601 261.7918 37.6088 0.2415 1386
1388 3 233.1621 262.4874 37.4693 0.2669 1387
1389 3 232.2309 263.1394 37.1731 0.2796 1388
1390 3 231.2585 263.6771 36.5442 0.2415 1389
1391 3 230.2918 264.272 36.3698 0.2288 1390
1392 3 229.3068 264.8497 36.2247 0.2161 1391
1393 3 228.4122 265.4904 35.5292 0.2288 1392
1394 3 227.5633 266.2385 35.2262 0.2161 1393
1395 3 226.7923 267.0771 34.9933 0.2034 1394
1396 3 226.2203 267.9969 34.1695 0.1907 1395
1397 3 225.6826 268.943 33.3029 0.1907 1396
1398 3 225.0946 269.9119 33.0593 0.1907 1397
1399 3 224.5615 270.9232 33.0366 0.2034 1398
1400 3 224.049 271.946 33.0215 0.2288 1399
1401 3 223.5662 272.9824 32.9342 0.2542 1400
1402 3 223.3237 274.0715 32.4075 0.2669 1401
1403 3 223.2299 275.2052 32.4461 0.2669 1402
1404 3 222.9805 276.3149 32.69 0.2542 1403
1405 3 223.1132 277.4028 32.0418 0.2415 1404
1406 3 222.921 278.5171 31.8049 0.2034 1405
1407 3 222.3067 279.4517 31.2903 0.2034 1406
1408 3 221.5676 280.3029 30.8081 0.2161 1407
1409 3 220.6307 280.9515 30.6561 0.2542 1408
1410 3 219.799 281.6825 29.967 0.2542 1409
1411 3 218.8792 282.3529 29.6834 0.2415 1410
1412 3 217.8645 282.8792 29.6657 0.2542 1411
1413 3 216.8681 283.442 29.5963 0.2924 1412
1414 3 216.0078 284.1742 29.1654 0.3305 1413
1415 3 215.3019 285.0001 28.2937 0.3432 1414
1416 3 214.8524 285.9725 27.3112 0.3559 1415
1417 3 214.1339 286.691 26.0282 0.3813 1416
1418 3 213.3205 287.2962 24.7307 0.3813 1417
1419 3 212.5998 287.9254 23.2058 0.3305 1418
1420 3 211.9386 288.7422 22.1634 0.2415 1419
1421 3 211.2602 289.6562 22.3306 0.178 1420
1422 3 210.5692 290.5451 21.8576 0.178 1421
1423 3 209.8554 291.3459 20.9138 0.1907 1422
1424 3 209.0317 291.8859 19.5966 0.2034 1423
1425 3 208.073 292.0003 18.1381 0.178 1424
1426 3 207.6223 292.856 17.92 0.1652 1425
1427 3 207.1212 293.8055 17.92 0.1525 1426
1428 3 206.1797 294.4347 17.712 0.1398 1427
1429 3 205.3366 295.1108 16.8314 0.1398 1428
1430 3 204.5975 295.9436 16.6172 0.1652 1429
1431 3 203.9432 296.6804 17.64 0.2161 1430
1432 3 203.2579 297.4423 18.1815 0.2415 1431
1433 3 202.6779 298.3563 17.6616 0.2288 1432
1434 3 202.385 299.3837 16.8328 0.1907 1433
1435 3 201.9904 300.4338 16.52 0.178 1434
1436 3 201.511 301.4612 16.2582 0.178 1435
1437 3 201.2296 302.5651 16.2014 0.1907 1436
1438 3 200.7159 303.398 15.4339 0.1907 1437
1439 3 199.9758 304.2239 14.8506 0.1907 1438
1440 3 199.3992 305.1048 14.28 0.1907 1439
1441 3 241.813 228.7279 37.5626 0.3686 1
1442 3 242.3976 227.7658 37.7896 0.4449 1441
1443 3 242.8586 226.7397 38.2886 0.4322 1442
1444 3 243.275 225.6952 38.6366 0.3686 1443
1445 3 243.4272 224.5752 38.7629 0.3432 1444
1446 3 243.3471 223.461 39.2529 0.3686 1445
1447 3 242.9936 222.4325 39.8796 0.4068 1446
1448 3 242.4811 221.467 40.6227 0.4068 1447
1449 3 242.234 220.4419 41.6968 0.394 1448
1450 3 242.6756 219.4158 42.2038 0.4068 1449
1451 3 243.219 218.4502 42.8907 0.4322 1450
1452 3 243.5954 217.3737 43.1203 0.4576 1451
1453 3 244.5037 215.9918 43.1284 0.2542 1452
1454 3 245.3972 215.2916 43.1791 0.2924 1453
1455 3 246.429 214.8054 43.3756 0.3051 1454
1456 3 247.1063 214.174 44.24 0.2415 1455
1457 3 247.8934 213.4555 44.24 0.178 1456
1458 3 248.693 212.6582 44.24 0.1271 1457
1459 3 249.527 211.9798 44.24 0.1144 1458
1460 3 250.6069 211.648 44.24 0.1144 1459
1461 3 251.3974 210.8472 43.9852 0.1144 1460
1462 3 252.3458 210.2386 43.68 0.1525 1461
1463 3 253.2816 209.5808 43.68 0.2415 1462
1464 3 253.4944 209.4344 43.68 0.1144 1463
1465 3 254.2609 208.7251 43.12 0.1144 1464
1466 3 255.2127 208.208 43.12 0.1271 1465
1467 3 256.0535 207.7424 42.5779 0.1398 1466
1468 3 256.6095 206.7677 42.4074 0.1525 1467
1469 3 257.1426 205.7804 42.28 0.1398 1468
1470 3 257.8336 204.8915 42.0 0.1271 1469
1471 3 258.4605 203.9363 42.0 0.1398 1470
1472 3 259.2178 203.084 42.0 0.1907 1471
1473 3 260.0015 202.2592 42.0 0.2415 1472
1474 3 260.943 201.7524 41.8981 0.2542 1473
1475 3 261.4909 201.4012 39.9728 0.2161 1474
1476 3 262.4794 200.8956 39.76 0.1907 1475
1477 3 263.3259 200.1428 39.76 0.1652 1476
1478 3 264.1954 199.5159 39.76 0.178 1477
1479 3 264.6209 198.8238 38.9211 0.1907 1478
1480 3 264.7605 197.8354 37.5533 0.2288 1479
1481 3 265.2478 196.9796 36.8018 0.2415 1480
1482 3 266.2008 196.6021 35.7311 0.2288 1481
1483 3 266.8975 196.0221 34.3294 0.2034 1482
1484 3 267.3139 195.1492 32.8378 0.1907 1483
1485 3 268.0872 194.4834 31.5717 0.1907 1484
1486 3 268.7599 193.8016 30.0639 0.178 1485
1487 3 269.3708 193.1026 28.4362 0.178 1486
1488 3 269.8719 192.1794 27.326 0.1652 1487
1489 3 270.373 191.2562 26.2161 0.178 1488
1490 3 270.874 190.3044 25.4108 0.1652 1489
1491 3 271.3751 189.2759 25.4108 0.1652 1490
1492 3 271.8075 188.3116 24.6176 0.1652 1491
1493 3 272.1885 187.3964 23.2201 0.1907 1492
1494 3 253.4772 209.6986 44.2061 0.2924 1463
1495 3 254.5068 209.8096 44.8 0.2288 1494
1496 3 255.6405 209.924 44.8 0.178 1495
1497 3 256.7845 209.924 44.8 0.1525 1496
1498 3 257.9285 209.924 44.8 0.1652 1497
1499 3 259.021 209.9515 45.1455 0.178 1498
1500 3 260.0175 210.3278 45.6238 0.2034 1499
1501 3 261.134 210.52 45.92 0.2034 1500
1502 3 262.2437 210.7248 46.216 0.2034 1501
1503 3 263.3728 210.7248 46.6763 0.2034 1502
1504 3 264.4528 210.7248 47.5518 0.2161 1503
1505 3 265.4629 210.7248 48.6612 0.2288 1504
1506 3 266.4101 210.3793 49.28 0.2161 1505
1507 3 267.4008 210.0384 49.8187 0.2034 1506
1508 3 268.3744 209.9755 51.0804 0.178 1507
1509 3 269.1821 209.6952 52.7083 0.1652 1508
1510 3 270.318 209.6952 52.92 0.1525 1509
1511 3 271.4323 209.5808 53.3932 0.1525 1510
1512 3 272.5397 209.5316 54.021 0.1398 1511
1513 3 273.5979 209.2262 54.4026 0.1271 1512
1514 3 274.4239 208.5432 55.0984 0.1144 1513
1515 3 275.2521 207.8248 55.9 0.1144 1514
1516 3 276.0804 207.1075 56.7017 0.1144 1515
1517 3 276.9361 206.5698 57.9446 0.1271 1516
1518 3 277.8044 206.1168 59.3914 0.1398 1517
1519 3 278.6967 205.7164 60.8247 0.1525 1518
1520 3 279.6554 205.4647 62.2205 0.1398 1519
1521 3 280.6152 205.213 63.6163 0.1271 1520
1522 3 281.5739 204.9602 65.0118 0.1144 1521
1523 3 282.552 204.5758 66.0999 0.1144 1522
1524 3 283.5335 204.1594 67.1149 0.1144 1523
1525 3 284.5151 203.7441 68.1296 0.1144 1524
1526 3 285.4966 203.3277 69.1446 0.1271 1525
1527 3 286.3581 202.6756 70.0437 0.1398 1526
1528 3 287.2104 202.0041 70.933 0.1652 1527
1529 3 288.2319 201.5259 71.3658 0.1652 1528
1530 3 289.2627 201.058 71.776 0.1652 1529
1531 3 290.2923 200.5901 72.186 0.1525 1530
1532 3 291.323 200.1222 72.5962 0.1525 1531
1533 3 292.4007 199.8316 73.1254 0.1525 1532
1534 3 293.5001 199.6246 73.71 0.1398 1533
1535 3 294.5994 199.4175 74.2949 0.1271 1534
1536 3 295.6988 199.2104 74.8796 0.1144 1535
1537 3 296.7982 199.0034 75.4645 0.1144 1536
1538 3 297.8701 198.7105 76.0754 0.1144 1537
1539 3 298.9089 198.3078 76.7203 0.1144 1538
1540 3 299.9465 197.9051 77.3648 0.1144 1539
1541 3 300.9841 197.5024 78.0097 0.1144 1540
1542 3 302.0217 197.0986 78.6545 0.1144 1541
1543 3 303.0593 196.6959 79.2994 0.1144 1542
1544 3 243.2899 216.2652 43.6612 0.178 1452
1545 3 242.5555 215.4484 44.3646 0.2542 1544
1546 3 241.6036 214.8729 45.0136 0.3051 1545
1547 3 240.7674 214.1213 45.5104 0.3432 1546
1548 3 240.2022 213.1764 46.2297 0.3432 1547
1549 3 239.6794 212.2383 47.1904 0.3432 1548
1550 3 238.9233 211.4432 47.976 0.3686 1549
1551 3 238.19 210.5875 48.447 0.3813 1550
1552 3 237.6969 209.5957 47.7705 0.4195 1551
1553 3 237.7426 208.4871 47.9394 0.4195 1552
1554 3 238.1819 207.4861 48.7449 0.4068 1553
1555 3 238.6807 206.524 49.6034 0.3432 1554
1556 3 238.9507 205.5139 50.1231 0.2924 1555
1557 3 238.4279 204.5541 50.7265 0.2924 1556
1558 3 237.5962 203.8734 51.52 0.3051 1557
1559 3 236.7165 202.7992 51.52 0.2161 1558
1560 3 236.2463 201.765 51.52 0.2034 1559
1561 3 235.8104 200.74 51.7409 0.1652 1560
1562 3 235.7784 199.6005 51.8 0.1271 1561
1563 3 235.5118 198.5721 51.8392 0.1398 1562
1564 3 235.346 197.4876 52.36 0.1652 1563
1565 3 234.9707 196.4237 52.542 0.1907 1564
1566 3 234.4514 195.465 53.2 0.1907 1565
1567 3 233.9686 194.4411 53.2 0.1907 1566
1568 3 233.5934 193.4161 53.2 0.1907 1567
1569 3 233.1186 192.3888 53.2 0.1652 1568
1570 3 232.6038 191.3718 53.2 0.1398 1569
1571 3 232.4425 190.2483 53.2 0.1144 1570
1572 3 231.8774 189.578 54.3158 0.1398 1571
1573 3 231.3431 188.5667 54.32 0.178 1572
1574 3 230.5377 187.7887 54.32 0.2161 1573
1575 3 229.8593 186.9124 54.6 0.2161 1574
1576 3 229.2908 185.9412 54.8836 0.1907 1575
1577 3 229.0185 185.137 56.0 0.178 1576
1578 3 228.6787 184.0456 56.0 0.1652 1577
1579 3 228.4454 182.9496 56.1243 0.1652 1578
1580 3 228.1925 181.9177 56.9265 0.1525 1579
1581 3 227.8333 180.8447 57.12 0.1652 1580
1582 3 227.2201 180.1114 58.212 0.2034 1581
1583 3 226.7179 179.1412 58.5298 0.2415 1582
1584 3 226.0555 178.4903 59.852 0.2542 1583
1585 3 225.471 177.7032 61.2545 0.2288 1584
1586 3 224.9493 176.7503 61.917 0.2034 1585
1587 3 224.4963 175.7459 62.44 0.1907 1586
1588 3 223.6406 175.0377 62.44 0.178 1587
1589 3 223.2928 174.3948 63.2789 0.1525 1588
1590 3 222.8066 173.9052 64.4 0.1271 1589
1591 3 222.1671 172.9762 64.4 0.1144 1590
1592 3 221.6225 171.9718 64.4 0.1144 1591
1593 3 220.832 171.1664 64.4 0.1144 1592
1594 3 220.5655 170.0842 64.4 0.1144 1593
1595 3 220.1285 169.0775 64.4 0.1144 1594
1596 3 219.7464 168.192 64.8844 0.1144 1595
1597 3 219.076 167.6818 66.4132 0.1144 1596
1598 3 218.7328 166.9885 68.04 0.1144 1597
1599 3 218.5623 165.8651 68.04 0.1144 1598
1600 3 218.2946 164.7577 68.04 0.1144 1599
1601 3 218.1608 163.624 68.04 0.1144 1600
1602 3 218.0533 162.4892 68.04 0.1144 1601
1603 3 217.8542 161.3704 68.2312 0.1271 1602
1604 3 217.8176 160.3545 69.3342 0.1398 1603
1605 3 217.8176 159.3237 70.3875 0.1525 1604
1606 3 217.8176 158.1866 70.56 0.1398 1605
1607 3 217.8942 157.054 70.56 0.1271 1606
1608 3 218.1391 155.9695 70.761 0.1144 1607
1609 3 218.4193 154.9491 71.4 0.1144 1608
1610 3 218.7328 153.8714 71.6783 0.1144 1609
1611 3 219.0497 152.7892 71.96 0.1144 1610
1612 3 219.3162 151.7138 72.5049 0.1144 1611
1613 3 219.5954 150.6259 72.8 0.1144 1612
1614 3 219.9306 149.5437 72.8 0.1144 1613
1615 3 219.9912 148.4043 72.8 0.1144 1614
1616 3 220.1056 147.2671 72.8 0.1144 1615
1617 3 220.252 146.3107 73.6221 0.1144 1616
1618 3 220.8572 145.5992 73.9007 0.1144 1617
1619 3 220.9808 144.5295 74.8434 0.1144 1618
1620 3 221.1055 143.4599 75.7859 0.1144 1619
1621 3 221.229 142.3891 76.7284 0.1144 1620
1622 3 221.3526 141.3195 77.6709 0.1144 1621
1623 3 221.5608 140.2395 78.416 0.1144 1622
1624 3 221.8102 139.155 79.0622 0.1144 1623
1625 3 222.0607 138.0694 79.7084 0.1144 1624
1626 3 222.3101 136.9848 80.3547 0.1144 1625
1627 3 222.5606 135.9003 81.0009 0.1144 1626
1628 3 222.81 134.8158 81.6472 0.1144 1627
1629 3 222.9473 133.7096 82.2273 0.1144 1628
1630 3 222.9976 132.5873 82.7568 0.1144 1629
1631 3 223.048 131.465 83.2863 0.1144 1630
1632 3 223.0994 130.3428 83.8158 0.1144 1631
1633 3 223.1498 129.2205 84.3452 0.1144 1632
1634 3 223.2001 128.0983 84.8747 0.1144 1633
1635 3 223.0125 126.9897 85.26 0.1144 1634
1636 3 222.754 125.8835 85.6027 0.1144 1635
1637 3 222.4966 124.7784 85.9454 0.1144 1636
1638 3 222.2392 123.6721 86.2884 0.1144 1637
1639 3 221.9806 122.5659 86.6312 0.1144 1638
1640 3 221.7232 121.4608 86.9739 0.1144 1639
1641 3 221.4658 120.3545 87.3169 0.1144 1640
1642 3 221.2073 119.2494 87.6596 0.1144 1641
1643 3 220.9499 118.1432 88.0023 0.1144 1642
1644 3 221.2233 117.0609 88.0617 0.1144 1643
1645 3 221.6088 115.9844 88.0617 0.1144 1644
1646 3 221.9932 114.9068 88.0617 0.1144 1645
1647 3 222.3787 113.8295 88.0617 0.1144 1646
1648 3 222.7631 112.7522 88.0617 0.1271 1647
1649 3 223.1486 111.6749 88.0617 0.1398 1648
1650 3 223.4186 110.5707 88.2725 0.1525 1649
1651 3 223.6383 109.4548 88.5749 0.1398 1650
1652 3 223.8579 108.339 88.8773 0.1271 1651
1653 3 224.0776 107.2231 89.18 0.1144 1652
1654 3 224.2972 106.1071 89.4824 0.1144 1653
1655 3 224.5169 104.9913 89.7848 0.1144 1654
1656 3 224.7365 103.8754 90.0875 0.1144 1655
1657 3 224.9562 102.7596 90.3899 0.1144 1656
1658 3 225.1758 101.6437 90.6903 0.1144 1657
1659 3 225.4378 100.5298 90.6903 0.1144 1658
1660 3 225.6986 99.416 90.6903 0.1144 1659
1661 3 226.2615 98.491 91.4805 0.1144 1660
1662 3 226.8666 97.5917 92.3782 0.1144 1661
1663 3 227.4707 96.6925 93.2758 0.1144 1662
1664 3 228.0758 95.7932 94.1738 0.1144 1663
1665 3 228.6799 94.8939 95.0715 0.1398 1664
1666 3 237.65 203.7464 53.2 0.178 1558
1667 3 238.7722 203.6686 53.4531 0.1907 1666
1668 3 239.763 203.6045 54.32 0.1652 1667
1669 3 240.4242 202.8529 54.32 0.1398 1668
1670 3 241.2616 202.1128 54.5784 0.1144 1669
1671 3 242.0521 201.2914 54.6 0.1144 1670
1672 3 242.5177 200.3281 54.6 0.1144 1671
1673 3 243.2407 199.7573 55.3714 0.1144 1672
1674 3 243.8287 198.9748 56.7398 0.1144 1673
1675 3 244.4785 198.2849 58.0633 0.1144 1674
1676 3 245.3411 197.5928 58.329 0.1144 1675
1677 3 245.865 196.6639 58.5239 0.1398 1676
1678 3 246.5938 196.2189 60.0678 0.1652 1677
1679 3 247.5204 195.8528 60.7866 0.1907 1678
1680 3 248.4356 195.8528 62.3742 0.1652 1679
1681 3 249.4309 195.7384 63.1907 0.1398 1680
1682 3 250.512 195.7384 63.84 0.1271 1681
1683 3 251.5313 195.7384 64.7592 0.1525 1682
1684 3 252.6684 195.7384 64.9883 0.178 1683
1685 3 253.5298 195.2442 66.103 0.178 1684
1686 3 254.492 194.7523 66.36 0.178 1685
1687 3 255.0537 194.3656 67.6404 0.178 1686
1688 3 255.6176 194.3015 70.0711 0.2034 1687
1689 3 256.1816 194.2363 72.5021 0.1907 1688
1690 3 256.8886 194.0338 74.5766 0.178 1689
1691 3 257.7123 193.717 76.356 0.1398 1690
1692 3 258.5371 193.3989 78.1351 0.1271 1691
1693 3 259.3608 193.0809 79.9145 0.1144 1692
1694 3 260.1834 192.7388 81.6693 0.1144 1693
1695 3 261.0025 192.3522 83.3806 0.1144 1694
1696 3 261.8216 191.9655 85.0917 0.1144 1695
1697 3 262.6418 191.5697 86.767 0.1144 1696
1698 3 263.5318 190.8936 87.3712 0.1144 1697
1699 3 264.4207 190.2175 87.9754 0.1144 1698
1700 3 265.3096 189.5414 88.5797 0.1144 1699
1701 3 266.1996 188.8652 89.1839 0.1144 1700
1702 3 267.0885 188.1891 89.7882 0.1144 1701
1703 3 267.9774 187.513 90.3921 0.1144 1702
1704 3 268.8503 186.8918 91.2559 0.1144 1703
1705 3 269.7277 186.3198 92.3835 0.1144 1704
1706 3 270.6052 185.7478 93.5113 0.1144 1705
1707 3 271.4163 185.2205 94.9892 0.1144 1706
1708 3 272.2091 184.7057 96.565 0.1144 1707
1709 3 273.003 184.1897 98.1406 0.1144 1708
1710 3 273.7958 183.6749 99.7164 0.1144 1709
1711 3 274.6847 183.2059 100.767 0.1144 1710
1712 3 275.6697 183.0423 101.6364 0.1398 1711
1713 3 276.5574 183.0995 103.3959 0.178 1712
1714 2 243.2087 232.2354 37.4839 0.4068 1
1715 2 243.767 231.2379 37.52 0.4068 1714
1716 2 244.4007 230.2861 37.52 0.4068 1715
1717 2 245.2942 229.5848 37.5194 0.4068 1716
1718 2 246.2563 228.967 37.5175 0.394 1717
1719 2 247.3053 228.514 37.5049 0.3432 1718
1720 2 248.3269 228.0003 37.4402 0.2796 1719
1721 2 249.4343 227.8551 36.955 0.2542 1720
1722 2 250.4296 227.6754 35.6776 0.2669 1721
1723 2 251.4798 227.3197 35.0406 0.2924 1722
1724 2 252.4053 226.7545 34.167 0.3051 1723
1725 2 253.4029 226.3312 33.3416 0.2796 1724
1726 2 254.2757 225.7684 32.2375 0.2542 1725
1727 2 255.1337 225.0282 31.9421 0.2288 1726
1728 2 256.0558 224.351 31.92 0.2542 1727
1729 2 257.0076 223.7172 31.92 0.2796 1728
1730 2 257.9686 223.0972 31.92 0.2924 1729
1731 2 258.9158 222.4554 31.92 0.2542 1730
1732 2 259.7669 221.7152 32.1191 0.2034 1731
1733 2 260.6226 220.9968 32.2 0.1652 1732
1734 2 261.6808 220.5769 32.1538 0.1525 1733
1735 2 262.5766 219.8985 31.7307 0.1525 1734
1736 2 263.4643 219.1893 31.57 0.1398 1735
1737 2 264.2983 218.4376 31.36 0.1398 1736
1738 2 265.2238 217.8119 30.8918 0.1398 1737
1739 2 266.1813 217.2021 30.7936 0.1525 1738
1740 2 267.1995 216.7079 30.52 0.1398 1739
1741 2 268.1204 216.033 30.5155 0.1271 1740
1742 2 268.9281 215.2367 30.24 0.1144 1741
1743 2 269.6191 214.3261 30.24 0.1144 1742
1744 2 270.4416 213.5436 30.24 0.1271 1743
1745 2 271.2252 212.7428 29.9785 0.1652 1744
1746 2 272.177 212.2921 29.136 0.2161 1745
1747 2 273.265 212.021 29.12 0.2415 1746
1748 2 274.3026 211.5588 29.12 0.2415 1747
1749 2 275.4409 211.4387 29.12 0.2288 1748
1750 2 276.5826 211.4238 29.12 0.2288 1749
1751 2 277.7152 211.5805 29.12 0.2161 1750
1752 2 278.85 211.6892 29.12 0.2034 1751
1753 2 279.6588 212.3001 28.2528 0.1907 1752
1754 2 280.4493 212.8252 27.0959 0.1907 1753
1755 2 281.5338 213.1215 26.8976 0.1907 1754
1756 2 282.6058 213.4693 27.16 0.1907 1755
1757 2 283.6651 213.8868 27.16 0.1907 1756
1758 2 284.7794 214.0424 27.16 0.1907 1757
1759 2 285.7735 214.1568 25.9151 0.2034 1758
1760 2 286.8855 214.2106 25.48 0.2034 1759
1761 2 287.7686 214.8226 24.9452 0.1907 1760
1762 2 288.8451 214.8432 24.2466 0.178 1761
1763 2 289.7226 214.5046 23.2562 0.1907 1762
1764 2 290.7522 214.2815 22.8841 0.2161 1763
1765 2 291.8573 214.508 22.68 0.2034 1764
1766 2 292.9544 214.8169 22.68 0.1652 1765
1767 2 294.0961 214.8432 22.68 0.1398 1766
1768 2 295.2321 214.754 22.68 0.1398 1767
1769 2 296.3601 214.8009 22.68 0.1652 1768
1770 2 297.4743 214.9576 22.68 0.178 1769
1771 2 298.5909 214.7757 22.4 0.1907 1770
1772 2 299.7108 214.8432 22.1388 0.1907 1771
1773 2 300.8548 214.8432 22.12 0.178 1772
1774 2 301.9988 214.8432 22.12 0.1652 1773
1775 2 303.1291 214.8432 21.8492 0.1525 1774
1776 2 303.9139 214.0561 21.84 0.1525 1775
1777 2 304.6564 213.2553 21.84 0.1525 1776
1778 2 305.7912 213.1272 21.84 0.1652 1777
1779 3 240.9744 238.9724 35.8481 0.1907 1
1780 3 241.8393 239.3534 34.4294 0.2288 1779
1781 3 242.6127 239.6783 32.5332 0.3305 1780
1782 3 243.4649 240.3967 31.9152 0.3813 1781
1783 3 244.3939 241.0648 31.8844 0.3813 1782
1784 3 245.2622 241.7936 31.7251 0.3051 1783
1785 3 245.9314 242.7065 31.5266 0.2796 1784
1786 3 246.5137 243.6457 32.0214 0.2924 1785
1787 3 247.2344 244.4511 32.8115 0.3178 1786
1788 3 248.105 245.1821 32.8485 0.3178 1787
1789 3 248.9596 245.8227 32.0754 0.2924 1788
1790 3 249.7638 246.3535 30.6043 0.3051 1789
1791 3 250.6801 246.8683 29.7587 0.3305 1790
1792 3 251.5267 247.6177 29.6792 0.3813 1791
1793 3 252.1502 248.5763 29.675 0.394 1792
1794 3 252.6856 249.583 29.652 0.394 1793
1795 3 253.1294 250.6332 29.5142 0.394 1794
1796 3 253.6648 251.6251 29.0752 0.4195 1795
1797 3 254.2609 252.5712 28.5202 0.4322 1796
1798 3 254.9175 253.4829 28.0885 0.4195 1797
1799 3 255.652 254.3123 27.4582 0.3813 1798
1800 3 256.4162 255.1589 27.2401 0.3305 1799
1801 3 256.9573 256.129 26.747 0.2796 1800
1802 3 257.5567 257.0808 26.8142 0.2415 1801
1803 3 258.4319 257.5945 26.4874 0.2796 1802
1804 3 259.4752 257.6917 25.3949 0.3432 1803
1805 3 260.8526 258.0429 26.038 0.1144 1804
1806 3 261.992 258.0933 26.2035 0.1144 1805
1807 3 263.1314 258.1299 26.297 0.1271 1806
1808 3 264.256 258.3198 26.341 0.1398 1807
1809 3 265.3119 258.7476 26.4592 0.178 1808
1810 3 266.409 258.9009 26.8358 0.2161 1809
1811 3 267.4958 258.6298 26.4174 0.2669 1810
1812 3 268.6341 258.6584 26.4706 0.2669 1811
1813 3 269.7438 258.8666 26.6 0.2415 1812
1814 3 270.8637 259.0943 26.6 0.2034 1813
1815 3 271.9997 259.1549 26.542 0.1907 1814
1816 3 273.0785 259.5095 26.32 0.178 1815
1817 3 274.1859 259.7955 26.32 0.1652 1816
1818 3 275.1755 260.3458 26.32 0.1652 1817
1819 3 276.2302 260.7233 26.255 0.178 1818
1820 3 277.1615 261.3651 25.8807 0.2034 1819
1821 3 278.2631 261.65 25.76 0.2161 1820
1822 3 279.4003 261.7701 25.7351 0.2415 1821
1823 3 280.4665 262.1144 25.48 0.2288 1822
1824 3 281.5292 262.5057 25.48 0.2034 1823
1825 3 282.5508 262.9987 25.366 0.1525 1824
1826 3 283.6697 263.12 24.9897 0.1271 1825
1827 3 284.7942 263.12 24.64 0.1144 1826
1828 3 285.9359 263.1589 24.64 0.1144 1827
1829 3 287.0662 263.2344 24.3919 0.1398 1828
1830 3 288.1953 263.2882 24.08 0.178 1829
1831 3 289.289 263.6062 24.071 0.2288 1830
1832 3 290.2294 264.1485 23.4178 0.2415 1831
1833 3 291.1457 264.7067 22.5285 0.2288 1832
1834 3 292.0746 265.2284 21.5891 0.1907 1833
1835 3 293.1832 265.4995 21.56 0.1525 1834
1836 3 294.2013 265.8553 20.7606 0.1271 1835
1837 3 295.2241 266.2809 20.5058 0.1144 1836
1838 3 296.3143 266.5817 20.44 0.1144 1837
1839 3 297.2741 267.1423 20.2667 0.1144 1838
1840 3 298.3575 267.4672 20.16 0.1144 1839
1841 3 298.8128 267.8127 18.4341 0.1144 1840
1842 3 299.3413 268.1765 17.0419 0.1144 1841
1843 3 300.4144 268.538 16.8 0.1144 1842
1844 3 301.4932 268.6936 17.1382 0.1144 1843
1845 3 302.1167 268.7496 19.276 0.1144 1844
1846 3 303.2115 269.0608 19.3351 0.1144 1845
1847 3 304.2262 269.4063 20.0796 0.1144 1846
1848 3 305.3496 269.5424 20.2199 0.1144 1847
1849 3 306.4787 269.6408 20.4386 0.1144 1848
1850 3 307.482 269.7415 19.6 0.1398 1849
1851 3 308.5276 270.1567 19.7602 0.1652 1850
1852 3 309.6488 270.3604 19.88 0.1907 1851
1853 3 310.7779 270.548 19.88 0.178 1852
1854 3 311.891 270.3318 20.1359 0.1907 1853
1855 3 312.9732 269.9634 20.16 0.2415 1854
1856 3 314.0989 269.8582 20.16 0.2924 1855
1857 3 315.2349 269.7552 20.16 0.2924 1856
1858 3 316.3492 269.9611 20.16 0.2542 1857
1859 3 317.4589 270.1956 20.16 0.2542 1858
1860 3 318.5239 270.5606 20.16 0.2796 1859
1861 3 319.51 271.1188 19.934 0.2669 1860
1862 3 320.5465 271.573 19.88 0.2288 1861
1863 3 321.5258 272.1462 19.88 0.2034 1862
1864 3 322.5428 272.6518 19.88 0.2161 1863
1865 3 323.625 272.9618 19.88 0.2288 1864
1866 3 324.7564 273.0888 19.88 0.2161 1865
1867 3 325.8798 273.3039 19.88 0.2034 1866
1868 3 326.9769 273.6276 19.88 0.1652 1867
1869 3 328.0706 273.9617 19.88 0.1398 1868
1870 3 329.1974 274.1024 19.88 0.1144 1869
1871 3 330.3243 274.1745 20.1183 0.1144 1870
1872 3 331.4019 274.3026 20.72 0.1144 1871
1873 3 332.5276 274.1848 20.4565 0.1398 1872
1874 3 333.5938 273.9891 19.88 0.1907 1873
1875 3 334.7264 273.8736 19.7537 0.2669 1874
1876 3 335.8452 273.9811 19.2934 0.2924 1875
1877 3 336.9217 274.258 18.8513 0.2924 1876
1878 3 338.0326 274.528 18.76 0.2542 1877
1879 3 339.0576 274.981 18.5517 0.2415 1878
1880 3 340.0574 275.5061 18.3386 0.2034 1879
1881 3 341.0813 275.9923 18.2 0.178 1880
1882 3 342.2127 276.0106 18.2 0.1652 1881
1883 3 343.3384 275.8241 18.114 0.178 1882
1884 3 344.4607 275.966 17.92 0.1907 1883
1885 3 345.5486 276.3183 17.9068 0.1907 1884
1886 3 346.5862 276.7565 17.64 0.1907 1885
1887 3 347.5278 277.3994 17.5619 0.178 1886
1888 3 348.5882 277.7632 17.36 0.1652 1887
1889 3 349.7322 277.7632 17.36 0.1525 1888
1890 3 350.8202 277.8902 16.8622 0.1525 1889
1891 3 351.8967 278.2448 16.8 0.1525 1890
1892 3 353.0373 278.3295 16.8 0.1525 1891
1893 3 354.1721 278.3352 16.52 0.1525 1892
1894 3 355.3058 278.2219 16.5508 0.1398 1893
1895 3 356.4429 278.2208 16.8 0.1271 1894
1896 3 357.5618 278.0675 17.057 0.1144 1895
1897 3 358.7001 277.992 17.08 0.1144 1896
1898 3 359.8383 277.9451 17.08 0.1271 1897
1899 3 360.8233 277.5596 16.8179 0.1525 1898
1900 3 361.5452 277.3056 18.5954 0.178 1899
1901 3 362.6183 277.42 19.0509 0.178 1900
1902 3 363.5998 277.3502 19.8408 0.1652 1901
1903 3 364.7415 277.3056 19.88 0.1525 1902
1904 3 365.8626 277.3056 20.2392 0.1525 1903
1905 3 366.9826 277.3056 20.72 0.1398 1904
1906 3 368.1266 277.3056 20.72 0.1271 1905
1907 3 369.2706 277.309 20.72 0.1271 1906
1908 3 370.402 277.436 20.72 0.1652 1907
1909 3 371.5117 277.6911 20.72 0.2034 1908
1910 3 372.4967 278.1728 20.72 0.2161 1909
1911 3 373.4805 278.6304 20.72 0.178 1910
1912 3 374.5262 278.9552 20.72 0.1398 1911
1913 3 375.494 279.4563 20.72 0.1398 1912
1914 3 376.622 279.5398 20.72 0.1652 1913
1915 3 377.6905 279.9151 20.72 0.1907 1914
1916 3 378.4524 280.6232 20.72 0.1652 1915
1917 3 379.4385 281.1128 20.5556 0.1398 1916
1918 3 380.5527 281.1952 20.6713 0.1144 1917
1919 3 381.6956 281.2021 20.7138 0.1144 1918
1920 3 382.62 281.5098 19.4432 0.1271 1919
1921 3 383.661 281.8072 19.32 0.1398 1920
1922 3 384.6689 282.2603 19.32 0.1652 1921
1923 3 385.663 282.7568 19.32 0.178 1922
1924 3 386.7978 282.8094 19.1024 0.1907 1923
1925 3 387.5403 283.5198 18.7415 0.178 1924
1926 3 388.428 283.823 17.6638 0.1652 1925
1927 3 389.4988 283.5759 17.9186 0.1525 1926
1928 3 390.5765 283.3688 18.3478 0.1652 1927
1929 3 391.7022 283.3688 18.76 0.2034 1928
1930 3 392.4103 283.3802 17.1839 0.2669 1929
1931 3 393.5268 283.4832 17.0579 0.3051 1930
1932 3 394.6262 283.6926 16.8 0.2796 1931
1933 3 395.7691 283.712 16.8 0.2161 1932
1934 3 396.9039 283.617 16.7838 0.1652 1933
1935 3 398.0376 283.712 16.6628 0.1525 1934
1936 3 399.1588 283.5976 17.0492 0.1398 1935
1937 3 400.265 283.4363 17.08 0.1271 1936
1938 3 401.3793 283.2361 17.08 0.1271 1937
1939 3 402.5187 283.1377 17.08 0.1398 1938
1940 3 403.6432 283.0256 17.3687 0.1652 1939
1941 3 404.7472 283.14 17.92 0.1652 1940
1942 3 259.243 257.5876 23.8 0.2288 1804
1943 3 259.3448 258.7236 23.8 0.2796 1942
1944 3 259.3654 259.8619 23.5942 0.2669 1943
1945 3 259.4569 260.999 23.52 0.2415 1944
1946 3 259.7509 261.8959 22.96 0.2542 1945
1947 3 260.5552 262.5572 22.12 0.2924 1946
1948 3 261.2496 263.4655 22.12 0.3432 1947
1949 3 261.936 264.3807 22.12 0.3432 1948
1950 3 262.5549 265.3005 21.5533 0.3178 1949
1951 3 263.0056 266.1894 20.4375 0.2669 1950
1952 3 263.2207 267.1457 19.1559 0.2542 1951
1953 3 264.0009 267.9591 19.04 0.2415 1952
1954 3 264.7136 268.8354 18.7194 0.2288 1953
1955 3 265.3405 269.5264 18.2 0.2161 1954
1956 3 266.0498 270.2174 17.8942 0.2288 1955
1957 3 266.7007 271.0113 17.36 0.2542 1956
1958 3 267.4924 271.8258 17.36 0.2415 1957
1959 3 268.1273 272.749 17.36 0.2034 1958
1960 3 268.1536 273.8461 16.7597 0.1525 1959
1961 3 268.1536 274.9741 16.2963 0.1271 1960
1962 3 268.1925 276.0037 15.2967 0.1144 1961
1963 3 269.2976 276.0472 15.12 0.1144 1962
