# Supplementary material for: Visual physiology of the layer 4 cortical circuit in silico
Source: PLoS Comput Biol. 2018 Nov 12;14(11):e1006535. doi: 10.1371/journal.pcbi.1006535 (PMC6258373; doi:10.1371/journal.pcbi.1006535)
Supplement: SI 1 — (ZIP) [file pcbi.1006535.s011.zip › SI_1/example_1/cell_models/330080937/manifest.json]

{
  "biophys": [
    {
      "model_file": [
        "manifest.json",
        "472912177_fit.json"
      ]
    }
  ],
  "runs": [
    {
      "sweeps": [
        46,
        39,
        34,
        16,
        42,
        40,
        32,
        31,
        22,
        27,
        47,
        1,
        71,
        50,
        41,
        70,
        68,
        9,
        57,
        24,
        66,
        43,
        7,
        4,
        10,
        67,
        45,
        13,
        3,
        73,
        30,
        79,
        36,
        8,
        52,
        76,
        69,
        78,
        26,
        54,
        72,
        35,
        56,
        29,
        6,
        12,
        25,
        17,
        14,
        49,
        28,
        5,
        77,
        2,
        11,
        18,
        19,
        37,
        53,
        48,
        15,
        20,
        75,
        0,
        55
      ]
    }
  ],
  "neuron": [
    {
      "hoc": [
        "stdgui.hoc",
        "import3d.hoc"
      ]
    }
  ],
  "manifest": [
    {
      "type": "dir",
      "spec": ".",
      "key": "BASEDIR"
    },
    {
      "type": "dir",
      "spec": "work",
      "key": "WORKDIR",
      "parent": "BASEDIR"
    },
    {
      "type": "file",
      "spec": "Pvalb-IRES-Cre_Ai14_IVSCC_-176847.04.02.01_470522102_m.swc",
      "key": "MORPHOLOGY"
    },
    {
      "type": "dir",
      "spec": "modfiles",
      "key": "MODFILE_DIR"
    },
    {
      "type": "file",
      "format": "NWB",
      "spec": "330080911.nwb",
      "key": "stimulus_path"
    },
    {
      "parent_key": "WORKDIR",
      "type": "file",
      "format": "NWB",
      "spec": "330080911.nwb",
      "key": "output"
    }
  ]
}
