# Supplementary material for: Visual physiology of the layer 4 cortical circuit in silico
Source: PLoS Comput Biol. 2018 Nov 12;14(11):e1006535. doi: 10.1371/journal.pcbi.1006535 (PMC6258373; doi:10.1371/journal.pcbi.1006535)
Supplement: SI 1 — (ZIP) [file pcbi.1006535.s011.zip › SI_1/f_rate.py]

import pandas as pd
import numpy as np
import os

def tot_f_rate(spk_f_name, out_f_name, in_t_omit, t_tot_m_post_t_omit, t_tot, N_cells):
  # Create a data frame that would contain entries for all cells (and not only non-zero ones that we get from the spk file).
  all_df = pd.DataFrame(np.zeros(N_cells), columns=['rates_t_omit'])
  all_df['rates_tot'] = np.zeros(N_cells)

  if (os.stat(spk_f_name).st_size != 0):
    df = pd.read_csv(spk_f_name, header=None, sep=' ')
    df.columns = ['t', 'gid']
    rates = df.groupby('gid').count() * 1000.0 / t_tot # Time is in ms and rate is in Hz.
    rates.columns = ['rates_tot']
    for gid in rates.index:
      all_df['rates_tot'].loc[gid] = rates['rates_tot'].loc[gid]

    df1 = df[df['t'] >= in_t_omit]
    df1 = df1[df1['t'] <= t_tot_m_post_t_omit]
    if ((t_tot_m_post_t_omit - in_t_omit) <= 0.0):
      rates1 = df1.groupby('gid').count() * 0.0
    else:
      rates1 = df1.groupby('gid').count() * 1000.0 / (t_tot_m_post_t_omit - in_t_omit) # Time is in ms and rate is in Hz.
    rates1.columns = ['rates_t_omit']
    for gid in rates1.index:
      all_df['rates_t_omit'].loc[gid] = rates1['rates_t_omit'].loc[gid]

  all_df.to_csv(out_f_name, header=None, sep=' ')
