# Supplementary material for: Visual physiology of the layer 4 cortical circuit in silico
Source: PLoS Comput Biol. 2018 Nov 12;14(11):e1006535. doi: 10.1371/journal.pcbi.1006535 (PMC6258373; doi:10.1371/journal.pcbi.1006535)
Supplement: SI 1 — (ZIP) [file pcbi.1006535.s011.zip › SI_1/LIF_pyramid_1.hoc]

begintemplate LIF_pyramid_1

public init, connect2target

objref ac
objref this

proc init() {
	ac = new IntFire1()
	ac.tau = 24.0
	ac.refrac = 3.0
}

obfunc connect2target() { localobj nc
	nc = new NetCon(ac, $o1)
	if (numarg() == 2) { $o2 = nc } // for backward compatibility
	return nc
}


endtemplate LIF_pyramid_1
