# Supplementary material for: Visual physiology of the layer 4 cortical circuit in silico
Source: PLoS Comput Biol. 2018 Nov 12;14(11):e1006535. doi: 10.1371/journal.pcbi.1006535 (PMC6258373; doi:10.1371/journal.pcbi.1006535)
Supplement: SI 1 — (ZIP) [file pcbi.1006535.s011.zip › SI_1/mkstim.py]

from common import *

h.load_file("parlib.hoc")

stim_list = []
stim = None


def mkstim_IClamp(stim_id, amp_i, delay, duration):

  #exit if the cell with id = stim_id does not exist on this host
  if not pc.gid_exists(stim_id):
    return

  s = pc.gid2cell(stim_id).soma[0]
  stim = h.IClamp(s(0.5))
  stim.delay = delay
  stim.dur = duration
  stim.amp = amp_i

  stim_list.append(stim)


def mkstim_VClamp(stim_id, v_hold, duration):

  #exit if the cell with id = stim_id does not exist on this host
  if not pc.gid_exists(stim_id):
    return

  s = pc.gid2cell(stim_id).soma[0]
  stim = h.VClamp(s(0.5))
  stim.dur[0] = duration
  stim.amp[0] = v_hold

  stim_list.append(stim)
