# Supplementary material for: Visual physiology of the layer 4 cortical circuit in silico
Source: PLoS Comput Biol. 2018 Nov 12;14(11):e1006535. doi: 10.1371/journal.pcbi.1006535 (PMC6258373; doi:10.1371/journal.pcbi.1006535)
Supplement: SI 1 — (ZIP) [file pcbi.1006535.s011.zip › SI_1/parlib.hoc]

objref pc
pc = new ParallelContext()
runtime = 0.0

proc prun() {local time, comptime, avgcomp, maxcomp
  time = startsw()
  if (pc.id == 0) { printf("setup time %g\n", time - starttime) }
  pc.set_maxstep(10)
  stdinit()
  if (pc.id == 0) { printf("init time %g\n", startsw() - time) }
  time = startsw()
  pc.psolve($1)
  if (pc.id == 0) {
    runtime = startsw() - time
    printf("run time %g\n", startsw() - time)
  }
  comptime = pc.step_time
  avgcomp = pc.allreduce(comptime, 1)/pc.nhost
  maxcomp = pc.allreduce(comptime, 2)
  if (pc.id == 0) {
    printf("maximum comp time %g\n", maxcomp)
    printf("approx exchange time %g\n", runtime - maxcomp)
  }
  if ((pc.id == 0) && (maxcomp != 0.0)) { printf("load balance = %g\n", avgcomp/maxcomp) }
}

proc finish() {
  if (pc.id == 0) printf("total time %g\n", startsw() - starttime)
  if (pc.nhost == 1) return
  pc.runworker()
  pc.done()
  quit()
}

proc register() {local gid  localobj nc, nil
  pc.set_gid2node($1, pc.id)
  nc = $o2.connect2target(nil)
  pc.cell($1, nc)
}

begintemplate Randstream
public r
objref r
proc init(){
  r = new Random()
  r.Random123($1,$2)
}
endtemplate Randstream
