# Supplementary material for: Visual physiology of the layer 4 cortical circuit in silico
Source: PLoS Comput Biol. 2018 Nov 12;14(11):e1006535. doi: 10.1371/journal.pcbi.1006535 (PMC6258373; doi:10.1371/journal.pcbi.1006535)
Supplement: SI 1 — (ZIP) [file pcbi.1006535.s011.zip › SI_1/progress.hoc]

walltime = startsw()

proc progress() {local wt
  wt = startsw()
  if ($1 == 1) {
//    if (wt - walltime > 20) { // or a reasonable time for 1/dt steps
    if (wt - walltime > 0.00001) {
      if (pc.id == 0) { printf("1ms interval at t=%g was %g s\n", t, wt - walltime) }
    }
  }
  walltime = wt
  cvode.event(t+1, "progress(1)")
}
