# Supplementary material for: Visual physiology of the layer 4 cortical circuit in silico
Source: PLoS Comput Biol. 2018 Nov 12;14(11):e1006535. doi: 10.1371/journal.pcbi.1006535 (PMC6258373; doi:10.1371/journal.pcbi.1006535)
Supplement: SI 1 — (ZIP) [file pcbi.1006535.s011.zip › SI_1/save_t_series.hoc]

objref rec_t_vec, rec_value_vec, rec_t_vec_list, rec_value_vec_list

rec_t_vec_list = new List()
rec_value_vec_list = new List()


proc save_t_series_prep() {
// $s1 -- the string containing information about the cell, section, and the value that should be saved.

  rec_t_vec = new Vector()
  rec_t_vec_list.append(rec_t_vec)
  rec_value_vec = new Vector()
  rec_value_vec_list.append(rec_value_vec)

  rec_t_vec.record(&t)
  strdef tmp_string
  sprint(tmp_string,"rec_value_vec.record(&%s)", $s1)
  execute(tmp_string)

}


proc save_t_series_write() {localobj tmp_matrix, f_out_data
// $s1 -- name of the file for writing out the data;
// $2 -- ID of the value that was previously recorded.

  rec_t_vec = new Vector()
  rec_value_vec = new Vector()
  rec_t_vec = rec_t_vec_list.o($2)
  rec_value_vec = rec_value_vec_list.o($2)

  tmp_matrix = new Matrix()
  tmp_matrix.resize(rec_value_vec.size(),2)
  tmp_matrix.setcol(0, rec_t_vec)
  tmp_matrix.setcol(1, rec_value_vec)

  f_out_data = new File()
  f_out_data.wopen($s1)
  tmp_matrix.fprint(0, f_out_data, " %g")
  f_out_data.close()

}
