# Supplementary material for: Visual physiology of the layer 4 cortical circuit in silico
Source: PLoS Comput Biol. 2018 Nov 12;14(11):e1006535. doi: 10.1371/journal.pcbi.1006535 (PMC6258373; doi:10.1371/journal.pcbi.1006535)
Supplement: SI 2 — (ZIP) [file pcbi.1006535.s012.zip]

Archive with 38 entries (30 files):
- SI_2/connection_set.py
- SI_2/connector.py
- SI_2/cylinder.py
- SI_2/data_model.py
- SI_2/dict_data_model.py
- SI_2/generate_inputs_functions.py
- SI_2/generate_inputs_mapping.py
- SI_2/generate_system_ll1.py
- SI_2/generate_system_ll2.py
- SI_2/generate_system_ll3.py
- SI_2/generate_system_rr1.py
- SI_2/generate_system_rr2.py
- SI_2/generate_system_rr3.py
- SI_2/generate_system_test.py
- SI_2/ll1_connections/
- SI_2/ll2_connections/
- SI_2/ll3_connections/
- SI_2/mongodb_data_model.py
- SI_2/network.py
- SI_2/nio.py
- SI_2/orientation.py
- SI_2/pandas_data_model.py
- SI_2/README.txt
- SI_2/rr1_connections/
- SI_2/rr2_connections/
- SI_2/rr3_connections/
- SI_2/test_connections/
- SI_2/test_connections/target_0_100.dat
- SI_2/test_connections/target_100_200.dat
- SI_2/test_connections/target_200_300.dat
- SI_2/test_connections/target_300_400.dat
- SI_2/test_connections/target_400_500.dat
- SI_2/test_connections_statistics.dat
- SI_2/test.csv
- SI_2/tw/
- SI_2/tw/generate_mapping.py
- SI_2/tw/mapping_convert_dat_to_csv.py
- SI_2/utilities.py
