# Supplementary material for: Visual physiology of the layer 4 cortical circuit in silico
Source: PLoS Comput Biol. 2018 Nov 12;14(11):e1006535. doi: 10.1371/journal.pcbi.1006535 (PMC6258373; doi:10.1371/journal.pcbi.1006535)
Supplement: SI 2 — (ZIP) [file pcbi.1006535.s012.zip › SI_2/orientation.py]

import numpy as np

def serial_tuning(N):
    return np.linspace(0, 360.0, N, endpoint=False)
    
def random_tuning(N):
    return np.random.random(N) * 360.0
