# Supplementary material for: Visual physiology of the layer 4 cortical circuit in silico
Source: PLoS Comput Biol. 2018 Nov 12;14(11):e1006535. doi: 10.1371/journal.pcbi.1006535 (PMC6258373; doi:10.1371/journal.pcbi.1006535)
Supplement: SI 2 — (ZIP) [file pcbi.1006535.s012.zip › SI_2/test.csv]

index type x y z tuning morphology cell_par
0 Scnn1a 50.143 282.003 29.509 0.0 /data/mat/antona/cell_models/395830185/Scnn1a-Tg3-Cre_Ai14_IVSCC_-177300.01.02.01_473845048_m.swc /data/mat/antona/cell_models/395830185/472363762_fit.json
1 Scnn1a 219.509 -231.608 -14.791 9.72972972973 /data/mat/antona/cell_models/395830185/Scnn1a-Tg3-Cre_Ai14_IVSCC_-177300.01.02.01_473845048_m.swc /data/mat/antona/cell_models/395830185/472363762_fit.json
2 Scnn1a 106.384 381.509 13.888 19.4594594595 /data/mat/antona/cell_models/395830185/Scnn1a-Tg3-Cre_Ai14_IVSCC_-177300.01.02.01_473845048_m.swc /data/mat/antona/cell_models/395830185/472363762_fit.json
3 Scnn1a 177.089 -99.378 -0.658 29.1891891892 /data/mat/antona/cell_models/395830185/Scnn1a-Tg3-Cre_Ai14_IVSCC_-177300.01.02.01_473845048_m.swc /data/mat/antona/cell_models/395830185/472363762_fit.json
4 Scnn1a -356.434 26.000 8.350 38.9189189189 /data/mat/antona/cell_models/395830185/Scnn1a-Tg3-Cre_Ai14_IVSCC_-177300.01.02.01_473845048_m.swc /data/mat/antona/cell_models/395830185/472363762_fit.json
5 Scnn1a -284.177 -240.385 43.930 48.6486486486 /data/mat/antona/cell_models/395830185/Scnn1a-Tg3-Cre_Ai14_IVSCC_-177300.01.02.01_473845048_m.swc /data/mat/antona/cell_models/395830185/472363762_fit.json
6 Scnn1a 38.240 -381.311 44.354 58.3783783784 /data/mat/antona/cell_models/395830185/Scnn1a-Tg3-Cre_Ai14_IVSCC_-177300.01.02.01_473845048_m.swc /data/mat/antona/cell_models/395830185/472363762_fit.json
7 Scnn1a -18.647 -2.168 -38.831 68.1081081081 /data/mat/antona/cell_models/395830185/Scnn1a-Tg3-Cre_Ai14_IVSCC_-177300.01.02.01_473845048_m.swc /data/mat/antona/cell_models/395830185/472363762_fit.json
8 Scnn1a -79.227 261.619 34.355 77.8378378378 /data/mat/antona/cell_models/395830185/Scnn1a-Tg3-Cre_Ai14_IVSCC_-177300.01.02.01_473845048_m.swc /data/mat/antona/cell_models/395830185/472363762_fit.json
9 Scnn1a 150.740 365.353 -15.397 87.5675675676 /data/mat/antona/cell_models/395830185/Scnn1a-Tg3-Cre_Ai14_IVSCC_-177300.01.02.01_473845048_m.swc /data/mat/antona/cell_models/395830185/472363762_fit.json
10 Scnn1a 220.244 122.420 -39.917 97.2972972973 /data/mat/antona/cell_models/395830185/Scnn1a-Tg3-Cre_Ai14_IVSCC_-177300.01.02.01_473845048_m.swc /data/mat/antona/cell_models/395830185/472363762_fit.json
11 Scnn1a -26.115 -358.926 -11.659 107.027027027 /data/mat/antona/cell_models/395830185/Scnn1a-Tg3-Cre_Ai14_IVSCC_-177300.01.02.01_473845048_m.swc /data/mat/antona/cell_models/395830185/472363762_fit.json
12 Scnn1a -275.083 106.304 1.035 116.756756757 /data/mat/antona/cell_models/395830185/Scnn1a-Tg3-Cre_Ai14_IVSCC_-177300.01.02.01_473845048_m.swc /data/mat/antona/cell_models/395830185/472363762_fit.json
13 Scnn1a 190.811 293.728 46.110 126.486486486 /data/mat/antona/cell_models/395830185/Scnn1a-Tg3-Cre_Ai14_IVSCC_-177300.01.02.01_473845048_m.swc /data/mat/antona/cell_models/395830185/472363762_fit.json
14 Scnn1a 202.441 -190.255 -12.849 136.216216216 /data/mat/antona/cell_models/395830185/Scnn1a-Tg3-Cre_Ai14_IVSCC_-177300.01.02.01_473845048_m.swc /data/mat/antona/cell_models/395830185/472363762_fit.json
15 Scnn1a -10.262 67.290 -48.763 145.945945946 /data/mat/antona/cell_models/395830185/Scnn1a-Tg3-Cre_Ai14_IVSCC_-177300.01.02.01_473845048_m.swc /data/mat/antona/cell_models/395830185/472363762_fit.json
16 Scnn1a -100.720 60.221 35.971 155.675675676 /data/mat/antona/cell_models/395830185/Scnn1a-Tg3-Cre_Ai14_IVSCC_-177300.01.02.01_473845048_m.swc /data/mat/antona/cell_models/395830185/472363762_fit.json
17 Scnn1a -38.025 127.642 -38.889 165.405405405 /data/mat/antona/cell_models/395830185/Scnn1a-Tg3-Cre_Ai14_IVSCC_-177300.01.02.01_473845048_m.swc /data/mat/antona/cell_models/395830185/472363762_fit.json
18 Scnn1a -137.993 -144.723 -2.166 175.135135135 /data/mat/antona/cell_models/395830185/Scnn1a-Tg3-Cre_Ai14_IVSCC_-177300.01.02.01_473845048_m.swc /data/mat/antona/cell_models/395830185/472363762_fit.json
19 Scnn1a -343.601 -188.440 34.998 184.864864865 /data/mat/antona/cell_models/395830185/Scnn1a-Tg3-Cre_Ai14_IVSCC_-177300.01.02.01_473845048_m.swc /data/mat/antona/cell_models/395830185/472363762_fit.json
20 Scnn1a -256.617 -186.269 1.474 194.594594595 /data/mat/antona/cell_models/395830185/Scnn1a-Tg3-Cre_Ai14_IVSCC_-177300.01.02.01_473845048_m.swc /data/mat/antona/cell_models/395830185/472363762_fit.json
21 Scnn1a -35.775 358.742 -5.339 204.324324324 /data/mat/antona/cell_models/395830185/Scnn1a-Tg3-Cre_Ai14_IVSCC_-177300.01.02.01_473845048_m.swc /data/mat/antona/cell_models/395830185/472363762_fit.json
22 Scnn1a -64.899 293.058 30.048 214.054054054 /data/mat/antona/cell_models/395830185/Scnn1a-Tg3-Cre_Ai14_IVSCC_-177300.01.02.01_473845048_m.swc /data/mat/antona/cell_models/395830185/472363762_fit.json
23 Scnn1a -7.169 317.913 -47.961 223.783783784 /data/mat/antona/cell_models/395830185/Scnn1a-Tg3-Cre_Ai14_IVSCC_-177300.01.02.01_473845048_m.swc /data/mat/antona/cell_models/395830185/472363762_fit.json
24 Scnn1a -168.334 317.619 7.262 233.513513514 /data/mat/antona/cell_models/395830185/Scnn1a-Tg3-Cre_Ai14_IVSCC_-177300.01.02.01_473845048_m.swc /data/mat/antona/cell_models/395830185/472363762_fit.json
25 Scnn1a 236.970 302.210 -8.862 243.243243243 /data/mat/antona/cell_models/395830185/Scnn1a-Tg3-Cre_Ai14_IVSCC_-177300.01.02.01_473845048_m.swc /data/mat/antona/cell_models/395830185/472363762_fit.json
26 Scnn1a 192.739 328.787 48.514 252.972972973 /data/mat/antona/cell_models/395830185/Scnn1a-Tg3-Cre_Ai14_IVSCC_-177300.01.02.01_473845048_m.swc /data/mat/antona/cell_models/395830185/472363762_fit.json
27 Scnn1a 353.051 -81.411 30.140 262.702702703 /data/mat/antona/cell_models/395830185/Scnn1a-Tg3-Cre_Ai14_IVSCC_-177300.01.02.01_473845048_m.swc /data/mat/antona/cell_models/395830185/472363762_fit.json
28 Scnn1a 118.642 -30.282 -44.604 272.432432432 /data/mat/antona/cell_models/395830185/Scnn1a-Tg3-Cre_Ai14_IVSCC_-177300.01.02.01_473845048_m.swc /data/mat/antona/cell_models/395830185/472363762_fit.json
29 Scnn1a 90.460 221.990 -30.952 282.162162162 /data/mat/antona/cell_models/395830185/Scnn1a-Tg3-Cre_Ai14_IVSCC_-177300.01.02.01_473845048_m.swc /data/mat/antona/cell_models/395830185/472363762_fit.json
30 Scnn1a 74.301 11.437 -4.758 291.891891892 /data/mat/antona/cell_models/395830185/Scnn1a-Tg3-Cre_Ai14_IVSCC_-177300.01.02.01_473845048_m.swc /data/mat/antona/cell_models/395830185/472363762_fit.json
31 Scnn1a 83.060 282.943 20.294 301.621621622 /data/mat/antona/cell_models/395830185/Scnn1a-Tg3-Cre_Ai14_IVSCC_-177300.01.02.01_473845048_m.swc /data/mat/antona/cell_models/395830185/472363762_fit.json
32 Scnn1a -110.331 -338.433 -16.795 311.351351351 /data/mat/antona/cell_models/395830185/Scnn1a-Tg3-Cre_Ai14_IVSCC_-177300.01.02.01_473845048_m.swc /data/mat/antona/cell_models/395830185/472363762_fit.json
33 Scnn1a 16.635 -88.673 -14.002 321.081081081 /data/mat/antona/cell_models/395830185/Scnn1a-Tg3-Cre_Ai14_IVSCC_-177300.01.02.01_473845048_m.swc /data/mat/antona/cell_models/395830185/472363762_fit.json
34 Scnn1a 171.488 24.883 42.147 330.810810811 /data/mat/antona/cell_models/395830185/Scnn1a-Tg3-Cre_Ai14_IVSCC_-177300.01.02.01_473845048_m.swc /data/mat/antona/cell_models/395830185/472363762_fit.json
35 Scnn1a -213.031 -113.073 45.363 340.540540541 /data/mat/antona/cell_models/395830185/Scnn1a-Tg3-Cre_Ai14_IVSCC_-177300.01.02.01_473845048_m.swc /data/mat/antona/cell_models/395830185/472363762_fit.json
36 Scnn1a 197.170 2.034 -9.231 350.27027027 /data/mat/antona/cell_models/395830185/Scnn1a-Tg3-Cre_Ai14_IVSCC_-177300.01.02.01_473845048_m.swc /data/mat/antona/cell_models/395830185/472363762_fit.json
37 Rorb 78.422 -58.060 -2.206 0.0 /data/mat/antona/cell_models/314804042/Rorb-IRES2-Cre-D_Ai14_IVSCC_-168053.05.01.01_325404214_m.swc /data/mat/antona/cell_models/314804042/473863510_fit.json
38 Rorb -189.344 343.122 4.209 10.9090909091 /data/mat/antona/cell_models/314804042/Rorb-IRES2-Cre-D_Ai14_IVSCC_-168053.05.01.01_325404214_m.swc /data/mat/antona/cell_models/314804042/473863510_fit.json
39 Rorb 261.627 149.750 -23.477 21.8181818182 /data/mat/antona/cell_models/314804042/Rorb-IRES2-Cre-D_Ai14_IVSCC_-168053.05.01.01_325404214_m.swc /data/mat/antona/cell_models/314804042/473863510_fit.json
40 Rorb -216.340 -36.662 -36.564 32.7272727273 /data/mat/antona/cell_models/314804042/Rorb-IRES2-Cre-D_Ai14_IVSCC_-168053.05.01.01_325404214_m.swc /data/mat/antona/cell_models/314804042/473863510_fit.json
41 Rorb -192.617 -307.105 -19.811 43.6363636364 /data/mat/antona/cell_models/314804042/Rorb-IRES2-Cre-D_Ai14_IVSCC_-168053.05.01.01_325404214_m.swc /data/mat/antona/cell_models/314804042/473863510_fit.json
42 Rorb 253.443 -201.783 -36.352 54.5454545455 /data/mat/antona/cell_models/314804042/Rorb-IRES2-Cre-D_Ai14_IVSCC_-168053.05.01.01_325404214_m.swc /data/mat/antona/cell_models/314804042/473863510_fit.json
43 Rorb 386.783 -86.054 -18.230 65.4545454545 /data/mat/antona/cell_models/314804042/Rorb-IRES2-Cre-D_Ai14_IVSCC_-168053.05.01.01_325404214_m.swc /data/mat/antona/cell_models/314804042/473863510_fit.json
44 Rorb 16.338 -129.771 17.918 76.3636363636 /data/mat/antona/cell_models/314804042/Rorb-IRES2-Cre-D_Ai14_IVSCC_-168053.05.01.01_325404214_m.swc /data/mat/antona/cell_models/314804042/473863510_fit.json
45 Rorb 17.374 -303.569 10.134 87.2727272727 /data/mat/antona/cell_models/314804042/Rorb-IRES2-Cre-D_Ai14_IVSCC_-168053.05.01.01_325404214_m.swc /data/mat/antona/cell_models/314804042/473863510_fit.json
46 Rorb -68.139 -265.725 49.723 98.1818181818 /data/mat/antona/cell_models/314804042/Rorb-IRES2-Cre-D_Ai14_IVSCC_-168053.05.01.01_325404214_m.swc /data/mat/antona/cell_models/314804042/473863510_fit.json
47 Rorb -96.570 -307.386 6.091 109.090909091 /data/mat/antona/cell_models/314804042/Rorb-IRES2-Cre-D_Ai14_IVSCC_-168053.05.01.01_325404214_m.swc /data/mat/antona/cell_models/314804042/473863510_fit.json
48 Rorb 21.323 -195.034 4.873 120.0 /data/mat/antona/cell_models/314804042/Rorb-IRES2-Cre-D_Ai14_IVSCC_-168053.05.01.01_325404214_m.swc /data/mat/antona/cell_models/314804042/473863510_fit.json
49 Rorb 69.476 -11.295 14.235 130.909090909 /data/mat/antona/cell_models/314804042/Rorb-IRES2-Cre-D_Ai14_IVSCC_-168053.05.01.01_325404214_m.swc /data/mat/antona/cell_models/314804042/473863510_fit.json
50 Rorb -206.420 209.781 22.679 141.818181818 /data/mat/antona/cell_models/314804042/Rorb-IRES2-Cre-D_Ai14_IVSCC_-168053.05.01.01_325404214_m.swc /data/mat/antona/cell_models/314804042/473863510_fit.json
51 Rorb 208.859 120.097 11.581 152.727272727 /data/mat/antona/cell_models/314804042/Rorb-IRES2-Cre-D_Ai14_IVSCC_-168053.05.01.01_325404214_m.swc /data/mat/antona/cell_models/314804042/473863510_fit.json
52 Rorb 24.513 376.056 8.850 163.636363636 /data/mat/antona/cell_models/314804042/Rorb-IRES2-Cre-D_Ai14_IVSCC_-168053.05.01.01_325404214_m.swc /data/mat/antona/cell_models/314804042/473863510_fit.json
53 Rorb 48.188 266.055 10.500 174.545454545 /data/mat/antona/cell_models/314804042/Rorb-IRES2-Cre-D_Ai14_IVSCC_-168053.05.01.01_325404214_m.swc /data/mat/antona/cell_models/314804042/473863510_fit.json
54 Rorb -168.994 195.120 -14.521 185.454545455 /data/mat/antona/cell_models/314804042/Rorb-IRES2-Cre-D_Ai14_IVSCC_-168053.05.01.01_325404214_m.swc /data/mat/antona/cell_models/314804042/473863510_fit.json
55 Rorb 117.418 -294.861 27.738 196.363636364 /data/mat/antona/cell_models/314804042/Rorb-IRES2-Cre-D_Ai14_IVSCC_-168053.05.01.01_325404214_m.swc /data/mat/antona/cell_models/314804042/473863510_fit.json
56 Rorb 269.255 106.794 10.460 207.272727273 /data/mat/antona/cell_models/314804042/Rorb-IRES2-Cre-D_Ai14_IVSCC_-168053.05.01.01_325404214_m.swc /data/mat/antona/cell_models/314804042/473863510_fit.json
57 Rorb -371.790 121.465 -19.077 218.181818182 /data/mat/antona/cell_models/314804042/Rorb-IRES2-Cre-D_Ai14_IVSCC_-168053.05.01.01_325404214_m.swc /data/mat/antona/cell_models/314804042/473863510_fit.json
58 Rorb 136.988 -326.817 -25.437 229.090909091 /data/mat/antona/cell_models/314804042/Rorb-IRES2-Cre-D_Ai14_IVSCC_-168053.05.01.01_325404214_m.swc /data/mat/antona/cell_models/314804042/473863510_fit.json
59 Rorb -25.120 280.037 -42.873 240.0 /data/mat/antona/cell_models/314804042/Rorb-IRES2-Cre-D_Ai14_IVSCC_-168053.05.01.01_325404214_m.swc /data/mat/antona/cell_models/314804042/473863510_fit.json
60 Rorb 168.960 71.109 -15.227 250.909090909 /data/mat/antona/cell_models/314804042/Rorb-IRES2-Cre-D_Ai14_IVSCC_-168053.05.01.01_325404214_m.swc /data/mat/antona/cell_models/314804042/473863510_fit.json
61 Rorb 15.368 309.663 -48.715 261.818181818 /data/mat/antona/cell_models/314804042/Rorb-IRES2-Cre-D_Ai14_IVSCC_-168053.05.01.01_325404214_m.swc /data/mat/antona/cell_models/314804042/473863510_fit.json
62 Rorb 297.021 175.835 -33.436 272.727272727 /data/mat/antona/cell_models/314804042/Rorb-IRES2-Cre-D_Ai14_IVSCC_-168053.05.01.01_325404214_m.swc /data/mat/antona/cell_models/314804042/473863510_fit.json
63 Rorb 123.165 -324.237 -43.963 283.636363636 /data/mat/antona/cell_models/314804042/Rorb-IRES2-Cre-D_Ai14_IVSCC_-168053.05.01.01_325404214_m.swc /data/mat/antona/cell_models/314804042/473863510_fit.json
64 Rorb 191.019 348.759 -22.184 294.545454545 /data/mat/antona/cell_models/314804042/Rorb-IRES2-Cre-D_Ai14_IVSCC_-168053.05.01.01_325404214_m.swc /data/mat/antona/cell_models/314804042/473863510_fit.json
65 Rorb 62.788 175.592 -15.167 305.454545455 /data/mat/antona/cell_models/314804042/Rorb-IRES2-Cre-D_Ai14_IVSCC_-168053.05.01.01_325404214_m.swc /data/mat/antona/cell_models/314804042/473863510_fit.json
66 Rorb 102.830 -239.099 9.122 316.363636364 /data/mat/antona/cell_models/314804042/Rorb-IRES2-Cre-D_Ai14_IVSCC_-168053.05.01.01_325404214_m.swc /data/mat/antona/cell_models/314804042/473863510_fit.json
67 Rorb 96.045 -241.316 27.501 327.272727273 /data/mat/antona/cell_models/314804042/Rorb-IRES2-Cre-D_Ai14_IVSCC_-168053.05.01.01_325404214_m.swc /data/mat/antona/cell_models/314804042/473863510_fit.json
68 Rorb -190.614 -119.918 12.475 338.181818182 /data/mat/antona/cell_models/314804042/Rorb-IRES2-Cre-D_Ai14_IVSCC_-168053.05.01.01_325404214_m.swc /data/mat/antona/cell_models/314804042/473863510_fit.json
69 Rorb 207.347 -123.092 -34.032 349.090909091 /data/mat/antona/cell_models/314804042/Rorb-IRES2-Cre-D_Ai14_IVSCC_-168053.05.01.01_325404214_m.swc /data/mat/antona/cell_models/314804042/473863510_fit.json
70 Nr5a1 118.430 -93.347 -16.166 0.0 /data/mat/antona/cell_models/318808427/Nr5a1-Cre_Ai14_IVSCC_-169250.03.02.01_471087815_m.swc /data/mat/antona/cell_models/318808427/473863035_fit.json
71 Nr5a1 -43.729 -356.809 24.275 24.0 /data/mat/antona/cell_models/318808427/Nr5a1-Cre_Ai14_IVSCC_-169250.03.02.01_471087815_m.swc /data/mat/antona/cell_models/318808427/473863035_fit.json
72 Nr5a1 -174.918 2.453 -19.950 48.0 /data/mat/antona/cell_models/318808427/Nr5a1-Cre_Ai14_IVSCC_-169250.03.02.01_471087815_m.swc /data/mat/antona/cell_models/318808427/473863035_fit.json
73 Nr5a1 -97.242 -123.176 29.879 72.0 /data/mat/antona/cell_models/318808427/Nr5a1-Cre_Ai14_IVSCC_-169250.03.02.01_471087815_m.swc /data/mat/antona/cell_models/318808427/473863035_fit.json
74 Nr5a1 -254.085 -15.145 -41.405 96.0 /data/mat/antona/cell_models/318808427/Nr5a1-Cre_Ai14_IVSCC_-169250.03.02.01_471087815_m.swc /data/mat/antona/cell_models/318808427/473863035_fit.json
75 Nr5a1 3.838 6.798 -26.434 120.0 /data/mat/antona/cell_models/318808427/Nr5a1-Cre_Ai14_IVSCC_-169250.03.02.01_471087815_m.swc /data/mat/antona/cell_models/318808427/473863035_fit.json
76 Nr5a1 -231.219 -284.792 -6.183 144.0 /data/mat/antona/cell_models/318808427/Nr5a1-Cre_Ai14_IVSCC_-169250.03.02.01_471087815_m.swc /data/mat/antona/cell_models/318808427/473863035_fit.json
77 Nr5a1 159.698 -11.895 -37.395 168.0 /data/mat/antona/cell_models/318808427/Nr5a1-Cre_Ai14_IVSCC_-169250.03.02.01_471087815_m.swc /data/mat/antona/cell_models/318808427/473863035_fit.json
78 Nr5a1 43.695 -340.215 -29.697 192.0 /data/mat/antona/cell_models/318808427/Nr5a1-Cre_Ai14_IVSCC_-169250.03.02.01_471087815_m.swc /data/mat/antona/cell_models/318808427/473863035_fit.json
79 Nr5a1 127.116 276.793 34.154 216.0 /data/mat/antona/cell_models/318808427/Nr5a1-Cre_Ai14_IVSCC_-169250.03.02.01_471087815_m.swc /data/mat/antona/cell_models/318808427/473863035_fit.json
80 Nr5a1 255.581 239.309 -12.757 240.0 /data/mat/antona/cell_models/318808427/Nr5a1-Cre_Ai14_IVSCC_-169250.03.02.01_471087815_m.swc /data/mat/antona/cell_models/318808427/473863035_fit.json
81 Nr5a1 279.889 -130.972 -28.132 264.0 /data/mat/antona/cell_models/318808427/Nr5a1-Cre_Ai14_IVSCC_-169250.03.02.01_471087815_m.swc /data/mat/antona/cell_models/318808427/473863035_fit.json
82 Nr5a1 330.413 -209.403 34.613 288.0 /data/mat/antona/cell_models/318808427/Nr5a1-Cre_Ai14_IVSCC_-169250.03.02.01_471087815_m.swc /data/mat/antona/cell_models/318808427/473863035_fit.json
83 Nr5a1 -1.259 -245.850 7.537 312.0 /data/mat/antona/cell_models/318808427/Nr5a1-Cre_Ai14_IVSCC_-169250.03.02.01_471087815_m.swc /data/mat/antona/cell_models/318808427/473863035_fit.json
84 Nr5a1 18.597 -280.635 13.372 336.0 /data/mat/antona/cell_models/318808427/Nr5a1-Cre_Ai14_IVSCC_-169250.03.02.01_471087815_m.swc /data/mat/antona/cell_models/318808427/473863035_fit.json
85 PV1 243.429 -204.158 38.790 None /data/mat/antona/cell_models/330080937/Pvalb-IRES-Cre_Ai14_IVSCC_-176847.04.02.01_470522102_m.swc /data/mat/antona/cell_models/330080937/472912177_fit.json
86 PV1 -86.776 -376.624 15.621 None /data/mat/antona/cell_models/330080937/Pvalb-IRES-Cre_Ai14_IVSCC_-176847.04.02.01_470522102_m.swc /data/mat/antona/cell_models/330080937/472912177_fit.json
87 PV1 -19.220 201.798 -2.722 None /data/mat/antona/cell_models/330080937/Pvalb-IRES-Cre_Ai14_IVSCC_-176847.04.02.01_470522102_m.swc /data/mat/antona/cell_models/330080937/472912177_fit.json
88 PV1 215.353 13.153 -19.445 None /data/mat/antona/cell_models/330080937/Pvalb-IRES-Cre_Ai14_IVSCC_-176847.04.02.01_470522102_m.swc /data/mat/antona/cell_models/330080937/472912177_fit.json
89 PV1 -247.806 -79.595 -14.982 None /data/mat/antona/cell_models/330080937/Pvalb-IRES-Cre_Ai14_IVSCC_-176847.04.02.01_470522102_m.swc /data/mat/antona/cell_models/330080937/472912177_fit.json
90 PV1 -79.511 -290.833 27.713 None /data/mat/antona/cell_models/330080937/Pvalb-IRES-Cre_Ai14_IVSCC_-176847.04.02.01_470522102_m.swc /data/mat/antona/cell_models/330080937/472912177_fit.json
91 PV1 136.092 -372.896 -32.249 None /data/mat/antona/cell_models/330080937/Pvalb-IRES-Cre_Ai14_IVSCC_-176847.04.02.01_470522102_m.swc /data/mat/antona/cell_models/330080937/472912177_fit.json
92 PV1 111.459 284.942 -36.206 None /data/mat/antona/cell_models/330080937/Pvalb-IRES-Cre_Ai14_IVSCC_-176847.04.02.01_470522102_m.swc /data/mat/antona/cell_models/330080937/472912177_fit.json
93 PV2 82.684 349.675 36.359 None /data/mat/antona/cell_models/318331342/Pvalb-IRES-Cre_Ai14_IVSCC_-169125.03.01.01_469628681_m.swc /data/mat/antona/cell_models/318331342/473862421_fit.json
94 PV2 -129.913 -232.536 21.432 None /data/mat/antona/cell_models/318331342/Pvalb-IRES-Cre_Ai14_IVSCC_-169125.03.01.01_469628681_m.swc /data/mat/antona/cell_models/318331342/473862421_fit.json
95 PV2 -184.359 192.882 33.044 None /data/mat/antona/cell_models/318331342/Pvalb-IRES-Cre_Ai14_IVSCC_-169125.03.01.01_469628681_m.swc /data/mat/antona/cell_models/318331342/473862421_fit.json
96 PV2 17.866 63.735 -36.709 None /data/mat/antona/cell_models/318331342/Pvalb-IRES-Cre_Ai14_IVSCC_-169125.03.01.01_469628681_m.swc /data/mat/antona/cell_models/318331342/473862421_fit.json
97 PV2 -102.329 184.200 -13.471 None /data/mat/antona/cell_models/318331342/Pvalb-IRES-Cre_Ai14_IVSCC_-169125.03.01.01_469628681_m.swc /data/mat/antona/cell_models/318331342/473862421_fit.json
98 PV2 95.305 53.672 41.322 None /data/mat/antona/cell_models/318331342/Pvalb-IRES-Cre_Ai14_IVSCC_-169125.03.01.01_469628681_m.swc /data/mat/antona/cell_models/318331342/473862421_fit.json
99 PV2 -80.327 33.844 -6.661 None /data/mat/antona/cell_models/318331342/Pvalb-IRES-Cre_Ai14_IVSCC_-169125.03.01.01_469628681_m.swc /data/mat/antona/cell_models/318331342/473862421_fit.json
100 LIF_exc 452.085 -228.022 -35.169 0.0 None None
101 LIF_exc 414.727 -102.692 29.695 1.21212121212 None None
102 LIF_exc 715.574 29.728 -41.869 2.42424242424 None None
103 LIF_exc -492.402 220.726 13.339 3.63636363636 None None
104 LIF_exc -642.240 -369.611 -47.656 4.84848484848 None None
105 LIF_exc -363.961 508.789 22.080 6.06060606061 None None
106 LIF_exc -577.913 570.466 -48.598 7.27272727273 None None
107 LIF_exc -351.780 448.710 39.674 8.48484848485 None None
108 LIF_exc 80.671 673.708 8.807 9.69696969697 None None
109 LIF_exc 556.306 91.831 29.282 10.9090909091 None None
110 LIF_exc -97.802 -823.400 42.396 12.1212121212 None None
111 LIF_exc 560.229 -5.225 7.840 13.3333333333 None None
112 LIF_exc 710.877 174.649 5.061 14.5454545455 None None
113 LIF_exc 378.005 -462.238 42.834 15.7575757576 None None
114 LIF_exc -706.484 -201.911 19.147 16.9696969697 None None
115 LIF_exc 704.914 86.892 29.246 18.1818181818 None None
116 LIF_exc 697.273 321.800 0.643 19.3939393939 None None
117 LIF_exc -703.651 -113.485 49.424 20.6060606061 None None
118 LIF_exc 509.017 392.586 6.256 21.8181818182 None None
119 LIF_exc -182.523 613.863 -35.898 23.0303030303 None None
120 LIF_exc -77.119 490.211 -45.919 24.2424242424 None None
121 LIF_exc 465.901 -87.039 34.161 25.4545454545 None None
122 LIF_exc -486.364 93.836 -40.785 26.6666666667 None None
123 LIF_exc -180.394 802.747 8.680 27.8787878788 None None
124 LIF_exc 675.555 -276.141 -0.099 29.0909090909 None None
125 LIF_exc 796.639 -169.017 31.458 30.303030303 None None
126 LIF_exc -135.328 -695.164 -13.039 31.5151515152 None None
127 LIF_exc 343.802 399.375 -33.457 32.7272727273 None None
128 LIF_exc 313.882 -260.002 -32.141 33.9393939394 None None
129 LIF_exc -630.108 243.723 -38.252 35.1515151515 None None
130 LIF_exc 188.446 -815.869 1.931 36.3636363636 None None
131 LIF_exc -138.168 -763.012 -42.883 37.5757575758 None None
132 LIF_exc -254.050 -364.702 -7.941 38.7878787879 None None
133 LIF_exc 64.032 -598.143 -26.932 40.0 None None
134 LIF_exc 183.024 -447.173 -35.776 41.2121212121 None None
135 LIF_exc -540.517 132.782 23.089 42.4242424242 None None
136 LIF_exc -729.124 70.677 29.853 43.6363636364 None None
137 LIF_exc 477.688 335.215 24.101 44.8484848485 None None
138 LIF_exc -458.214 482.678 -10.532 46.0606060606 None None
139 LIF_exc 427.169 -371.223 -2.612 47.2727272727 None None
140 LIF_exc 115.579 611.561 21.900 48.4848484848 None None
141 LIF_exc -4.144 -607.949 14.312 49.696969697 None None
142 LIF_exc 242.386 -652.221 3.437 50.9090909091 None None
143 LIF_exc 148.484 425.538 -26.041 52.1212121212 None None
144 LIF_exc 77.346 -840.628 -24.861 53.3333333333 None None
145 LIF_exc -266.407 -404.713 5.026 54.5454545455 None None
146 LIF_exc 429.734 -66.793 28.849 55.7575757576 None None
147 LIF_exc -623.230 526.940 -12.284 56.9696969697 None None
148 LIF_exc 25.529 -601.577 6.284 58.1818181818 None None
149 LIF_exc 223.796 -334.009 48.925 59.3939393939 None None
150 LIF_exc -396.352 376.570 -14.376 60.6060606061 None None
151 LIF_exc 128.474 770.019 29.346 61.8181818182 None None
152 LIF_exc -512.026 557.464 8.590 63.0303030303 None None
153 LIF_exc -412.833 -589.997 -11.195 64.2424242424 None None
154 LIF_exc -36.508 785.965 1.009 65.4545454545 None None
155 LIF_exc 409.602 -504.742 -43.232 66.6666666667 None None
156 LIF_exc -229.484 786.358 8.594 67.8787878788 None None
157 LIF_exc 48.984 -554.043 33.254 69.0909090909 None None
158 LIF_exc -284.992 595.472 -43.138 70.303030303 None None
159 LIF_exc -787.843 -21.402 14.700 71.5151515152 None None
160 LIF_exc 478.206 -483.136 -44.904 72.7272727273 None None
161 LIF_exc -538.794 49.576 -38.693 73.9393939394 None None
162 LIF_exc -417.452 -413.216 12.634 75.1515151515 None None
163 LIF_exc -439.997 667.015 3.468 76.3636363636 None None
164 LIF_exc -660.577 132.159 -31.058 77.5757575758 None None
165 LIF_exc 549.486 223.224 -15.583 78.7878787879 None None
166 LIF_exc -706.388 -88.185 -38.630 80.0 None None
167 LIF_exc -466.661 154.374 19.107 81.2121212121 None None
168 LIF_exc -229.136 720.853 18.029 82.4242424242 None None
169 LIF_exc 280.218 532.285 46.211 83.6363636364 None None
170 LIF_exc -360.592 562.999 18.824 84.8484848485 None None
171 LIF_exc -165.051 570.107 41.787 86.0606060606 None None
172 LIF_exc -518.361 606.632 30.274 87.2727272727 None None
173 LIF_exc 183.101 -473.251 8.238 88.4848484848 None None
174 LIF_exc 635.596 -489.195 4.150 89.696969697 None None
175 LIF_exc 625.424 -369.698 -40.111 90.9090909091 None None
176 LIF_exc -449.468 241.407 -32.744 92.1212121212 None None
177 LIF_exc 398.711 -295.666 10.360 93.3333333333 None None
178 LIF_exc -470.750 -286.760 -12.085 94.5454545455 None None
179 LIF_exc 637.269 -13.571 -38.205 95.7575757576 None None
180 LIF_exc 587.986 582.564 30.928 96.9696969697 None None
181 LIF_exc 33.133 -771.437 -12.881 98.1818181818 None None
182 LIF_exc -480.600 -297.714 -42.884 99.3939393939 None None
183 LIF_exc -648.537 -59.521 -39.464 100.606060606 None None
184 LIF_exc 22.062 -427.007 -44.097 101.818181818 None None
185 LIF_exc 384.310 -666.143 -28.279 103.03030303 None None
186 LIF_exc 364.107 -651.716 5.364 104.242424242 None None
187 LIF_exc -400.816 596.864 0.327 105.454545455 None None
188 LIF_exc -514.954 479.468 -29.983 106.666666667 None None
189 LIF_exc -370.039 -252.449 -37.326 107.878787879 None None
190 LIF_exc 647.372 178.728 -2.666 109.090909091 None None
191 LIF_exc 277.893 -645.450 12.102 110.303030303 None None
192 LIF_exc -608.838 -365.368 -1.094 111.515151515 None None
193 LIF_exc -761.284 282.186 0.803 112.727272727 None None
194 LIF_exc -378.638 -446.926 41.995 113.939393939 None None
195 LIF_exc 522.107 -150.436 33.840 115.151515152 None None
196 LIF_exc 212.111 -598.452 24.756 116.363636364 None None
197 LIF_exc -394.381 -589.429 -10.370 117.575757576 None None
198 LIF_exc 209.826 767.798 7.059 118.787878788 None None
199 LIF_exc 745.189 -133.745 22.661 120.0 None None
200 LIF_exc -507.615 435.679 -6.271 121.212121212 None None
201 LIF_exc 507.801 -344.000 -45.283 122.424242424 None None
202 LIF_exc -758.241 -5.024 16.572 123.636363636 None None
203 LIF_exc -283.244 -534.210 36.960 124.848484848 None None
204 LIF_exc 477.968 -408.727 -18.961 126.060606061 None None
205 LIF_exc 384.177 147.617 29.059 127.272727273 None None
206 LIF_exc -184.465 638.727 21.625 128.484848485 None None
207 LIF_exc 229.429 469.768 14.381 129.696969697 None None
208 LIF_exc 799.645 240.873 -46.754 130.909090909 None None
209 LIF_exc -250.324 384.715 -48.548 132.121212121 None None
210 LIF_exc 368.093 -216.440 0.863 133.333333333 None None
211 LIF_exc -11.413 668.635 3.443 134.545454545 None None
212 LIF_exc 637.517 548.228 -38.898 135.757575758 None None
213 LIF_exc 521.488 -199.511 47.195 136.96969697 None None
214 LIF_exc -482.567 20.293 -26.244 138.181818182 None None
215 LIF_exc -450.636 80.719 26.153 139.393939394 None None
216 LIF_exc -152.788 -371.149 -8.422 140.606060606 None None
217 LIF_exc 289.919 -646.591 -4.825 141.818181818 None None
218 LIF_exc 86.260 590.324 31.977 143.03030303 None None
219 LIF_exc 231.461 749.907 47.327 144.242424242 None None
220 LIF_exc -472.939 242.854 -45.775 145.454545455 None None
221 LIF_exc 392.180 -557.323 24.139 146.666666667 None None
222 LIF_exc 390.425 -192.420 15.065 147.878787879 None None
223 LIF_exc 212.971 541.911 3.823 149.090909091 None None
224 LIF_exc -302.701 -757.009 -11.576 150.303030303 None None
225 LIF_exc -663.452 234.775 -0.141 151.515151515 None None
226 LIF_exc 465.720 -447.864 -22.754 152.727272727 None None
227 LIF_exc -232.732 789.737 43.302 153.939393939 None None
228 LIF_exc -75.304 590.016 -36.615 155.151515152 None None
229 LIF_exc 442.440 61.358 -34.713 156.363636364 None None
230 LIF_exc 443.749 -464.578 20.841 157.575757576 None None
231 LIF_exc 351.348 603.229 -3.466 158.787878788 None None
232 LIF_exc -138.635 765.041 13.482 160.0 None None
233 LIF_exc 13.913 603.467 11.267 161.212121212 None None
234 LIF_exc 591.079 -315.093 21.851 162.424242424 None None
235 LIF_exc 704.716 396.862 -35.743 163.636363636 None None
236 LIF_exc -370.532 611.893 20.308 164.848484848 None None
237 LIF_exc -236.280 -505.704 -16.997 166.060606061 None None
238 LIF_exc 416.663 710.283 19.197 167.272727273 None None
239 LIF_exc -609.743 -323.620 -14.937 168.484848485 None None
240 LIF_exc -704.150 360.696 32.517 169.696969697 None None
241 LIF_exc 777.353 64.326 34.638 170.909090909 None None
242 LIF_exc -572.493 -453.379 13.471 172.121212121 None None
243 LIF_exc -326.430 468.098 -23.304 173.333333333 None None
244 LIF_exc 173.117 702.144 -9.206 174.545454545 None None
245 LIF_exc 466.930 -73.503 -13.741 175.757575758 None None
246 LIF_exc 386.978 -618.488 -31.797 176.96969697 None None
247 LIF_exc -637.484 212.862 -43.351 178.181818182 None None
248 LIF_exc -252.050 524.902 12.172 179.393939394 None None
249 LIF_exc 634.323 56.336 -4.887 180.606060606 None None
250 LIF_exc -77.451 -558.525 -43.289 181.818181818 None None
251 LIF_exc -66.425 645.371 12.992 183.03030303 None None
252 LIF_exc -627.973 -46.208 9.858 184.242424242 None None
253 LIF_exc -462.480 -468.441 2.406 185.454545455 None None
254 LIF_exc 7.619 -417.240 -38.979 186.666666667 None None
255 LIF_exc 255.697 392.727 -3.350 187.878787879 None None
256 LIF_exc 669.167 432.473 0.542 189.090909091 None None
257 LIF_exc 76.380 -501.245 -38.069 190.303030303 None None
258 LIF_exc 546.512 183.124 -24.908 191.515151515 None None
259 LIF_exc -615.700 409.345 49.724 192.727272727 None None
260 LIF_exc 595.633 137.167 47.450 193.939393939 None None
261 LIF_exc 162.460 598.118 39.442 195.151515152 None None
262 LIF_exc 157.805 394.204 -0.956 196.363636364 None None
263 LIF_exc 339.077 -535.036 23.194 197.575757576 None None
264 LIF_exc -30.622 -690.027 -39.389 198.787878788 None None
265 LIF_exc 21.286 636.110 -7.304 200.0 None None
266 LIF_exc -522.493 -314.200 19.733 201.212121212 None None
267 LIF_exc -505.179 17.151 -19.116 202.424242424 None None
268 LIF_exc 514.532 331.825 34.299 203.636363636 None None
269 LIF_exc -271.386 337.364 29.490 204.848484848 None None
270 LIF_exc 2.479 -562.930 -21.795 206.060606061 None None
271 LIF_exc 279.341 292.890 -45.586 207.272727273 None None
272 LIF_exc 31.709 499.030 12.635 208.484848485 None None
273 LIF_exc -274.117 346.933 -26.583 209.696969697 None None
274 LIF_exc 822.137 20.779 25.005 210.909090909 None None
275 LIF_exc 98.857 -665.981 6.110 212.121212121 None None
276 LIF_exc -423.402 328.033 36.660 213.333333333 None None
277 LIF_exc -456.176 -542.110 -42.515 214.545454545 None None
278 LIF_exc -545.174 -89.983 -5.631 215.757575758 None None
279 LIF_exc 132.375 -709.225 35.708 216.96969697 None None
280 LIF_exc -361.918 -561.248 32.292 218.181818182 None None
281 LIF_exc -495.735 366.121 33.359 219.393939394 None None
282 LIF_exc 580.625 570.941 -42.197 220.606060606 None None
283 LIF_exc -653.112 337.931 -2.132 221.818181818 None None
284 LIF_exc 828.133 27.523 9.578 223.03030303 None None
285 LIF_exc 491.889 263.083 3.952 224.242424242 None None
286 LIF_exc 293.561 -535.512 -48.854 225.454545455 None None
287 LIF_exc -725.570 -76.733 26.964 226.666666667 None None
288 LIF_exc 172.336 -690.166 24.230 227.878787879 None None
289 LIF_exc -38.099 -555.985 -0.582 229.090909091 None None
290 LIF_exc -453.547 -80.036 -35.090 230.303030303 None None
291 LIF_exc -112.010 -779.835 -32.846 231.515151515 None None
292 LIF_exc 553.590 -203.942 -48.981 232.727272727 None None
293 LIF_exc 378.954 -127.286 5.019 233.939393939 None None
294 LIF_exc -20.550 737.857 20.262 235.151515152 None None
295 LIF_exc 491.593 -319.022 17.107 236.363636364 None None
296 LIF_exc -740.431 136.305 2.751 237.575757576 None None
297 LIF_exc 122.916 459.307 -7.976 238.787878788 None None
298 LIF_exc -464.624 294.255 20.439 240.0 None None
299 LIF_exc -706.023 -411.166 5.082 241.212121212 None None
300 LIF_exc 542.193 -454.313 8.810 242.424242424 None None
301 LIF_exc 509.614 -353.997 -40.533 243.636363636 None None
302 LIF_exc -742.209 -292.650 47.790 244.848484848 None None
303 LIF_exc 256.861 -684.161 -47.989 246.060606061 None None
304 LIF_exc -500.423 -92.581 15.889 247.272727273 None None
305 LIF_exc 460.365 313.190 21.279 248.484848485 None None
306 LIF_exc -741.193 316.667 -9.692 249.696969697 None None
307 LIF_exc -259.101 -783.443 21.116 250.909090909 None None
308 LIF_exc 21.195 -741.571 46.041 252.121212121 None None
309 LIF_exc -295.584 -606.770 23.535 253.333333333 None None
310 LIF_exc 816.309 10.796 29.480 254.545454545 None None
311 LIF_exc -299.412 -661.322 -28.352 255.757575758 None None
312 LIF_exc 819.639 -103.433 10.747 256.96969697 None None
313 LIF_exc 171.159 723.006 -28.351 258.181818182 None None
314 LIF_exc -121.214 -515.104 14.016 259.393939394 None None
315 LIF_exc 259.710 761.503 34.878 260.606060606 None None
316 LIF_exc 69.931 -672.558 -11.472 261.818181818 None None
317 LIF_exc 543.743 -232.073 -28.313 263.03030303 None None
318 LIF_exc 139.512 518.940 40.324 264.242424242 None None
319 LIF_exc 266.255 -489.104 -23.149 265.454545455 None None
320 LIF_exc -206.980 647.334 -20.208 266.666666667 None None
321 LIF_exc 314.864 -293.063 48.507 267.878787879 None None
322 LIF_exc 589.840 119.350 44.682 269.090909091 None None
323 LIF_exc 18.037 -548.613 34.352 270.303030303 None None
324 LIF_exc 99.727 450.968 -37.627 271.515151515 None None
325 LIF_exc -444.115 491.869 28.334 272.727272727 None None
326 LIF_exc 327.537 500.056 -8.372 273.939393939 None None
327 LIF_exc 284.290 -753.338 -7.683 275.151515152 None None
328 LIF_exc 203.642 641.162 -21.885 276.363636364 None None
329 LIF_exc -299.479 388.203 -21.208 277.575757576 None None
330 LIF_exc -298.708 336.263 -29.795 278.787878788 None None
331 LIF_exc -75.801 685.688 -17.180 280.0 None None
332 LIF_exc 125.645 759.957 -44.378 281.212121212 None None
333 LIF_exc -9.348 -622.522 -10.125 282.424242424 None None
334 LIF_exc -597.691 -315.897 0.814 283.636363636 None None
335 LIF_exc 116.507 -771.213 49.463 284.848484848 None None
336 LIF_exc 398.792 602.600 -30.767 286.060606061 None None
337 LIF_exc -677.220 -197.048 19.220 287.272727273 None None
338 LIF_exc 710.986 389.154 -23.582 288.484848485 None None
339 LIF_exc 408.115 290.334 -18.813 289.696969697 None None
340 LIF_exc -459.896 209.490 43.251 290.909090909 None None
341 LIF_exc -692.694 -453.458 5.532 292.121212121 None None
342 LIF_exc -162.347 -763.208 34.254 293.333333333 None None
343 LIF_exc -762.585 -348.879 46.612 294.545454545 None None
344 LIF_exc 595.093 312.938 5.173 295.757575758 None None
345 LIF_exc -450.177 439.576 35.094 296.96969697 None None
346 LIF_exc -62.964 -828.480 42.626 298.181818182 None None
347 LIF_exc 676.609 -217.256 -7.758 299.393939394 None None
348 LIF_exc 518.078 -350.533 -38.905 300.606060606 None None
349 LIF_exc -632.449 33.450 -1.799 301.818181818 None None
350 LIF_exc 599.763 -257.190 -20.326 303.03030303 None None
351 LIF_exc -3.816 439.023 36.328 304.242424242 None None
352 LIF_exc -368.402 -332.766 44.589 305.454545455 None None
353 LIF_exc 57.611 -713.737 -45.394 306.666666667 None None
354 LIF_exc 737.071 7.775 -3.548 307.878787879 None None
355 LIF_exc 702.115 398.261 -28.487 309.090909091 None None
356 LIF_exc -299.355 624.120 -1.955 310.303030303 None None
357 LIF_exc 103.040 480.065 -42.076 311.515151515 None None
358 LIF_exc 335.447 655.878 -17.596 312.727272727 None None
359 LIF_exc -472.788 -159.685 -39.002 313.939393939 None None
360 LIF_exc -431.379 -518.978 -8.964 315.151515152 None None
361 LIF_exc -518.746 48.946 -44.526 316.363636364 None None
362 LIF_exc -174.381 -531.668 17.684 317.575757576 None None
363 LIF_exc -333.342 730.074 41.767 318.787878788 None None
364 LIF_exc -455.531 510.388 38.501 320.0 None None
365 LIF_exc 508.974 562.869 -0.035 321.212121212 None None
366 LIF_exc 101.834 483.230 -39.452 322.424242424 None None
367 LIF_exc -636.204 52.828 31.454 323.636363636 None None
368 LIF_exc 283.855 -545.145 3.791 324.848484848 None None
369 LIF_exc -827.032 138.715 -31.001 326.060606061 None None
370 LIF_exc 561.601 -506.670 14.170 327.272727273 None None
371 LIF_exc 725.047 -303.172 29.627 328.484848485 None None
372 LIF_exc 98.614 -726.992 -18.696 329.696969697 None None
373 LIF_exc 80.370 -435.980 22.701 330.909090909 None None
374 LIF_exc 768.418 70.902 -16.618 332.121212121 None None
375 LIF_exc -263.727 -702.682 27.162 333.333333333 None None
376 LIF_exc 723.450 158.470 7.847 334.545454545 None None
377 LIF_exc 19.305 -630.105 34.878 335.757575758 None None
378 LIF_exc -496.715 253.364 -23.992 336.96969697 None None
379 LIF_exc 570.226 330.691 26.420 338.181818182 None None
380 LIF_exc 562.406 -262.756 -21.082 339.393939394 None None
381 LIF_exc 184.946 428.917 -2.466 340.606060606 None None
382 LIF_exc 744.137 -189.145 37.786 341.818181818 None None
383 LIF_exc 154.342 -709.969 18.398 343.03030303 None None
384 LIF_exc 435.933 -230.136 32.826 344.242424242 None None
385 LIF_exc -497.146 -503.474 10.990 345.454545455 None None
386 LIF_exc -495.105 665.673 11.300 346.666666667 None None
387 LIF_exc -212.162 -640.901 43.439 347.878787879 None None
388 LIF_exc -415.963 105.449 -27.798 349.090909091 None None
389 LIF_exc -80.525 -831.480 32.787 350.303030303 None None
390 LIF_exc 691.342 -206.750 12.141 351.515151515 None None
391 LIF_exc 612.183 228.002 36.568 352.727272727 None None
392 LIF_exc 420.408 716.576 48.089 353.939393939 None None
393 LIF_exc -578.196 270.491 -21.800 355.151515152 None None
394 LIF_exc 519.777 90.542 40.230 356.363636364 None None
395 LIF_exc -255.121 309.960 -30.211 357.575757576 None None
396 LIF_exc -687.256 360.143 -10.618 358.787878788 None None
397 LIF_inh 593.179 -116.035 13.811 None None None
398 LIF_inh 326.363 601.776 -37.494 None None None
399 LIF_inh -221.382 596.400 45.863 None None None
400 LIF_inh 464.465 -298.740 -45.324 None None None
401 LIF_inh -358.581 328.463 18.548 None None None
402 LIF_inh -667.795 -106.123 48.670 None None None
403 LIF_inh -55.584 736.185 18.356 None None None
404 LIF_inh -745.757 -7.158 1.884 None None None
405 LIF_inh -773.618 -91.199 -32.352 None None None
406 LIF_inh 738.203 -155.969 6.911 None None None
407 LIF_inh -590.538 246.771 23.686 None None None
408 LIF_inh 490.800 -37.416 -40.105 None None None
409 LIF_inh -596.687 321.476 29.893 None None None
410 LIF_inh 472.784 400.575 11.341 None None None
411 LIF_inh -294.606 -284.006 -43.238 None None None
412 LIF_inh -719.782 -387.180 29.797 None None None
413 LIF_inh 236.563 -666.437 10.693 None None None
414 LIF_inh -698.342 -371.882 31.854 None None None
415 LIF_inh 295.743 -593.391 -30.008 None None None
416 LIF_inh -443.718 -159.596 -18.063 None None None
417 LIF_inh 307.601 -469.019 41.288 None None None
418 LIF_inh -726.043 -45.922 43.735 None None None
419 LIF_inh -810.717 -126.966 47.161 None None None
420 LIF_inh -706.701 -81.403 -47.713 None None None
421 LIF_inh 205.196 -790.608 -7.177 None None None
422 LIF_inh -788.755 177.166 46.081 None None None
423 LIF_inh 195.524 517.898 15.911 None None None
424 LIF_inh -227.267 -456.457 -3.111 None None None
425 LIF_inh 589.433 -428.735 -35.614 None None None
426 LIF_inh 495.125 582.763 0.574 None None None
427 LIF_inh 2.685 684.400 27.592 None None None
428 LIF_inh -628.030 457.717 8.228 None None None
429 LIF_inh 505.804 665.994 -10.034 None None None
430 LIF_inh 47.765 -501.769 49.986 None None None
431 LIF_inh 19.681 -652.088 -37.009 None None None
432 LIF_inh -457.158 88.572 36.875 None None None
433 LIF_inh 529.078 -252.167 -32.309 None None None
434 LIF_inh 371.634 -261.940 -23.396 None None None
435 LIF_inh 316.976 -693.378 38.157 None None None
436 LIF_inh -367.058 -590.888 -20.397 None None None
437 LIF_inh 719.157 -192.081 -28.994 None None None
438 LIF_inh 63.446 -666.442 -26.563 None None None
439 LIF_inh 261.195 -320.170 46.221 None None None
440 LIF_inh -522.616 43.375 44.341 None None None
441 LIF_inh 596.806 -240.550 23.458 None None None
442 LIF_inh 125.685 -488.917 5.295 None None None
443 LIF_inh -786.538 -23.361 48.528 None None None
444 LIF_inh 281.332 -295.126 15.400 None None None
445 LIF_inh 368.616 453.330 -1.692 None None None
446 LIF_inh -548.737 372.917 36.615 None None None
447 LIF_inh -588.319 -252.686 10.762 None None None
448 LIF_inh 235.204 -487.790 1.380 None None None
449 LIF_inh 387.215 -734.412 15.742 None None None
