# Supplementary material for: Visual physiology of the layer 4 cortical circuit in silico
Source: PLoS Comput Biol. 2018 Nov 12;14(11):e1006535. doi: 10.1371/journal.pcbi.1006535 (PMC6258373; doi:10.1371/journal.pcbi.1006535)
Supplement: SI 3 — (ZIP) [file pcbi.1006535.s013.zip]

Archive with 15 entries (13 files):
- SI_3/LGN_spike_trains/
- SI_3/LGN_spike_trains/f_rate_to_spike_train.py
- SI_3/LGN_spike_trains/generate-LGN-spikes.py
- SI_3/LGN_spike_trains/generate-LGN-rates.py
- SI_3/LGN_spike_trains/filter_population.py
- SI_3/LGN_spike_trains/filters.py
- SI_3/LGN_spike_trains/LGN_f_rates_and_spikes_functions.py
- SI_3/LGN_spike_trains/LGN_f_rates_and_spikes_functions.pyc
- SI_3/LGN_spike_trains/filter_population.pyc
- SI_3/LGN_spike_trains/filters.pyc
- SI_3/LGN_spike_trains/f_rate_to_spike_train.pyc
- SI_3/README.txt
- SI_3/tw_spike_trains/
- SI_3/tw_spike_trains/traveling_waves_class.py
- SI_3/tw_spike_trains/run_traveling_waves.py
