# Supplementary material for: Visual physiology of the layer 4 cortical circuit in silico
Source: PLoS Comput Biol. 2018 Nov 12;14(11):e1006535. doi: 10.1371/journal.pcbi.1006535 (PMC6258373; doi:10.1371/journal.pcbi.1006535)
Supplement: SI 4 — (ZIP) [file pcbi.1006535.s014.zip]

Archive with 23 entries (19 files):
- SI_4/
- SI_4/movies_bars/
- SI_4/movies_bars/Bbar_v50pixps_hor.mat
- SI_4/movies_bars/Bbar_v50pixps_vert.mat
- SI_4/movies_bars/temp_mov_bar.m
- SI_4/movies_bars/Wbar_v50pixps_hor.mat
- SI_4/movies_bars/Wbar_v50pixps_vert.mat
- SI_4/movies_flashes/
- SI_4/movies_flashes/create_flashes.m
- SI_4/movies_flashes/flash_1.mat
- SI_4/movies_flashes/flash_2.mat
- SI_4/natural_images/
- SI_4/natural_images/img011_BR.tiff
- SI_4/natural_images/img019_BT.tiff
- SI_4/natural_images/img024_BT.tiff
- SI_4/natural_images/img049_BT.tiff
- SI_4/natural_images/img057_BR.tiff
- SI_4/natural_images/img062_VH.tiff
- SI_4/natural_images/img069_VH.tiff
- SI_4/natural_images/img071_VH.tiff
- SI_4/natural_images/img090_VH.tiff
- SI_4/natural_images/img101_VH.tiff
- SI_4/README.txt
