# Supplementary material for: Visual physiology of the layer 4 cortical circuit in silico
Source: PLoS Comput Biol. 2018 Nov 12;14(11):e1006535. doi: 10.1371/journal.pcbi.1006535 (PMC6258373; doi:10.1371/journal.pcbi.1006535)
Supplement: SI 5 — (ZIP) [file pcbi.1006535.s015.zip]

Archive with 63 entries (57 files):
- SI_5/
- SI_5/flashes_frt.py
- SI_5/LGN_syn_experiment.py
- SI_5/tw_Nsyn.py
- SI_5/exp_LGN_syn/
- SI_5/exp_LGN_syn/Disector_counts_synapse_percentages_only.csv
- SI_5/f_rate_t_by_type_functions.py
- SI_5/exp_flashes/
- SI_5/exp_flashes/average_time_to_peak_2.npy
- SI_5/exp_flashes/average_peaks_1.npy
- SI_5/exp_flashes/average_time_to_peak_1.npy
- SI_5/exp_flashes/average_peaks_2.npy
- SI_5/Rmax_new.py
- SI_5/exp_gratings/
- SI_5/exp_gratings/ANL4Exc.csv
- SI_5/exp_gratings/ANInh.csv
- SI_5/exp_gratings/AWL4Exc.csv
- SI_5/exp_gratings/AWInh.csv
- SI_5/comp_pro_dis.py
- SI_5/spont_activity_new.py
- SI_5/i_amplification_combined_tuning_curves.py
- SI_5/Ori_plot_combined_tuning_curves.py
- SI_5/exp_spont/
- SI_5/exp_spont/f_avg_per_cell_Spont.csv
- SI_5/movies_plt_spk.py
- SI_5/log_normal_rates.py
- SI_5/plot_LGN_vis_space_positions.py
- SI_5/README.txt
- SI_5/bars_gratings_compare.py
- SI_5/Ori_plot_new.py
- SI_5/Ori_tuning_curves_Gaussian_fit.py
- SI_5/plot_functions.py
- SI_5/gratings_plt_spk.py
- SI_5/i_amplification_plot_phase_shift.py
- SI_5/Ori_tuning_curves_ctr_sigma.py
- SI_5/5_cells_measure_i_baseline/
- SI_5/5_cells_measure_i_baseline/tot_f_rate.dat
- SI_5/5_cells_measure_i_baseline/i_SEClamp-cell-2.dat
- SI_5/5_cells_measure_i_baseline/i_SEClamp-cell-3.dat
- SI_5/5_cells_measure_i_baseline/v_out-cell-1.dat
- SI_5/5_cells_measure_i_baseline/v_out-cell-0.dat
- SI_5/5_cells_measure_i_baseline/v_out-cell-2.dat
- SI_5/5_cells_measure_i_baseline/i_SEClamp_baseline.csv
- SI_5/5_cells_measure_i_baseline/spk.dat
- SI_5/5_cells_measure_i_baseline/i_SEClamp-cell-1.dat
- SI_5/5_cells_measure_i_baseline/i_SEClamp-cell-4.dat
- SI_5/5_cells_measure_i_baseline/log.txt
- SI_5/5_cells_measure_i_baseline/v_out-cell-3.dat
- SI_5/5_cells_measure_i_baseline/v_out-cell-4.dat
- SI_5/5_cells_measure_i_baseline/i_SEClamp-cell-0.dat
- SI_5/oscillations_run.py
- SI_5/plot_LGN_vis_space_positions_sel_process.py
- SI_5/bars_pref_stim.py
- SI_5/cortical_decay_function.py
- SI_5/Ori_compute.py
- SI_5/i_amplification_fit_for_cells.py
- SI_5/Ori_tuning_curves.py
- SI_5/i_amplification_process_LGN_crt.py
- SI_5/connectivity_syn_hist.py
- SI_5/i_amplification_ratio.py
- SI_5/i_amplification_process_tw_only.py
- SI_5/check_dir_spk.py
- SI_5/oscillations.py
