# Supplementary material for: Visual physiology of the layer 4 cortical circuit in silico
Source: PLoS Comput Biol. 2018 Nov 12;14(11):e1006535. doi: 10.1371/journal.pcbi.1006535 (PMC6258373; doi:10.1371/journal.pcbi.1006535)
Supplement: SI 5 — (ZIP) [file pcbi.1006535.s015.zip › SI_5/exp_gratings/ANL4Exc.csv]

Spont	Rmax	CV_ori	DSI	PrefTF	PrefSF	F1F0
1.9022	4.3889	0.1574	0.8101	1	0.04	0.545
2.0311	5.2778	0.341	0.1263	4	0.04	0.7659
0.3444	3.5	0.4203	0.2857	1	0.08	0.6005
0.9711	11.6667	0.3909	0.5762	2	0.08	0.6392
1.7022	7.0556	0.4522	0.4094	2	0.02	0.5923
0.9844	7.7778	0.4636	0.2571	2	0.08	0.5302
0.56	4.0556	0.203	0.5068	2	0.16	0.6962
0.6867	3.0556	0.4373	0.0727	2	0.08	1.5643
0.26	2.2778	0.1211	0.7317	1	0.08	1.7488
0.8022	3.1667	0.3028	0.1754	4	0.08	1.3954
0.26	1.8889	0.0791	0.6176	1	0.08	1.7822
0.0422	3.3889	0.6758	-0.0492	4	0.16	1.6235
0.4222	2.1111	0.0506	0.4737	2	0.04	0.6939
0.5	2.8333	0.2852	0.5294	1	0.08	1.6076
1.26	4.6667	0.1796	0.6429	4	0.08	0.6894
0.34	17.9444	0.3148	0.5015	4	0.16	0.2506
0.06	1.9444	0.2407	0.9143	4	0.04	1.4761
0.7889	11.5	0.531	0.6618	2	0.08	1.0369
0.0222	0.3889	0.1781	1	1	0.04	1.8874
0.4778	3.2222	0.5418	0.1207	1	0.08	0.5715
0.34	3.3333	0.2216	0.4333	2	0.08	1.3673
0.16	3.3333	0.3707	0.4333	4	0.16	1.4703
0.2067	1.3889	0.1065	0.44	1	0.04	1.1298
1.5578	10.4444	0.3428	0.0798	1	0.08	0.7378
2.625	11.2083	0.5824	0.3903	1	0.08	0.8799
1.0783	2.5833	0.3094	0.5968	2	0.02	0.884
1.3917	9.4167	0.3091	0.0177	8	0.04	0.9706
8.18	18.1667	0.0983	0.4817	1	0.16	0.2
8.1483	16.0417	0.141	0.2649	8	0.04	0.2277
0.0533	0.375	0.0847	0.6667	1	0.16	1.0266
1.1017	13.0417	0.5106	0.5304	1	0.08	0.3094
0.0433	1.9167	0.3592	0.9565	4	0.04	1.561
10.4033	28.0833	0.1284	0.4733	1	0.08	0.151
0.2433	7.1667	0.5995	0.7035	8	0.02	1.3964
0.6733	4.2917	0.551	0.7864	2	0.04	1.1372
0.0633	0.5833	0.3203	0.7143	8	0.04	1.1277
0.6583	2.4583	0.3127	0.7288	1	0.02	0.9377
7.1167	12.5417	0.2501	0.1395	2	0.04	0.1713
0.075	0.3333	0.3836	0.75	4	0.02	1.2567
