# Supplementary material for: Visual physiology of the layer 4 cortical circuit in silico
Source: PLoS Comput Biol. 2018 Nov 12;14(11):e1006535. doi: 10.1371/journal.pcbi.1006535 (PMC6258373; doi:10.1371/journal.pcbi.1006535)
Supplement: SI 5 — (ZIP) [file pcbi.1006535.s015.zip › SI_5/exp_gratings/ANInh.csv]

Spont	Rmax	CV_ori	DSI	PrefTF	PrefSF	F1F0
4.7267	16.0556	0.2981	0.0796	2	0.16	0.3539
9.4711	10.3333	0.1781	0.5	2	0.16	0.5246
0.04	2.7778	0.4397	0.6	4	0.16	1.5055
4.88	20.375	0.2362	0.411	4	0.04	1.3286
0.1583	2.5833	0.4776	0.5484	1	0.16	0.3804
2.955	9.5833	0.0922	0.7087	1	0.16	0.414
0.07	3.6667	0.2465	0.8068	1	0.08	0.3091
1.5	5.25	0.0451	0.873	1	0.04	0.5869
0.2333	2.5	0.1298	0.6333	1	0.04	0.3179
0.1817	2.5	0.2668	0.6833	2	0.04	1.2695
