# Supplementary material for: Visual physiology of the layer 4 cortical circuit in silico
Source: PLoS Comput Biol. 2018 Nov 12;14(11):e1006535. doi: 10.1371/journal.pcbi.1006535 (PMC6258373; doi:10.1371/journal.pcbi.1006535)
Supplement: SI 5 — (ZIP) [file pcbi.1006535.s015.zip › SI_5/exp_gratings/AWL4Exc.csv]

Spont	Rmax	CV_ori	DSI	PrefTF	PrefSF	F1F0
2.9625	16.2857	0.1718	0.7193	1	0.08	0.3338
0.0089	0.1905	0.6067	0.75	2	0.02	2
0.3756	2.3889	0.6664	0.6744	8	0.32	0.4243
0.3111	0.9444	0.3626	0.5294	1	0.04	0.8636
0.0644	2.8333	0.7547	0.6471	1	0.02	1.5978
2.8283	7.5	0.4248	0	2	0.08	0.3158
0.0833	0.7917	0.0545	0.6316	1	0.04	1.0556
7.0483	19.875	0.2849	0.4298	2	0.08	0.2012
0.18	1.1667	0.7872	0.7857	1	0.02	1.3362
15.7067	21.9583	0.4334	0.1879	2	0.16	0.1987
0.55	3.5833	0.6773	0.4767	2	0.04	1.4089
0.2517	1.6667	0.5068	0.625	4	0.16	0.6895
2.8283	7.5	0.8266	0	2	0.08	0.3158
0.0833	0.7917	0.6582	0.6316	1	0.04	1.0556
7.0483	19.875		0.4298	2	0.08	0.2012
0.18	1.1667		0.7857	1	0.02	1.3362
15.7067	21.9583		0.1879	2	0.16	0.1987
0.55	3.5833		0.4767	2	0.04	1.4089
0.2517	1.6667		0.625	4	0.16	0.6895
