# Supplementary material for: Visual physiology of the layer 4 cortical circuit in silico
Source: PLoS Comput Biol. 2018 Nov 12;14(11):e1006535. doi: 10.1371/journal.pcbi.1006535 (PMC6258373; doi:10.1371/journal.pcbi.1006535)
Supplement: SI 5 — (ZIP) [file pcbi.1006535.s015.zip › SI_5/exp_gratings/AWInh.csv]

Spont	Rmax	CV_ori	DSI	PrefTF	PrefSF	F1F0
1.2651	8.7619	0.2204	0.5652	2	0.1	0.3032
1.1397	7.9048	0.1445	0.1205	4	0.05	0.8015
0.0222	7.2381	0.2862	0.6316	4	0.05	0.5625
1.6349	17.4762	0.2746	0.3815	8	0.2	0.3582
1.0333	6.4286	0.0771	0.4593	1	0.025	1.2193
1.4317	4.4762	0.1884	0.1064	1	0.1	0.4669
5.2825	16.0952	0.2025	0.4527	1	0.025	0.9285
6.0429	18.8571	0.394	0.3662	8	0.05	1.2482
0.5393	2.1429	0.0541	0.4667	4	0.05	1.4011
7.8893	30.619	0.2011	0.1788	4	0.2	0.1938
1.0696	7.4762	0.048	0.7962	4	0.02	1.0152
5.75	22.8095	0.1782	0.6451	1	0.04	0.3343
0.8214	3.619	0.1259	0.3026	2	0.02	0.4889
16.2071	38.4286	0.0722	0.3098	4	0.32	0.2746
0.7889	3.9444	0.33	0.4225	8	0.02	0.6808
2.8667	6.9444	0.2993	0.312	1	0.04	0.475
36.4648	79.381	0.2978	0.2963	1	0.02	0.3073
0.2362	2.1905	0.2894	0.6522	8	0.08	0.79
1.6495	3.2857	0.9102	0.4348	2	0.04	0.6589
2.4629	15.619	0.1836	0.2226	1	0.04	0.2634
1.0267	8.381	0.3621	0.7784	1	0.08	0.4103
2.9967	7.5833	0.6764	0.456	1	0.04	0.4466
1.6983	4.2917	0.0525	0.6311	4	0.32	0.3914
0.0883	0.5417	0.2861	0.3077	4	0.16	1.515
0.03	0.875	0.5355	0.5238	2	0.04	1.5113
2.9967	7.5833	0.3664	0.456	1	0.04	0.4466
1.6983	4.2917	0.3399	0.6311	4	0.32	0.3914
0.0883	0.5417	0.1265	0.3077	4	0.16	1.515
0.03	0.875	0.251	0.5238	2	0.04	1.5113
0.3	2.2917	0.1428	0.5091	2	0.08	0.6782
0	4.625	0.0268	-0.009	4	0.04	0.4184
0	0.5417	0.938	0.5385	4	0.02	1.3055
0.1	0.2083	0.3938	0.8	1	0.02	1.8164
8.7	24.5	0.7996	0.3435	15	0.08	1.5623
0	0.875	0.5637	0.5238	15	0.16	0.9245
0.5	3.1667	0.5567	0.0526	1	0.04	0.8466
0.2	3.5	0.5845	0.6667	1	0.04	0.8396
0.1	2.2917	0.4283	0.5091	1	0.04	0.9846
0.3	5.0833	0.2812	0.2869	1	0.04	0.93
0.1	5.75	0.5229	-0.1232	1	0.04	1.0088
0.1	2.0417	0.869	-0.0816	2	0.02	0.7393
0.1	0.7917	0.1677	0.7368	15	0.08	0.7297
1.5	7.5	0.3726	0.3444	1	0.04	0.4017
2.9	3.8333	0.3564	0.663	2	0.08	0.634
0.2	0.25	0.048	0.6667	2	0.16	1.9621
1	2.9167	0.1928	0.4857	2	0.32	0.7969
0.8	5.8333	0.3753	0.3929	1	0.16	0.5581
0.1	5.75		0.9783	4	0.16	0.5618
5.2	12.3333		0.5034	1	0.02	1.3875
0.1	0.1667		0.75	1	0.04	2
0.3	5.5417		0.9549	4	0.16	0.539
