# Supplementary material for: Visual physiology of the layer 4 cortical circuit in silico
Source: PLoS Comput Biol. 2018 Nov 12;14(11):e1006535. doi: 10.1371/journal.pcbi.1006535 (PMC6258373; doi:10.1371/journal.pcbi.1006535)
Supplement: SI 5 — (ZIP) [file pcbi.1006535.s015.zip › SI_5/movies_plt_spk.py]

import matplotlib.pyplot as plt
import plot_functions


t_vis_stim = [500.0, 5000.0]
tw_src_id = 552
for trial in [8]: #[0, 3, 4, 6, 8]:
    print 'Trial %d' % (trial)
    tw_id = 510 + trial
    fig, axes = plot_functions.plot_spikes_tw('../simulations_ll2/natural_movies/output_ll2_TouchOfEvil_frames_3600_to_3750_%d_sd278/spk.dat' % (trial), '../tw_data/ll2_tw_build/2_tw_src/f_rates_%d.pkl' % (tw_id), tw_src_id, cells_file='../build/ll2.csv', tstop=5000.0)
    #fig, axes = plot_functions.plot_spikes_tw('../simulations_ll2/natural_movies/output_ll2_TouchOfEvil_frames_3600_to_3750_scrbl_t_%d_sd278/spk.dat' % (trial), '../tw_data/ll2_tw_build/2_tw_src/f_rates_%d.pkl' % (tw_id), tw_src_id, cells_file='../build/ll2.csv', tstop=5000.0)
    axes[0].set_ylim((0, 10000))
    #axes[0].set_ylim((5400, 5600))
    axes[0].xaxis.set_ticklabels([])
    axes[2].set_ylabel('Bkg. (arb. u.)')
    axes[2].set_ylim((0, 14))
    axes[2].yaxis.set_ticks([0, 7, 14])
    # Use a line to indicate the onset and duration of stimulus.
    axes[1].hlines(0.0, t_vis_stim[0], t_vis_stim[1], linewidth=10, color='lightgreen')
    plt.show()
