# Supplementary material for: Visual physiology of the layer 4 cortical circuit in silico
Source: PLoS Comput Biol. 2018 Nov 12;14(11):e1006535. doi: 10.1371/journal.pcbi.1006535 (PMC6258373; doi:10.1371/journal.pcbi.1006535)
Supplement: SI 5 — (ZIP) [file pcbi.1006535.s015.zip › SI_5/plot_LGN_vis_space_positions.py]

import numpy as np
import matplotlib.pyplot as plt
import pandas as pd
import matplotlib
matplotlib.rcParams.update({'font.size': 20})

type_colors = { 'transient_ON': 'green', 'transient_OFF': 'magenta', 'transient_ON_OFF': 'cyan' }


map_df = pd.read_csv('../build/ll2_inputs_from_LGN.csv', sep=' ')
gids = np.array(list(set(map_df['index'].values)))

filters_data_fname = '../../6-LGN_firing_rates_and_spikes/LGN_spike_trains/LGN2_visual_space_positions_and_cell_types.dat'

# Plot positions of the input LGN filters (in the visual space) for the selected cell.
filters_data = pd.read_csv(filters_data_fname, sep=' ')
filters_data.columns = ['LGN_type', 'x', 'y', 'x_offset', 'y_offset', 'sigma_c', 'sigma_s', 'r0', 'scaling_factor', 'k_alpha']
for cell_gid in [107]:
    tmp_df = map_df.loc[map_df['index'] == cell_gid]
    print 'N_LGN_filters =', len(tmp_df.index)

    # Print out the parameters of LGN source filters associated with the cell_gid.
    src_gids = tmp_df['src_gid'].values
    print filters_data.ix[src_gids] # Use src_gids as indices in the data frame; gids are not saved in the original file, but entries are saved in order of gids.

    src_types = list(set(tmp_df['src_type'].values))
    for type in src_types:
        x = tmp_df[tmp_df['src_type'] == type]['src_vis_x'].values
        y = tmp_df[tmp_df['src_type'] == type]['src_vis_y'].values
        plt.scatter(x, y, s=500, c=type_colors[type], label=type)
    plt.gca().set_aspect('equal')
    plt.legend()
    plt.title('Cell gid %d' % (cell_gid))
    plt.savefig('plot_LGN_vis_space_positions/ll2_LGN_src.eps', format='eps')
    plt.show()
