# Supplementary material for: Visual physiology of the layer 4 cortical circuit in silico
Source: PLoS Comput Biol. 2018 Nov 12;14(11):e1006535. doi: 10.1371/journal.pcbi.1006535 (PMC6258373; doi:10.1371/journal.pcbi.1006535)
Supplement: SI 5 — (ZIP) [file pcbi.1006535.s015.zip › SI_5/5_cells_measure_i_baseline/i_SEClamp-cell-2.dat]

 0 1e+06
 0.025 3.59556
 0.05 1.01339
 0.075 0.808442
 0.1 0.693066
 0.125 0.616147
 0.15 0.560344
 0.175 0.517945
 0.2 0.484738
 0.225 0.458108
 0.25 0.436312
 0.275 0.418136
 0.3 0.402713
 0.325 0.389414
 0.35 0.377776
 0.375 0.367454
 0.4 0.358186
 0.425 0.349776
 0.45 0.342072
 0.475 0.334955
 0.5 0.328333
 0.525 0.322133
 0.55 0.316296
 0.575 0.310776
 0.6 0.305534
 0.625 0.300538
 0.65 0.295762
 0.675 0.291185
 0.7 0.286788
 0.725 0.282554
 0.75 0.278472
 0.775 0.274528
 0.8 0.270713
 0.825 0.267018
 0.85 0.263435
 0.875 0.259957
 0.9 0.256578
 0.925 0.253293
 0.95 0.250096
 0.975 0.246982
 1 0.243949
 1.025 0.240992
 1.05 0.238107
 1.075 0.235292
 1.1 0.232543
 1.125 0.229858
 1.15 0.227235
 1.175 0.224671
 1.2 0.222164
 1.225 0.219711
 1.25 0.217312
 1.275 0.214964
 1.3 0.212666
 1.325 0.210415
 1.35 0.208212
 1.375 0.206053
 1.4 0.203938
 1.425 0.201866
 1.45 0.199834
 1.475 0.197843
 1.5 0.195891
 1.525 0.193977
 1.55 0.1921
 1.575 0.190259
 1.6 0.188453
 1.625 0.186681
 1.65 0.184942
 1.675 0.183236
 1.7 0.181561
 1.725 0.179918
 1.75 0.178304
 1.775 0.17672
 1.8 0.175165
 1.825 0.173638
 1.85 0.172138
 1.875 0.170665
 1.9 0.169219
 1.925 0.167798
 1.95 0.166402
 1.975 0.165031
 2 0.163684
 2.025 0.16236
 2.05 0.161059
 2.075 0.159781
 2.1 0.158524
 2.125 0.15729
 2.15 0.156076
 2.175 0.154883
 2.2 0.153711
 2.225 0.152558
 2.25 0.151425
 2.275 0.15031
 2.3 0.149215
 2.325 0.148138
 2.35 0.147078
 2.375 0.146037
 2.4 0.145012
 2.425 0.144005
 2.45 0.143014
 2.475 0.142039
 2.5 0.14108
 2.525 0.140137
 2.55 0.13921
 2.575 0.138297
 2.6 0.137399
 2.625 0.136516
 2.65 0.135647
 2.675 0.134792
 2.7 0.13395
 2.725 0.133122
 2.75 0.132308
 2.775 0.131506
 2.8 0.130717
 2.825 0.12994
 2.85 0.129176
 2.875 0.128424
 2.9 0.127684
 2.925 0.126955
 2.95 0.126238
 2.975 0.125531
 3 0.124836
 3.025 0.124152
 3.05 0.123478
 3.075 0.122815
 3.1 0.122162
 3.125 0.121519
 3.15 0.120886
 3.175 0.120263
 3.2 0.119649
 3.225 0.119045
 3.25 0.11845
 3.275 0.117864
 3.3 0.117287
 3.325 0.116719
 3.35 0.116159
 3.375 0.115608
 3.4 0.115065
 3.425 0.11453
 3.45 0.114003
 3.475 0.113485
 3.5 0.112974
 3.525 0.11247
 3.55 0.111974
 3.575 0.111486
 3.6 0.111005
 3.625 0.110531
 3.65 0.110064
 3.675 0.109604
 3.7 0.10915
 3.725 0.108704
 3.75 0.108263
 3.775 0.10783
 3.8 0.107402
 3.825 0.106981
 3.85 0.106567
 3.875 0.106158
 3.9 0.105755
 3.925 0.105358
 3.95 0.104966
 3.975 0.104581
 4 0.104201
 4.025 0.103826
 4.05 0.103457
 4.075 0.103093
 4.1 0.102734
 4.125 0.102381
 4.15 0.102032
 4.175 0.101689
 4.2 0.10135
 4.225 0.101016
 4.25 0.100687
 4.275 0.100363
 4.3 0.100043
 4.325 0.0997276
 4.35 0.0994168
 4.375 0.0991102
 4.4 0.098808
 4.425 0.09851
 4.45 0.0982162
 4.475 0.0979265
 4.5 0.0976408
 4.525 0.0973591
 4.55 0.0970813
 4.575 0.0968074
 4.6 0.0965373
 4.625 0.0962708
 4.65 0.0960081
 4.675 0.095749
 4.7 0.0954934
 4.725 0.0952413
 4.75 0.0949927
 4.775 0.0947475
 4.8 0.0945056
 4.825 0.094267
 4.85 0.0940317
 4.875 0.0937995
 4.9 0.0935705
 4.925 0.0933446
 4.95 0.0931217
 4.975 0.0929019
 5 0.0926849
 5.025 0.0924709
 5.05 0.0922598
 5.075 0.0920515
 5.1 0.0918459
 5.125 0.0916431
 5.15 0.091443
 5.175 0.0912456
 5.2 0.0910508
 5.225 0.0908585
 5.25 0.0906688
 5.275 0.0904815
 5.3 0.0902968
 5.325 0.0901144
 5.35 0.0899345
 5.375 0.0897568
 5.4 0.0895816
 5.425 0.0894085
 5.45 0.0892378
 5.475 0.0890692
 5.5 0.0889029
 5.525 0.0887386
 5.55 0.0885765
 5.575 0.0884165
 5.6 0.0882585
 5.625 0.0881026
 5.65 0.0879487
 5.675 0.0877967
 5.7 0.0876466
 5.725 0.0874985
 5.75 0.0873522
 5.775 0.0872078
 5.8 0.0870652
 5.825 0.0869244
 5.85 0.0867854
 5.875 0.0866481
 5.9 0.0865126
 5.925 0.0863787
 5.95 0.0862465
 5.975 0.086116
 6 0.0859871
 6.025 0.0858597
 6.05 0.085734
 6.075 0.0856098
 6.1 0.0854871
 6.125 0.085366
 6.15 0.0852463
 6.175 0.0851281
 6.2 0.0850113
 6.225 0.084896
 6.25 0.0847821
 6.275 0.0846695
 6.3 0.0845583
 6.325 0.0844485
 6.35 0.08434
 6.375 0.0842327
 6.4 0.0841268
 6.425 0.0840221
 6.45 0.0839187
 6.475 0.0838165
 6.5 0.0837156
 6.525 0.0836158
 6.55 0.0835172
 6.575 0.0834198
 6.6 0.0833235
 6.625 0.0832284
 6.65 0.0831344
 6.675 0.0830414
 6.7 0.0829496
 6.725 0.0828588
 6.75 0.0827691
 6.775 0.0826804
 6.8 0.0825928
 6.825 0.0825061
 6.85 0.0824205
 6.875 0.0823358
 6.9 0.0822522
 6.925 0.0821694
 6.95 0.0820876
 6.975 0.0820068
 7 0.0819268
 7.025 0.0818478
 7.05 0.0817696
 7.075 0.0816924
 7.1 0.081616
 7.125 0.0815404
 7.15 0.0814657
 7.175 0.0813919
 7.2 0.0813188
 7.225 0.0812466
 7.25 0.0811751
 7.275 0.0811045
 7.3 0.0810346
 7.325 0.0809655
 7.35 0.0808972
 7.375 0.0808295
 7.4 0.0807627
 7.425 0.0806965
 7.45 0.0806311
 7.475 0.0805664
 7.5 0.0805024
 7.525 0.080439
 7.55 0.0803764
 7.575 0.0803144
 7.6 0.0802531
 7.625 0.0801924
 7.65 0.0801324
 7.675 0.080073
 7.7 0.0800142
 7.725 0.079956
 7.75 0.0798985
 7.775 0.0798415
 7.8 0.0797852
 7.825 0.0797294
 7.85 0.0796742
 7.875 0.0796196
 7.9 0.0795656
 7.925 0.0795121
 7.95 0.0794591
 7.975 0.0794067
 8 0.0793548
 8.025 0.0793035
 8.05 0.0792526
 8.075 0.0792023
 8.1 0.0791525
 8.125 0.0791032
 8.15 0.0790544
 8.175 0.0790061
 8.2 0.0789582
 8.225 0.0789108
 8.25 0.0788639
 8.275 0.0788175
 8.3 0.0787715
 8.325 0.078726
 8.35 0.0786809
 8.375 0.0786362
 8.4 0.078592
 8.425 0.0785482
 8.45 0.0785048
 8.475 0.0784619
 8.5 0.0784193
 8.525 0.0783772
 8.55 0.0783354
 8.575 0.0782941
 8.6 0.0782532
 8.625 0.0782126
 8.65 0.0781724
 8.675 0.0781326
 8.7 0.0780932
 8.725 0.0780541
 8.75 0.0780154
 8.775 0.0779771
 8.8 0.0779391
 8.825 0.0779014
 8.85 0.0778641
 8.875 0.0778272
 8.9 0.0777906
 8.925 0.0777543
 8.95 0.0777183
 8.975 0.0776827
 9 0.0776474
 9.025 0.0776124
 9.05 0.0775777
 9.075 0.0775433
 9.1 0.0775093
 9.125 0.0774755
 9.15 0.077442
 9.175 0.0774088
 9.2 0.0773759
 9.225 0.0773433
 9.25 0.077311
 9.275 0.077279
 9.3 0.0772472
 9.325 0.0772157
 9.35 0.0771845
 9.375 0.0771535
 9.4 0.0771228
 9.425 0.0770924
 9.45 0.0770622
 9.475 0.0770323
 9.5 0.0770026
 9.525 0.0769732
 9.55 0.076944
 9.575 0.0769151
 9.6 0.0768864
 9.625 0.0768579
 9.65 0.0768297
 9.675 0.0768017
 9.7 0.076774
 9.725 0.0767464
 9.75 0.0767191
 9.775 0.076692
 9.8 0.0766651
 9.825 0.0766384
 9.85 0.076612
 9.875 0.0765857
 9.9 0.0765597
 9.925 0.0765339
 9.95 0.0765082
 9.975 0.0764828
 10 0.0764576
 10.025 0.0764326
 10.05 0.0764077
 10.075 0.0763831
 10.1 0.0763586
 10.125 0.0763343
 10.15 0.0763103
 10.175 0.0762864
 10.2 0.0762626
 10.225 0.0762391
 10.25 0.0762157
 10.275 0.0761925
 10.3 0.0761695
 10.325 0.0761467
 10.35 0.076124
 10.375 0.0761015
 10.4 0.0760791
 10.425 0.076057
 10.45 0.0760349
 10.475 0.0760131
 10.5 0.0759914
 10.525 0.0759698
 10.55 0.0759484
 10.575 0.0759272
 10.6 0.0759061
 10.625 0.0758852
 10.65 0.0758644
 10.675 0.0758437
 10.7 0.0758233
 10.725 0.0758029
 10.75 0.0757827
 10.775 0.0757626
 10.8 0.0757427
 10.825 0.0757229
 10.85 0.0757032
 10.875 0.0756837
 10.9 0.0756643
 10.925 0.075645
 10.95 0.0756259
 10.975 0.0756069
 11 0.075588
 11.025 0.0755693
 11.05 0.0755507
 11.075 0.0755322
 11.1 0.0755138
 11.125 0.0754955
 11.15 0.0754774
 11.175 0.0754594
 11.2 0.0754415
 11.225 0.0754237
 11.25 0.075406
 11.275 0.0753884
 11.3 0.075371
 11.325 0.0753537
 11.35 0.0753364
 11.375 0.0753193
 11.4 0.0753023
 11.425 0.0752854
 11.45 0.0752686
 11.475 0.0752519
 11.5 0.0752353
 11.525 0.0752189
 11.55 0.0752025
 11.575 0.0751862
 11.6 0.07517
 11.625 0.0751539
 11.65 0.0751379
 11.675 0.075122
 11.7 0.0751062
 11.725 0.0750905
 11.75 0.0750749
 11.775 0.0750594
 11.8 0.075044
 11.825 0.0750287
 11.85 0.0750134
 11.875 0.0749983
 11.9 0.0749832
 11.925 0.0749682
 11.95 0.0749533
 11.975 0.0749385
 12 0.0749238
 12.025 0.0749092
 12.05 0.0748946
 12.075 0.0748802
 12.1 0.0748658
 12.125 0.0748515
 12.15 0.0748372
 12.175 0.0748231
 12.2 0.074809
 12.225 0.074795
 12.25 0.0747811
 12.275 0.0747673
 12.3 0.0747535
 12.325 0.0747398
 12.35 0.0747262
 12.375 0.0747127
 12.4 0.0746992
 12.425 0.0746858
 12.45 0.0746725
 12.475 0.0746593
 12.5 0.0746461
 12.525 0.074633
 12.55 0.07462
 12.575 0.074607
 12.6 0.0745941
 12.625 0.0745813
 12.65 0.0745685
 12.675 0.0745558
 12.7 0.0745432
 12.725 0.0745306
 12.75 0.0745181
 12.775 0.0745056
 12.8 0.0744933
 12.825 0.074481
 12.85 0.0744687
 12.875 0.0744565
 12.9 0.0744444
 12.925 0.0744323
 12.95 0.0744203
 12.975 0.0744084
 13 0.0743965
 13.025 0.0743846
 13.05 0.0743729
 13.075 0.0743612
 13.1 0.0743495
 13.125 0.0743379
 13.15 0.0743264
 13.175 0.0743149
 13.2 0.0743034
 13.225 0.0742921
 13.25 0.0742807
 13.275 0.0742695
 13.3 0.0742582
 13.325 0.0742471
 13.35 0.074236
 13.375 0.0742249
 13.4 0.0742139
 13.425 0.074203
 13.45 0.0741921
 13.475 0.0741812
 13.5 0.0741704
 13.525 0.0741596
 13.55 0.0741489
 13.575 0.0741383
 13.6 0.0741277
 13.625 0.0741171
 13.65 0.0741066
 13.675 0.0740961
 13.7 0.0740857
 13.725 0.0740754
 13.75 0.074065
 13.775 0.0740548
 13.8 0.0740445
 13.825 0.0740343
 13.85 0.0740242
 13.875 0.0740141
 13.9 0.074004
 13.925 0.073994
 13.95 0.0739841
 13.975 0.0739742
 14 0.0739643
 14.025 0.0739544
 14.05 0.0739446
 14.075 0.0739349
 14.1 0.0739252
 14.125 0.0739155
 14.15 0.0739059
 14.175 0.0738963
 14.2 0.0738868
 14.225 0.0738772
 14.25 0.0738678
 14.275 0.0738584
 14.3 0.073849
 14.325 0.0738396
 14.35 0.0738303
 14.375 0.073821
 14.4 0.0738118
 14.425 0.0738026
 14.45 0.0737935
 14.475 0.0737843
 14.5 0.0737753
 14.525 0.0737662
 14.55 0.0737572
 14.575 0.0737482
 14.6 0.0737393
 14.625 0.0737304
 14.65 0.0737215
 14.675 0.0737127
 14.7 0.0737039
 14.725 0.0736952
 14.75 0.0736864
 14.775 0.0736777
 14.8 0.0736691
 14.825 0.0736605
 14.85 0.0736519
 14.875 0.0736433
 14.9 0.0736348
 14.925 0.0736263
 14.95 0.0736179
 14.975 0.0736094
 15 0.073601
 15.025 0.0735927
 15.05 0.0735844
 15.075 0.0735761
 15.1 0.0735678
 15.125 0.0735596
 15.15 0.0735514
 15.175 0.0735432
 15.2 0.0735351
 15.225 0.073527
 15.25 0.0735189
 15.275 0.0735109
 15.3 0.0735028
 15.325 0.0734949
 15.35 0.0734869
 15.375 0.073479
 15.4 0.0734711
 15.425 0.0734632
 15.45 0.0734554
 15.475 0.0734476
 15.5 0.0734398
 15.525 0.073432
 15.55 0.0734243
 15.575 0.0734166
 15.6 0.0734089
 15.625 0.0734013
 15.65 0.0733937
 15.675 0.0733861
 15.7 0.0733785
 15.725 0.073371
 15.75 0.0733635
 15.775 0.073356
 15.8 0.0733486
 15.825 0.0733412
 15.85 0.0733338
 15.875 0.0733264
 15.9 0.073319
 15.925 0.0733117
 15.95 0.0733044
 15.975 0.0732972
 16 0.0732899
 16.025 0.0732827
 16.05 0.0732755
 16.075 0.0732683
 16.1 0.0732612
 16.125 0.0732541
 16.15 0.073247
 16.175 0.0732399
 16.2 0.0732329
 16.225 0.0732259
 16.25 0.0732189
 16.275 0.0732119
 16.3 0.073205
 16.325 0.073198
 16.35 0.0731911
 16.375 0.0731843
 16.4 0.0731774
 16.425 0.0731706
 16.45 0.0731638
 16.475 0.073157
 16.5 0.0731502
 16.525 0.0731435
 16.55 0.0731368
 16.575 0.0731301
 16.6 0.0731234
 16.625 0.0731168
 16.65 0.0731101
 16.675 0.0731035
 16.7 0.073097
 16.725 0.0730904
 16.75 0.0730839
 16.775 0.0730773
 16.8 0.0730708
 16.825 0.0730644
 16.85 0.0730579
 16.875 0.0730515
 16.9 0.0730451
 16.925 0.0730387
 16.95 0.0730323
 16.975 0.073026
 17 0.0730196
 17.025 0.0730133
 17.05 0.0730071
 17.075 0.0730008
 17.1 0.0729945
 17.125 0.0729883
 17.15 0.0729821
 17.175 0.0729759
 17.2 0.0729698
 17.225 0.0729636
 17.25 0.0729575
 17.275 0.0729514
 17.3 0.0729453
 17.325 0.0729392
 17.35 0.0729332
 17.375 0.0729272
 17.4 0.0729212
 17.425 0.0729152
 17.45 0.0729092
 17.475 0.0729032
 17.5 0.0728973
 17.525 0.0728914
 17.55 0.0728855
 17.575 0.0728796
 17.6 0.0728738
 17.625 0.0728679
 17.65 0.0728621
 17.675 0.0728563
 17.7 0.0728505
 17.725 0.0728447
 17.75 0.072839
 17.775 0.0728333
 17.8 0.0728275
 17.825 0.0728219
 17.85 0.0728162
 17.875 0.0728105
 17.9 0.0728049
 17.925 0.0727992
 17.95 0.0727936
 17.975 0.072788
 18 0.0727825
 18.025 0.0727769
 18.05 0.0727714
 18.075 0.0727658
 18.1 0.0727603
 18.125 0.0727549
 18.15 0.0727494
 18.175 0.0727439
 18.2 0.0727385
 18.225 0.0727331
 18.25 0.0727277
 18.275 0.0727223
 18.3 0.0727169
 18.325 0.0727115
 18.35 0.0727062
 18.375 0.0727009
 18.4 0.0726956
 18.425 0.0726903
 18.45 0.072685
 18.475 0.0726797
 18.5 0.0726745
 18.525 0.0726693
 18.55 0.072664
 18.575 0.0726588
 18.6 0.0726537
 18.625 0.0726485
 18.65 0.0726433
 18.675 0.0726382
 18.7 0.0726331
 18.725 0.072628
 18.75 0.0726229
 18.775 0.0726178
 18.8 0.0726128
 18.825 0.0726077
 18.85 0.0726027
 18.875 0.0725977
 18.9 0.0725927
 18.925 0.0725877
 18.95 0.0725827
 18.975 0.0725777
 19 0.0725728
 19.025 0.0725679
 19.05 0.072563
 19.075 0.0725581
 19.1 0.0725532
 19.125 0.0725483
 19.15 0.0725435
 19.175 0.0725386
 19.2 0.0725338
 19.225 0.072529
 19.25 0.0725242
 19.275 0.0725194
 19.3 0.0725146
 19.325 0.0725099
 19.35 0.0725051
 19.375 0.0725004
 19.4 0.0724957
 19.425 0.072491
 19.45 0.0724863
 19.475 0.0724816
 19.5 0.072477
 19.525 0.0724723
 19.55 0.0724677
 19.575 0.0724631
 19.6 0.0724585
 19.625 0.0724539
 19.65 0.0724493
 19.675 0.0724447
 19.7 0.0724402
 19.725 0.0724356
 19.75 0.0724311
 19.775 0.0724266
 19.8 0.0724221
 19.825 0.0724176
 19.85 0.0724131
 19.875 0.0724086
 19.9 0.0724042
 19.925 0.0723998
 19.95 0.0723953
 19.975 0.0723909
 20 0.0723865
 20.025 0.0723821
 20.05 0.0723778
 20.075 0.0723734
 20.1 0.072369
 20.125 0.0723647
 20.15 0.0723604
 20.175 0.0723561
 20.2 0.0723518
 20.225 0.0723475
 20.25 0.0723432
 20.275 0.0723389
 20.3 0.0723347
 20.325 0.0723305
 20.35 0.0723262
 20.375 0.072322
 20.4 0.0723178
 20.425 0.0723136
 20.45 0.0723094
 20.475 0.0723053
 20.5 0.0723011
 20.525 0.072297
 20.55 0.0722928
 20.575 0.0722887
 20.6 0.0722846
 20.625 0.0722805
 20.65 0.0722764
 20.675 0.0722723
 20.7 0.0722683
 20.725 0.0722642
 20.75 0.0722602
 20.775 0.0722562
 20.8 0.0722521
 20.825 0.0722481
 20.85 0.0722441
 20.875 0.0722402
 20.9 0.0722362
 20.925 0.0722322
 20.95 0.0722283
 20.975 0.0722243
 21 0.0722204
 21.025 0.0722165
 21.05 0.0722126
 21.075 0.0722087
 21.1 0.0722048
 21.125 0.0722009
 21.15 0.0721971
 21.175 0.0721932
 21.2 0.0721894
 21.225 0.0721855
 21.25 0.0721817
 21.275 0.0721779
 21.3 0.0721741
 21.325 0.0721703
 21.35 0.0721665
 21.375 0.0721628
 21.4 0.072159
 21.425 0.0721553
 21.45 0.0721515
 21.475 0.0721478
 21.5 0.0721441
 21.525 0.0721404
 21.55 0.0721367
 21.575 0.072133
 21.6 0.0721293
 21.625 0.0721257
 21.65 0.072122
 21.675 0.0721184
 21.7 0.0721147
 21.725 0.0721111
 21.75 0.0721075
 21.775 0.0721039
 21.8 0.0721003
 21.825 0.0720967
 21.85 0.0720931
 21.875 0.0720896
 21.9 0.072086
 21.925 0.0720825
 21.95 0.0720789
 21.975 0.0720754
 22 0.0720719
 22.025 0.0720684
 22.05 0.0720649
 22.075 0.0720614
 22.1 0.0720579
 22.125 0.0720545
 22.15 0.072051
 22.175 0.0720476
 22.2 0.0720441
 22.225 0.0720407
 22.25 0.0720373
 22.275 0.0720339
 22.3 0.0720305
 22.325 0.0720271
 22.35 0.0720237
 22.375 0.0720203
 22.4 0.0720169
 22.425 0.0720136
 22.45 0.0720102
 22.475 0.0720069
 22.5 0.0720036
 22.525 0.0720003
 22.55 0.071997
 22.575 0.0719936
 22.6 0.0719904
 22.625 0.0719871
 22.65 0.0719838
 22.675 0.0719805
 22.7 0.0719773
 22.725 0.071974
 22.75 0.0719708
 22.775 0.0719676
 22.8 0.0719643
 22.825 0.0719611
 22.85 0.0719579
 22.875 0.0719547
 22.9 0.0719516
 22.925 0.0719484
 22.95 0.0719452
 22.975 0.0719421
 23 0.0719389
 23.025 0.0719358
 23.05 0.0719326
 23.075 0.0719295
 23.1 0.0719264
 23.125 0.0719233
 23.15 0.0719202
 23.175 0.0719171
 23.2 0.071914
 23.225 0.0719109
 23.25 0.0719079
 23.275 0.0719048
 23.3 0.0719018
 23.325 0.0718987
 23.35 0.0718957
 23.375 0.0718927
 23.4 0.0718896
 23.425 0.0718866
 23.45 0.0718836
 23.475 0.0718806
 23.5 0.0718777
 23.525 0.0718747
 23.55 0.0718717
 23.575 0.0718688
 23.6 0.0718658
 23.625 0.0718629
 23.65 0.0718599
 23.675 0.071857
 23.7 0.0718541
 23.725 0.0718512
 23.75 0.0718483
 23.775 0.0718454
 23.8 0.0718425
 23.825 0.0718396
 23.85 0.0718367
 23.875 0.0718339
 23.9 0.071831
 23.925 0.0718281
 23.95 0.0718253
 23.975 0.0718225
 24 0.0718196
 24.025 0.0718168
 24.05 0.071814
 24.075 0.0718112
 24.1 0.0718084
 24.125 0.0718056
 24.15 0.0718028
 24.175 0.0718001
 24.2 0.0717973
 24.225 0.0717945
 24.25 0.0717918
 24.275 0.0717891
 24.3 0.0717863
 24.325 0.0717836
 24.35 0.0717809
 24.375 0.0717781
 24.4 0.0717754
 24.425 0.0717727
 24.45 0.0717701
 24.475 0.0717674
 24.5 0.0717647
 24.525 0.071762
 24.55 0.0717594
 24.575 0.0717567
 24.6 0.071754
 24.625 0.0717514
 24.65 0.0717488
 24.675 0.0717461
 24.7 0.0717435
 24.725 0.0717409
 24.75 0.0717383
 24.775 0.0717357
 24.8 0.0717331
 24.825 0.0717305
 24.85 0.0717279
 24.875 0.0717254
 24.9 0.0717228
 24.925 0.0717202
 24.95 0.0717177
 24.975 0.0717152
 25 0.0717126
 25.025 0.0717101
 25.05 0.0717076
 25.075 0.071705
 25.1 0.0717025
 25.125 0.0717
 25.15 0.0716975
 25.175 0.071695
 25.2 0.0716926
 25.225 0.0716901
 25.25 0.0716876
 25.275 0.0716851
 25.3 0.0716827
 25.325 0.0716802
 25.35 0.0716778
 25.375 0.0716754
 25.4 0.0716729
 25.425 0.0716705
 25.45 0.0716681
 25.475 0.0716657
 25.5 0.0716633
 25.525 0.0716609
 25.55 0.0716585
 25.575 0.0716561
 25.6 0.0716537
 25.625 0.0716513
 25.65 0.071649
 25.675 0.0716466
 25.7 0.0716443
 25.725 0.0716419
 25.75 0.0716396
 25.775 0.0716372
 25.8 0.0716349
 25.825 0.0716326
 25.85 0.0716303
 25.875 0.071628
 25.9 0.0716257
 25.925 0.0716234
 25.95 0.0716211
 25.975 0.0716188
 26 0.0716165
 26.025 0.0716142
 26.05 0.071612
 26.075 0.0716097
 26.1 0.0716074
 26.125 0.0716052
 26.15 0.071603
 26.175 0.0716007
 26.2 0.0715985
 26.225 0.0715963
 26.25 0.071594
 26.275 0.0715918
 26.3 0.0715896
 26.325 0.0715874
 26.35 0.0715852
 26.375 0.071583
 26.4 0.0715809
 26.425 0.0715787
 26.45 0.0715765
 26.475 0.0715743
 26.5 0.0715722
 26.525 0.07157
 26.55 0.0715679
 26.575 0.0715657
 26.6 0.0715636
 26.625 0.0715615
 26.65 0.0715593
 26.675 0.0715572
 26.7 0.0715551
 26.725 0.071553
 26.75 0.0715509
 26.775 0.0715488
 26.8 0.0715467
 26.825 0.0715446
 26.85 0.0715425
 26.875 0.0715405
 26.9 0.0715384
 26.925 0.0715363
 26.95 0.0715343
 26.975 0.0715322
 27 0.0715302
 27.025 0.0715281
 27.05 0.0715261
 27.075 0.0715241
 27.1 0.071522
 27.125 0.07152
 27.15 0.071518
 27.175 0.071516
 27.2 0.071514
 27.225 0.071512
 27.25 0.07151
 27.275 0.071508
 27.3 0.071506
 27.325 0.071504
 27.35 0.0715021
 27.375 0.0715001
 27.4 0.0714981
 27.425 0.0714962
 27.45 0.0714942
 27.475 0.0714923
 27.5 0.0714903
 27.525 0.0714884
 27.55 0.0714865
 27.575 0.0714845
 27.6 0.0714826
 27.625 0.0714807
 27.65 0.0714788
 27.675 0.0714769
 27.7 0.071475
 27.725 0.0714731
 27.75 0.0714712
 27.775 0.0714693
 27.8 0.0714674
 27.825 0.0714656
 27.85 0.0714637
 27.875 0.0714618
 27.9 0.07146
 27.925 0.0714581
 27.95 0.0714563
 27.975 0.0714544
 28 0.0714526
 28.025 0.0714507
 28.05 0.0714489
 28.075 0.0714471
 28.1 0.0714453
 28.125 0.0714434
 28.15 0.0714416
 28.175 0.0714398
 28.2 0.071438
 28.225 0.0714362
 28.25 0.0714344
 28.275 0.0714327
 28.3 0.0714309
 28.325 0.0714291
 28.35 0.0714273
 28.375 0.0714256
 28.4 0.0714238
 28.425 0.071422
 28.45 0.0714203
 28.475 0.0714185
 28.5 0.0714168
 28.525 0.071415
 28.55 0.0714133
 28.575 0.0714116
 28.6 0.0714098
 28.625 0.0714081
 28.65 0.0714064
 28.675 0.0714047
 28.7 0.071403
 28.725 0.0714013
 28.75 0.0713996
 28.775 0.0713979
 28.8 0.0713962
 28.825 0.0713945
 28.85 0.0713928
 28.875 0.0713912
 28.9 0.0713895
 28.925 0.0713878
 28.95 0.0713862
 28.975 0.0713845
 29 0.0713828
 29.025 0.0713812
 29.05 0.0713795
 29.075 0.0713779
 29.1 0.0713763
 29.125 0.0713746
 29.15 0.071373
 29.175 0.0713714
 29.2 0.0713698
 29.225 0.0713682
 29.25 0.0713665
 29.275 0.0713649
 29.3 0.0713633
 29.325 0.0713617
 29.35 0.0713601
 29.375 0.0713585
 29.4 0.071357
 29.425 0.0713554
 29.45 0.0713538
 29.475 0.0713522
 29.5 0.0713507
 29.525 0.0713491
 29.55 0.0713475
 29.575 0.071346
 29.6 0.0713444
 29.625 0.0713429
 29.65 0.0713413
 29.675 0.0713398
 29.7 0.0713383
 29.725 0.0713367
 29.75 0.0713352
 29.775 0.0713337
 29.8 0.0713322
 29.825 0.0713307
 29.85 0.0713291
 29.875 0.0713276
 29.9 0.0713261
 29.925 0.0713246
 29.95 0.0713231
 29.975 0.0713216
 30 0.0713202
 30.025 0.0713187
 30.05 0.0713172
 30.075 0.0713157
 30.1 0.0713142
 30.125 0.0713128
 30.15 0.0713113
 30.175 0.0713099
 30.2 0.0713084
 30.225 0.071307
 30.25 0.0713055
 30.275 0.0713041
 30.3 0.0713026
 30.325 0.0713012
 30.35 0.0712997
 30.375 0.0712983
 30.4 0.0712969
 30.425 0.0712955
 30.45 0.0712941
 30.475 0.0712926
 30.5 0.0712912
 30.525 0.0712898
 30.55 0.0712884
 30.575 0.071287
 30.6 0.0712856
 30.625 0.0712842
 30.65 0.0712829
 30.675 0.0712815
 30.7 0.0712801
 30.725 0.0712787
 30.75 0.0712773
 30.775 0.071276
 30.8 0.0712746
 30.825 0.0712732
 30.85 0.0712719
 30.875 0.0712705
 30.9 0.0712692
 30.925 0.0712678
 30.95 0.0712665
 30.975 0.0712651
 31 0.0712638
 31.025 0.0712625
 31.05 0.0712611
 31.075 0.0712598
 31.1 0.0712585
 31.125 0.0712572
 31.15 0.0712559
 31.175 0.0712545
 31.2 0.0712532
 31.225 0.0712519
 31.25 0.0712506
 31.275 0.0712493
 31.3 0.071248
 31.325 0.0712467
 31.35 0.0712455
 31.375 0.0712442
 31.4 0.0712429
 31.425 0.0712416
 31.45 0.0712403
 31.475 0.0712391
 31.5 0.0712378
 31.525 0.0712365
 31.55 0.0712353
 31.575 0.071234
 31.6 0.0712328
 31.625 0.0712315
 31.65 0.0712303
 31.675 0.071229
 31.7 0.0712278
 31.725 0.0712265
 31.75 0.0712253
 31.775 0.0712241
 31.8 0.0712229
 31.825 0.0712216
 31.85 0.0712204
 31.875 0.0712192
 31.9 0.071218
 31.925 0.0712168
 31.95 0.0712156
 31.975 0.0712143
 32 0.0712131
 32.025 0.0712119
 32.05 0.0712108
 32.075 0.0712096
 32.1 0.0712084
 32.125 0.0712072
 32.15 0.071206
 32.175 0.0712048
 32.2 0.0712036
 32.225 0.0712025
 32.25 0.0712013
 32.275 0.0712001
 32.3 0.071199
 32.325 0.0711978
 32.35 0.0711967
 32.375 0.0711955
 32.4 0.0711943
 32.425 0.0711932
 32.45 0.0711921
 32.475 0.0711909
 32.5 0.0711898
 32.525 0.0711886
 32.55 0.0711875
 32.575 0.0711864
 32.6 0.0711852
 32.625 0.0711841
 32.65 0.071183
 32.675 0.0711819
 32.7 0.0711808
 32.725 0.0711796
 32.75 0.0711785
 32.775 0.0711774
 32.8 0.0711763
 32.825 0.0711752
 32.85 0.0711741
 32.875 0.071173
 32.9 0.0711719
 32.925 0.0711709
 32.95 0.0711698
 32.975 0.0711687
 33 0.0711676
 33.025 0.0711665
 33.05 0.0711655
 33.075 0.0711644
 33.1 0.0711633
 33.125 0.0711622
 33.15 0.0711612
 33.175 0.0711601
 33.2 0.0711591
 33.225 0.071158
 33.25 0.071157
 33.275 0.0711559
 33.3 0.0711549
 33.325 0.0711538
 33.35 0.0711528
 33.375 0.0711517
 33.4 0.0711507
 33.425 0.0711497
 33.45 0.0711486
 33.475 0.0711476
 33.5 0.0711466
 33.525 0.0711456
 33.55 0.0711445
 33.575 0.0711435
 33.6 0.0711425
 33.625 0.0711415
 33.65 0.0711405
 33.675 0.0711395
 33.7 0.0711385
 33.725 0.0711375
 33.75 0.0711365
 33.775 0.0711355
 33.8 0.0711345
 33.825 0.0711335
 33.85 0.0711325
 33.875 0.0711315
 33.9 0.0711306
 33.925 0.0711296
 33.95 0.0711286
 33.975 0.0711276
 34 0.0711267
 34.025 0.0711257
 34.05 0.0711247
 34.075 0.0711238
 34.1 0.0711228
 34.125 0.0711218
 34.15 0.0711209
 34.175 0.0711199
 34.2 0.071119
 34.225 0.071118
 34.25 0.0711171
 34.275 0.0711161
 34.3 0.0711152
 34.325 0.0711143
 34.35 0.0711133
 34.375 0.0711124
 34.4 0.0711115
 34.425 0.0711105
 34.45 0.0711096
 34.475 0.0711087
 34.5 0.0711078
 34.525 0.0711068
 34.55 0.0711059
 34.575 0.071105
 34.6 0.0711041
 34.625 0.0711032
 34.65 0.0711023
 34.675 0.0711014
 34.7 0.0711005
 34.725 0.0710996
 34.75 0.0710987
 34.775 0.0710978
 34.8 0.0710969
 34.825 0.071096
 34.85 0.0710951
 34.875 0.0710942
 34.9 0.0710934
 34.925 0.0710925
 34.95 0.0710916
 34.975 0.0710907
 35 0.0710899
 35.025 0.071089
 35.05 0.0710881
 35.075 0.0710872
 35.1 0.0710864
 35.125 0.0710855
 35.15 0.0710847
 35.175 0.0710838
 35.2 0.071083
 35.225 0.0710821
 35.25 0.0710812
 35.275 0.0710804
 35.3 0.0710796
 35.325 0.0710787
 35.35 0.0710779
 35.375 0.071077
 35.4 0.0710762
 35.425 0.0710754
 35.45 0.0710745
 35.475 0.0710737
 35.5 0.0710729
 35.525 0.071072
 35.55 0.0710712
 35.575 0.0710704
 35.6 0.0710696
 35.625 0.0710688
 35.65 0.0710679
 35.675 0.0710671
 35.7 0.0710663
 35.725 0.0710655
 35.75 0.0710647
 35.775 0.0710639
 35.8 0.0710631
 35.825 0.0710623
 35.85 0.0710615
 35.875 0.0710607
 35.9 0.0710599
 35.925 0.0710591
 35.95 0.0710583
 35.975 0.0710576
 36 0.0710568
 36.025 0.071056
 36.05 0.0710552
 36.075 0.0710544
 36.1 0.0710536
 36.125 0.0710529
 36.15 0.0710521
 36.175 0.0710513
 36.2 0.0710506
 36.225 0.0710498
 36.25 0.071049
 36.275 0.0710483
 36.3 0.0710475
 36.325 0.0710468
 36.35 0.071046
 36.375 0.0710452
 36.4 0.0710445
 36.425 0.0710437
 36.45 0.071043
 36.475 0.0710422
 36.5 0.0710415
 36.525 0.0710408
 36.55 0.07104
 36.575 0.0710393
 36.6 0.0710385
 36.625 0.0710378
 36.65 0.0710371
 36.675 0.0710363
 36.7 0.0710356
 36.725 0.0710349
 36.75 0.0710342
 36.775 0.0710334
 36.8 0.0710327
 36.825 0.071032
 36.85 0.0710313
 36.875 0.0710306
 36.9 0.0710299
 36.925 0.0710291
 36.95 0.0710284
 36.975 0.0710277
 37 0.071027
 37.025 0.0710263
 37.05 0.0710256
 37.075 0.0710249
 37.1 0.0710242
 37.125 0.0710235
 37.15 0.0710228
 37.175 0.0710221
 37.2 0.0710214
 37.225 0.0710208
 37.25 0.0710201
 37.275 0.0710194
 37.3 0.0710187
 37.325 0.071018
 37.35 0.0710173
 37.375 0.0710167
 37.4 0.071016
 37.425 0.0710153
 37.45 0.0710146
 37.475 0.071014
 37.5 0.0710133
 37.525 0.0710126
 37.55 0.071012
 37.575 0.0710113
 37.6 0.0710106
 37.625 0.07101
 37.65 0.0710093
 37.675 0.0710087
 37.7 0.071008
 37.725 0.0710074
 37.75 0.0710067
 37.775 0.0710061
 37.8 0.0710054
 37.825 0.0710048
 37.85 0.0710041
 37.875 0.0710035
 37.9 0.0710028
 37.925 0.0710022
 37.95 0.0710016
 37.975 0.0710009
 38 0.0710003
 38.025 0.0709997
 38.05 0.070999
 38.075 0.0709984
 38.1 0.0709978
 38.125 0.0709971
 38.15 0.0709965
 38.175 0.0709959
 38.2 0.0709953
 38.225 0.0709947
 38.25 0.070994
 38.275 0.0709934
 38.3 0.0709928
 38.325 0.0709922
 38.35 0.0709916
 38.375 0.070991
 38.4 0.0709904
 38.425 0.0709898
 38.45 0.0709892
 38.475 0.0709886
 38.5 0.070988
 38.525 0.0709874
 38.55 0.0709868
 38.575 0.0709862
 38.6 0.0709856
 38.625 0.070985
 38.65 0.0709844
 38.675 0.0709838
 38.7 0.0709832
 38.725 0.0709826
 38.75 0.070982
 38.775 0.0709815
 38.8 0.0709809
 38.825 0.0709803
 38.85 0.0709797
 38.875 0.0709791
 38.9 0.0709786
 38.925 0.070978
 38.95 0.0709774
 38.975 0.0709768
 39 0.0709763
 39.025 0.0709757
 39.05 0.0709751
 39.075 0.0709746
 39.1 0.070974
 39.125 0.0709734
 39.15 0.0709729
 39.175 0.0709723
 39.2 0.0709718
 39.225 0.0709712
 39.25 0.0709707
 39.275 0.0709701
 39.3 0.0709695
 39.325 0.070969
 39.35 0.0709684
 39.375 0.0709679
 39.4 0.0709674
 39.425 0.0709668
 39.45 0.0709663
 39.475 0.0709657
 39.5 0.0709652
 39.525 0.0709646
 39.55 0.0709641
 39.575 0.0709636
 39.6 0.070963
 39.625 0.0709625
 39.65 0.070962
 39.675 0.0709614
 39.7 0.0709609
 39.725 0.0709604
 39.75 0.0709599
 39.775 0.0709593
 39.8 0.0709588
 39.825 0.0709583
 39.85 0.0709578
 39.875 0.0709573
 39.9 0.0709567
 39.925 0.0709562
 39.95 0.0709557
 39.975 0.0709552
 40 0.0709547
 40.025 0.0709542
 40.05 0.0709537
 40.075 0.0709531
 40.1 0.0709526
 40.125 0.0709521
 40.15 0.0709516
 40.175 0.0709511
 40.2 0.0709506
 40.225 0.0709501
 40.25 0.0709496
 40.275 0.0709491
 40.3 0.0709486
 40.325 0.0709481
 40.35 0.0709476
 40.375 0.0709472
 40.4 0.0709467
 40.425 0.0709462
 40.45 0.0709457
 40.475 0.0709452
 40.5 0.0709447
 40.525 0.0709442
 40.55 0.0709437
 40.575 0.0709433
 40.6 0.0709428
 40.625 0.0709423
 40.65 0.0709418
 40.675 0.0709414
 40.7 0.0709409
 40.725 0.0709404
 40.75 0.0709399
 40.775 0.0709395
 40.8 0.070939
 40.825 0.0709385
 40.85 0.0709381
 40.875 0.0709376
 40.9 0.0709371
 40.925 0.0709367
 40.95 0.0709362
 40.975 0.0709357
 41 0.0709353
 41.025 0.0709348
 41.05 0.0709344
 41.075 0.0709339
 41.1 0.0709334
 41.125 0.070933
 41.15 0.0709325
 41.175 0.0709321
 41.2 0.0709316
 41.225 0.0709312
 41.25 0.0709307
 41.275 0.0709303
 41.3 0.0709298
 41.325 0.0709294
 41.35 0.070929
 41.375 0.0709285
 41.4 0.0709281
 41.425 0.0709276
 41.45 0.0709272
 41.475 0.0709268
 41.5 0.0709263
 41.525 0.0709259
 41.55 0.0709255
 41.575 0.070925
 41.6 0.0709246
 41.625 0.0709242
 41.65 0.0709237
 41.675 0.0709233
 41.7 0.0709229
 41.725 0.0709225
 41.75 0.070922
 41.775 0.0709216
 41.8 0.0709212
 41.825 0.0709208
 41.85 0.0709203
 41.875 0.0709199
 41.9 0.0709195
 41.925 0.0709191
 41.95 0.0709187
 41.975 0.0709183
 42 0.0709178
 42.025 0.0709174
 42.05 0.070917
 42.075 0.0709166
 42.1 0.0709162
 42.125 0.0709158
 42.15 0.0709154
 42.175 0.070915
 42.2 0.0709146
 42.225 0.0709142
 42.25 0.0709138
 42.275 0.0709134
 42.3 0.070913
 42.325 0.0709126
 42.35 0.0709122
 42.375 0.0709118
 42.4 0.0709114
 42.425 0.070911
 42.45 0.0709106
 42.475 0.0709102
 42.5 0.0709098
 42.525 0.0709094
 42.55 0.070909
 42.575 0.0709086
 42.6 0.0709082
 42.625 0.0709079
 42.65 0.0709075
 42.675 0.0709071
 42.7 0.0709067
 42.725 0.0709063
 42.75 0.0709059
 42.775 0.0709056
 42.8 0.0709052
 42.825 0.0709048
 42.85 0.0709044
 42.875 0.070904
 42.9 0.0709037
 42.925 0.0709033
 42.95 0.0709029
 42.975 0.0709026
 43 0.0709022
 43.025 0.0709018
 43.05 0.0709014
 43.075 0.0709011
 43.1 0.0709007
 43.125 0.0709003
 43.15 0.0709
 43.175 0.0708996
 43.2 0.0708992
 43.225 0.0708989
 43.25 0.0708985
 43.275 0.0708982
 43.3 0.0708978
 43.325 0.0708974
 43.35 0.0708971
 43.375 0.0708967
 43.4 0.0708964
 43.425 0.070896
 43.45 0.0708957
 43.475 0.0708953
 43.5 0.070895
 43.525 0.0708946
 43.55 0.0708943
 43.575 0.0708939
 43.6 0.0708936
 43.625 0.0708932
 43.65 0.0708929
 43.675 0.0708925
 43.7 0.0708922
 43.725 0.0708918
 43.75 0.0708915
 43.775 0.0708912
 43.8 0.0708908
 43.825 0.0708905
 43.85 0.0708901
 43.875 0.0708898
 43.9 0.0708895
 43.925 0.0708891
 43.95 0.0708888
 43.975 0.0708884
 44 0.0708881
 44.025 0.0708878
 44.05 0.0708875
 44.075 0.0708871
 44.1 0.0708868
 44.125 0.0708865
 44.15 0.0708861
 44.175 0.0708858
 44.2 0.0708855
 44.225 0.0708852
 44.25 0.0708848
 44.275 0.0708845
 44.3 0.0708842
 44.325 0.0708839
 44.35 0.0708835
 44.375 0.0708832
 44.4 0.0708829
 44.425 0.0708826
 44.45 0.0708823
 44.475 0.0708819
 44.5 0.0708816
 44.525 0.0708813
 44.55 0.070881
 44.575 0.0708807
 44.6 0.0708804
 44.625 0.0708801
 44.65 0.0708798
 44.675 0.0708794
 44.7 0.0708791
 44.725 0.0708788
 44.75 0.0708785
 44.775 0.0708782
 44.8 0.0708779
 44.825 0.0708776
 44.85 0.0708773
 44.875 0.070877
 44.9 0.0708767
 44.925 0.0708764
 44.95 0.0708761
 44.975 0.0708758
 45 0.0708755
 45.025 0.0708752
 45.05 0.0708749
 45.075 0.0708746
 45.1 0.0708743
 45.125 0.070874
 45.15 0.0708737
 45.175 0.0708734
 45.2 0.0708731
 45.225 0.0708728
 45.25 0.0708725
 45.275 0.0708722
 45.3 0.0708719
 45.325 0.0708717
 45.35 0.0708714
 45.375 0.0708711
 45.4 0.0708708
 45.425 0.0708705
 45.45 0.0708702
 45.475 0.0708699
 45.5 0.0708697
 45.525 0.0708694
 45.55 0.0708691
 45.575 0.0708688
 45.6 0.0708685
 45.625 0.0708682
 45.65 0.070868
 45.675 0.0708677
 45.7 0.0708674
 45.725 0.0708671
 45.75 0.0708669
 45.775 0.0708666
 45.8 0.0708663
 45.825 0.070866
 45.85 0.0708658
 45.875 0.0708655
 45.9 0.0708652
 45.925 0.0708649
 45.95 0.0708647
 45.975 0.0708644
 46 0.0708641
 46.025 0.0708639
 46.05 0.0708636
 46.075 0.0708633
 46.1 0.0708631
 46.125 0.0708628
 46.15 0.0708625
 46.175 0.0708623
 46.2 0.070862
 46.225 0.0708617
 46.25 0.0708615
 46.275 0.0708612
 46.3 0.070861
 46.325 0.0708607
 46.35 0.0708604
 46.375 0.0708602
 46.4 0.0708599
 46.425 0.0708597
 46.45 0.0708594
 46.475 0.0708592
 46.5 0.0708589
 46.525 0.0708587
 46.55 0.0708584
 46.575 0.0708581
 46.6 0.0708579
 46.625 0.0708576
 46.65 0.0708574
 46.675 0.0708571
 46.7 0.0708569
 46.725 0.0708566
 46.75 0.0708564
 46.775 0.0708562
 46.8 0.0708559
 46.825 0.0708557
 46.85 0.0708554
 46.875 0.0708552
 46.9 0.0708549
 46.925 0.0708547
 46.95 0.0708544
 46.975 0.0708542
 47 0.070854
 47.025 0.0708537
 47.05 0.0708535
 47.075 0.0708532
 47.1 0.070853
 47.125 0.0708528
 47.15 0.0708525
 47.175 0.0708523
 47.2 0.070852
 47.225 0.0708518
 47.25 0.0708516
 47.275 0.0708513
 47.3 0.0708511
 47.325 0.0708509
 47.35 0.0708506
 47.375 0.0708504
 47.4 0.0708502
 47.425 0.0708499
 47.45 0.0708497
 47.475 0.0708495
 47.5 0.0708493
 47.525 0.070849
 47.55 0.0708488
 47.575 0.0708486
 47.6 0.0708483
 47.625 0.0708481
 47.65 0.0708479
 47.675 0.0708477
 47.7 0.0708475
 47.725 0.0708472
 47.75 0.070847
 47.775 0.0708468
 47.8 0.0708466
 47.825 0.0708463
 47.85 0.0708461
 47.875 0.0708459
 47.9 0.0708457
 47.925 0.0708455
 47.95 0.0708452
 47.975 0.070845
 48 0.0708448
 48.025 0.0708446
 48.05 0.0708444
 48.075 0.0708442
 48.1 0.070844
 48.125 0.0708437
 48.15 0.0708435
 48.175 0.0708433
 48.2 0.0708431
 48.225 0.0708429
 48.25 0.0708427
 48.275 0.0708425
 48.3 0.0708423
 48.325 0.070842
 48.35 0.0708418
 48.375 0.0708416
 48.4 0.0708414
 48.425 0.0708412
 48.45 0.070841
 48.475 0.0708408
 48.5 0.0708406
 48.525 0.0708404
 48.55 0.0708402
 48.575 0.07084
 48.6 0.0708398
 48.625 0.0708396
 48.65 0.0708394
 48.675 0.0708392
 48.7 0.070839
 48.725 0.0708388
 48.75 0.0708386
 48.775 0.0708384
 48.8 0.0708382
 48.825 0.070838
 48.85 0.0708378
 48.875 0.0708376
 48.9 0.0708374
 48.925 0.0708372
 48.95 0.070837
 48.975 0.0708368
 49 0.0708366
 49.025 0.0708364
 49.05 0.0708362
 49.075 0.070836
 49.1 0.0708358
 49.125 0.0708356
 49.15 0.0708355
 49.175 0.0708353
 49.2 0.0708351
 49.225 0.0708349
 49.25 0.0708347
 49.275 0.0708345
 49.3 0.0708343
 49.325 0.0708341
 49.35 0.0708339
 49.375 0.0708338
 49.4 0.0708336
 49.425 0.0708334
 49.45 0.0708332
 49.475 0.070833
 49.5 0.0708328
 49.525 0.0708326
 49.55 0.0708325
 49.575 0.0708323
 49.6 0.0708321
 49.625 0.0708319
 49.65 0.0708317
 49.675 0.0708315
 49.7 0.0708314
 49.725 0.0708312
 49.75 0.070831
 49.775 0.0708308
 49.8 0.0708307
 49.825 0.0708305
 49.85 0.0708303
 49.875 0.0708301
 49.9 0.0708299
 49.925 0.0708298
 49.95 0.0708296
 49.975 0.0708294
 50 0.0708292
 50.025 0.0708291
 50.05 0.0708289
 50.075 0.0708287
 50.1 0.0708286
 50.125 0.0708284
 50.15 0.0708282
 50.175 0.070828
 50.2 0.0708279
 50.225 0.0708277
 50.25 0.0708275
 50.275 0.0708274
 50.3 0.0708272
 50.325 0.070827
 50.35 0.0708269
 50.375 0.0708267
 50.4 0.0708265
 50.425 0.0708263
 50.45 0.0708262
 50.475 0.070826
 50.5 0.0708259
 50.525 0.0708257
 50.55 0.0708255
 50.575 0.0708254
 50.6 0.0708252
 50.625 0.070825
 50.65 0.0708249
 50.675 0.0708247
 50.7 0.0708245
 50.725 0.0708244
 50.75 0.0708242
 50.775 0.0708241
 50.8 0.0708239
 50.825 0.0708237
 50.85 0.0708236
 50.875 0.0708234
 50.9 0.0708233
 50.925 0.0708231
 50.95 0.070823
 50.975 0.0708228
 51 0.0708226
 51.025 0.0708225
 51.05 0.0708223
 51.075 0.0708222
 51.1 0.070822
 51.125 0.0708219
 51.15 0.0708217
 51.175 0.0708216
 51.2 0.0708214
 51.225 0.0708213
 51.25 0.0708211
 51.275 0.0708209
 51.3 0.0708208
 51.325 0.0708206
 51.35 0.0708205
 51.375 0.0708203
 51.4 0.0708202
 51.425 0.07082
 51.45 0.0708199
 51.475 0.0708197
 51.5 0.0708196
 51.525 0.0708195
 51.55 0.0708193
 51.575 0.0708192
 51.6 0.070819
 51.625 0.0708189
 51.65 0.0708187
 51.675 0.0708186
 51.7 0.0708184
 51.725 0.0708183
 51.75 0.0708181
 51.775 0.070818
 51.8 0.0708179
 51.825 0.0708177
 51.85 0.0708176
 51.875 0.0708174
 51.9 0.0708173
 51.925 0.0708171
 51.95 0.070817
 51.975 0.0708169
 52 0.0708167
 52.025 0.0708166
 52.05 0.0708164
 52.075 0.0708163
 52.1 0.0708162
 52.125 0.070816
 52.15 0.0708159
 52.175 0.0708157
 52.2 0.0708156
 52.225 0.0708155
 52.25 0.0708153
 52.275 0.0708152
 52.3 0.0708151
 52.325 0.0708149
 52.35 0.0708148
 52.375 0.0708147
 52.4 0.0708145
 52.425 0.0708144
 52.45 0.0708143
 52.475 0.0708141
 52.5 0.070814
 52.525 0.0708139
 52.55 0.0708137
 52.575 0.0708136
 52.6 0.0708135
 52.625 0.0708133
 52.65 0.0708132
 52.675 0.0708131
 52.7 0.0708129
 52.725 0.0708128
 52.75 0.0708127
 52.775 0.0708126
 52.8 0.0708124
 52.825 0.0708123
 52.85 0.0708122
 52.875 0.070812
 52.9 0.0708119
 52.925 0.0708118
 52.95 0.0708117
 52.975 0.0708115
 53 0.0708114
 53.025 0.0708113
 53.05 0.0708112
 53.075 0.070811
 53.1 0.0708109
 53.125 0.0708108
 53.15 0.0708107
 53.175 0.0708105
 53.2 0.0708104
 53.225 0.0708103
 53.25 0.0708102
 53.275 0.07081
 53.3 0.0708099
 53.325 0.0708098
 53.35 0.0708097
 53.375 0.0708096
 53.4 0.0708094
 53.425 0.0708093
 53.45 0.0708092
 53.475 0.0708091
 53.5 0.070809
 53.525 0.0708088
 53.55 0.0708087
 53.575 0.0708086
 53.6 0.0708085
 53.625 0.0708084
 53.65 0.0708083
 53.675 0.0708081
 53.7 0.070808
 53.725 0.0708079
 53.75 0.0708078
 53.775 0.0708077
 53.8 0.0708076
 53.825 0.0708074
 53.85 0.0708073
 53.875 0.0708072
 53.9 0.0708071
 53.925 0.070807
 53.95 0.0708069
 53.975 0.0708068
 54 0.0708067
 54.025 0.0708065
 54.05 0.0708064
 54.075 0.0708063
 54.1 0.0708062
 54.125 0.0708061
 54.15 0.070806
 54.175 0.0708059
 54.2 0.0708058
 54.225 0.0708057
 54.25 0.0708055
 54.275 0.0708054
 54.3 0.0708053
 54.325 0.0708052
 54.35 0.0708051
 54.375 0.070805
 54.4 0.0708049
 54.425 0.0708048
 54.45 0.0708047
 54.475 0.0708046
 54.5 0.0708045
 54.525 0.0708044
 54.55 0.0708042
 54.575 0.0708041
 54.6 0.070804
 54.625 0.0708039
 54.65 0.0708038
 54.675 0.0708037
 54.7 0.0708036
 54.725 0.0708035
 54.75 0.0708034
 54.775 0.0708033
 54.8 0.0708032
 54.825 0.0708031
 54.85 0.070803
 54.875 0.0708029
 54.9 0.0708028
 54.925 0.0708027
 54.95 0.0708026
 54.975 0.0708025
 55 0.0708024
 55.025 0.0708023
 55.05 0.0708022
 55.075 0.0708021
 55.1 0.070802
 55.125 0.0708019
 55.15 0.0708018
 55.175 0.0708017
 55.2 0.0708016
 55.225 0.0708015
 55.25 0.0708014
 55.275 0.0708013
 55.3 0.0708012
 55.325 0.0708011
 55.35 0.070801
 55.375 0.0708009
 55.4 0.0708008
 55.425 0.0708007
 55.45 0.0708006
 55.475 0.0708005
 55.5 0.0708004
 55.525 0.0708003
 55.55 0.0708002
 55.575 0.0708001
 55.6 0.0708
 55.625 0.0708
 55.65 0.0707999
 55.675 0.0707998
 55.7 0.0707997
 55.725 0.0707996
 55.75 0.0707995
 55.775 0.0707994
 55.8 0.0707993
 55.825 0.0707992
 55.85 0.0707991
 55.875 0.070799
 55.9 0.0707989
 55.925 0.0707988
 55.95 0.0707987
 55.975 0.0707987
 56 0.0707986
 56.025 0.0707985
 56.05 0.0707984
 56.075 0.0707983
 56.1 0.0707982
 56.125 0.0707981
 56.15 0.070798
 56.175 0.0707979
 56.2 0.0707979
 56.225 0.0707978
 56.25 0.0707977
 56.275 0.0707976
 56.3 0.0707975
 56.325 0.0707974
 56.35 0.0707973
 56.375 0.0707972
 56.4 0.0707972
 56.425 0.0707971
 56.45 0.070797
 56.475 0.0707969
 56.5 0.0707968
 56.525 0.0707967
 56.55 0.0707966
 56.575 0.0707966
 56.6 0.0707965
 56.625 0.0707964
 56.65 0.0707963
 56.675 0.0707962
 56.7 0.0707961
 56.725 0.0707961
 56.75 0.070796
 56.775 0.0707959
 56.8 0.0707958
 56.825 0.0707957
 56.85 0.0707956
 56.875 0.0707956
 56.9 0.0707955
 56.925 0.0707954
 56.95 0.0707953
 56.975 0.0707952
 57 0.0707952
 57.025 0.0707951
 57.05 0.070795
 57.075 0.0707949
 57.1 0.0707948
 57.125 0.0707947
 57.15 0.0707947
 57.175 0.0707946
 57.2 0.0707945
 57.225 0.0707944
 57.25 0.0707944
 57.275 0.0707943
 57.3 0.0707942
 57.325 0.0707941
 57.35 0.070794
 57.375 0.070794
 57.4 0.0707939
 57.425 0.0707938
 57.45 0.0707937
 57.475 0.0707937
 57.5 0.0707936
 57.525 0.0707935
 57.55 0.0707934
 57.575 0.0707933
 57.6 0.0707933
 57.625 0.0707932
 57.65 0.0707931
 57.675 0.070793
 57.7 0.070793
 57.725 0.0707929
 57.75 0.0707928
 57.775 0.0707927
 57.8 0.0707927
 57.825 0.0707926
 57.85 0.0707925
 57.875 0.0707925
 57.9 0.0707924
 57.925 0.0707923
 57.95 0.0707922
 57.975 0.0707922
 58 0.0707921
 58.025 0.070792
 58.05 0.0707919
 58.075 0.0707919
 58.1 0.0707918
 58.125 0.0707917
 58.15 0.0707917
 58.175 0.0707916
 58.2 0.0707915
 58.225 0.0707914
 58.25 0.0707914
 58.275 0.0707913
 58.3 0.0707912
 58.325 0.0707912
 58.35 0.0707911
 58.375 0.070791
 58.4 0.070791
 58.425 0.0707909
 58.45 0.0707908
 58.475 0.0707908
 58.5 0.0707907
 58.525 0.0707906
 58.55 0.0707905
 58.575 0.0707905
 58.6 0.0707904
 58.625 0.0707903
 58.65 0.0707903
 58.675 0.0707902
 58.7 0.0707901
 58.725 0.0707901
 58.75 0.07079
 58.775 0.0707899
 58.8 0.0707899
 58.825 0.0707898
 58.85 0.0707897
 58.875 0.0707897
 58.9 0.0707896
 58.925 0.0707895
 58.95 0.0707895
 58.975 0.0707894
 59 0.0707894
 59.025 0.0707893
 59.05 0.0707892
 59.075 0.0707892
 59.1 0.0707891
 59.125 0.070789
 59.15 0.070789
 59.175 0.0707889
 59.2 0.0707888
 59.225 0.0707888
 59.25 0.0707887
 59.275 0.0707886
 59.3 0.0707886
 59.325 0.0707885
 59.35 0.0707885
 59.375 0.0707884
 59.4 0.0707883
 59.425 0.0707883
 59.45 0.0707882
 59.475 0.0707882
 59.5 0.0707881
 59.525 0.070788
 59.55 0.070788
 59.575 0.0707879
 59.6 0.0707878
 59.625 0.0707878
 59.65 0.0707877
 59.675 0.0707877
 59.7 0.0707876
 59.725 0.0707875
 59.75 0.0707875
 59.775 0.0707874
 59.8 0.0707874
 59.825 0.0707873
 59.85 0.0707873
 59.875 0.0707872
 59.9 0.0707871
 59.925 0.0707871
 59.95 0.070787
 59.975 0.070787
 60 0.0707869
 60.025 0.0707868
 60.05 0.0707868
 60.075 0.0707867
 60.1 0.0707867
 60.125 0.0707866
 60.15 0.0707866
 60.175 0.0707865
 60.2 0.0707864
 60.225 0.0707864
 60.25 0.0707863
 60.275 0.0707863
 60.3 0.0707862
 60.325 0.0707862
 60.35 0.0707861
 60.375 0.0707861
 60.4 0.070786
 60.425 0.0707859
 60.45 0.0707859
 60.475 0.0707858
 60.5 0.0707858
 60.525 0.0707857
 60.55 0.0707857
 60.575 0.0707856
 60.6 0.0707856
 60.625 0.0707855
 60.65 0.0707854
 60.675 0.0707854
 60.7 0.0707853
 60.725 0.0707853
 60.75 0.0707852
 60.775 0.0707852
 60.8 0.0707851
 60.825 0.0707851
 60.85 0.070785
 60.875 0.070785
 60.9 0.0707849
 60.925 0.0707849
 60.95 0.0707848
 60.975 0.0707848
 61 0.0707847
 61.025 0.0707847
 61.05 0.0707846
 61.075 0.0707846
 61.1 0.0707845
 61.125 0.0707845
 61.15 0.0707844
 61.175 0.0707844
 61.2 0.0707843
 61.225 0.0707843
 61.25 0.0707842
 61.275 0.0707842
 61.3 0.0707841
 61.325 0.0707841
 61.35 0.070784
 61.375 0.070784
 61.4 0.0707839
 61.425 0.0707839
 61.45 0.0707838
 61.475 0.0707838
 61.5 0.0707837
 61.525 0.0707837
 61.55 0.0707836
 61.575 0.0707836
 61.6 0.0707835
 61.625 0.0707835
 61.65 0.0707834
 61.675 0.0707834
 61.7 0.0707833
 61.725 0.0707833
 61.75 0.0707832
 61.775 0.0707832
 61.8 0.0707831
 61.825 0.0707831
 61.85 0.070783
 61.875 0.070783
 61.9 0.0707829
 61.925 0.0707829
 61.95 0.0707828
 61.975 0.0707828
 62 0.0707828
 62.025 0.0707827
 62.05 0.0707827
 62.075 0.0707826
 62.1 0.0707826
 62.125 0.0707825
 62.15 0.0707825
 62.175 0.0707824
 62.2 0.0707824
 62.225 0.0707823
 62.25 0.0707823
 62.275 0.0707823
 62.3 0.0707822
 62.325 0.0707822
 62.35 0.0707821
 62.375 0.0707821
 62.4 0.070782
 62.425 0.070782
 62.45 0.0707819
 62.475 0.0707819
 62.5 0.0707819
 62.525 0.0707818
 62.55 0.0707818
 62.575 0.0707817
 62.6 0.0707817
 62.625 0.0707816
 62.65 0.0707816
 62.675 0.0707816
 62.7 0.0707815
 62.725 0.0707815
 62.75 0.0707814
 62.775 0.0707814
 62.8 0.0707813
 62.825 0.0707813
 62.85 0.0707813
 62.875 0.0707812
 62.9 0.0707812
 62.925 0.0707811
 62.95 0.0707811
 62.975 0.070781
 63 0.070781
 63.025 0.070781
 63.05 0.0707809
 63.075 0.0707809
 63.1 0.0707808
 63.125 0.0707808
 63.15 0.0707808
 63.175 0.0707807
 63.2 0.0707807
 63.225 0.0707806
 63.25 0.0707806
 63.275 0.0707806
 63.3 0.0707805
 63.325 0.0707805
 63.35 0.0707804
 63.375 0.0707804
 63.4 0.0707804
 63.425 0.0707803
 63.45 0.0707803
 63.475 0.0707802
 63.5 0.0707802
 63.525 0.0707802
 63.55 0.0707801
 63.575 0.0707801
 63.6 0.07078
 63.625 0.07078
 63.65 0.07078
 63.675 0.0707799
 63.7 0.0707799
 63.725 0.0707799
 63.75 0.0707798
 63.775 0.0707798
 63.8 0.0707797
 63.825 0.0707797
 63.85 0.0707797
 63.875 0.0707796
 63.9 0.0707796
 63.925 0.0707796
 63.95 0.0707795
 63.975 0.0707795
 64 0.0707794
 64.025 0.0707794
 64.05 0.0707794
 64.075 0.0707793
 64.1 0.0707793
 64.125 0.0707793
 64.15 0.0707792
 64.175 0.0707792
 64.2 0.0707792
 64.225 0.0707791
 64.25 0.0707791
 64.275 0.070779
 64.3 0.070779
 64.325 0.070779
 64.35 0.0707789
 64.375 0.0707789
 64.4 0.0707789
 64.425 0.0707788
 64.45 0.0707788
 64.475 0.0707788
 64.5 0.0707787
 64.525 0.0707787
 64.55 0.0707787
 64.575 0.0707786
 64.6 0.0707786
 64.625 0.0707786
 64.65 0.0707785
 64.675 0.0707785
 64.7 0.0707785
 64.725 0.0707784
 64.75 0.0707784
 64.775 0.0707784
 64.8 0.0707783
 64.825 0.0707783
 64.85 0.0707783
 64.875 0.0707782
 64.9 0.0707782
 64.925 0.0707782
 64.95 0.0707781
 64.975 0.0707781
 65 0.0707781
 65.025 0.070778
 65.05 0.070778
 65.075 0.070778
 65.1 0.0707779
 65.125 0.0707779
 65.15 0.0707779
 65.175 0.0707778
 65.2 0.0707778
 65.225 0.0707778
 65.25 0.0707777
 65.275 0.0707777
 65.3 0.0707777
 65.325 0.0707776
 65.35 0.0707776
 65.375 0.0707776
 65.4 0.0707775
 65.425 0.0707775
 65.45 0.0707775
 65.475 0.0707774
 65.5 0.0707774
 65.525 0.0707774
 65.55 0.0707774
 65.575 0.0707773
 65.6 0.0707773
 65.625 0.0707773
 65.65 0.0707772
 65.675 0.0707772
 65.7 0.0707772
 65.725 0.0707771
 65.75 0.0707771
 65.775 0.0707771
 65.8 0.070777
 65.825 0.070777
 65.85 0.070777
 65.875 0.070777
 65.9 0.0707769
 65.925 0.0707769
 65.95 0.0707769
 65.975 0.0707768
 66 0.0707768
 66.025 0.0707768
 66.05 0.0707768
 66.075 0.0707767
 66.1 0.0707767
 66.125 0.0707767
 66.15 0.0707766
 66.175 0.0707766
 66.2 0.0707766
 66.225 0.0707766
 66.25 0.0707765
 66.275 0.0707765
 66.3 0.0707765
 66.325 0.0707764
 66.35 0.0707764
 66.375 0.0707764
 66.4 0.0707764
 66.425 0.0707763
 66.45 0.0707763
 66.475 0.0707763
 66.5 0.0707762
 66.525 0.0707762
 66.55 0.0707762
 66.575 0.0707762
 66.6 0.0707761
 66.625 0.0707761
 66.65 0.0707761
 66.675 0.0707761
 66.7 0.070776
 66.725 0.070776
 66.75 0.070776
 66.775 0.0707759
 66.8 0.0707759
 66.825 0.0707759
 66.85 0.0707759
 66.875 0.0707758
 66.9 0.0707758
 66.925 0.0707758
 66.95 0.0707758
 66.975 0.0707757
 67 0.0707757
 67.025 0.0707757
 67.05 0.0707757
 67.075 0.0707756
 67.1 0.0707756
 67.125 0.0707756
 67.15 0.0707756
 67.175 0.0707755
 67.2 0.0707755
 67.225 0.0707755
 67.25 0.0707754
 67.275 0.0707754
 67.3 0.0707754
 67.325 0.0707754
 67.35 0.0707753
 67.375 0.0707753
 67.4 0.0707753
 67.425 0.0707753
 67.45 0.0707752
 67.475 0.0707752
 67.5 0.0707752
 67.525 0.0707752
 67.55 0.0707751
 67.575 0.0707751
 67.6 0.0707751
 67.625 0.0707751
 67.65 0.0707751
 67.675 0.070775
 67.7 0.070775
 67.725 0.070775
 67.75 0.070775
 67.775 0.0707749
 67.8 0.0707749
 67.825 0.0707749
 67.85 0.0707749
 67.875 0.0707748
 67.9 0.0707748
 67.925 0.0707748
 67.95 0.0707748
 67.975 0.0707747
 68 0.0707747
 68.025 0.0707747
 68.05 0.0707747
 68.075 0.0707746
 68.1 0.0707746
 68.125 0.0707746
 68.15 0.0707746
 68.175 0.0707746
 68.2 0.0707745
 68.225 0.0707745
 68.25 0.0707745
 68.275 0.0707745
 68.3 0.0707744
 68.325 0.0707744
 68.35 0.0707744
 68.375 0.0707744
 68.4 0.0707744
 68.425 0.0707743
 68.45 0.0707743
 68.475 0.0707743
 68.5 0.0707743
 68.525 0.0707742
 68.55 0.0707742
 68.575 0.0707742
 68.6 0.0707742
 68.625 0.0707742
 68.65 0.0707741
 68.675 0.0707741
 68.7 0.0707741
 68.725 0.0707741
 68.75 0.070774
 68.775 0.070774
 68.8 0.070774
 68.825 0.070774
 68.85 0.070774
 68.875 0.0707739
 68.9 0.0707739
 68.925 0.0707739
 68.95 0.0707739
 68.975 0.0707739
 69 0.0707738
 69.025 0.0707738
 69.05 0.0707738
 69.075 0.0707738
 69.1 0.0707738
 69.125 0.0707737
 69.15 0.0707737
 69.175 0.0707737
 69.2 0.0707737
 69.225 0.0707737
 69.25 0.0707736
 69.275 0.0707736
 69.3 0.0707736
 69.325 0.0707736
 69.35 0.0707736
 69.375 0.0707735
 69.4 0.0707735
 69.425 0.0707735
 69.45 0.0707735
 69.475 0.0707735
 69.5 0.0707734
 69.525 0.0707734
 69.55 0.0707734
 69.575 0.0707734
 69.6 0.0707734
 69.625 0.0707733
 69.65 0.0707733
 69.675 0.0707733
 69.7 0.0707733
 69.725 0.0707733
 69.75 0.0707732
 69.775 0.0707732
 69.8 0.0707732
 69.825 0.0707732
 69.85 0.0707732
 69.875 0.0707732
 69.9 0.0707731
 69.925 0.0707731
 69.95 0.0707731
 69.975 0.0707731
 70 0.0707731
 70.025 0.070773
 70.05 0.070773
 70.075 0.070773
 70.1 0.070773
 70.125 0.070773
 70.15 0.0707729
 70.175 0.0707729
 70.2 0.0707729
 70.225 0.0707729
 70.25 0.0707729
 70.275 0.0707729
 70.3 0.0707728
 70.325 0.0707728
 70.35 0.0707728
 70.375 0.0707728
 70.4 0.0707728
 70.425 0.0707728
 70.45 0.0707727
 70.475 0.0707727
 70.5 0.0707727
 70.525 0.0707727
 70.55 0.0707727
 70.575 0.0707726
 70.6 0.0707726
 70.625 0.0707726
 70.65 0.0707726
 70.675 0.0707726
 70.7 0.0707726
 70.725 0.0707725
 70.75 0.0707725
 70.775 0.0707725
 70.8 0.0707725
 70.825 0.0707725
 70.85 0.0707725
 70.875 0.0707724
 70.9 0.0707724
 70.925 0.0707724
 70.95 0.0707724
 70.975 0.0707724
 71 0.0707724
 71.025 0.0707723
 71.05 0.0707723
 71.075 0.0707723
 71.1 0.0707723
 71.125 0.0707723
 71.15 0.0707723
 71.175 0.0707722
 71.2 0.0707722
 71.225 0.0707722
 71.25 0.0707722
 71.275 0.0707722
 71.3 0.0707722
 71.325 0.0707722
 71.35 0.0707721
 71.375 0.0707721
 71.4 0.0707721
 71.425 0.0707721
 71.45 0.0707721
 71.475 0.0707721
 71.5 0.070772
 71.525 0.070772
 71.55 0.070772
 71.575 0.070772
 71.6 0.070772
 71.625 0.070772
 71.65 0.0707719
 71.675 0.0707719
 71.7 0.0707719
 71.725 0.0707719
 71.75 0.0707719
 71.775 0.0707719
 71.8 0.0707719
 71.825 0.0707718
 71.85 0.0707718
 71.875 0.0707718
 71.9 0.0707718
 71.925 0.0707718
 71.95 0.0707718
 71.975 0.0707718
 72 0.0707717
 72.025 0.0707717
 72.05 0.0707717
 72.075 0.0707717
 72.1 0.0707717
 72.125 0.0707717
 72.15 0.0707717
 72.175 0.0707716
 72.2 0.0707716
 72.225 0.0707716
 72.25 0.0707716
 72.275 0.0707716
 72.3 0.0707716
 72.325 0.0707716
 72.35 0.0707715
 72.375 0.0707715
 72.4 0.0707715
 72.425 0.0707715
 72.45 0.0707715
 72.475 0.0707715
 72.5 0.0707715
 72.525 0.0707714
 72.55 0.0707714
 72.575 0.0707714
 72.6 0.0707714
 72.625 0.0707714
 72.65 0.0707714
 72.675 0.0707714
 72.7 0.0707713
 72.725 0.0707713
 72.75 0.0707713
 72.775 0.0707713
 72.8 0.0707713
 72.825 0.0707713
 72.85 0.0707713
 72.875 0.0707713
 72.9 0.0707712
 72.925 0.0707712
 72.95 0.0707712
 72.975 0.0707712
 73 0.0707712
 73.025 0.0707712
 73.05 0.0707712
 73.075 0.0707712
 73.1 0.0707711
 73.125 0.0707711
 73.15 0.0707711
 73.175 0.0707711
 73.2 0.0707711
 73.225 0.0707711
 73.25 0.0707711
 73.275 0.070771
 73.3 0.070771
 73.325 0.070771
 73.35 0.070771
 73.375 0.070771
 73.4 0.070771
 73.425 0.070771
 73.45 0.070771
 73.475 0.070771
 73.5 0.0707709
 73.525 0.0707709
 73.55 0.0707709
 73.575 0.0707709
 73.6 0.0707709
 73.625 0.0707709
 73.65 0.0707709
 73.675 0.0707709
 73.7 0.0707708
 73.725 0.0707708
 73.75 0.0707708
 73.775 0.0707708
 73.8 0.0707708
 73.825 0.0707708
 73.85 0.0707708
 73.875 0.0707708
 73.9 0.0707707
 73.925 0.0707707
 73.95 0.0707707
 73.975 0.0707707
 74 0.0707707
 74.025 0.0707707
 74.05 0.0707707
 74.075 0.0707707
 74.1 0.0707707
 74.125 0.0707706
 74.15 0.0707706
 74.175 0.0707706
 74.2 0.0707706
 74.225 0.0707706
 74.25 0.0707706
 74.275 0.0707706
 74.3 0.0707706
 74.325 0.0707706
 74.35 0.0707705
 74.375 0.0707705
 74.4 0.0707705
 74.425 0.0707705
 74.45 0.0707705
 74.475 0.0707705
 74.5 0.0707705
 74.525 0.0707705
 74.55 0.0707705
 74.575 0.0707704
 74.6 0.0707704
 74.625 0.0707704
 74.65 0.0707704
 74.675 0.0707704
 74.7 0.0707704
 74.725 0.0707704
 74.75 0.0707704
 74.775 0.0707704
 74.8 0.0707703
 74.825 0.0707703
 74.85 0.0707703
 74.875 0.0707703
 74.9 0.0707703
 74.925 0.0707703
 74.95 0.0707703
 74.975 0.0707703
 75 0.0707703
 75.025 0.0707703
 75.05 0.0707702
 75.075 0.0707702
 75.1 0.0707702
 75.125 0.0707702
 75.15 0.0707702
 75.175 0.0707702
 75.2 0.0707702
 75.225 0.0707702
 75.25 0.0707702
 75.275 0.0707702
 75.3 0.0707701
 75.325 0.0707701
 75.35 0.0707701
 75.375 0.0707701
 75.4 0.0707701
 75.425 0.0707701
 75.45 0.0707701
 75.475 0.0707701
 75.5 0.0707701
 75.525 0.0707701
 75.55 0.07077
 75.575 0.07077
 75.6 0.07077
 75.625 0.07077
 75.65 0.07077
 75.675 0.07077
 75.7 0.07077
 75.725 0.07077
 75.75 0.07077
 75.775 0.07077
 75.8 0.0707699
 75.825 0.0707699
 75.85 0.0707699
 75.875 0.0707699
 75.9 0.0707699
 75.925 0.0707699
 75.95 0.0707699
 75.975 0.0707699
 76 0.0707699
 76.025 0.0707699
 76.05 0.0707699
 76.075 0.0707698
 76.1 0.0707698
 76.125 0.0707698
 76.15 0.0707698
 76.175 0.0707698
 76.2 0.0707698
 76.225 0.0707698
 76.25 0.0707698
 76.275 0.0707698
 76.3 0.0707698
 76.325 0.0707698
 76.35 0.0707697
 76.375 0.0707697
 76.4 0.0707697
 76.425 0.0707697
 76.45 0.0707697
 76.475 0.0707697
 76.5 0.0707697
 76.525 0.0707697
 76.55 0.0707697
 76.575 0.0707697
 76.6 0.0707697
 76.625 0.0707697
 76.65 0.0707696
 76.675 0.0707696
 76.7 0.0707696
 76.725 0.0707696
 76.75 0.0707696
 76.775 0.0707696
 76.8 0.0707696
 76.825 0.0707696
 76.85 0.0707696
 76.875 0.0707696
 76.9 0.0707696
 76.925 0.0707696
 76.95 0.0707695
 76.975 0.0707695
 77 0.0707695
 77.025 0.0707695
 77.05 0.0707695
 77.075 0.0707695
 77.1 0.0707695
 77.125 0.0707695
 77.15 0.0707695
 77.175 0.0707695
 77.2 0.0707695
 77.225 0.0707695
 77.25 0.0707694
 77.275 0.0707694
 77.3 0.0707694
 77.325 0.0707694
 77.35 0.0707694
 77.375 0.0707694
 77.4 0.0707694
 77.425 0.0707694
 77.45 0.0707694
 77.475 0.0707694
 77.5 0.0707694
 77.525 0.0707694
 77.55 0.0707694
 77.575 0.0707693
 77.6 0.0707693
 77.625 0.0707693
 77.65 0.0707693
 77.675 0.0707693
 77.7 0.0707693
 77.725 0.0707693
 77.75 0.0707693
 77.775 0.0707693
 77.8 0.0707693
 77.825 0.0707693
 77.85 0.0707693
 77.875 0.0707693
 77.9 0.0707693
 77.925 0.0707692
 77.95 0.0707692
 77.975 0.0707692
 78 0.0707692
 78.025 0.0707692
 78.05 0.0707692
 78.075 0.0707692
 78.1 0.0707692
 78.125 0.0707692
 78.15 0.0707692
 78.175 0.0707692
 78.2 0.0707692
 78.225 0.0707692
 78.25 0.0707692
 78.275 0.0707691
 78.3 0.0707691
 78.325 0.0707691
 78.35 0.0707691
 78.375 0.0707691
 78.4 0.0707691
 78.425 0.0707691
 78.45 0.0707691
 78.475 0.0707691
 78.5 0.0707691
 78.525 0.0707691
 78.55 0.0707691
 78.575 0.0707691
 78.6 0.0707691
 78.625 0.070769
 78.65 0.070769
 78.675 0.070769
 78.7 0.070769
 78.725 0.070769
 78.75 0.070769
 78.775 0.070769
 78.8 0.070769
 78.825 0.070769
 78.85 0.070769
 78.875 0.070769
 78.9 0.070769
 78.925 0.070769
 78.95 0.070769
 78.975 0.070769
 79 0.0707689
 79.025 0.0707689
 79.05 0.0707689
 79.075 0.0707689
 79.1 0.0707689
 79.125 0.0707689
 79.15 0.0707689
 79.175 0.0707689
 79.2 0.0707689
 79.225 0.0707689
 79.25 0.0707689
 79.275 0.0707689
 79.3 0.0707689
 79.325 0.0707689
 79.35 0.0707689
 79.375 0.0707689
 79.4 0.0707688
 79.425 0.0707688
 79.45 0.0707688
 79.475 0.0707688
 79.5 0.0707688
 79.525 0.0707688
 79.55 0.0707688
 79.575 0.0707688
 79.6 0.0707688
 79.625 0.0707688
 79.65 0.0707688
 79.675 0.0707688
 79.7 0.0707688
 79.725 0.0707688
 79.75 0.0707688
 79.775 0.0707688
 79.8 0.0707688
 79.825 0.0707687
 79.85 0.0707687
 79.875 0.0707687
 79.9 0.0707687
 79.925 0.0707687
 79.95 0.0707687
 79.975 0.0707687
 80 0.0707687
 80.025 0.0707687
 80.05 0.0707687
 80.075 0.0707687
 80.1 0.0707687
 80.125 0.0707687
 80.15 0.0707687
 80.175 0.0707687
 80.2 0.0707687
 80.225 0.0707687
 80.25 0.0707686
 80.275 0.0707686
 80.3 0.0707686
 80.325 0.0707686
 80.35 0.0707686
 80.375 0.0707686
 80.4 0.0707686
 80.425 0.0707686
 80.45 0.0707686
 80.475 0.0707686
 80.5 0.0707686
 80.525 0.0707686
 80.55 0.0707686
 80.575 0.0707686
 80.6 0.0707686
 80.625 0.0707686
 80.65 0.0707686
 80.675 0.0707686
 80.7 0.0707685
 80.725 0.0707685
 80.75 0.0707685
 80.775 0.0707685
 80.8 0.0707685
 80.825 0.0707685
 80.85 0.0707685
 80.875 0.0707685
 80.9 0.0707685
 80.925 0.0707685
 80.95 0.0707685
 80.975 0.0707685
 81 0.0707685
 81.025 0.0707685
 81.05 0.0707685
 81.075 0.0707685
 81.1 0.0707685
 81.125 0.0707685
 81.15 0.0707685
 81.175 0.0707684
 81.2 0.0707684
 81.225 0.0707684
 81.25 0.0707684
 81.275 0.0707684
 81.3 0.0707684
 81.325 0.0707684
 81.35 0.0707684
 81.375 0.0707684
 81.4 0.0707684
 81.425 0.0707684
 81.45 0.0707684
 81.475 0.0707684
 81.5 0.0707684
 81.525 0.0707684
 81.55 0.0707684
 81.575 0.0707684
 81.6 0.0707684
 81.625 0.0707684
 81.65 0.0707684
 81.675 0.0707683
 81.7 0.0707683
 81.725 0.0707683
 81.75 0.0707683
 81.775 0.0707683
 81.8 0.0707683
 81.825 0.0707683
 81.85 0.0707683
 81.875 0.0707683
 81.9 0.0707683
 81.925 0.0707683
 81.95 0.0707683
 81.975 0.0707683
 82 0.0707683
 82.025 0.0707683
 82.05 0.0707683
 82.075 0.0707683
 82.1 0.0707683
 82.125 0.0707683
 82.15 0.0707683
 82.175 0.0707683
 82.2 0.0707683
 82.225 0.0707682
 82.25 0.0707682
 82.275 0.0707682
 82.3 0.0707682
 82.325 0.0707682
 82.35 0.0707682
 82.375 0.0707682
 82.4 0.0707682
 82.425 0.0707682
 82.45 0.0707682
 82.475 0.0707682
 82.5 0.0707682
 82.525 0.0707682
 82.55 0.0707682
 82.575 0.0707682
 82.6 0.0707682
 82.625 0.0707682
 82.65 0.0707682
 82.675 0.0707682
 82.7 0.0707682
 82.725 0.0707682
 82.75 0.0707682
 82.775 0.0707681
 82.8 0.0707681
 82.825 0.0707681
 82.85 0.0707681
 82.875 0.0707681
 82.9 0.0707681
 82.925 0.0707681
 82.95 0.0707681
 82.975 0.0707681
 83 0.0707681
 83.025 0.0707681
 83.05 0.0707681
 83.075 0.0707681
 83.1 0.0707681
 83.125 0.0707681
 83.15 0.0707681
 83.175 0.0707681
 83.2 0.0707681
 83.225 0.0707681
 83.25 0.0707681
 83.275 0.0707681
 83.3 0.0707681
 83.325 0.0707681
 83.35 0.0707681
 83.375 0.070768
 83.4 0.070768
 83.425 0.070768
 83.45 0.070768
 83.475 0.070768
 83.5 0.070768
 83.525 0.070768
 83.55 0.070768
 83.575 0.070768
 83.6 0.070768
 83.625 0.070768
 83.65 0.070768
 83.675 0.070768
 83.7 0.070768
 83.725 0.070768
 83.75 0.070768
 83.775 0.070768
 83.8 0.070768
 83.825 0.070768
 83.85 0.070768
 83.875 0.070768
 83.9 0.070768
 83.925 0.070768
 83.95 0.070768
 83.975 0.070768
 84 0.070768
 84.025 0.0707679
 84.05 0.0707679
 84.075 0.0707679
 84.1 0.0707679
 84.125 0.0707679
 84.15 0.0707679
 84.175 0.0707679
 84.2 0.0707679
 84.225 0.0707679
 84.25 0.0707679
 84.275 0.0707679
 84.3 0.0707679
 84.325 0.0707679
 84.35 0.0707679
 84.375 0.0707679
 84.4 0.0707679
 84.425 0.0707679
 84.45 0.0707679
 84.475 0.0707679
 84.5 0.0707679
 84.525 0.0707679
 84.55 0.0707679
 84.575 0.0707679
 84.6 0.0707679
 84.625 0.0707679
 84.65 0.0707679
 84.675 0.0707679
 84.7 0.0707679
 84.725 0.0707678
 84.75 0.0707678
 84.775 0.0707678
 84.8 0.0707678
 84.825 0.0707678
 84.85 0.0707678
 84.875 0.0707678
 84.9 0.0707678
 84.925 0.0707678
 84.95 0.0707678
 84.975 0.0707678
 85 0.0707678
 85.025 0.0707678
 85.05 0.0707678
 85.075 0.0707678
 85.1 0.0707678
 85.125 0.0707678
 85.15 0.0707678
 85.175 0.0707678
 85.2 0.0707678
 85.225 0.0707678
 85.25 0.0707678
 85.275 0.0707678
 85.3 0.0707678
 85.325 0.0707678
 85.35 0.0707678
 85.375 0.0707678
 85.4 0.0707678
 85.425 0.0707678
 85.45 0.0707677
 85.475 0.0707677
 85.5 0.0707677
 85.525 0.0707677
 85.55 0.0707677
 85.575 0.0707677
 85.6 0.0707677
 85.625 0.0707677
 85.65 0.0707677
 85.675 0.0707677
 85.7 0.0707677
 85.725 0.0707677
 85.75 0.0707677
 85.775 0.0707677
 85.8 0.0707677
 85.825 0.0707677
 85.85 0.0707677
 85.875 0.0707677
 85.9 0.0707677
 85.925 0.0707677
 85.95 0.0707677
 85.975 0.0707677
 86 0.0707677
 86.025 0.0707677
 86.05 0.0707677
 86.075 0.0707677
 86.1 0.0707677
 86.125 0.0707677
 86.15 0.0707677
 86.175 0.0707677
 86.2 0.0707677
 86.225 0.0707676
 86.25 0.0707676
 86.275 0.0707676
 86.3 0.0707676
 86.325 0.0707676
 86.35 0.0707676
 86.375 0.0707676
 86.4 0.0707676
 86.425 0.0707676
 86.45 0.0707676
 86.475 0.0707676
 86.5 0.0707676
 86.525 0.0707676
 86.55 0.0707676
 86.575 0.0707676
 86.6 0.0707676
 86.625 0.0707676
 86.65 0.0707676
 86.675 0.0707676
 86.7 0.0707676
 86.725 0.0707676
 86.75 0.0707676
 86.775 0.0707676
 86.8 0.0707676
 86.825 0.0707676
 86.85 0.0707676
 86.875 0.0707676
 86.9 0.0707676
 86.925 0.0707676
 86.95 0.0707676
 86.975 0.0707676
 87 0.0707676
 87.025 0.0707676
 87.05 0.0707676
 87.075 0.0707675
 87.1 0.0707675
 87.125 0.0707675
 87.15 0.0707675
 87.175 0.0707675
 87.2 0.0707675
 87.225 0.0707675
 87.25 0.0707675
 87.275 0.0707675
 87.3 0.0707675
 87.325 0.0707675
 87.35 0.0707675
 87.375 0.0707675
 87.4 0.0707675
 87.425 0.0707675
 87.45 0.0707675
 87.475 0.0707675
 87.5 0.0707675
 87.525 0.0707675
 87.55 0.0707675
 87.575 0.0707675
 87.6 0.0707675
 87.625 0.0707675
 87.65 0.0707675
 87.675 0.0707675
 87.7 0.0707675
 87.725 0.0707675
 87.75 0.0707675
 87.775 0.0707675
 87.8 0.0707675
 87.825 0.0707675
 87.85 0.0707675
 87.875 0.0707675
 87.9 0.0707675
 87.925 0.0707675
 87.95 0.0707675
 87.975 0.0707674
 88 0.0707674
 88.025 0.0707674
 88.05 0.0707674
 88.075 0.0707674
 88.1 0.0707674
 88.125 0.0707674
 88.15 0.0707674
 88.175 0.0707674
 88.2 0.0707674
 88.225 0.0707674
 88.25 0.0707674
 88.275 0.0707674
 88.3 0.0707674
 88.325 0.0707674
 88.35 0.0707674
 88.375 0.0707674
 88.4 0.0707674
 88.425 0.0707674
 88.45 0.0707674
 88.475 0.0707674
 88.5 0.0707674
 88.525 0.0707674
 88.55 0.0707674
 88.575 0.0707674
 88.6 0.0707674
 88.625 0.0707674
 88.65 0.0707674
 88.675 0.0707674
 88.7 0.0707674
 88.725 0.0707674
 88.75 0.0707674
 88.775 0.0707674
 88.8 0.0707674
 88.825 0.0707674
 88.85 0.0707674
 88.875 0.0707674
 88.9 0.0707674
 88.925 0.0707674
 88.95 0.0707673
 88.975 0.0707673
 89 0.0707673
 89.025 0.0707673
 89.05 0.0707673
 89.075 0.0707673
 89.1 0.0707673
 89.125 0.0707673
 89.15 0.0707673
 89.175 0.0707673
 89.2 0.0707673
 89.225 0.0707673
 89.25 0.0707673
 89.275 0.0707673
 89.3 0.0707673
 89.325 0.0707673
 89.35 0.0707673
 89.375 0.0707673
 89.4 0.0707673
 89.425 0.0707673
 89.45 0.0707673
 89.475 0.0707673
 89.5 0.0707673
 89.525 0.0707673
 89.55 0.0707673
 89.575 0.0707673
 89.6 0.0707673
 89.625 0.0707673
 89.65 0.0707673
 89.675 0.0707673
 89.7 0.0707673
 89.725 0.0707673
 89.75 0.0707673
 89.775 0.0707673
 89.8 0.0707673
 89.825 0.0707673
 89.85 0.0707673
 89.875 0.0707673
 89.9 0.0707673
 89.925 0.0707673
 89.95 0.0707673
 89.975 0.0707672
 90 0.0707672
 90.025 0.0707672
 90.05 0.0707672
 90.075 0.0707672
 90.1 0.0707672
 90.125 0.0707672
 90.15 0.0707672
 90.175 0.0707672
 90.2 0.0707672
 90.225 0.0707672
 90.25 0.0707672
 90.275 0.0707672
 90.3 0.0707672
 90.325 0.0707672
 90.35 0.0707672
 90.375 0.0707672
 90.4 0.0707672
 90.425 0.0707672
 90.45 0.0707672
 90.475 0.0707672
 90.5 0.0707672
 90.525 0.0707672
 90.55 0.0707672
 90.575 0.0707672
 90.6 0.0707672
 90.625 0.0707672
 90.65 0.0707672
 90.675 0.0707672
 90.7 0.0707672
 90.725 0.0707672
 90.75 0.0707672
 90.775 0.0707672
 90.8 0.0707672
 90.825 0.0707672
 90.85 0.0707672
 90.875 0.0707672
 90.9 0.0707672
 90.925 0.0707672
 90.95 0.0707672
 90.975 0.0707672
 91 0.0707672
 91.025 0.0707672
 91.05 0.0707672
 91.075 0.0707672
 91.1 0.0707671
 91.125 0.0707671
 91.15 0.0707671
 91.175 0.0707671
 91.2 0.0707671
 91.225 0.0707671
 91.25 0.0707671
 91.275 0.0707671
 91.3 0.0707671
 91.325 0.0707671
 91.35 0.0707671
 91.375 0.0707671
 91.4 0.0707671
 91.425 0.0707671
 91.45 0.0707671
 91.475 0.0707671
 91.5 0.0707671
 91.525 0.0707671
 91.55 0.0707671
 91.575 0.0707671
 91.6 0.0707671
 91.625 0.0707671
 91.65 0.0707671
 91.675 0.0707671
 91.7 0.0707671
 91.725 0.0707671
 91.75 0.0707671
 91.775 0.0707671
 91.8 0.0707671
 91.825 0.0707671
 91.85 0.0707671
 91.875 0.0707671
 91.9 0.0707671
 91.925 0.0707671
 91.95 0.0707671
 91.975 0.0707671
 92 0.0707671
 92.025 0.0707671
 92.05 0.0707671
 92.075 0.0707671
 92.1 0.0707671
 92.125 0.0707671
 92.15 0.0707671
 92.175 0.0707671
 92.2 0.0707671
 92.225 0.0707671
 92.25 0.070767
 92.275 0.070767
 92.3 0.070767
 92.325 0.070767
 92.35 0.070767
 92.375 0.070767
 92.4 0.070767
 92.425 0.070767
 92.45 0.070767
 92.475 0.070767
 92.5 0.070767
 92.525 0.070767
 92.55 0.070767
 92.575 0.070767
 92.6 0.070767
 92.625 0.070767
 92.65 0.070767
 92.675 0.070767
 92.7 0.070767
 92.725 0.070767
 92.75 0.070767
 92.775 0.070767
 92.8 0.070767
 92.825 0.070767
 92.85 0.070767
 92.875 0.070767
 92.9 0.070767
 92.925 0.070767
 92.95 0.070767
 92.975 0.070767
 93 0.070767
 93.025 0.070767
 93.05 0.070767
 93.075 0.070767
 93.1 0.070767
 93.125 0.070767
 93.15 0.070767
 93.175 0.070767
 93.2 0.070767
 93.225 0.070767
 93.25 0.070767
 93.275 0.070767
 93.3 0.070767
 93.325 0.070767
 93.35 0.070767
 93.375 0.070767
 93.4 0.070767
 93.425 0.070767
 93.45 0.070767
 93.475 0.0707669
 93.5 0.0707669
 93.525 0.0707669
 93.55 0.0707669
 93.575 0.0707669
 93.6 0.0707669
 93.625 0.0707669
 93.65 0.0707669
 93.675 0.0707669
 93.7 0.0707669
 93.725 0.0707669
 93.75 0.0707669
 93.775 0.0707669
 93.8 0.0707669
 93.825 0.0707669
 93.85 0.0707669
 93.875 0.0707669
 93.9 0.0707669
 93.925 0.0707669
 93.95 0.0707669
 93.975 0.0707669
 94 0.0707669
 94.025 0.0707669
 94.05 0.0707669
 94.075 0.0707669
 94.1 0.0707669
 94.125 0.0707669
 94.15 0.0707669
 94.175 0.0707669
 94.2 0.0707669
 94.225 0.0707669
 94.25 0.0707669
 94.275 0.0707669
 94.3 0.0707669
 94.325 0.0707669
 94.35 0.0707669
 94.375 0.0707669
 94.4 0.0707669
 94.425 0.0707669
 94.45 0.0707669
 94.475 0.0707669
 94.5 0.0707669
 94.525 0.0707669
 94.55 0.0707669
 94.575 0.0707669
 94.6 0.0707669
 94.625 0.0707669
 94.65 0.0707669
 94.675 0.0707669
 94.7 0.0707669
 94.725 0.0707669
 94.75 0.0707668
 94.775 0.0707668
 94.8 0.0707668
 94.825 0.0707668
 94.85 0.0707668
 94.875 0.0707668
 94.9 0.0707668
 94.925 0.0707668
 94.95 0.0707668
 94.975 0.0707668
 95 0.0707668
 95.025 0.0707668
 95.05 0.0707668
 95.075 0.0707668
 95.1 0.0707668
 95.125 0.0707668
 95.15 0.0707668
 95.175 0.0707668
 95.2 0.0707668
 95.225 0.0707668
 95.25 0.0707668
 95.275 0.0707668
 95.3 0.0707668
 95.325 0.0707668
 95.35 0.0707668
 95.375 0.0707668
 95.4 0.0707668
 95.425 0.0707668
 95.45 0.0707668
 95.475 0.0707668
 95.5 0.0707668
 95.525 0.0707668
 95.55 0.0707668
 95.575 0.0707668
 95.6 0.0707668
 95.625 0.0707668
 95.65 0.0707668
 95.675 0.0707668
 95.7 0.0707668
 95.725 0.0707668
 95.75 0.0707668
 95.775 0.0707668
 95.8 0.0707668
 95.825 0.0707668
 95.85 0.0707668
 95.875 0.0707668
 95.9 0.0707668
 95.925 0.0707668
 95.95 0.0707668
 95.975 0.0707668
 96 0.0707668
 96.025 0.0707668
 96.05 0.0707667
 96.075 0.0707667
 96.1 0.0707667
 96.125 0.0707667
 96.15 0.0707667
 96.175 0.0707667
 96.2 0.0707667
 96.225 0.0707667
 96.25 0.0707667
 96.275 0.0707667
 96.3 0.0707667
 96.325 0.0707667
 96.35 0.0707667
 96.375 0.0707667
 96.4 0.0707667
 96.425 0.0707667
 96.45 0.0707667
 96.475 0.0707667
 96.5 0.0707667
 96.525 0.0707667
 96.55 0.0707667
 96.575 0.0707667
 96.6 0.0707667
 96.625 0.0707667
 96.65 0.0707667
 96.675 0.0707667
 96.7 0.0707667
 96.725 0.0707667
 96.75 0.0707667
 96.775 0.0707667
 96.8 0.0707667
 96.825 0.0707667
 96.85 0.0707667
 96.875 0.0707667
 96.9 0.0707667
 96.925 0.0707667
 96.95 0.0707667
 96.975 0.0707667
 97 0.0707667
 97.025 0.0707667
 97.05 0.0707667
 97.075 0.0707667
 97.1 0.0707667
 97.125 0.0707667
 97.15 0.0707667
 97.175 0.0707667
 97.2 0.0707667
 97.225 0.0707667
 97.25 0.0707667
 97.275 0.0707667
 97.3 0.0707667
 97.325 0.0707667
 97.35 0.0707666
 97.375 0.0707666
 97.4 0.0707666
 97.425 0.0707666
 97.45 0.0707666
 97.475 0.0707666
 97.5 0.0707666
 97.525 0.0707666
 97.55 0.0707666
 97.575 0.0707666
 97.6 0.0707666
 97.625 0.0707666
 97.65 0.0707666
 97.675 0.0707666
 97.7 0.0707666
 97.725 0.0707666
 97.75 0.0707666
 97.775 0.0707666
 97.8 0.0707666
 97.825 0.0707666
 97.85 0.0707666
 97.875 0.0707666
 97.9 0.0707666
 97.925 0.0707666
 97.95 0.0707666
 97.975 0.0707666
 98 0.0707666
 98.025 0.0707666
 98.05 0.0707666
 98.075 0.0707666
 98.1 0.0707666
 98.125 0.0707666
 98.15 0.0707666
 98.175 0.0707666
 98.2 0.0707666
 98.225 0.0707666
 98.25 0.0707666
 98.275 0.0707666
 98.3 0.0707666
 98.325 0.0707666
 98.35 0.0707666
 98.375 0.0707666
 98.4 0.0707666
 98.425 0.0707666
 98.45 0.0707666
 98.475 0.0707666
 98.5 0.0707666
 98.525 0.0707666
 98.55 0.0707666
 98.575 0.0707666
 98.6 0.0707666
 98.625 0.0707666
 98.65 0.0707666
 98.675 0.0707665
 98.7 0.0707665
 98.725 0.0707665
 98.75 0.0707665
 98.775 0.0707665
 98.8 0.0707665
 98.825 0.0707665
 98.85 0.0707665
 98.875 0.0707665
 98.9 0.0707665
 98.925 0.0707665
 98.95 0.0707665
 98.975 0.0707665
 99 0.0707665
 99.025 0.0707665
 99.05 0.0707665
 99.075 0.0707665
 99.1 0.0707665
 99.125 0.0707665
 99.15 0.0707665
 99.175 0.0707665
 99.2 0.0707665
 99.225 0.0707665
 99.25 0.0707665
 99.275 0.0707665
 99.3 0.0707665
 99.325 0.0707665
 99.35 0.0707665
 99.375 0.0707665
 99.4 0.0707665
 99.425 0.0707665
 99.45 0.0707665
 99.475 0.0707665
 99.5 0.0707665
 99.525 0.0707665
 99.55 0.0707665
 99.575 0.0707665
 99.6 0.0707665
 99.625 0.0707665
 99.65 0.0707665
 99.675 0.0707665
 99.7 0.0707665
 99.725 0.0707665
 99.75 0.0707665
 99.775 0.0707665
 99.8 0.0707665
 99.825 0.0707665
 99.85 0.0707665
 99.875 0.0707665
 99.9 0.0707665
 99.925 0.0707665
 99.95 0.0707664
 99.975 0.0707664
 100 0.0707664
 100.025 0.0707664
 100.05 0.0707664
 100.075 0.0707664
 100.1 0.0707664
 100.125 0.0707664
 100.15 0.0707664
 100.175 0.0707664
 100.2 0.0707664
 100.225 0.0707664
 100.25 0.0707664
 100.275 0.0707664
 100.3 0.0707664
 100.325 0.0707664
 100.35 0.0707664
 100.375 0.0707664
 100.4 0.0707664
 100.425 0.0707664
 100.45 0.0707664
 100.475 0.0707664
 100.5 0.0707664
 100.525 0.0707664
 100.55 0.0707664
 100.575 0.0707664
 100.6 0.0707664
 100.625 0.0707664
 100.65 0.0707664
 100.675 0.0707664
 100.7 0.0707664
 100.725 0.0707664
 100.75 0.0707664
 100.775 0.0707664
 100.8 0.0707664
 100.825 0.0707664
 100.85 0.0707664
 100.875 0.0707664
 100.9 0.0707664
 100.925 0.0707664
 100.95 0.0707664
 100.975 0.0707664
 101 0.0707664
 101.025 0.0707664
 101.05 0.0707664
 101.075 0.0707664
 101.1 0.0707664
 101.125 0.0707664
 101.15 0.0707664
 101.175 0.0707664
 101.2 0.0707664
 101.225 0.0707664
 101.25 0.0707663
 101.275 0.0707663
 101.3 0.0707663
 101.325 0.0707663
 101.35 0.0707663
 101.375 0.0707663
 101.4 0.0707663
 101.425 0.0707663
 101.45 0.0707663
 101.475 0.0707663
 101.5 0.0707663
 101.525 0.0707663
 101.55 0.0707663
 101.575 0.0707663
 101.6 0.0707663
 101.625 0.0707663
 101.65 0.0707663
 101.675 0.0707663
 101.7 0.0707663
 101.725 0.0707663
 101.75 0.0707663
 101.775 0.0707663
 101.8 0.0707663
 101.825 0.0707663
 101.85 0.0707663
 101.875 0.0707663
 101.9 0.0707663
 101.925 0.0707663
 101.95 0.0707663
 101.975 0.0707663
 102 0.0707663
 102.025 0.0707663
 102.05 0.0707663
 102.075 0.0707663
 102.1 0.0707663
 102.125 0.0707663
 102.15 0.0707663
 102.175 0.0707663
 102.2 0.0707663
 102.225 0.0707663
 102.25 0.0707663
 102.275 0.0707663
 102.3 0.0707663
 102.325 0.0707663
 102.35 0.0707663
 102.375 0.0707663
 102.4 0.0707663
 102.425 0.0707663
 102.45 0.0707663
 102.475 0.0707662
 102.5 0.0707662
 102.525 0.0707662
 102.55 0.0707662
 102.575 0.0707662
 102.6 0.0707662
 102.625 0.0707662
 102.65 0.0707662
 102.675 0.0707662
 102.7 0.0707662
 102.725 0.0707662
 102.75 0.0707662
 102.775 0.0707662
 102.8 0.0707662
 102.825 0.0707662
 102.85 0.0707662
 102.875 0.0707662
 102.9 0.0707662
 102.925 0.0707662
 102.95 0.0707662
 102.975 0.0707662
 103 0.0707662
 103.025 0.0707662
 103.05 0.0707662
 103.075 0.0707662
 103.1 0.0707662
 103.125 0.0707662
 103.15 0.0707662
 103.175 0.0707662
 103.2 0.0707662
 103.225 0.0707662
 103.25 0.0707662
 103.275 0.0707662
 103.3 0.0707662
 103.325 0.0707662
 103.35 0.0707662
 103.375 0.0707662
 103.4 0.0707662
 103.425 0.0707662
 103.45 0.0707662
 103.475 0.0707662
 103.5 0.0707662
 103.525 0.0707662
 103.55 0.0707662
 103.575 0.0707662
 103.6 0.0707662
 103.625 0.0707662
 103.65 0.0707662
 103.675 0.0707661
 103.7 0.0707661
 103.725 0.0707661
 103.75 0.0707661
 103.775 0.0707661
 103.8 0.0707661
 103.825 0.0707661
 103.85 0.0707661
 103.875 0.0707661
 103.9 0.0707661
 103.925 0.0707661
 103.95 0.0707661
 103.975 0.0707661
 104 0.0707661
 104.025 0.0707661
 104.05 0.0707661
 104.075 0.0707661
 104.1 0.0707661
 104.125 0.0707661
 104.15 0.0707661
 104.175 0.0707661
 104.2 0.0707661
 104.225 0.0707661
 104.25 0.0707661
 104.275 0.0707661
 104.3 0.0707661
 104.325 0.0707661
 104.35 0.0707661
 104.375 0.0707661
 104.4 0.0707661
 104.425 0.0707661
 104.45 0.0707661
 104.475 0.0707661
 104.5 0.0707661
 104.525 0.0707661
 104.55 0.0707661
 104.575 0.0707661
 104.6 0.0707661
 104.625 0.0707661
 104.65 0.0707661
 104.675 0.0707661
 104.7 0.0707661
 104.725 0.0707661
 104.75 0.0707661
 104.775 0.0707661
 104.8 0.0707661
 104.825 0.0707661
 104.85 0.0707661
 104.875 0.070766
 104.9 0.070766
 104.925 0.070766
 104.95 0.070766
 104.975 0.070766
 105 0.070766
 105.025 0.070766
 105.05 0.070766
 105.075 0.070766
 105.1 0.070766
 105.125 0.070766
 105.15 0.070766
 105.175 0.070766
 105.2 0.070766
 105.225 0.070766
 105.25 0.070766
 105.275 0.070766
 105.3 0.070766
 105.325 0.070766
 105.35 0.070766
 105.375 0.070766
 105.4 0.070766
 105.425 0.070766
 105.45 0.070766
 105.475 0.070766
 105.5 0.070766
 105.525 0.070766
 105.55 0.070766
 105.575 0.070766
 105.6 0.070766
 105.625 0.070766
 105.65 0.070766
 105.675 0.070766
 105.7 0.070766
 105.725 0.070766
 105.75 0.070766
 105.775 0.070766
 105.8 0.070766
 105.825 0.070766
 105.85 0.070766
 105.875 0.070766
 105.9 0.070766
 105.925 0.070766
 105.95 0.070766
 105.975 0.070766
 106 0.0707659
 106.025 0.0707659
 106.05 0.0707659
 106.075 0.0707659
 106.1 0.0707659
 106.125 0.0707659
 106.15 0.0707659
 106.175 0.0707659
 106.2 0.0707659
 106.225 0.0707659
 106.25 0.0707659
 106.275 0.0707659
 106.3 0.0707659
 106.325 0.0707659
 106.35 0.0707659
 106.375 0.0707659
 106.4 0.0707659
 106.425 0.0707659
 106.45 0.0707659
 106.475 0.0707659
 106.5 0.0707659
 106.525 0.0707659
 106.55 0.0707659
 106.575 0.0707659
 106.6 0.0707659
 106.625 0.0707659
 106.65 0.0707659
 106.675 0.0707659
 106.7 0.0707659
 106.725 0.0707659
 106.75 0.0707659
 106.775 0.0707659
 106.8 0.0707659
 106.825 0.0707659
 106.85 0.0707659
 106.875 0.0707659
 106.9 0.0707659
 106.925 0.0707659
 106.95 0.0707659
 106.975 0.0707659
 107 0.0707659
 107.025 0.0707659
 107.05 0.0707659
 107.075 0.0707659
 107.1 0.0707659
 107.125 0.0707658
 107.15 0.0707658
 107.175 0.0707658
 107.2 0.0707658
 107.225 0.0707658
 107.25 0.0707658
 107.275 0.0707658
 107.3 0.0707658
 107.325 0.0707658
 107.35 0.0707658
 107.375 0.0707658
 107.4 0.0707658
 107.425 0.0707658
 107.45 0.0707658
 107.475 0.0707658
 107.5 0.0707658
 107.525 0.0707658
 107.55 0.0707658
 107.575 0.0707658
 107.6 0.0707658
 107.625 0.0707658
 107.65 0.0707658
 107.675 0.0707658
 107.7 0.0707658
 107.725 0.0707658
 107.75 0.0707658
 107.775 0.0707658
 107.8 0.0707658
 107.825 0.0707658
 107.85 0.0707658
 107.875 0.0707658
 107.9 0.0707658
 107.925 0.0707658
 107.95 0.0707658
 107.975 0.0707658
 108 0.0707658
 108.025 0.0707658
 108.05 0.0707658
 108.075 0.0707658
 108.1 0.0707658
 108.125 0.0707658
 108.15 0.0707658
 108.175 0.0707658
 108.2 0.0707657
 108.225 0.0707657
 108.25 0.0707657
 108.275 0.0707657
 108.3 0.0707657
 108.325 0.0707657
 108.35 0.0707657
 108.375 0.0707657
 108.4 0.0707657
 108.425 0.0707657
 108.45 0.0707657
 108.475 0.0707657
 108.5 0.0707657
 108.525 0.0707657
 108.55 0.0707657
 108.575 0.0707657
 108.6 0.0707657
 108.625 0.0707657
 108.65 0.0707657
 108.675 0.0707657
 108.7 0.0707657
 108.725 0.0707657
 108.75 0.0707657
 108.775 0.0707657
 108.8 0.0707657
 108.825 0.0707657
 108.85 0.0707657
 108.875 0.0707657
 108.9 0.0707657
 108.925 0.0707657
 108.95 0.0707657
 108.975 0.0707657
 109 0.0707657
 109.025 0.0707657
 109.05 0.0707657
 109.075 0.0707657
 109.1 0.0707657
 109.125 0.0707657
 109.15 0.0707657
 109.175 0.0707657
 109.2 0.0707657
 109.225 0.0707657
 109.25 0.0707656
 109.275 0.0707656
 109.3 0.0707656
 109.325 0.0707656
 109.35 0.0707656
 109.375 0.0707656
 109.4 0.0707656
 109.425 0.0707656
 109.45 0.0707656
 109.475 0.0707656
 109.5 0.0707656
 109.525 0.0707656
 109.55 0.0707656
 109.575 0.0707656
 109.6 0.0707656
 109.625 0.0707656
 109.65 0.0707656
 109.675 0.0707656
 109.7 0.0707656
 109.725 0.0707656
 109.75 0.0707656
 109.775 0.0707656
 109.8 0.0707656
 109.825 0.0707656
 109.85 0.0707656
 109.875 0.0707656
 109.9 0.0707656
 109.925 0.0707656
 109.95 0.0707656
 109.975 0.0707656
 110 0.0707656
 110.025 0.0707656
 110.05 0.0707656
 110.075 0.0707656
 110.1 0.0707656
 110.125 0.0707656
 110.15 0.0707656
 110.175 0.0707656
 110.2 0.0707656
 110.225 0.0707656
 110.25 0.0707656
 110.275 0.0707655
 110.3 0.0707655
 110.325 0.0707655
 110.35 0.0707655
 110.375 0.0707655
 110.4 0.0707655
 110.425 0.0707655
 110.45 0.0707655
 110.475 0.0707655
 110.5 0.0707655
 110.525 0.0707655
 110.55 0.0707655
 110.575 0.0707655
 110.6 0.0707655
 110.625 0.0707655
 110.65 0.0707655
 110.675 0.0707655
 110.7 0.0707655
 110.725 0.0707655
 110.75 0.0707655
 110.775 0.0707655
 110.8 0.0707655
 110.825 0.0707655
 110.85 0.0707655
 110.875 0.0707655
 110.9 0.0707655
 110.925 0.0707655
 110.95 0.0707655
 110.975 0.0707655
 111 0.0707655
 111.025 0.0707655
 111.05 0.0707655
 111.075 0.0707655
 111.1 0.0707655
 111.125 0.0707655
 111.15 0.0707655
 111.175 0.0707655
 111.2 0.0707655
 111.225 0.0707655
 111.25 0.0707654
 111.275 0.0707654
 111.3 0.0707654
 111.325 0.0707654
 111.35 0.0707654
 111.375 0.0707654
 111.4 0.0707654
 111.425 0.0707654
 111.45 0.0707654
 111.475 0.0707654
 111.5 0.0707654
 111.525 0.0707654
 111.55 0.0707654
 111.575 0.0707654
 111.6 0.0707654
 111.625 0.0707654
 111.65 0.0707654
 111.675 0.0707654
 111.7 0.0707654
 111.725 0.0707654
 111.75 0.0707654
 111.775 0.0707654
 111.8 0.0707654
 111.825 0.0707654
 111.85 0.0707654
 111.875 0.0707654
 111.9 0.0707654
 111.925 0.0707654
 111.95 0.0707654
 111.975 0.0707654
 112 0.0707654
 112.025 0.0707654
 112.05 0.0707654
 112.075 0.0707654
 112.1 0.0707654
 112.125 0.0707654
 112.15 0.0707654
 112.175 0.0707654
 112.2 0.0707653
 112.225 0.0707653
 112.25 0.0707653
 112.275 0.0707653
 112.3 0.0707653
 112.325 0.0707653
 112.35 0.0707653
 112.375 0.0707653
 112.4 0.0707653
 112.425 0.0707653
 112.45 0.0707653
 112.475 0.0707653
 112.5 0.0707653
 112.525 0.0707653
 112.55 0.0707653
 112.575 0.0707653
 112.6 0.0707653
 112.625 0.0707653
 112.65 0.0707653
 112.675 0.0707653
 112.7 0.0707653
 112.725 0.0707653
 112.75 0.0707653
 112.775 0.0707653
 112.8 0.0707653
 112.825 0.0707653
 112.85 0.0707653
 112.875 0.0707653
 112.9 0.0707653
 112.925 0.0707653
 112.95 0.0707653
 112.975 0.0707653
 113 0.0707653
 113.025 0.0707653
 113.05 0.0707653
 113.075 0.0707653
 113.1 0.0707653
 113.125 0.0707653
 113.15 0.0707652
 113.175 0.0707652
 113.2 0.0707652
 113.225 0.0707652
 113.25 0.0707652
 113.275 0.0707652
 113.3 0.0707652
 113.325 0.0707652
 113.35 0.0707652
 113.375 0.0707652
 113.4 0.0707652
 113.425 0.0707652
 113.45 0.0707652
 113.475 0.0707652
 113.5 0.0707652
 113.525 0.0707652
 113.55 0.0707652
 113.575 0.0707652
 113.6 0.0707652
 113.625 0.0707652
 113.65 0.0707652
 113.675 0.0707652
 113.7 0.0707652
 113.725 0.0707652
 113.75 0.0707652
 113.775 0.0707652
 113.8 0.0707652
 113.825 0.0707652
 113.85 0.0707652
 113.875 0.0707652
 113.9 0.0707652
 113.925 0.0707652
 113.95 0.0707652
 113.975 0.0707652
 114 0.0707652
 114.025 0.0707652
 114.05 0.0707652
 114.075 0.0707651
 114.1 0.0707651
 114.125 0.0707651
 114.15 0.0707651
 114.175 0.0707651
 114.2 0.0707651
 114.225 0.0707651
 114.25 0.0707651
 114.275 0.0707651
 114.3 0.0707651
 114.325 0.0707651
 114.35 0.0707651
 114.375 0.0707651
 114.4 0.0707651
 114.425 0.0707651
 114.45 0.0707651
 114.475 0.0707651
 114.5 0.0707651
 114.525 0.0707651
 114.55 0.0707651
 114.575 0.0707651
 114.6 0.0707651
 114.625 0.0707651
 114.65 0.0707651
 114.675 0.0707651
 114.7 0.0707651
 114.725 0.0707651
 114.75 0.0707651
 114.775 0.0707651
 114.8 0.0707651
 114.825 0.0707651
 114.85 0.0707651
 114.875 0.0707651
 114.9 0.0707651
 114.925 0.0707651
 114.95 0.070765
 114.975 0.070765
 115 0.070765
 115.025 0.070765
 115.05 0.070765
 115.075 0.070765
 115.1 0.070765
 115.125 0.070765
 115.15 0.070765
 115.175 0.070765
 115.2 0.070765
 115.225 0.070765
 115.25 0.070765
 115.275 0.070765
 115.3 0.070765
 115.325 0.070765
 115.35 0.070765
 115.375 0.070765
 115.4 0.070765
 115.425 0.070765
 115.45 0.070765
 115.475 0.070765
 115.5 0.070765
 115.525 0.070765
 115.55 0.070765
 115.575 0.070765
 115.6 0.070765
 115.625 0.070765
 115.65 0.070765
 115.675 0.070765
 115.7 0.070765
 115.725 0.070765
 115.75 0.070765
 115.775 0.070765
 115.8 0.070765
 115.825 0.0707649
 115.85 0.0707649
 115.875 0.0707649
 115.9 0.0707649
 115.925 0.0707649
 115.95 0.0707649
 115.975 0.0707649
 116 0.0707649
 116.025 0.0707649
 116.05 0.0707649
 116.075 0.0707649
 116.1 0.0707649
 116.125 0.0707649
 116.15 0.0707649
 116.175 0.0707649
 116.2 0.0707649
 116.225 0.0707649
 116.25 0.0707649
 116.275 0.0707649
 116.3 0.0707649
 116.325 0.0707649
 116.35 0.0707649
 116.375 0.0707649
 116.4 0.0707649
 116.425 0.0707649
 116.45 0.0707649
 116.475 0.0707649
 116.5 0.0707649
 116.525 0.0707649
 116.55 0.0707649
 116.575 0.0707649
 116.6 0.0707649
 116.625 0.0707649
 116.65 0.0707649
 116.675 0.0707648
 116.7 0.0707648
 116.725 0.0707648
 116.75 0.0707648
 116.775 0.0707648
 116.8 0.0707648
 116.825 0.0707648
 116.85 0.0707648
 116.875 0.0707648
 116.9 0.0707648
 116.925 0.0707648
 116.95 0.0707648
 116.975 0.0707648
 117 0.0707648
 117.025 0.0707648
 117.05 0.0707648
 117.075 0.0707648
 117.1 0.0707648
 117.125 0.0707648
 117.15 0.0707648
 117.175 0.0707648
 117.2 0.0707648
 117.225 0.0707648
 117.25 0.0707648
 117.275 0.0707648
 117.3 0.0707648
 117.325 0.0707648
 117.35 0.0707648
 117.375 0.0707648
 117.4 0.0707648
 117.425 0.0707648
 117.45 0.0707648
 117.475 0.0707648
 117.5 0.0707648
 117.525 0.0707647
 117.55 0.0707647
 117.575 0.0707647
 117.6 0.0707647
 117.625 0.0707647
 117.65 0.0707647
 117.675 0.0707647
 117.7 0.0707647
 117.725 0.0707647
 117.75 0.0707647
 117.775 0.0707647
 117.8 0.0707647
 117.825 0.0707647
 117.85 0.0707647
 117.875 0.0707647
 117.9 0.0707647
 117.925 0.0707647
 117.95 0.0707647
 117.975 0.0707647
 118 0.0707647
 118.025 0.0707647
 118.05 0.0707647
 118.075 0.0707647
 118.1 0.0707647
 118.125 0.0707647
 118.15 0.0707647
 118.175 0.0707647
 118.2 0.0707647
 118.225 0.0707647
 118.25 0.0707647
 118.275 0.0707647
 118.3 0.0707647
 118.325 0.0707647
 118.35 0.0707646
 118.375 0.0707646
 118.4 0.0707646
 118.425 0.0707646
 118.45 0.0707646
 118.475 0.0707646
 118.5 0.0707646
 118.525 0.0707646
 118.55 0.0707646
 118.575 0.0707646
 118.6 0.0707646
 118.625 0.0707646
 118.65 0.0707646
 118.675 0.0707646
 118.7 0.0707646
 118.725 0.0707646
 118.75 0.0707646
 118.775 0.0707646
 118.8 0.0707646
 118.825 0.0707646
 118.85 0.0707646
 118.875 0.0707646
 118.9 0.0707646
 118.925 0.0707646
 118.95 0.0707646
 118.975 0.0707646
 119 0.0707646
 119.025 0.0707646
 119.05 0.0707646
 119.075 0.0707646
 119.1 0.0707646
 119.125 0.0707646
 119.15 0.0707645
 119.175 0.0707645
 119.2 0.0707645
 119.225 0.0707645
 119.25 0.0707645
 119.275 0.0707645
 119.3 0.0707645
 119.325 0.0707645
 119.35 0.0707645
 119.375 0.0707645
 119.4 0.0707645
 119.425 0.0707645
 119.45 0.0707645
 119.475 0.0707645
 119.5 0.0707645
 119.525 0.0707645
 119.55 0.0707645
 119.575 0.0707645
 119.6 0.0707645
 119.625 0.0707645
 119.65 0.0707645
 119.675 0.0707645
 119.7 0.0707645
 119.725 0.0707645
 119.75 0.0707645
 119.775 0.0707645
 119.8 0.0707645
 119.825 0.0707645
 119.85 0.0707645
 119.875 0.0707645
 119.9 0.0707645
 119.925 0.0707645
 119.95 0.0707644
 119.975 0.0707644
 120 0.0707644
 120.025 0.0707644
 120.05 0.0707644
 120.075 0.0707644
 120.1 0.0707644
 120.125 0.0707644
 120.15 0.0707644
 120.175 0.0707644
 120.2 0.0707644
 120.225 0.0707644
 120.25 0.0707644
 120.275 0.0707644
 120.3 0.0707644
 120.325 0.0707644
 120.35 0.0707644
 120.375 0.0707644
 120.4 0.0707644
 120.425 0.0707644
 120.45 0.0707644
 120.475 0.0707644
 120.5 0.0707644
 120.525 0.0707644
 120.55 0.0707644
 120.575 0.0707644
 120.6 0.0707644
 120.625 0.0707644
 120.65 0.0707644
 120.675 0.0707644
 120.7 0.0707644
 120.725 0.0707643
 120.75 0.0707643
 120.775 0.0707643
 120.8 0.0707643
 120.825 0.0707643
 120.85 0.0707643
 120.875 0.0707643
 120.9 0.0707643
 120.925 0.0707643
 120.95 0.0707643
 120.975 0.0707643
 121 0.0707643
 121.025 0.0707643
 121.05 0.0707643
 121.075 0.0707643
 121.1 0.0707643
 121.125 0.0707643
 121.15 0.0707643
 121.175 0.0707643
 121.2 0.0707643
 121.225 0.0707643
 121.25 0.0707643
 121.275 0.0707643
 121.3 0.0707643
 121.325 0.0707643
 121.35 0.0707643
 121.375 0.0707643
 121.4 0.0707643
 121.425 0.0707643
 121.45 0.0707643
 121.475 0.0707642
 121.5 0.0707642
 121.525 0.0707642
 121.55 0.0707642
 121.575 0.0707642
 121.6 0.0707642
 121.625 0.0707642
 121.65 0.0707642
 121.675 0.0707642
 121.7 0.0707642
 121.725 0.0707642
 121.75 0.0707642
 121.775 0.0707642
 121.8 0.0707642
 121.825 0.0707642
 121.85 0.0707642
 121.875 0.0707642
 121.9 0.0707642
 121.925 0.0707642
 121.95 0.0707642
 121.975 0.0707642
 122 0.0707642
 122.025 0.0707642
 122.05 0.0707642
 122.075 0.0707642
 122.1 0.0707642
 122.125 0.0707642
 122.15 0.0707642
 122.175 0.0707642
 122.2 0.0707642
 122.225 0.0707642
 122.25 0.0707641
 122.275 0.0707641
 122.3 0.0707641
 122.325 0.0707641
 122.35 0.0707641
 122.375 0.0707641
 122.4 0.0707641
 122.425 0.0707641
 122.45 0.0707641
 122.475 0.0707641
 122.5 0.0707641
 122.525 0.0707641
 122.55 0.0707641
 122.575 0.0707641
 122.6 0.0707641
 122.625 0.0707641
 122.65 0.0707641
 122.675 0.0707641
 122.7 0.0707641
 122.725 0.0707641
 122.75 0.0707641
 122.775 0.0707641
 122.8 0.0707641
 122.825 0.0707641
 122.85 0.0707641
 122.875 0.0707641
 122.9 0.0707641
 122.925 0.0707641
 122.95 0.0707641
 122.975 0.070764
 123 0.070764
 123.025 0.070764
 123.05 0.070764
 123.075 0.070764
 123.1 0.070764
 123.125 0.070764
 123.15 0.070764
 123.175 0.070764
 123.2 0.070764
 123.225 0.070764
 123.25 0.070764
 123.275 0.070764
 123.3 0.070764
 123.325 0.070764
 123.35 0.070764
 123.375 0.070764
 123.4 0.070764
 123.425 0.070764
 123.45 0.070764
 123.475 0.070764
 123.5 0.070764
 123.525 0.070764
 123.55 0.070764
 123.575 0.070764
 123.6 0.070764
 123.625 0.070764
 123.65 0.070764
 123.675 0.070764
 123.7 0.070764
 123.725 0.0707639
 123.75 0.0707639
 123.775 0.0707639
 123.8 0.0707639
 123.825 0.0707639
 123.85 0.0707639
 123.875 0.0707639
 123.9 0.0707639
 123.925 0.0707639
 123.95 0.0707639
 123.975 0.0707639
 124 0.0707639
 124.025 0.0707639
 124.05 0.0707639
 124.075 0.0707639
 124.1 0.0707639
 124.125 0.0707639
 124.15 0.0707639
 124.175 0.0707639
 124.2 0.0707639
 124.225 0.0707639
 124.25 0.0707639
 124.275 0.0707639
 124.3 0.0707639
 124.325 0.0707639
 124.35 0.0707639
 124.375 0.0707639
 124.4 0.0707639
 124.425 0.0707638
 124.45 0.0707638
 124.475 0.0707638
 124.5 0.0707638
 124.525 0.0707638
 124.55 0.0707638
 124.575 0.0707638
 124.6 0.0707638
 124.625 0.0707638
 124.65 0.0707638
 124.675 0.0707638
 124.7 0.0707638
 124.725 0.0707638
 124.75 0.0707638
 124.775 0.0707638
 124.8 0.0707638
 124.825 0.0707638
 124.85 0.0707638
 124.875 0.0707638
 124.9 0.0707638
 124.925 0.0707638
 124.95 0.0707638
 124.975 0.0707638
 125 0.0707638
 125.025 0.0707638
 125.05 0.0707638
 125.075 0.0707638
 125.1 0.0707638
 125.125 0.0707638
 125.15 0.0707637
 125.175 0.0707637
 125.2 0.0707637
 125.225 0.0707637
 125.25 0.0707637
 125.275 0.0707637
 125.3 0.0707637
 125.325 0.0707637
 125.35 0.0707637
 125.375 0.0707637
 125.4 0.0707637
 125.425 0.0707637
 125.45 0.0707637
 125.475 0.0707637
 125.5 0.0707637
 125.525 0.0707637
 125.55 0.0707637
 125.575 0.0707637
 125.6 0.0707637
 125.625 0.0707637
 125.65 0.0707637
 125.675 0.0707637
 125.7 0.0707637
 125.725 0.0707637
 125.75 0.0707637
 125.775 0.0707637
 125.8 0.0707637
 125.825 0.0707637
 125.85 0.0707636
 125.875 0.0707636
 125.9 0.0707636
 125.925 0.0707636
 125.95 0.0707636
 125.975 0.0707636
 126 0.0707636
 126.025 0.0707636
 126.05 0.0707636
 126.075 0.0707636
 126.1 0.0707636
 126.125 0.0707636
 126.15 0.0707636
 126.175 0.0707636
 126.2 0.0707636
 126.225 0.0707636
 126.25 0.0707636
 126.275 0.0707636
 126.3 0.0707636
 126.325 0.0707636
 126.35 0.0707636
 126.375 0.0707636
 126.4 0.0707636
 126.425 0.0707636
 126.45 0.0707636
 126.475 0.0707636
 126.5 0.0707636
 126.525 0.0707635
 126.55 0.0707635
 126.575 0.0707635
 126.6 0.0707635
 126.625 0.0707635
 126.65 0.0707635
 126.675 0.0707635
 126.7 0.0707635
 126.725 0.0707635
 126.75 0.0707635
 126.775 0.0707635
 126.8 0.0707635
 126.825 0.0707635
 126.85 0.0707635
 126.875 0.0707635
 126.9 0.0707635
 126.925 0.0707635
 126.95 0.0707635
 126.975 0.0707635
 127 0.0707635
 127.025 0.0707635
 127.05 0.0707635
 127.075 0.0707635
 127.1 0.0707635
 127.125 0.0707635
 127.15 0.0707635
 127.175 0.0707635
 127.2 0.0707635
 127.225 0.0707634
 127.25 0.0707634
 127.275 0.0707634
 127.3 0.0707634
 127.325 0.0707634
 127.35 0.0707634
 127.375 0.0707634
 127.4 0.0707634
 127.425 0.0707634
 127.45 0.0707634
 127.475 0.0707634
 127.5 0.0707634
 127.525 0.0707634
 127.55 0.0707634
 127.575 0.0707634
 127.6 0.0707634
 127.625 0.0707634
 127.65 0.0707634
 127.675 0.0707634
 127.7 0.0707634
 127.725 0.0707634
 127.75 0.0707634
 127.775 0.0707634
 127.8 0.0707634
 127.825 0.0707634
 127.85 0.0707634
 127.875 0.0707634
 127.9 0.0707633
 127.925 0.0707633
 127.95 0.0707633
 127.975 0.0707633
 128 0.0707633
 128.025 0.0707633
 128.05 0.0707633
 128.075 0.0707633
 128.1 0.0707633
 128.125 0.0707633
 128.15 0.0707633
 128.175 0.0707633
 128.2 0.0707633
 128.225 0.0707633
 128.25 0.0707633
 128.275 0.0707633
 128.3 0.0707633
 128.325 0.0707633
 128.35 0.0707633
 128.375 0.0707633
 128.4 0.0707633
 128.425 0.0707633
 128.45 0.0707633
 128.475 0.0707633
 128.5 0.0707633
 128.525 0.0707633
 128.55 0.0707633
 128.575 0.0707632
 128.6 0.0707632
 128.625 0.0707632
 128.65 0.0707632
 128.675 0.0707632
 128.7 0.0707632
 128.725 0.0707632
 128.75 0.0707632
 128.775 0.0707632
 128.8 0.0707632
 128.825 0.0707632
 128.85 0.0707632
 128.875 0.0707632
 128.9 0.0707632
 128.925 0.0707632
 128.95 0.0707632
 128.975 0.0707632
 129 0.0707632
 129.025 0.0707632
 129.05 0.0707632
 129.075 0.0707632
 129.1 0.0707632
 129.125 0.0707632
 129.15 0.0707632
 129.175 0.0707632
 129.2 0.0707632
 129.225 0.0707631
 129.25 0.0707631
 129.275 0.0707631
 129.3 0.0707631
 129.325 0.0707631
 129.35 0.0707631
 129.375 0.0707631
 129.4 0.0707631
 129.425 0.0707631
 129.45 0.0707631
 129.475 0.0707631
 129.5 0.0707631
 129.525 0.0707631
 129.55 0.0707631
 129.575 0.0707631
 129.6 0.0707631
 129.625 0.0707631
 129.65 0.0707631
 129.675 0.0707631
 129.7 0.0707631
 129.725 0.0707631
 129.75 0.0707631
 129.775 0.0707631
 129.8 0.0707631
 129.825 0.0707631
 129.85 0.0707631
 129.875 0.070763
 129.9 0.070763
 129.925 0.070763
 129.95 0.070763
 129.975 0.070763
 130 0.070763
 130.025 0.070763
 130.05 0.070763
 130.075 0.070763
 130.1 0.070763
 130.125 0.070763
 130.15 0.070763
 130.175 0.070763
 130.2 0.070763
 130.225 0.070763
 130.25 0.070763
 130.275 0.070763
 130.3 0.070763
 130.325 0.070763
 130.35 0.070763
 130.375 0.070763
 130.4 0.070763
 130.425 0.070763
 130.45 0.070763
 130.475 0.070763
 130.5 0.070763
 130.525 0.0707629
 130.55 0.0707629
 130.575 0.0707629
 130.6 0.0707629
 130.625 0.0707629
 130.65 0.0707629
 130.675 0.0707629
 130.7 0.0707629
 130.725 0.0707629
 130.75 0.0707629
 130.775 0.0707629
 130.8 0.0707629
 130.825 0.0707629
 130.85 0.0707629
 130.875 0.0707629
 130.9 0.0707629
 130.925 0.0707629
 130.95 0.0707629
 130.975 0.0707629
 131 0.0707629
 131.025 0.0707629
 131.05 0.0707629
 131.075 0.0707629
 131.1 0.0707629
 131.125 0.0707629
 131.15 0.0707629
 131.175 0.0707628
 131.2 0.0707628
 131.225 0.0707628
 131.25 0.0707628
 131.275 0.0707628
 131.3 0.0707628
 131.325 0.0707628
 131.35 0.0707628
 131.375 0.0707628
 131.4 0.0707628
 131.425 0.0707628
 131.45 0.0707628
 131.475 0.0707628
 131.5 0.0707628
 131.525 0.0707628
 131.55 0.0707628
 131.575 0.0707628
 131.6 0.0707628
 131.625 0.0707628
 131.65 0.0707628
 131.675 0.0707628
 131.7 0.0707628
 131.725 0.0707628
 131.75 0.0707628
 131.775 0.0707628
 131.8 0.0707627
 131.825 0.0707627
 131.85 0.0707627
 131.875 0.0707627
 131.9 0.0707627
 131.925 0.0707627
 131.95 0.0707627
 131.975 0.0707627
 132 0.0707627
 132.025 0.0707627
 132.05 0.0707627
 132.075 0.0707627
 132.1 0.0707627
 132.125 0.0707627
 132.15 0.0707627
 132.175 0.0707627
 132.2 0.0707627
 132.225 0.0707627
 132.25 0.0707627
 132.275 0.0707627
 132.3 0.0707627
 132.325 0.0707627
 132.35 0.0707627
 132.375 0.0707627
 132.4 0.0707627
 132.425 0.0707626
 132.45 0.0707626
 132.475 0.0707626
 132.5 0.0707626
 132.525 0.0707626
 132.55 0.0707626
 132.575 0.0707626
 132.6 0.0707626
 132.625 0.0707626
 132.65 0.0707626
 132.675 0.0707626
 132.7 0.0707626
 132.725 0.0707626
 132.75 0.0707626
 132.775 0.0707626
 132.8 0.0707626
 132.825 0.0707626
 132.85 0.0707626
 132.875 0.0707626
 132.9 0.0707626
 132.925 0.0707626
 132.95 0.0707626
 132.975 0.0707626
 133 0.0707626
 133.025 0.0707626
 133.05 0.0707626
 133.075 0.0707625
 133.1 0.0707625
 133.125 0.0707625
 133.15 0.0707625
 133.175 0.0707625
 133.2 0.0707625
 133.225 0.0707625
 133.25 0.0707625
 133.275 0.0707625
 133.3 0.0707625
 133.325 0.0707625
 133.35 0.0707625
 133.375 0.0707625
 133.4 0.0707625
 133.425 0.0707625
 133.45 0.0707625
 133.475 0.0707625
 133.5 0.0707625
 133.525 0.0707625
 133.55 0.0707625
 133.575 0.0707625
 133.6 0.0707625
 133.625 0.0707625
 133.65 0.0707625
 133.675 0.0707624
 133.7 0.0707624
 133.725 0.0707624
 133.75 0.0707624
 133.775 0.0707624
 133.8 0.0707624
 133.825 0.0707624
 133.85 0.0707624
 133.875 0.0707624
 133.9 0.0707624
 133.925 0.0707624
 133.95 0.0707624
 133.975 0.0707624
 134 0.0707624
 134.025 0.0707624
 134.05 0.0707624
 134.075 0.0707624
 134.1 0.0707624
 134.125 0.0707624
 134.15 0.0707624
 134.175 0.0707624
 134.2 0.0707624
 134.225 0.0707624
 134.25 0.0707624
 134.275 0.0707624
 134.3 0.0707623
 134.325 0.0707623
 134.35 0.0707623
 134.375 0.0707623
 134.4 0.0707623
 134.425 0.0707623
 134.45 0.0707623
 134.475 0.0707623
 134.5 0.0707623
 134.525 0.0707623
 134.55 0.0707623
 134.575 0.0707623
 134.6 0.0707623
 134.625 0.0707623
 134.65 0.0707623
 134.675 0.0707623
 134.7 0.0707623
 134.725 0.0707623
 134.75 0.0707623
 134.775 0.0707623
 134.8 0.0707623
 134.825 0.0707623
 134.85 0.0707623
 134.875 0.0707623
 134.9 0.0707622
 134.925 0.0707622
 134.95 0.0707622
 134.975 0.0707622
 135 0.0707622
 135.025 0.0707622
 135.05 0.0707622
 135.075 0.0707622
 135.1 0.0707622
 135.125 0.0707622
 135.15 0.0707622
 135.175 0.0707622
 135.2 0.0707622
 135.225 0.0707622
 135.25 0.0707622
 135.275 0.0707622
 135.3 0.0707622
 135.325 0.0707622
 135.35 0.0707622
 135.375 0.0707622
 135.4 0.0707622
 135.425 0.0707622
 135.45 0.0707622
 135.475 0.0707622
 135.5 0.0707621
 135.525 0.0707621
 135.55 0.0707621
 135.575 0.0707621
 135.6 0.0707621
 135.625 0.0707621
 135.65 0.0707621
 135.675 0.0707621
 135.7 0.0707621
 135.725 0.0707621
 135.75 0.0707621
 135.775 0.0707621
 135.8 0.0707621
 135.825 0.0707621
 135.85 0.0707621
 135.875 0.0707621
 135.9 0.0707621
 135.925 0.0707621
 135.95 0.0707621
 135.975 0.0707621
 136 0.0707621
 136.025 0.0707621
 136.05 0.0707621
 136.075 0.0707621
 136.1 0.070762
 136.125 0.070762
 136.15 0.070762
 136.175 0.070762
 136.2 0.070762
 136.225 0.070762
 136.25 0.070762
 136.275 0.070762
 136.3 0.070762
 136.325 0.070762
 136.35 0.070762
 136.375 0.070762
 136.4 0.070762
 136.425 0.070762
 136.45 0.070762
 136.475 0.070762
 136.5 0.070762
 136.525 0.070762
 136.55 0.070762
 136.575 0.070762
 136.6 0.070762
 136.625 0.070762
 136.65 0.070762
 136.675 0.070762
 136.7 0.0707619
 136.725 0.0707619
 136.75 0.0707619
 136.775 0.0707619
 136.8 0.0707619
 136.825 0.0707619
 136.85 0.0707619
 136.875 0.0707619
 136.9 0.0707619
 136.925 0.0707619
 136.95 0.0707619
 136.975 0.0707619
 137 0.0707619
 137.025 0.0707619
 137.05 0.0707619
 137.075 0.0707619
 137.1 0.0707619
 137.125 0.0707619
 137.15 0.0707619
 137.175 0.0707619
 137.2 0.0707619
 137.225 0.0707619
 137.25 0.0707619
 137.275 0.0707619
 137.3 0.0707618
 137.325 0.0707618
 137.35 0.0707618
 137.375 0.0707618
 137.4 0.0707618
 137.425 0.0707618
 137.45 0.0707618
 137.475 0.0707618
 137.5 0.0707618
 137.525 0.0707618
 137.55 0.0707618
 137.575 0.0707618
 137.6 0.0707618
 137.625 0.0707618
 137.65 0.0707618
 137.675 0.0707618
 137.7 0.0707618
 137.725 0.0707618
 137.75 0.0707618
 137.775 0.0707618
 137.8 0.0707618
 137.825 0.0707618
 137.85 0.0707618
 137.875 0.0707617
 137.9 0.0707617
 137.925 0.0707617
 137.95 0.0707617
 137.975 0.0707617
 138 0.0707617
 138.025 0.0707617
 138.05 0.0707617
 138.075 0.0707617
 138.1 0.0707617
 138.125 0.0707617
 138.15 0.0707617
 138.175 0.0707617
 138.2 0.0707617
 138.225 0.0707617
 138.25 0.0707617
 138.275 0.0707617
 138.3 0.0707617
 138.325 0.0707617
 138.35 0.0707617
 138.375 0.0707617
 138.4 0.0707617
 138.425 0.0707617
 138.45 0.0707617
 138.475 0.0707616
 138.5 0.0707616
 138.525 0.0707616
 138.55 0.0707616
 138.575 0.0707616
 138.6 0.0707616
 138.625 0.0707616
 138.65 0.0707616
 138.675 0.0707616
 138.7 0.0707616
 138.725 0.0707616
 138.75 0.0707616
 138.775 0.0707616
 138.8 0.0707616
 138.825 0.0707616
 138.85 0.0707616
 138.875 0.0707616
 138.9 0.0707616
 138.925 0.0707616
 138.95 0.0707616
 138.975 0.0707616
 139 0.0707616
 139.025 0.0707616
 139.05 0.0707615
 139.075 0.0707615
 139.1 0.0707615
 139.125 0.0707615
 139.15 0.0707615
 139.175 0.0707615
 139.2 0.0707615
 139.225 0.0707615
 139.25 0.0707615
 139.275 0.0707615
 139.3 0.0707615
 139.325 0.0707615
 139.35 0.0707615
 139.375 0.0707615
 139.4 0.0707615
 139.425 0.0707615
 139.45 0.0707615
 139.475 0.0707615
 139.5 0.0707615
 139.525 0.0707615
 139.55 0.0707615
 139.575 0.0707615
 139.6 0.0707615
 139.625 0.0707614
 139.65 0.0707614
 139.675 0.0707614
 139.7 0.0707614
 139.725 0.0707614
 139.75 0.0707614
 139.775 0.0707614
 139.8 0.0707614
 139.825 0.0707614
 139.85 0.0707614
 139.875 0.0707614
 139.9 0.0707614
 139.925 0.0707614
 139.95 0.0707614
 139.975 0.0707614
 140 0.0707614
 140.025 0.0707614
 140.05 0.0707614
 140.075 0.0707614
 140.1 0.0707614
 140.125 0.0707614
 140.15 0.0707614
 140.175 0.0707614
 140.2 0.0707613
 140.225 0.0707613
 140.25 0.0707613
 140.275 0.0707613
 140.3 0.0707613
 140.325 0.0707613
 140.35 0.0707613
 140.375 0.0707613
 140.4 0.0707613
 140.425 0.0707613
 140.45 0.0707613
 140.475 0.0707613
 140.5 0.0707613
 140.525 0.0707613
 140.55 0.0707613
 140.575 0.0707613
 140.6 0.0707613
 140.625 0.0707613
 140.65 0.0707613
 140.675 0.0707613
 140.7 0.0707613
 140.725 0.0707613
 140.75 0.0707612
 140.775 0.0707612
 140.8 0.0707612
 140.825 0.0707612
 140.85 0.0707612
 140.875 0.0707612
 140.9 0.0707612
 140.925 0.0707612
 140.95 0.0707612
 140.975 0.0707612
 141 0.0707612
 141.025 0.0707612
 141.05 0.0707612
 141.075 0.0707612
 141.1 0.0707612
 141.125 0.0707612
 141.15 0.0707612
 141.175 0.0707612
 141.2 0.0707612
 141.225 0.0707612
 141.25 0.0707612
 141.275 0.0707612
 141.3 0.0707612
 141.325 0.0707611
 141.35 0.0707611
 141.375 0.0707611
 141.4 0.0707611
 141.425 0.0707611
 141.45 0.0707611
 141.475 0.0707611
 141.5 0.0707611
 141.525 0.0707611
 141.55 0.0707611
 141.575 0.0707611
 141.6 0.0707611
 141.625 0.0707611
 141.65 0.0707611
 141.675 0.0707611
 141.7 0.0707611
 141.725 0.0707611
 141.75 0.0707611
 141.775 0.0707611
 141.8 0.0707611
 141.825 0.0707611
 141.85 0.0707611
 141.875 0.070761
 141.9 0.070761
 141.925 0.070761
 141.95 0.070761
 141.975 0.070761
 142 0.070761
 142.025 0.070761
 142.05 0.070761
 142.075 0.070761
 142.1 0.070761
 142.125 0.070761
 142.15 0.070761
 142.175 0.070761
 142.2 0.070761
 142.225 0.070761
 142.25 0.070761
 142.275 0.070761
 142.3 0.070761
 142.325 0.070761
 142.35 0.070761
 142.375 0.070761
 142.4 0.070761
 142.425 0.070761
 142.45 0.0707609
 142.475 0.0707609
 142.5 0.0707609
 142.525 0.0707609
 142.55 0.0707609
 142.575 0.0707609
 142.6 0.0707609
 142.625 0.0707609
 142.65 0.0707609
 142.675 0.0707609
 142.7 0.0707609
 142.725 0.0707609
 142.75 0.0707609
 142.775 0.0707609
 142.8 0.0707609
 142.825 0.0707609
 142.85 0.0707609
 142.875 0.0707609
 142.9 0.0707609
 142.925 0.0707609
 142.95 0.0707609
 142.975 0.0707609
 143 0.0707608
 143.025 0.0707608
 143.05 0.0707608
 143.075 0.0707608
 143.1 0.0707608
 143.125 0.0707608
 143.15 0.0707608
 143.175 0.0707608
 143.2 0.0707608
 143.225 0.0707608
 143.25 0.0707608
 143.275 0.0707608
 143.3 0.0707608
 143.325 0.0707608
 143.35 0.0707608
 143.375 0.0707608
 143.4 0.0707608
 143.425 0.0707608
 143.45 0.0707608
 143.475 0.0707608
 143.5 0.0707608
 143.525 0.0707608
 143.55 0.0707607
 143.575 0.0707607
 143.6 0.0707607
 143.625 0.0707607
 143.65 0.0707607
 143.675 0.0707607
 143.7 0.0707607
 143.725 0.0707607
 143.75 0.0707607
 143.775 0.0707607
 143.8 0.0707607
 143.825 0.0707607
 143.85 0.0707607
 143.875 0.0707607
 143.9 0.0707607
 143.925 0.0707607
 143.95 0.0707607
 143.975 0.0707607
 144 0.0707607
 144.025 0.0707607
 144.05 0.0707607
 144.075 0.0707607
 144.1 0.0707606
 144.125 0.0707606
 144.15 0.0707606
 144.175 0.0707606
 144.2 0.0707606
 144.225 0.0707606
 144.25 0.0707606
 144.275 0.0707606
 144.3 0.0707606
 144.325 0.0707606
 144.35 0.0707606
 144.375 0.0707606
 144.4 0.0707606
 144.425 0.0707606
 144.45 0.0707606
 144.475 0.0707606
 144.5 0.0707606
 144.525 0.0707606
 144.55 0.0707606
 144.575 0.0707606
 144.6 0.0707606
 144.625 0.0707606
 144.65 0.0707605
 144.675 0.0707605
 144.7 0.0707605
 144.725 0.0707605
 144.75 0.0707605
 144.775 0.0707605
 144.8 0.0707605
 144.825 0.0707605
 144.85 0.0707605
 144.875 0.0707605
 144.9 0.0707605
 144.925 0.0707605
 144.95 0.0707605
 144.975 0.0707605
 145 0.0707605
 145.025 0.0707605
 145.05 0.0707605
 145.075 0.0707605
 145.1 0.0707605
 145.125 0.0707605
 145.15 0.0707605
 145.175 0.0707605
 145.2 0.0707604
 145.225 0.0707604
 145.25 0.0707604
 145.275 0.0707604
 145.3 0.0707604
 145.325 0.0707604
 145.35 0.0707604
 145.375 0.0707604
 145.4 0.0707604
 145.425 0.0707604
 145.45 0.0707604
 145.475 0.0707604
 145.5 0.0707604
 145.525 0.0707604
 145.55 0.0707604
 145.575 0.0707604
 145.6 0.0707604
 145.625 0.0707604
 145.65 0.0707604
 145.675 0.0707604
 145.7 0.0707604
 145.725 0.0707604
 145.75 0.0707603
 145.775 0.0707603
 145.8 0.0707603
 145.825 0.0707603
 145.85 0.0707603
 145.875 0.0707603
 145.9 0.0707603
 145.925 0.0707603
 145.95 0.0707603
 145.975 0.0707603
 146 0.0707603
 146.025 0.0707603
 146.05 0.0707603
 146.075 0.0707603
 146.1 0.0707603
 146.125 0.0707603
 146.15 0.0707603
 146.175 0.0707603
 146.2 0.0707603
 146.225 0.0707603
 146.25 0.0707603
 146.275 0.0707602
 146.3 0.0707602
 146.325 0.0707602
 146.35 0.0707602
 146.375 0.0707602
 146.4 0.0707602
 146.425 0.0707602
 146.45 0.0707602
 146.475 0.0707602
 146.5 0.0707602
 146.525 0.0707602
 146.55 0.0707602
 146.575 0.0707602
 146.6 0.0707602
 146.625 0.0707602
 146.65 0.0707602
 146.675 0.0707602
 146.7 0.0707602
 146.725 0.0707602
 146.75 0.0707602
 146.775 0.0707602
 146.8 0.0707602
 146.825 0.0707601
 146.85 0.0707601
 146.875 0.0707601
 146.9 0.0707601
 146.925 0.0707601
 146.95 0.0707601
 146.975 0.0707601
 147 0.0707601
 147.025 0.0707601
 147.05 0.0707601
 147.075 0.0707601
 147.1 0.0707601
 147.125 0.0707601
 147.15 0.0707601
 147.175 0.0707601
 147.2 0.0707601
 147.225 0.0707601
 147.25 0.0707601
 147.275 0.0707601
 147.3 0.0707601
 147.325 0.0707601
 147.35 0.07076
 147.375 0.07076
 147.4 0.07076
 147.425 0.07076
 147.45 0.07076
 147.475 0.07076
 147.5 0.07076
 147.525 0.07076
 147.55 0.07076
 147.575 0.07076
 147.6 0.07076
 147.625 0.07076
 147.65 0.07076
 147.675 0.07076
 147.7 0.07076
 147.725 0.07076
 147.75 0.07076
 147.775 0.07076
 147.8 0.07076
 147.825 0.07076
 147.85 0.07076
 147.875 0.0707599
 147.9 0.0707599
 147.925 0.0707599
 147.95 0.0707599
 147.975 0.0707599
 148 0.0707599
 148.025 0.0707599
 148.05 0.0707599
 148.075 0.0707599
 148.1 0.0707599
 148.125 0.0707599
 148.15 0.0707599
 148.175 0.0707599
 148.2 0.0707599
 148.225 0.0707599
 148.25 0.0707599
 148.275 0.0707599
 148.3 0.0707599
 148.325 0.0707599
 148.35 0.0707599
 148.375 0.0707599
 148.4 0.0707599
 148.425 0.0707598
 148.45 0.0707598
 148.475 0.0707598
 148.5 0.0707598
 148.525 0.0707598
 148.55 0.0707598
 148.575 0.0707598
 148.6 0.0707598
 148.625 0.0707598
 148.65 0.0707598
 148.675 0.0707598
 148.7 0.0707598
 148.725 0.0707598
 148.75 0.0707598
 148.775 0.0707598
 148.8 0.0707598
 148.825 0.0707598
 148.85 0.0707598
 148.875 0.0707598
 148.9 0.0707598
 148.925 0.0707598
 148.95 0.0707597
 148.975 0.0707597
 149 0.0707597
 149.025 0.0707597
 149.05 0.0707597
 149.075 0.0707597
 149.1 0.0707597
 149.125 0.0707597
 149.15 0.0707597
 149.175 0.0707597
 149.2 0.0707597
 149.225 0.0707597
 149.25 0.0707597
 149.275 0.0707597
 149.3 0.0707597
 149.325 0.0707597
 149.35 0.0707597
 149.375 0.0707597
 149.4 0.0707597
 149.425 0.0707597
 149.45 0.0707597
 149.475 0.0707596
 149.5 0.0707596
 149.525 0.0707596
 149.55 0.0707596
 149.575 0.0707596
 149.6 0.0707596
 149.625 0.0707596
 149.65 0.0707596
 149.675 0.0707596
 149.7 0.0707596
 149.725 0.0707596
 149.75 0.0707596
 149.775 0.0707596
 149.8 0.0707596
 149.825 0.0707596
 149.85 0.0707596
 149.875 0.0707596
 149.9 0.0707596
 149.925 0.0707596
 149.95 0.0707596
 149.975 0.0707596
 150 0.0707595
 150.025 0.0707595
 150.05 0.0707595
 150.075 0.0707595
 150.1 0.0707595
 150.125 0.0707595
 150.15 0.0707595
 150.175 0.0707595
 150.2 0.0707595
 150.225 0.0707595
 150.25 0.0707595
 150.275 0.0707595
 150.3 0.0707595
 150.325 0.0707595
 150.35 0.0707595
 150.375 0.0707595
 150.4 0.0707595
 150.425 0.0707595
 150.45 0.0707595
 150.475 0.0707595
 150.5 0.0707595
 150.525 0.0707594
 150.55 0.0707594
 150.575 0.0707594
 150.6 0.0707594
 150.625 0.0707594
 150.65 0.0707594
 150.675 0.0707594
 150.7 0.0707594
 150.725 0.0707594
 150.75 0.0707594
 150.775 0.0707594
 150.8 0.0707594
 150.825 0.0707594
 150.85 0.0707594
 150.875 0.0707594
 150.9 0.0707594
 150.925 0.0707594
 150.95 0.0707594
 150.975 0.0707594
 151 0.0707594
 151.025 0.0707594
 151.05 0.0707593
 151.075 0.0707593
 151.1 0.0707593
 151.125 0.0707593
 151.15 0.0707593
 151.175 0.0707593
 151.2 0.0707593
 151.225 0.0707593
 151.25 0.0707593
 151.275 0.0707593
 151.3 0.0707593
 151.325 0.0707593
 151.35 0.0707593
 151.375 0.0707593
 151.4 0.0707593
 151.425 0.0707593
 151.45 0.0707593
 151.475 0.0707593
 151.5 0.0707593
 151.525 0.0707593
 151.55 0.0707592
 151.575 0.0707592
 151.6 0.0707592
 151.625 0.0707592
 151.65 0.0707592
 151.675 0.0707592
 151.7 0.0707592
 151.725 0.0707592
 151.75 0.0707592
 151.775 0.0707592
 151.8 0.0707592
 151.825 0.0707592
 151.85 0.0707592
 151.875 0.0707592
 151.9 0.0707592
 151.925 0.0707592
 151.95 0.0707592
 151.975 0.0707592
 152 0.0707592
 152.025 0.0707592
 152.05 0.0707592
 152.075 0.0707591
 152.1 0.0707591
 152.125 0.0707591
 152.15 0.0707591
 152.175 0.0707591
 152.2 0.0707591
 152.225 0.0707591
 152.25 0.0707591
 152.275 0.0707591
 152.3 0.0707591
 152.325 0.0707591
 152.35 0.0707591
 152.375 0.0707591
 152.4 0.0707591
 152.425 0.0707591
 152.45 0.0707591
 152.475 0.0707591
 152.5 0.0707591
 152.525 0.0707591
 152.55 0.0707591
 152.575 0.0707591
 152.6 0.070759
 152.625 0.070759
 152.65 0.070759
 152.675 0.070759
 152.7 0.070759
 152.725 0.070759
 152.75 0.070759
 152.775 0.070759
 152.8 0.070759
 152.825 0.070759
 152.85 0.070759
 152.875 0.070759
 152.9 0.070759
 152.925 0.070759
 152.95 0.070759
 152.975 0.070759
 153 0.070759
 153.025 0.070759
 153.05 0.070759
 153.075 0.070759
 153.1 0.0707589
 153.125 0.0707589
 153.15 0.0707589
 153.175 0.0707589
 153.2 0.0707589
 153.225 0.0707589
 153.25 0.0707589
 153.275 0.0707589
 153.3 0.0707589
 153.325 0.0707589
 153.35 0.0707589
 153.375 0.0707589
 153.4 0.0707589
 153.425 0.0707589
 153.45 0.0707589
 153.475 0.0707589
 153.5 0.0707589
 153.525 0.0707589
 153.55 0.0707589
 153.575 0.0707589
 153.6 0.0707589
 153.625 0.0707588
 153.65 0.0707588
 153.675 0.0707588
 153.7 0.0707588
 153.725 0.0707588
 153.75 0.0707588
 153.775 0.0707588
 153.8 0.0707588
 153.825 0.0707588
 153.85 0.0707588
 153.875 0.0707588
 153.9 0.0707588
 153.925 0.0707588
 153.95 0.0707588
 153.975 0.0707588
 154 0.0707588
 154.025 0.0707588
 154.05 0.0707588
 154.075 0.0707588
 154.1 0.0707588
 154.125 0.0707587
 154.15 0.0707587
 154.175 0.0707587
 154.2 0.0707587
 154.225 0.0707587
 154.25 0.0707587
 154.275 0.0707587
 154.3 0.0707587
 154.325 0.0707587
 154.35 0.0707587
 154.375 0.0707587
 154.4 0.0707587
 154.425 0.0707587
 154.45 0.0707587
 154.475 0.0707587
 154.5 0.0707587
 154.525 0.0707587
 154.55 0.0707587
 154.575 0.0707587
 154.6 0.0707587
 154.625 0.0707586
 154.65 0.0707586
 154.675 0.0707586
 154.7 0.0707586
 154.725 0.0707586
 154.75 0.0707586
 154.775 0.0707586
 154.8 0.0707586
 154.825 0.0707586
 154.85 0.0707586
 154.875 0.0707586
 154.9 0.0707586
 154.925 0.0707586
 154.95 0.0707586
 154.975 0.0707586
 155 0.0707586
 155.025 0.0707586
 155.05 0.0707586
 155.075 0.0707586
 155.1 0.0707586
 155.125 0.0707586
 155.15 0.0707585
 155.175 0.0707585
 155.2 0.0707585
 155.225 0.0707585
 155.25 0.0707585
 155.275 0.0707585
 155.3 0.0707585
 155.325 0.0707585
 155.35 0.0707585
 155.375 0.0707585
 155.4 0.0707585
 155.425 0.0707585
 155.45 0.0707585
 155.475 0.0707585
 155.5 0.0707585
 155.525 0.0707585
 155.55 0.0707585
 155.575 0.0707585
 155.6 0.0707585
 155.625 0.0707585
 155.65 0.0707584
 155.675 0.0707584
 155.7 0.0707584
 155.725 0.0707584
 155.75 0.0707584
 155.775 0.0707584
 155.8 0.0707584
 155.825 0.0707584
 155.85 0.0707584
 155.875 0.0707584
 155.9 0.0707584
 155.925 0.0707584
 155.95 0.0707584
 155.975 0.0707584
 156 0.0707584
 156.025 0.0707584
 156.05 0.0707584
 156.075 0.0707584
 156.1 0.0707584
 156.125 0.0707584
 156.15 0.0707583
 156.175 0.0707583
 156.2 0.0707583
 156.225 0.0707583
 156.25 0.0707583
 156.275 0.0707583
 156.3 0.0707583
 156.325 0.0707583
 156.35 0.0707583
 156.375 0.0707583
 156.4 0.0707583
 156.425 0.0707583
 156.45 0.0707583
 156.475 0.0707583
 156.5 0.0707583
 156.525 0.0707583
 156.55 0.0707583
 156.575 0.0707583
 156.6 0.0707583
 156.625 0.0707583
 156.65 0.0707582
 156.675 0.0707582
 156.7 0.0707582
 156.725 0.0707582
 156.75 0.0707582
 156.775 0.0707582
 156.8 0.0707582
 156.825 0.0707582
 156.85 0.0707582
 156.875 0.0707582
 156.9 0.0707582
 156.925 0.0707582
 156.95 0.0707582
 156.975 0.0707582
 157 0.0707582
 157.025 0.0707582
 157.05 0.0707582
 157.075 0.0707582
 157.1 0.0707582
 157.125 0.0707582
 157.15 0.0707581
 157.175 0.0707581
 157.2 0.0707581
 157.225 0.0707581
 157.25 0.0707581
 157.275 0.0707581
 157.3 0.0707581
 157.325 0.0707581
 157.35 0.0707581
 157.375 0.0707581
 157.4 0.0707581
 157.425 0.0707581
 157.45 0.0707581
 157.475 0.0707581
 157.5 0.0707581
 157.525 0.0707581
 157.55 0.0707581
 157.575 0.0707581
 157.6 0.0707581
 157.625 0.0707581
 157.65 0.070758
 157.675 0.070758
 157.7 0.070758
 157.725 0.070758
 157.75 0.070758
 157.775 0.070758
 157.8 0.070758
 157.825 0.070758
 157.85 0.070758
 157.875 0.070758
 157.9 0.070758
 157.925 0.070758
 157.95 0.070758
 157.975 0.070758
 158 0.070758
 158.025 0.070758
 158.05 0.070758
 158.075 0.070758
 158.1 0.070758
 158.125 0.070758
 158.15 0.0707579
 158.175 0.0707579
 158.2 0.0707579
 158.225 0.0707579
 158.25 0.0707579
 158.275 0.0707579
 158.3 0.0707579
 158.325 0.0707579
 158.35 0.0707579
 158.375 0.0707579
 158.4 0.0707579
 158.425 0.0707579
 158.45 0.0707579
 158.475 0.0707579
 158.5 0.0707579
 158.525 0.0707579
 158.55 0.0707579
 158.575 0.0707579
 158.6 0.0707579
 158.625 0.0707579
 158.65 0.0707578
 158.675 0.0707578
 158.7 0.0707578
 158.725 0.0707578
 158.75 0.0707578
 158.775 0.0707578
 158.8 0.0707578
 158.825 0.0707578
 158.85 0.0707578
 158.875 0.0707578
 158.9 0.0707578
 158.925 0.0707578
 158.95 0.0707578
 158.975 0.0707578
 159 0.0707578
 159.025 0.0707578
 159.05 0.0707578
 159.075 0.0707578
 159.1 0.0707578
 159.125 0.0707578
 159.15 0.0707577
 159.175 0.0707577
 159.2 0.0707577
 159.225 0.0707577
 159.25 0.0707577
 159.275 0.0707577
 159.3 0.0707577
 159.325 0.0707577
 159.35 0.0707577
 159.375 0.0707577
 159.4 0.0707577
 159.425 0.0707577
 159.45 0.0707577
 159.475 0.0707577
 159.5 0.0707577
 159.525 0.0707577
 159.55 0.0707577
 159.575 0.0707577
 159.6 0.0707577
 159.625 0.0707577
 159.65 0.0707576
 159.675 0.0707576
 159.7 0.0707576
 159.725 0.0707576
 159.75 0.0707576
 159.775 0.0707576
 159.8 0.0707576
 159.825 0.0707576
 159.85 0.0707576
 159.875 0.0707576
 159.9 0.0707576
 159.925 0.0707576
 159.95 0.0707576
 159.975 0.0707576
 160 0.0707576
 160.025 0.0707576
 160.05 0.0707576
 160.075 0.0707576
 160.1 0.0707576
 160.125 0.0707576
 160.15 0.0707575
 160.175 0.0707575
 160.2 0.0707575
 160.225 0.0707575
 160.25 0.0707575
 160.275 0.0707575
 160.3 0.0707575
 160.325 0.0707575
 160.35 0.0707575
 160.375 0.0707575
 160.4 0.0707575
 160.425 0.0707575
 160.45 0.0707575
 160.475 0.0707575
 160.5 0.0707575
 160.525 0.0707575
 160.55 0.0707575
 160.575 0.0707575
 160.6 0.0707575
 160.625 0.0707574
 160.65 0.0707574
 160.675 0.0707574
 160.7 0.0707574
 160.725 0.0707574
 160.75 0.0707574
 160.775 0.0707574
 160.8 0.0707574
 160.825 0.0707574
 160.85 0.0707574
 160.875 0.0707574
 160.9 0.0707574
 160.925 0.0707574
 160.95 0.0707574
 160.975 0.0707574
 161 0.0707574
 161.025 0.0707574
 161.05 0.0707574
 161.075 0.0707574
 161.1 0.0707574
 161.125 0.0707573
 161.15 0.0707573
 161.175 0.0707573
 161.2 0.0707573
 161.225 0.0707573
 161.25 0.0707573
 161.275 0.0707573
 161.3 0.0707573
 161.325 0.0707573
 161.35 0.0707573
 161.375 0.0707573
 161.4 0.0707573
 161.425 0.0707573
 161.45 0.0707573
 161.475 0.0707573
 161.5 0.0707573
 161.525 0.0707573
 161.55 0.0707573
 161.575 0.0707573
 161.6 0.0707573
 161.625 0.0707572
 161.65 0.0707572
 161.675 0.0707572
 161.7 0.0707572
 161.725 0.0707572
 161.75 0.0707572
 161.775 0.0707572
 161.8 0.0707572
 161.825 0.0707572
 161.85 0.0707572
 161.875 0.0707572
 161.9 0.0707572
 161.925 0.0707572
 161.95 0.0707572
 161.975 0.0707572
 162 0.0707572
 162.025 0.0707572
 162.05 0.0707572
 162.075 0.0707572
 162.1 0.0707571
 162.125 0.0707571
 162.15 0.0707571
 162.175 0.0707571
 162.2 0.0707571
 162.225 0.0707571
 162.25 0.0707571
 162.275 0.0707571
 162.3 0.0707571
 162.325 0.0707571
 162.35 0.0707571
 162.375 0.0707571
 162.4 0.0707571
 162.425 0.0707571
 162.45 0.0707571
 162.475 0.0707571
 162.5 0.0707571
 162.525 0.0707571
 162.55 0.0707571
 162.575 0.0707571
 162.6 0.070757
 162.625 0.070757
 162.65 0.070757
 162.675 0.070757
 162.7 0.070757
 162.725 0.070757
 162.75 0.070757
 162.775 0.070757
 162.8 0.070757
 162.825 0.070757
 162.85 0.070757
 162.875 0.070757
 162.9 0.070757
 162.925 0.070757
 162.95 0.070757
 162.975 0.070757
 163 0.070757
 163.025 0.070757
 163.05 0.070757
 163.075 0.0707569
 163.1 0.0707569
 163.125 0.0707569
 163.15 0.0707569
 163.175 0.0707569
 163.2 0.0707569
 163.225 0.0707569
 163.25 0.0707569
 163.275 0.0707569
 163.3 0.0707569
 163.325 0.0707569
 163.35 0.0707569
 163.375 0.0707569
 163.4 0.0707569
 163.425 0.0707569
 163.45 0.0707569
 163.475 0.0707569
 163.5 0.0707569
 163.525 0.0707569
 163.55 0.0707569
 163.575 0.0707568
 163.6 0.0707568
 163.625 0.0707568
 163.65 0.0707568
 163.675 0.0707568
 163.7 0.0707568
 163.725 0.0707568
 163.75 0.0707568
 163.775 0.0707568
 163.8 0.0707568
 163.825 0.0707568
 163.85 0.0707568
 163.875 0.0707568
 163.9 0.0707568
 163.925 0.0707568
 163.95 0.0707568
 163.975 0.0707568
 164 0.0707568
 164.025 0.0707568
 164.05 0.0707567
 164.075 0.0707567
 164.1 0.0707567
 164.125 0.0707567
 164.15 0.0707567
 164.175 0.0707567
 164.2 0.0707567
 164.225 0.0707567
 164.25 0.0707567
 164.275 0.0707567
 164.3 0.0707567
 164.325 0.0707567
 164.35 0.0707567
 164.375 0.0707567
 164.4 0.0707567
 164.425 0.0707567
 164.45 0.0707567
 164.475 0.0707567
 164.5 0.0707567
 164.525 0.0707566
 164.55 0.0707566
 164.575 0.0707566
 164.6 0.0707566
 164.625 0.0707566
 164.65 0.0707566
 164.675 0.0707566
 164.7 0.0707566
 164.725 0.0707566
 164.75 0.0707566
 164.775 0.0707566
 164.8 0.0707566
 164.825 0.0707566
 164.85 0.0707566
 164.875 0.0707566
 164.9 0.0707566
 164.925 0.0707566
 164.95 0.0707566
 164.975 0.0707566
 165 0.0707566
 165.025 0.0707565
 165.05 0.0707565
 165.075 0.0707565
 165.1 0.0707565
 165.125 0.0707565
 165.15 0.0707565
 165.175 0.0707565
 165.2 0.0707565
 165.225 0.0707565
 165.25 0.0707565
 165.275 0.0707565
 165.3 0.0707565
 165.325 0.0707565
 165.35 0.0707565
 165.375 0.0707565
 165.4 0.0707565
 165.425 0.0707565
 165.45 0.0707565
 165.475 0.0707565
 165.5 0.0707564
 165.525 0.0707564
 165.55 0.0707564
 165.575 0.0707564
 165.6 0.0707564
 165.625 0.0707564
 165.65 0.0707564
 165.675 0.0707564
 165.7 0.0707564
 165.725 0.0707564
 165.75 0.0707564
 165.775 0.0707564
 165.8 0.0707564
 165.825 0.0707564
 165.85 0.0707564
 165.875 0.0707564
 165.9 0.0707564
 165.925 0.0707564
 165.95 0.0707564
 165.975 0.0707564
 166 0.0707563
 166.025 0.0707563
 166.05 0.0707563
 166.075 0.0707563
 166.1 0.0707563
 166.125 0.0707563
 166.15 0.0707563
 166.175 0.0707563
 166.2 0.0707563
 166.225 0.0707563
 166.25 0.0707563
 166.275 0.0707563
 166.3 0.0707563
 166.325 0.0707563
 166.35 0.0707563
 166.375 0.0707563
 166.4 0.0707563
 166.425 0.0707563
 166.45 0.0707563
 166.475 0.0707562
 166.5 0.0707562
 166.525 0.0707562
 166.55 0.0707562
 166.575 0.0707562
 166.6 0.0707562
 166.625 0.0707562
 166.65 0.0707562
 166.675 0.0707562
 166.7 0.0707562
 166.725 0.0707562
 166.75 0.0707562
 166.775 0.0707562
 166.8 0.0707562
 166.825 0.0707562
 166.85 0.0707562
 166.875 0.0707562
 166.9 0.0707562
 166.925 0.0707562
 166.95 0.0707561
 166.975 0.0707561
 167 0.0707561
 167.025 0.0707561
 167.05 0.0707561
 167.075 0.0707561
 167.1 0.0707561
 167.125 0.0707561
 167.15 0.0707561
 167.175 0.0707561
 167.2 0.0707561
 167.225 0.0707561
 167.25 0.0707561
 167.275 0.0707561
 167.3 0.0707561
 167.325 0.0707561
 167.35 0.0707561
 167.375 0.0707561
 167.4 0.0707561
 167.425 0.070756
 167.45 0.070756
 167.475 0.070756
 167.5 0.070756
 167.525 0.070756
 167.55 0.070756
 167.575 0.070756
 167.6 0.070756
 167.625 0.070756
 167.65 0.070756
 167.675 0.070756
 167.7 0.070756
 167.725 0.070756
 167.75 0.070756
 167.775 0.070756
 167.8 0.070756
 167.825 0.070756
 167.85 0.070756
 167.875 0.070756
 167.9 0.0707559
 167.925 0.0707559
 167.95 0.0707559
 167.975 0.0707559
 168 0.0707559
 168.025 0.0707559
 168.05 0.0707559
 168.075 0.0707559
 168.1 0.0707559
 168.125 0.0707559
 168.15 0.0707559
 168.175 0.0707559
 168.2 0.0707559
 168.225 0.0707559
 168.25 0.0707559
 168.275 0.0707559
 168.3 0.0707559
 168.325 0.0707559
 168.35 0.0707559
 168.375 0.0707559
 168.4 0.0707558
 168.425 0.0707558
 168.45 0.0707558
 168.475 0.0707558
 168.5 0.0707558
 168.525 0.0707558
 168.55 0.0707558
 168.575 0.0707558
 168.6 0.0707558
 168.625 0.0707558
 168.65 0.0707558
 168.675 0.0707558
 168.7 0.0707558
 168.725 0.0707558
 168.75 0.0707558
 168.775 0.0707558
 168.8 0.0707558
 168.825 0.0707558
 168.85 0.0707558
 168.875 0.0707557
 168.9 0.0707557
 168.925 0.0707557
 168.95 0.0707557
 168.975 0.0707557
 169 0.0707557
 169.025 0.0707557
 169.05 0.0707557
 169.075 0.0707557
 169.1 0.0707557
 169.125 0.0707557
 169.15 0.0707557
 169.175 0.0707557
 169.2 0.0707557
 169.225 0.0707557
 169.25 0.0707557
 169.275 0.0707557
 169.3 0.0707557
 169.325 0.0707557
 169.35 0.0707556
 169.375 0.0707556
 169.4 0.0707556
 169.425 0.0707556
 169.45 0.0707556
 169.475 0.0707556
 169.5 0.0707556
 169.525 0.0707556
 169.55 0.0707556
 169.575 0.0707556
 169.6 0.0707556
 169.625 0.0707556
 169.65 0.0707556
 169.675 0.0707556
 169.7 0.0707556
 169.725 0.0707556
 169.75 0.0707556
 169.775 0.0707556
 169.8 0.0707556
 169.825 0.0707555
 169.85 0.0707555
 169.875 0.0707555
 169.9 0.0707555
 169.925 0.0707555
 169.95 0.0707555
 169.975 0.0707555
 170 0.0707555
 170.025 0.0707555
 170.05 0.0707555
 170.075 0.0707555
 170.1 0.0707555
 170.125 0.0707555
 170.15 0.0707555
 170.175 0.0707555
 170.2 0.0707555
 170.225 0.0707555
 170.25 0.0707555
 170.275 0.0707555
 170.3 0.0707554
 170.325 0.0707554
 170.35 0.0707554
 170.375 0.0707554
 170.4 0.0707554
 170.425 0.0707554
 170.45 0.0707554
 170.475 0.0707554
 170.5 0.0707554
 170.525 0.0707554
 170.55 0.0707554
 170.575 0.0707554
 170.6 0.0707554
 170.625 0.0707554
 170.65 0.0707554
 170.675 0.0707554
 170.7 0.0707554
 170.725 0.0707554
 170.75 0.0707554
 170.775 0.0707553
 170.8 0.0707553
 170.825 0.0707553
 170.85 0.0707553
 170.875 0.0707553
 170.9 0.0707553
 170.925 0.0707553
 170.95 0.0707553
 170.975 0.0707553
 171 0.0707553
 171.025 0.0707553
 171.05 0.0707553
 171.075 0.0707553
 171.1 0.0707553
 171.125 0.0707553
 171.15 0.0707553
 171.175 0.0707553
 171.2 0.0707553
 171.225 0.0707553
 171.25 0.0707552
 171.275 0.0707552
 171.3 0.0707552
 171.325 0.0707552
 171.35 0.0707552
 171.375 0.0707552
 171.4 0.0707552
 171.425 0.0707552
 171.45 0.0707552
 171.475 0.0707552
 171.5 0.0707552
 171.525 0.0707552
 171.55 0.0707552
 171.575 0.0707552
 171.6 0.0707552
 171.625 0.0707552
 171.65 0.0707552
 171.675 0.0707552
 171.7 0.0707552
 171.725 0.0707551
 171.75 0.0707551
 171.775 0.0707551
 171.8 0.0707551
 171.825 0.0707551
 171.85 0.0707551
 171.875 0.0707551
 171.9 0.0707551
 171.925 0.0707551
 171.95 0.0707551
 171.975 0.0707551
 172 0.0707551
 172.025 0.0707551
 172.05 0.0707551
 172.075 0.0707551
 172.1 0.0707551
 172.125 0.0707551
 172.15 0.0707551
 172.175 0.0707551
 172.2 0.070755
 172.225 0.070755
 172.25 0.070755
 172.275 0.070755
 172.3 0.070755
 172.325 0.070755
 172.35 0.070755
 172.375 0.070755
 172.4 0.070755
 172.425 0.070755
 172.45 0.070755
 172.475 0.070755
 172.5 0.070755
 172.525 0.070755
 172.55 0.070755
 172.575 0.070755
 172.6 0.070755
 172.625 0.070755
 172.65 0.070755
 172.675 0.0707549
 172.7 0.0707549
 172.725 0.0707549
 172.75 0.0707549
 172.775 0.0707549
 172.8 0.0707549
 172.825 0.0707549
 172.85 0.0707549
 172.875 0.0707549
 172.9 0.0707549
 172.925 0.0707549
 172.95 0.0707549
 172.975 0.0707549
 173 0.0707549
 173.025 0.0707549
 173.05 0.0707549
 173.075 0.0707549
 173.1 0.0707549
 173.125 0.0707549
 173.15 0.0707548
 173.175 0.0707548
 173.2 0.0707548
 173.225 0.0707548
 173.25 0.0707548
 173.275 0.0707548
 173.3 0.0707548
 173.325 0.0707548
 173.35 0.0707548
 173.375 0.0707548
 173.4 0.0707548
 173.425 0.0707548
 173.45 0.0707548
 173.475 0.0707548
 173.5 0.0707548
 173.525 0.0707548
 173.55 0.0707548
 173.575 0.0707548
 173.6 0.0707547
 173.625 0.0707547
 173.65 0.0707547
 173.675 0.0707547
 173.7 0.0707547
 173.725 0.0707547
 173.75 0.0707547
 173.775 0.0707547
 173.8 0.0707547
 173.825 0.0707547
 173.85 0.0707547
 173.875 0.0707547
 173.9 0.0707547
 173.925 0.0707547
 173.95 0.0707547
 173.975 0.0707547
 174 0.0707547
 174.025 0.0707547
 174.05 0.0707547
 174.075 0.0707546
 174.1 0.0707546
 174.125 0.0707546
 174.15 0.0707546
 174.175 0.0707546
 174.2 0.0707546
 174.225 0.0707546
 174.25 0.0707546
 174.275 0.0707546
 174.3 0.0707546
 174.325 0.0707546
 174.35 0.0707546
 174.375 0.0707546
 174.4 0.0707546
 174.425 0.0707546
 174.45 0.0707546
 174.475 0.0707546
 174.5 0.0707546
 174.525 0.0707546
 174.55 0.0707545
 174.575 0.0707545
 174.6 0.0707545
 174.625 0.0707545
 174.65 0.0707545
 174.675 0.0707545
 174.7 0.0707545
 174.725 0.0707545
 174.75 0.0707545
 174.775 0.0707545
 174.8 0.0707545
 174.825 0.0707545
 174.85 0.0707545
 174.875 0.0707545
 174.9 0.0707545
 174.925 0.0707545
 174.95 0.0707545
 174.975 0.0707545
 175 0.0707545
 175.025 0.0707544
 175.05 0.0707544
 175.075 0.0707544
 175.1 0.0707544
 175.125 0.0707544
 175.15 0.0707544
 175.175 0.0707544
 175.2 0.0707544
 175.225 0.0707544
 175.25 0.0707544
 175.275 0.0707544
 175.3 0.0707544
 175.325 0.0707544
 175.35 0.0707544
 175.375 0.0707544
 175.4 0.0707544
 175.425 0.0707544
 175.45 0.0707544
 175.475 0.0707544
 175.5 0.0707543
 175.525 0.0707543
 175.55 0.0707543
 175.575 0.0707543
 175.6 0.0707543
 175.625 0.0707543
 175.65 0.0707543
 175.675 0.0707543
 175.7 0.0707543
 175.725 0.0707543
 175.75 0.0707543
 175.775 0.0707543
 175.8 0.0707543
 175.825 0.0707543
 175.85 0.0707543
 175.875 0.0707543
 175.9 0.0707543
 175.925 0.0707543
 175.95 0.0707543
 175.975 0.0707542
 176 0.0707542
 176.025 0.0707542
 176.05 0.0707542
 176.075 0.0707542
 176.1 0.0707542
 176.125 0.0707542
 176.15 0.0707542
 176.175 0.0707542
 176.2 0.0707542
 176.225 0.0707542
 176.25 0.0707542
 176.275 0.0707542
 176.3 0.0707542
 176.325 0.0707542
 176.35 0.0707542
 176.375 0.0707542
 176.4 0.0707542
 176.425 0.0707541
 176.45 0.0707541
 176.475 0.0707541
 176.5 0.0707541
 176.525 0.0707541
 176.55 0.0707541
 176.575 0.0707541
 176.6 0.0707541
 176.625 0.0707541
 176.65 0.0707541
 176.675 0.0707541
 176.7 0.0707541
 176.725 0.0707541
 176.75 0.0707541
 176.775 0.0707541
 176.8 0.0707541
 176.825 0.0707541
 176.85 0.0707541
 176.875 0.0707541
 176.9 0.070754
 176.925 0.070754
 176.95 0.070754
 176.975 0.070754
 177 0.070754
 177.025 0.070754
 177.05 0.070754
 177.075 0.070754
 177.1 0.070754
 177.125 0.070754
 177.15 0.070754
 177.175 0.070754
 177.2 0.070754
 177.225 0.070754
 177.25 0.070754
 177.275 0.070754
 177.3 0.070754
 177.325 0.070754
 177.35 0.070754
 177.375 0.0707539
 177.4 0.0707539
 177.425 0.0707539
 177.45 0.0707539
 177.475 0.0707539
 177.5 0.0707539
 177.525 0.0707539
 177.55 0.0707539
 177.575 0.0707539
 177.6 0.0707539
 177.625 0.0707539
 177.65 0.0707539
 177.675 0.0707539
 177.7 0.0707539
 177.725 0.0707539
 177.75 0.0707539
 177.775 0.0707539
 177.8 0.0707539
 177.825 0.0707539
 177.85 0.0707538
 177.875 0.0707538
 177.9 0.0707538
 177.925 0.0707538
 177.95 0.0707538
 177.975 0.0707538
 178 0.0707538
 178.025 0.0707538
 178.05 0.0707538
 178.075 0.0707538
 178.1 0.0707538
 178.125 0.0707538
 178.15 0.0707538
 178.175 0.0707538
 178.2 0.0707538
 178.225 0.0707538
 178.25 0.0707538
 178.275 0.0707538
 178.3 0.0707537
 178.325 0.0707537
 178.35 0.0707537
 178.375 0.0707537
 178.4 0.0707537
 178.425 0.0707537
 178.45 0.0707537
 178.475 0.0707537
 178.5 0.0707537
 178.525 0.0707537
 178.55 0.0707537
 178.575 0.0707537
 178.6 0.0707537
 178.625 0.0707537
 178.65 0.0707537
 178.675 0.0707537
 178.7 0.0707537
 178.725 0.0707537
 178.75 0.0707537
 178.775 0.0707536
 178.8 0.0707536
 178.825 0.0707536
 178.85 0.0707536
 178.875 0.0707536
 178.9 0.0707536
 178.925 0.0707536
 178.95 0.0707536
 178.975 0.0707536
 179 0.0707536
 179.025 0.0707536
 179.05 0.0707536
 179.075 0.0707536
 179.1 0.0707536
 179.125 0.0707536
 179.15 0.0707536
 179.175 0.0707536
 179.2 0.0707536
 179.225 0.0707536
 179.25 0.0707535
 179.275 0.0707535
 179.3 0.0707535
 179.325 0.0707535
 179.35 0.0707535
 179.375 0.0707535
 179.4 0.0707535
 179.425 0.0707535
 179.45 0.0707535
 179.475 0.0707535
 179.5 0.0707535
 179.525 0.0707535
 179.55 0.0707535
 179.575 0.0707535
 179.6 0.0707535
 179.625 0.0707535
 179.65 0.0707535
 179.675 0.0707535
 179.7 0.0707534
 179.725 0.0707534
 179.75 0.0707534
 179.775 0.0707534
 179.8 0.0707534
 179.825 0.0707534
 179.85 0.0707534
 179.875 0.0707534
 179.9 0.0707534
 179.925 0.0707534
 179.95 0.0707534
 179.975 0.0707534
 180 0.0707534
 180.025 0.0707534
 180.05 0.0707534
 180.075 0.0707534
 180.1 0.0707534
 180.125 0.0707534
 180.15 0.0707534
 180.175 0.0707533
 180.2 0.0707533
 180.225 0.0707533
 180.25 0.0707533
 180.275 0.0707533
 180.3 0.0707533
 180.325 0.0707533
 180.35 0.0707533
 180.375 0.0707533
 180.4 0.0707533
 180.425 0.0707533
 180.45 0.0707533
 180.475 0.0707533
 180.5 0.0707533
 180.525 0.0707533
 180.55 0.0707533
 180.575 0.0707533
 180.6 0.0707533
 180.625 0.0707533
 180.65 0.0707532
 180.675 0.0707532
 180.7 0.0707532
 180.725 0.0707532
 180.75 0.0707532
 180.775 0.0707532
 180.8 0.0707532
 180.825 0.0707532
 180.85 0.0707532
 180.875 0.0707532
 180.9 0.0707532
 180.925 0.0707532
 180.95 0.0707532
 180.975 0.0707532
 181 0.0707532
 181.025 0.0707532
 181.05 0.0707532
 181.075 0.0707532
 181.1 0.0707531
 181.125 0.0707531
 181.15 0.0707531
 181.175 0.0707531
 181.2 0.0707531
 181.225 0.0707531
 181.25 0.0707531
 181.275 0.0707531
 181.3 0.0707531
 181.325 0.0707531
 181.35 0.0707531
 181.375 0.0707531
 181.4 0.0707531
 181.425 0.0707531
 181.45 0.0707531
 181.475 0.0707531
 181.5 0.0707531
 181.525 0.0707531
 181.55 0.0707531
 181.575 0.070753
 181.6 0.070753
 181.625 0.070753
 181.65 0.070753
 181.675 0.070753
 181.7 0.070753
 181.725 0.070753
 181.75 0.070753
 181.775 0.070753
 181.8 0.070753
 181.825 0.070753
 181.85 0.070753
 181.875 0.070753
 181.9 0.070753
 181.925 0.070753
 181.95 0.070753
 181.975 0.070753
 182 0.070753
 182.025 0.0707529
 182.05 0.0707529
 182.075 0.0707529
 182.1 0.0707529
 182.125 0.0707529
 182.15 0.0707529
 182.175 0.0707529
 182.2 0.0707529
 182.225 0.0707529
 182.25 0.0707529
 182.275 0.0707529
 182.3 0.0707529
 182.325 0.0707529
 182.35 0.0707529
 182.375 0.0707529
 182.4 0.0707529
 182.425 0.0707529
 182.45 0.0707529
 182.475 0.0707529
 182.5 0.0707528
 182.525 0.0707528
 182.55 0.0707528
 182.575 0.0707528
 182.6 0.0707528
 182.625 0.0707528
 182.65 0.0707528
 182.675 0.0707528
 182.7 0.0707528
 182.725 0.0707528
 182.75 0.0707528
 182.775 0.0707528
 182.8 0.0707528
 182.825 0.0707528
 182.85 0.0707528
 182.875 0.0707528
 182.9 0.0707528
 182.925 0.0707528
 182.95 0.0707528
 182.975 0.0707527
 183 0.0707527
 183.025 0.0707527
 183.05 0.0707527
 183.075 0.0707527
 183.1 0.0707527
 183.125 0.0707527
 183.15 0.0707527
 183.175 0.0707527
 183.2 0.0707527
 183.225 0.0707527
 183.25 0.0707527
 183.275 0.0707527
 183.3 0.0707527
 183.325 0.0707527
 183.35 0.0707527
 183.375 0.0707527
 183.4 0.0707527
 183.425 0.0707526
 183.45 0.0707526
 183.475 0.0707526
 183.5 0.0707526
 183.525 0.0707526
 183.55 0.0707526
 183.575 0.0707526
 183.6 0.0707526
 183.625 0.0707526
 183.65 0.0707526
 183.675 0.0707526
 183.7 0.0707526
 183.725 0.0707526
 183.75 0.0707526
 183.775 0.0707526
 183.8 0.0707526
 183.825 0.0707526
 183.85 0.0707526
 183.875 0.0707526
 183.9 0.0707525
 183.925 0.0707525
 183.95 0.0707525
 183.975 0.0707525
 184 0.0707525
 184.025 0.0707525
 184.05 0.0707525
 184.075 0.0707525
 184.1 0.0707525
 184.125 0.0707525
 184.15 0.0707525
 184.175 0.0707525
 184.2 0.0707525
 184.225 0.0707525
 184.25 0.0707525
 184.275 0.0707525
 184.3 0.0707525
 184.325 0.0707525
 184.35 0.0707524
 184.375 0.0707524
 184.4 0.0707524
 184.425 0.0707524
 184.45 0.0707524
 184.475 0.0707524
 184.5 0.0707524
 184.525 0.0707524
 184.55 0.0707524
 184.575 0.0707524
 184.6 0.0707524
 184.625 0.0707524
 184.65 0.0707524
 184.675 0.0707524
 184.7 0.0707524
 184.725 0.0707524
 184.75 0.0707524
 184.775 0.0707524
 184.8 0.0707524
 184.825 0.0707523
 184.85 0.0707523
 184.875 0.0707523
 184.9 0.0707523
 184.925 0.0707523
 184.95 0.0707523
 184.975 0.0707523
 185 0.0707523
 185.025 0.0707523
 185.05 0.0707523
 185.075 0.0707523
 185.1 0.0707523
 185.125 0.0707523
 185.15 0.0707523
 185.175 0.0707523
 185.2 0.0707523
 185.225 0.0707523
 185.25 0.0707523
 185.275 0.0707522
 185.3 0.0707522
 185.325 0.0707522
 185.35 0.0707522
 185.375 0.0707522
 185.4 0.0707522
 185.425 0.0707522
 185.45 0.0707522
 185.475 0.0707522
 185.5 0.0707522
 185.525 0.0707522
 185.55 0.0707522
 185.575 0.0707522
 185.6 0.0707522
 185.625 0.0707522
 185.65 0.0707522
 185.675 0.0707522
 185.7 0.0707522
 185.725 0.0707522
 185.75 0.0707521
 185.775 0.0707521
 185.8 0.0707521
 185.825 0.0707521
 185.85 0.0707521
 185.875 0.0707521
 185.9 0.0707521
 185.925 0.0707521
 185.95 0.0707521
 185.975 0.0707521
 186 0.0707521
 186.025 0.0707521
 186.05 0.0707521
 186.075 0.0707521
 186.1 0.0707521
 186.125 0.0707521
 186.15 0.0707521
 186.175 0.0707521
 186.2 0.070752
 186.225 0.070752
 186.25 0.070752
 186.275 0.070752
 186.3 0.070752
 186.325 0.070752
 186.35 0.070752
 186.375 0.070752
 186.4 0.070752
 186.425 0.070752
 186.45 0.070752
 186.475 0.070752
 186.5 0.070752
 186.525 0.070752
 186.55 0.070752
 186.575 0.070752
 186.6 0.070752
 186.625 0.070752
 186.65 0.070752
 186.675 0.0707519
 186.7 0.0707519
 186.725 0.0707519
 186.75 0.0707519
 186.775 0.0707519
 186.8 0.0707519
 186.825 0.0707519
 186.85 0.0707519
 186.875 0.0707519
 186.9 0.0707519
 186.925 0.0707519
 186.95 0.0707519
 186.975 0.0707519
 187 0.0707519
 187.025 0.0707519
 187.05 0.0707519
 187.075 0.0707519
 187.1 0.0707519
 187.125 0.0707518
 187.15 0.0707518
 187.175 0.0707518
 187.2 0.0707518
 187.225 0.0707518
 187.25 0.0707518
 187.275 0.0707518
 187.3 0.0707518
 187.325 0.0707518
 187.35 0.0707518
 187.375 0.0707518
 187.4 0.0707518
 187.425 0.0707518
 187.45 0.0707518
 187.475 0.0707518
 187.5 0.0707518
 187.525 0.0707518
 187.55 0.0707518
 187.575 0.0707518
 187.6 0.0707517
 187.625 0.0707517
 187.65 0.0707517
 187.675 0.0707517
 187.7 0.0707517
 187.725 0.0707517
 187.75 0.0707517
 187.775 0.0707517
 187.8 0.0707517
 187.825 0.0707517
 187.85 0.0707517
 187.875 0.0707517
 187.9 0.0707517
 187.925 0.0707517
 187.95 0.0707517
 187.975 0.0707517
 188 0.0707517
 188.025 0.0707517
 188.05 0.0707516
 188.075 0.0707516
 188.1 0.0707516
 188.125 0.0707516
 188.15 0.0707516
 188.175 0.0707516
 188.2 0.0707516
 188.225 0.0707516
 188.25 0.0707516
 188.275 0.0707516
 188.3 0.0707516
 188.325 0.0707516
 188.35 0.0707516
 188.375 0.0707516
 188.4 0.0707516
 188.425 0.0707516
 188.45 0.0707516
 188.475 0.0707516
 188.5 0.0707516
 188.525 0.0707515
 188.55 0.0707515
 188.575 0.0707515
 188.6 0.0707515
 188.625 0.0707515
 188.65 0.0707515
 188.675 0.0707515
 188.7 0.0707515
 188.725 0.0707515
 188.75 0.0707515
 188.775 0.0707515
 188.8 0.0707515
 188.825 0.0707515
 188.85 0.0707515
 188.875 0.0707515
 188.9 0.0707515
 188.925 0.0707515
 188.95 0.0707515
 188.975 0.0707514
 189 0.0707514
 189.025 0.0707514
 189.05 0.0707514
 189.075 0.0707514
 189.1 0.0707514
 189.125 0.0707514
 189.15 0.0707514
 189.175 0.0707514
 189.2 0.0707514
 189.225 0.0707514
 189.25 0.0707514
 189.275 0.0707514
 189.3 0.0707514
 189.325 0.0707514
 189.35 0.0707514
 189.375 0.0707514
 189.4 0.0707514
 189.425 0.0707514
 189.45 0.0707513
 189.475 0.0707513
 189.5 0.0707513
 189.525 0.0707513
 189.55 0.0707513
 189.575 0.0707513
 189.6 0.0707513
 189.625 0.0707513
 189.65 0.0707513
 189.675 0.0707513
 189.7 0.0707513
 189.725 0.0707513
 189.75 0.0707513
 189.775 0.0707513
 189.8 0.0707513
 189.825 0.0707513
 189.85 0.0707513
 189.875 0.0707513
 189.9 0.0707512
 189.925 0.0707512
 189.95 0.0707512
 189.975 0.0707512
 190 0.0707512
 190.025 0.0707512
 190.05 0.0707512
 190.075 0.0707512
 190.1 0.0707512
 190.125 0.0707512
 190.15 0.0707512
 190.175 0.0707512
 190.2 0.0707512
 190.225 0.0707512
 190.25 0.0707512
 190.275 0.0707512
 190.3 0.0707512
 190.325 0.0707512
 190.35 0.0707512
 190.375 0.0707511
 190.4 0.0707511
 190.425 0.0707511
 190.45 0.0707511
 190.475 0.0707511
 190.5 0.0707511
 190.525 0.0707511
 190.55 0.0707511
 190.575 0.0707511
 190.6 0.0707511
 190.625 0.0707511
 190.65 0.0707511
 190.675 0.0707511
 190.7 0.0707511
 190.725 0.0707511
 190.75 0.0707511
 190.775 0.0707511
 190.8 0.0707511
 190.825 0.070751
 190.85 0.070751
 190.875 0.070751
 190.9 0.070751
 190.925 0.070751
 190.95 0.070751
 190.975 0.070751
 191 0.070751
 191.025 0.070751
 191.05 0.070751
 191.075 0.070751
 191.1 0.070751
 191.125 0.070751
 191.15 0.070751
 191.175 0.070751
 191.2 0.070751
 191.225 0.070751
 191.25 0.070751
 191.275 0.0707509
 191.3 0.0707509
 191.325 0.0707509
 191.35 0.0707509
 191.375 0.0707509
 191.4 0.0707509
 191.425 0.0707509
 191.45 0.0707509
 191.475 0.0707509
 191.5 0.0707509
 191.525 0.0707509
 191.55 0.0707509
 191.575 0.0707509
 191.6 0.0707509
 191.625 0.0707509
 191.65 0.0707509
 191.675 0.0707509
 191.7 0.0707509
 191.725 0.0707509
 191.75 0.0707508
 191.775 0.0707508
 191.8 0.0707508
 191.825 0.0707508
 191.85 0.0707508
 191.875 0.0707508
 191.9 0.0707508
 191.925 0.0707508
 191.95 0.0707508
 191.975 0.0707508
 192 0.0707508
 192.025 0.0707508
 192.05 0.0707508
 192.075 0.0707508
 192.1 0.0707508
 192.125 0.0707508
 192.15 0.0707508
 192.175 0.0707508
 192.2 0.0707507
 192.225 0.0707507
 192.25 0.0707507
 192.275 0.0707507
 192.3 0.0707507
 192.325 0.0707507
 192.35 0.0707507
 192.375 0.0707507
 192.4 0.0707507
 192.425 0.0707507
 192.45 0.0707507
 192.475 0.0707507
 192.5 0.0707507
 192.525 0.0707507
 192.55 0.0707507
 192.575 0.0707507
 192.6 0.0707507
 192.625 0.0707507
 192.65 0.0707507
 192.675 0.0707506
 192.7 0.0707506
 192.725 0.0707506
 192.75 0.0707506
 192.775 0.0707506
 192.8 0.0707506
 192.825 0.0707506
 192.85 0.0707506
 192.875 0.0707506
 192.9 0.0707506
 192.925 0.0707506
 192.95 0.0707506
 192.975 0.0707506
 193 0.0707506
 193.025 0.0707506
 193.05 0.0707506
 193.075 0.0707506
 193.1 0.0707506
 193.125 0.0707505
 193.15 0.0707505
 193.175 0.0707505
 193.2 0.0707505
 193.225 0.0707505
 193.25 0.0707505
 193.275 0.0707505
 193.3 0.0707505
 193.325 0.0707505
 193.35 0.0707505
 193.375 0.0707505
 193.4 0.0707505
 193.425 0.0707505
 193.45 0.0707505
 193.475 0.0707505
 193.5 0.0707505
 193.525 0.0707505
 193.55 0.0707505
 193.575 0.0707505
 193.6 0.0707504
 193.625 0.0707504
 193.65 0.0707504
 193.675 0.0707504
 193.7 0.0707504
 193.725 0.0707504
 193.75 0.0707504
 193.775 0.0707504
 193.8 0.0707504
 193.825 0.0707504
 193.85 0.0707504
 193.875 0.0707504
 193.9 0.0707504
 193.925 0.0707504
 193.95 0.0707504
 193.975 0.0707504
 194 0.0707504
 194.025 0.0707504
 194.05 0.0707503
 194.075 0.0707503
 194.1 0.0707503
 194.125 0.0707503
 194.15 0.0707503
 194.175 0.0707503
 194.2 0.0707503
 194.225 0.0707503
 194.25 0.0707503
 194.275 0.0707503
 194.3 0.0707503
 194.325 0.0707503
 194.35 0.0707503
 194.375 0.0707503
 194.4 0.0707503
 194.425 0.0707503
 194.45 0.0707503
 194.475 0.0707503
 194.5 0.0707503
 194.525 0.0707502
 194.55 0.0707502
 194.575 0.0707502
 194.6 0.0707502
 194.625 0.0707502
 194.65 0.0707502
 194.675 0.0707502
 194.7 0.0707502
 194.725 0.0707502
 194.75 0.0707502
 194.775 0.0707502
 194.8 0.0707502
 194.825 0.0707502
 194.85 0.0707502
 194.875 0.0707502
 194.9 0.0707502
 194.925 0.0707502
 194.95 0.0707502
 194.975 0.0707501
 195 0.0707501
 195.025 0.0707501
 195.05 0.0707501
 195.075 0.0707501
 195.1 0.0707501
 195.125 0.0707501
 195.15 0.0707501
 195.175 0.0707501
 195.2 0.0707501
 195.225 0.0707501
 195.25 0.0707501
 195.275 0.0707501
 195.3 0.0707501
 195.325 0.0707501
 195.35 0.0707501
 195.375 0.0707501
 195.4 0.0707501
 195.425 0.07075
 195.45 0.07075
 195.475 0.07075
 195.5 0.07075
 195.525 0.07075
 195.55 0.07075
 195.575 0.07075
 195.6 0.07075
 195.625 0.07075
 195.65 0.07075
 195.675 0.07075
 195.7 0.07075
 195.725 0.07075
 195.75 0.07075
 195.775 0.07075
 195.8 0.07075
 195.825 0.07075
 195.85 0.07075
 195.875 0.07075
 195.9 0.0707499
 195.925 0.0707499
 195.95 0.0707499
 195.975 0.0707499
 196 0.0707499
 196.025 0.0707499
 196.05 0.0707499
 196.075 0.0707499
 196.1 0.0707499
 196.125 0.0707499
 196.15 0.0707499
 196.175 0.0707499
 196.2 0.0707499
 196.225 0.0707499
 196.25 0.0707499
 196.275 0.0707499
 196.3 0.0707499
 196.325 0.0707499
 196.35 0.0707498
 196.375 0.0707498
 196.4 0.0707498
 196.425 0.0707498
 196.45 0.0707498
 196.475 0.0707498
 196.5 0.0707498
 196.525 0.0707498
 196.55 0.0707498
 196.575 0.0707498
 196.6 0.0707498
 196.625 0.0707498
 196.65 0.0707498
 196.675 0.0707498
 196.7 0.0707498
 196.725 0.0707498
 196.75 0.0707498
 196.775 0.0707498
 196.8 0.0707498
 196.825 0.0707497
 196.85 0.0707497
 196.875 0.0707497
 196.9 0.0707497
 196.925 0.0707497
 196.95 0.0707497
 196.975 0.0707497
 197 0.0707497
 197.025 0.0707497
 197.05 0.0707497
 197.075 0.0707497
 197.1 0.0707497
 197.125 0.0707497
 197.15 0.0707497
 197.175 0.0707497
 197.2 0.0707497
 197.225 0.0707497
 197.25 0.0707497
 197.275 0.0707496
 197.3 0.0707496
 197.325 0.0707496
 197.35 0.0707496
 197.375 0.0707496
 197.4 0.0707496
 197.425 0.0707496
 197.45 0.0707496
 197.475 0.0707496
 197.5 0.0707496
 197.525 0.0707496
 197.55 0.0707496
 197.575 0.0707496
 197.6 0.0707496
 197.625 0.0707496
 197.65 0.0707496
 197.675 0.0707496
 197.7 0.0707496
 197.725 0.0707496
 197.75 0.0707495
 197.775 0.0707495
 197.8 0.0707495
 197.825 0.0707495
 197.85 0.0707495
 197.875 0.0707495
 197.9 0.0707495
 197.925 0.0707495
 197.95 0.0707495
 197.975 0.0707495
 198 0.0707495
 198.025 0.0707495
 198.05 0.0707495
 198.075 0.0707495
 198.1 0.0707495
 198.125 0.0707495
 198.15 0.0707495
 198.175 0.0707495
 198.2 0.0707494
 198.225 0.0707494
 198.25 0.0707494
 198.275 0.0707494
 198.3 0.0707494
 198.325 0.0707494
 198.35 0.0707494
 198.375 0.0707494
 198.4 0.0707494
 198.425 0.0707494
 198.45 0.0707494
 198.475 0.0707494
 198.5 0.0707494
 198.525 0.0707494
 198.55 0.0707494
 198.575 0.0707494
 198.6 0.0707494
 198.625 0.0707494
 198.65 0.0707493
 198.675 0.0707493
 198.7 0.0707493
 198.725 0.0707493
 198.75 0.0707493
 198.775 0.0707493
 198.8 0.0707493
 198.825 0.0707493
 198.85 0.0707493
 198.875 0.0707493
 198.9 0.0707493
 198.925 0.0707493
 198.95 0.0707493
 198.975 0.0707493
 199 0.0707493
 199.025 0.0707493
 199.05 0.0707493
 199.075 0.0707493
 199.1 0.0707493
 199.125 0.0707492
 199.15 0.0707492
 199.175 0.0707492
 199.2 0.0707492
 199.225 0.0707492
 199.25 0.0707492
 199.275 0.0707492
 199.3 0.0707492
 199.325 0.0707492
 199.35 0.0707492
 199.375 0.0707492
 199.4 0.0707492
 199.425 0.0707492
 199.45 0.0707492
 199.475 0.0707492
 199.5 0.0707492
 199.525 0.0707492
 199.55 0.0707492
 199.575 0.0707491
 199.6 0.0707491
 199.625 0.0707491
 199.65 0.0707491
 199.675 0.0707491
 199.7 0.0707491
 199.725 0.0707491
 199.75 0.0707491
 199.775 0.0707491
 199.8 0.0707491
 199.825 0.0707491
 199.85 0.0707491
 199.875 0.0707491
 199.9 0.0707491
 199.925 0.0707491
 199.95 0.0707491
 199.975 0.0707491
 200 0.0707491
 200.025 0.0707491
 200.05 0.070749
 200.075 0.070749
 200.1 0.070749
 200.125 0.070749
 200.15 0.070749
 200.175 0.070749
 200.2 0.070749
 200.225 0.070749
 200.25 0.070749
 200.275 0.070749
 200.3 0.070749
 200.325 0.070749
 200.35 0.070749
 200.375 0.070749
 200.4 0.070749
 200.425 0.070749
 200.45 0.070749
 200.475 0.070749
 200.5 0.0707489
 200.525 0.0707489
 200.55 0.0707489
 200.575 0.0707489
 200.6 0.0707489
 200.625 0.0707489
 200.65 0.0707489
 200.675 0.0707489
 200.7 0.0707489
 200.725 0.0707489
 200.75 0.0707489
 200.775 0.0707489
 200.8 0.0707489
 200.825 0.0707489
 200.85 0.0707489
 200.875 0.0707489
 200.9 0.0707489
 200.925 0.0707489
 200.95 0.0707489
 200.975 0.0707488
 201 0.0707488
 201.025 0.0707488
 201.05 0.0707488
 201.075 0.0707488
 201.1 0.0707488
 201.125 0.0707488
 201.15 0.0707488
 201.175 0.0707488
 201.2 0.0707488
 201.225 0.0707488
 201.25 0.0707488
 201.275 0.0707488
 201.3 0.0707488
 201.325 0.0707488
 201.35 0.0707488
 201.375 0.0707488
 201.4 0.0707488
 201.425 0.0707487
 201.45 0.0707487
 201.475 0.0707487
 201.5 0.0707487
 201.525 0.0707487
 201.55 0.0707487
 201.575 0.0707487
 201.6 0.0707487
 201.625 0.0707487
 201.65 0.0707487
 201.675 0.0707487
 201.7 0.0707487
 201.725 0.0707487
 201.75 0.0707487
 201.775 0.0707487
 201.8 0.0707487
 201.825 0.0707487
 201.85 0.0707487
 201.875 0.0707487
 201.9 0.0707486
 201.925 0.0707486
 201.95 0.0707486
 201.975 0.0707486
 202 0.0707486
 202.025 0.0707486
 202.05 0.0707486
 202.075 0.0707486
 202.1 0.0707486
 202.125 0.0707486
 202.15 0.0707486
 202.175 0.0707486
 202.2 0.0707486
 202.225 0.0707486
 202.25 0.0707486
 202.275 0.0707486
 202.3 0.0707486
 202.325 0.0707486
 202.35 0.0707485
 202.375 0.0707485
 202.4 0.0707485
 202.425 0.0707485
 202.45 0.0707485
 202.475 0.0707485
 202.5 0.0707485
 202.525 0.0707485
 202.55 0.0707485
 202.575 0.0707485
 202.6 0.0707485
 202.625 0.0707485
 202.65 0.0707485
 202.675 0.0707485
 202.7 0.0707485
 202.725 0.0707485
 202.75 0.0707485
 202.775 0.0707485
 202.8 0.0707485
 202.825 0.0707484
 202.85 0.0707484
 202.875 0.0707484
 202.9 0.0707484
 202.925 0.0707484
 202.95 0.0707484
 202.975 0.0707484
 203 0.0707484
 203.025 0.0707484
 203.05 0.0707484
 203.075 0.0707484
 203.1 0.0707484
 203.125 0.0707484
 203.15 0.0707484
 203.175 0.0707484
 203.2 0.0707484
 203.225 0.0707484
 203.25 0.0707484
 203.275 0.0707483
 203.3 0.0707483
 203.325 0.0707483
 203.35 0.0707483
 203.375 0.0707483
 203.4 0.0707483
 203.425 0.0707483
 203.45 0.0707483
 203.475 0.0707483
 203.5 0.0707483
 203.525 0.0707483
 203.55 0.0707483
 203.575 0.0707483
 203.6 0.0707483
 203.625 0.0707483
 203.65 0.0707483
 203.675 0.0707483
 203.7 0.0707483
 203.725 0.0707482
 203.75 0.0707482
 203.775 0.0707482
 203.8 0.0707482
 203.825 0.0707482
 203.85 0.0707482
 203.875 0.0707482
 203.9 0.0707482
 203.925 0.0707482
 203.95 0.0707482
 203.975 0.0707482
 204 0.0707482
 204.025 0.0707482
 204.05 0.0707482
 204.075 0.0707482
 204.1 0.0707482
 204.125 0.0707482
 204.15 0.0707482
 204.175 0.0707482
 204.2 0.0707481
 204.225 0.0707481
 204.25 0.0707481
 204.275 0.0707481
 204.3 0.0707481
 204.325 0.0707481
 204.35 0.0707481
 204.375 0.0707481
 204.4 0.0707481
 204.425 0.0707481
 204.45 0.0707481
 204.475 0.0707481
 204.5 0.0707481
 204.525 0.0707481
 204.55 0.0707481
 204.575 0.0707481
 204.6 0.0707481
 204.625 0.0707481
 204.65 0.070748
 204.675 0.070748
 204.7 0.070748
 204.725 0.070748
 204.75 0.070748
 204.775 0.070748
 204.8 0.070748
 204.825 0.070748
 204.85 0.070748
 204.875 0.070748
 204.9 0.070748
 204.925 0.070748
 204.95 0.070748
 204.975 0.070748
 205 0.070748
 205.025 0.070748
 205.05 0.070748
 205.075 0.070748
 205.1 0.070748
 205.125 0.0707479
 205.15 0.0707479
 205.175 0.0707479
 205.2 0.0707479
 205.225 0.0707479
 205.25 0.0707479
 205.275 0.0707479
 205.3 0.0707479
 205.325 0.0707479
 205.35 0.0707479
 205.375 0.0707479
 205.4 0.0707479
 205.425 0.0707479
 205.45 0.0707479
 205.475 0.0707479
 205.5 0.0707479
 205.525 0.0707479
 205.55 0.0707479
 205.575 0.0707478
 205.6 0.0707478
 205.625 0.0707478
 205.65 0.0707478
 205.675 0.0707478
 205.7 0.0707478
 205.725 0.0707478
 205.75 0.0707478
 205.775 0.0707478
 205.8 0.0707478
 205.825 0.0707478
 205.85 0.0707478
 205.875 0.0707478
 205.9 0.0707478
 205.925 0.0707478
 205.95 0.0707478
 205.975 0.0707478
 206 0.0707478
 206.025 0.0707478
 206.05 0.0707477
 206.075 0.0707477
 206.1 0.0707477
 206.125 0.0707477
 206.15 0.0707477
 206.175 0.0707477
 206.2 0.0707477
 206.225 0.0707477
 206.25 0.0707477
 206.275 0.0707477
 206.3 0.0707477
 206.325 0.0707477
 206.35 0.0707477
 206.375 0.0707477
 206.4 0.0707477
 206.425 0.0707477
 206.45 0.0707477
 206.475 0.0707477
 206.5 0.0707476
 206.525 0.0707476
 206.55 0.0707476
 206.575 0.0707476
 206.6 0.0707476
 206.625 0.0707476
 206.65 0.0707476
 206.675 0.0707476
 206.7 0.0707476
 206.725 0.0707476
 206.75 0.0707476
 206.775 0.0707476
 206.8 0.0707476
 206.825 0.0707476
 206.85 0.0707476
 206.875 0.0707476
 206.9 0.0707476
 206.925 0.0707476
 206.95 0.0707476
 206.975 0.0707475
 207 0.0707475
 207.025 0.0707475
 207.05 0.0707475
 207.075 0.0707475
 207.1 0.0707475
 207.125 0.0707475
 207.15 0.0707475
 207.175 0.0707475
 207.2 0.0707475
 207.225 0.0707475
 207.25 0.0707475
 207.275 0.0707475
 207.3 0.0707475
 207.325 0.0707475
 207.35 0.0707475
 207.375 0.0707475
 207.4 0.0707475
 207.425 0.0707474
 207.45 0.0707474
 207.475 0.0707474
 207.5 0.0707474
 207.525 0.0707474
 207.55 0.0707474
 207.575 0.0707474
 207.6 0.0707474
 207.625 0.0707474
 207.65 0.0707474
 207.675 0.0707474
 207.7 0.0707474
 207.725 0.0707474
 207.75 0.0707474
 207.775 0.0707474
 207.8 0.0707474
 207.825 0.0707474
 207.85 0.0707474
 207.875 0.0707474
 207.9 0.0707473
 207.925 0.0707473
 207.95 0.0707473
 207.975 0.0707473
 208 0.0707473
 208.025 0.0707473
 208.05 0.0707473
 208.075 0.0707473
 208.1 0.0707473
 208.125 0.0707473
 208.15 0.0707473
 208.175 0.0707473
 208.2 0.0707473
 208.225 0.0707473
 208.25 0.0707473
 208.275 0.0707473
 208.3 0.0707473
 208.325 0.0707473
 208.35 0.0707472
 208.375 0.0707472
 208.4 0.0707472
 208.425 0.0707472
 208.45 0.0707472
 208.475 0.0707472
 208.5 0.0707472
 208.525 0.0707472
 208.55 0.0707472
 208.575 0.0707472
 208.6 0.0707472
 208.625 0.0707472
 208.65 0.0707472
 208.675 0.0707472
 208.7 0.0707472
 208.725 0.0707472
 208.75 0.0707472
 208.775 0.0707472
 208.8 0.0707472
 208.825 0.0707471
 208.85 0.0707471
 208.875 0.0707471
 208.9 0.0707471
 208.925 0.0707471
 208.95 0.0707471
 208.975 0.0707471
 209 0.0707471
 209.025 0.0707471
 209.05 0.0707471
 209.075 0.0707471
 209.1 0.0707471
 209.125 0.0707471
 209.15 0.0707471
 209.175 0.0707471
 209.2 0.0707471
 209.225 0.0707471
 209.25 0.0707471
 209.275 0.0707471
 209.3 0.070747
 209.325 0.070747
 209.35 0.070747
 209.375 0.070747
 209.4 0.070747
 209.425 0.070747
 209.45 0.070747
 209.475 0.070747
 209.5 0.070747
 209.525 0.070747
 209.55 0.070747
 209.575 0.070747
 209.6 0.070747
 209.625 0.070747
 209.65 0.070747
 209.675 0.070747
 209.7 0.070747
 209.725 0.070747
 209.75 0.0707469
 209.775 0.0707469
 209.8 0.0707469
 209.825 0.0707469
 209.85 0.0707469
 209.875 0.0707469
 209.9 0.0707469
 209.925 0.0707469
 209.95 0.0707469
 209.975 0.0707469
 210 0.0707469
 210.025 0.0707469
 210.05 0.0707469
 210.075 0.0707469
 210.1 0.0707469
 210.125 0.0707469
 210.15 0.0707469
 210.175 0.0707469
 210.2 0.0707469
 210.225 0.0707468
 210.25 0.0707468
 210.275 0.0707468
 210.3 0.0707468
 210.325 0.0707468
 210.35 0.0707468
 210.375 0.0707468
 210.4 0.0707468
 210.425 0.0707468
 210.45 0.0707468
 210.475 0.0707468
 210.5 0.0707468
 210.525 0.0707468
 210.55 0.0707468
 210.575 0.0707468
 210.6 0.0707468
 210.625 0.0707468
 210.65 0.0707468
 210.675 0.0707467
 210.7 0.0707467
 210.725 0.0707467
 210.75 0.0707467
 210.775 0.0707467
 210.8 0.0707467
 210.825 0.0707467
 210.85 0.0707467
 210.875 0.0707467
 210.9 0.0707467
 210.925 0.0707467
 210.95 0.0707467
 210.975 0.0707467
 211 0.0707467
 211.025 0.0707467
 211.05 0.0707467
 211.075 0.0707467
 211.1 0.0707467
 211.125 0.0707467
 211.15 0.0707466
 211.175 0.0707466
 211.2 0.0707466
 211.225 0.0707466
 211.25 0.0707466
 211.275 0.0707466
 211.3 0.0707466
 211.325 0.0707466
 211.35 0.0707466
 211.375 0.0707466
 211.4 0.0707466
 211.425 0.0707466
 211.45 0.0707466
 211.475 0.0707466
 211.5 0.0707466
 211.525 0.0707466
 211.55 0.0707466
 211.575 0.0707466
 211.6 0.0707465
 211.625 0.0707465
 211.65 0.0707465
 211.675 0.0707465
 211.7 0.0707465
 211.725 0.0707465
 211.75 0.0707465
 211.775 0.0707465
 211.8 0.0707465
 211.825 0.0707465
 211.85 0.0707465
 211.875 0.0707465
 211.9 0.0707465
 211.925 0.0707465
 211.95 0.0707465
 211.975 0.0707465
 212 0.0707465
 212.025 0.0707465
 212.05 0.0707465
 212.075 0.0707464
 212.1 0.0707464
 212.125 0.0707464
 212.15 0.0707464
 212.175 0.0707464
 212.2 0.0707464
 212.225 0.0707464
 212.25 0.0707464
 212.275 0.0707464
 212.3 0.0707464
 212.325 0.0707464
 212.35 0.0707464
 212.375 0.0707464
 212.4 0.0707464
 212.425 0.0707464
 212.45 0.0707464
 212.475 0.0707464
 212.5 0.0707464
 212.525 0.0707463
 212.55 0.0707463
 212.575 0.0707463
 212.6 0.0707463
 212.625 0.0707463
 212.65 0.0707463
 212.675 0.0707463
 212.7 0.0707463
 212.725 0.0707463
 212.75 0.0707463
 212.775 0.0707463
 212.8 0.0707463
 212.825 0.0707463
 212.85 0.0707463
 212.875 0.0707463
 212.9 0.0707463
 212.925 0.0707463
 212.95 0.0707463
 212.975 0.0707463
 213 0.0707462
 213.025 0.0707462
 213.05 0.0707462
 213.075 0.0707462
 213.1 0.0707462
 213.125 0.0707462
 213.15 0.0707462
 213.175 0.0707462
 213.2 0.0707462
 213.225 0.0707462
 213.25 0.0707462
 213.275 0.0707462
 213.3 0.0707462
 213.325 0.0707462
 213.35 0.0707462
 213.375 0.0707462
 213.4 0.0707462
 213.425 0.0707462
 213.45 0.0707462
 213.475 0.0707461
 213.5 0.0707461
 213.525 0.0707461
 213.55 0.0707461
 213.575 0.0707461
 213.6 0.0707461
 213.625 0.0707461
 213.65 0.0707461
 213.675 0.0707461
 213.7 0.0707461
 213.725 0.0707461
 213.75 0.0707461
 213.775 0.0707461
 213.8 0.0707461
 213.825 0.0707461
 213.85 0.0707461
 213.875 0.0707461
 213.9 0.0707461
 213.925 0.070746
 213.95 0.070746
 213.975 0.070746
 214 0.070746
 214.025 0.070746
 214.05 0.070746
 214.075 0.070746
 214.1 0.070746
 214.125 0.070746
 214.15 0.070746
 214.175 0.070746
 214.2 0.070746
 214.225 0.070746
 214.25 0.070746
 214.275 0.070746
 214.3 0.070746
 214.325 0.070746
 214.35 0.070746
 214.375 0.070746
 214.4 0.0707459
 214.425 0.0707459
 214.45 0.0707459
 214.475 0.0707459
 214.5 0.0707459
 214.525 0.0707459
 214.55 0.0707459
 214.575 0.0707459
 214.6 0.0707459
 214.625 0.0707459
 214.65 0.0707459
 214.675 0.0707459
 214.7 0.0707459
 214.725 0.0707459
 214.75 0.0707459
 214.775 0.0707459
 214.8 0.0707459
 214.825 0.0707459
 214.85 0.0707459
 214.875 0.0707458
 214.9 0.0707458
 214.925 0.0707458
 214.95 0.0707458
 214.975 0.0707458
 215 0.0707458
 215.025 0.0707458
 215.05 0.0707458
 215.075 0.0707458
 215.1 0.0707458
 215.125 0.0707458
 215.15 0.0707458
 215.175 0.0707458
 215.2 0.0707458
 215.225 0.0707458
 215.25 0.0707458
 215.275 0.0707458
 215.3 0.0707458
 215.325 0.0707457
 215.35 0.0707457
 215.375 0.0707457
 215.4 0.0707457
 215.425 0.0707457
 215.45 0.0707457
 215.475 0.0707457
 215.5 0.0707457
 215.525 0.0707457
 215.55 0.0707457
 215.575 0.0707457
 215.6 0.0707457
 215.625 0.0707457
 215.65 0.0707457
 215.675 0.0707457
 215.7 0.0707457
 215.725 0.0707457
 215.75 0.0707457
 215.775 0.0707457
 215.8 0.0707456
 215.825 0.0707456
 215.85 0.0707456
 215.875 0.0707456
 215.9 0.0707456
 215.925 0.0707456
 215.95 0.0707456
 215.975 0.0707456
 216 0.0707456
 216.025 0.0707456
 216.05 0.0707456
 216.075 0.0707456
 216.1 0.0707456
 216.125 0.0707456
 216.15 0.0707456
 216.175 0.0707456
 216.2 0.0707456
 216.225 0.0707456
 216.25 0.0707456
 216.275 0.0707455
 216.3 0.0707455
 216.325 0.0707455
 216.35 0.0707455
 216.375 0.0707455
 216.4 0.0707455
 216.425 0.0707455
 216.45 0.0707455
 216.475 0.0707455
 216.5 0.0707455
 216.525 0.0707455
 216.55 0.0707455
 216.575 0.0707455
 216.6 0.0707455
 216.625 0.0707455
 216.65 0.0707455
 216.675 0.0707455
 216.7 0.0707455
 216.725 0.0707454
 216.75 0.0707454
 216.775 0.0707454
 216.8 0.0707454
 216.825 0.0707454
 216.85 0.0707454
 216.875 0.0707454
 216.9 0.0707454
 216.925 0.0707454
 216.95 0.0707454
 216.975 0.0707454
 217 0.0707454
 217.025 0.0707454
 217.05 0.0707454
 217.075 0.0707454
 217.1 0.0707454
 217.125 0.0707454
 217.15 0.0707454
 217.175 0.0707454
 217.2 0.0707453
 217.225 0.0707453
 217.25 0.0707453
 217.275 0.0707453
 217.3 0.0707453
 217.325 0.0707453
 217.35 0.0707453
 217.375 0.0707453
 217.4 0.0707453
 217.425 0.0707453
 217.45 0.0707453
 217.475 0.0707453
 217.5 0.0707453
 217.525 0.0707453
 217.55 0.0707453
 217.575 0.0707453
 217.6 0.0707453
 217.625 0.0707453
 217.65 0.0707453
 217.675 0.0707452
 217.7 0.0707452
 217.725 0.0707452
 217.75 0.0707452
 217.775 0.0707452
 217.8 0.0707452
 217.825 0.0707452
 217.85 0.0707452
 217.875 0.0707452
 217.9 0.0707452
 217.925 0.0707452
 217.95 0.0707452
 217.975 0.0707452
 218 0.0707452
 218.025 0.0707452
 218.05 0.0707452
 218.075 0.0707452
 218.1 0.0707452
 218.125 0.0707451
 218.15 0.0707451
 218.175 0.0707451
 218.2 0.0707451
 218.225 0.0707451
 218.25 0.0707451
 218.275 0.0707451
 218.3 0.0707451
 218.325 0.0707451
 218.35 0.0707451
 218.375 0.0707451
 218.4 0.0707451
 218.425 0.0707451
 218.45 0.0707451
 218.475 0.0707451
 218.5 0.0707451
 218.525 0.0707451
 218.55 0.0707451
 218.575 0.0707451
 218.6 0.070745
 218.625 0.070745
 218.65 0.070745
 218.675 0.070745
 218.7 0.070745
 218.725 0.070745
 218.75 0.070745
 218.775 0.070745
 218.8 0.070745
 218.825 0.070745
 218.85 0.070745
 218.875 0.070745
 218.9 0.070745
 218.925 0.070745
 218.95 0.070745
 218.975 0.070745
 219 0.070745
 219.025 0.070745
 219.05 0.070745
 219.075 0.0707449
 219.1 0.0707449
 219.125 0.0707449
 219.15 0.0707449
 219.175 0.0707449
 219.2 0.0707449
 219.225 0.0707449
 219.25 0.0707449
 219.275 0.0707449
 219.3 0.0707449
 219.325 0.0707449
 219.35 0.0707449
 219.375 0.0707449
 219.4 0.0707449
 219.425 0.0707449
 219.45 0.0707449
 219.475 0.0707449
 219.5 0.0707449
 219.525 0.0707449
 219.55 0.0707448
 219.575 0.0707448
 219.6 0.0707448
 219.625 0.0707448
 219.65 0.0707448
 219.675 0.0707448
 219.7 0.0707448
 219.725 0.0707448
 219.75 0.0707448
 219.775 0.0707448
 219.8 0.0707448
 219.825 0.0707448
 219.85 0.0707448
 219.875 0.0707448
 219.9 0.0707448
 219.925 0.0707448
 219.95 0.0707448
 219.975 0.0707448
 220 0.0707447
 220.025 0.0707447
 220.05 0.0707447
 220.075 0.0707447
 220.1 0.0707447
 220.125 0.0707447
 220.15 0.0707447
 220.175 0.0707447
 220.2 0.0707447
 220.225 0.0707447
 220.25 0.0707447
 220.275 0.0707447
 220.3 0.0707447
 220.325 0.0707447
 220.35 0.0707447
 220.375 0.0707447
 220.4 0.0707447
 220.425 0.0707447
 220.45 0.0707447
 220.475 0.0707446
 220.5 0.0707446
 220.525 0.0707446
 220.55 0.0707446
 220.575 0.0707446
 220.6 0.0707446
 220.625 0.0707446
 220.65 0.0707446
 220.675 0.0707446
 220.7 0.0707446
 220.725 0.0707446
 220.75 0.0707446
 220.775 0.0707446
 220.8 0.0707446
 220.825 0.0707446
 220.85 0.0707446
 220.875 0.0707446
 220.9 0.0707446
 220.925 0.0707446
 220.95 0.0707445
 220.975 0.0707445
 221 0.0707445
 221.025 0.0707445
 221.05 0.0707445
 221.075 0.0707445
 221.1 0.0707445
 221.125 0.0707445
 221.15 0.0707445
 221.175 0.0707445
 221.2 0.0707445
 221.225 0.0707445
 221.25 0.0707445
 221.275 0.0707445
 221.3 0.0707445
 221.325 0.0707445
 221.35 0.0707445
 221.375 0.0707445
 221.4 0.0707445
 221.425 0.0707444
 221.45 0.0707444
 221.475 0.0707444
 221.5 0.0707444
 221.525 0.0707444
 221.55 0.0707444
 221.575 0.0707444
 221.6 0.0707444
 221.625 0.0707444
 221.65 0.0707444
 221.675 0.0707444
 221.7 0.0707444
 221.725 0.0707444
 221.75 0.0707444
 221.775 0.0707444
 221.8 0.0707444
 221.825 0.0707444
 221.85 0.0707444
 221.875 0.0707444
 221.9 0.0707443
 221.925 0.0707443
 221.95 0.0707443
 221.975 0.0707443
 222 0.0707443
 222.025 0.0707443
 222.05 0.0707443
 222.075 0.0707443
 222.1 0.0707443
 222.125 0.0707443
 222.15 0.0707443
 222.175 0.0707443
 222.2 0.0707443
 222.225 0.0707443
 222.25 0.0707443
 222.275 0.0707443
 222.3 0.0707443
 222.325 0.0707443
 222.35 0.0707442
 222.375 0.0707442
 222.4 0.0707442
 222.425 0.0707442
 222.45 0.0707442
 222.475 0.0707442
 222.5 0.0707442
 222.525 0.0707442
 222.55 0.0707442
 222.575 0.0707442
 222.6 0.0707442
 222.625 0.0707442
 222.65 0.0707442
 222.675 0.0707442
 222.7 0.0707442
 222.725 0.0707442
 222.75 0.0707442
 222.775 0.0707442
 222.8 0.0707442
 222.825 0.0707441
 222.85 0.0707441
 222.875 0.0707441
 222.9 0.0707441
 222.925 0.0707441
 222.95 0.0707441
 222.975 0.0707441
 223 0.0707441
 223.025 0.0707441
 223.05 0.0707441
 223.075 0.0707441
 223.1 0.0707441
 223.125 0.0707441
 223.15 0.0707441
 223.175 0.0707441
 223.2 0.0707441
 223.225 0.0707441
 223.25 0.0707441
 223.275 0.0707441
 223.3 0.070744
 223.325 0.070744
 223.35 0.070744
 223.375 0.070744
 223.4 0.070744
 223.425 0.070744
 223.45 0.070744
 223.475 0.070744
 223.5 0.070744
 223.525 0.070744
 223.55 0.070744
 223.575 0.070744
 223.6 0.070744
 223.625 0.070744
 223.65 0.070744
 223.675 0.070744
 223.7 0.070744
 223.725 0.070744
 223.75 0.070744
 223.775 0.0707439
 223.8 0.0707439
 223.825 0.0707439
 223.85 0.0707439
 223.875 0.0707439
 223.9 0.0707439
 223.925 0.0707439
 223.95 0.0707439
 223.975 0.0707439
 224 0.0707439
 224.025 0.0707439
 224.05 0.0707439
 224.075 0.0707439
 224.1 0.0707439
 224.125 0.0707439
 224.15 0.0707439
 224.175 0.0707439
 224.2 0.0707439
 224.225 0.0707439
 224.25 0.0707438
 224.275 0.0707438
 224.3 0.0707438
 224.325 0.0707438
 224.35 0.0707438
 224.375 0.0707438
 224.4 0.0707438
 224.425 0.0707438
 224.45 0.0707438
 224.475 0.0707438
 224.5 0.0707438
 224.525 0.0707438
 224.55 0.0707438
 224.575 0.0707438
 224.6 0.0707438
 224.625 0.0707438
 224.65 0.0707438
 224.675 0.0707438
 224.7 0.0707438
 224.725 0.0707437
 224.75 0.0707437
 224.775 0.0707437
 224.8 0.0707437
 224.825 0.0707437
 224.85 0.0707437
 224.875 0.0707437
 224.9 0.0707437
 224.925 0.0707437
 224.95 0.0707437
 224.975 0.0707437
 225 0.0707437
 225.025 0.0707437
 225.05 0.0707437
 225.075 0.0707437
 225.1 0.0707437
 225.125 0.0707437
 225.15 0.0707437
 225.175 0.0707437
 225.2 0.0707436
 225.225 0.0707436
 225.25 0.0707436
 225.275 0.0707436
 225.3 0.0707436
 225.325 0.0707436
 225.35 0.0707436
 225.375 0.0707436
 225.4 0.0707436
 225.425 0.0707436
 225.45 0.0707436
 225.475 0.0707436
 225.5 0.0707436
 225.525 0.0707436
 225.55 0.0707436
 225.575 0.0707436
 225.6 0.0707436
 225.625 0.0707436
 225.65 0.0707436
 225.675 0.0707435
 225.7 0.0707435
 225.725 0.0707435
 225.75 0.0707435
 225.775 0.0707435
 225.8 0.0707435
 225.825 0.0707435
 225.85 0.0707435
 225.875 0.0707435
 225.9 0.0707435
 225.925 0.0707435
 225.95 0.0707435
 225.975 0.0707435
 226 0.0707435
 226.025 0.0707435
 226.05 0.0707435
 226.075 0.0707435
 226.1 0.0707435
 226.125 0.0707434
 226.15 0.0707434
 226.175 0.0707434
 226.2 0.0707434
 226.225 0.0707434
 226.25 0.0707434
 226.275 0.0707434
 226.3 0.0707434
 226.325 0.0707434
 226.35 0.0707434
 226.375 0.0707434
 226.4 0.0707434
 226.425 0.0707434
 226.45 0.0707434
 226.475 0.0707434
 226.5 0.0707434
 226.525 0.0707434
 226.55 0.0707434
 226.575 0.0707434
 226.6 0.0707434
 226.625 0.0707433
 226.65 0.0707433
 226.675 0.0707433
 226.7 0.0707433
 226.725 0.0707433
 226.75 0.0707433
 226.775 0.0707433
 226.8 0.0707433
 226.825 0.0707433
 226.85 0.0707433
 226.875 0.0707433
 226.9 0.0707433
 226.925 0.0707433
 226.95 0.0707433
 226.975 0.0707433
 227 0.0707433
 227.025 0.0707433
 227.05 0.0707433
 227.075 0.0707432
 227.1 0.0707432
 227.125 0.0707432
 227.15 0.0707432
 227.175 0.0707432
 227.2 0.0707432
 227.225 0.0707432
 227.25 0.0707432
 227.275 0.0707432
 227.3 0.0707432
 227.325 0.0707432
 227.35 0.0707432
 227.375 0.0707432
 227.4 0.0707432
 227.425 0.0707432
 227.45 0.0707432
 227.475 0.0707432
 227.5 0.0707432
 227.525 0.0707432
 227.55 0.0707431
 227.575 0.0707431
 227.6 0.0707431
 227.625 0.0707431
 227.65 0.0707431
 227.675 0.0707431
 227.7 0.0707431
 227.725 0.0707431
 227.75 0.0707431
 227.775 0.0707431
 227.8 0.0707431
 227.825 0.0707431
 227.85 0.0707431
 227.875 0.0707431
 227.9 0.0707431
 227.925 0.0707431
 227.95 0.0707431
 227.975 0.0707431
 228 0.0707431
 228.025 0.0707431
 228.05 0.070743
 228.075 0.070743
 228.1 0.070743
 228.125 0.070743
 228.15 0.070743
 228.175 0.070743
 228.2 0.070743
 228.225 0.070743
 228.25 0.070743
 228.275 0.070743
 228.3 0.070743
 228.325 0.070743
 228.35 0.070743
 228.375 0.070743
 228.4 0.070743
 228.425 0.070743
 228.45 0.070743
 228.475 0.070743
 228.5 0.0707429
 228.525 0.0707429
 228.55 0.0707429
 228.575 0.0707429
 228.6 0.0707429
 228.625 0.0707429
 228.65 0.0707429
 228.675 0.0707429
 228.7 0.0707429
 228.725 0.0707429
 228.75 0.0707429
 228.775 0.0707429
 228.8 0.0707429
 228.825 0.0707429
 228.85 0.0707429
 228.875 0.0707429
 228.9 0.0707429
 228.925 0.0707429
 228.95 0.0707429
 228.975 0.0707428
 229 0.0707428
 229.025 0.0707428
 229.05 0.0707428
 229.075 0.0707428
 229.1 0.0707428
 229.125 0.0707428
 229.15 0.0707428
 229.175 0.0707428
 229.2 0.0707428
 229.225 0.0707428
 229.25 0.0707428
 229.275 0.0707428
 229.3 0.0707428
 229.325 0.0707428
 229.35 0.0707428
 229.375 0.0707428
 229.4 0.0707428
 229.425 0.0707428
 229.45 0.0707428
 229.475 0.0707427
 229.5 0.0707427
 229.525 0.0707427
 229.55 0.0707427
 229.575 0.0707427
 229.6 0.0707427
 229.625 0.0707427
 229.65 0.0707427
 229.675 0.0707427
 229.7 0.0707427
 229.725 0.0707427
 229.75 0.0707427
 229.775 0.0707427
 229.8 0.0707427
 229.825 0.0707427
 229.85 0.0707427
 229.875 0.0707427
 229.9 0.0707427
 229.925 0.0707427
 229.95 0.0707426
 229.975 0.0707426
 230 0.0707426
 230.025 0.0707426
 230.05 0.0707426
 230.075 0.0707426
 230.1 0.0707426
 230.125 0.0707426
 230.15 0.0707426
 230.175 0.0707426
 230.2 0.0707426
 230.225 0.0707426
 230.25 0.0707426
 230.275 0.0707426
 230.3 0.0707426
 230.325 0.0707426
 230.35 0.0707426
 230.375 0.0707426
 230.4 0.0707425
 230.425 0.0707425
 230.45 0.0707425
 230.475 0.0707425
 230.5 0.0707425
 230.525 0.0707425
 230.55 0.0707425
 230.575 0.0707425
 230.6 0.0707425
 230.625 0.0707425
 230.65 0.0707425
 230.675 0.0707425
 230.7 0.0707425
 230.725 0.0707425
 230.75 0.0707425
 230.775 0.0707425
 230.8 0.0707425
 230.825 0.0707425
 230.85 0.0707425
 230.875 0.0707425
 230.9 0.0707424
 230.925 0.0707424
 230.95 0.0707424
 230.975 0.0707424
 231 0.0707424
 231.025 0.0707424
 231.05 0.0707424
 231.075 0.0707424
 231.1 0.0707424
 231.125 0.0707424
 231.15 0.0707424
 231.175 0.0707424
 231.2 0.0707424
 231.225 0.0707424
 231.25 0.0707424
 231.275 0.0707424
 231.3 0.0707424
 231.325 0.0707424
 231.35 0.0707424
 231.375 0.0707423
 231.4 0.0707423
 231.425 0.0707423
 231.45 0.0707423
 231.475 0.0707423
 231.5 0.0707423
 231.525 0.0707423
 231.55 0.0707423
 231.575 0.0707423
 231.6 0.0707423
 231.625 0.0707423
 231.65 0.0707423
 231.675 0.0707423
 231.7 0.0707423
 231.725 0.0707423
 231.75 0.0707423
 231.775 0.0707423
 231.8 0.0707423
 231.825 0.0707423
 231.85 0.0707422
 231.875 0.0707422
 231.9 0.0707422
 231.925 0.0707422
 231.95 0.0707422
 231.975 0.0707422
 232 0.0707422
 232.025 0.0707422
 232.05 0.0707422
 232.075 0.0707422
 232.1 0.0707422
 232.125 0.0707422
 232.15 0.0707422
 232.175 0.0707422
 232.2 0.0707422
 232.225 0.0707422
 232.25 0.0707422
 232.275 0.0707422
 232.3 0.0707422
 232.325 0.0707421
 232.35 0.0707421
 232.375 0.0707421
 232.4 0.0707421
 232.425 0.0707421
 232.45 0.0707421
 232.475 0.0707421
 232.5 0.0707421
 232.525 0.0707421
 232.55 0.0707421
 232.575 0.0707421
 232.6 0.0707421
 232.625 0.0707421
 232.65 0.0707421
 232.675 0.0707421
 232.7 0.0707421
 232.725 0.0707421
 232.75 0.0707421
 232.775 0.0707421
 232.8 0.070742
 232.825 0.070742
 232.85 0.070742
 232.875 0.070742
 232.9 0.070742
 232.925 0.070742
 232.95 0.070742
 232.975 0.070742
 233 0.070742
 233.025 0.070742
 233.05 0.070742
 233.075 0.070742
 233.1 0.070742
 233.125 0.070742
 233.15 0.070742
 233.175 0.070742
 233.2 0.070742
 233.225 0.070742
 233.25 0.070742
 233.275 0.0707419
 233.3 0.0707419
 233.325 0.0707419
 233.35 0.0707419
 233.375 0.0707419
 233.4 0.0707419
 233.425 0.0707419
 233.45 0.0707419
 233.475 0.0707419
 233.5 0.0707419
 233.525 0.0707419
 233.55 0.0707419
 233.575 0.0707419
 233.6 0.0707419
 233.625 0.0707419
 233.65 0.0707419
 233.675 0.0707419
 233.7 0.0707419
 233.725 0.0707419
 233.75 0.0707419
 233.775 0.0707418
 233.8 0.0707418
 233.825 0.0707418
 233.85 0.0707418
 233.875 0.0707418
 233.9 0.0707418
 233.925 0.0707418
 233.95 0.0707418
 233.975 0.0707418
 234 0.0707418
 234.025 0.0707418
 234.05 0.0707418
 234.075 0.0707418
 234.1 0.0707418
 234.125 0.0707418
 234.15 0.0707418
 234.175 0.0707418
 234.2 0.0707418
 234.225 0.0707418
 234.25 0.0707417
 234.275 0.0707417
 234.3 0.0707417
 234.325 0.0707417
 234.35 0.0707417
 234.375 0.0707417
 234.4 0.0707417
 234.425 0.0707417
 234.45 0.0707417
 234.475 0.0707417
 234.5 0.0707417
 234.525 0.0707417
 234.55 0.0707417
 234.575 0.0707417
 234.6 0.0707417
 234.625 0.0707417
 234.65 0.0707417
 234.675 0.0707417
 234.7 0.0707417
 234.725 0.0707416
 234.75 0.0707416
 234.775 0.0707416
 234.8 0.0707416
 234.825 0.0707416
 234.85 0.0707416
 234.875 0.0707416
 234.9 0.0707416
 234.925 0.0707416
 234.95 0.0707416
 234.975 0.0707416
 235 0.0707416
 235.025 0.0707416
 235.05 0.0707416
 235.075 0.0707416
 235.1 0.0707416
 235.125 0.0707416
 235.15 0.0707416
 235.175 0.0707416
 235.2 0.0707415
 235.225 0.0707415
 235.25 0.0707415
 235.275 0.0707415
 235.3 0.0707415
 235.325 0.0707415
 235.35 0.0707415
 235.375 0.0707415
 235.4 0.0707415
 235.425 0.0707415
 235.45 0.0707415
 235.475 0.0707415
 235.5 0.0707415
 235.525 0.0707415
 235.55 0.0707415
 235.575 0.0707415
 235.6 0.0707415
 235.625 0.0707415
 235.65 0.0707415
 235.675 0.0707415
 235.7 0.0707414
 235.725 0.0707414
 235.75 0.0707414
 235.775 0.0707414
 235.8 0.0707414
 235.825 0.0707414
 235.85 0.0707414
 235.875 0.0707414
 235.9 0.0707414
 235.925 0.0707414
 235.95 0.0707414
 235.975 0.0707414
 236 0.0707414
 236.025 0.0707414
 236.05 0.0707414
 236.075 0.0707414
 236.1 0.0707414
 236.125 0.0707414
 236.15 0.0707414
 236.175 0.0707413
 236.2 0.0707413
 236.225 0.0707413
 236.25 0.0707413
 236.275 0.0707413
 236.3 0.0707413
 236.325 0.0707413
 236.35 0.0707413
 236.375 0.0707413
 236.4 0.0707413
 236.425 0.0707413
 236.45 0.0707413
 236.475 0.0707413
 236.5 0.0707413
 236.525 0.0707413
 236.55 0.0707413
 236.575 0.0707413
 236.6 0.0707413
 236.625 0.0707413
 236.65 0.0707412
 236.675 0.0707412
 236.7 0.0707412
 236.725 0.0707412
 236.75 0.0707412
 236.775 0.0707412
 236.8 0.0707412
 236.825 0.0707412
 236.85 0.0707412
 236.875 0.0707412
 236.9 0.0707412
 236.925 0.0707412
 236.95 0.0707412
 236.975 0.0707412
 237 0.0707412
 237.025 0.0707412
 237.05 0.0707412
 237.075 0.0707412
 237.1 0.0707412
 237.125 0.0707411
 237.15 0.0707411
 237.175 0.0707411
 237.2 0.0707411
 237.225 0.0707411
 237.25 0.0707411
 237.275 0.0707411
 237.3 0.0707411
 237.325 0.0707411
 237.35 0.0707411
 237.375 0.0707411
 237.4 0.0707411
 237.425 0.0707411
 237.45 0.0707411
 237.475 0.0707411
 237.5 0.0707411
 237.525 0.0707411
 237.55 0.0707411
 237.575 0.0707411
 237.6 0.0707411
 237.625 0.070741
 237.65 0.070741
 237.675 0.070741
 237.7 0.070741
 237.725 0.070741
 237.75 0.070741
 237.775 0.070741
 237.8 0.070741
 237.825 0.070741
 237.85 0.070741
 237.875 0.070741
 237.9 0.070741
 237.925 0.070741
 237.95 0.070741
 237.975 0.070741
 238 0.070741
 238.025 0.070741
 238.05 0.070741
 238.075 0.070741
 238.1 0.0707409
 238.125 0.0707409
 238.15 0.0707409
 238.175 0.0707409
 238.2 0.0707409
 238.225 0.0707409
 238.25 0.0707409
 238.275 0.0707409
 238.3 0.0707409
 238.325 0.0707409
 238.35 0.0707409
 238.375 0.0707409
 238.4 0.0707409
 238.425 0.0707409
 238.45 0.0707409
 238.475 0.0707409
 238.5 0.0707409
 238.525 0.0707409
 238.55 0.0707409
 238.575 0.0707408
 238.6 0.0707408
 238.625 0.0707408
 238.65 0.0707408
 238.675 0.0707408
 238.7 0.0707408
 238.725 0.0707408
 238.75 0.0707408
 238.775 0.0707408
 238.8 0.0707408
 238.825 0.0707408
 238.85 0.0707408
 238.875 0.0707408
 238.9 0.0707408
 238.925 0.0707408
 238.95 0.0707408
 238.975 0.0707408
 239 0.0707408
 239.025 0.0707408
 239.05 0.0707408
 239.075 0.0707407
 239.1 0.0707407
 239.125 0.0707407
 239.15 0.0707407
 239.175 0.0707407
 239.2 0.0707407
 239.225 0.0707407
 239.25 0.0707407
 239.275 0.0707407
 239.3 0.0707407
 239.325 0.0707407
 239.35 0.0707407
 239.375 0.0707407
 239.4 0.0707407
 239.425 0.0707407
 239.45 0.0707407
 239.475 0.0707407
 239.5 0.0707407
 239.525 0.0707407
 239.55 0.0707406
 239.575 0.0707406
 239.6 0.0707406
 239.625 0.0707406
 239.65 0.0707406
 239.675 0.0707406
 239.7 0.0707406
 239.725 0.0707406
 239.75 0.0707406
 239.775 0.0707406
 239.8 0.0707406
 239.825 0.0707406
 239.85 0.0707406
 239.875 0.0707406
 239.9 0.0707406
 239.925 0.0707406
 239.95 0.0707406
 239.975 0.0707406
 240 0.0707406
 240.025 0.0707406
 240.05 0.0707405
 240.075 0.0707405
 240.1 0.0707405
 240.125 0.0707405
 240.15 0.0707405
 240.175 0.0707405
 240.2 0.0707405
 240.225 0.0707405
 240.25 0.0707405
 240.275 0.0707405
 240.3 0.0707405
 240.325 0.0707405
 240.35 0.0707405
 240.375 0.0707405
 240.4 0.0707405
 240.425 0.0707405
 240.45 0.0707405
 240.475 0.0707405
 240.5 0.0707405
 240.525 0.0707404
 240.55 0.0707404
 240.575 0.0707404
 240.6 0.0707404
 240.625 0.0707404
 240.65 0.0707404
 240.675 0.0707404
 240.7 0.0707404
 240.725 0.0707404
 240.75 0.0707404
 240.775 0.0707404
 240.8 0.0707404
 240.825 0.0707404
 240.85 0.0707404
 240.875 0.0707404
 240.9 0.0707404
 240.925 0.0707404
 240.95 0.0707404
 240.975 0.0707404
 241 0.0707404
 241.025 0.0707403
 241.05 0.0707403
 241.075 0.0707403
 241.1 0.0707403
 241.125 0.0707403
 241.15 0.0707403
 241.175 0.0707403
 241.2 0.0707403
 241.225 0.0707403
 241.25 0.0707403
 241.275 0.0707403
 241.3 0.0707403
 241.325 0.0707403
 241.35 0.0707403
 241.375 0.0707403
 241.4 0.0707403
 241.425 0.0707403
 241.45 0.0707403
 241.475 0.0707403
 241.5 0.0707402
 241.525 0.0707402
 241.55 0.0707402
 241.575 0.0707402
 241.6 0.0707402
 241.625 0.0707402
 241.65 0.0707402
 241.675 0.0707402
 241.7 0.0707402
 241.725 0.0707402
 241.75 0.0707402
 241.775 0.0707402
 241.8 0.0707402
 241.825 0.0707402
 241.85 0.0707402
 241.875 0.0707402
 241.9 0.0707402
 241.925 0.0707402
 241.95 0.0707402
 241.975 0.0707401
 242 0.0707401
 242.025 0.0707401
 242.05 0.0707401
 242.075 0.0707401
 242.1 0.0707401
 242.125 0.0707401
 242.15 0.0707401
 242.175 0.0707401
 242.2 0.0707401
 242.225 0.0707401
 242.25 0.0707401
 242.275 0.0707401
 242.3 0.0707401
 242.325 0.0707401
 242.35 0.0707401
 242.375 0.0707401
 242.4 0.0707401
 242.425 0.0707401
 242.45 0.0707401
 242.475 0.07074
 242.5 0.07074
 242.525 0.07074
 242.55 0.07074
 242.575 0.07074
 242.6 0.07074
 242.625 0.07074
 242.65 0.07074
 242.675 0.07074
 242.7 0.07074
 242.725 0.07074
 242.75 0.07074
 242.775 0.07074
 242.8 0.07074
 242.825 0.07074
 242.85 0.07074
 242.875 0.07074
 242.9 0.07074
 242.925 0.07074
 242.95 0.07074
 242.975 0.0707399
 243 0.0707399
 243.025 0.0707399
 243.05 0.0707399
 243.075 0.0707399
 243.1 0.0707399
 243.125 0.0707399
 243.15 0.0707399
 243.175 0.0707399
 243.2 0.0707399
 243.225 0.0707399
 243.25 0.0707399
 243.275 0.0707399
 243.3 0.0707399
 243.325 0.0707399
 243.35 0.0707399
 243.375 0.0707399
 243.4 0.0707399
 243.425 0.0707399
 243.45 0.0707398
 243.475 0.0707398
 243.5 0.0707398
 243.525 0.0707398
 243.55 0.0707398
 243.575 0.0707398
 243.6 0.0707398
 243.625 0.0707398
 243.65 0.0707398
 243.675 0.0707398
 243.7 0.0707398
 243.725 0.0707398
 243.75 0.0707398
 243.775 0.0707398
 243.8 0.0707398
 243.825 0.0707398
 243.85 0.0707398
 243.875 0.0707398
 243.9 0.0707398
 243.925 0.0707398
 243.95 0.0707397
 243.975 0.0707397
 244 0.0707397
 244.025 0.0707397
 244.05 0.0707397
 244.075 0.0707397
 244.1 0.0707397
 244.125 0.0707397
 244.15 0.0707397
 244.175 0.0707397
 244.2 0.0707397
 244.225 0.0707397
 244.25 0.0707397
 244.275 0.0707397
 244.3 0.0707397
 244.325 0.0707397
 244.35 0.0707397
 244.375 0.0707397
 244.4 0.0707397
 244.425 0.0707396
 244.45 0.0707396
 244.475 0.0707396
 244.5 0.0707396
 244.525 0.0707396
 244.55 0.0707396
 244.575 0.0707396
 244.6 0.0707396
 244.625 0.0707396
 244.65 0.0707396
 244.675 0.0707396
 244.7 0.0707396
 244.725 0.0707396
 244.75 0.0707396
 244.775 0.0707396
 244.8 0.0707396
 244.825 0.0707396
 244.85 0.0707396
 244.875 0.0707396
 244.9 0.0707396
 244.925 0.0707395
 244.95 0.0707395
 244.975 0.0707395
 245 0.0707395
 245.025 0.0707395
 245.05 0.0707395
 245.075 0.0707395
 245.1 0.0707395
 245.125 0.0707395
 245.15 0.0707395
 245.175 0.0707395
 245.2 0.0707395
 245.225 0.0707395
 245.25 0.0707395
 245.275 0.0707395
 245.3 0.0707395
 245.325 0.0707395
 245.35 0.0707395
 245.375 0.0707395
 245.4 0.0707395
 245.425 0.0707394
 245.45 0.0707394
 245.475 0.0707394
 245.5 0.0707394
 245.525 0.0707394
 245.55 0.0707394
 245.575 0.0707394
 245.6 0.0707394
 245.625 0.0707394
 245.65 0.0707394
 245.675 0.0707394
 245.7 0.0707394
 245.725 0.0707394
 245.75 0.0707394
 245.775 0.0707394
 245.8 0.0707394
 245.825 0.0707394
 245.85 0.0707394
 245.875 0.0707394
 245.9 0.0707393
 245.925 0.0707393
 245.95 0.0707393
 245.975 0.0707393
 246 0.0707393
 246.025 0.0707393
 246.05 0.0707393
 246.075 0.0707393
 246.1 0.0707393
 246.125 0.0707393
 246.15 0.0707393
 246.175 0.0707393
 246.2 0.0707393
 246.225 0.0707393
 246.25 0.0707393
 246.275 0.0707393
 246.3 0.0707393
 246.325 0.0707393
 246.35 0.0707393
 246.375 0.0707393
 246.4 0.0707392
 246.425 0.0707392
 246.45 0.0707392
 246.475 0.0707392
 246.5 0.0707392
 246.525 0.0707392
 246.55 0.0707392
 246.575 0.0707392
 246.6 0.0707392
 246.625 0.0707392
 246.65 0.0707392
 246.675 0.0707392
 246.7 0.0707392
 246.725 0.0707392
 246.75 0.0707392
 246.775 0.0707392
 246.8 0.0707392
 246.825 0.0707392
 246.85 0.0707392
 246.875 0.0707392
 246.9 0.0707391
 246.925 0.0707391
 246.95 0.0707391
 246.975 0.0707391
 247 0.0707391
 247.025 0.0707391
 247.05 0.0707391
 247.075 0.0707391
 247.1 0.0707391
 247.125 0.0707391
 247.15 0.0707391
 247.175 0.0707391
 247.2 0.0707391
 247.225 0.0707391
 247.25 0.0707391
 247.275 0.0707391
 247.3 0.0707391
 247.325 0.0707391
 247.35 0.0707391
 247.375 0.070739
 247.4 0.070739
 247.425 0.070739
 247.45 0.070739
 247.475 0.070739
 247.5 0.070739
 247.525 0.070739
 247.55 0.070739
 247.575 0.070739
 247.6 0.070739
 247.625 0.070739
 247.65 0.070739
 247.675 0.070739
 247.7 0.070739
 247.725 0.070739
 247.75 0.070739
 247.775 0.070739
 247.8 0.070739
 247.825 0.070739
 247.85 0.070739
 247.875 0.0707389
 247.9 0.0707389
 247.925 0.0707389
 247.95 0.0707389
 247.975 0.0707389
 248 0.0707389
 248.025 0.0707389
 248.05 0.0707389
 248.075 0.0707389
 248.1 0.0707389
 248.125 0.0707389
 248.15 0.0707389
 248.175 0.0707389
 248.2 0.0707389
 248.225 0.0707389
 248.25 0.0707389
 248.275 0.0707389
 248.3 0.0707389
 248.325 0.0707389
 248.35 0.0707389
 248.375 0.0707388
 248.4 0.0707388
 248.425 0.0707388
 248.45 0.0707388
 248.475 0.0707388
 248.5 0.0707388
 248.525 0.0707388
 248.55 0.0707388
 248.575 0.0707388
 248.6 0.0707388
 248.625 0.0707388
 248.65 0.0707388
 248.675 0.0707388
 248.7 0.0707388
 248.725 0.0707388
 248.75 0.0707388
 248.775 0.0707388
 248.8 0.0707388
 248.825 0.0707388
 248.85 0.0707388
 248.875 0.0707387
 248.9 0.0707387
 248.925 0.0707387
 248.95 0.0707387
 248.975 0.0707387
 249 0.0707387
 249.025 0.0707387
 249.05 0.0707387
 249.075 0.0707387
 249.1 0.0707387
 249.125 0.0707387
 249.15 0.0707387
 249.175 0.0707387
 249.2 0.0707387
 249.225 0.0707387
 249.25 0.0707387
 249.275 0.0707387
 249.3 0.0707387
 249.325 0.0707387
 249.35 0.0707387
 249.375 0.0707386
 249.4 0.0707386
 249.425 0.0707386
 249.45 0.0707386
 249.475 0.0707386
 249.5 0.0707386
 249.525 0.0707386
 249.55 0.0707386
 249.575 0.0707386
 249.6 0.0707386
 249.625 0.0707386
 249.65 0.0707386
 249.675 0.0707386
 249.7 0.0707386
 249.725 0.0707386
 249.75 0.0707386
 249.775 0.0707386
 249.8 0.0707386
 249.825 0.0707386
 249.85 0.0707385
 249.875 0.0707385
 249.9 0.0707385
 249.925 0.0707385
 249.95 0.0707385
 249.975 0.0707385
 250 0.0707385
 250.025 0.0707385
 250.05 0.0707385
 250.075 0.0707385
 250.1 0.0707385
 250.125 0.0707385
 250.15 0.0707385
 250.175 0.0707385
 250.2 0.0707385
 250.225 0.0707385
 250.25 0.0707385
 250.275 0.0707385
 250.3 0.0707385
 250.325 0.0707385
 250.35 0.0707384
 250.375 0.0707384
 250.4 0.0707384
 250.425 0.0707384
 250.45 0.0707384
 250.475 0.0707384
 250.5 0.0707384
 250.525 0.0707384
 250.55 0.0707384
 250.575 0.0707384
 250.6 0.0707384
 250.625 0.0707384
 250.65 0.0707384
 250.675 0.0707384
 250.7 0.0707384
 250.725 0.0707384
 250.75 0.0707384
 250.775 0.0707384
 250.8 0.0707384
 250.825 0.0707384
 250.85 0.0707383
 250.875 0.0707383
 250.9 0.0707383
 250.925 0.0707383
 250.95 0.0707383
 250.975 0.0707383
 251 0.0707383
 251.025 0.0707383
 251.05 0.0707383
 251.075 0.0707383
 251.1 0.0707383
 251.125 0.0707383
 251.15 0.0707383
 251.175 0.0707383
 251.2 0.0707383
 251.225 0.0707383
 251.25 0.0707383
 251.275 0.0707383
 251.3 0.0707383
 251.325 0.0707383
 251.35 0.0707382
 251.375 0.0707382
 251.4 0.0707382
 251.425 0.0707382
 251.45 0.0707382
 251.475 0.0707382
 251.5 0.0707382
 251.525 0.0707382
 251.55 0.0707382
 251.575 0.0707382
 251.6 0.0707382
 251.625 0.0707382
 251.65 0.0707382
 251.675 0.0707382
 251.7 0.0707382
 251.725 0.0707382
 251.75 0.0707382
 251.775 0.0707382
 251.8 0.0707382
 251.825 0.0707382
 251.85 0.0707381
 251.875 0.0707381
 251.9 0.0707381
 251.925 0.0707381
 251.95 0.0707381
 251.975 0.0707381
 252 0.0707381
 252.025 0.0707381
 252.05 0.0707381
 252.075 0.0707381
 252.1 0.0707381
 252.125 0.0707381
 252.15 0.0707381
 252.175 0.0707381
 252.2 0.0707381
 252.225 0.0707381
 252.25 0.0707381
 252.275 0.0707381
 252.3 0.0707381
 252.325 0.0707381
 252.35 0.070738
 252.375 0.070738
 252.4 0.070738
 252.425 0.070738
 252.45 0.070738
 252.475 0.070738
 252.5 0.070738
 252.525 0.070738
 252.55 0.070738
 252.575 0.070738
 252.6 0.070738
 252.625 0.070738
 252.65 0.070738
 252.675 0.070738
 252.7 0.070738
 252.725 0.070738
 252.75 0.070738
 252.775 0.070738
 252.8 0.070738
 252.825 0.070738
 252.85 0.0707379
 252.875 0.0707379
 252.9 0.0707379
 252.925 0.0707379
 252.95 0.0707379
 252.975 0.0707379
 253 0.0707379
 253.025 0.0707379
 253.05 0.0707379
 253.075 0.0707379
 253.1 0.0707379
 253.125 0.0707379
 253.15 0.0707379
 253.175 0.0707379
 253.2 0.0707379
 253.225 0.0707379
 253.25 0.0707379
 253.275 0.0707379
 253.3 0.0707379
 253.325 0.0707379
 253.35 0.0707378
 253.375 0.0707378
 253.4 0.0707378
 253.425 0.0707378
 253.45 0.0707378
 253.475 0.0707378
 253.5 0.0707378
 253.525 0.0707378
 253.55 0.0707378
 253.575 0.0707378
 253.6 0.0707378
 253.625 0.0707378
 253.65 0.0707378
 253.675 0.0707378
 253.7 0.0707378
 253.725 0.0707378
 253.75 0.0707378
 253.775 0.0707378
 253.8 0.0707378
 253.825 0.0707378
 253.85 0.0707377
 253.875 0.0707377
 253.9 0.0707377
 253.925 0.0707377
 253.95 0.0707377
 253.975 0.0707377
 254 0.0707377
 254.025 0.0707377
 254.05 0.0707377
 254.075 0.0707377
 254.1 0.0707377
 254.125 0.0707377
 254.15 0.0707377
 254.175 0.0707377
 254.2 0.0707377
 254.225 0.0707377
 254.25 0.0707377
 254.275 0.0707377
 254.3 0.0707377
 254.325 0.0707377
 254.35 0.0707376
 254.375 0.0707376
 254.4 0.0707376
 254.425 0.0707376
 254.45 0.0707376
 254.475 0.0707376
 254.5 0.0707376
 254.525 0.0707376
 254.55 0.0707376
 254.575 0.0707376
 254.6 0.0707376
 254.625 0.0707376
 254.65 0.0707376
 254.675 0.0707376
 254.7 0.0707376
 254.725 0.0707376
 254.75 0.0707376
 254.775 0.0707376
 254.8 0.0707376
 254.825 0.0707376
 254.85 0.0707375
 254.875 0.0707375
 254.9 0.0707375
 254.925 0.0707375
 254.95 0.0707375
 254.975 0.0707375
 255 0.0707375
 255.025 0.0707375
 255.05 0.0707375
 255.075 0.0707375
 255.1 0.0707375
 255.125 0.0707375
 255.15 0.0707375
 255.175 0.0707375
 255.2 0.0707375
 255.225 0.0707375
 255.25 0.0707375
 255.275 0.0707375
 255.3 0.0707375
 255.325 0.0707375
 255.35 0.0707374
 255.375 0.0707374
 255.4 0.0707374
 255.425 0.0707374
 255.45 0.0707374
 255.475 0.0707374
 255.5 0.0707374
 255.525 0.0707374
 255.55 0.0707374
 255.575 0.0707374
 255.6 0.0707374
 255.625 0.0707374
 255.65 0.0707374
 255.675 0.0707374
 255.7 0.0707374
 255.725 0.0707374
 255.75 0.0707374
 255.775 0.0707374
 255.8 0.0707374
 255.825 0.0707374
 255.85 0.0707373
 255.875 0.0707373
 255.9 0.0707373
 255.925 0.0707373
 255.95 0.0707373
 255.975 0.0707373
 256 0.0707373
 256.025 0.0707373
 256.05 0.0707373
 256.075 0.0707373
 256.1 0.0707373
 256.125 0.0707373
 256.15 0.0707373
 256.175 0.0707373
 256.2 0.0707373
 256.225 0.0707373
 256.25 0.0707373
 256.275 0.0707373
 256.3 0.0707373
 256.325 0.0707373
 256.35 0.0707372
 256.375 0.0707372
 256.4 0.0707372
 256.425 0.0707372
 256.45 0.0707372
 256.475 0.0707372
 256.5 0.0707372
 256.525 0.0707372
 256.55 0.0707372
 256.575 0.0707372
 256.6 0.0707372
 256.625 0.0707372
 256.65 0.0707372
 256.675 0.0707372
 256.7 0.0707372
 256.725 0.0707372
 256.75 0.0707372
 256.775 0.0707372
 256.8 0.0707372
 256.825 0.0707372
 256.85 0.0707371
 256.875 0.0707371
 256.9 0.0707371
 256.925 0.0707371
 256.95 0.0707371
 256.975 0.0707371
 257 0.0707371
 257.025 0.0707371
 257.05 0.0707371
 257.075 0.0707371
 257.1 0.0707371
 257.125 0.0707371
 257.15 0.0707371
 257.175 0.0707371
 257.2 0.0707371
 257.225 0.0707371
 257.25 0.0707371
 257.275 0.0707371
 257.3 0.0707371
 257.325 0.0707371
 257.35 0.0707371
 257.375 0.070737
 257.4 0.070737
 257.425 0.070737
 257.45 0.070737
 257.475 0.070737
 257.5 0.070737
 257.525 0.070737
 257.55 0.070737
 257.575 0.070737
 257.6 0.070737
 257.625 0.070737
 257.65 0.070737
 257.675 0.070737
 257.7 0.070737
 257.725 0.070737
 257.75 0.070737
 257.775 0.070737
 257.8 0.070737
 257.825 0.070737
 257.85 0.070737
 257.875 0.0707369
 257.9 0.0707369
 257.925 0.0707369
 257.95 0.0707369
 257.975 0.0707369
 258 0.0707369
 258.025 0.0707369
 258.05 0.0707369
 258.075 0.0707369
 258.1 0.0707369
 258.125 0.0707369
 258.15 0.0707369
 258.175 0.0707369
 258.2 0.0707369
 258.225 0.0707369
 258.25 0.0707369
 258.275 0.0707369
 258.3 0.0707369
 258.325 0.0707369
 258.35 0.0707369
 258.375 0.0707368
 258.4 0.0707368
 258.425 0.0707368
 258.45 0.0707368
 258.475 0.0707368
 258.5 0.0707368
 258.525 0.0707368
 258.55 0.0707368
 258.575 0.0707368
 258.6 0.0707368
 258.625 0.0707368
 258.65 0.0707368
 258.675 0.0707368
 258.7 0.0707368
 258.725 0.0707368
 258.75 0.0707368
 258.775 0.0707368
 258.8 0.0707368
 258.825 0.0707368
 258.85 0.0707368
 258.875 0.0707367
 258.9 0.0707367
 258.925 0.0707367
 258.95 0.0707367
 258.975 0.0707367
 259 0.0707367
 259.025 0.0707367
 259.05 0.0707367
 259.075 0.0707367
 259.1 0.0707367
 259.125 0.0707367
 259.15 0.0707367
 259.175 0.0707367
 259.2 0.0707367
 259.225 0.0707367
 259.25 0.0707367
 259.275 0.0707367
 259.3 0.0707367
 259.325 0.0707367
 259.35 0.0707367
 259.375 0.0707367
 259.4 0.0707366
 259.425 0.0707366
 259.45 0.0707366
 259.475 0.0707366
 259.5 0.0707366
 259.525 0.0707366
 259.55 0.0707366
 259.575 0.0707366
 259.6 0.0707366
 259.625 0.0707366
 259.65 0.0707366
 259.675 0.0707366
 259.7 0.0707366
 259.725 0.0707366
 259.75 0.0707366
 259.775 0.0707366
 259.8 0.0707366
 259.825 0.0707366
 259.85 0.0707366
 259.875 0.0707366
 259.9 0.0707365
 259.925 0.0707365
 259.95 0.0707365
 259.975 0.0707365
 260 0.0707365
 260.025 0.0707365
 260.05 0.0707365
 260.075 0.0707365
 260.1 0.0707365
 260.125 0.0707365
 260.15 0.0707365
 260.175 0.0707365
 260.2 0.0707365
 260.225 0.0707365
 260.25 0.0707365
 260.275 0.0707365
 260.3 0.0707365
 260.325 0.0707365
 260.35 0.0707365
 260.375 0.0707365
 260.4 0.0707364
 260.425 0.0707364
 260.45 0.0707364
 260.475 0.0707364
 260.5 0.0707364
 260.525 0.0707364
 260.55 0.0707364
 260.575 0.0707364
 260.6 0.0707364
 260.625 0.0707364
 260.65 0.0707364
 260.675 0.0707364
 260.7 0.0707364
 260.725 0.0707364
 260.75 0.0707364
 260.775 0.0707364
 260.8 0.0707364
 260.825 0.0707364
 260.85 0.0707364
 260.875 0.0707364
 260.9 0.0707364
 260.925 0.0707363
 260.95 0.0707363
 260.975 0.0707363
 261 0.0707363
 261.025 0.0707363
 261.05 0.0707363
 261.075 0.0707363
 261.1 0.0707363
 261.125 0.0707363
 261.15 0.0707363
 261.175 0.0707363
 261.2 0.0707363
 261.225 0.0707363
 261.25 0.0707363
 261.275 0.0707363
 261.3 0.0707363
 261.325 0.0707363
 261.35 0.0707363
 261.375 0.0707363
 261.4 0.0707363
 261.425 0.0707362
 261.45 0.0707362
 261.475 0.0707362
 261.5 0.0707362
 261.525 0.0707362
 261.55 0.0707362
 261.575 0.0707362
 261.6 0.0707362
 261.625 0.0707362
 261.65 0.0707362
 261.675 0.0707362
 261.7 0.0707362
 261.725 0.0707362
 261.75 0.0707362
 261.775 0.0707362
 261.8 0.0707362
 261.825 0.0707362
 261.85 0.0707362
 261.875 0.0707362
 261.9 0.0707362
 261.925 0.0707361
 261.95 0.0707361
 261.975 0.0707361
 262 0.0707361
 262.025 0.0707361
 262.05 0.0707361
 262.075 0.0707361
 262.1 0.0707361
 262.125 0.0707361
 262.15 0.0707361
 262.175 0.0707361
 262.2 0.0707361
 262.225 0.0707361
 262.25 0.0707361
 262.275 0.0707361
 262.3 0.0707361
 262.325 0.0707361
 262.35 0.0707361
 262.375 0.0707361
 262.4 0.0707361
 262.425 0.0707361
 262.45 0.070736
 262.475 0.070736
 262.5 0.070736
 262.525 0.070736
 262.55 0.070736
 262.575 0.070736
 262.6 0.070736
 262.625 0.070736
 262.65 0.070736
 262.675 0.070736
 262.7 0.070736
 262.725 0.070736
 262.75 0.070736
 262.775 0.070736
 262.8 0.070736
 262.825 0.070736
 262.85 0.070736
 262.875 0.070736
 262.9 0.070736
 262.925 0.070736
 262.95 0.0707359
 262.975 0.0707359
 263 0.0707359
 263.025 0.0707359
 263.05 0.0707359
 263.075 0.0707359
 263.1 0.0707359
 263.125 0.0707359
 263.15 0.0707359
 263.175 0.0707359
 263.2 0.0707359
 263.225 0.0707359
 263.25 0.0707359
 263.275 0.0707359
 263.3 0.0707359
 263.325 0.0707359
 263.35 0.0707359
 263.375 0.0707359
 263.4 0.0707359
 263.425 0.0707359
 263.45 0.0707359
 263.475 0.0707358
 263.5 0.0707358
 263.525 0.0707358
 263.55 0.0707358
 263.575 0.0707358
 263.6 0.0707358
 263.625 0.0707358
 263.65 0.0707358
 263.675 0.0707358
 263.7 0.0707358
 263.725 0.0707358
 263.75 0.0707358
 263.775 0.0707358
 263.8 0.0707358
 263.825 0.0707358
 263.85 0.0707358
 263.875 0.0707358
 263.9 0.0707358
 263.925 0.0707358
 263.95 0.0707358
 263.975 0.0707358
 264 0.0707357
 264.025 0.0707357
 264.05 0.0707357
 264.075 0.0707357
 264.1 0.0707357
 264.125 0.0707357
 264.15 0.0707357
 264.175 0.0707357
 264.2 0.0707357
 264.225 0.0707357
 264.25 0.0707357
 264.275 0.0707357
 264.3 0.0707357
 264.325 0.0707357
 264.35 0.0707357
 264.375 0.0707357
 264.4 0.0707357
 264.425 0.0707357
 264.45 0.0707357
 264.475 0.0707357
 264.5 0.0707356
 264.525 0.0707356
 264.55 0.0707356
 264.575 0.0707356
 264.6 0.0707356
 264.625 0.0707356
 264.65 0.0707356
 264.675 0.0707356
 264.7 0.0707356
 264.725 0.0707356
 264.75 0.0707356
 264.775 0.0707356
 264.8 0.0707356
 264.825 0.0707356
 264.85 0.0707356
 264.875 0.0707356
 264.9 0.0707356
 264.925 0.0707356
 264.95 0.0707356
 264.975 0.0707356
 265 0.0707355
 265.025 0.0707355
 265.05 0.0707355
 265.075 0.0707355
 265.1 0.0707355
 265.125 0.0707355
 265.15 0.0707355
 265.175 0.0707355
 265.2 0.0707355
 265.225 0.0707355
 265.25 0.0707355
 265.275 0.0707355
 265.3 0.0707355
 265.325 0.0707355
 265.35 0.0707355
 265.375 0.0707355
 265.4 0.0707355
 265.425 0.0707355
 265.45 0.0707355
 265.475 0.0707355
 265.5 0.0707355
 265.525 0.0707354
 265.55 0.0707354
 265.575 0.0707354
 265.6 0.0707354
 265.625 0.0707354
 265.65 0.0707354
 265.675 0.0707354
 265.7 0.0707354
 265.725 0.0707354
 265.75 0.0707354
 265.775 0.0707354
 265.8 0.0707354
 265.825 0.0707354
 265.85 0.0707354
 265.875 0.0707354
 265.9 0.0707354
 265.925 0.0707354
 265.95 0.0707354
 265.975 0.0707354
 266 0.0707354
 266.025 0.0707354
 266.05 0.0707353
 266.075 0.0707353
 266.1 0.0707353
 266.125 0.0707353
 266.15 0.0707353
 266.175 0.0707353
 266.2 0.0707353
 266.225 0.0707353
 266.25 0.0707353
 266.275 0.0707353
 266.3 0.0707353
 266.325 0.0707353
 266.35 0.0707353
 266.375 0.0707353
 266.4 0.0707353
 266.425 0.0707353
 266.45 0.0707353
 266.475 0.0707353
 266.5 0.0707353
 266.525 0.0707353
 266.55 0.0707352
 266.575 0.0707352
 266.6 0.0707352
 266.625 0.0707352
 266.65 0.0707352
 266.675 0.0707352
 266.7 0.0707352
 266.725 0.0707352
 266.75 0.0707352
 266.775 0.0707352
 266.8 0.0707352
 266.825 0.0707352
 266.85 0.0707352
 266.875 0.0707352
 266.9 0.0707352
 266.925 0.0707352
 266.95 0.0707352
 266.975 0.0707352
 267 0.0707352
 267.025 0.0707352
 267.05 0.0707352
 267.075 0.0707351
 267.1 0.0707351
 267.125 0.0707351
 267.15 0.0707351
 267.175 0.0707351
 267.2 0.0707351
 267.225 0.0707351
 267.25 0.0707351
 267.275 0.0707351
 267.3 0.0707351
 267.325 0.0707351
 267.35 0.0707351
 267.375 0.0707351
 267.4 0.0707351
 267.425 0.0707351
 267.45 0.0707351
 267.475 0.0707351
 267.5 0.0707351
 267.525 0.0707351
 267.55 0.0707351
 267.575 0.0707351
 267.6 0.070735
 267.625 0.070735
 267.65 0.070735
 267.675 0.070735
 267.7 0.070735
 267.725 0.070735
 267.75 0.070735
 267.775 0.070735
 267.8 0.070735
 267.825 0.070735
 267.85 0.070735
 267.875 0.070735
 267.9 0.070735
 267.925 0.070735
 267.95 0.070735
 267.975 0.070735
 268 0.070735
 268.025 0.070735
 268.05 0.070735
 268.075 0.070735
 268.1 0.0707349
 268.125 0.0707349
 268.15 0.0707349
 268.175 0.0707349
 268.2 0.0707349
 268.225 0.0707349
 268.25 0.0707349
 268.275 0.0707349
 268.3 0.0707349
 268.325 0.0707349
 268.35 0.0707349
 268.375 0.0707349
 268.4 0.0707349
 268.425 0.0707349
 268.45 0.0707349
 268.475 0.0707349
 268.5 0.0707349
 268.525 0.0707349
 268.55 0.0707349
 268.575 0.0707349
 268.6 0.0707349
 268.625 0.0707348
 268.65 0.0707348
 268.675 0.0707348
 268.7 0.0707348
 268.725 0.0707348
 268.75 0.0707348
 268.775 0.0707348
 268.8 0.0707348
 268.825 0.0707348
 268.85 0.0707348
 268.875 0.0707348
 268.9 0.0707348
 268.925 0.0707348
 268.95 0.0707348
 268.975 0.0707348
 269 0.0707348
 269.025 0.0707348
 269.05 0.0707348
 269.075 0.0707348
 269.1 0.0707348
 269.125 0.0707348
 269.15 0.0707347
 269.175 0.0707347
 269.2 0.0707347
 269.225 0.0707347
 269.25 0.0707347
 269.275 0.0707347
 269.3 0.0707347
 269.325 0.0707347
 269.35 0.0707347
 269.375 0.0707347
 269.4 0.0707347
 269.425 0.0707347
 269.45 0.0707347
 269.475 0.0707347
 269.5 0.0707347
 269.525 0.0707347
 269.55 0.0707347
 269.575 0.0707347
 269.6 0.0707347
 269.625 0.0707347
 269.65 0.0707347
 269.675 0.0707346
 269.7 0.0707346
 269.725 0.0707346
 269.75 0.0707346
 269.775 0.0707346
 269.8 0.0707346
 269.825 0.0707346
 269.85 0.0707346
 269.875 0.0707346
 269.9 0.0707346
 269.925 0.0707346
 269.95 0.0707346
 269.975 0.0707346
 270 0.0707346
 270.025 0.0707346
 270.05 0.0707346
 270.075 0.0707346
 270.1 0.0707346
 270.125 0.0707346
 270.15 0.0707346
 270.175 0.0707346
 270.2 0.0707345
 270.225 0.0707345
 270.25 0.0707345
 270.275 0.0707345
 270.3 0.0707345
 270.325 0.0707345
 270.35 0.0707345
 270.375 0.0707345
 270.4 0.0707345
 270.425 0.0707345
 270.45 0.0707345
 270.475 0.0707345
 270.5 0.0707345
 270.525 0.0707345
 270.55 0.0707345
 270.575 0.0707345
 270.6 0.0707345
 270.625 0.0707345
 270.65 0.0707345
 270.675 0.0707345
 270.7 0.0707345
 270.725 0.0707344
 270.75 0.0707344
 270.775 0.0707344
 270.8 0.0707344
 270.825 0.0707344
 270.85 0.0707344
 270.875 0.0707344
 270.9 0.0707344
 270.925 0.0707344
 270.95 0.0707344
 270.975 0.0707344
 271 0.0707344
 271.025 0.0707344
 271.05 0.0707344
 271.075 0.0707344
 271.1 0.0707344
 271.125 0.0707344
 271.15 0.0707344
 271.175 0.0707344
 271.2 0.0707344
 271.225 0.0707344
 271.25 0.0707343
 271.275 0.0707343
 271.3 0.0707343
 271.325 0.0707343
 271.35 0.0707343
 271.375 0.0707343
 271.4 0.0707343
 271.425 0.0707343
 271.45 0.0707343
 271.475 0.0707343
 271.5 0.0707343
 271.525 0.0707343
 271.55 0.0707343
 271.575 0.0707343
 271.6 0.0707343
 271.625 0.0707343
 271.65 0.0707343
 271.675 0.0707343
 271.7 0.0707343
 271.725 0.0707343
 271.75 0.0707343
 271.775 0.0707342
 271.8 0.0707342
 271.825 0.0707342
 271.85 0.0707342
 271.875 0.0707342
 271.9 0.0707342
 271.925 0.0707342
 271.95 0.0707342
 271.975 0.0707342
 272 0.0707342
 272.025 0.0707342
 272.05 0.0707342
 272.075 0.0707342
 272.1 0.0707342
 272.125 0.0707342
 272.15 0.0707342
 272.175 0.0707342
 272.2 0.0707342
 272.225 0.0707342
 272.25 0.0707342
 272.275 0.0707341
 272.3 0.0707341
 272.325 0.0707341
 272.35 0.0707341
 272.375 0.0707341
 272.4 0.0707341
 272.425 0.0707341
 272.45 0.0707341
 272.475 0.0707341
 272.5 0.0707341
 272.525 0.0707341
 272.55 0.0707341
 272.575 0.0707341
 272.6 0.0707341
 272.625 0.0707341
 272.65 0.0707341
 272.675 0.0707341
 272.7 0.0707341
 272.725 0.0707341
 272.75 0.0707341
 272.775 0.0707341
 272.8 0.0707341
 272.825 0.070734
 272.85 0.070734
 272.875 0.070734
 272.9 0.070734
 272.925 0.070734
 272.95 0.070734
 272.975 0.070734
 273 0.070734
 273.025 0.070734
 273.05 0.070734
 273.075 0.070734
 273.1 0.070734
 273.125 0.070734
 273.15 0.070734
 273.175 0.070734
 273.2 0.070734
 273.225 0.070734
 273.25 0.070734
 273.275 0.070734
 273.3 0.070734
 273.325 0.070734
 273.35 0.0707339
 273.375 0.0707339
 273.4 0.0707339
 273.425 0.0707339
 273.45 0.0707339
 273.475 0.0707339
 273.5 0.0707339
 273.525 0.0707339
 273.55 0.0707339
 273.575 0.0707339
 273.6 0.0707339
 273.625 0.0707339
 273.65 0.0707339
 273.675 0.0707339
 273.7 0.0707339
 273.725 0.0707339
 273.75 0.0707339
 273.775 0.0707339
 273.8 0.0707339
 273.825 0.0707339
 273.85 0.0707339
 273.875 0.0707338
 273.9 0.0707338
 273.925 0.0707338
 273.95 0.0707338
 273.975 0.0707338
 274 0.0707338
 274.025 0.0707338
 274.05 0.0707338
 274.075 0.0707338
 274.1 0.0707338
 274.125 0.0707338
 274.15 0.0707338
 274.175 0.0707338
 274.2 0.0707338
 274.225 0.0707338
 274.25 0.0707338
 274.275 0.0707338
 274.3 0.0707338
 274.325 0.0707338
 274.35 0.0707338
 274.375 0.0707338
 274.4 0.0707337
 274.425 0.0707337
 274.45 0.0707337
 274.475 0.0707337
 274.5 0.0707337
 274.525 0.0707337
 274.55 0.0707337
 274.575 0.0707337
 274.6 0.0707337
 274.625 0.0707337
 274.65 0.0707337
 274.675 0.0707337
 274.7 0.0707337
 274.725 0.0707337
 274.75 0.0707337
 274.775 0.0707337
 274.8 0.0707337
 274.825 0.0707337
 274.85 0.0707337
 274.875 0.0707337
 274.9 0.0707337
 274.925 0.0707336
 274.95 0.0707336
 274.975 0.0707336
 275 0.0707336
 275.025 0.0707336
 275.05 0.0707336
 275.075 0.0707336
 275.1 0.0707336
 275.125 0.0707336
 275.15 0.0707336
 275.175 0.0707336
 275.2 0.0707336
 275.225 0.0707336
 275.25 0.0707336
 275.275 0.0707336
 275.3 0.0707336
 275.325 0.0707336
 275.35 0.0707336
 275.375 0.0707336
 275.4 0.0707336
 275.425 0.0707336
 275.45 0.0707335
 275.475 0.0707335
 275.5 0.0707335
 275.525 0.0707335
 275.55 0.0707335
 275.575 0.0707335
 275.6 0.0707335
 275.625 0.0707335
 275.65 0.0707335
 275.675 0.0707335
 275.7 0.0707335
 275.725 0.0707335
 275.75 0.0707335
 275.775 0.0707335
 275.8 0.0707335
 275.825 0.0707335
 275.85 0.0707335
 275.875 0.0707335
 275.9 0.0707335
 275.925 0.0707335
 275.95 0.0707335
 275.975 0.0707334
 276 0.0707334
 276.025 0.0707334
 276.05 0.0707334
 276.075 0.0707334
 276.1 0.0707334
 276.125 0.0707334
 276.15 0.0707334
 276.175 0.0707334
 276.2 0.0707334
 276.225 0.0707334
 276.25 0.0707334
 276.275 0.0707334
 276.3 0.0707334
 276.325 0.0707334
 276.35 0.0707334
 276.375 0.0707334
 276.4 0.0707334
 276.425 0.0707334
 276.45 0.0707334
 276.475 0.0707334
 276.5 0.0707333
 276.525 0.0707333
 276.55 0.0707333
 276.575 0.0707333
 276.6 0.0707333
 276.625 0.0707333
 276.65 0.0707333
 276.675 0.0707333
 276.7 0.0707333
 276.725 0.0707333
 276.75 0.0707333
 276.775 0.0707333
 276.8 0.0707333
 276.825 0.0707333
 276.85 0.0707333
 276.875 0.0707333
 276.9 0.0707333
 276.925 0.0707333
 276.95 0.0707333
 276.975 0.0707333
 277 0.0707333
 277.025 0.0707333
 277.05 0.0707332
 277.075 0.0707332
 277.1 0.0707332
 277.125 0.0707332
 277.15 0.0707332
 277.175 0.0707332
 277.2 0.0707332
 277.225 0.0707332
 277.25 0.0707332
 277.275 0.0707332
 277.3 0.0707332
 277.325 0.0707332
 277.35 0.0707332
 277.375 0.0707332
 277.4 0.0707332
 277.425 0.0707332
 277.45 0.0707332
 277.475 0.0707332
 277.5 0.0707332
 277.525 0.0707332
 277.55 0.0707332
 277.575 0.0707331
 277.6 0.0707331
 277.625 0.0707331
 277.65 0.0707331
 277.675 0.0707331
 277.7 0.0707331
 277.725 0.0707331
 277.75 0.0707331
 277.775 0.0707331
 277.8 0.0707331
 277.825 0.0707331
 277.85 0.0707331
 277.875 0.0707331
 277.9 0.0707331
 277.925 0.0707331
 277.95 0.0707331
 277.975 0.0707331
 278 0.0707331
 278.025 0.0707331
 278.05 0.0707331
 278.075 0.0707331
 278.1 0.070733
 278.125 0.070733
 278.15 0.070733
 278.175 0.070733
 278.2 0.070733
 278.225 0.070733
 278.25 0.070733
 278.275 0.070733
 278.3 0.070733
 278.325 0.070733
 278.35 0.070733
 278.375 0.070733
 278.4 0.070733
 278.425 0.070733
 278.45 0.070733
 278.475 0.070733
 278.5 0.070733
 278.525 0.070733
 278.55 0.070733
 278.575 0.070733
 278.6 0.070733
 278.625 0.070733
 278.65 0.0707329
 278.675 0.0707329
 278.7 0.0707329
 278.725 0.0707329
 278.75 0.0707329
 278.775 0.0707329
 278.8 0.0707329
 278.825 0.0707329
 278.85 0.0707329
 278.875 0.0707329
 278.9 0.0707329
 278.925 0.0707329
 278.95 0.0707329
 278.975 0.0707329
 279 0.0707329
 279.025 0.0707329
 279.05 0.0707329
 279.075 0.0707329
 279.1 0.0707329
 279.125 0.0707329
 279.15 0.0707329
 279.175 0.0707328
 279.2 0.0707328
 279.225 0.0707328
 279.25 0.0707328
 279.275 0.0707328
 279.3 0.0707328
 279.325 0.0707328
 279.35 0.0707328
 279.375 0.0707328
 279.4 0.0707328
 279.425 0.0707328
 279.45 0.0707328
 279.475 0.0707328
 279.5 0.0707328
 279.525 0.0707328
 279.55 0.0707328
 279.575 0.0707328
 279.6 0.0707328
 279.625 0.0707328
 279.65 0.0707328
 279.675 0.0707328
 279.7 0.0707327
 279.725 0.0707327
 279.75 0.0707327
 279.775 0.0707327
 279.8 0.0707327
 279.825 0.0707327
 279.85 0.0707327
 279.875 0.0707327
 279.9 0.0707327
 279.925 0.0707327
 279.95 0.0707327
 279.975 0.0707327
 280 0.0707327
 280.025 0.0707327
 280.05 0.0707327
 280.075 0.0707327
 280.1 0.0707327
 280.125 0.0707327
 280.15 0.0707327
 280.175 0.0707327
 280.2 0.0707327
 280.225 0.0707327
 280.25 0.0707326
 280.275 0.0707326
 280.3 0.0707326
 280.325 0.0707326
 280.35 0.0707326
 280.375 0.0707326
 280.4 0.0707326
 280.425 0.0707326
 280.45 0.0707326
 280.475 0.0707326
 280.5 0.0707326
 280.525 0.0707326
 280.55 0.0707326
 280.575 0.0707326
 280.6 0.0707326
 280.625 0.0707326
 280.65 0.0707326
 280.675 0.0707326
 280.7 0.0707326
 280.725 0.0707326
 280.75 0.0707326
 280.775 0.0707325
 280.8 0.0707325
 280.825 0.0707325
 280.85 0.0707325
 280.875 0.0707325
 280.9 0.0707325
 280.925 0.0707325
 280.95 0.0707325
 280.975 0.0707325
 281 0.0707325
 281.025 0.0707325
 281.05 0.0707325
 281.075 0.0707325
 281.1 0.0707325
 281.125 0.0707325
 281.15 0.0707325
 281.175 0.0707325
 281.2 0.0707325
 281.225 0.0707325
 281.25 0.0707325
 281.275 0.0707325
 281.3 0.0707325
 281.325 0.0707324
 281.35 0.0707324
 281.375 0.0707324
 281.4 0.0707324
 281.425 0.0707324
 281.45 0.0707324
 281.475 0.0707324
 281.5 0.0707324
 281.525 0.0707324
 281.55 0.0707324
 281.575 0.0707324
 281.6 0.0707324
 281.625 0.0707324
 281.65 0.0707324
 281.675 0.0707324
 281.7 0.0707324
 281.725 0.0707324
 281.75 0.0707324
 281.775 0.0707324
 281.8 0.0707324
 281.825 0.0707324
 281.85 0.0707323
 281.875 0.0707323
 281.9 0.0707323
 281.925 0.0707323
 281.95 0.0707323
 281.975 0.0707323
 282 0.0707323
 282.025 0.0707323
 282.05 0.0707323
 282.075 0.0707323
 282.1 0.0707323
 282.125 0.0707323
 282.15 0.0707323
 282.175 0.0707323
 282.2 0.0707323
 282.225 0.0707323
 282.25 0.0707323
 282.275 0.0707323
 282.3 0.0707323
 282.325 0.0707323
 282.35 0.0707323
 282.375 0.0707323
 282.4 0.0707322
 282.425 0.0707322
 282.45 0.0707322
 282.475 0.0707322
 282.5 0.0707322
 282.525 0.0707322
 282.55 0.0707322
 282.575 0.0707322
 282.6 0.0707322
 282.625 0.0707322
 282.65 0.0707322
 282.675 0.0707322
 282.7 0.0707322
 282.725 0.0707322
 282.75 0.0707322
 282.775 0.0707322
 282.8 0.0707322
 282.825 0.0707322
 282.85 0.0707322
 282.875 0.0707322
 282.9 0.0707322
 282.925 0.0707321
 282.95 0.0707321
 282.975 0.0707321
 283 0.0707321
 283.025 0.0707321
 283.05 0.0707321
 283.075 0.0707321
 283.1 0.0707321
 283.125 0.0707321
 283.15 0.0707321
 283.175 0.0707321
 283.2 0.0707321
 283.225 0.0707321
 283.25 0.0707321
 283.275 0.0707321
 283.3 0.0707321
 283.325 0.0707321
 283.35 0.0707321
 283.375 0.0707321
 283.4 0.0707321
 283.425 0.0707321
 283.45 0.0707321
 283.475 0.070732
 283.5 0.070732
 283.525 0.070732
 283.55 0.070732
 283.575 0.070732
 283.6 0.070732
 283.625 0.070732
 283.65 0.070732
 283.675 0.070732
 283.7 0.070732
 283.725 0.070732
 283.75 0.070732
 283.775 0.070732
 283.8 0.070732
 283.825 0.070732
 283.85 0.070732
 283.875 0.070732
 283.9 0.070732
 283.925 0.070732
 283.95 0.070732
 283.975 0.070732
 284 0.070732
 284.025 0.0707319
 284.05 0.0707319
 284.075 0.0707319
 284.1 0.0707319
 284.125 0.0707319
 284.15 0.0707319
 284.175 0.0707319
 284.2 0.0707319
 284.225 0.0707319
 284.25 0.0707319
 284.275 0.0707319
 284.3 0.0707319
 284.325 0.0707319
 284.35 0.0707319
 284.375 0.0707319
 284.4 0.0707319
 284.425 0.0707319
 284.45 0.0707319
 284.475 0.0707319
 284.5 0.0707319
 284.525 0.0707319
 284.55 0.0707318
 284.575 0.0707318
 284.6 0.0707318
 284.625 0.0707318
 284.65 0.0707318
 284.675 0.0707318
 284.7 0.0707318
 284.725 0.0707318
 284.75 0.0707318
 284.775 0.0707318
 284.8 0.0707318
 284.825 0.0707318
 284.85 0.0707318
 284.875 0.0707318
 284.9 0.0707318
 284.925 0.0707318
 284.95 0.0707318
 284.975 0.0707318
 285 0.0707318
 285.025 0.0707318
 285.05 0.0707318
 285.075 0.0707318
 285.1 0.0707317
 285.125 0.0707317
 285.15 0.0707317
 285.175 0.0707317
 285.2 0.0707317
 285.225 0.0707317
 285.25 0.0707317
 285.275 0.0707317
 285.3 0.0707317
 285.325 0.0707317
 285.35 0.0707317
 285.375 0.0707317
 285.4 0.0707317
 285.425 0.0707317
 285.45 0.0707317
 285.475 0.0707317
 285.5 0.0707317
 285.525 0.0707317
 285.55 0.0707317
 285.575 0.0707317
 285.6 0.0707317
 285.625 0.0707317
 285.65 0.0707316
 285.675 0.0707316
 285.7 0.0707316
 285.725 0.0707316
 285.75 0.0707316
 285.775 0.0707316
 285.8 0.0707316
 285.825 0.0707316
 285.85 0.0707316
 285.875 0.0707316
 285.9 0.0707316
 285.925 0.0707316
 285.95 0.0707316
 285.975 0.0707316
 286 0.0707316
 286.025 0.0707316
 286.05 0.0707316
 286.075 0.0707316
 286.1 0.0707316
 286.125 0.0707316
 286.15 0.0707316
 286.175 0.0707316
 286.2 0.0707315
 286.225 0.0707315
 286.25 0.0707315
 286.275 0.0707315
 286.3 0.0707315
 286.325 0.0707315
 286.35 0.0707315
 286.375 0.0707315
 286.4 0.0707315
 286.425 0.0707315
 286.45 0.0707315
 286.475 0.0707315
 286.5 0.0707315
 286.525 0.0707315
 286.55 0.0707315
 286.575 0.0707315
 286.6 0.0707315
 286.625 0.0707315
 286.65 0.0707315
 286.675 0.0707315
 286.7 0.0707315
 286.725 0.0707314
 286.75 0.0707314
 286.775 0.0707314
 286.8 0.0707314
 286.825 0.0707314
 286.85 0.0707314
 286.875 0.0707314
 286.9 0.0707314
 286.925 0.0707314
 286.95 0.0707314
 286.975 0.0707314
 287 0.0707314
 287.025 0.0707314
 287.05 0.0707314
 287.075 0.0707314
 287.1 0.0707314
 287.125 0.0707314
 287.15 0.0707314
 287.175 0.0707314
 287.2 0.0707314
 287.225 0.0707314
 287.25 0.0707314
 287.275 0.0707313
 287.3 0.0707313
 287.325 0.0707313
 287.35 0.0707313
 287.375 0.0707313
 287.4 0.0707313
 287.425 0.0707313
 287.45 0.0707313
 287.475 0.0707313
 287.5 0.0707313
 287.525 0.0707313
 287.55 0.0707313
 287.575 0.0707313
 287.6 0.0707313
 287.625 0.0707313
 287.65 0.0707313
 287.675 0.0707313
 287.7 0.0707313
 287.725 0.0707313
 287.75 0.0707313
 287.775 0.0707313
 287.8 0.0707313
 287.825 0.0707312
 287.85 0.0707312
 287.875 0.0707312
 287.9 0.0707312
 287.925 0.0707312
 287.95 0.0707312
 287.975 0.0707312
 288 0.0707312
 288.025 0.0707312
 288.05 0.0707312
 288.075 0.0707312
 288.1 0.0707312
 288.125 0.0707312
 288.15 0.0707312
 288.175 0.0707312
 288.2 0.0707312
 288.225 0.0707312
 288.25 0.0707312
 288.275 0.0707312
 288.3 0.0707312
 288.325 0.0707312
 288.35 0.0707312
 288.375 0.0707311
 288.4 0.0707311
 288.425 0.0707311
 288.45 0.0707311
 288.475 0.0707311
 288.5 0.0707311
 288.525 0.0707311
 288.55 0.0707311
 288.575 0.0707311
 288.6 0.0707311
 288.625 0.0707311
 288.65 0.0707311
 288.675 0.0707311
 288.7 0.0707311
 288.725 0.0707311
 288.75 0.0707311
 288.775 0.0707311
 288.8 0.0707311
 288.825 0.0707311
 288.85 0.0707311
 288.875 0.0707311
 288.9 0.0707311
 288.925 0.070731
 288.95 0.070731
 288.975 0.070731
 289 0.070731
 289.025 0.070731
 289.05 0.070731
 289.075 0.070731
 289.1 0.070731
 289.125 0.070731
 289.15 0.070731
 289.175 0.070731
 289.2 0.070731
 289.225 0.070731
 289.25 0.070731
 289.275 0.070731
 289.3 0.070731
 289.325 0.070731
 289.35 0.070731
 289.375 0.070731
 289.4 0.070731
 289.425 0.070731
 289.45 0.070731
 289.475 0.0707309
 289.5 0.0707309
 289.525 0.0707309
 289.55 0.0707309
 289.575 0.0707309
 289.6 0.0707309
 289.625 0.0707309
 289.65 0.0707309
 289.675 0.0707309
 289.7 0.0707309
 289.725 0.0707309
 289.75 0.0707309
 289.775 0.0707309
 289.8 0.0707309
 289.825 0.0707309
 289.85 0.0707309
 289.875 0.0707309
 289.9 0.0707309
 289.925 0.0707309
 289.95 0.0707309
 289.975 0.0707309
 290 0.0707309
 290.025 0.0707308
 290.05 0.0707308
 290.075 0.0707308
 290.1 0.0707308
 290.125 0.0707308
 290.15 0.0707308
 290.175 0.0707308
 290.2 0.0707308
 290.225 0.0707308
 290.25 0.0707308
 290.275 0.0707308
 290.3 0.0707308
 290.325 0.0707308
 290.35 0.0707308
 290.375 0.0707308
 290.4 0.0707308
 290.425 0.0707308
 290.45 0.0707308
 290.475 0.0707308
 290.5 0.0707308
 290.525 0.0707308
 290.55 0.0707308
 290.575 0.0707307
 290.6 0.0707307
 290.625 0.0707307
 290.65 0.0707307
 290.675 0.0707307
 290.7 0.0707307
 290.725 0.0707307
 290.75 0.0707307
 290.775 0.0707307
 290.8 0.0707307
 290.825 0.0707307
 290.85 0.0707307
 290.875 0.0707307
 290.9 0.0707307
 290.925 0.0707307
 290.95 0.0707307
 290.975 0.0707307
 291 0.0707307
 291.025 0.0707307
 291.05 0.0707307
 291.075 0.0707307
 291.1 0.0707307
 291.125 0.0707306
 291.15 0.0707306
 291.175 0.0707306
 291.2 0.0707306
 291.225 0.0707306
 291.25 0.0707306
 291.275 0.0707306
 291.3 0.0707306
 291.325 0.0707306
 291.35 0.0707306
 291.375 0.0707306
 291.4 0.0707306
 291.425 0.0707306
 291.45 0.0707306
 291.475 0.0707306
 291.5 0.0707306
 291.525 0.0707306
 291.55 0.0707306
 291.575 0.0707306
 291.6 0.0707306
 291.625 0.0707306
 291.65 0.0707306
 291.675 0.0707305
 291.7 0.0707305
 291.725 0.0707305
 291.75 0.0707305
 291.775 0.0707305
 291.8 0.0707305
 291.825 0.0707305
 291.85 0.0707305
 291.875 0.0707305
 291.9 0.0707305
 291.925 0.0707305
 291.95 0.0707305
 291.975 0.0707305
 292 0.0707305
 292.025 0.0707305
 292.05 0.0707305
 292.075 0.0707305
 292.1 0.0707305
 292.125 0.0707305
 292.15 0.0707305
 292.175 0.0707305
 292.2 0.0707305
 292.225 0.0707305
 292.25 0.0707304
 292.275 0.0707304
 292.3 0.0707304
 292.325 0.0707304
 292.35 0.0707304
 292.375 0.0707304
 292.4 0.0707304
 292.425 0.0707304
 292.45 0.0707304
 292.475 0.0707304
 292.5 0.0707304
 292.525 0.0707304
 292.55 0.0707304
 292.575 0.0707304
 292.6 0.0707304
 292.625 0.0707304
 292.65 0.0707304
 292.675 0.0707304
 292.7 0.0707304
 292.725 0.0707304
 292.75 0.0707304
 292.775 0.0707304
 292.8 0.0707303
 292.825 0.0707303
 292.85 0.0707303
 292.875 0.0707303
 292.9 0.0707303
 292.925 0.0707303
 292.95 0.0707303
 292.975 0.0707303
 293 0.0707303
 293.025 0.0707303
 293.05 0.0707303
 293.075 0.0707303
 293.1 0.0707303
 293.125 0.0707303
 293.15 0.0707303
 293.175 0.0707303
 293.2 0.0707303
 293.225 0.0707303
 293.25 0.0707303
 293.275 0.0707303
 293.3 0.0707303
 293.325 0.0707303
 293.35 0.0707302
 293.375 0.0707302
 293.4 0.0707302
 293.425 0.0707302
 293.45 0.0707302
 293.475 0.0707302
 293.5 0.0707302
 293.525 0.0707302
 293.55 0.0707302
 293.575 0.0707302
 293.6 0.0707302
 293.625 0.0707302
 293.65 0.0707302
 293.675 0.0707302
 293.7 0.0707302
 293.725 0.0707302
 293.75 0.0707302
 293.775 0.0707302
 293.8 0.0707302
 293.825 0.0707302
 293.85 0.0707302
 293.875 0.0707302
 293.9 0.0707301
 293.925 0.0707301
 293.95 0.0707301
 293.975 0.0707301
 294 0.0707301
 294.025 0.0707301
 294.05 0.0707301
 294.075 0.0707301
 294.1 0.0707301
 294.125 0.0707301
 294.15 0.0707301
 294.175 0.0707301
 294.2 0.0707301
 294.225 0.0707301
 294.25 0.0707301
 294.275 0.0707301
 294.3 0.0707301
 294.325 0.0707301
 294.35 0.0707301
 294.375 0.0707301
 294.4 0.0707301
 294.425 0.0707301
 294.45 0.0707301
 294.475 0.07073
 294.5 0.07073
 294.525 0.07073
 294.55 0.07073
 294.575 0.07073
 294.6 0.07073
 294.625 0.07073
 294.65 0.07073
 294.675 0.07073
 294.7 0.07073
 294.725 0.07073
 294.75 0.07073
 294.775 0.07073
 294.8 0.07073
 294.825 0.07073
 294.85 0.07073
 294.875 0.07073
 294.9 0.07073
 294.925 0.07073
 294.95 0.07073
 294.975 0.07073
 295 0.07073
 295.025 0.0707299
 295.05 0.0707299
 295.075 0.0707299
 295.1 0.0707299
 295.125 0.0707299
 295.15 0.0707299
 295.175 0.0707299
 295.2 0.0707299
 295.225 0.0707299
 295.25 0.0707299
 295.275 0.0707299
 295.3 0.0707299
 295.325 0.0707299
 295.35 0.0707299
 295.375 0.0707299
 295.4 0.0707299
 295.425 0.0707299
 295.45 0.0707299
 295.475 0.0707299
 295.5 0.0707299
 295.525 0.0707299
 295.55 0.0707299
 295.575 0.0707298
 295.6 0.0707298
 295.625 0.0707298
 295.65 0.0707298
 295.675 0.0707298
 295.7 0.0707298
 295.725 0.0707298
 295.75 0.0707298
 295.775 0.0707298
 295.8 0.0707298
 295.825 0.0707298
 295.85 0.0707298
 295.875 0.0707298
 295.9 0.0707298
 295.925 0.0707298
 295.95 0.0707298
 295.975 0.0707298
 296 0.0707298
 296.025 0.0707298
 296.05 0.0707298
 296.075 0.0707298
 296.1 0.0707298
 296.125 0.0707298
 296.15 0.0707297
 296.175 0.0707297
 296.2 0.0707297
 296.225 0.0707297
 296.25 0.0707297
 296.275 0.0707297
 296.3 0.0707297
 296.325 0.0707297
 296.35 0.0707297
 296.375 0.0707297
 296.4 0.0707297
 296.425 0.0707297
 296.45 0.0707297
 296.475 0.0707297
 296.5 0.0707297
 296.525 0.0707297
 296.55 0.0707297
 296.575 0.0707297
 296.6 0.0707297
 296.625 0.0707297
 296.65 0.0707297
 296.675 0.0707297
 296.7 0.0707296
 296.725 0.0707296
 296.75 0.0707296
 296.775 0.0707296
 296.8 0.0707296
 296.825 0.0707296
 296.85 0.0707296
 296.875 0.0707296
 296.9 0.0707296
 296.925 0.0707296
 296.95 0.0707296
 296.975 0.0707296
 297 0.0707296
 297.025 0.0707296
 297.05 0.0707296
 297.075 0.0707296
 297.1 0.0707296
 297.125 0.0707296
 297.15 0.0707296
 297.175 0.0707296
 297.2 0.0707296
 297.225 0.0707296
 297.25 0.0707296
 297.275 0.0707295
 297.3 0.0707295
 297.325 0.0707295
 297.35 0.0707295
 297.375 0.0707295
 297.4 0.0707295
 297.425 0.0707295
 297.45 0.0707295
 297.475 0.0707295
 297.5 0.0707295
 297.525 0.0707295
 297.55 0.0707295
 297.575 0.0707295
 297.6 0.0707295
 297.625 0.0707295
 297.65 0.0707295
 297.675 0.0707295
 297.7 0.0707295
 297.725 0.0707295
 297.75 0.0707295
 297.775 0.0707295
 297.8 0.0707295
 297.825 0.0707294
 297.85 0.0707294
 297.875 0.0707294
 297.9 0.0707294
 297.925 0.0707294
 297.95 0.0707294
 297.975 0.0707294
 298 0.0707294
 298.025 0.0707294
 298.05 0.0707294
 298.075 0.0707294
 298.1 0.0707294
 298.125 0.0707294
 298.15 0.0707294
 298.175 0.0707294
 298.2 0.0707294
 298.225 0.0707294
 298.25 0.0707294
 298.275 0.0707294
 298.3 0.0707294
 298.325 0.0707294
 298.35 0.0707294
 298.375 0.0707294
 298.4 0.0707293
 298.425 0.0707293
 298.45 0.0707293
 298.475 0.0707293
 298.5 0.0707293
 298.525 0.0707293
 298.55 0.0707293
 298.575 0.0707293
 298.6 0.0707293
 298.625 0.0707293
 298.65 0.0707293
 298.675 0.0707293
 298.7 0.0707293
 298.725 0.0707293
 298.75 0.0707293
 298.775 0.0707293
 298.8 0.0707293
 298.825 0.0707293
 298.85 0.0707293
 298.875 0.0707293
 298.9 0.0707293
 298.925 0.0707293
 298.95 0.0707293
 298.975 0.0707292
 299 0.0707292
 299.025 0.0707292
 299.05 0.0707292
 299.075 0.0707292
 299.1 0.0707292
 299.125 0.0707292
 299.15 0.0707292
 299.175 0.0707292
 299.2 0.0707292
 299.225 0.0707292
 299.25 0.0707292
 299.275 0.0707292
 299.3 0.0707292
 299.325 0.0707292
 299.35 0.0707292
 299.375 0.0707292
 299.4 0.0707292
 299.425 0.0707292
 299.45 0.0707292
 299.475 0.0707292
 299.5 0.0707292
 299.525 0.0707291
 299.55 0.0707291
 299.575 0.0707291
 299.6 0.0707291
 299.625 0.0707291
 299.65 0.0707291
 299.675 0.0707291
 299.7 0.0707291
 299.725 0.0707291
 299.75 0.0707291
 299.775 0.0707291
 299.8 0.0707291
 299.825 0.0707291
 299.85 0.0707291
 299.875 0.0707291
 299.9 0.0707291
 299.925 0.0707291
 299.95 0.0707291
 299.975 0.0707291
 300 0.0707291
 300.025 0.0707291
 300.05 0.0707291
 300.075 0.0707291
 300.1 0.070729
 300.125 0.070729
 300.15 0.070729
 300.175 0.070729
 300.2 0.070729
 300.225 0.070729
 300.25 0.070729
 300.275 0.070729
 300.3 0.070729
 300.325 0.070729
 300.35 0.070729
 300.375 0.070729
 300.4 0.070729
 300.425 0.070729
 300.45 0.070729
 300.475 0.070729
 300.5 0.070729
 300.525 0.070729
 300.55 0.070729
 300.575 0.070729
 300.6 0.070729
 300.625 0.070729
 300.65 0.070729
 300.675 0.0707289
 300.7 0.0707289
 300.725 0.0707289
 300.75 0.0707289
 300.775 0.0707289
 300.8 0.0707289
 300.825 0.0707289
 300.85 0.0707289
 300.875 0.0707289
 300.9 0.0707289
 300.925 0.0707289
 300.95 0.0707289
 300.975 0.0707289
 301 0.0707289
 301.025 0.0707289
 301.05 0.0707289
 301.075 0.0707289
 301.1 0.0707289
 301.125 0.0707289
 301.15 0.0707289
 301.175 0.0707289
 301.2 0.0707289
 301.225 0.0707288
 301.25 0.0707288
 301.275 0.0707288
 301.3 0.0707288
 301.325 0.0707288
 301.35 0.0707288
 301.375 0.0707288
 301.4 0.0707288
 301.425 0.0707288
 301.45 0.0707288
 301.475 0.0707288
 301.5 0.0707288
 301.525 0.0707288
 301.55 0.0707288
 301.575 0.0707288
 301.6 0.0707288
 301.625 0.0707288
 301.65 0.0707288
 301.675 0.0707288
 301.7 0.0707288
 301.725 0.0707288
 301.75 0.0707288
 301.775 0.0707288
 301.8 0.0707287
 301.825 0.0707287
 301.85 0.0707287
 301.875 0.0707287
 301.9 0.0707287
 301.925 0.0707287
 301.95 0.0707287
 301.975 0.0707287
 302 0.0707287
 302.025 0.0707287
 302.05 0.0707287
 302.075 0.0707287
 302.1 0.0707287
 302.125 0.0707287
 302.15 0.0707287
 302.175 0.0707287
 302.2 0.0707287
 302.225 0.0707287
 302.25 0.0707287
 302.275 0.0707287
 302.3 0.0707287
 302.325 0.0707287
 302.35 0.0707287
 302.375 0.0707286
 302.4 0.0707286
 302.425 0.0707286
 302.45 0.0707286
 302.475 0.0707286
 302.5 0.0707286
 302.525 0.0707286
 302.55 0.0707286
 302.575 0.0707286
 302.6 0.0707286
 302.625 0.0707286
 302.65 0.0707286
 302.675 0.0707286
 302.7 0.0707286
 302.725 0.0707286
 302.75 0.0707286
 302.775 0.0707286
 302.8 0.0707286
 302.825 0.0707286
 302.85 0.0707286
 302.875 0.0707286
 302.9 0.0707286
 302.925 0.0707286
 302.95 0.0707285
 302.975 0.0707285
 303 0.0707285
 303.025 0.0707285
 303.05 0.0707285
 303.075 0.0707285
 303.1 0.0707285
 303.125 0.0707285
 303.15 0.0707285
 303.175 0.0707285
 303.2 0.0707285
 303.225 0.0707285
 303.25 0.0707285
 303.275 0.0707285
 303.3 0.0707285
 303.325 0.0707285
 303.35 0.0707285
 303.375 0.0707285
 303.4 0.0707285
 303.425 0.0707285
 303.45 0.0707285
 303.475 0.0707285
 303.5 0.0707284
 303.525 0.0707284
 303.55 0.0707284
 303.575 0.0707284
 303.6 0.0707284
 303.625 0.0707284
 303.65 0.0707284
 303.675 0.0707284
 303.7 0.0707284
 303.725 0.0707284
 303.75 0.0707284
 303.775 0.0707284
 303.8 0.0707284
 303.825 0.0707284
 303.85 0.0707284
 303.875 0.0707284
 303.9 0.0707284
 303.925 0.0707284
 303.95 0.0707284
 303.975 0.0707284
 304 0.0707284
 304.025 0.0707284
 304.05 0.0707284
 304.075 0.0707284
 304.1 0.0707283
 304.125 0.0707283
 304.15 0.0707283
 304.175 0.0707283
 304.2 0.0707283
 304.225 0.0707283
 304.25 0.0707283
 304.275 0.0707283
 304.3 0.0707283
 304.325 0.0707283
 304.35 0.0707283
 304.375 0.0707283
 304.4 0.0707283
 304.425 0.0707283
 304.45 0.0707283
 304.475 0.0707283
 304.5 0.0707283
 304.525 0.0707283
 304.55 0.0707283
 304.575 0.0707283
 304.6 0.0707283
 304.625 0.0707283
 304.65 0.0707282
 304.675 0.0707282
 304.7 0.0707282
 304.725 0.0707282
 304.75 0.0707282
 304.775 0.0707282
 304.8 0.0707282
 304.825 0.0707282
 304.85 0.0707282
 304.875 0.0707282
 304.9 0.0707282
 304.925 0.0707282
 304.95 0.0707282
 304.975 0.0707282
 305 0.0707282
 305.025 0.0707282
 305.05 0.0707282
 305.075 0.0707282
 305.1 0.0707282
 305.125 0.0707282
 305.15 0.0707282
 305.175 0.0707282
 305.2 0.0707282
 305.225 0.0707282
 305.25 0.0707281
 305.275 0.0707281
 305.3 0.0707281
 305.325 0.0707281
 305.35 0.0707281
 305.375 0.0707281
 305.4 0.0707281
 305.425 0.0707281
 305.45 0.0707281
 305.475 0.0707281
 305.5 0.0707281
 305.525 0.0707281
 305.55 0.0707281
 305.575 0.0707281
 305.6 0.0707281
 305.625 0.0707281
 305.65 0.0707281
 305.675 0.0707281
 305.7 0.0707281
 305.725 0.0707281
 305.75 0.0707281
 305.775 0.0707281
 305.8 0.0707281
 305.825 0.070728
 305.85 0.070728
 305.875 0.070728
 305.9 0.070728
 305.925 0.070728
 305.95 0.070728
 305.975 0.070728
 306 0.070728
 306.025 0.070728
 306.05 0.070728
 306.075 0.070728
 306.1 0.070728
 306.125 0.070728
 306.15 0.070728
 306.175 0.070728
 306.2 0.070728
 306.225 0.070728
 306.25 0.070728
 306.275 0.070728
 306.3 0.070728
 306.325 0.070728
 306.35 0.070728
 306.375 0.070728
 306.4 0.0707279
 306.425 0.0707279
 306.45 0.0707279
 306.475 0.0707279
 306.5 0.0707279
 306.525 0.0707279
 306.55 0.0707279
 306.575 0.0707279
 306.6 0.0707279
 306.625 0.0707279
 306.65 0.0707279
 306.675 0.0707279
 306.7 0.0707279
 306.725 0.0707279
 306.75 0.0707279
 306.775 0.0707279
 306.8 0.0707279
 306.825 0.0707279
 306.85 0.0707279
 306.875 0.0707279
 306.9 0.0707279
 306.925 0.0707279
 306.95 0.0707279
 306.975 0.0707278
 307 0.0707278
 307.025 0.0707278
 307.05 0.0707278
 307.075 0.0707278
 307.1 0.0707278
 307.125 0.0707278
 307.15 0.0707278
 307.175 0.0707278
 307.2 0.0707278
 307.225 0.0707278
 307.25 0.0707278
 307.275 0.0707278
 307.3 0.0707278
 307.325 0.0707278
 307.35 0.0707278
 307.375 0.0707278
 307.4 0.0707278
 307.425 0.0707278
 307.45 0.0707278
 307.475 0.0707278
 307.5 0.0707278
 307.525 0.0707278
 307.55 0.0707277
 307.575 0.0707277
 307.6 0.0707277
 307.625 0.0707277
 307.65 0.0707277
 307.675 0.0707277
 307.7 0.0707277
 307.725 0.0707277
 307.75 0.0707277
 307.775 0.0707277
 307.8 0.0707277
 307.825 0.0707277
 307.85 0.0707277
 307.875 0.0707277
 307.9 0.0707277
 307.925 0.0707277
 307.95 0.0707277
 307.975 0.0707277
 308 0.0707277
 308.025 0.0707277
 308.05 0.0707277
 308.075 0.0707277
 308.1 0.0707277
 308.125 0.0707276
 308.15 0.0707276
 308.175 0.0707276
 308.2 0.0707276
 308.225 0.0707276
 308.25 0.0707276
 308.275 0.0707276
 308.3 0.0707276
 308.325 0.0707276
 308.35 0.0707276
 308.375 0.0707276
 308.4 0.0707276
 308.425 0.0707276
 308.45 0.0707276
 308.475 0.0707276
 308.5 0.0707276
 308.525 0.0707276
 308.55 0.0707276
 308.575 0.0707276
 308.6 0.0707276
 308.625 0.0707276
 308.65 0.0707276
 308.675 0.0707276
 308.7 0.0707276
 308.725 0.0707275
 308.75 0.0707275
 308.775 0.0707275
 308.8 0.0707275
 308.825 0.0707275
 308.85 0.0707275
 308.875 0.0707275
 308.9 0.0707275
 308.925 0.0707275
 308.95 0.0707275
 308.975 0.0707275
 309 0.0707275
 309.025 0.0707275
 309.05 0.0707275
 309.075 0.0707275
 309.1 0.0707275
 309.125 0.0707275
 309.15 0.0707275
 309.175 0.0707275
 309.2 0.0707275
 309.225 0.0707275
 309.25 0.0707275
 309.275 0.0707275
 309.3 0.0707274
 309.325 0.0707274
 309.35 0.0707274
 309.375 0.0707274
 309.4 0.0707274
 309.425 0.0707274
 309.45 0.0707274
 309.475 0.0707274
 309.5 0.0707274
 309.525 0.0707274
 309.55 0.0707274
 309.575 0.0707274
 309.6 0.0707274
 309.625 0.0707274
 309.65 0.0707274
 309.675 0.0707274
 309.7 0.0707274
 309.725 0.0707274
 309.75 0.0707274
 309.775 0.0707274
 309.8 0.0707274
 309.825 0.0707274
 309.85 0.0707274
 309.875 0.0707273
 309.9 0.0707273
 309.925 0.0707273
 309.95 0.0707273
 309.975 0.0707273
 310 0.0707273
 310.025 0.0707273
 310.05 0.0707273
 310.075 0.0707273
 310.1 0.0707273
 310.125 0.0707273
 310.15 0.0707273
 310.175 0.0707273
 310.2 0.0707273
 310.225 0.0707273
 310.25 0.0707273
 310.275 0.0707273
 310.3 0.0707273
 310.325 0.0707273
 310.35 0.0707273
 310.375 0.0707273
 310.4 0.0707273
 310.425 0.0707273
 310.45 0.0707273
 310.475 0.0707272
 310.5 0.0707272
 310.525 0.0707272
 310.55 0.0707272
 310.575 0.0707272
 310.6 0.0707272
 310.625 0.0707272
 310.65 0.0707272
 310.675 0.0707272
 310.7 0.0707272
 310.725 0.0707272
 310.75 0.0707272
 310.775 0.0707272
 310.8 0.0707272
 310.825 0.0707272
 310.85 0.0707272
 310.875 0.0707272
 310.9 0.0707272
 310.925 0.0707272
 310.95 0.0707272
 310.975 0.0707272
 311 0.0707272
 311.025 0.0707272
 311.05 0.0707271
 311.075 0.0707271
 311.1 0.0707271
 311.125 0.0707271
 311.15 0.0707271
 311.175 0.0707271
 311.2 0.0707271
 311.225 0.0707271
 311.25 0.0707271
 311.275 0.0707271
 311.3 0.0707271
 311.325 0.0707271
 311.35 0.0707271
 311.375 0.0707271
 311.4 0.0707271
 311.425 0.0707271
 311.45 0.0707271
 311.475 0.0707271
 311.5 0.0707271
 311.525 0.0707271
 311.55 0.0707271
 311.575 0.0707271
 311.6 0.0707271
 311.625 0.0707271
 311.65 0.070727
 311.675 0.070727
 311.7 0.070727
 311.725 0.070727
 311.75 0.070727
 311.775 0.070727
 311.8 0.070727
 311.825 0.070727
 311.85 0.070727
 311.875 0.070727
 311.9 0.070727
 311.925 0.070727
 311.95 0.070727
 311.975 0.070727
 312 0.070727
 312.025 0.070727
 312.05 0.070727
 312.075 0.070727
 312.1 0.070727
 312.125 0.070727
 312.15 0.070727
 312.175 0.070727
 312.2 0.070727
 312.225 0.0707269
 312.25 0.0707269
 312.275 0.0707269
 312.3 0.0707269
 312.325 0.0707269
 312.35 0.0707269
 312.375 0.0707269
 312.4 0.0707269
 312.425 0.0707269
 312.45 0.0707269
 312.475 0.0707269
 312.5 0.0707269
 312.525 0.0707269
 312.55 0.0707269
 312.575 0.0707269
 312.6 0.0707269
 312.625 0.0707269
 312.65 0.0707269
 312.675 0.0707269
 312.7 0.0707269
 312.725 0.0707269
 312.75 0.0707269
 312.775 0.0707269
 312.8 0.0707268
 312.825 0.0707268
 312.85 0.0707268
 312.875 0.0707268
 312.9 0.0707268
 312.925 0.0707268
 312.95 0.0707268
 312.975 0.0707268
 313 0.0707268
 313.025 0.0707268
 313.05 0.0707268
 313.075 0.0707268
 313.1 0.0707268
 313.125 0.0707268
 313.15 0.0707268
 313.175 0.0707268
 313.2 0.0707268
 313.225 0.0707268
 313.25 0.0707268
 313.275 0.0707268
 313.3 0.0707268
 313.325 0.0707268
 313.35 0.0707268
 313.375 0.0707268
 313.4 0.0707267
 313.425 0.0707267
 313.45 0.0707267
 313.475 0.0707267
 313.5 0.0707267
 313.525 0.0707267
 313.55 0.0707267
 313.575 0.0707267
 313.6 0.0707267
 313.625 0.0707267
 313.65 0.0707267
 313.675 0.0707267
 313.7 0.0707267
 313.725 0.0707267
 313.75 0.0707267
 313.775 0.0707267
 313.8 0.0707267
 313.825 0.0707267
 313.85 0.0707267
 313.875 0.0707267
 313.9 0.0707267
 313.925 0.0707267
 313.95 0.0707267
 313.975 0.0707267
 314 0.0707266
 314.025 0.0707266
 314.05 0.0707266
 314.075 0.0707266
 314.1 0.0707266
 314.125 0.0707266
 314.15 0.0707266
 314.175 0.0707266
 314.2 0.0707266
 314.225 0.0707266
 314.25 0.0707266
 314.275 0.0707266
 314.3 0.0707266
 314.325 0.0707266
 314.35 0.0707266
 314.375 0.0707266
 314.4 0.0707266
 314.425 0.0707266
 314.45 0.0707266
 314.475 0.0707266
 314.5 0.0707266
 314.525 0.0707266
 314.55 0.0707266
 314.575 0.0707265
 314.6 0.0707265
 314.625 0.0707265
 314.65 0.0707265
 314.675 0.0707265
 314.7 0.0707265
 314.725 0.0707265
 314.75 0.0707265
 314.775 0.0707265
 314.8 0.0707265
 314.825 0.0707265
 314.85 0.0707265
 314.875 0.0707265
 314.9 0.0707265
 314.925 0.0707265
 314.95 0.0707265
 314.975 0.0707265
 315 0.0707265
 315.025 0.0707265
 315.05 0.0707265
 315.075 0.0707265
 315.1 0.0707265
 315.125 0.0707265
 315.15 0.0707265
 315.175 0.0707264
 315.2 0.0707264
 315.225 0.0707264
 315.25 0.0707264
 315.275 0.0707264
 315.3 0.0707264
 315.325 0.0707264
 315.35 0.0707264
 315.375 0.0707264
 315.4 0.0707264
 315.425 0.0707264
 315.45 0.0707264
 315.475 0.0707264
 315.5 0.0707264
 315.525 0.0707264
 315.55 0.0707264
 315.575 0.0707264
 315.6 0.0707264
 315.625 0.0707264
 315.65 0.0707264
 315.675 0.0707264
 315.7 0.0707264
 315.725 0.0707264
 315.75 0.0707264
 315.775 0.0707263
 315.8 0.0707263
 315.825 0.0707263
 315.85 0.0707263
 315.875 0.0707263
 315.9 0.0707263
 315.925 0.0707263
 315.95 0.0707263
 315.975 0.0707263
 316 0.0707263
 316.025 0.0707263
 316.05 0.0707263
 316.075 0.0707263
 316.1 0.0707263
 316.125 0.0707263
 316.15 0.0707263
 316.175 0.0707263
 316.2 0.0707263
 316.225 0.0707263
 316.25 0.0707263
 316.275 0.0707263
 316.3 0.0707263
 316.325 0.0707263
 316.35 0.0707263
 316.375 0.0707262
 316.4 0.0707262
 316.425 0.0707262
 316.45 0.0707262
 316.475 0.0707262
 316.5 0.0707262
 316.525 0.0707262
 316.55 0.0707262
 316.575 0.0707262
 316.6 0.0707262
 316.625 0.0707262
 316.65 0.0707262
 316.675 0.0707262
 316.7 0.0707262
 316.725 0.0707262
 316.75 0.0707262
 316.775 0.0707262
 316.8 0.0707262
 316.825 0.0707262
 316.85 0.0707262
 316.875 0.0707262
 316.9 0.0707262
 316.925 0.0707262
 316.95 0.0707262
 316.975 0.0707261
 317 0.0707261
 317.025 0.0707261
 317.05 0.0707261
 317.075 0.0707261
 317.1 0.0707261
 317.125 0.0707261
 317.15 0.0707261
 317.175 0.0707261
 317.2 0.0707261
 317.225 0.0707261
 317.25 0.0707261
 317.275 0.0707261
 317.3 0.0707261
 317.325 0.0707261
 317.35 0.0707261
 317.375 0.0707261
 317.4 0.0707261
 317.425 0.0707261
 317.45 0.0707261
 317.475 0.0707261
 317.5 0.0707261
 317.525 0.0707261
 317.55 0.0707261
 317.575 0.070726
 317.6 0.070726
 317.625 0.070726
 317.65 0.070726
 317.675 0.070726
 317.7 0.070726
 317.725 0.070726
 317.75 0.070726
 317.775 0.070726
 317.8 0.070726
 317.825 0.070726
 317.85 0.070726
 317.875 0.070726
 317.9 0.070726
 317.925 0.070726
 317.95 0.070726
 317.975 0.070726
 318 0.070726
 318.025 0.070726
 318.05 0.070726
 318.075 0.070726
 318.1 0.070726
 318.125 0.070726
 318.15 0.070726
 318.175 0.0707259
 318.2 0.0707259
 318.225 0.0707259
 318.25 0.0707259
 318.275 0.0707259
 318.3 0.0707259
 318.325 0.0707259
 318.35 0.0707259
 318.375 0.0707259
 318.4 0.0707259
 318.425 0.0707259
 318.45 0.0707259
 318.475 0.0707259
 318.5 0.0707259
 318.525 0.0707259
 318.55 0.0707259
 318.575 0.0707259
 318.6 0.0707259
 318.625 0.0707259
 318.65 0.0707259
 318.675 0.0707259
 318.7 0.0707259
 318.725 0.0707259
 318.75 0.0707259
 318.775 0.0707258
 318.8 0.0707258
 318.825 0.0707258
 318.85 0.0707258
 318.875 0.0707258
 318.9 0.0707258
 318.925 0.0707258
 318.95 0.0707258
 318.975 0.0707258
 319 0.0707258
 319.025 0.0707258
 319.05 0.0707258
 319.075 0.0707258
 319.1 0.0707258
 319.125 0.0707258
 319.15 0.0707258
 319.175 0.0707258
 319.2 0.0707258
 319.225 0.0707258
 319.25 0.0707258
 319.275 0.0707258
 319.3 0.0707258
 319.325 0.0707258
 319.35 0.0707257
 319.375 0.0707257
 319.4 0.0707257
 319.425 0.0707257
 319.45 0.0707257
 319.475 0.0707257
 319.5 0.0707257
 319.525 0.0707257
 319.55 0.0707257
 319.575 0.0707257
 319.6 0.0707257
 319.625 0.0707257
 319.65 0.0707257
 319.675 0.0707257
 319.7 0.0707257
 319.725 0.0707257
 319.75 0.0707257
 319.775 0.0707257
 319.8 0.0707257
 319.825 0.0707257
 319.85 0.0707257
 319.875 0.0707257
 319.9 0.0707257
 319.925 0.0707257
 319.95 0.0707257
 319.975 0.0707256
 320 0.0707256
 320.025 0.0707256
 320.05 0.0707256
 320.075 0.0707256
 320.1 0.0707256
 320.125 0.0707256
 320.15 0.0707256
 320.175 0.0707256
 320.2 0.0707256
 320.225 0.0707256
 320.25 0.0707256
 320.275 0.0707256
 320.3 0.0707256
 320.325 0.0707256
 320.35 0.0707256
 320.375 0.0707256
 320.4 0.0707256
 320.425 0.0707256
 320.45 0.0707256
 320.475 0.0707256
 320.5 0.0707256
 320.525 0.0707256
 320.55 0.0707256
 320.575 0.0707255
 320.6 0.0707255
 320.625 0.0707255
 320.65 0.0707255
 320.675 0.0707255
 320.7 0.0707255
 320.725 0.0707255
 320.75 0.0707255
 320.775 0.0707255
 320.8 0.0707255
 320.825 0.0707255
 320.85 0.0707255
 320.875 0.0707255
 320.9 0.0707255
 320.925 0.0707255
 320.95 0.0707255
 320.975 0.0707255
 321 0.0707255
 321.025 0.0707255
 321.05 0.0707255
 321.075 0.0707255
 321.1 0.0707255
 321.125 0.0707255
 321.15 0.0707255
 321.175 0.0707254
 321.2 0.0707254
 321.225 0.0707254
 321.25 0.0707254
 321.275 0.0707254
 321.3 0.0707254
 321.325 0.0707254
 321.35 0.0707254
 321.375 0.0707254
 321.4 0.0707254
 321.425 0.0707254
 321.45 0.0707254
 321.475 0.0707254
 321.5 0.0707254
 321.525 0.0707254
 321.55 0.0707254
 321.575 0.0707254
 321.6 0.0707254
 321.625 0.0707254
 321.65 0.0707254
 321.675 0.0707254
 321.7 0.0707254
 321.725 0.0707254
 321.75 0.0707254
 321.775 0.0707253
 321.8 0.0707253
 321.825 0.0707253
 321.85 0.0707253
 321.875 0.0707253
 321.9 0.0707253
 321.925 0.0707253
 321.95 0.0707253
 321.975 0.0707253
 322 0.0707253
 322.025 0.0707253
 322.05 0.0707253
 322.075 0.0707253
 322.1 0.0707253
 322.125 0.0707253
 322.15 0.0707253
 322.175 0.0707253
 322.2 0.0707253
 322.225 0.0707253
 322.25 0.0707253
 322.275 0.0707253
 322.3 0.0707253
 322.325 0.0707253
 322.35 0.0707253
 322.375 0.0707252
 322.4 0.0707252
 322.425 0.0707252
 322.45 0.0707252
 322.475 0.0707252
 322.5 0.0707252
 322.525 0.0707252
 322.55 0.0707252
 322.575 0.0707252
 322.6 0.0707252
 322.625 0.0707252
 322.65 0.0707252
 322.675 0.0707252
 322.7 0.0707252
 322.725 0.0707252
 322.75 0.0707252
 322.775 0.0707252
 322.8 0.0707252
 322.825 0.0707252
 322.85 0.0707252
 322.875 0.0707252
 322.9 0.0707252
 322.925 0.0707252
 322.95 0.0707252
 322.975 0.0707252
 323 0.0707251
 323.025 0.0707251
 323.05 0.0707251
 323.075 0.0707251
 323.1 0.0707251
 323.125 0.0707251
 323.15 0.0707251
 323.175 0.0707251
 323.2 0.0707251
 323.225 0.0707251
 323.25 0.0707251
 323.275 0.0707251
 323.3 0.0707251
 323.325 0.0707251
 323.35 0.0707251
 323.375 0.0707251
 323.4 0.0707251
 323.425 0.0707251
 323.45 0.0707251
 323.475 0.0707251
 323.5 0.0707251
 323.525 0.0707251
 323.55 0.0707251
 323.575 0.0707251
 323.6 0.070725
 323.625 0.070725
 323.65 0.070725
 323.675 0.070725
 323.7 0.070725
 323.725 0.070725
 323.75 0.070725
 323.775 0.070725
 323.8 0.070725
 323.825 0.070725
 323.85 0.070725
 323.875 0.070725
 323.9 0.070725
 323.925 0.070725
 323.95 0.070725
 323.975 0.070725
 324 0.070725
 324.025 0.070725
 324.05 0.070725
 324.075 0.070725
 324.1 0.070725
 324.125 0.070725
 324.15 0.070725
 324.175 0.070725
 324.2 0.0707249
 324.225 0.0707249
 324.25 0.0707249
 324.275 0.0707249
 324.3 0.0707249
 324.325 0.0707249
 324.35 0.0707249
 324.375 0.0707249
 324.4 0.0707249
 324.425 0.0707249
 324.45 0.0707249
 324.475 0.0707249
 324.5 0.0707249
 324.525 0.0707249
 324.55 0.0707249
 324.575 0.0707249
 324.6 0.0707249
 324.625 0.0707249
 324.65 0.0707249
 324.675 0.0707249
 324.7 0.0707249
 324.725 0.0707249
 324.75 0.0707249
 324.775 0.0707249
 324.8 0.0707249
 324.825 0.0707248
 324.85 0.0707248
 324.875 0.0707248
 324.9 0.0707248
 324.925 0.0707248
 324.95 0.0707248
 324.975 0.0707248
 325 0.0707248
 325.025 0.0707248
 325.05 0.0707248
 325.075 0.0707248
 325.1 0.0707248
 325.125 0.0707248
 325.15 0.0707248
 325.175 0.0707248
 325.2 0.0707248
 325.225 0.0707248
 325.25 0.0707248
 325.275 0.0707248
 325.3 0.0707248
 325.325 0.0707248
 325.35 0.0707248
 325.375 0.0707248
 325.4 0.0707248
 325.425 0.0707247
 325.45 0.0707247
 325.475 0.0707247
 325.5 0.0707247
 325.525 0.0707247
 325.55 0.0707247
 325.575 0.0707247
 325.6 0.0707247
 325.625 0.0707247
 325.65 0.0707247
 325.675 0.0707247
 325.7 0.0707247
 325.725 0.0707247
 325.75 0.0707247
 325.775 0.0707247
 325.8 0.0707247
 325.825 0.0707247
 325.85 0.0707247
 325.875 0.0707247
 325.9 0.0707247
 325.925 0.0707247
 325.95 0.0707247
 325.975 0.0707247
 326 0.0707247
 326.025 0.0707247
 326.05 0.0707246
 326.075 0.0707246
 326.1 0.0707246
 326.125 0.0707246
 326.15 0.0707246
 326.175 0.0707246
 326.2 0.0707246
 326.225 0.0707246
 326.25 0.0707246
 326.275 0.0707246
 326.3 0.0707246
 326.325 0.0707246
 326.35 0.0707246
 326.375 0.0707246
 326.4 0.0707246
 326.425 0.0707246
 326.45 0.0707246
 326.475 0.0707246
 326.5 0.0707246
 326.525 0.0707246
 326.55 0.0707246
 326.575 0.0707246
 326.6 0.0707246
 326.625 0.0707246
 326.65 0.0707246
 326.675 0.0707245
 326.7 0.0707245
 326.725 0.0707245
 326.75 0.0707245
 326.775 0.0707245
 326.8 0.0707245
 326.825 0.0707245
 326.85 0.0707245
 326.875 0.0707245
 326.9 0.0707245
 326.925 0.0707245
 326.95 0.0707245
 326.975 0.0707245
 327 0.0707245
 327.025 0.0707245
 327.05 0.0707245
 327.075 0.0707245
 327.1 0.0707245
 327.125 0.0707245
 327.15 0.0707245
 327.175 0.0707245
 327.2 0.0707245
 327.225 0.0707245
 327.25 0.0707245
 327.275 0.0707244
 327.3 0.0707244
 327.325 0.0707244
 327.35 0.0707244
 327.375 0.0707244
 327.4 0.0707244
 327.425 0.0707244
 327.45 0.0707244
 327.475 0.0707244
 327.5 0.0707244
 327.525 0.0707244
 327.55 0.0707244
 327.575 0.0707244
 327.6 0.0707244
 327.625 0.0707244
 327.65 0.0707244
 327.675 0.0707244
 327.7 0.0707244
 327.725 0.0707244
 327.75 0.0707244
 327.775 0.0707244
 327.8 0.0707244
 327.825 0.0707244
 327.85 0.0707244
 327.875 0.0707244
 327.9 0.0707243
 327.925 0.0707243
 327.95 0.0707243
 327.975 0.0707243
 328 0.0707243
 328.025 0.0707243
 328.05 0.0707243
 328.075 0.0707243
 328.1 0.0707243
 328.125 0.0707243
 328.15 0.0707243
 328.175 0.0707243
 328.2 0.0707243
 328.225 0.0707243
 328.25 0.0707243
 328.275 0.0707243
 328.3 0.0707243
 328.325 0.0707243
 328.35 0.0707243
 328.375 0.0707243
 328.4 0.0707243
 328.425 0.0707243
 328.45 0.0707243
 328.475 0.0707243
 328.5 0.0707243
 328.525 0.0707242
 328.55 0.0707242
 328.575 0.0707242
 328.6 0.0707242
 328.625 0.0707242
 328.65 0.0707242
 328.675 0.0707242
 328.7 0.0707242
 328.725 0.0707242
 328.75 0.0707242
 328.775 0.0707242
 328.8 0.0707242
 328.825 0.0707242
 328.85 0.0707242
 328.875 0.0707242
 328.9 0.0707242
 328.925 0.0707242
 328.95 0.0707242
 328.975 0.0707242
 329 0.0707242
 329.025 0.0707242
 329.05 0.0707242
 329.075 0.0707242
 329.1 0.0707242
 329.125 0.0707241
 329.15 0.0707241
 329.175 0.0707241
 329.2 0.0707241
 329.225 0.0707241
 329.25 0.0707241
 329.275 0.0707241
 329.3 0.0707241
 329.325 0.0707241
 329.35 0.0707241
 329.375 0.0707241
 329.4 0.0707241
 329.425 0.0707241
 329.45 0.0707241
 329.475 0.0707241
 329.5 0.0707241
 329.525 0.0707241
 329.55 0.0707241
 329.575 0.0707241
 329.6 0.0707241
 329.625 0.0707241
 329.65 0.0707241
 329.675 0.0707241
 329.7 0.0707241
 329.725 0.0707241
 329.75 0.070724
 329.775 0.070724
 329.8 0.070724
 329.825 0.070724
 329.85 0.070724
 329.875 0.070724
 329.9 0.070724
 329.925 0.070724
 329.95 0.070724
 329.975 0.070724
 330 0.070724
 330.025 0.070724
 330.05 0.070724
 330.075 0.070724
 330.1 0.070724
 330.125 0.070724
 330.15 0.070724
 330.175 0.070724
 330.2 0.070724
 330.225 0.070724
 330.25 0.070724
 330.275 0.070724
 330.3 0.070724
 330.325 0.070724
 330.35 0.070724
 330.375 0.0707239
 330.4 0.0707239
 330.425 0.0707239
 330.45 0.0707239
 330.475 0.0707239
 330.5 0.0707239
 330.525 0.0707239
 330.55 0.0707239
 330.575 0.0707239
 330.6 0.0707239
 330.625 0.0707239
 330.65 0.0707239
 330.675 0.0707239
 330.7 0.0707239
 330.725 0.0707239
 330.75 0.0707239
 330.775 0.0707239
 330.8 0.0707239
 330.825 0.0707239
 330.85 0.0707239
 330.875 0.0707239
 330.9 0.0707239
 330.925 0.0707239
 330.95 0.0707239
 330.975 0.0707239
 331 0.0707238
 331.025 0.0707238
 331.05 0.0707238
 331.075 0.0707238
 331.1 0.0707238
 331.125 0.0707238
 331.15 0.0707238
 331.175 0.0707238
 331.2 0.0707238
 331.225 0.0707238
 331.25 0.0707238
 331.275 0.0707238
 331.3 0.0707238
 331.325 0.0707238
 331.35 0.0707238
 331.375 0.0707238
 331.4 0.0707238
 331.425 0.0707238
 331.45 0.0707238
 331.475 0.0707238
 331.5 0.0707238
 331.525 0.0707238
 331.55 0.0707238
 331.575 0.0707238
 331.6 0.0707238
 331.625 0.0707237
 331.65 0.0707237
 331.675 0.0707237
 331.7 0.0707237
 331.725 0.0707237
 331.75 0.0707237
 331.775 0.0707237
 331.8 0.0707237
 331.825 0.0707237
 331.85 0.0707237
 331.875 0.0707237
 331.9 0.0707237
 331.925 0.0707237
 331.95 0.0707237
 331.975 0.0707237
 332 0.0707237
 332.025 0.0707237
 332.05 0.0707237
 332.075 0.0707237
 332.1 0.0707237
 332.125 0.0707237
 332.15 0.0707237
 332.175 0.0707237
 332.2 0.0707237
 332.225 0.0707237
 332.25 0.0707236
 332.275 0.0707236
 332.3 0.0707236
 332.325 0.0707236
 332.35 0.0707236
 332.375 0.0707236
 332.4 0.0707236
 332.425 0.0707236
 332.45 0.0707236
 332.475 0.0707236
 332.5 0.0707236
 332.525 0.0707236
 332.55 0.0707236
 332.575 0.0707236
 332.6 0.0707236
 332.625 0.0707236
 332.65 0.0707236
 332.675 0.0707236
 332.7 0.0707236
 332.725 0.0707236
 332.75 0.0707236
 332.775 0.0707236
 332.8 0.0707236
 332.825 0.0707236
 332.85 0.0707236
 332.875 0.0707235
 332.9 0.0707235
 332.925 0.0707235
 332.95 0.0707235
 332.975 0.0707235
 333 0.0707235
 333.025 0.0707235
 333.05 0.0707235
 333.075 0.0707235
 333.1 0.0707235
 333.125 0.0707235
 333.15 0.0707235
 333.175 0.0707235
 333.2 0.0707235
 333.225 0.0707235
 333.25 0.0707235
 333.275 0.0707235
 333.3 0.0707235
 333.325 0.0707235
 333.35 0.0707235
 333.375 0.0707235
 333.4 0.0707235
 333.425 0.0707235
 333.45 0.0707235
 333.475 0.0707235
 333.5 0.0707234
 333.525 0.0707234
 333.55 0.0707234
 333.575 0.0707234
 333.6 0.0707234
 333.625 0.0707234
 333.65 0.0707234
 333.675 0.0707234
 333.7 0.0707234
 333.725 0.0707234
 333.75 0.0707234
 333.775 0.0707234
 333.8 0.0707234
 333.825 0.0707234
 333.85 0.0707234
 333.875 0.0707234
 333.9 0.0707234
 333.925 0.0707234
 333.95 0.0707234
 333.975 0.0707234
 334 0.0707234
 334.025 0.0707234
 334.05 0.0707234
 334.075 0.0707234
 334.1 0.0707234
 334.125 0.0707233
 334.15 0.0707233
 334.175 0.0707233
 334.2 0.0707233
 334.225 0.0707233
 334.25 0.0707233
 334.275 0.0707233
 334.3 0.0707233
 334.325 0.0707233
 334.35 0.0707233
 334.375 0.0707233
 334.4 0.0707233
 334.425 0.0707233
 334.45 0.0707233
 334.475 0.0707233
 334.5 0.0707233
 334.525 0.0707233
 334.55 0.0707233
 334.575 0.0707233
 334.6 0.0707233
 334.625 0.0707233
 334.65 0.0707233
 334.675 0.0707233
 334.7 0.0707233
 334.725 0.0707233
 334.75 0.0707233
 334.775 0.0707232
 334.8 0.0707232
 334.825 0.0707232
 334.85 0.0707232
 334.875 0.0707232
 334.9 0.0707232
 334.925 0.0707232
 334.95 0.0707232
 334.975 0.0707232
 335 0.0707232
 335.025 0.0707232
 335.05 0.0707232
 335.075 0.0707232
 335.1 0.0707232
 335.125 0.0707232
 335.15 0.0707232
 335.175 0.0707232
 335.2 0.0707232
 335.225 0.0707232
 335.25 0.0707232
 335.275 0.0707232
 335.3 0.0707232
 335.325 0.0707232
 335.35 0.0707232
 335.375 0.0707232
 335.4 0.0707231
 335.425 0.0707231
 335.45 0.0707231
 335.475 0.0707231
 335.5 0.0707231
 335.525 0.0707231
 335.55 0.0707231
 335.575 0.0707231
 335.6 0.0707231
 335.625 0.0707231
 335.65 0.0707231
 335.675 0.0707231
 335.7 0.0707231
 335.725 0.0707231
 335.75 0.0707231
 335.775 0.0707231
 335.8 0.0707231
 335.825 0.0707231
 335.85 0.0707231
 335.875 0.0707231
 335.9 0.0707231
 335.925 0.0707231
 335.95 0.0707231
 335.975 0.0707231
 336 0.0707231
 336.025 0.070723
 336.05 0.070723
 336.075 0.070723
 336.1 0.070723
 336.125 0.070723
 336.15 0.070723
 336.175 0.070723
 336.2 0.070723
 336.225 0.070723
 336.25 0.070723
 336.275 0.070723
 336.3 0.070723
 336.325 0.070723
 336.35 0.070723
 336.375 0.070723
 336.4 0.070723
 336.425 0.070723
 336.45 0.070723
 336.475 0.070723
 336.5 0.070723
 336.525 0.070723
 336.55 0.070723
 336.575 0.070723
 336.6 0.070723
 336.625 0.070723
 336.65 0.070723
 336.675 0.0707229
 336.7 0.0707229
 336.725 0.0707229
 336.75 0.0707229
 336.775 0.0707229
 336.8 0.0707229
 336.825 0.0707229
 336.85 0.0707229
 336.875 0.0707229
 336.9 0.0707229
 336.925 0.0707229
 336.95 0.0707229
 336.975 0.0707229
 337 0.0707229
 337.025 0.0707229
 337.05 0.0707229
 337.075 0.0707229
 337.1 0.0707229
 337.125 0.0707229
 337.15 0.0707229
 337.175 0.0707229
 337.2 0.0707229
 337.225 0.0707229
 337.25 0.0707229
 337.275 0.0707229
 337.3 0.0707228
 337.325 0.0707228
 337.35 0.0707228
 337.375 0.0707228
 337.4 0.0707228
 337.425 0.0707228
 337.45 0.0707228
 337.475 0.0707228
 337.5 0.0707228
 337.525 0.0707228
 337.55 0.0707228
 337.575 0.0707228
 337.6 0.0707228
 337.625 0.0707228
 337.65 0.0707228
 337.675 0.0707228
 337.7 0.0707228
 337.725 0.0707228
 337.75 0.0707228
 337.775 0.0707228
 337.8 0.0707228
 337.825 0.0707228
 337.85 0.0707228
 337.875 0.0707228
 337.9 0.0707228
 337.925 0.0707227
 337.95 0.0707227
 337.975 0.0707227
 338 0.0707227
 338.025 0.0707227
 338.05 0.0707227
 338.075 0.0707227
 338.1 0.0707227
 338.125 0.0707227
 338.15 0.0707227
 338.175 0.0707227
 338.2 0.0707227
 338.225 0.0707227
 338.25 0.0707227
 338.275 0.0707227
 338.3 0.0707227
 338.325 0.0707227
 338.35 0.0707227
 338.375 0.0707227
 338.4 0.0707227
 338.425 0.0707227
 338.45 0.0707227
 338.475 0.0707227
 338.5 0.0707227
 338.525 0.0707227
 338.55 0.0707227
 338.575 0.0707226
 338.6 0.0707226
 338.625 0.0707226
 338.65 0.0707226
 338.675 0.0707226
 338.7 0.0707226
 338.725 0.0707226
 338.75 0.0707226
 338.775 0.0707226
 338.8 0.0707226
 338.825 0.0707226
 338.85 0.0707226
 338.875 0.0707226
 338.9 0.0707226
 338.925 0.0707226
 338.95 0.0707226
 338.975 0.0707226
 339 0.0707226
 339.025 0.0707226
 339.05 0.0707226
 339.075 0.0707226
 339.1 0.0707226
 339.125 0.0707226
 339.15 0.0707226
 339.175 0.0707226
 339.2 0.0707226
 339.225 0.0707225
 339.25 0.0707225
 339.275 0.0707225
 339.3 0.0707225
 339.325 0.0707225
 339.35 0.0707225
 339.375 0.0707225
 339.4 0.0707225
 339.425 0.0707225
 339.45 0.0707225
 339.475 0.0707225
 339.5 0.0707225
 339.525 0.0707225
 339.55 0.0707225
 339.575 0.0707225
 339.6 0.0707225
 339.625 0.0707225
 339.65 0.0707225
 339.675 0.0707225
 339.7 0.0707225
 339.725 0.0707225
 339.75 0.0707225
 339.775 0.0707225
 339.8 0.0707225
 339.825 0.0707225
 339.85 0.0707224
 339.875 0.0707224
 339.9 0.0707224
 339.925 0.0707224
 339.95 0.0707224
 339.975 0.0707224
 340 0.0707224
 340.025 0.0707224
 340.05 0.0707224
 340.075 0.0707224
 340.1 0.0707224
 340.125 0.0707224
 340.15 0.0707224
 340.175 0.0707224
 340.2 0.0707224
 340.225 0.0707224
 340.25 0.0707224
 340.275 0.0707224
 340.3 0.0707224
 340.325 0.0707224
 340.35 0.0707224
 340.375 0.0707224
 340.4 0.0707224
 340.425 0.0707224
 340.45 0.0707224
 340.475 0.0707224
 340.5 0.0707223
 340.525 0.0707223
 340.55 0.0707223
 340.575 0.0707223
 340.6 0.0707223
 340.625 0.0707223
 340.65 0.0707223
 340.675 0.0707223
 340.7 0.0707223
 340.725 0.0707223
 340.75 0.0707223
 340.775 0.0707223
 340.8 0.0707223
 340.825 0.0707223
 340.85 0.0707223
 340.875 0.0707223
 340.9 0.0707223
 340.925 0.0707223
 340.95 0.0707223
 340.975 0.0707223
 341 0.0707223
 341.025 0.0707223
 341.05 0.0707223
 341.075 0.0707223
 341.1 0.0707223
 341.125 0.0707223
 341.15 0.0707222
 341.175 0.0707222
 341.2 0.0707222
 341.225 0.0707222
 341.25 0.0707222
 341.275 0.0707222
 341.3 0.0707222
 341.325 0.0707222
 341.35 0.0707222
 341.375 0.0707222
 341.4 0.0707222
 341.425 0.0707222
 341.45 0.0707222
 341.475 0.0707222
 341.5 0.0707222
 341.525 0.0707222
 341.55 0.0707222
 341.575 0.0707222
 341.6 0.0707222
 341.625 0.0707222
 341.65 0.0707222
 341.675 0.0707222
 341.7 0.0707222
 341.725 0.0707222
 341.75 0.0707222
 341.775 0.0707222
 341.8 0.0707221
 341.825 0.0707221
 341.85 0.0707221
 341.875 0.0707221
 341.9 0.0707221
 341.925 0.0707221
 341.95 0.0707221
 341.975 0.0707221
 342 0.0707221
 342.025 0.0707221
 342.05 0.0707221
 342.075 0.0707221
 342.1 0.0707221
 342.125 0.0707221
 342.15 0.0707221
 342.175 0.0707221
 342.2 0.0707221
 342.225 0.0707221
 342.25 0.0707221
 342.275 0.0707221
 342.3 0.0707221
 342.325 0.0707221
 342.35 0.0707221
 342.375 0.0707221
 342.4 0.0707221
 342.425 0.070722
 342.45 0.070722
 342.475 0.070722
 342.5 0.070722
 342.525 0.070722
 342.55 0.070722
 342.575 0.070722
 342.6 0.070722
 342.625 0.070722
 342.65 0.070722
 342.675 0.070722
 342.7 0.070722
 342.725 0.070722
 342.75 0.070722
 342.775 0.070722
 342.8 0.070722
 342.825 0.070722
 342.85 0.070722
 342.875 0.070722
 342.9 0.070722
 342.925 0.070722
 342.95 0.070722
 342.975 0.070722
 343 0.070722
 343.025 0.070722
 343.05 0.070722
 343.075 0.0707219
 343.1 0.0707219
 343.125 0.0707219
 343.15 0.0707219
 343.175 0.0707219
 343.2 0.0707219
 343.225 0.0707219
 343.25 0.0707219
 343.275 0.0707219
 343.3 0.0707219
 343.325 0.0707219
 343.35 0.0707219
 343.375 0.0707219
 343.4 0.0707219
 343.425 0.0707219
 343.45 0.0707219
 343.475 0.0707219
 343.5 0.0707219
 343.525 0.0707219
 343.55 0.0707219
 343.575 0.0707219
 343.6 0.0707219
 343.625 0.0707219
 343.65 0.0707219
 343.675 0.0707219
 343.7 0.0707219
 343.725 0.0707218
 343.75 0.0707218
 343.775 0.0707218
 343.8 0.0707218
 343.825 0.0707218
 343.85 0.0707218
 343.875 0.0707218
 343.9 0.0707218
 343.925 0.0707218
 343.95 0.0707218
 343.975 0.0707218
 344 0.0707218
 344.025 0.0707218
 344.05 0.0707218
 344.075 0.0707218
 344.1 0.0707218
 344.125 0.0707218
 344.15 0.0707218
 344.175 0.0707218
 344.2 0.0707218
 344.225 0.0707218
 344.25 0.0707218
 344.275 0.0707218
 344.3 0.0707218
 344.325 0.0707218
 344.35 0.0707218
 344.375 0.0707217
 344.4 0.0707217
 344.425 0.0707217
 344.45 0.0707217
 344.475 0.0707217
 344.5 0.0707217
 344.525 0.0707217
 344.55 0.0707217
 344.575 0.0707217
 344.6 0.0707217
 344.625 0.0707217
 344.65 0.0707217
 344.675 0.0707217
 344.7 0.0707217
 344.725 0.0707217
 344.75 0.0707217
 344.775 0.0707217
 344.8 0.0707217
 344.825 0.0707217
 344.85 0.0707217
 344.875 0.0707217
 344.9 0.0707217
 344.925 0.0707217
 344.95 0.0707217
 344.975 0.0707217
 345 0.0707217
 345.025 0.0707216
 345.05 0.0707216
 345.075 0.0707216
 345.1 0.0707216
 345.125 0.0707216
 345.15 0.0707216
 345.175 0.0707216
 345.2 0.0707216
 345.225 0.0707216
 345.25 0.0707216
 345.275 0.0707216
 345.3 0.0707216
 345.325 0.0707216
 345.35 0.0707216
 345.375 0.0707216
 345.4 0.0707216
 345.425 0.0707216
 345.45 0.0707216
 345.475 0.0707216
 345.5 0.0707216
 345.525 0.0707216
 345.55 0.0707216
 345.575 0.0707216
 345.6 0.0707216
 345.625 0.0707216
 345.65 0.0707216
 345.675 0.0707215
 345.7 0.0707215
 345.725 0.0707215
 345.75 0.0707215
 345.775 0.0707215
 345.8 0.0707215
 345.825 0.0707215
 345.85 0.0707215
 345.875 0.0707215
 345.9 0.0707215
 345.925 0.0707215
 345.95 0.0707215
 345.975 0.0707215
 346 0.0707215
 346.025 0.0707215
 346.05 0.0707215
 346.075 0.0707215
 346.1 0.0707215
 346.125 0.0707215
 346.15 0.0707215
 346.175 0.0707215
 346.2 0.0707215
 346.225 0.0707215
 346.25 0.0707215
 346.275 0.0707215
 346.3 0.0707215
 346.325 0.0707214
 346.35 0.0707214
 346.375 0.0707214
 346.4 0.0707214
 346.425 0.0707214
 346.45 0.0707214
 346.475 0.0707214
 346.5 0.0707214
 346.525 0.0707214
 346.55 0.0707214
 346.575 0.0707214
 346.6 0.0707214
 346.625 0.0707214
 346.65 0.0707214
 346.675 0.0707214
 346.7 0.0707214
 346.725 0.0707214
 346.75 0.0707214
 346.775 0.0707214
 346.8 0.0707214
 346.825 0.0707214
 346.85 0.0707214
 346.875 0.0707214
 346.9 0.0707214
 346.925 0.0707214
 346.95 0.0707214
 346.975 0.0707214
 347 0.0707213
 347.025 0.0707213
 347.05 0.0707213
 347.075 0.0707213
 347.1 0.0707213
 347.125 0.0707213
 347.15 0.0707213
 347.175 0.0707213
 347.2 0.0707213
 347.225 0.0707213
 347.25 0.0707213
 347.275 0.0707213
 347.3 0.0707213
 347.325 0.0707213
 347.35 0.0707213
 347.375 0.0707213
 347.4 0.0707213
 347.425 0.0707213
 347.45 0.0707213
 347.475 0.0707213
 347.5 0.0707213
 347.525 0.0707213
 347.55 0.0707213
 347.575 0.0707213
 347.6 0.0707213
 347.625 0.0707213
 347.65 0.0707212
 347.675 0.0707212
 347.7 0.0707212
 347.725 0.0707212
 347.75 0.0707212
 347.775 0.0707212
 347.8 0.0707212
 347.825 0.0707212
 347.85 0.0707212
 347.875 0.0707212
 347.9 0.0707212
 347.925 0.0707212
 347.95 0.0707212
 347.975 0.0707212
 348 0.0707212
 348.025 0.0707212
 348.05 0.0707212
 348.075 0.0707212
 348.1 0.0707212
 348.125 0.0707212
 348.15 0.0707212
 348.175 0.0707212
 348.2 0.0707212
 348.225 0.0707212
 348.25 0.0707212
 348.275 0.0707212
 348.3 0.0707211
 348.325 0.0707211
 348.35 0.0707211
 348.375 0.0707211
 348.4 0.0707211
 348.425 0.0707211
 348.45 0.0707211
 348.475 0.0707211
 348.5 0.0707211
 348.525 0.0707211
 348.55 0.0707211
 348.575 0.0707211
 348.6 0.0707211
 348.625 0.0707211
 348.65 0.0707211
 348.675 0.0707211
 348.7 0.0707211
 348.725 0.0707211
 348.75 0.0707211
 348.775 0.0707211
 348.8 0.0707211
 348.825 0.0707211
 348.85 0.0707211
 348.875 0.0707211
 348.9 0.0707211
 348.925 0.0707211
 348.95 0.0707211
 348.975 0.070721
 349 0.070721
 349.025 0.070721
 349.05 0.070721
 349.075 0.070721
 349.1 0.070721
 349.125 0.070721
 349.15 0.070721
 349.175 0.070721
 349.2 0.070721
 349.225 0.070721
 349.25 0.070721
 349.275 0.070721
 349.3 0.070721
 349.325 0.070721
 349.35 0.070721
 349.375 0.070721
 349.4 0.070721
 349.425 0.070721
 349.45 0.070721
 349.475 0.070721
 349.5 0.070721
 349.525 0.070721
 349.55 0.070721
 349.575 0.070721
 349.6 0.070721
 349.625 0.0707209
 349.65 0.0707209
 349.675 0.0707209
 349.7 0.0707209
 349.725 0.0707209
 349.75 0.0707209
 349.775 0.0707209
 349.8 0.0707209
 349.825 0.0707209
 349.85 0.0707209
 349.875 0.0707209
 349.9 0.0707209
 349.925 0.0707209
 349.95 0.0707209
 349.975 0.0707209
 350 0.0707209
 350.025 0.0707209
 350.05 0.0707209
 350.075 0.0707209
 350.1 0.0707209
 350.125 0.0707209
 350.15 0.0707209
 350.175 0.0707209
 350.2 0.0707209
 350.225 0.0707209
 350.25 0.0707209
 350.275 0.0707208
 350.3 0.0707208
 350.325 0.0707208
 350.35 0.0707208
 350.375 0.0707208
 350.4 0.0707208
 350.425 0.0707208
 350.45 0.0707208
 350.475 0.0707208
 350.5 0.0707208
 350.525 0.0707208
 350.55 0.0707208
 350.575 0.0707208
 350.6 0.0707208
 350.625 0.0707208
 350.65 0.0707208
 350.675 0.0707208
 350.7 0.0707208
 350.725 0.0707208
 350.75 0.0707208
 350.775 0.0707208
 350.8 0.0707208
 350.825 0.0707208
 350.85 0.0707208
 350.875 0.0707208
 350.9 0.0707208
 350.925 0.0707208
 350.95 0.0707207
 350.975 0.0707207
 351 0.0707207
 351.025 0.0707207
 351.05 0.0707207
 351.075 0.0707207
 351.1 0.0707207
 351.125 0.0707207
 351.15 0.0707207
 351.175 0.0707207
 351.2 0.0707207
 351.225 0.0707207
 351.25 0.0707207
 351.275 0.0707207
 351.3 0.0707207
 351.325 0.0707207
 351.35 0.0707207
 351.375 0.0707207
 351.4 0.0707207
 351.425 0.0707207
 351.45 0.0707207
 351.475 0.0707207
 351.5 0.0707207
 351.525 0.0707207
 351.55 0.0707207
 351.575 0.0707207
 351.6 0.0707207
 351.625 0.0707206
 351.65 0.0707206
 351.675 0.0707206
 351.7 0.0707206
 351.725 0.0707206
 351.75 0.0707206
 351.775 0.0707206
 351.8 0.0707206
 351.825 0.0707206
 351.85 0.0707206
 351.875 0.0707206
 351.9 0.0707206
 351.925 0.0707206
 351.95 0.0707206
 351.975 0.0707206
 352 0.0707206
 352.025 0.0707206
 352.05 0.0707206
 352.075 0.0707206
 352.1 0.0707206
 352.125 0.0707206
 352.15 0.0707206
 352.175 0.0707206
 352.2 0.0707206
 352.225 0.0707206
 352.25 0.0707206
 352.275 0.0707206
 352.3 0.0707205
 352.325 0.0707205
 352.35 0.0707205
 352.375 0.0707205
 352.4 0.0707205
 352.425 0.0707205
 352.45 0.0707205
 352.475 0.0707205
 352.5 0.0707205
 352.525 0.0707205
 352.55 0.0707205
 352.575 0.0707205
 352.6 0.0707205
 352.625 0.0707205
 352.65 0.0707205
 352.675 0.0707205
 352.7 0.0707205
 352.725 0.0707205
 352.75 0.0707205
 352.775 0.0707205
 352.8 0.0707205
 352.825 0.0707205
 352.85 0.0707205
 352.875 0.0707205
 352.9 0.0707205
 352.925 0.0707205
 352.95 0.0707204
 352.975 0.0707204
 353 0.0707204
 353.025 0.0707204
 353.05 0.0707204
 353.075 0.0707204
 353.1 0.0707204
 353.125 0.0707204
 353.15 0.0707204
 353.175 0.0707204
 353.2 0.0707204
 353.225 0.0707204
 353.25 0.0707204
 353.275 0.0707204
 353.3 0.0707204
 353.325 0.0707204
 353.35 0.0707204
 353.375 0.0707204
 353.4 0.0707204
 353.425 0.0707204
 353.45 0.0707204
 353.475 0.0707204
 353.5 0.0707204
 353.525 0.0707204
 353.55 0.0707204
 353.575 0.0707204
 353.6 0.0707204
 353.625 0.0707203
 353.65 0.0707203
 353.675 0.0707203
 353.7 0.0707203
 353.725 0.0707203
 353.75 0.0707203
 353.775 0.0707203
 353.8 0.0707203
 353.825 0.0707203
 353.85 0.0707203
 353.875 0.0707203
 353.9 0.0707203
 353.925 0.0707203
 353.95 0.0707203
 353.975 0.0707203
 354 0.0707203
 354.025 0.0707203
 354.05 0.0707203
 354.075 0.0707203
 354.1 0.0707203
 354.125 0.0707203
 354.15 0.0707203
 354.175 0.0707203
 354.2 0.0707203
 354.225 0.0707203
 354.25 0.0707203
 354.275 0.0707203
 354.3 0.0707202
 354.325 0.0707202
 354.35 0.0707202
 354.375 0.0707202
 354.4 0.0707202
 354.425 0.0707202
 354.45 0.0707202
 354.475 0.0707202
 354.5 0.0707202
 354.525 0.0707202
 354.55 0.0707202
 354.575 0.0707202
 354.6 0.0707202
 354.625 0.0707202
 354.65 0.0707202
 354.675 0.0707202
 354.7 0.0707202
 354.725 0.0707202
 354.75 0.0707202
 354.775 0.0707202
 354.8 0.0707202
 354.825 0.0707202
 354.85 0.0707202
 354.875 0.0707202
 354.9 0.0707202
 354.925 0.0707202
 354.95 0.0707202
 354.975 0.0707201
 355 0.0707201
 355.025 0.0707201
 355.05 0.0707201
 355.075 0.0707201
 355.1 0.0707201
 355.125 0.0707201
 355.15 0.0707201
 355.175 0.0707201
 355.2 0.0707201
 355.225 0.0707201
 355.25 0.0707201
 355.275 0.0707201
 355.3 0.0707201
 355.325 0.0707201
 355.35 0.0707201
 355.375 0.0707201
 355.4 0.0707201
 355.425 0.0707201
 355.45 0.0707201
 355.475 0.0707201
 355.5 0.0707201
 355.525 0.0707201
 355.55 0.0707201
 355.575 0.0707201
 355.6 0.0707201
 355.625 0.0707201
 355.65 0.07072
 355.675 0.07072
 355.7 0.07072
 355.725 0.07072
 355.75 0.07072
 355.775 0.07072
 355.8 0.07072
 355.825 0.07072
 355.85 0.07072
 355.875 0.07072
 355.9 0.07072
 355.925 0.07072
 355.95 0.07072
 355.975 0.07072
 356 0.07072
 356.025 0.07072
 356.05 0.07072
 356.075 0.07072
 356.1 0.07072
 356.125 0.07072
 356.15 0.07072
 356.175 0.07072
 356.2 0.07072
 356.225 0.07072
 356.25 0.07072
 356.275 0.07072
 356.3 0.07072
 356.325 0.0707199
 356.35 0.0707199
 356.375 0.0707199
 356.4 0.0707199
 356.425 0.0707199
 356.45 0.0707199
 356.475 0.0707199
 356.5 0.0707199
 356.525 0.0707199
 356.55 0.0707199
 356.575 0.0707199
 356.6 0.0707199
 356.625 0.0707199
 356.65 0.0707199
 356.675 0.0707199
 356.7 0.0707199
 356.725 0.0707199
 356.75 0.0707199
 356.775 0.0707199
 356.8 0.0707199
 356.825 0.0707199
 356.85 0.0707199
 356.875 0.0707199
 356.9 0.0707199
 356.925 0.0707199
 356.95 0.0707199
 356.975 0.0707199
 357 0.0707198
 357.025 0.0707198
 357.05 0.0707198
 357.075 0.0707198
 357.1 0.0707198
 357.125 0.0707198
 357.15 0.0707198
 357.175 0.0707198
 357.2 0.0707198
 357.225 0.0707198
 357.25 0.0707198
 357.275 0.0707198
 357.3 0.0707198
 357.325 0.0707198
 357.35 0.0707198
 357.375 0.0707198
 357.4 0.0707198
 357.425 0.0707198
 357.45 0.0707198
 357.475 0.0707198
 357.5 0.0707198
 357.525 0.0707198
 357.55 0.0707198
 357.575 0.0707198
 357.6 0.0707198
 357.625 0.0707198
 357.65 0.0707198
 357.675 0.0707197
 357.7 0.0707197
 357.725 0.0707197
 357.75 0.0707197
 357.775 0.0707197
 357.8 0.0707197
 357.825 0.0707197
 357.85 0.0707197
 357.875 0.0707197
 357.9 0.0707197
 357.925 0.0707197
 357.95 0.0707197
 357.975 0.0707197
 358 0.0707197
 358.025 0.0707197
 358.05 0.0707197
 358.075 0.0707197
 358.1 0.0707197
 358.125 0.0707197
 358.15 0.0707197
 358.175 0.0707197
 358.2 0.0707197
 358.225 0.0707197
 358.25 0.0707197
 358.275 0.0707197
 358.3 0.0707197
 358.325 0.0707197
 358.35 0.0707196
 358.375 0.0707196
 358.4 0.0707196
 358.425 0.0707196
 358.45 0.0707196
 358.475 0.0707196
 358.5 0.0707196
 358.525 0.0707196
 358.55 0.0707196
 358.575 0.0707196
 358.6 0.0707196
 358.625 0.0707196
 358.65 0.0707196
 358.675 0.0707196
 358.7 0.0707196
 358.725 0.0707196
 358.75 0.0707196
 358.775 0.0707196
 358.8 0.0707196
 358.825 0.0707196
 358.85 0.0707196
 358.875 0.0707196
 358.9 0.0707196
 358.925 0.0707196
 358.95 0.0707196
 358.975 0.0707196
 359 0.0707196
 359.025 0.0707195
 359.05 0.0707195
 359.075 0.0707195
 359.1 0.0707195
 359.125 0.0707195
 359.15 0.0707195
 359.175 0.0707195
 359.2 0.0707195
 359.225 0.0707195
 359.25 0.0707195
 359.275 0.0707195
 359.3 0.0707195
 359.325 0.0707195
 359.35 0.0707195
 359.375 0.0707195
 359.4 0.0707195
 359.425 0.0707195
 359.45 0.0707195
 359.475 0.0707195
 359.5 0.0707195
 359.525 0.0707195
 359.55 0.0707195
 359.575 0.0707195
 359.6 0.0707195
 359.625 0.0707195
 359.65 0.0707195
 359.675 0.0707195
 359.7 0.0707195
 359.725 0.0707194
 359.75 0.0707194
 359.775 0.0707194
 359.8 0.0707194
 359.825 0.0707194
 359.85 0.0707194
 359.875 0.0707194
 359.9 0.0707194
 359.925 0.0707194
 359.95 0.0707194
 359.975 0.0707194
 360 0.0707194
 360.025 0.0707194
 360.05 0.0707194
 360.075 0.0707194
 360.1 0.0707194
 360.125 0.0707194
 360.15 0.0707194
 360.175 0.0707194
 360.2 0.0707194
 360.225 0.0707194
 360.25 0.0707194
 360.275 0.0707194
 360.3 0.0707194
 360.325 0.0707194
 360.35 0.0707194
 360.375 0.0707194
 360.4 0.0707193
 360.425 0.0707193
 360.45 0.0707193
 360.475 0.0707193
 360.5 0.0707193
 360.525 0.0707193
 360.55 0.0707193
 360.575 0.0707193
 360.6 0.0707193
 360.625 0.0707193
 360.65 0.0707193
 360.675 0.0707193
 360.7 0.0707193
 360.725 0.0707193
 360.75 0.0707193
 360.775 0.0707193
 360.8 0.0707193
 360.825 0.0707193
 360.85 0.0707193
 360.875 0.0707193
 360.9 0.0707193
 360.925 0.0707193
 360.95 0.0707193
 360.975 0.0707193
 361 0.0707193
 361.025 0.0707193
 361.05 0.0707193
 361.075 0.0707192
 361.1 0.0707192
 361.125 0.0707192
 361.15 0.0707192
 361.175 0.0707192
 361.2 0.0707192
 361.225 0.0707192
 361.25 0.0707192
 361.275 0.0707192
 361.3 0.0707192
 361.325 0.0707192
 361.35 0.0707192
 361.375 0.0707192
 361.4 0.0707192
 361.425 0.0707192
 361.45 0.0707192
 361.475 0.0707192
 361.5 0.0707192
 361.525 0.0707192
 361.55 0.0707192
 361.575 0.0707192
 361.6 0.0707192
 361.625 0.0707192
 361.65 0.0707192
 361.675 0.0707192
 361.7 0.0707192
 361.725 0.0707192
 361.75 0.0707192
 361.775 0.0707191
 361.8 0.0707191
 361.825 0.0707191
 361.85 0.0707191
 361.875 0.0707191
 361.9 0.0707191
 361.925 0.0707191
 361.95 0.0707191
 361.975 0.0707191
 362 0.0707191
 362.025 0.0707191
 362.05 0.0707191
 362.075 0.0707191
 362.1 0.0707191
 362.125 0.0707191
 362.15 0.0707191
 362.175 0.0707191
 362.2 0.0707191
 362.225 0.0707191
 362.25 0.0707191
 362.275 0.0707191
 362.3 0.0707191
 362.325 0.0707191
 362.35 0.0707191
 362.375 0.0707191
 362.4 0.0707191
 362.425 0.0707191
 362.45 0.0707191
 362.475 0.070719
 362.5 0.070719
 362.525 0.070719
 362.55 0.070719
 362.575 0.070719
 362.6 0.070719
 362.625 0.070719
 362.65 0.070719
 362.675 0.070719
 362.7 0.070719
 362.725 0.070719
 362.75 0.070719
 362.775 0.070719
 362.8 0.070719
 362.825 0.070719
 362.85 0.070719
 362.875 0.070719
 362.9 0.070719
 362.925 0.070719
 362.95 0.070719
 362.975 0.070719
 363 0.070719
 363.025 0.070719
 363.05 0.070719
 363.075 0.070719
 363.1 0.070719
 363.125 0.070719
 363.15 0.0707189
 363.175 0.0707189
 363.2 0.0707189
 363.225 0.0707189
 363.25 0.0707189
 363.275 0.0707189
 363.3 0.0707189
 363.325 0.0707189
 363.35 0.0707189
 363.375 0.0707189
 363.4 0.0707189
 363.425 0.0707189
 363.45 0.0707189
 363.475 0.0707189
 363.5 0.0707189
 363.525 0.0707189
 363.55 0.0707189
 363.575 0.0707189
 363.6 0.0707189
 363.625 0.0707189
 363.65 0.0707189
 363.675 0.0707189
 363.7 0.0707189
 363.725 0.0707189
 363.75 0.0707189
 363.775 0.0707189
 363.8 0.0707189
 363.825 0.0707189
 363.85 0.0707188
 363.875 0.0707188
 363.9 0.0707188
 363.925 0.0707188
 363.95 0.0707188
 363.975 0.0707188
 364 0.0707188
 364.025 0.0707188
 364.05 0.0707188
 364.075 0.0707188
 364.1 0.0707188
 364.125 0.0707188
 364.15 0.0707188
 364.175 0.0707188
 364.2 0.0707188
 364.225 0.0707188
 364.25 0.0707188
 364.275 0.0707188
 364.3 0.0707188
 364.325 0.0707188
 364.35 0.0707188
 364.375 0.0707188
 364.4 0.0707188
 364.425 0.0707188
 364.45 0.0707188
 364.475 0.0707188
 364.5 0.0707188
 364.525 0.0707188
 364.55 0.0707187
 364.575 0.0707187
 364.6 0.0707187
 364.625 0.0707187
 364.65 0.0707187
 364.675 0.0707187
 364.7 0.0707187
 364.725 0.0707187
 364.75 0.0707187
 364.775 0.0707187
 364.8 0.0707187
 364.825 0.0707187
 364.85 0.0707187
 364.875 0.0707187
 364.9 0.0707187
 364.925 0.0707187
 364.95 0.0707187
 364.975 0.0707187
 365 0.0707187
 365.025 0.0707187
 365.05 0.0707187
 365.075 0.0707187
 365.1 0.0707187
 365.125 0.0707187
 365.15 0.0707187
 365.175 0.0707187
 365.2 0.0707187
 365.225 0.0707187
 365.25 0.0707186
 365.275 0.0707186
 365.3 0.0707186
 365.325 0.0707186
 365.35 0.0707186
 365.375 0.0707186
 365.4 0.0707186
 365.425 0.0707186
 365.45 0.0707186
 365.475 0.0707186
 365.5 0.0707186
 365.525 0.0707186
 365.55 0.0707186
 365.575 0.0707186
 365.6 0.0707186
 365.625 0.0707186
 365.65 0.0707186
 365.675 0.0707186
 365.7 0.0707186
 365.725 0.0707186
 365.75 0.0707186
 365.775 0.0707186
 365.8 0.0707186
 365.825 0.0707186
 365.85 0.0707186
 365.875 0.0707186
 365.9 0.0707186
 365.925 0.0707185
 365.95 0.0707185
 365.975 0.0707185
 366 0.0707185
 366.025 0.0707185
 366.05 0.0707185
 366.075 0.0707185
 366.1 0.0707185
 366.125 0.0707185
 366.15 0.0707185
 366.175 0.0707185
 366.2 0.0707185
 366.225 0.0707185
 366.25 0.0707185
 366.275 0.0707185
 366.3 0.0707185
 366.325 0.0707185
 366.35 0.0707185
 366.375 0.0707185
 366.4 0.0707185
 366.425 0.0707185
 366.45 0.0707185
 366.475 0.0707185
 366.5 0.0707185
 366.525 0.0707185
 366.55 0.0707185
 366.575 0.0707185
 366.6 0.0707185
 366.625 0.0707184
 366.65 0.0707184
 366.675 0.0707184
 366.7 0.0707184
 366.725 0.0707184
 366.75 0.0707184
 366.775 0.0707184
 366.8 0.0707184
 366.825 0.0707184
 366.85 0.0707184
 366.875 0.0707184
 366.9 0.0707184
 366.925 0.0707184
 366.95 0.0707184
 366.975 0.0707184
 367 0.0707184
 367.025 0.0707184
 367.05 0.0707184
 367.075 0.0707184
 367.1 0.0707184
 367.125 0.0707184
 367.15 0.0707184
 367.175 0.0707184
 367.2 0.0707184
 367.225 0.0707184
 367.25 0.0707184
 367.275 0.0707184
 367.3 0.0707184
 367.325 0.0707183
 367.35 0.0707183
 367.375 0.0707183
 367.4 0.0707183
 367.425 0.0707183
 367.45 0.0707183
 367.475 0.0707183
 367.5 0.0707183
 367.525 0.0707183
 367.55 0.0707183
 367.575 0.0707183
 367.6 0.0707183
 367.625 0.0707183
 367.65 0.0707183
 367.675 0.0707183
 367.7 0.0707183
 367.725 0.0707183
 367.75 0.0707183
 367.775 0.0707183
 367.8 0.0707183
 367.825 0.0707183
 367.85 0.0707183
 367.875 0.0707183
 367.9 0.0707183
 367.925 0.0707183
 367.95 0.0707183
 367.975 0.0707183
 368 0.0707183
 368.025 0.0707182
 368.05 0.0707182
 368.075 0.0707182
 368.1 0.0707182
 368.125 0.0707182
 368.15 0.0707182
 368.175 0.0707182
 368.2 0.0707182
 368.225 0.0707182
 368.25 0.0707182
 368.275 0.0707182
 368.3 0.0707182
 368.325 0.0707182
 368.35 0.0707182
 368.375 0.0707182
 368.4 0.0707182
 368.425 0.0707182
 368.45 0.0707182
 368.475 0.0707182
 368.5 0.0707182
 368.525 0.0707182
 368.55 0.0707182
 368.575 0.0707182
 368.6 0.0707182
 368.625 0.0707182
 368.65 0.0707182
 368.675 0.0707182
 368.7 0.0707182
 368.725 0.0707181
 368.75 0.0707181
 368.775 0.0707181
 368.8 0.0707181
 368.825 0.0707181
 368.85 0.0707181
 368.875 0.0707181
 368.9 0.0707181
 368.925 0.0707181
 368.95 0.0707181
 368.975 0.0707181
 369 0.0707181
 369.025 0.0707181
 369.05 0.0707181
 369.075 0.0707181
 369.1 0.0707181
 369.125 0.0707181
 369.15 0.0707181
 369.175 0.0707181
 369.2 0.0707181
 369.225 0.0707181
 369.25 0.0707181
 369.275 0.0707181
 369.3 0.0707181
 369.325 0.0707181
 369.35 0.0707181
 369.375 0.0707181
 369.4 0.0707181
 369.425 0.0707181
 369.45 0.070718
 369.475 0.070718
 369.5 0.070718
 369.525 0.070718
 369.55 0.070718
 369.575 0.070718
 369.6 0.070718
 369.625 0.070718
 369.65 0.070718
 369.675 0.070718
 369.7 0.070718
 369.725 0.070718
 369.75 0.070718
 369.775 0.070718
 369.8 0.070718
 369.825 0.070718
 369.85 0.070718
 369.875 0.070718
 369.9 0.070718
 369.925 0.070718
 369.95 0.070718
 369.975 0.070718
 370 0.070718
 370.025 0.070718
 370.05 0.070718
 370.075 0.070718
 370.1 0.070718
 370.125 0.070718
 370.15 0.0707179
 370.175 0.0707179
 370.2 0.0707179
 370.225 0.0707179
 370.25 0.0707179
 370.275 0.0707179
 370.3 0.0707179
 370.325 0.0707179
 370.35 0.0707179
 370.375 0.0707179
 370.4 0.0707179
 370.425 0.0707179
 370.45 0.0707179
 370.475 0.0707179
 370.5 0.0707179
 370.525 0.0707179
 370.55 0.0707179
 370.575 0.0707179
 370.6 0.0707179
 370.625 0.0707179
 370.65 0.0707179
 370.675 0.0707179
 370.7 0.0707179
 370.725 0.0707179
 370.75 0.0707179
 370.775 0.0707179
 370.8 0.0707179
 370.825 0.0707179
 370.85 0.0707178
 370.875 0.0707178
 370.9 0.0707178
 370.925 0.0707178
 370.95 0.0707178
 370.975 0.0707178
 371 0.0707178
 371.025 0.0707178
 371.05 0.0707178
 371.075 0.0707178
 371.1 0.0707178
 371.125 0.0707178
 371.15 0.0707178
 371.175 0.0707178
 371.2 0.0707178
 371.225 0.0707178
 371.25 0.0707178
 371.275 0.0707178
 371.3 0.0707178
 371.325 0.0707178
 371.35 0.0707178
 371.375 0.0707178
 371.4 0.0707178
 371.425 0.0707178
 371.45 0.0707178
 371.475 0.0707178
 371.5 0.0707178
 371.525 0.0707178
 371.55 0.0707178
 371.575 0.0707177
 371.6 0.0707177
 371.625 0.0707177
 371.65 0.0707177
 371.675 0.0707177
 371.7 0.0707177
 371.725 0.0707177
 371.75 0.0707177
 371.775 0.0707177
 371.8 0.0707177
 371.825 0.0707177
 371.85 0.0707177
 371.875 0.0707177
 371.9 0.0707177
 371.925 0.0707177
 371.95 0.0707177
 371.975 0.0707177
 372 0.0707177
 372.025 0.0707177
 372.05 0.0707177
 372.075 0.0707177
 372.1 0.0707177
 372.125 0.0707177
 372.15 0.0707177
 372.175 0.0707177
 372.2 0.0707177
 372.225 0.0707177
 372.25 0.0707177
 372.275 0.0707176
 372.3 0.0707176
 372.325 0.0707176
 372.35 0.0707176
 372.375 0.0707176
 372.4 0.0707176
 372.425 0.0707176
 372.45 0.0707176
 372.475 0.0707176
 372.5 0.0707176
 372.525 0.0707176
 372.55 0.0707176
 372.575 0.0707176
 372.6 0.0707176
 372.625 0.0707176
 372.65 0.0707176
 372.675 0.0707176
 372.7 0.0707176
 372.725 0.0707176
 372.75 0.0707176
 372.775 0.0707176
 372.8 0.0707176
 372.825 0.0707176
 372.85 0.0707176
 372.875 0.0707176
 372.9 0.0707176
 372.925 0.0707176
 372.95 0.0707176
 372.975 0.0707176
 373 0.0707175
 373.025 0.0707175
 373.05 0.0707175
 373.075 0.0707175
 373.1 0.0707175
 373.125 0.0707175
 373.15 0.0707175
 373.175 0.0707175
 373.2 0.0707175
 373.225 0.0707175
 373.25 0.0707175
 373.275 0.0707175
 373.3 0.0707175
 373.325 0.0707175
 373.35 0.0707175
 373.375 0.0707175
 373.4 0.0707175
 373.425 0.0707175
 373.45 0.0707175
 373.475 0.0707175
 373.5 0.0707175
 373.525 0.0707175
 373.55 0.0707175
 373.575 0.0707175
 373.6 0.0707175
 373.625 0.0707175
 373.65 0.0707175
 373.675 0.0707175
 373.7 0.0707174
 373.725 0.0707174
 373.75 0.0707174
 373.775 0.0707174
 373.8 0.0707174
 373.825 0.0707174
 373.85 0.0707174
 373.875 0.0707174
 373.9 0.0707174
 373.925 0.0707174
 373.95 0.0707174
 373.975 0.0707174
 374 0.0707174
 374.025 0.0707174
 374.05 0.0707174
 374.075 0.0707174
 374.1 0.0707174
 374.125 0.0707174
 374.15 0.0707174
 374.175 0.0707174
 374.2 0.0707174
 374.225 0.0707174
 374.25 0.0707174
 374.275 0.0707174
 374.3 0.0707174
 374.325 0.0707174
 374.35 0.0707174
 374.375 0.0707174
 374.4 0.0707174
 374.425 0.0707173
 374.45 0.0707173
 374.475 0.0707173
 374.5 0.0707173
 374.525 0.0707173
 374.55 0.0707173
 374.575 0.0707173
 374.6 0.0707173
 374.625 0.0707173
 374.65 0.0707173
 374.675 0.0707173
 374.7 0.0707173
 374.725 0.0707173
 374.75 0.0707173
 374.775 0.0707173
 374.8 0.0707173
 374.825 0.0707173
 374.85 0.0707173
 374.875 0.0707173
 374.9 0.0707173
 374.925 0.0707173
 374.95 0.0707173
 374.975 0.0707173
 375 0.0707173
 375.025 0.0707173
 375.05 0.0707173
 375.075 0.0707173
 375.1 0.0707173
 375.125 0.0707173
 375.15 0.0707172
 375.175 0.0707172
 375.2 0.0707172
 375.225 0.0707172
 375.25 0.0707172
 375.275 0.0707172
 375.3 0.0707172
 375.325 0.0707172
 375.35 0.0707172
 375.375 0.0707172
 375.4 0.0707172
 375.425 0.0707172
 375.45 0.0707172
 375.475 0.0707172
 375.5 0.0707172
 375.525 0.0707172
 375.55 0.0707172
 375.575 0.0707172
 375.6 0.0707172
 375.625 0.0707172
 375.65 0.0707172
 375.675 0.0707172
 375.7 0.0707172
 375.725 0.0707172
 375.75 0.0707172
 375.775 0.0707172
 375.8 0.0707172
 375.825 0.0707172
 375.85 0.0707171
 375.875 0.0707171
 375.9 0.0707171
 375.925 0.0707171
 375.95 0.0707171
 375.975 0.0707171
 376 0.0707171
 376.025 0.0707171
 376.05 0.0707171
 376.075 0.0707171
 376.1 0.0707171
 376.125 0.0707171
 376.15 0.0707171
 376.175 0.0707171
 376.2 0.0707171
 376.225 0.0707171
 376.25 0.0707171
 376.275 0.0707171
 376.3 0.0707171
 376.325 0.0707171
 376.35 0.0707171
 376.375 0.0707171
 376.4 0.0707171
 376.425 0.0707171
 376.45 0.0707171
 376.475 0.0707171
 376.5 0.0707171
 376.525 0.0707171
 376.55 0.0707171
 376.575 0.070717
 376.6 0.070717
 376.625 0.070717
 376.65 0.070717
 376.675 0.070717
 376.7 0.070717
 376.725 0.070717
 376.75 0.070717
 376.775 0.070717
 376.8 0.070717
 376.825 0.070717
 376.85 0.070717
 376.875 0.070717
 376.9 0.070717
 376.925 0.070717
 376.95 0.070717
 376.975 0.070717
 377 0.070717
 377.025 0.070717
 377.05 0.070717
 377.075 0.070717
 377.1 0.070717
 377.125 0.070717
 377.15 0.070717
 377.175 0.070717
 377.2 0.070717
 377.225 0.070717
 377.25 0.070717
 377.275 0.070717
 377.3 0.0707169
 377.325 0.0707169
 377.35 0.0707169
 377.375 0.0707169
 377.4 0.0707169
 377.425 0.0707169
 377.45 0.0707169
 377.475 0.0707169
 377.5 0.0707169
 377.525 0.0707169
 377.55 0.0707169
 377.575 0.0707169
 377.6 0.0707169
 377.625 0.0707169
 377.65 0.0707169
 377.675 0.0707169
 377.7 0.0707169
 377.725 0.0707169
 377.75 0.0707169
 377.775 0.0707169
 377.8 0.0707169
 377.825 0.0707169
 377.85 0.0707169
 377.875 0.0707169
 377.9 0.0707169
 377.925 0.0707169
 377.95 0.0707169
 377.975 0.0707169
 378 0.0707169
 378.025 0.0707168
 378.05 0.0707168
 378.075 0.0707168
 378.1 0.0707168
 378.125 0.0707168
 378.15 0.0707168
 378.175 0.0707168
 378.2 0.0707168
 378.225 0.0707168
 378.25 0.0707168
 378.275 0.0707168
 378.3 0.0707168
 378.325 0.0707168
 378.35 0.0707168
 378.375 0.0707168
 378.4 0.0707168
 378.425 0.0707168
 378.45 0.0707168
 378.475 0.0707168
 378.5 0.0707168
 378.525 0.0707168
 378.55 0.0707168
 378.575 0.0707168
 378.6 0.0707168
 378.625 0.0707168
 378.65 0.0707168
 378.675 0.0707168
 378.7 0.0707168
 378.725 0.0707168
 378.75 0.0707168
 378.775 0.0707167
 378.8 0.0707167
 378.825 0.0707167
 378.85 0.0707167
 378.875 0.0707167
 378.9 0.0707167
 378.925 0.0707167
 378.95 0.0707167
 378.975 0.0707167
 379 0.0707167
 379.025 0.0707167
 379.05 0.0707167
 379.075 0.0707167
 379.1 0.0707167
 379.125 0.0707167
 379.15 0.0707167
 379.175 0.0707167
 379.2 0.0707167
 379.225 0.0707167
 379.25 0.0707167
 379.275 0.0707167
 379.3 0.0707167
 379.325 0.0707167
 379.35 0.0707167
 379.375 0.0707167
 379.4 0.0707167
 379.425 0.0707167
 379.45 0.0707167
 379.475 0.0707167
 379.5 0.0707166
 379.525 0.0707166
 379.55 0.0707166
 379.575 0.0707166
 379.6 0.0707166
 379.625 0.0707166
 379.65 0.0707166
 379.675 0.0707166
 379.7 0.0707166
 379.725 0.0707166
 379.75 0.0707166
 379.775 0.0707166
 379.8 0.0707166
 379.825 0.0707166
 379.85 0.0707166
 379.875 0.0707166
 379.9 0.0707166
 379.925 0.0707166
 379.95 0.0707166
 379.975 0.0707166
 380 0.0707166
 380.025 0.0707166
 380.05 0.0707166
 380.075 0.0707166
 380.1 0.0707166
 380.125 0.0707166
 380.15 0.0707166
 380.175 0.0707166
 380.2 0.0707166
 380.225 0.0707165
 380.25 0.0707165
 380.275 0.0707165
 380.3 0.0707165
 380.325 0.0707165
 380.35 0.0707165
 380.375 0.0707165
 380.4 0.0707165
 380.425 0.0707165
 380.45 0.0707165
 380.475 0.0707165
 380.5 0.0707165
 380.525 0.0707165
 380.55 0.0707165
 380.575 0.0707165
 380.6 0.0707165
 380.625 0.0707165
 380.65 0.0707165
 380.675 0.0707165
 380.7 0.0707165
 380.725 0.0707165
 380.75 0.0707165
 380.775 0.0707165
 380.8 0.0707165
 380.825 0.0707165
 380.85 0.0707165
 380.875 0.0707165
 380.9 0.0707165
 380.925 0.0707165
 380.95 0.0707164
 380.975 0.0707164
 381 0.0707164
 381.025 0.0707164
 381.05 0.0707164
 381.075 0.0707164
 381.1 0.0707164
 381.125 0.0707164
 381.15 0.0707164
 381.175 0.0707164
 381.2 0.0707164
 381.225 0.0707164
 381.25 0.0707164
 381.275 0.0707164
 381.3 0.0707164
 381.325 0.0707164
 381.35 0.0707164
 381.375 0.0707164
 381.4 0.0707164
 381.425 0.0707164
 381.45 0.0707164
 381.475 0.0707164
 381.5 0.0707164
 381.525 0.0707164
 381.55 0.0707164
 381.575 0.0707164
 381.6 0.0707164
 381.625 0.0707164
 381.65 0.0707164
 381.675 0.0707163
 381.7 0.0707163
 381.725 0.0707163
 381.75 0.0707163
 381.775 0.0707163
 381.8 0.0707163
 381.825 0.0707163
 381.85 0.0707163
 381.875 0.0707163
 381.9 0.0707163
 381.925 0.0707163
 381.95 0.0707163
 381.975 0.0707163
 382 0.0707163
 382.025 0.0707163
 382.05 0.0707163
 382.075 0.0707163
 382.1 0.0707163
 382.125 0.0707163
 382.15 0.0707163
 382.175 0.0707163
 382.2 0.0707163
 382.225 0.0707163
 382.25 0.0707163
 382.275 0.0707163
 382.3 0.0707163
 382.325 0.0707163
 382.35 0.0707163
 382.375 0.0707163
 382.4 0.0707163
 382.425 0.0707162
 382.45 0.0707162
 382.475 0.0707162
 382.5 0.0707162
 382.525 0.0707162
 382.55 0.0707162
 382.575 0.0707162
 382.6 0.0707162
 382.625 0.0707162
 382.65 0.0707162
 382.675 0.0707162
 382.7 0.0707162
 382.725 0.0707162
 382.75 0.0707162
 382.775 0.0707162
 382.8 0.0707162
 382.825 0.0707162
 382.85 0.0707162
 382.875 0.0707162
 382.9 0.0707162
 382.925 0.0707162
 382.95 0.0707162
 382.975 0.0707162
 383 0.0707162
 383.025 0.0707162
 383.05 0.0707162
 383.075 0.0707162
 383.1 0.0707162
 383.125 0.0707162
 383.15 0.0707161
 383.175 0.0707161
 383.2 0.0707161
 383.225 0.0707161
 383.25 0.0707161
 383.275 0.0707161
 383.3 0.0707161
 383.325 0.0707161
 383.35 0.0707161
 383.375 0.0707161
 383.4 0.0707161
 383.425 0.0707161
 383.45 0.0707161
 383.475 0.0707161
 383.5 0.0707161
 383.525 0.0707161
 383.55 0.0707161
 383.575 0.0707161
 383.6 0.0707161
 383.625 0.0707161
 383.65 0.0707161
 383.675 0.0707161
 383.7 0.0707161
 383.725 0.0707161
 383.75 0.0707161
 383.775 0.0707161
 383.8 0.0707161
 383.825 0.0707161
 383.85 0.0707161
 383.875 0.0707161
 383.9 0.070716
 383.925 0.070716
 383.95 0.070716
 383.975 0.070716
 384 0.070716
 384.025 0.070716
 384.05 0.070716
 384.075 0.070716
 384.1 0.070716
 384.125 0.070716
 384.15 0.070716
 384.175 0.070716
 384.2 0.070716
 384.225 0.070716
 384.25 0.070716
 384.275 0.070716
 384.3 0.070716
 384.325 0.070716
 384.35 0.070716
 384.375 0.070716
 384.4 0.070716
 384.425 0.070716
 384.45 0.070716
 384.475 0.070716
 384.5 0.070716
 384.525 0.070716
 384.55 0.070716
 384.575 0.070716
 384.6 0.070716
 384.625 0.070716
 384.65 0.0707159
 384.675 0.0707159
 384.7 0.0707159
 384.725 0.0707159
 384.75 0.0707159
 384.775 0.0707159
 384.8 0.0707159
 384.825 0.0707159
 384.85 0.0707159
 384.875 0.0707159
 384.9 0.0707159
 384.925 0.0707159
 384.95 0.0707159
 384.975 0.0707159
 385 0.0707159
 385.025 0.0707159
 385.05 0.0707159
 385.075 0.0707159
 385.1 0.0707159
 385.125 0.0707159
 385.15 0.0707159
 385.175 0.0707159
 385.2 0.0707159
 385.225 0.0707159
 385.25 0.0707159
 385.275 0.0707159
 385.3 0.0707159
 385.325 0.0707159
 385.35 0.0707159
 385.375 0.0707158
 385.4 0.0707158
 385.425 0.0707158
 385.45 0.0707158
 385.475 0.0707158
 385.5 0.0707158
 385.525 0.0707158
 385.55 0.0707158
 385.575 0.0707158
 385.6 0.0707158
 385.625 0.0707158
 385.65 0.0707158
 385.675 0.0707158
 385.7 0.0707158
 385.725 0.0707158
 385.75 0.0707158
 385.775 0.0707158
 385.8 0.0707158
 385.825 0.0707158
 385.85 0.0707158
 385.875 0.0707158
 385.9 0.0707158
 385.925 0.0707158
 385.95 0.0707158
 385.975 0.0707158
 386 0.0707158
 386.025 0.0707158
 386.05 0.0707158
 386.075 0.0707158
 386.1 0.0707158
 386.125 0.0707157
 386.15 0.0707157
 386.175 0.0707157
 386.2 0.0707157
 386.225 0.0707157
 386.25 0.0707157
 386.275 0.0707157
 386.3 0.0707157
 386.325 0.0707157
 386.35 0.0707157
 386.375 0.0707157
 386.4 0.0707157
 386.425 0.0707157
 386.45 0.0707157
 386.475 0.0707157
 386.5 0.0707157
 386.525 0.0707157
 386.55 0.0707157
 386.575 0.0707157
 386.6 0.0707157
 386.625 0.0707157
 386.65 0.0707157
 386.675 0.0707157
 386.7 0.0707157
 386.725 0.0707157
 386.75 0.0707157
 386.775 0.0707157
 386.8 0.0707157
 386.825 0.0707157
 386.85 0.0707157
 386.875 0.0707156
 386.9 0.0707156
 386.925 0.0707156
 386.95 0.0707156
 386.975 0.0707156
 387 0.0707156
 387.025 0.0707156
 387.05 0.0707156
 387.075 0.0707156
 387.1 0.0707156
 387.125 0.0707156
 387.15 0.0707156
 387.175 0.0707156
 387.2 0.0707156
 387.225 0.0707156
 387.25 0.0707156
 387.275 0.0707156
 387.3 0.0707156
 387.325 0.0707156
 387.35 0.0707156
 387.375 0.0707156
 387.4 0.0707156
 387.425 0.0707156
 387.45 0.0707156
 387.475 0.0707156
 387.5 0.0707156
 387.525 0.0707156
 387.55 0.0707156
 387.575 0.0707156
 387.6 0.0707156
 387.625 0.0707155
 387.65 0.0707155
 387.675 0.0707155
 387.7 0.0707155
 387.725 0.0707155
 387.75 0.0707155
 387.775 0.0707155
 387.8 0.0707155
 387.825 0.0707155
 387.85 0.0707155
 387.875 0.0707155
 387.9 0.0707155
 387.925 0.0707155
 387.95 0.0707155
 387.975 0.0707155
 388 0.0707155
 388.025 0.0707155
 388.05 0.0707155
 388.075 0.0707155
 388.1 0.0707155
 388.125 0.0707155
 388.15 0.0707155
 388.175 0.0707155
 388.2 0.0707155
 388.225 0.0707155
 388.25 0.0707155
 388.275 0.0707155
 388.3 0.0707155
 388.325 0.0707155
 388.35 0.0707155
 388.375 0.0707154
 388.4 0.0707154
 388.425 0.0707154
 388.45 0.0707154
 388.475 0.0707154
 388.5 0.0707154
 388.525 0.0707154
 388.55 0.0707154
 388.575 0.0707154
 388.6 0.0707154
 388.625 0.0707154
 388.65 0.0707154
 388.675 0.0707154
 388.7 0.0707154
 388.725 0.0707154
 388.75 0.0707154
 388.775 0.0707154
 388.8 0.0707154
 388.825 0.0707154
 388.85 0.0707154
 388.875 0.0707154
 388.9 0.0707154
 388.925 0.0707154
 388.95 0.0707154
 388.975 0.0707154
 389 0.0707154
 389.025 0.0707154
 389.05 0.0707154
 389.075 0.0707154
 389.1 0.0707154
 389.125 0.0707153
 389.15 0.0707153
 389.175 0.0707153
 389.2 0.0707153
 389.225 0.0707153
 389.25 0.0707153
 389.275 0.0707153
 389.3 0.0707153
 389.325 0.0707153
 389.35 0.0707153
 389.375 0.0707153
 389.4 0.0707153
 389.425 0.0707153
 389.45 0.0707153
 389.475 0.0707153
 389.5 0.0707153
 389.525 0.0707153
 389.55 0.0707153
 389.575 0.0707153
 389.6 0.0707153
 389.625 0.0707153
 389.65 0.0707153
 389.675 0.0707153
 389.7 0.0707153
 389.725 0.0707153
 389.75 0.0707153
 389.775 0.0707153
 389.8 0.0707153
 389.825 0.0707153
 389.85 0.0707153
 389.875 0.0707152
 389.9 0.0707152
 389.925 0.0707152
 389.95 0.0707152
 389.975 0.0707152
 390 0.0707152
 390.025 0.0707152
 390.05 0.0707152
 390.075 0.0707152
 390.1 0.0707152
 390.125 0.0707152
 390.15 0.0707152
 390.175 0.0707152
 390.2 0.0707152
 390.225 0.0707152
 390.25 0.0707152
 390.275 0.0707152
 390.3 0.0707152
 390.325 0.0707152
 390.35 0.0707152
 390.375 0.0707152
 390.4 0.0707152
 390.425 0.0707152
 390.45 0.0707152
 390.475 0.0707152
 390.5 0.0707152
 390.525 0.0707152
 390.55 0.0707152
 390.575 0.0707152
 390.6 0.0707152
 390.625 0.0707152
 390.65 0.0707151
 390.675 0.0707151
 390.7 0.0707151
 390.725 0.0707151
 390.75 0.0707151
 390.775 0.0707151
 390.8 0.0707151
 390.825 0.0707151
 390.85 0.0707151
 390.875 0.0707151
 390.9 0.0707151
 390.925 0.0707151
 390.95 0.0707151
 390.975 0.0707151
 391 0.0707151
 391.025 0.0707151
 391.05 0.0707151
 391.075 0.0707151
 391.1 0.0707151
 391.125 0.0707151
 391.15 0.0707151
 391.175 0.0707151
 391.2 0.0707151
 391.225 0.0707151
 391.25 0.0707151
 391.275 0.0707151
 391.3 0.0707151
 391.325 0.0707151
 391.35 0.0707151
 391.375 0.0707151
 391.4 0.070715
 391.425 0.070715
 391.45 0.070715
 391.475 0.070715
 391.5 0.070715
 391.525 0.070715
 391.55 0.070715
 391.575 0.070715
 391.6 0.070715
 391.625 0.070715
 391.65 0.070715
 391.675 0.070715
 391.7 0.070715
 391.725 0.070715
 391.75 0.070715
 391.775 0.070715
 391.8 0.070715
 391.825 0.070715
 391.85 0.070715
 391.875 0.070715
 391.9 0.070715
 391.925 0.070715
 391.95 0.070715
 391.975 0.070715
 392 0.070715
 392.025 0.070715
 392.05 0.070715
 392.075 0.070715
 392.1 0.070715
 392.125 0.070715
 392.15 0.0707149
 392.175 0.0707149
 392.2 0.0707149
 392.225 0.0707149
 392.25 0.0707149
 392.275 0.0707149
 392.3 0.0707149
 392.325 0.0707149
 392.35 0.0707149
 392.375 0.0707149
 392.4 0.0707149
 392.425 0.0707149
 392.45 0.0707149
 392.475 0.0707149
 392.5 0.0707149
 392.525 0.0707149
 392.55 0.0707149
 392.575 0.0707149
 392.6 0.0707149
 392.625 0.0707149
 392.65 0.0707149
 392.675 0.0707149
 392.7 0.0707149
 392.725 0.0707149
 392.75 0.0707149
 392.775 0.0707149
 392.8 0.0707149
 392.825 0.0707149
 392.85 0.0707149
 392.875 0.0707149
 392.9 0.0707149
 392.925 0.0707148
 392.95 0.0707148
 392.975 0.0707148
 393 0.0707148
 393.025 0.0707148
 393.05 0.0707148
 393.075 0.0707148
 393.1 0.0707148
 393.125 0.0707148
 393.15 0.0707148
 393.175 0.0707148
 393.2 0.0707148
 393.225 0.0707148
 393.25 0.0707148
 393.275 0.0707148
 393.3 0.0707148
 393.325 0.0707148
 393.35 0.0707148
 393.375 0.0707148
 393.4 0.0707148
 393.425 0.0707148
 393.45 0.0707148
 393.475 0.0707148
 393.5 0.0707148
 393.525 0.0707148
 393.55 0.0707148
 393.575 0.0707148
 393.6 0.0707148
 393.625 0.0707148
 393.65 0.0707148
 393.675 0.0707147
 393.7 0.0707147
 393.725 0.0707147
 393.75 0.0707147
 393.775 0.0707147
 393.8 0.0707147
 393.825 0.0707147
 393.85 0.0707147
 393.875 0.0707147
 393.9 0.0707147
 393.925 0.0707147
 393.95 0.0707147
 393.975 0.0707147
 394 0.0707147
 394.025 0.0707147
 394.05 0.0707147
 394.075 0.0707147
 394.1 0.0707147
 394.125 0.0707147
 394.15 0.0707147
 394.175 0.0707147
 394.2 0.0707147
 394.225 0.0707147
 394.25 0.0707147
 394.275 0.0707147
 394.3 0.0707147
 394.325 0.0707147
 394.35 0.0707147
 394.375 0.0707147
 394.4 0.0707147
 394.425 0.0707147
 394.45 0.0707146
 394.475 0.0707146
 394.5 0.0707146
 394.525 0.0707146
 394.55 0.0707146
 394.575 0.0707146
 394.6 0.0707146
 394.625 0.0707146
 394.65 0.0707146
 394.675 0.0707146
 394.7 0.0707146
 394.725 0.0707146
 394.75 0.0707146
 394.775 0.0707146
 394.8 0.0707146
 394.825 0.0707146
 394.85 0.0707146
 394.875 0.0707146
 394.9 0.0707146
 394.925 0.0707146
 394.95 0.0707146
 394.975 0.0707146
 395 0.0707146
 395.025 0.0707146
 395.05 0.0707146
 395.075 0.0707146
 395.1 0.0707146
 395.125 0.0707146
 395.15 0.0707146
 395.175 0.0707146
 395.2 0.0707146
 395.225 0.0707145
 395.25 0.0707145
 395.275 0.0707145
 395.3 0.0707145
 395.325 0.0707145
 395.35 0.0707145
 395.375 0.0707145
 395.4 0.0707145
 395.425 0.0707145
 395.45 0.0707145
 395.475 0.0707145
 395.5 0.0707145
 395.525 0.0707145
 395.55 0.0707145
 395.575 0.0707145
 395.6 0.0707145
 395.625 0.0707145
 395.65 0.0707145
 395.675 0.0707145
 395.7 0.0707145
 395.725 0.0707145
 395.75 0.0707145
 395.775 0.0707145
 395.8 0.0707145
 395.825 0.0707145
 395.85 0.0707145
 395.875 0.0707145
 395.9 0.0707145
 395.925 0.0707145
 395.95 0.0707145
 395.975 0.0707144
 396 0.0707144
 396.025 0.0707144
 396.05 0.0707144
 396.075 0.0707144
 396.1 0.0707144
 396.125 0.0707144
 396.15 0.0707144
 396.175 0.0707144
 396.2 0.0707144
 396.225 0.0707144
 396.25 0.0707144
 396.275 0.0707144
 396.3 0.0707144
 396.325 0.0707144
 396.35 0.0707144
 396.375 0.0707144
 396.4 0.0707144
 396.425 0.0707144
 396.45 0.0707144
 396.475 0.0707144
 396.5 0.0707144
 396.525 0.0707144
 396.55 0.0707144
 396.575 0.0707144
 396.6 0.0707144
 396.625 0.0707144
 396.65 0.0707144
 396.675 0.0707144
 396.7 0.0707144
 396.725 0.0707144
 396.75 0.0707143
 396.775 0.0707143
 396.8 0.0707143
 396.825 0.0707143
 396.85 0.0707143
 396.875 0.0707143
 396.9 0.0707143
 396.925 0.0707143
 396.95 0.0707143
 396.975 0.0707143
 397 0.0707143
 397.025 0.0707143
 397.05 0.0707143
 397.075 0.0707143
 397.1 0.0707143
 397.125 0.0707143
 397.15 0.0707143
 397.175 0.0707143
 397.2 0.0707143
 397.225 0.0707143
 397.25 0.0707143
 397.275 0.0707143
 397.3 0.0707143
 397.325 0.0707143
 397.35 0.0707143
 397.375 0.0707143
 397.4 0.0707143
 397.425 0.0707143
 397.45 0.0707143
 397.475 0.0707143
 397.5 0.0707143
 397.525 0.0707142
 397.55 0.0707142
 397.575 0.0707142
 397.6 0.0707142
 397.625 0.0707142
 397.65 0.0707142
 397.675 0.0707142
 397.7 0.0707142
 397.725 0.0707142
 397.75 0.0707142
 397.775 0.0707142
 397.8 0.0707142
 397.825 0.0707142
 397.85 0.0707142
 397.875 0.0707142
 397.9 0.0707142
 397.925 0.0707142
 397.95 0.0707142
 397.975 0.0707142
 398 0.0707142
 398.025 0.0707142
 398.05 0.0707142
 398.075 0.0707142
 398.1 0.0707142
 398.125 0.0707142
 398.15 0.0707142
 398.175 0.0707142
 398.2 0.0707142
 398.225 0.0707142
 398.25 0.0707142
 398.275 0.0707142
 398.3 0.0707141
 398.325 0.0707141
 398.35 0.0707141
 398.375 0.0707141
 398.4 0.0707141
 398.425 0.0707141
 398.45 0.0707141
 398.475 0.0707141
 398.5 0.0707141
 398.525 0.0707141
 398.55 0.0707141
 398.575 0.0707141
 398.6 0.0707141
 398.625 0.0707141
 398.65 0.0707141
 398.675 0.0707141
 398.7 0.0707141
 398.725 0.0707141
 398.75 0.0707141
 398.775 0.0707141
 398.8 0.0707141
 398.825 0.0707141
 398.85 0.0707141
 398.875 0.0707141
 398.9 0.0707141
 398.925 0.0707141
 398.95 0.0707141
 398.975 0.0707141
 399 0.0707141
 399.025 0.0707141
 399.05 0.0707141
 399.075 0.070714
 399.1 0.070714
 399.125 0.070714
 399.15 0.070714
 399.175 0.070714
 399.2 0.070714
 399.225 0.070714
 399.25 0.070714
 399.275 0.070714
 399.3 0.070714
 399.325 0.070714
 399.35 0.070714
 399.375 0.070714
 399.4 0.070714
 399.425 0.070714
 399.45 0.070714
 399.475 0.070714
 399.5 0.070714
 399.525 0.070714
 399.55 0.070714
 399.575 0.070714
 399.6 0.070714
 399.625 0.070714
 399.65 0.070714
 399.675 0.070714
 399.7 0.070714
 399.725 0.070714
 399.75 0.070714
 399.775 0.070714
 399.8 0.070714
 399.825 0.070714
 399.85 0.0707139
 399.875 0.0707139
 399.9 0.0707139
 399.925 0.0707139
 399.95 0.0707139
 399.975 0.0707139
 400 0.0707139
 400.025 0.0707139
 400.05 0.0707139
 400.075 0.0707139
 400.1 0.0707139
 400.125 0.0707139
 400.15 0.0707139
 400.175 0.0707139
 400.2 0.0707139
 400.225 0.0707139
 400.25 0.0707139
 400.275 0.0707139
 400.3 0.0707139
 400.325 0.0707139
 400.35 0.0707139
 400.375 0.0707139
 400.4 0.0707139
 400.425 0.0707139
 400.45 0.0707139
 400.475 0.0707139
 400.5 0.0707139
 400.525 0.0707139
 400.55 0.0707139
 400.575 0.0707139
 400.6 0.0707139
 400.625 0.0707139
 400.65 0.0707138
 400.675 0.0707138
 400.7 0.0707138
 400.725 0.0707138
 400.75 0.0707138
 400.775 0.0707138
 400.8 0.0707138
 400.825 0.0707138
 400.85 0.0707138
 400.875 0.0707138
 400.9 0.0707138
 400.925 0.0707138
 400.95 0.0707138
 400.975 0.0707138
 401 0.0707138
 401.025 0.0707138
 401.05 0.0707138
 401.075 0.0707138
 401.1 0.0707138
 401.125 0.0707138
 401.15 0.0707138
 401.175 0.0707138
 401.2 0.0707138
 401.225 0.0707138
 401.25 0.0707138
 401.275 0.0707138
 401.3 0.0707138
 401.325 0.0707138
 401.35 0.0707138
 401.375 0.0707138
 401.4 0.0707138
 401.425 0.0707137
 401.45 0.0707137
 401.475 0.0707137
 401.5 0.0707137
 401.525 0.0707137
 401.55 0.0707137
 401.575 0.0707137
 401.6 0.0707137
 401.625 0.0707137
 401.65 0.0707137
 401.675 0.0707137
 401.7 0.0707137
 401.725 0.0707137
 401.75 0.0707137
 401.775 0.0707137
 401.8 0.0707137
 401.825 0.0707137
 401.85 0.0707137
 401.875 0.0707137
 401.9 0.0707137
 401.925 0.0707137
 401.95 0.0707137
 401.975 0.0707137
 402 0.0707137
 402.025 0.0707137
 402.05 0.0707137
 402.075 0.0707137
 402.1 0.0707137
 402.125 0.0707137
 402.15 0.0707137
 402.175 0.0707137
 402.2 0.0707136
 402.225 0.0707136
 402.25 0.0707136
 402.275 0.0707136
 402.3 0.0707136
 402.325 0.0707136
 402.35 0.0707136
 402.375 0.0707136
 402.4 0.0707136
 402.425 0.0707136
 402.45 0.0707136
 402.475 0.0707136
 402.5 0.0707136
 402.525 0.0707136
 402.55 0.0707136
 402.575 0.0707136
 402.6 0.0707136
 402.625 0.0707136
 402.65 0.0707136
 402.675 0.0707136
 402.7 0.0707136
 402.725 0.0707136
 402.75 0.0707136
 402.775 0.0707136
 402.8 0.0707136
 402.825 0.0707136
 402.85 0.0707136
 402.875 0.0707136
 402.9 0.0707136
 402.925 0.0707136
 402.95 0.0707136
 402.975 0.0707136
 403 0.0707135
 403.025 0.0707135
 403.05 0.0707135
 403.075 0.0707135
 403.1 0.0707135
 403.125 0.0707135
 403.15 0.0707135
 403.175 0.0707135
 403.2 0.0707135
 403.225 0.0707135
 403.25 0.0707135
 403.275 0.0707135
 403.3 0.0707135
 403.325 0.0707135
 403.35 0.0707135
 403.375 0.0707135
 403.4 0.0707135
 403.425 0.0707135
 403.45 0.0707135
 403.475 0.0707135
 403.5 0.0707135
 403.525 0.0707135
 403.55 0.0707135
 403.575 0.0707135
 403.6 0.0707135
 403.625 0.0707135
 403.65 0.0707135
 403.675 0.0707135
 403.7 0.0707135
 403.725 0.0707135
 403.75 0.0707135
 403.775 0.0707135
 403.8 0.0707134
 403.825 0.0707134
 403.85 0.0707134
 403.875 0.0707134
 403.9 0.0707134
 403.925 0.0707134
 403.95 0.0707134
 403.975 0.0707134
 404 0.0707134
 404.025 0.0707134
 404.05 0.0707134
 404.075 0.0707134
 404.1 0.0707134
 404.125 0.0707134
 404.15 0.0707134
 404.175 0.0707134
 404.2 0.0707134
 404.225 0.0707134
 404.25 0.0707134
 404.275 0.0707134
 404.3 0.0707134
 404.325 0.0707134
 404.35 0.0707134
 404.375 0.0707134
 404.4 0.0707134
 404.425 0.0707134
 404.45 0.0707134
 404.475 0.0707134
 404.5 0.0707134
 404.525 0.0707134
 404.55 0.0707134
 404.575 0.0707133
 404.6 0.0707133
 404.625 0.0707133
 404.65 0.0707133
 404.675 0.0707133
 404.7 0.0707133
 404.725 0.0707133
 404.75 0.0707133
 404.775 0.0707133
 404.8 0.0707133
 404.825 0.0707133
 404.85 0.0707133
 404.875 0.0707133
 404.9 0.0707133
 404.925 0.0707133
 404.95 0.0707133
 404.975 0.0707133
 405 0.0707133
 405.025 0.0707133
 405.05 0.0707133
 405.075 0.0707133
 405.1 0.0707133
 405.125 0.0707133
 405.15 0.0707133
 405.175 0.0707133
 405.2 0.0707133
 405.225 0.0707133
 405.25 0.0707133
 405.275 0.0707133
 405.3 0.0707133
 405.325 0.0707133
 405.35 0.0707133
 405.375 0.0707132
 405.4 0.0707132
 405.425 0.0707132
 405.45 0.0707132
 405.475 0.0707132
 405.5 0.0707132
 405.525 0.0707132
 405.55 0.0707132
 405.575 0.0707132
 405.6 0.0707132
 405.625 0.0707132
 405.65 0.0707132
 405.675 0.0707132
 405.7 0.0707132
 405.725 0.0707132
 405.75 0.0707132
 405.775 0.0707132
 405.8 0.0707132
 405.825 0.0707132
 405.85 0.0707132
 405.875 0.0707132
 405.9 0.0707132
 405.925 0.0707132
 405.95 0.0707132
 405.975 0.0707132
 406 0.0707132
 406.025 0.0707132
 406.05 0.0707132
 406.075 0.0707132
 406.1 0.0707132
 406.125 0.0707132
 406.15 0.0707132
 406.175 0.0707131
 406.2 0.0707131
 406.225 0.0707131
 406.25 0.0707131
 406.275 0.0707131
 406.3 0.0707131
 406.325 0.0707131
 406.35 0.0707131
 406.375 0.0707131
 406.4 0.0707131
 406.425 0.0707131
 406.45 0.0707131
 406.475 0.0707131
 406.5 0.0707131
 406.525 0.0707131
 406.55 0.0707131
 406.575 0.0707131
 406.6 0.0707131
 406.625 0.0707131
 406.65 0.0707131
 406.675 0.0707131
 406.7 0.0707131
 406.725 0.0707131
 406.75 0.0707131
 406.775 0.0707131
 406.8 0.0707131
 406.825 0.0707131
 406.85 0.0707131
 406.875 0.0707131
 406.9 0.0707131
 406.925 0.0707131
 406.95 0.0707131
 406.975 0.070713
 407 0.070713
 407.025 0.070713
 407.05 0.070713
 407.075 0.070713
 407.1 0.070713
 407.125 0.070713
 407.15 0.070713
 407.175 0.070713
 407.2 0.070713
 407.225 0.070713
 407.25 0.070713
 407.275 0.070713
 407.3 0.070713
 407.325 0.070713
 407.35 0.070713
 407.375 0.070713
 407.4 0.070713
 407.425 0.070713
 407.45 0.070713
 407.475 0.070713
 407.5 0.070713
 407.525 0.070713
 407.55 0.070713
 407.575 0.070713
 407.6 0.070713
 407.625 0.070713
 407.65 0.070713
 407.675 0.070713
 407.7 0.070713
 407.725 0.070713
 407.75 0.070713
 407.775 0.0707129
 407.8 0.0707129
 407.825 0.0707129
 407.85 0.0707129
 407.875 0.0707129
 407.9 0.0707129
 407.925 0.0707129
 407.95 0.0707129
 407.975 0.0707129
 408 0.0707129
 408.025 0.0707129
 408.05 0.0707129
 408.075 0.0707129
 408.1 0.0707129
 408.125 0.0707129
 408.15 0.0707129
 408.175 0.0707129
 408.2 0.0707129
 408.225 0.0707129
 408.25 0.0707129
 408.275 0.0707129
 408.3 0.0707129
 408.325 0.0707129
 408.35 0.0707129
 408.375 0.0707129
 408.4 0.0707129
 408.425 0.0707129
 408.45 0.0707129
 408.475 0.0707129
 408.5 0.0707129
 408.525 0.0707129
 408.55 0.0707129
 408.575 0.0707128
 408.6 0.0707128
 408.625 0.0707128
 408.65 0.0707128
 408.675 0.0707128
 408.7 0.0707128
 408.725 0.0707128
 408.75 0.0707128
 408.775 0.0707128
 408.8 0.0707128
 408.825 0.0707128
 408.85 0.0707128
 408.875 0.0707128
 408.9 0.0707128
 408.925 0.0707128
 408.95 0.0707128
 408.975 0.0707128
 409 0.0707128
 409.025 0.0707128
 409.05 0.0707128
 409.075 0.0707128
 409.1 0.0707128
 409.125 0.0707128
 409.15 0.0707128
 409.175 0.0707128
 409.2 0.0707128
 409.225 0.0707128
 409.25 0.0707128
 409.275 0.0707128
 409.3 0.0707128
 409.325 0.0707128
 409.35 0.0707128
 409.375 0.0707127
 409.4 0.0707127
 409.425 0.0707127
 409.45 0.0707127
 409.475 0.0707127
 409.5 0.0707127
 409.525 0.0707127
 409.55 0.0707127
 409.575 0.0707127
 409.6 0.0707127
 409.625 0.0707127
 409.65 0.0707127
 409.675 0.0707127
 409.7 0.0707127
 409.725 0.0707127
 409.75 0.0707127
 409.775 0.0707127
 409.8 0.0707127
 409.825 0.0707127
 409.85 0.0707127
 409.875 0.0707127
 409.9 0.0707127
 409.925 0.0707127
 409.95 0.0707127
 409.975 0.0707127
 410 0.0707127
 410.025 0.0707127
 410.05 0.0707127
 410.075 0.0707127
 410.1 0.0707127
 410.125 0.0707127
 410.15 0.0707127
 410.175 0.0707127
 410.2 0.0707126
 410.225 0.0707126
 410.25 0.0707126
 410.275 0.0707126
 410.3 0.0707126
 410.325 0.0707126
 410.35 0.0707126
 410.375 0.0707126
 410.4 0.0707126
 410.425 0.0707126
 410.45 0.0707126
 410.475 0.0707126
 410.5 0.0707126
 410.525 0.0707126
 410.55 0.0707126
 410.575 0.0707126
 410.6 0.0707126
 410.625 0.0707126
 410.65 0.0707126
 410.675 0.0707126
 410.7 0.0707126
 410.725 0.0707126
 410.75 0.0707126
 410.775 0.0707126
 410.8 0.0707126
 410.825 0.0707126
 410.85 0.0707126
 410.875 0.0707126
 410.9 0.0707126
 410.925 0.0707126
 410.95 0.0707126
 410.975 0.0707126
 411 0.0707125
 411.025 0.0707125
 411.05 0.0707125
 411.075 0.0707125
 411.1 0.0707125
 411.125 0.0707125
 411.15 0.0707125
 411.175 0.0707125
 411.2 0.0707125
 411.225 0.0707125
 411.25 0.0707125
 411.275 0.0707125
 411.3 0.0707125
 411.325 0.0707125
 411.35 0.0707125
 411.375 0.0707125
 411.4 0.0707125
 411.425 0.0707125
 411.45 0.0707125
 411.475 0.0707125
 411.5 0.0707125
 411.525 0.0707125
 411.55 0.0707125
 411.575 0.0707125
 411.6 0.0707125
 411.625 0.0707125
 411.65 0.0707125
 411.675 0.0707125
 411.7 0.0707125
 411.725 0.0707125
 411.75 0.0707125
 411.775 0.0707125
 411.8 0.0707124
 411.825 0.0707124
 411.85 0.0707124
 411.875 0.0707124
 411.9 0.0707124
 411.925 0.0707124
 411.95 0.0707124
 411.975 0.0707124
 412 0.0707124
 412.025 0.0707124
 412.05 0.0707124
 412.075 0.0707124
 412.1 0.0707124
 412.125 0.0707124
 412.15 0.0707124
 412.175 0.0707124
 412.2 0.0707124
 412.225 0.0707124
 412.25 0.0707124
 412.275 0.0707124
 412.3 0.0707124
 412.325 0.0707124
 412.35 0.0707124
 412.375 0.0707124
 412.4 0.0707124
 412.425 0.0707124
 412.45 0.0707124
 412.475 0.0707124
 412.5 0.0707124
 412.525 0.0707124
 412.55 0.0707124
 412.575 0.0707124
 412.6 0.0707124
 412.625 0.0707123
 412.65 0.0707123
 412.675 0.0707123
 412.7 0.0707123
 412.725 0.0707123
 412.75 0.0707123
 412.775 0.0707123
 412.8 0.0707123
 412.825 0.0707123
 412.85 0.0707123
 412.875 0.0707123
 412.9 0.0707123
 412.925 0.0707123
 412.95 0.0707123
 412.975 0.0707123
 413 0.0707123
 413.025 0.0707123
 413.05 0.0707123
 413.075 0.0707123
 413.1 0.0707123
 413.125 0.0707123
 413.15 0.0707123
 413.175 0.0707123
 413.2 0.0707123
 413.225 0.0707123
 413.25 0.0707123
 413.275 0.0707123
 413.3 0.0707123
 413.325 0.0707123
 413.35 0.0707123
 413.375 0.0707123
 413.4 0.0707123
 413.425 0.0707123
 413.45 0.0707122
 413.475 0.0707122
 413.5 0.0707122
 413.525 0.0707122
 413.55 0.0707122
 413.575 0.0707122
 413.6 0.0707122
 413.625 0.0707122
 413.65 0.0707122
 413.675 0.0707122
 413.7 0.0707122
 413.725 0.0707122
 413.75 0.0707122
 413.775 0.0707122
 413.8 0.0707122
 413.825 0.0707122
 413.85 0.0707122
 413.875 0.0707122
 413.9 0.0707122
 413.925 0.0707122
 413.95 0.0707122
 413.975 0.0707122
 414 0.0707122
 414.025 0.0707122
 414.05 0.0707122
 414.075 0.0707122
 414.1 0.0707122
 414.125 0.0707122
 414.15 0.0707122
 414.175 0.0707122
 414.2 0.0707122
 414.225 0.0707122
 414.25 0.0707122
 414.275 0.0707121
 414.3 0.0707121
 414.325 0.0707121
 414.35 0.0707121
 414.375 0.0707121
 414.4 0.0707121
 414.425 0.0707121
 414.45 0.0707121
 414.475 0.0707121
 414.5 0.0707121
 414.525 0.0707121
 414.55 0.0707121
 414.575 0.0707121
 414.6 0.0707121
 414.625 0.0707121
 414.65 0.0707121
 414.675 0.0707121
 414.7 0.0707121
 414.725 0.0707121
 414.75 0.0707121
 414.775 0.0707121
 414.8 0.0707121
 414.825 0.0707121
 414.85 0.0707121
 414.875 0.0707121
 414.9 0.0707121
 414.925 0.0707121
 414.95 0.0707121
 414.975 0.0707121
 415 0.0707121
 415.025 0.0707121
 415.05 0.0707121
 415.075 0.070712
 415.1 0.070712
 415.125 0.070712
 415.15 0.070712
 415.175 0.070712
 415.2 0.070712
 415.225 0.070712
 415.25 0.070712
 415.275 0.070712
 415.3 0.070712
 415.325 0.070712
 415.35 0.070712
 415.375 0.070712
 415.4 0.070712
 415.425 0.070712
 415.45 0.070712
 415.475 0.070712
 415.5 0.070712
 415.525 0.070712
 415.55 0.070712
 415.575 0.070712
 415.6 0.070712
 415.625 0.070712
 415.65 0.070712
 415.675 0.070712
 415.7 0.070712
 415.725 0.070712
 415.75 0.070712
 415.775 0.070712
 415.8 0.070712
 415.825 0.070712
 415.85 0.070712
 415.875 0.070712
 415.9 0.0707119
 415.925 0.0707119
 415.95 0.0707119
 415.975 0.0707119
 416 0.0707119
 416.025 0.0707119
 416.05 0.0707119
 416.075 0.0707119
 416.1 0.0707119
 416.125 0.0707119
 416.15 0.0707119
 416.175 0.0707119
 416.2 0.0707119
 416.225 0.0707119
 416.25 0.0707119
 416.275 0.0707119
 416.3 0.0707119
 416.325 0.0707119
 416.35 0.0707119
 416.375 0.0707119
 416.4 0.0707119
 416.425 0.0707119
 416.45 0.0707119
 416.475 0.0707119
 416.5 0.0707119
 416.525 0.0707119
 416.55 0.0707119
 416.575 0.0707119
 416.6 0.0707119
 416.625 0.0707119
 416.65 0.0707119
 416.675 0.0707119
 416.7 0.0707119
 416.725 0.0707118
 416.75 0.0707118
 416.775 0.0707118
 416.8 0.0707118
 416.825 0.0707118
 416.85 0.0707118
 416.875 0.0707118
 416.9 0.0707118
 416.925 0.0707118
 416.95 0.0707118
 416.975 0.0707118
 417 0.0707118
 417.025 0.0707118
 417.05 0.0707118
 417.075 0.0707118
 417.1 0.0707118
 417.125 0.0707118
 417.15 0.0707118
 417.175 0.0707118
 417.2 0.0707118
 417.225 0.0707118
 417.25 0.0707118
 417.275 0.0707118
 417.3 0.0707118
 417.325 0.0707118
 417.35 0.0707118
 417.375 0.0707118
 417.4 0.0707118
 417.425 0.0707118
 417.45 0.0707118
 417.475 0.0707118
 417.5 0.0707118
 417.525 0.0707118
 417.55 0.0707117
 417.575 0.0707117
 417.6 0.0707117
 417.625 0.0707117
 417.65 0.0707117
 417.675 0.0707117
 417.7 0.0707117
 417.725 0.0707117
 417.75 0.0707117
 417.775 0.0707117
 417.8 0.0707117
 417.825 0.0707117
 417.85 0.0707117
 417.875 0.0707117
 417.9 0.0707117
 417.925 0.0707117
 417.95 0.0707117
 417.975 0.0707117
 418 0.0707117
 418.025 0.0707117
 418.05 0.0707117
 418.075 0.0707117
 418.1 0.0707117
 418.125 0.0707117
 418.15 0.0707117
 418.175 0.0707117
 418.2 0.0707117
 418.225 0.0707117
 418.25 0.0707117
 418.275 0.0707117
 418.3 0.0707117
 418.325 0.0707117
 418.35 0.0707117
 418.375 0.0707116
 418.4 0.0707116
 418.425 0.0707116
 418.45 0.0707116
 418.475 0.0707116
 418.5 0.0707116
 418.525 0.0707116
 418.55 0.0707116
 418.575 0.0707116
 418.6 0.0707116
 418.625 0.0707116
 418.65 0.0707116
 418.675 0.0707116
 418.7 0.0707116
 418.725 0.0707116
 418.75 0.0707116
 418.775 0.0707116
 418.8 0.0707116
 418.825 0.0707116
 418.85 0.0707116
 418.875 0.0707116
 418.9 0.0707116
 418.925 0.0707116
 418.95 0.0707116
 418.975 0.0707116
 419 0.0707116
 419.025 0.0707116
 419.05 0.0707116
 419.075 0.0707116
 419.1 0.0707116
 419.125 0.0707116
 419.15 0.0707116
 419.175 0.0707116
 419.2 0.0707116
 419.225 0.0707115
 419.25 0.0707115
 419.275 0.0707115
 419.3 0.0707115
 419.325 0.0707115
 419.35 0.0707115
 419.375 0.0707115
 419.4 0.0707115
 419.425 0.0707115
 419.45 0.0707115
 419.475 0.0707115
 419.5 0.0707115
 419.525 0.0707115
 419.55 0.0707115
 419.575 0.0707115
 419.6 0.0707115
 419.625 0.0707115
 419.65 0.0707115
 419.675 0.0707115
 419.7 0.0707115
 419.725 0.0707115
 419.75 0.0707115
 419.775 0.0707115
 419.8 0.0707115
 419.825 0.0707115
 419.85 0.0707115
 419.875 0.0707115
 419.9 0.0707115
 419.925 0.0707115
 419.95 0.0707115
 419.975 0.0707115
 420 0.0707115
 420.025 0.0707115
 420.05 0.0707114
 420.075 0.0707114
 420.1 0.0707114
 420.125 0.0707114
 420.15 0.0707114
 420.175 0.0707114
 420.2 0.0707114
 420.225 0.0707114
 420.25 0.0707114
 420.275 0.0707114
 420.3 0.0707114
 420.325 0.0707114
 420.35 0.0707114
 420.375 0.0707114
 420.4 0.0707114
 420.425 0.0707114
 420.45 0.0707114
 420.475 0.0707114
 420.5 0.0707114
 420.525 0.0707114
 420.55 0.0707114
 420.575 0.0707114
 420.6 0.0707114
 420.625 0.0707114
 420.65 0.0707114
 420.675 0.0707114
 420.7 0.0707114
 420.725 0.0707114
 420.75 0.0707114
 420.775 0.0707114
 420.8 0.0707114
 420.825 0.0707114
 420.85 0.0707114
 420.875 0.0707114
 420.9 0.0707113
 420.925 0.0707113
 420.95 0.0707113
 420.975 0.0707113
 421 0.0707113
 421.025 0.0707113
 421.05 0.0707113
 421.075 0.0707113
 421.1 0.0707113
 421.125 0.0707113
 421.15 0.0707113
 421.175 0.0707113
 421.2 0.0707113
 421.225 0.0707113
 421.25 0.0707113
 421.275 0.0707113
 421.3 0.0707113
 421.325 0.0707113
 421.35 0.0707113
 421.375 0.0707113
 421.4 0.0707113
 421.425 0.0707113
 421.45 0.0707113
 421.475 0.0707113
 421.5 0.0707113
 421.525 0.0707113
 421.55 0.0707113
 421.575 0.0707113
 421.6 0.0707113
 421.625 0.0707113
 421.65 0.0707113
 421.675 0.0707113
 421.7 0.0707113
 421.725 0.0707112
 421.75 0.0707112
 421.775 0.0707112
 421.8 0.0707112
 421.825 0.0707112
 421.85 0.0707112
 421.875 0.0707112
 421.9 0.0707112
 421.925 0.0707112
 421.95 0.0707112
 421.975 0.0707112
 422 0.0707112
 422.025 0.0707112
 422.05 0.0707112
 422.075 0.0707112
 422.1 0.0707112
 422.125 0.0707112
 422.15 0.0707112
 422.175 0.0707112
 422.2 0.0707112
 422.225 0.0707112
 422.25 0.0707112
 422.275 0.0707112
 422.3 0.0707112
 422.325 0.0707112
 422.35 0.0707112
 422.375 0.0707112
 422.4 0.0707112
 422.425 0.0707112
 422.45 0.0707112
 422.475 0.0707112
 422.5 0.0707112
 422.525 0.0707112
 422.55 0.0707112
 422.575 0.0707111
 422.6 0.0707111
 422.625 0.0707111
 422.65 0.0707111
 422.675 0.0707111
 422.7 0.0707111
 422.725 0.0707111
 422.75 0.0707111
 422.775 0.0707111
 422.8 0.0707111
 422.825 0.0707111
 422.85 0.0707111
 422.875 0.0707111
 422.9 0.0707111
 422.925 0.0707111
 422.95 0.0707111
 422.975 0.0707111
 423 0.0707111
 423.025 0.0707111
 423.05 0.0707111
 423.075 0.0707111
 423.1 0.0707111
 423.125 0.0707111
 423.15 0.0707111
 423.175 0.0707111
 423.2 0.0707111
 423.225 0.0707111
 423.25 0.0707111
 423.275 0.0707111
 423.3 0.0707111
 423.325 0.0707111
 423.35 0.0707111
 423.375 0.0707111
 423.4 0.0707111
 423.425 0.070711
 423.45 0.070711
 423.475 0.070711
 423.5 0.070711
 423.525 0.070711
 423.55 0.070711
 423.575 0.070711
 423.6 0.070711
 423.625 0.070711
 423.65 0.070711
 423.675 0.070711
 423.7 0.070711
 423.725 0.070711
 423.75 0.070711
 423.775 0.070711
 423.8 0.070711
 423.825 0.070711
 423.85 0.070711
 423.875 0.070711
 423.9 0.070711
 423.925 0.070711
 423.95 0.070711
 423.975 0.070711
 424 0.070711
 424.025 0.070711
 424.05 0.070711
 424.075 0.070711
 424.1 0.070711
 424.125 0.070711
 424.15 0.070711
 424.175 0.070711
 424.2 0.070711
 424.225 0.070711
 424.25 0.070711
 424.275 0.0707109
 424.3 0.0707109
 424.325 0.0707109
 424.35 0.0707109
 424.375 0.0707109
 424.4 0.0707109
 424.425 0.0707109
 424.45 0.0707109
 424.475 0.0707109
 424.5 0.0707109
 424.525 0.0707109
 424.55 0.0707109
 424.575 0.0707109
 424.6 0.0707109
 424.625 0.0707109
 424.65 0.0707109
 424.675 0.0707109
 424.7 0.0707109
 424.725 0.0707109
 424.75 0.0707109
 424.775 0.0707109
 424.8 0.0707109
 424.825 0.0707109
 424.85 0.0707109
 424.875 0.0707109
 424.9 0.0707109
 424.925 0.0707109
 424.95 0.0707109
 424.975 0.0707109
 425 0.0707109
 425.025 0.0707109
 425.05 0.0707109
 425.075 0.0707109
 425.1 0.0707108
 425.125 0.0707108
 425.15 0.0707108
 425.175 0.0707108
 425.2 0.0707108
 425.225 0.0707108
 425.25 0.0707108
 425.275 0.0707108
 425.3 0.0707108
 425.325 0.0707108
 425.35 0.0707108
 425.375 0.0707108
 425.4 0.0707108
 425.425 0.0707108
 425.45 0.0707108
 425.475 0.0707108
 425.5 0.0707108
 425.525 0.0707108
 425.55 0.0707108
 425.575 0.0707108
 425.6 0.0707108
 425.625 0.0707108
 425.65 0.0707108
 425.675 0.0707108
 425.7 0.0707108
 425.725 0.0707108
 425.75 0.0707108
 425.775 0.0707108
 425.8 0.0707108
 425.825 0.0707108
 425.85 0.0707108
 425.875 0.0707108
 425.9 0.0707108
 425.925 0.0707108
 425.95 0.0707108
 425.975 0.0707107
 426 0.0707107
 426.025 0.0707107
 426.05 0.0707107
 426.075 0.0707107
 426.1 0.0707107
 426.125 0.0707107
 426.15 0.0707107
 426.175 0.0707107
 426.2 0.0707107
 426.225 0.0707107
 426.25 0.0707107
 426.275 0.0707107
 426.3 0.0707107
 426.325 0.0707107
 426.35 0.0707107
 426.375 0.0707107
 426.4 0.0707107
 426.425 0.0707107
 426.45 0.0707107
 426.475 0.0707107
 426.5 0.0707107
 426.525 0.0707107
 426.55 0.0707107
 426.575 0.0707107
 426.6 0.0707107
 426.625 0.0707107
 426.65 0.0707107
 426.675 0.0707107
 426.7 0.0707107
 426.725 0.0707107
 426.75 0.0707107
 426.775 0.0707107
 426.8 0.0707107
 426.825 0.0707106
 426.85 0.0707106
 426.875 0.0707106
 426.9 0.0707106
 426.925 0.0707106
 426.95 0.0707106
 426.975 0.0707106
 427 0.0707106
 427.025 0.0707106
 427.05 0.0707106
 427.075 0.0707106
 427.1 0.0707106
 427.125 0.0707106
 427.15 0.0707106
 427.175 0.0707106
 427.2 0.0707106
 427.225 0.0707106
 427.25 0.0707106
 427.275 0.0707106
 427.3 0.0707106
 427.325 0.0707106
 427.35 0.0707106
 427.375 0.0707106
 427.4 0.0707106
 427.425 0.0707106
 427.45 0.0707106
 427.475 0.0707106
 427.5 0.0707106
 427.525 0.0707106
 427.55 0.0707106
 427.575 0.0707106
 427.6 0.0707106
 427.625 0.0707106
 427.65 0.0707106
 427.675 0.0707105
 427.7 0.0707105
 427.725 0.0707105
 427.75 0.0707105
 427.775 0.0707105
 427.8 0.0707105
 427.825 0.0707105
 427.85 0.0707105
 427.875 0.0707105
 427.9 0.0707105
 427.925 0.0707105
 427.95 0.0707105
 427.975 0.0707105
 428 0.0707105
 428.025 0.0707105
 428.05 0.0707105
 428.075 0.0707105
 428.1 0.0707105
 428.125 0.0707105
 428.15 0.0707105
 428.175 0.0707105
 428.2 0.0707105
 428.225 0.0707105
 428.25 0.0707105
 428.275 0.0707105
 428.3 0.0707105
 428.325 0.0707105
 428.35 0.0707105
 428.375 0.0707105
 428.4 0.0707105
 428.425 0.0707105
 428.45 0.0707105
 428.475 0.0707105
 428.5 0.0707105
 428.525 0.0707104
 428.55 0.0707104
 428.575 0.0707104
 428.6 0.0707104
 428.625 0.0707104
 428.65 0.0707104
 428.675 0.0707104
 428.7 0.0707104
 428.725 0.0707104
 428.75 0.0707104
 428.775 0.0707104
 428.8 0.0707104
 428.825 0.0707104
 428.85 0.0707104
 428.875 0.0707104
 428.9 0.0707104
 428.925 0.0707104
 428.95 0.0707104
 428.975 0.0707104
 429 0.0707104
 429.025 0.0707104
 429.05 0.0707104
 429.075 0.0707104
 429.1 0.0707104
 429.125 0.0707104
 429.15 0.0707104
 429.175 0.0707104
 429.2 0.0707104
 429.225 0.0707104
 429.25 0.0707104
 429.275 0.0707104
 429.3 0.0707104
 429.325 0.0707104
 429.35 0.0707104
 429.375 0.0707104
 429.4 0.0707103
 429.425 0.0707103
 429.45 0.0707103
 429.475 0.0707103
 429.5 0.0707103
 429.525 0.0707103
 429.55 0.0707103
 429.575 0.0707103
 429.6 0.0707103
 429.625 0.0707103
 429.65 0.0707103
 429.675 0.0707103
 429.7 0.0707103
 429.725 0.0707103
 429.75 0.0707103
 429.775 0.0707103
 429.8 0.0707103
 429.825 0.0707103
 429.85 0.0707103
 429.875 0.0707103
 429.9 0.0707103
 429.925 0.0707103
 429.95 0.0707103
 429.975 0.0707103
 430 0.0707103
 430.025 0.0707103
 430.05 0.0707103
 430.075 0.0707103
 430.1 0.0707103
 430.125 0.0707103
 430.15 0.0707103
 430.175 0.0707103
 430.2 0.0707103
 430.225 0.0707103
 430.25 0.0707103
 430.275 0.0707102
 430.3 0.0707102
 430.325 0.0707102
 430.35 0.0707102
 430.375 0.0707102
 430.4 0.0707102
 430.425 0.0707102
 430.45 0.0707102
 430.475 0.0707102
 430.5 0.0707102
 430.525 0.0707102
 430.55 0.0707102
 430.575 0.0707102
 430.6 0.0707102
 430.625 0.0707102
 430.65 0.0707102
 430.675 0.0707102
 430.7 0.0707102
 430.725 0.0707102
 430.75 0.0707102
 430.775 0.0707102
 430.8 0.0707102
 430.825 0.0707102
 430.85 0.0707102
 430.875 0.0707102
 430.9 0.0707102
 430.925 0.0707102
 430.95 0.0707102
 430.975 0.0707102
 431 0.0707102
 431.025 0.0707102
 431.05 0.0707102
 431.075 0.0707102
 431.1 0.0707102
 431.125 0.0707101
 431.15 0.0707101
 431.175 0.0707101
 431.2 0.0707101
 431.225 0.0707101
 431.25 0.0707101
 431.275 0.0707101
 431.3 0.0707101
 431.325 0.0707101
 431.35 0.0707101
 431.375 0.0707101
 431.4 0.0707101
 431.425 0.0707101
 431.45 0.0707101
 431.475 0.0707101
 431.5 0.0707101
 431.525 0.0707101
 431.55 0.0707101
 431.575 0.0707101
 431.6 0.0707101
 431.625 0.0707101
 431.65 0.0707101
 431.675 0.0707101
 431.7 0.0707101
 431.725 0.0707101
 431.75 0.0707101
 431.775 0.0707101
 431.8 0.0707101
 431.825 0.0707101
 431.85 0.0707101
 431.875 0.0707101
 431.9 0.0707101
 431.925 0.0707101
 431.95 0.0707101
 431.975 0.0707101
 432 0.07071
 432.025 0.07071
 432.05 0.07071
 432.075 0.07071
 432.1 0.07071
 432.125 0.07071
 432.15 0.07071
 432.175 0.07071
 432.2 0.07071
 432.225 0.07071
 432.25 0.07071
 432.275 0.07071
 432.3 0.07071
 432.325 0.07071
 432.35 0.07071
 432.375 0.07071
 432.4 0.07071
 432.425 0.07071
 432.45 0.07071
 432.475 0.07071
 432.5 0.07071
 432.525 0.07071
 432.55 0.07071
 432.575 0.07071
 432.6 0.07071
 432.625 0.07071
 432.65 0.07071
 432.675 0.07071
 432.7 0.07071
 432.725 0.07071
 432.75 0.07071
 432.775 0.07071
 432.8 0.07071
 432.825 0.07071
 432.85 0.07071
 432.875 0.0707099
 432.9 0.0707099
 432.925 0.0707099
 432.95 0.0707099
 432.975 0.0707099
 433 0.0707099
 433.025 0.0707099
 433.05 0.0707099
 433.075 0.0707099
 433.1 0.0707099
 433.125 0.0707099
 433.15 0.0707099
 433.175 0.0707099
 433.2 0.0707099
 433.225 0.0707099
 433.25 0.0707099
 433.275 0.0707099
 433.3 0.0707099
 433.325 0.0707099
 433.35 0.0707099
 433.375 0.0707099
 433.4 0.0707099
 433.425 0.0707099
 433.45 0.0707099
 433.475 0.0707099
 433.5 0.0707099
 433.525 0.0707099
 433.55 0.0707099
 433.575 0.0707099
 433.6 0.0707099
 433.625 0.0707099
 433.65 0.0707099
 433.675 0.0707099
 433.7 0.0707099
 433.725 0.0707099
 433.75 0.0707098
 433.775 0.0707098
 433.8 0.0707098
 433.825 0.0707098
 433.85 0.0707098
 433.875 0.0707098
 433.9 0.0707098
 433.925 0.0707098
 433.95 0.0707098
 433.975 0.0707098
 434 0.0707098
 434.025 0.0707098
 434.05 0.0707098
 434.075 0.0707098
 434.1 0.0707098
 434.125 0.0707098
 434.15 0.0707098
 434.175 0.0707098
 434.2 0.0707098
 434.225 0.0707098
 434.25 0.0707098
 434.275 0.0707098
 434.3 0.0707098
 434.325 0.0707098
 434.35 0.0707098
 434.375 0.0707098
 434.4 0.0707098
 434.425 0.0707098
 434.45 0.0707098
 434.475 0.0707098
 434.5 0.0707098
 434.525 0.0707098
 434.55 0.0707098
 434.575 0.0707098
 434.6 0.0707098
 434.625 0.0707097
 434.65 0.0707097
 434.675 0.0707097
 434.7 0.0707097
 434.725 0.0707097
 434.75 0.0707097
 434.775 0.0707097
 434.8 0.0707097
 434.825 0.0707097
 434.85 0.0707097
 434.875 0.0707097
 434.9 0.0707097
 434.925 0.0707097
 434.95 0.0707097
 434.975 0.0707097
 435 0.0707097
 435.025 0.0707097
 435.05 0.0707097
 435.075 0.0707097
 435.1 0.0707097
 435.125 0.0707097
 435.15 0.0707097
 435.175 0.0707097
 435.2 0.0707097
 435.225 0.0707097
 435.25 0.0707097
 435.275 0.0707097
 435.3 0.0707097
 435.325 0.0707097
 435.35 0.0707097
 435.375 0.0707097
 435.4 0.0707097
 435.425 0.0707097
 435.45 0.0707097
 435.475 0.0707097
 435.5 0.0707096
 435.525 0.0707096
 435.55 0.0707096
 435.575 0.0707096
 435.6 0.0707096
 435.625 0.0707096
 435.65 0.0707096
 435.675 0.0707096
 435.7 0.0707096
 435.725 0.0707096
 435.75 0.0707096
 435.775 0.0707096
 435.8 0.0707096
 435.825 0.0707096
 435.85 0.0707096
 435.875 0.0707096
 435.9 0.0707096
 435.925 0.0707096
 435.95 0.0707096
 435.975 0.0707096
 436 0.0707096
 436.025 0.0707096
 436.05 0.0707096
 436.075 0.0707096
 436.1 0.0707096
 436.125 0.0707096
 436.15 0.0707096
 436.175 0.0707096
 436.2 0.0707096
 436.225 0.0707096
 436.25 0.0707096
 436.275 0.0707096
 436.3 0.0707096
 436.325 0.0707096
 436.35 0.0707096
 436.375 0.0707095
 436.4 0.0707095
 436.425 0.0707095
 436.45 0.0707095
 436.475 0.0707095
 436.5 0.0707095
 436.525 0.0707095
 436.55 0.0707095
 436.575 0.0707095
 436.6 0.0707095
 436.625 0.0707095
 436.65 0.0707095
 436.675 0.0707095
 436.7 0.0707095
 436.725 0.0707095
 436.75 0.0707095
 436.775 0.0707095
 436.8 0.0707095
 436.825 0.0707095
 436.85 0.0707095
 436.875 0.0707095
 436.9 0.0707095
 436.925 0.0707095
 436.95 0.0707095
 436.975 0.0707095
 437 0.0707095
 437.025 0.0707095
 437.05 0.0707095
 437.075 0.0707095
 437.1 0.0707095
 437.125 0.0707095
 437.15 0.0707095
 437.175 0.0707095
 437.2 0.0707095
 437.225 0.0707095
 437.25 0.0707095
 437.275 0.0707094
 437.3 0.0707094
 437.325 0.0707094
 437.35 0.0707094
 437.375 0.0707094
 437.4 0.0707094
 437.425 0.0707094
 437.45 0.0707094
 437.475 0.0707094
 437.5 0.0707094
 437.525 0.0707094
 437.55 0.0707094
 437.575 0.0707094
 437.6 0.0707094
 437.625 0.0707094
 437.65 0.0707094
 437.675 0.0707094
 437.7 0.0707094
 437.725 0.0707094
 437.75 0.0707094
 437.775 0.0707094
 437.8 0.0707094
 437.825 0.0707094
 437.85 0.0707094
 437.875 0.0707094
 437.9 0.0707094
 437.925 0.0707094
 437.95 0.0707094
 437.975 0.0707094
 438 0.0707094
 438.025 0.0707094
 438.05 0.0707094
 438.075 0.0707094
 438.1 0.0707094
 438.125 0.0707094
 438.15 0.0707093
 438.175 0.0707093
 438.2 0.0707093
 438.225 0.0707093
 438.25 0.0707093
 438.275 0.0707093
 438.3 0.0707093
 438.325 0.0707093
 438.35 0.0707093
 438.375 0.0707093
 438.4 0.0707093
 438.425 0.0707093
 438.45 0.0707093
 438.475 0.0707093
 438.5 0.0707093
 438.525 0.0707093
 438.55 0.0707093
 438.575 0.0707093
 438.6 0.0707093
 438.625 0.0707093
 438.65 0.0707093
 438.675 0.0707093
 438.7 0.0707093
 438.725 0.0707093
 438.75 0.0707093
 438.775 0.0707093
 438.8 0.0707093
 438.825 0.0707093
 438.85 0.0707093
 438.875 0.0707093
 438.9 0.0707093
 438.925 0.0707093
 438.95 0.0707093
 438.975 0.0707093
 439 0.0707093
 439.025 0.0707093
 439.05 0.0707092
 439.075 0.0707092
 439.1 0.0707092
 439.125 0.0707092
 439.15 0.0707092
 439.175 0.0707092
 439.2 0.0707092
 439.225 0.0707092
 439.25 0.0707092
 439.275 0.0707092
 439.3 0.0707092
 439.325 0.0707092
 439.35 0.0707092
 439.375 0.0707092
 439.4 0.0707092
 439.425 0.0707092
 439.45 0.0707092
 439.475 0.0707092
 439.5 0.0707092
 439.525 0.0707092
 439.55 0.0707092
 439.575 0.0707092
 439.6 0.0707092
 439.625 0.0707092
 439.65 0.0707092
 439.675 0.0707092
 439.7 0.0707092
 439.725 0.0707092
 439.75 0.0707092
 439.775 0.0707092
 439.8 0.0707092
 439.825 0.0707092
 439.85 0.0707092
 439.875 0.0707092
 439.9 0.0707092
 439.925 0.0707092
 439.95 0.0707091
 439.975 0.0707091
 440 0.0707091
 440.025 0.0707091
 440.05 0.0707091
 440.075 0.0707091
 440.1 0.0707091
 440.125 0.0707091
 440.15 0.0707091
 440.175 0.0707091
 440.2 0.0707091
 440.225 0.0707091
 440.25 0.0707091
 440.275 0.0707091
 440.3 0.0707091
 440.325 0.0707091
 440.35 0.0707091
 440.375 0.0707091
 440.4 0.0707091
 440.425 0.0707091
 440.45 0.0707091
 440.475 0.0707091
 440.5 0.0707091
 440.525 0.0707091
 440.55 0.0707091
 440.575 0.0707091
 440.6 0.0707091
 440.625 0.0707091
 440.65 0.0707091
 440.675 0.0707091
 440.7 0.0707091
 440.725 0.0707091
 440.75 0.0707091
 440.775 0.0707091
 440.8 0.0707091
 440.825 0.070709
 440.85 0.070709
 440.875 0.070709
 440.9 0.070709
 440.925 0.070709
 440.95 0.070709
 440.975 0.070709
 441 0.070709
 441.025 0.070709
 441.05 0.070709
 441.075 0.070709
 441.1 0.070709
 441.125 0.070709
 441.15 0.070709
 441.175 0.070709
 441.2 0.070709
 441.225 0.070709
 441.25 0.070709
 441.275 0.070709
 441.3 0.070709
 441.325 0.070709
 441.35 0.070709
 441.375 0.070709
 441.4 0.070709
 441.425 0.070709
 441.45 0.070709
 441.475 0.070709
 441.5 0.070709
 441.525 0.070709
 441.55 0.070709
 441.575 0.070709
 441.6 0.070709
 441.625 0.070709
 441.65 0.070709
 441.675 0.070709
 441.7 0.070709
 441.725 0.0707089
 441.75 0.0707089
 441.775 0.0707089
 441.8 0.0707089
 441.825 0.0707089
 441.85 0.0707089
 441.875 0.0707089
 441.9 0.0707089
 441.925 0.0707089
 441.95 0.0707089
 441.975 0.0707089
 442 0.0707089
 442.025 0.0707089
 442.05 0.0707089
 442.075 0.0707089
 442.1 0.0707089
 442.125 0.0707089
 442.15 0.0707089
 442.175 0.0707089
 442.2 0.0707089
 442.225 0.0707089
 442.25 0.0707089
 442.275 0.0707089
 442.3 0.0707089
 442.325 0.0707089
 442.35 0.0707089
 442.375 0.0707089
 442.4 0.0707089
 442.425 0.0707089
 442.45 0.0707089
 442.475 0.0707089
 442.5 0.0707089
 442.525 0.0707089
 442.55 0.0707089
 442.575 0.0707089
 442.6 0.0707089
 442.625 0.0707089
 442.65 0.0707088
 442.675 0.0707088
 442.7 0.0707088
 442.725 0.0707088
 442.75 0.0707088
 442.775 0.0707088
 442.8 0.0707088
 442.825 0.0707088
 442.85 0.0707088
 442.875 0.0707088
 442.9 0.0707088
 442.925 0.0707088
 442.95 0.0707088
 442.975 0.0707088
 443 0.0707088
 443.025 0.0707088
 443.05 0.0707088
 443.075 0.0707088
 443.1 0.0707088
 443.125 0.0707088
 443.15 0.0707088
 443.175 0.0707088
 443.2 0.0707088
 443.225 0.0707088
 443.25 0.0707088
 443.275 0.0707088
 443.3 0.0707088
 443.325 0.0707088
 443.35 0.0707088
 443.375 0.0707088
 443.4 0.0707088
 443.425 0.0707088
 443.45 0.0707088
 443.475 0.0707088
 443.5 0.0707088
 443.525 0.0707088
 443.55 0.0707087
 443.575 0.0707087
 443.6 0.0707087
 443.625 0.0707087
 443.65 0.0707087
 443.675 0.0707087
 443.7 0.0707087
 443.725 0.0707087
 443.75 0.0707087
 443.775 0.0707087
 443.8 0.0707087
 443.825 0.0707087
 443.85 0.0707087
 443.875 0.0707087
 443.9 0.0707087
 443.925 0.0707087
 443.95 0.0707087
 443.975 0.0707087
 444 0.0707087
 444.025 0.0707087
 444.05 0.0707087
 444.075 0.0707087
 444.1 0.0707087
 444.125 0.0707087
 444.15 0.0707087
 444.175 0.0707087
 444.2 0.0707087
 444.225 0.0707087
 444.25 0.0707087
 444.275 0.0707087
 444.3 0.0707087
 444.325 0.0707087
 444.35 0.0707087
 444.375 0.0707087
 444.4 0.0707087
 444.425 0.0707087
 444.45 0.0707086
 444.475 0.0707086
 444.5 0.0707086
 444.525 0.0707086
 444.55 0.0707086
 444.575 0.0707086
 444.6 0.0707086
 444.625 0.0707086
 444.65 0.0707086
 444.675 0.0707086
 444.7 0.0707086
 444.725 0.0707086
 444.75 0.0707086
 444.775 0.0707086
 444.8 0.0707086
 444.825 0.0707086
 444.85 0.0707086
 444.875 0.0707086
 444.9 0.0707086
 444.925 0.0707086
 444.95 0.0707086
 444.975 0.0707086
 445 0.0707086
 445.025 0.0707086
 445.05 0.0707086
 445.075 0.0707086
 445.1 0.0707086
 445.125 0.0707086
 445.15 0.0707086
 445.175 0.0707086
 445.2 0.0707086
 445.225 0.0707086
 445.25 0.0707086
 445.275 0.0707086
 445.3 0.0707086
 445.325 0.0707086
 445.35 0.0707085
 445.375 0.0707085
 445.4 0.0707085
 445.425 0.0707085
 445.45 0.0707085
 445.475 0.0707085
 445.5 0.0707085
 445.525 0.0707085
 445.55 0.0707085
 445.575 0.0707085
 445.6 0.0707085
 445.625 0.0707085
 445.65 0.0707085
 445.675 0.0707085
 445.7 0.0707085
 445.725 0.0707085
 445.75 0.0707085
 445.775 0.0707085
 445.8 0.0707085
 445.825 0.0707085
 445.85 0.0707085
 445.875 0.0707085
 445.9 0.0707085
 445.925 0.0707085
 445.95 0.0707085
 445.975 0.0707085
 446 0.0707085
 446.025 0.0707085
 446.05 0.0707085
 446.075 0.0707085
 446.1 0.0707085
 446.125 0.0707085
 446.15 0.0707085
 446.175 0.0707085
 446.2 0.0707085
 446.225 0.0707085
 446.25 0.0707085
 446.275 0.0707084
 446.3 0.0707084
 446.325 0.0707084
 446.35 0.0707084
 446.375 0.0707084
 446.4 0.0707084
 446.425 0.0707084
 446.45 0.0707084
 446.475 0.0707084
 446.5 0.0707084
 446.525 0.0707084
 446.55 0.0707084
 446.575 0.0707084
 446.6 0.0707084
 446.625 0.0707084
 446.65 0.0707084
 446.675 0.0707084
 446.7 0.0707084
 446.725 0.0707084
 446.75 0.0707084
 446.775 0.0707084
 446.8 0.0707084
 446.825 0.0707084
 446.85 0.0707084
 446.875 0.0707084
 446.9 0.0707084
 446.925 0.0707084
 446.95 0.0707084
 446.975 0.0707084
 447 0.0707084
 447.025 0.0707084
 447.05 0.0707084
 447.075 0.0707084
 447.1 0.0707084
 447.125 0.0707084
 447.15 0.0707084
 447.175 0.0707084
 447.2 0.0707083
 447.225 0.0707083
 447.25 0.0707083
 447.275 0.0707083
 447.3 0.0707083
 447.325 0.0707083
 447.35 0.0707083
 447.375 0.0707083
 447.4 0.0707083
 447.425 0.0707083
 447.45 0.0707083
 447.475 0.0707083
 447.5 0.0707083
 447.525 0.0707083
 447.55 0.0707083
 447.575 0.0707083
 447.6 0.0707083
 447.625 0.0707083
 447.65 0.0707083
 447.675 0.0707083
 447.7 0.0707083
 447.725 0.0707083
 447.75 0.0707083
 447.775 0.0707083
 447.8 0.0707083
 447.825 0.0707083
 447.85 0.0707083
 447.875 0.0707083
 447.9 0.0707083
 447.925 0.0707083
 447.95 0.0707083
 447.975 0.0707083
 448 0.0707083
 448.025 0.0707083
 448.05 0.0707083
 448.075 0.0707083
 448.1 0.0707082
 448.125 0.0707082
 448.15 0.0707082
 448.175 0.0707082
 448.2 0.0707082
 448.225 0.0707082
 448.25 0.0707082
 448.275 0.0707082
 448.3 0.0707082
 448.325 0.0707082
 448.35 0.0707082
 448.375 0.0707082
 448.4 0.0707082
 448.425 0.0707082
 448.45 0.0707082
 448.475 0.0707082
 448.5 0.0707082
 448.525 0.0707082
 448.55 0.0707082
 448.575 0.0707082
 448.6 0.0707082
 448.625 0.0707082
 448.65 0.0707082
 448.675 0.0707082
 448.7 0.0707082
 448.725 0.0707082
 448.75 0.0707082
 448.775 0.0707082
 448.8 0.0707082
 448.825 0.0707082
 448.85 0.0707082
 448.875 0.0707082
 448.9 0.0707082
 448.925 0.0707082
 448.95 0.0707082
 448.975 0.0707082
 449 0.0707082
 449.025 0.0707081
 449.05 0.0707081
 449.075 0.0707081
 449.1 0.0707081
 449.125 0.0707081
 449.15 0.0707081
 449.175 0.0707081
 449.2 0.0707081
 449.225 0.0707081
 449.25 0.0707081
 449.275 0.0707081
 449.3 0.0707081
 449.325 0.0707081
 449.35 0.0707081
 449.375 0.0707081
 449.4 0.0707081
 449.425 0.0707081
 449.45 0.0707081
 449.475 0.0707081
 449.5 0.0707081
 449.525 0.0707081
 449.55 0.0707081
 449.575 0.0707081
 449.6 0.0707081
 449.625 0.0707081
 449.65 0.0707081
 449.675 0.0707081
 449.7 0.0707081
 449.725 0.0707081
 449.75 0.0707081
 449.775 0.0707081
 449.8 0.0707081
 449.825 0.0707081
 449.85 0.0707081
 449.875 0.0707081
 449.9 0.0707081
 449.925 0.0707081
 449.95 0.070708
 449.975 0.070708
 450 0.070708
 450.025 0.070708
 450.05 0.070708
 450.075 0.070708
 450.1 0.070708
 450.125 0.070708
 450.15 0.070708
 450.175 0.070708
 450.2 0.070708
 450.225 0.070708
 450.25 0.070708
 450.275 0.070708
 450.3 0.070708
 450.325 0.070708
 450.35 0.070708
 450.375 0.070708
 450.4 0.070708
 450.425 0.070708
 450.45 0.070708
 450.475 0.070708
 450.5 0.070708
 450.525 0.070708
 450.55 0.070708
 450.575 0.070708
 450.6 0.070708
 450.625 0.070708
 450.65 0.070708
 450.675 0.070708
 450.7 0.070708
 450.725 0.070708
 450.75 0.070708
 450.775 0.070708
 450.8 0.070708
 450.825 0.070708
 450.85 0.070708
 450.875 0.0707079
 450.9 0.0707079
 450.925 0.0707079
 450.95 0.0707079
 450.975 0.0707079
 451 0.0707079
 451.025 0.0707079
 451.05 0.0707079
 451.075 0.0707079
 451.1 0.0707079
 451.125 0.0707079
 451.15 0.0707079
 451.175 0.0707079
 451.2 0.0707079
 451.225 0.0707079
 451.25 0.0707079
 451.275 0.0707079
 451.3 0.0707079
 451.325 0.0707079
 451.35 0.0707079
 451.375 0.0707079
 451.4 0.0707079
 451.425 0.0707079
 451.45 0.0707079
 451.475 0.0707079
 451.5 0.0707079
 451.525 0.0707079
 451.55 0.0707079
 451.575 0.0707079
 451.6 0.0707079
 451.625 0.0707079
 451.65 0.0707079
 451.675 0.0707079
 451.7 0.0707079
 451.725 0.0707079
 451.75 0.0707079
 451.775 0.0707079
 451.8 0.0707078
 451.825 0.0707078
 451.85 0.0707078
 451.875 0.0707078
 451.9 0.0707078
 451.925 0.0707078
 451.95 0.0707078
 451.975 0.0707078
 452 0.0707078
 452.025 0.0707078
 452.05 0.0707078
 452.075 0.0707078
 452.1 0.0707078
 452.125 0.0707078
 452.15 0.0707078
 452.175 0.0707078
 452.2 0.0707078
 452.225 0.0707078
 452.25 0.0707078
 452.275 0.0707078
 452.3 0.0707078
 452.325 0.0707078
 452.35 0.0707078
 452.375 0.0707078
 452.4 0.0707078
 452.425 0.0707078
 452.45 0.0707078
 452.475 0.0707078
 452.5 0.0707078
 452.525 0.0707078
 452.55 0.0707078
 452.575 0.0707078
 452.6 0.0707078
 452.625 0.0707078
 452.65 0.0707078
 452.675 0.0707078
 452.7 0.0707078
 452.725 0.0707078
 452.75 0.0707077
 452.775 0.0707077
 452.8 0.0707077
 452.825 0.0707077
 452.85 0.0707077
 452.875 0.0707077
 452.9 0.0707077
 452.925 0.0707077
 452.95 0.0707077
 452.975 0.0707077
 453 0.0707077
 453.025 0.0707077
 453.05 0.0707077
 453.075 0.0707077
 453.1 0.0707077
 453.125 0.0707077
 453.15 0.0707077
 453.175 0.0707077
 453.2 0.0707077
 453.225 0.0707077
 453.25 0.0707077
 453.275 0.0707077
 453.3 0.0707077
 453.325 0.0707077
 453.35 0.0707077
 453.375 0.0707077
 453.4 0.0707077
 453.425 0.0707077
 453.45 0.0707077
 453.475 0.0707077
 453.5 0.0707077
 453.525 0.0707077
 453.55 0.0707077
 453.575 0.0707077
 453.6 0.0707077
 453.625 0.0707077
 453.65 0.0707077
 453.675 0.0707076
 453.7 0.0707076
 453.725 0.0707076
 453.75 0.0707076
 453.775 0.0707076
 453.8 0.0707076
 453.825 0.0707076
 453.85 0.0707076
 453.875 0.0707076
 453.9 0.0707076
 453.925 0.0707076
 453.95 0.0707076
 453.975 0.0707076
 454 0.0707076
 454.025 0.0707076
 454.05 0.0707076
 454.075 0.0707076
 454.1 0.0707076
 454.125 0.0707076
 454.15 0.0707076
 454.175 0.0707076
 454.2 0.0707076
 454.225 0.0707076
 454.25 0.0707076
 454.275 0.0707076
 454.3 0.0707076
 454.325 0.0707076
 454.35 0.0707076
 454.375 0.0707076
 454.4 0.0707076
 454.425 0.0707076
 454.45 0.0707076
 454.475 0.0707076
 454.5 0.0707076
 454.525 0.0707076
 454.55 0.0707076
 454.575 0.0707076
 454.6 0.0707076
 454.625 0.0707075
 454.65 0.0707075
 454.675 0.0707075
 454.7 0.0707075
 454.725 0.0707075
 454.75 0.0707075
 454.775 0.0707075
 454.8 0.0707075
 454.825 0.0707075
 454.85 0.0707075
 454.875 0.0707075
 454.9 0.0707075
 454.925 0.0707075
 454.95 0.0707075
 454.975 0.0707075
 455 0.0707075
 455.025 0.0707075
 455.05 0.0707075
 455.075 0.0707075
 455.1 0.0707075
 455.125 0.0707075
 455.15 0.0707075
 455.175 0.0707075
 455.2 0.0707075
 455.225 0.0707075
 455.25 0.0707075
 455.275 0.0707075
 455.3 0.0707075
 455.325 0.0707075
 455.35 0.0707075
 455.375 0.0707075
 455.4 0.0707075
 455.425 0.0707075
 455.45 0.0707075
 455.475 0.0707075
 455.5 0.0707075
 455.525 0.0707075
 455.55 0.0707075
 455.575 0.0707074
 455.6 0.0707074
 455.625 0.0707074
 455.65 0.0707074
 455.675 0.0707074
 455.7 0.0707074
 455.725 0.0707074
 455.75 0.0707074
 455.775 0.0707074
 455.8 0.0707074
 455.825 0.0707074
 455.85 0.0707074
 455.875 0.0707074
 455.9 0.0707074
 455.925 0.0707074
 455.95 0.0707074
 455.975 0.0707074
 456 0.0707074
 456.025 0.0707074
 456.05 0.0707074
 456.075 0.0707074
 456.1 0.0707074
 456.125 0.0707074
 456.15 0.0707074
 456.175 0.0707074
 456.2 0.0707074
 456.225 0.0707074
 456.25 0.0707074
 456.275 0.0707074
 456.3 0.0707074
 456.325 0.0707074
 456.35 0.0707074
 456.375 0.0707074
 456.4 0.0707074
 456.425 0.0707074
 456.45 0.0707074
 456.475 0.0707074
 456.5 0.0707073
 456.525 0.0707073
 456.55 0.0707073
 456.575 0.0707073
 456.6 0.0707073
 456.625 0.0707073
 456.65 0.0707073
 456.675 0.0707073
 456.7 0.0707073
 456.725 0.0707073
 456.75 0.0707073
 456.775 0.0707073
 456.8 0.0707073
 456.825 0.0707073
 456.85 0.0707073
 456.875 0.0707073
 456.9 0.0707073
 456.925 0.0707073
 456.95 0.0707073
 456.975 0.0707073
 457 0.0707073
 457.025 0.0707073
 457.05 0.0707073
 457.075 0.0707073
 457.1 0.0707073
 457.125 0.0707073
 457.15 0.0707073
 457.175 0.0707073
 457.2 0.0707073
 457.225 0.0707073
 457.25 0.0707073
 457.275 0.0707073
 457.3 0.0707073
 457.325 0.0707073
 457.35 0.0707073
 457.375 0.0707073
 457.4 0.0707073
 457.425 0.0707073
 457.45 0.0707073
 457.475 0.0707072
 457.5 0.0707072
 457.525 0.0707072
 457.55 0.0707072
 457.575 0.0707072
 457.6 0.0707072
 457.625 0.0707072
 457.65 0.0707072
 457.675 0.0707072
 457.7 0.0707072
 457.725 0.0707072
 457.75 0.0707072
 457.775 0.0707072
 457.8 0.0707072
 457.825 0.0707072
 457.85 0.0707072
 457.875 0.0707072
 457.9 0.0707072
 457.925 0.0707072
 457.95 0.0707072
 457.975 0.0707072
 458 0.0707072
 458.025 0.0707072
 458.05 0.0707072
 458.075 0.0707072
 458.1 0.0707072
 458.125 0.0707072
 458.15 0.0707072
 458.175 0.0707072
 458.2 0.0707072
 458.225 0.0707072
 458.25 0.0707072
 458.275 0.0707072
 458.3 0.0707072
 458.325 0.0707072
 458.35 0.0707072
 458.375 0.0707072
 458.4 0.0707071
 458.425 0.0707071
 458.45 0.0707071
 458.475 0.0707071
 458.5 0.0707071
 458.525 0.0707071
 458.55 0.0707071
 458.575 0.0707071
 458.6 0.0707071
 458.625 0.0707071
 458.65 0.0707071
 458.675 0.0707071
 458.7 0.0707071
 458.725 0.0707071
 458.75 0.0707071
 458.775 0.0707071
 458.8 0.0707071
 458.825 0.0707071
 458.85 0.0707071
 458.875 0.0707071
 458.9 0.0707071
 458.925 0.0707071
 458.95 0.0707071
 458.975 0.0707071
 459 0.0707071
 459.025 0.0707071
 459.05 0.0707071
 459.075 0.0707071
 459.1 0.0707071
 459.125 0.0707071
 459.15 0.0707071
 459.175 0.0707071
 459.2 0.0707071
 459.225 0.0707071
 459.25 0.0707071
 459.275 0.0707071
 459.3 0.0707071
 459.325 0.0707071
 459.35 0.070707
 459.375 0.070707
 459.4 0.070707
 459.425 0.070707
 459.45 0.070707
 459.475 0.070707
 459.5 0.070707
 459.525 0.070707
 459.55 0.070707
 459.575 0.070707
 459.6 0.070707
 459.625 0.070707
 459.65 0.070707
 459.675 0.070707
 459.7 0.070707
 459.725 0.070707
 459.75 0.070707
 459.775 0.070707
 459.8 0.070707
 459.825 0.070707
 459.85 0.070707
 459.875 0.070707
 459.9 0.070707
 459.925 0.070707
 459.95 0.070707
 459.975 0.070707
 460 0.070707
 460.025 0.070707
 460.05 0.070707
 460.075 0.070707
 460.1 0.070707
 460.125 0.070707
 460.15 0.070707
 460.175 0.070707
 460.2 0.070707
 460.225 0.070707
 460.25 0.070707
 460.275 0.070707
 460.3 0.070707
 460.325 0.0707069
 460.35 0.0707069
 460.375 0.0707069
 460.4 0.0707069
 460.425 0.0707069
 460.45 0.0707069
 460.475 0.0707069
 460.5 0.0707069
 460.525 0.0707069
 460.55 0.0707069
 460.575 0.0707069
 460.6 0.0707069
 460.625 0.0707069
 460.65 0.0707069
 460.675 0.0707069
 460.7 0.0707069
 460.725 0.0707069
 460.75 0.0707069
 460.775 0.0707069
 460.8 0.0707069
 460.825 0.0707069
 460.85 0.0707069
 460.875 0.0707069
 460.9 0.0707069
 460.925 0.0707069
 460.95 0.0707069
 460.975 0.0707069
 461 0.0707069
 461.025 0.0707069
 461.05 0.0707069
 461.075 0.0707069
 461.1 0.0707069
 461.125 0.0707069
 461.15 0.0707069
 461.175 0.0707069
 461.2 0.0707069
 461.225 0.0707069
 461.25 0.0707069
 461.275 0.0707068
 461.3 0.0707068
 461.325 0.0707068
 461.35 0.0707068
 461.375 0.0707068
 461.4 0.0707068
 461.425 0.0707068
 461.45 0.0707068
 461.475 0.0707068
 461.5 0.0707068
 461.525 0.0707068
 461.55 0.0707068
 461.575 0.0707068
 461.6 0.0707068
 461.625 0.0707068
 461.65 0.0707068
 461.675 0.0707068
 461.7 0.0707068
 461.725 0.0707068
 461.75 0.0707068
 461.775 0.0707068
 461.8 0.0707068
 461.825 0.0707068
 461.85 0.0707068
 461.875 0.0707068
 461.9 0.0707068
 461.925 0.0707068
 461.95 0.0707068
 461.975 0.0707068
 462 0.0707068
 462.025 0.0707068
 462.05 0.0707068
 462.075 0.0707068
 462.1 0.0707068
 462.125 0.0707068
 462.15 0.0707068
 462.175 0.0707068
 462.2 0.0707068
 462.225 0.0707068
 462.25 0.0707067
 462.275 0.0707067
 462.3 0.0707067
 462.325 0.0707067
 462.35 0.0707067
 462.375 0.0707067
 462.4 0.0707067
 462.425 0.0707067
 462.45 0.0707067
 462.475 0.0707067
 462.5 0.0707067
 462.525 0.0707067
 462.55 0.0707067
 462.575 0.0707067
 462.6 0.0707067
 462.625 0.0707067
 462.65 0.0707067
 462.675 0.0707067
 462.7 0.0707067
 462.725 0.0707067
 462.75 0.0707067
 462.775 0.0707067
 462.8 0.0707067
 462.825 0.0707067
 462.85 0.0707067
 462.875 0.0707067
 462.9 0.0707067
 462.925 0.0707067
 462.95 0.0707067
 462.975 0.0707067
 463 0.0707067
 463.025 0.0707067
 463.05 0.0707067
 463.075 0.0707067
 463.1 0.0707067
 463.125 0.0707067
 463.15 0.0707067
 463.175 0.0707067
 463.2 0.0707067
 463.225 0.0707066
 463.25 0.0707066
 463.275 0.0707066
 463.3 0.0707066
 463.325 0.0707066
 463.35 0.0707066
 463.375 0.0707066
 463.4 0.0707066
 463.425 0.0707066
 463.45 0.0707066
 463.475 0.0707066
 463.5 0.0707066
 463.525 0.0707066
 463.55 0.0707066
 463.575 0.0707066
 463.6 0.0707066
 463.625 0.0707066
 463.65 0.0707066
 463.675 0.0707066
 463.7 0.0707066
 463.725 0.0707066
 463.75 0.0707066
 463.775 0.0707066
 463.8 0.0707066
 463.825 0.0707066
 463.85 0.0707066
 463.875 0.0707066
 463.9 0.0707066
 463.925 0.0707066
 463.95 0.0707066
 463.975 0.0707066
 464 0.0707066
 464.025 0.0707066
 464.05 0.0707066
 464.075 0.0707066
 464.1 0.0707066
 464.125 0.0707066
 464.15 0.0707066
 464.175 0.0707066
 464.2 0.0707065
 464.225 0.0707065
 464.25 0.0707065
 464.275 0.0707065
 464.3 0.0707065
 464.325 0.0707065
 464.35 0.0707065
 464.375 0.0707065
 464.4 0.0707065
 464.425 0.0707065
 464.45 0.0707065
 464.475 0.0707065
 464.5 0.0707065
 464.525 0.0707065
 464.55 0.0707065
 464.575 0.0707065
 464.6 0.0707065
 464.625 0.0707065
 464.65 0.0707065
 464.675 0.0707065
 464.7 0.0707065
 464.725 0.0707065
 464.75 0.0707065
 464.775 0.0707065
 464.8 0.0707065
 464.825 0.0707065
 464.85 0.0707065
 464.875 0.0707065
 464.9 0.0707065
 464.925 0.0707065
 464.95 0.0707065
 464.975 0.0707065
 465 0.0707065
 465.025 0.0707065
 465.05 0.0707065
 465.075 0.0707065
 465.1 0.0707065
 465.125 0.0707065
 465.15 0.0707065
 465.175 0.0707064
 465.2 0.0707064
 465.225 0.0707064
 465.25 0.0707064
 465.275 0.0707064
 465.3 0.0707064
 465.325 0.0707064
 465.35 0.0707064
 465.375 0.0707064
 465.4 0.0707064
 465.425 0.0707064
 465.45 0.0707064
 465.475 0.0707064
 465.5 0.0707064
 465.525 0.0707064
 465.55 0.0707064
 465.575 0.0707064
 465.6 0.0707064
 465.625 0.0707064
 465.65 0.0707064
 465.675 0.0707064
 465.7 0.0707064
 465.725 0.0707064
 465.75 0.0707064
 465.775 0.0707064
 465.8 0.0707064
 465.825 0.0707064
 465.85 0.0707064
 465.875 0.0707064
 465.9 0.0707064
 465.925 0.0707064
 465.95 0.0707064
 465.975 0.0707064
 466 0.0707064
 466.025 0.0707064
 466.05 0.0707064
 466.075 0.0707064
 466.1 0.0707064
 466.125 0.0707064
 466.15 0.0707063
 466.175 0.0707063
 466.2 0.0707063
 466.225 0.0707063
 466.25 0.0707063
 466.275 0.0707063
 466.3 0.0707063
 466.325 0.0707063
 466.35 0.0707063
 466.375 0.0707063
 466.4 0.0707063
 466.425 0.0707063
 466.45 0.0707063
 466.475 0.0707063
 466.5 0.0707063
 466.525 0.0707063
 466.55 0.0707063
 466.575 0.0707063
 466.6 0.0707063
 466.625 0.0707063
 466.65 0.0707063
 466.675 0.0707063
 466.7 0.0707063
 466.725 0.0707063
 466.75 0.0707063
 466.775 0.0707063
 466.8 0.0707063
 466.825 0.0707063
 466.85 0.0707063
 466.875 0.0707063
 466.9 0.0707063
 466.925 0.0707063
 466.95 0.0707063
 466.975 0.0707063
 467 0.0707063
 467.025 0.0707063
 467.05 0.0707063
 467.075 0.0707063
 467.1 0.0707063
 467.125 0.0707062
 467.15 0.0707062
 467.175 0.0707062
 467.2 0.0707062
 467.225 0.0707062
 467.25 0.0707062
 467.275 0.0707062
 467.3 0.0707062
 467.325 0.0707062
 467.35 0.0707062
 467.375 0.0707062
 467.4 0.0707062
 467.425 0.0707062
 467.45 0.0707062
 467.475 0.0707062
 467.5 0.0707062
 467.525 0.0707062
 467.55 0.0707062
 467.575 0.0707062
 467.6 0.0707062
 467.625 0.0707062
 467.65 0.0707062
 467.675 0.0707062
 467.7 0.0707062
 467.725 0.0707062
 467.75 0.0707062
 467.775 0.0707062
 467.8 0.0707062
 467.825 0.0707062
 467.85 0.0707062
 467.875 0.0707062
 467.9 0.0707062
 467.925 0.0707062
 467.95 0.0707062
 467.975 0.0707062
 468 0.0707062
 468.025 0.0707062
 468.05 0.0707062
 468.075 0.0707062
 468.1 0.0707062
 468.125 0.0707061
 468.15 0.0707061
 468.175 0.0707061
 468.2 0.0707061
 468.225 0.0707061
 468.25 0.0707061
 468.275 0.0707061
 468.3 0.0707061
 468.325 0.0707061
 468.35 0.0707061
 468.375 0.0707061
 468.4 0.0707061
 468.425 0.0707061
 468.45 0.0707061
 468.475 0.0707061
 468.5 0.0707061
 468.525 0.0707061
 468.55 0.0707061
 468.575 0.0707061
 468.6 0.0707061
 468.625 0.0707061
 468.65 0.0707061
 468.675 0.0707061
 468.7 0.0707061
 468.725 0.0707061
 468.75 0.0707061
 468.775 0.0707061
 468.8 0.0707061
 468.825 0.0707061
 468.85 0.0707061
 468.875 0.0707061
 468.9 0.0707061
 468.925 0.0707061
 468.95 0.0707061
 468.975 0.0707061
 469 0.0707061
 469.025 0.0707061
 469.05 0.0707061
 469.075 0.0707061
 469.1 0.070706
 469.125 0.070706
 469.15 0.070706
 469.175 0.070706
 469.2 0.070706
 469.225 0.070706
 469.25 0.070706
 469.275 0.070706
 469.3 0.070706
 469.325 0.070706
 469.35 0.070706
 469.375 0.070706
 469.4 0.070706
 469.425 0.070706
 469.45 0.070706
 469.475 0.070706
 469.5 0.070706
 469.525 0.070706
 469.55 0.070706
 469.575 0.070706
 469.6 0.070706
 469.625 0.070706
 469.65 0.070706
 469.675 0.070706
 469.7 0.070706
 469.725 0.070706
 469.75 0.070706
 469.775 0.070706
 469.8 0.070706
 469.825 0.070706
 469.85 0.070706
 469.875 0.070706
 469.9 0.070706
 469.925 0.070706
 469.95 0.070706
 469.975 0.070706
 470 0.070706
 470.025 0.070706
 470.05 0.070706
 470.075 0.0707059
 470.1 0.0707059
 470.125 0.0707059
 470.15 0.0707059
 470.175 0.0707059
 470.2 0.0707059
 470.225 0.0707059
 470.25 0.0707059
 470.275 0.0707059
 470.3 0.0707059
 470.325 0.0707059
 470.35 0.0707059
 470.375 0.0707059
 470.4 0.0707059
 470.425 0.0707059
 470.45 0.0707059
 470.475 0.0707059
 470.5 0.0707059
 470.525 0.0707059
 470.55 0.0707059
 470.575 0.0707059
 470.6 0.0707059
 470.625 0.0707059
 470.65 0.0707059
 470.675 0.0707059
 470.7 0.0707059
 470.725 0.0707059
 470.75 0.0707059
 470.775 0.0707059
 470.8 0.0707059
 470.825 0.0707059
 470.85 0.0707059
 470.875 0.0707059
 470.9 0.0707059
 470.925 0.0707059
 470.95 0.0707059
 470.975 0.0707059
 471 0.0707059
 471.025 0.0707059
 471.05 0.0707059
 471.075 0.0707058
 471.1 0.0707058
 471.125 0.0707058
 471.15 0.0707058
 471.175 0.0707058
 471.2 0.0707058
 471.225 0.0707058
 471.25 0.0707058
 471.275 0.0707058
 471.3 0.0707058
 471.325 0.0707058
 471.35 0.0707058
 471.375 0.0707058
 471.4 0.0707058
 471.425 0.0707058
 471.45 0.0707058
 471.475 0.0707058
 471.5 0.0707058
 471.525 0.0707058
 471.55 0.0707058
 471.575 0.0707058
 471.6 0.0707058
 471.625 0.0707058
 471.65 0.0707058
 471.675 0.0707058
 471.7 0.0707058
 471.725 0.0707058
 471.75 0.0707058
 471.775 0.0707058
 471.8 0.0707058
 471.825 0.0707058
 471.85 0.0707058
 471.875 0.0707058
 471.9 0.0707058
 471.925 0.0707058
 471.95 0.0707058
 471.975 0.0707058
 472 0.0707058
 472.025 0.0707058
 472.05 0.0707058
 472.075 0.0707057
 472.1 0.0707057
 472.125 0.0707057
 472.15 0.0707057
 472.175 0.0707057
 472.2 0.0707057
 472.225 0.0707057
 472.25 0.0707057
 472.275 0.0707057
 472.3 0.0707057
 472.325 0.0707057
 472.35 0.0707057
 472.375 0.0707057
 472.4 0.0707057
 472.425 0.0707057
 472.45 0.0707057
 472.475 0.0707057
 472.5 0.0707057
 472.525 0.0707057
 472.55 0.0707057
 472.575 0.0707057
 472.6 0.0707057
 472.625 0.0707057
 472.65 0.0707057
 472.675 0.0707057
 472.7 0.0707057
 472.725 0.0707057
 472.75 0.0707057
 472.775 0.0707057
 472.8 0.0707057
 472.825 0.0707057
 472.85 0.0707057
 472.875 0.0707057
 472.9 0.0707057
 472.925 0.0707057
 472.95 0.0707057
 472.975 0.0707057
 473 0.0707057
 473.025 0.0707057
 473.05 0.0707057
 473.075 0.0707057
 473.1 0.0707056
 473.125 0.0707056
 473.15 0.0707056
 473.175 0.0707056
 473.2 0.0707056
 473.225 0.0707056
 473.25 0.0707056
 473.275 0.0707056
 473.3 0.0707056
 473.325 0.0707056
 473.35 0.0707056
 473.375 0.0707056
 473.4 0.0707056
 473.425 0.0707056
 473.45 0.0707056
 473.475 0.0707056
 473.5 0.0707056
 473.525 0.0707056
 473.55 0.0707056
 473.575 0.0707056
 473.6 0.0707056
 473.625 0.0707056
 473.65 0.0707056
 473.675 0.0707056
 473.7 0.0707056
 473.725 0.0707056
 473.75 0.0707056
 473.775 0.0707056
 473.8 0.0707056
 473.825 0.0707056
 473.85 0.0707056
 473.875 0.0707056
 473.9 0.0707056
 473.925 0.0707056
 473.95 0.0707056
 473.975 0.0707056
 474 0.0707056
 474.025 0.0707056
 474.05 0.0707056
 474.075 0.0707056
 474.1 0.0707055
 474.125 0.0707055
 474.15 0.0707055
 474.175 0.0707055
 474.2 0.0707055
 474.225 0.0707055
 474.25 0.0707055
 474.275 0.0707055
 474.3 0.0707055
 474.325 0.0707055
 474.35 0.0707055
 474.375 0.0707055
 474.4 0.0707055
 474.425 0.0707055
 474.45 0.0707055
 474.475 0.0707055
 474.5 0.0707055
 474.525 0.0707055
 474.55 0.0707055
 474.575 0.0707055
 474.6 0.0707055
 474.625 0.0707055
 474.65 0.0707055
 474.675 0.0707055
 474.7 0.0707055
 474.725 0.0707055
 474.75 0.0707055
 474.775 0.0707055
 474.8 0.0707055
 474.825 0.0707055
 474.85 0.0707055
 474.875 0.0707055
 474.9 0.0707055
 474.925 0.0707055
 474.95 0.0707055
 474.975 0.0707055
 475 0.0707055
 475.025 0.0707055
 475.05 0.0707055
 475.075 0.0707055
 475.1 0.0707054
 475.125 0.0707054
 475.15 0.0707054
 475.175 0.0707054
 475.2 0.0707054
 475.225 0.0707054
 475.25 0.0707054
 475.275 0.0707054
 475.3 0.0707054
 475.325 0.0707054
 475.35 0.0707054
 475.375 0.0707054
 475.4 0.0707054
 475.425 0.0707054
 475.45 0.0707054
 475.475 0.0707054
 475.5 0.0707054
 475.525 0.0707054
 475.55 0.0707054
 475.575 0.0707054
 475.6 0.0707054
 475.625 0.0707054
 475.65 0.0707054
 475.675 0.0707054
 475.7 0.0707054
 475.725 0.0707054
 475.75 0.0707054
 475.775 0.0707054
 475.8 0.0707054
 475.825 0.0707054
 475.85 0.0707054
 475.875 0.0707054
 475.9 0.0707054
 475.925 0.0707054
 475.95 0.0707054
 475.975 0.0707054
 476 0.0707054
 476.025 0.0707054
 476.05 0.0707054
 476.075 0.0707054
 476.1 0.0707054
 476.125 0.0707053
 476.15 0.0707053
 476.175 0.0707053
 476.2 0.0707053
 476.225 0.0707053
 476.25 0.0707053
 476.275 0.0707053
 476.3 0.0707053
 476.325 0.0707053
 476.35 0.0707053
 476.375 0.0707053
 476.4 0.0707053
 476.425 0.0707053
 476.45 0.0707053
 476.475 0.0707053
 476.5 0.0707053
 476.525 0.0707053
 476.55 0.0707053
 476.575 0.0707053
 476.6 0.0707053
 476.625 0.0707053
 476.65 0.0707053
 476.675 0.0707053
 476.7 0.0707053
 476.725 0.0707053
 476.75 0.0707053
 476.775 0.0707053
 476.8 0.0707053
 476.825 0.0707053
 476.85 0.0707053
 476.875 0.0707053
 476.9 0.0707053
 476.925 0.0707053
 476.95 0.0707053
 476.975 0.0707053
 477 0.0707053
 477.025 0.0707053
 477.05 0.0707053
 477.075 0.0707053
 477.1 0.0707053
 477.125 0.0707052
 477.15 0.0707052
 477.175 0.0707052
 477.2 0.0707052
 477.225 0.0707052
 477.25 0.0707052
 477.275 0.0707052
 477.3 0.0707052
 477.325 0.0707052
 477.35 0.0707052
 477.375 0.0707052
 477.4 0.0707052
 477.425 0.0707052
 477.45 0.0707052
 477.475 0.0707052
 477.5 0.0707052
 477.525 0.0707052
 477.55 0.0707052
 477.575 0.0707052
 477.6 0.0707052
 477.625 0.0707052
 477.65 0.0707052
 477.675 0.0707052
 477.7 0.0707052
 477.725 0.0707052
 477.75 0.0707052
 477.775 0.0707052
 477.8 0.0707052
 477.825 0.0707052
 477.85 0.0707052
 477.875 0.0707052
 477.9 0.0707052
 477.925 0.0707052
 477.95 0.0707052
 477.975 0.0707052
 478 0.0707052
 478.025 0.0707052
 478.05 0.0707052
 478.075 0.0707052
 478.1 0.0707052
 478.125 0.0707052
 478.15 0.0707051
 478.175 0.0707051
 478.2 0.0707051
 478.225 0.0707051
 478.25 0.0707051
 478.275 0.0707051
 478.3 0.0707051
 478.325 0.0707051
 478.35 0.0707051
 478.375 0.0707051
 478.4 0.0707051
 478.425 0.0707051
 478.45 0.0707051
 478.475 0.0707051
 478.5 0.0707051
 478.525 0.0707051
 478.55 0.0707051
 478.575 0.0707051
 478.6 0.0707051
 478.625 0.0707051
 478.65 0.0707051
 478.675 0.0707051
 478.7 0.0707051
 478.725 0.0707051
 478.75 0.0707051
 478.775 0.0707051
 478.8 0.0707051
 478.825 0.0707051
 478.85 0.0707051
 478.875 0.0707051
 478.9 0.0707051
 478.925 0.0707051
 478.95 0.0707051
 478.975 0.0707051
 479 0.0707051
 479.025 0.0707051
 479.05 0.0707051
 479.075 0.0707051
 479.1 0.0707051
 479.125 0.0707051
 479.15 0.0707051
 479.175 0.070705
 479.2 0.070705
 479.225 0.070705
 479.25 0.070705
 479.275 0.070705
 479.3 0.070705
 479.325 0.070705
 479.35 0.070705
 479.375 0.070705
 479.4 0.070705
 479.425 0.070705
 479.45 0.070705
 479.475 0.070705
 479.5 0.070705
 479.525 0.070705
 479.55 0.070705
 479.575 0.070705
 479.6 0.070705
 479.625 0.070705
 479.65 0.070705
 479.675 0.070705
 479.7 0.070705
 479.725 0.070705
 479.75 0.070705
 479.775 0.070705
 479.8 0.070705
 479.825 0.070705
 479.85 0.070705
 479.875 0.070705
 479.9 0.070705
 479.925 0.070705
 479.95 0.070705
 479.975 0.070705
 480 0.070705
 480.025 0.070705
 480.05 0.070705
 480.075 0.070705
 480.1 0.070705
 480.125 0.070705
 480.15 0.070705
 480.175 0.070705
 480.2 0.0707049
 480.225 0.0707049
 480.25 0.0707049
 480.275 0.0707049
 480.3 0.0707049
 480.325 0.0707049
 480.35 0.0707049
 480.375 0.0707049
 480.4 0.0707049
 480.425 0.0707049
 480.45 0.0707049
 480.475 0.0707049
 480.5 0.0707049
 480.525 0.0707049
 480.55 0.0707049
 480.575 0.0707049
 480.6 0.0707049
 480.625 0.0707049
 480.65 0.0707049
 480.675 0.0707049
 480.7 0.0707049
 480.725 0.0707049
 480.75 0.0707049
 480.775 0.0707049
 480.8 0.0707049
 480.825 0.0707049
 480.85 0.0707049
 480.875 0.0707049
 480.9 0.0707049
 480.925 0.0707049
 480.95 0.0707049
 480.975 0.0707049
 481 0.0707049
 481.025 0.0707049
 481.05 0.0707049
 481.075 0.0707049
 481.1 0.0707049
 481.125 0.0707049
 481.15 0.0707049
 481.175 0.0707049
 481.2 0.0707049
 481.225 0.0707048
 481.25 0.0707048
 481.275 0.0707048
 481.3 0.0707048
 481.325 0.0707048
 481.35 0.0707048
 481.375 0.0707048
 481.4 0.0707048
 481.425 0.0707048
 481.45 0.0707048
 481.475 0.0707048
 481.5 0.0707048
 481.525 0.0707048
 481.55 0.0707048
 481.575 0.0707048
 481.6 0.0707048
 481.625 0.0707048
 481.65 0.0707048
 481.675 0.0707048
 481.7 0.0707048
 481.725 0.0707048
 481.75 0.0707048
 481.775 0.0707048
 481.8 0.0707048
 481.825 0.0707048
 481.85 0.0707048
 481.875 0.0707048
 481.9 0.0707048
 481.925 0.0707048
 481.95 0.0707048
 481.975 0.0707048
 482 0.0707048
 482.025 0.0707048
 482.05 0.0707048
 482.075 0.0707048
 482.1 0.0707048
 482.125 0.0707048
 482.15 0.0707048
 482.175 0.0707048
 482.2 0.0707048
 482.225 0.0707048
 482.25 0.0707048
 482.275 0.0707047
 482.3 0.0707047
 482.325 0.0707047
 482.35 0.0707047
 482.375 0.0707047
 482.4 0.0707047
 482.425 0.0707047
 482.45 0.0707047
 482.475 0.0707047
 482.5 0.0707047
 482.525 0.0707047
 482.55 0.0707047
 482.575 0.0707047
 482.6 0.0707047
 482.625 0.0707047
 482.65 0.0707047
 482.675 0.0707047
 482.7 0.0707047
 482.725 0.0707047
 482.75 0.0707047
 482.775 0.0707047
 482.8 0.0707047
 482.825 0.0707047
 482.85 0.0707047
 482.875 0.0707047
 482.9 0.0707047
 482.925 0.0707047
 482.95 0.0707047
 482.975 0.0707047
 483 0.0707047
 483.025 0.0707047
 483.05 0.0707047
 483.075 0.0707047
 483.1 0.0707047
 483.125 0.0707047
 483.15 0.0707047
 483.175 0.0707047
 483.2 0.0707047
 483.225 0.0707047
 483.25 0.0707047
 483.275 0.0707047
 483.3 0.0707046
 483.325 0.0707046
 483.35 0.0707046
 483.375 0.0707046
 483.4 0.0707046
 483.425 0.0707046
 483.45 0.0707046
 483.475 0.0707046
 483.5 0.0707046
 483.525 0.0707046
 483.55 0.0707046
 483.575 0.0707046
 483.6 0.0707046
 483.625 0.0707046
 483.65 0.0707046
 483.675 0.0707046
 483.7 0.0707046
 483.725 0.0707046
 483.75 0.0707046
 483.775 0.0707046
 483.8 0.0707046
 483.825 0.0707046
 483.85 0.0707046
 483.875 0.0707046
 483.9 0.0707046
 483.925 0.0707046
 483.95 0.0707046
 483.975 0.0707046
 484 0.0707046
 484.025 0.0707046
 484.05 0.0707046
 484.075 0.0707046
 484.1 0.0707046
 484.125 0.0707046
 484.15 0.0707046
 484.175 0.0707046
 484.2 0.0707046
 484.225 0.0707046
 484.25 0.0707046
 484.275 0.0707046
 484.3 0.0707046
 484.325 0.0707046
 484.35 0.0707045
 484.375 0.0707045
 484.4 0.0707045
 484.425 0.0707045
 484.45 0.0707045
 484.475 0.0707045
 484.5 0.0707045
 484.525 0.0707045
 484.55 0.0707045
 484.575 0.0707045
 484.6 0.0707045
 484.625 0.0707045
 484.65 0.0707045
 484.675 0.0707045
 484.7 0.0707045
 484.725 0.0707045
 484.75 0.0707045
 484.775 0.0707045
 484.8 0.0707045
 484.825 0.0707045
 484.85 0.0707045
 484.875 0.0707045
 484.9 0.0707045
 484.925 0.0707045
 484.95 0.0707045
 484.975 0.0707045
 485 0.0707045
 485.025 0.0707045
 485.05 0.0707045
 485.075 0.0707045
 485.1 0.0707045
 485.125 0.0707045
 485.15 0.0707045
 485.175 0.0707045
 485.2 0.0707045
 485.225 0.0707045
 485.25 0.0707045
 485.275 0.0707045
 485.3 0.0707045
 485.325 0.0707045
 485.35 0.0707045
 485.375 0.0707045
 485.4 0.0707044
 485.425 0.0707044
 485.45 0.0707044
 485.475 0.0707044
 485.5 0.0707044
 485.525 0.0707044
 485.55 0.0707044
 485.575 0.0707044
 485.6 0.0707044
 485.625 0.0707044
 485.65 0.0707044
 485.675 0.0707044
 485.7 0.0707044
 485.725 0.0707044
 485.75 0.0707044
 485.775 0.0707044
 485.8 0.0707044
 485.825 0.0707044
 485.85 0.0707044
 485.875 0.0707044
 485.9 0.0707044
 485.925 0.0707044
 485.95 0.0707044
 485.975 0.0707044
 486 0.0707044
 486.025 0.0707044
 486.05 0.0707044
 486.075 0.0707044
 486.1 0.0707044
 486.125 0.0707044
 486.15 0.0707044
 486.175 0.0707044
 486.2 0.0707044
 486.225 0.0707044
 486.25 0.0707044
 486.275 0.0707044
 486.3 0.0707044
 486.325 0.0707044
 486.35 0.0707044
 486.375 0.0707044
 486.4 0.0707044
 486.425 0.0707043
 486.45 0.0707043
 486.475 0.0707043
 486.5 0.0707043
 486.525 0.0707043
 486.55 0.0707043
 486.575 0.0707043
 486.6 0.0707043
 486.625 0.0707043
 486.65 0.0707043
 486.675 0.0707043
 486.7 0.0707043
 486.725 0.0707043
 486.75 0.0707043
 486.775 0.0707043
 486.8 0.0707043
 486.825 0.0707043
 486.85 0.0707043
 486.875 0.0707043
 486.9 0.0707043
 486.925 0.0707043
 486.95 0.0707043
 486.975 0.0707043
 487 0.0707043
 487.025 0.0707043
 487.05 0.0707043
 487.075 0.0707043
 487.1 0.0707043
 487.125 0.0707043
 487.15 0.0707043
 487.175 0.0707043
 487.2 0.0707043
 487.225 0.0707043
 487.25 0.0707043
 487.275 0.0707043
 487.3 0.0707043
 487.325 0.0707043
 487.35 0.0707043
 487.375 0.0707043
 487.4 0.0707043
 487.425 0.0707043
 487.45 0.0707043
 487.475 0.0707043
 487.5 0.0707042
 487.525 0.0707042
 487.55 0.0707042
 487.575 0.0707042
 487.6 0.0707042
 487.625 0.0707042
 487.65 0.0707042
 487.675 0.0707042
 487.7 0.0707042
 487.725 0.0707042
 487.75 0.0707042
 487.775 0.0707042
 487.8 0.0707042
 487.825 0.0707042
 487.85 0.0707042
 487.875 0.0707042
 487.9 0.0707042
 487.925 0.0707042
 487.95 0.0707042
 487.975 0.0707042
 488 0.0707042
 488.025 0.0707042
 488.05 0.0707042
 488.075 0.0707042
 488.1 0.0707042
 488.125 0.0707042
 488.15 0.0707042
 488.175 0.0707042
 488.2 0.0707042
 488.225 0.0707042
 488.25 0.0707042
 488.275 0.0707042
 488.3 0.0707042
 488.325 0.0707042
 488.35 0.0707042
 488.375 0.0707042
 488.4 0.0707042
 488.425 0.0707042
 488.45 0.0707042
 488.475 0.0707042
 488.5 0.0707042
 488.525 0.0707042
 488.55 0.0707041
 488.575 0.0707041
 488.6 0.0707041
 488.625 0.0707041
 488.65 0.0707041
 488.675 0.0707041
 488.7 0.0707041
 488.725 0.0707041
 488.75 0.0707041
 488.775 0.0707041
 488.8 0.0707041
 488.825 0.0707041
 488.85 0.0707041
 488.875 0.0707041
 488.9 0.0707041
 488.925 0.0707041
 488.95 0.0707041
 488.975 0.0707041
 489 0.0707041
 489.025 0.0707041
 489.05 0.0707041
 489.075 0.0707041
 489.1 0.0707041
 489.125 0.0707041
 489.15 0.0707041
 489.175 0.0707041
 489.2 0.0707041
 489.225 0.0707041
 489.25 0.0707041
 489.275 0.0707041
 489.3 0.0707041
 489.325 0.0707041
 489.35 0.0707041
 489.375 0.0707041
 489.4 0.0707041
 489.425 0.0707041
 489.45 0.0707041
 489.475 0.0707041
 489.5 0.0707041
 489.525 0.0707041
 489.55 0.0707041
 489.575 0.0707041
 489.6 0.070704
 489.625 0.070704
 489.65 0.070704
 489.675 0.070704
 489.7 0.070704
 489.725 0.070704
 489.75 0.070704
 489.775 0.070704
 489.8 0.070704
 489.825 0.070704
 489.85 0.070704
 489.875 0.070704
 489.9 0.070704
 489.925 0.070704
 489.95 0.070704
 489.975 0.070704
 490 0.070704
 490.025 0.070704
 490.05 0.070704
 490.075 0.070704
 490.1 0.070704
 490.125 0.070704
 490.15 0.070704
 490.175 0.070704
 490.2 0.070704
 490.225 0.070704
 490.25 0.070704
 490.275 0.070704
 490.3 0.070704
 490.325 0.070704
 490.35 0.070704
 490.375 0.070704
 490.4 0.070704
 490.425 0.070704
 490.45 0.070704
 490.475 0.070704
 490.5 0.070704
 490.525 0.070704
 490.55 0.070704
 490.575 0.070704
 490.6 0.070704
 490.625 0.070704
 490.65 0.070704
 490.675 0.0707039
 490.7 0.0707039
 490.725 0.0707039
 490.75 0.0707039
 490.775 0.0707039
 490.8 0.0707039
 490.825 0.0707039
 490.85 0.0707039
 490.875 0.0707039
 490.9 0.0707039
 490.925 0.0707039
 490.95 0.0707039
 490.975 0.0707039
 491 0.0707039
 491.025 0.0707039
 491.05 0.0707039
 491.075 0.0707039
 491.1 0.0707039
 491.125 0.0707039
 491.15 0.0707039
 491.175 0.0707039
 491.2 0.0707039
 491.225 0.0707039
 491.25 0.0707039
 491.275 0.0707039
 491.3 0.0707039
 491.325 0.0707039
 491.35 0.0707039
 491.375 0.0707039
 491.4 0.0707039
 491.425 0.0707039
 491.45 0.0707039
 491.475 0.0707039
 491.5 0.0707039
 491.525 0.0707039
 491.55 0.0707039
 491.575 0.0707039
 491.6 0.0707039
 491.625 0.0707039
 491.65 0.0707039
 491.675 0.0707039
 491.7 0.0707039
 491.725 0.0707039
 491.75 0.0707038
 491.775 0.0707038
 491.8 0.0707038
 491.825 0.0707038
 491.85 0.0707038
 491.875 0.0707038
 491.9 0.0707038
 491.925 0.0707038
 491.95 0.0707038
 491.975 0.0707038
 492 0.0707038
 492.025 0.0707038
 492.05 0.0707038
 492.075 0.0707038
 492.1 0.0707038
 492.125 0.0707038
 492.15 0.0707038
 492.175 0.0707038
 492.2 0.0707038
 492.225 0.0707038
 492.25 0.0707038
 492.275 0.0707038
 492.3 0.0707038
 492.325 0.0707038
 492.35 0.0707038
 492.375 0.0707038
 492.4 0.0707038
 492.425 0.0707038
 492.45 0.0707038
 492.475 0.0707038
 492.5 0.0707038
 492.525 0.0707038
 492.55 0.0707038
 492.575 0.0707038
 492.6 0.0707038
 492.625 0.0707038
 492.65 0.0707038
 492.675 0.0707038
 492.7 0.0707038
 492.725 0.0707038
 492.75 0.0707038
 492.775 0.0707038
 492.8 0.0707038
 492.825 0.0707037
 492.85 0.0707037
 492.875 0.0707037
 492.9 0.0707037
 492.925 0.0707037
 492.95 0.0707037
 492.975 0.0707037
 493 0.0707037
 493.025 0.0707037
 493.05 0.0707037
 493.075 0.0707037
 493.1 0.0707037
 493.125 0.0707037
 493.15 0.0707037
 493.175 0.0707037
 493.2 0.0707037
 493.225 0.0707037
 493.25 0.0707037
 493.275 0.0707037
 493.3 0.0707037
 493.325 0.0707037
 493.35 0.0707037
 493.375 0.0707037
 493.4 0.0707037
 493.425 0.0707037
 493.45 0.0707037
 493.475 0.0707037
 493.5 0.0707037
 493.525 0.0707037
 493.55 0.0707037
 493.575 0.0707037
 493.6 0.0707037
 493.625 0.0707037
 493.65 0.0707037
 493.675 0.0707037
 493.7 0.0707037
 493.725 0.0707037
 493.75 0.0707037
 493.775 0.0707037
 493.8 0.0707037
 493.825 0.0707037
 493.85 0.0707037
 493.875 0.0707037
 493.9 0.0707036
 493.925 0.0707036
 493.95 0.0707036
 493.975 0.0707036
 494 0.0707036
 494.025 0.0707036
 494.05 0.0707036
 494.075 0.0707036
 494.1 0.0707036
 494.125 0.0707036
 494.15 0.0707036
 494.175 0.0707036
 494.2 0.0707036
 494.225 0.0707036
 494.25 0.0707036
 494.275 0.0707036
 494.3 0.0707036
 494.325 0.0707036
 494.35 0.0707036
 494.375 0.0707036
 494.4 0.0707036
 494.425 0.0707036
 494.45 0.0707036
 494.475 0.0707036
 494.5 0.0707036
 494.525 0.0707036
 494.55 0.0707036
 494.575 0.0707036
 494.6 0.0707036
 494.625 0.0707036
 494.65 0.0707036
 494.675 0.0707036
 494.7 0.0707036
 494.725 0.0707036
 494.75 0.0707036
 494.775 0.0707036
 494.8 0.0707036
 494.825 0.0707036
 494.85 0.0707036
 494.875 0.0707036
 494.9 0.0707036
 494.925 0.0707036
 494.95 0.0707036
 494.975 0.0707035
 495 0.0707035
 495.025 0.0707035
 495.05 0.0707035
 495.075 0.0707035
 495.1 0.0707035
 495.125 0.0707035
 495.15 0.0707035
 495.175 0.0707035
 495.2 0.0707035
 495.225 0.0707035
 495.25 0.0707035
 495.275 0.0707035
 495.3 0.0707035
 495.325 0.0707035
 495.35 0.0707035
 495.375 0.0707035
 495.4 0.0707035
 495.425 0.0707035
 495.45 0.0707035
 495.475 0.0707035
 495.5 0.0707035
 495.525 0.0707035
 495.55 0.0707035
 495.575 0.0707035
 495.6 0.0707035
 495.625 0.0707035
 495.65 0.0707035
 495.675 0.0707035
 495.7 0.0707035
 495.725 0.0707035
 495.75 0.0707035
 495.775 0.0707035
 495.8 0.0707035
 495.825 0.0707035
 495.85 0.0707035
 495.875 0.0707035
 495.9 0.0707035
 495.925 0.0707035
 495.95 0.0707035
 495.975 0.0707035
 496 0.0707035
 496.025 0.0707035
 496.05 0.0707035
 496.075 0.0707034
 496.1 0.0707034
 496.125 0.0707034
 496.15 0.0707034
 496.175 0.0707034
 496.2 0.0707034
 496.225 0.0707034
 496.25 0.0707034
 496.275 0.0707034
 496.3 0.0707034
 496.325 0.0707034
 496.35 0.0707034
 496.375 0.0707034
 496.4 0.0707034
 496.425 0.0707034
 496.45 0.0707034
 496.475 0.0707034
 496.5 0.0707034
 496.525 0.0707034
 496.55 0.0707034
 496.575 0.0707034
 496.6 0.0707034
 496.625 0.0707034
 496.65 0.0707034
 496.675 0.0707034
 496.7 0.0707034
 496.725 0.0707034
 496.75 0.0707034
 496.775 0.0707034
 496.8 0.0707034
 496.825 0.0707034
 496.85 0.0707034
 496.875 0.0707034
 496.9 0.0707034
 496.925 0.0707034
 496.95 0.0707034
 496.975 0.0707034
 497 0.0707034
 497.025 0.0707034
 497.05 0.0707034
 497.075 0.0707034
 497.1 0.0707034
 497.125 0.0707034
 497.15 0.0707033
 497.175 0.0707033
 497.2 0.0707033
 497.225 0.0707033
 497.25 0.0707033
 497.275 0.0707033
 497.3 0.0707033
 497.325 0.0707033
 497.35 0.0707033
 497.375 0.0707033
 497.4 0.0707033
 497.425 0.0707033
 497.45 0.0707033
 497.475 0.0707033
 497.5 0.0707033
 497.525 0.0707033
 497.55 0.0707033
 497.575 0.0707033
 497.6 0.0707033
 497.625 0.0707033
 497.65 0.0707033
 497.675 0.0707033
 497.7 0.0707033
 497.725 0.0707033
 497.75 0.0707033
 497.775 0.0707033
 497.8 0.0707033
 497.825 0.0707033
 497.85 0.0707033
 497.875 0.0707033
 497.9 0.0707033
 497.925 0.0707033
 497.95 0.0707033
 497.975 0.0707033
 498 0.0707033
 498.025 0.0707033
 498.05 0.0707033
 498.075 0.0707033
 498.1 0.0707033
 498.125 0.0707033
 498.15 0.0707033
 498.175 0.0707033
 498.2 0.0707033
 498.225 0.0707033
 498.25 0.0707032
 498.275 0.0707032
 498.3 0.0707032
 498.325 0.0707032
 498.35 0.0707032
 498.375 0.0707032
 498.4 0.0707032
 498.425 0.0707032
 498.45 0.0707032
 498.475 0.0707032
 498.5 0.0707032
 498.525 0.0707032
 498.55 0.0707032
 498.575 0.0707032
 498.6 0.0707032
 498.625 0.0707032
 498.65 0.0707032
 498.675 0.0707032
 498.7 0.0707032
 498.725 0.0707032
 498.75 0.0707032
 498.775 0.0707032
 498.8 0.0707032
 498.825 0.0707032
 498.85 0.0707032
 498.875 0.0707032
 498.9 0.0707032
 498.925 0.0707032
 498.95 0.0707032
 498.975 0.0707032
 499 0.0707032
 499.025 0.0707032
 499.05 0.0707032
 499.075 0.0707032
 499.1 0.0707032
 499.125 0.0707032
 499.15 0.0707032
 499.175 0.0707032
 499.2 0.0707032
 499.225 0.0707032
 499.25 0.0707032
 499.275 0.0707032
 499.3 0.0707032
 499.325 0.0707032
 499.35 0.0707031
 499.375 0.0707031
 499.4 0.0707031
 499.425 0.0707031
 499.45 0.0707031
 499.475 0.0707031
 499.5 0.0707031
 499.525 0.0707031
 499.55 0.0707031
 499.575 0.0707031
 499.6 0.0707031
 499.625 0.0707031
 499.65 0.0707031
 499.675 0.0707031
 499.7 0.0707031
 499.725 0.0707031
 499.75 0.0707031
 499.775 0.0707031
 499.8 0.0707031
 499.825 0.0707031
 499.85 0.0707031
 499.875 0.0707031
 499.9 0.0707031
 499.925 0.0707031
 499.95 0.0707031
 499.975 0.0707031
 500 0.0707031
 500.025 0.0707031
 500.05 0.0707031
 500.075 0.0707031
 500.1 0.0707031
 500.125 0.0707031
 500.15 0.0707031
 500.175 0.0707031
 500.2 0.0707031
 500.225 0.0707031
 500.25 0.0707031
 500.275 0.0707031
 500.3 0.0707031
 500.325 0.0707031
 500.35 0.0707031
 500.375 0.0707031
 500.4 0.0707031
 500.425 0.0707031
 500.45 0.070703
 500.475 0.070703
 500.5 0.070703
 500.525 0.070703
 500.55 0.070703
 500.575 0.070703
 500.6 0.070703
 500.625 0.070703
 500.65 0.070703
 500.675 0.070703
 500.7 0.070703
 500.725 0.070703
 500.75 0.070703
 500.775 0.070703
 500.8 0.070703
 500.825 0.070703
 500.85 0.070703
 500.875 0.070703
 500.9 0.070703
 500.925 0.070703
 500.95 0.070703
 500.975 0.070703
 501 0.070703
 501.025 0.070703
 501.05 0.070703
 501.075 0.070703
 501.1 0.070703
 501.125 0.070703
 501.15 0.070703
 501.175 0.070703
 501.2 0.070703
 501.225 0.070703
 501.25 0.070703
 501.275 0.070703
 501.3 0.070703
 501.325 0.070703
 501.35 0.070703
 501.375 0.070703
 501.4 0.070703
 501.425 0.070703
 501.45 0.070703
 501.475 0.070703
 501.5 0.070703
 501.525 0.070703
 501.55 0.0707029
 501.575 0.0707029
 501.6 0.0707029
 501.625 0.0707029
 501.65 0.0707029
 501.675 0.0707029
 501.7 0.0707029
 501.725 0.0707029
 501.75 0.0707029
 501.775 0.0707029
 501.8 0.0707029
 501.825 0.0707029
 501.85 0.0707029
 501.875 0.0707029
 501.9 0.0707029
 501.925 0.0707029
 501.95 0.0707029
 501.975 0.0707029
 502 0.0707029
 502.025 0.0707029
 502.05 0.0707029
 502.075 0.0707029
 502.1 0.0707029
 502.125 0.0707029
 502.15 0.0707029
 502.175 0.0707029
 502.2 0.0707029
 502.225 0.0707029
 502.25 0.0707029
 502.275 0.0707029
 502.3 0.0707029
 502.325 0.0707029
 502.35 0.0707029
 502.375 0.0707029
 502.4 0.0707029
 502.425 0.0707029
 502.45 0.0707029
 502.475 0.0707029
 502.5 0.0707029
 502.525 0.0707029
 502.55 0.0707029
 502.575 0.0707029
 502.6 0.0707029
 502.625 0.0707029
 502.65 0.0707029
 502.675 0.0707028
 502.7 0.0707028
 502.725 0.0707028
 502.75 0.0707028
 502.775 0.0707028
 502.8 0.0707028
 502.825 0.0707028
 502.85 0.0707028
 502.875 0.0707028
 502.9 0.0707028
 502.925 0.0707028
 502.95 0.0707028
 502.975 0.0707028
 503 0.0707028
 503.025 0.0707028
 503.05 0.0707028
 503.075 0.0707028
 503.1 0.0707028
 503.125 0.0707028
 503.15 0.0707028
 503.175 0.0707028
 503.2 0.0707028
 503.225 0.0707028
 503.25 0.0707028
 503.275 0.0707028
 503.3 0.0707028
 503.325 0.0707028
 503.35 0.0707028
 503.375 0.0707028
 503.4 0.0707028
 503.425 0.0707028
 503.45 0.0707028
 503.475 0.0707028
 503.5 0.0707028
 503.525 0.0707028
 503.55 0.0707028
 503.575 0.0707028
 503.6 0.0707028
 503.625 0.0707028
 503.65 0.0707028
 503.675 0.0707028
 503.7 0.0707028
 503.725 0.0707028
 503.75 0.0707028
 503.775 0.0707028
 503.8 0.0707027
 503.825 0.0707027
 503.85 0.0707027
 503.875 0.0707027
 503.9 0.0707027
 503.925 0.0707027
 503.95 0.0707027
 503.975 0.0707027
 504 0.0707027
 504.025 0.0707027
 504.05 0.0707027
 504.075 0.0707027
 504.1 0.0707027
 504.125 0.0707027
 504.15 0.0707027
 504.175 0.0707027
 504.2 0.0707027
 504.225 0.0707027
 504.25 0.0707027
 504.275 0.0707027
 504.3 0.0707027
 504.325 0.0707027
 504.35 0.0707027
 504.375 0.0707027
 504.4 0.0707027
 504.425 0.0707027
 504.45 0.0707027
 504.475 0.0707027
 504.5 0.0707027
 504.525 0.0707027
 504.55 0.0707027
 504.575 0.0707027
 504.6 0.0707027
 504.625 0.0707027
 504.65 0.0707027
 504.675 0.0707027
 504.7 0.0707027
 504.725 0.0707027
 504.75 0.0707027
 504.775 0.0707027
 504.8 0.0707027
 504.825 0.0707027
 504.85 0.0707027
 504.875 0.0707027
 504.9 0.0707027
 504.925 0.0707026
 504.95 0.0707026
 504.975 0.0707026
 505 0.0707026
 505.025 0.0707026
 505.05 0.0707026
 505.075 0.0707026
 505.1 0.0707026
 505.125 0.0707026
 505.15 0.0707026
 505.175 0.0707026
 505.2 0.0707026
 505.225 0.0707026
 505.25 0.0707026
 505.275 0.0707026
 505.3 0.0707026
 505.325 0.0707026
 505.35 0.0707026
 505.375 0.0707026
 505.4 0.0707026
 505.425 0.0707026
 505.45 0.0707026
 505.475 0.0707026
 505.5 0.0707026
 505.525 0.0707026
 505.55 0.0707026
 505.575 0.0707026
 505.6 0.0707026
 505.625 0.0707026
 505.65 0.0707026
 505.675 0.0707026
 505.7 0.0707026
 505.725 0.0707026
 505.75 0.0707026
 505.775 0.0707026
 505.8 0.0707026
 505.825 0.0707026
 505.85 0.0707026
 505.875 0.0707026
 505.9 0.0707026
 505.925 0.0707026
 505.95 0.0707026
 505.975 0.0707026
 506 0.0707026
 506.025 0.0707026
 506.05 0.0707025
 506.075 0.0707025
 506.1 0.0707025
 506.125 0.0707025
 506.15 0.0707025
 506.175 0.0707025
 506.2 0.0707025
 506.225 0.0707025
 506.25 0.0707025
 506.275 0.0707025
 506.3 0.0707025
 506.325 0.0707025
 506.35 0.0707025
 506.375 0.0707025
 506.4 0.0707025
 506.425 0.0707025
 506.45 0.0707025
 506.475 0.0707025
 506.5 0.0707025
 506.525 0.0707025
 506.55 0.0707025
 506.575 0.0707025
 506.6 0.0707025
 506.625 0.0707025
 506.65 0.0707025
 506.675 0.0707025
 506.7 0.0707025
 506.725 0.0707025
 506.75 0.0707025
 506.775 0.0707025
 506.8 0.0707025
 506.825 0.0707025
 506.85 0.0707025
 506.875 0.0707025
 506.9 0.0707025
 506.925 0.0707025
 506.95 0.0707025
 506.975 0.0707025
 507 0.0707025
 507.025 0.0707025
 507.05 0.0707025
 507.075 0.0707025
 507.1 0.0707025
 507.125 0.0707025
 507.15 0.0707025
 507.175 0.0707024
 507.2 0.0707024
 507.225 0.0707024
 507.25 0.0707024
 507.275 0.0707024
 507.3 0.0707024
 507.325 0.0707024
 507.35 0.0707024
 507.375 0.0707024
 507.4 0.0707024
 507.425 0.0707024
 507.45 0.0707024
 507.475 0.0707024
 507.5 0.0707024
 507.525 0.0707024
 507.55 0.0707024
 507.575 0.0707024
 507.6 0.0707024
 507.625 0.0707024
 507.65 0.0707024
 507.675 0.0707024
 507.7 0.0707024
 507.725 0.0707024
 507.75 0.0707024
 507.775 0.0707024
 507.8 0.0707024
 507.825 0.0707024
 507.85 0.0707024
 507.875 0.0707024
 507.9 0.0707024
 507.925 0.0707024
 507.95 0.0707024
 507.975 0.0707024
 508 0.0707024
 508.025 0.0707024
 508.05 0.0707024
 508.075 0.0707024
 508.1 0.0707024
 508.125 0.0707024
 508.15 0.0707024
 508.175 0.0707024
 508.2 0.0707024
 508.225 0.0707024
 508.25 0.0707024
 508.275 0.0707024
 508.3 0.0707023
 508.325 0.0707023
 508.35 0.0707023
 508.375 0.0707023
 508.4 0.0707023
 508.425 0.0707023
 508.45 0.0707023
 508.475 0.0707023
 508.5 0.0707023
 508.525 0.0707023
 508.55 0.0707023
 508.575 0.0707023
 508.6 0.0707023
 508.625 0.0707023
 508.65 0.0707023
 508.675 0.0707023
 508.7 0.0707023
 508.725 0.0707023
 508.75 0.0707023
 508.775 0.0707023
 508.8 0.0707023
 508.825 0.0707023
 508.85 0.0707023
 508.875 0.0707023
 508.9 0.0707023
 508.925 0.0707023
 508.95 0.0707023
 508.975 0.0707023
 509 0.0707023
 509.025 0.0707023
 509.05 0.0707023
 509.075 0.0707023
 509.1 0.0707023
 509.125 0.0707023
 509.15 0.0707023
 509.175 0.0707023
 509.2 0.0707023
 509.225 0.0707023
 509.25 0.0707023
 509.275 0.0707023
 509.3 0.0707023
 509.325 0.0707023
 509.35 0.0707023
 509.375 0.0707023
 509.4 0.0707023
 509.425 0.0707023
 509.45 0.0707022
 509.475 0.0707022
 509.5 0.0707022
 509.525 0.0707022
 509.55 0.0707022
 509.575 0.0707022
 509.6 0.0707022
 509.625 0.0707022
 509.65 0.0707022
 509.675 0.0707022
 509.7 0.0707022
 509.725 0.0707022
 509.75 0.0707022
 509.775 0.0707022
 509.8 0.0707022
 509.825 0.0707022
 509.85 0.0707022
 509.875 0.0707022
 509.9 0.0707022
 509.925 0.0707022
 509.95 0.0707022
 509.975 0.0707022
 510 0.0707022
 510.025 0.0707022
 510.05 0.0707022
 510.075 0.0707022
 510.1 0.0707022
 510.125 0.0707022
 510.15 0.0707022
 510.175 0.0707022
 510.2 0.0707022
 510.225 0.0707022
 510.25 0.0707022
 510.275 0.0707022
 510.3 0.0707022
 510.325 0.0707022
 510.35 0.0707022
 510.375 0.0707022
 510.4 0.0707022
 510.425 0.0707022
 510.45 0.0707022
 510.475 0.0707022
 510.5 0.0707022
 510.525 0.0707022
 510.55 0.0707022
 510.575 0.0707021
 510.6 0.0707021
 510.625 0.0707021
 510.65 0.0707021
 510.675 0.0707021
 510.7 0.0707021
 510.725 0.0707021
 510.75 0.0707021
 510.775 0.0707021
 510.8 0.0707021
 510.825 0.0707021
 510.85 0.0707021
 510.875 0.0707021
 510.9 0.0707021
 510.925 0.0707021
 510.95 0.0707021
 510.975 0.0707021
 511 0.0707021
 511.025 0.0707021
 511.05 0.0707021
 511.075 0.0707021
 511.1 0.0707021
 511.125 0.0707021
 511.15 0.0707021
 511.175 0.0707021
 511.2 0.0707021
 511.225 0.0707021
 511.25 0.0707021
 511.275 0.0707021
 511.3 0.0707021
 511.325 0.0707021
 511.35 0.0707021
 511.375 0.0707021
 511.4 0.0707021
 511.425 0.0707021
 511.45 0.0707021
 511.475 0.0707021
 511.5 0.0707021
 511.525 0.0707021
 511.55 0.0707021
 511.575 0.0707021
 511.6 0.0707021
 511.625 0.0707021
 511.65 0.0707021
 511.675 0.0707021
 511.7 0.0707021
 511.725 0.0707021
 511.75 0.070702
 511.775 0.070702
 511.8 0.070702
 511.825 0.070702
 511.85 0.070702
 511.875 0.070702
 511.9 0.070702
 511.925 0.070702
 511.95 0.070702
 511.975 0.070702
 512 0.070702
 512.025 0.070702
 512.05 0.070702
 512.075 0.070702
 512.1 0.070702
 512.125 0.070702
 512.15 0.070702
 512.175 0.070702
 512.2 0.070702
 512.225 0.070702
 512.25 0.070702
 512.275 0.070702
 512.3 0.070702
 512.325 0.070702
 512.35 0.070702
 512.375 0.070702
 512.4 0.070702
 512.425 0.070702
 512.45 0.070702
 512.475 0.070702
 512.5 0.070702
 512.525 0.070702
 512.55 0.070702
 512.575 0.070702
 512.6 0.070702
 512.625 0.070702
 512.65 0.070702
 512.675 0.070702
 512.7 0.070702
 512.725 0.070702
 512.75 0.070702
 512.775 0.070702
 512.8 0.070702
 512.825 0.070702
 512.85 0.070702
 512.875 0.0707019
 512.9 0.0707019
 512.925 0.0707019
 512.95 0.0707019
 512.975 0.0707019
 513 0.0707019
 513.025 0.0707019
 513.05 0.0707019
 513.075 0.0707019
 513.1 0.0707019
 513.125 0.0707019
 513.15 0.0707019
 513.175 0.0707019
 513.2 0.0707019
 513.225 0.0707019
 513.25 0.0707019
 513.275 0.0707019
 513.3 0.0707019
 513.325 0.0707019
 513.35 0.0707019
 513.375 0.0707019
 513.4 0.0707019
 513.425 0.0707019
 513.45 0.0707019
 513.475 0.0707019
 513.5 0.0707019
 513.525 0.0707019
 513.55 0.0707019
 513.575 0.0707019
 513.6 0.0707019
 513.625 0.0707019
 513.65 0.0707019
 513.675 0.0707019
 513.7 0.0707019
 513.725 0.0707019
 513.75 0.0707019
 513.775 0.0707019
 513.8 0.0707019
 513.825 0.0707019
 513.85 0.0707019
 513.875 0.0707019
 513.9 0.0707019
 513.925 0.0707019
 513.95 0.0707019
 513.975 0.0707019
 514 0.0707019
 514.025 0.0707019
 514.05 0.0707018
 514.075 0.0707018
 514.1 0.0707018
 514.125 0.0707018
 514.15 0.0707018
 514.175 0.0707018
 514.2 0.0707018
 514.225 0.0707018
 514.25 0.0707018
 514.275 0.0707018
 514.3 0.0707018
 514.325 0.0707018
 514.35 0.0707018
 514.375 0.0707018
 514.4 0.0707018
 514.425 0.0707018
 514.45 0.0707018
 514.475 0.0707018
 514.5 0.0707018
 514.525 0.0707018
 514.55 0.0707018
 514.575 0.0707018
 514.6 0.0707018
 514.625 0.0707018
 514.65 0.0707018
 514.675 0.0707018
 514.7 0.0707018
 514.725 0.0707018
 514.75 0.0707018
 514.775 0.0707018
 514.8 0.0707018
 514.825 0.0707018
 514.85 0.0707018
 514.875 0.0707018
 514.9 0.0707018
 514.925 0.0707018
 514.95 0.0707018
 514.975 0.0707018
 515 0.0707018
 515.025 0.0707018
 515.05 0.0707018
 515.075 0.0707018
 515.1 0.0707018
 515.125 0.0707018
 515.15 0.0707018
 515.175 0.0707018
 515.2 0.0707017
 515.225 0.0707017
 515.25 0.0707017
 515.275 0.0707017
 515.3 0.0707017
 515.325 0.0707017
 515.35 0.0707017
 515.375 0.0707017
 515.4 0.0707017
 515.425 0.0707017
 515.45 0.0707017
 515.475 0.0707017
 515.5 0.0707017
 515.525 0.0707017
 515.55 0.0707017
 515.575 0.0707017
 515.6 0.0707017
 515.625 0.0707017
 515.65 0.0707017
 515.675 0.0707017
 515.7 0.0707017
 515.725 0.0707017
 515.75 0.0707017
 515.775 0.0707017
 515.8 0.0707017
 515.825 0.0707017
 515.85 0.0707017
 515.875 0.0707017
 515.9 0.0707017
 515.925 0.0707017
 515.95 0.0707017
 515.975 0.0707017
 516 0.0707017
 516.025 0.0707017
 516.05 0.0707017
 516.075 0.0707017
 516.1 0.0707017
 516.125 0.0707017
 516.15 0.0707017
 516.175 0.0707017
 516.2 0.0707017
 516.225 0.0707017
 516.25 0.0707017
 516.275 0.0707017
 516.3 0.0707017
 516.325 0.0707017
 516.35 0.0707017
 516.375 0.0707016
 516.4 0.0707016
 516.425 0.0707016
 516.45 0.0707016
 516.475 0.0707016
 516.5 0.0707016
 516.525 0.0707016
 516.55 0.0707016
 516.575 0.0707016
 516.6 0.0707016
 516.625 0.0707016
 516.65 0.0707016
 516.675 0.0707016
 516.7 0.0707016
 516.725 0.0707016
 516.75 0.0707016
 516.775 0.0707016
 516.8 0.0707016
 516.825 0.0707016
 516.85 0.0707016
 516.875 0.0707016
 516.9 0.0707016
 516.925 0.0707016
 516.95 0.0707016
 516.975 0.0707016
 517 0.0707016
 517.025 0.0707016
 517.05 0.0707016
 517.075 0.0707016
 517.1 0.0707016
 517.125 0.0707016
 517.15 0.0707016
 517.175 0.0707016
 517.2 0.0707016
 517.225 0.0707016
 517.25 0.0707016
 517.275 0.0707016
 517.3 0.0707016
 517.325 0.0707016
 517.35 0.0707016
 517.375 0.0707016
 517.4 0.0707016
 517.425 0.0707016
 517.45 0.0707016
 517.475 0.0707016
 517.5 0.0707016
 517.525 0.0707016
 517.55 0.0707015
 517.575 0.0707015
 517.6 0.0707015
 517.625 0.0707015
 517.65 0.0707015
 517.675 0.0707015
 517.7 0.0707015
 517.725 0.0707015
 517.75 0.0707015
 517.775 0.0707015
 517.8 0.0707015
 517.825 0.0707015
 517.85 0.0707015
 517.875 0.0707015
 517.9 0.0707015
 517.925 0.0707015
 517.95 0.0707015
 517.975 0.0707015
 518 0.0707015
 518.025 0.0707015
 518.05 0.0707015
 518.075 0.0707015
 518.1 0.0707015
 518.125 0.0707015
 518.15 0.0707015
 518.175 0.0707015
 518.2 0.0707015
 518.225 0.0707015
 518.25 0.0707015
 518.275 0.0707015
 518.3 0.0707015
 518.325 0.0707015
 518.35 0.0707015
 518.375 0.0707015
 518.4 0.0707015
 518.425 0.0707015
 518.45 0.0707015
 518.475 0.0707015
 518.5 0.0707015
 518.525 0.0707015
 518.55 0.0707015
 518.575 0.0707015
 518.6 0.0707015
 518.625 0.0707015
 518.65 0.0707015
 518.675 0.0707015
 518.7 0.0707015
 518.725 0.0707014
 518.75 0.0707014
 518.775 0.0707014
 518.8 0.0707014
 518.825 0.0707014
 518.85 0.0707014
 518.875 0.0707014
 518.9 0.0707014
 518.925 0.0707014
 518.95 0.0707014
 518.975 0.0707014
 519 0.0707014
 519.025 0.0707014
 519.05 0.0707014
 519.075 0.0707014
 519.1 0.0707014
 519.125 0.0707014
 519.15 0.0707014
 519.175 0.0707014
 519.2 0.0707014
 519.225 0.0707014
 519.25 0.0707014
 519.275 0.0707014
 519.3 0.0707014
 519.325 0.0707014
 519.35 0.0707014
 519.375 0.0707014
 519.4 0.0707014
 519.425 0.0707014
 519.45 0.0707014
 519.475 0.0707014
 519.5 0.0707014
 519.525 0.0707014
 519.55 0.0707014
 519.575 0.0707014
 519.6 0.0707014
 519.625 0.0707014
 519.65 0.0707014
 519.675 0.0707014
 519.7 0.0707014
 519.725 0.0707014
 519.75 0.0707014
 519.775 0.0707014
 519.8 0.0707014
 519.825 0.0707014
 519.85 0.0707014
 519.875 0.0707014
 519.9 0.0707013
 519.925 0.0707013
 519.95 0.0707013
 519.975 0.0707013
 520 0.0707013
 520.025 0.0707013
 520.05 0.0707013
 520.075 0.0707013
 520.1 0.0707013
 520.125 0.0707013
 520.15 0.0707013
 520.175 0.0707013
 520.2 0.0707013
 520.225 0.0707013
 520.25 0.0707013
 520.275 0.0707013
 520.3 0.0707013
 520.325 0.0707013
 520.35 0.0707013
 520.375 0.0707013
 520.4 0.0707013
 520.425 0.0707013
 520.45 0.0707013
 520.475 0.0707013
 520.5 0.0707013
 520.525 0.0707013
 520.55 0.0707013
 520.575 0.0707013
 520.6 0.0707013
 520.625 0.0707013
 520.65 0.0707013
 520.675 0.0707013
 520.7 0.0707013
 520.725 0.0707013
 520.75 0.0707013
 520.775 0.0707013
 520.8 0.0707013
 520.825 0.0707013
 520.85 0.0707013
 520.875 0.0707013
 520.9 0.0707013
 520.925 0.0707013
 520.95 0.0707013
 520.975 0.0707013
 521 0.0707013
 521.025 0.0707013
 521.05 0.0707013
 521.075 0.0707013
 521.1 0.0707012
 521.125 0.0707012
 521.15 0.0707012
 521.175 0.0707012
 521.2 0.0707012
 521.225 0.0707012
 521.25 0.0707012
 521.275 0.0707012
 521.3 0.0707012
 521.325 0.0707012
 521.35 0.0707012
 521.375 0.0707012
 521.4 0.0707012
 521.425 0.0707012
 521.45 0.0707012
 521.475 0.0707012
 521.5 0.0707012
 521.525 0.0707012
 521.55 0.0707012
 521.575 0.0707012
 521.6 0.0707012
 521.625 0.0707012
 521.65 0.0707012
 521.675 0.0707012
 521.7 0.0707012
 521.725 0.0707012
 521.75 0.0707012
 521.775 0.0707012
 521.8 0.0707012
 521.825 0.0707012
 521.85 0.0707012
 521.875 0.0707012
 521.9 0.0707012
 521.925 0.0707012
 521.95 0.0707012
 521.975 0.0707012
 522 0.0707012
 522.025 0.0707012
 522.05 0.0707012
 522.075 0.0707012
 522.1 0.0707012
 522.125 0.0707012
 522.15 0.0707012
 522.175 0.0707012
 522.2 0.0707012
 522.225 0.0707012
 522.25 0.0707012
 522.275 0.0707012
 522.3 0.0707011
 522.325 0.0707011
 522.35 0.0707011
 522.375 0.0707011
 522.4 0.0707011
 522.425 0.0707011
 522.45 0.0707011
 522.475 0.0707011
 522.5 0.0707011
 522.525 0.0707011
 522.55 0.0707011
 522.575 0.0707011
 522.6 0.0707011
 522.625 0.0707011
 522.65 0.0707011
 522.675 0.0707011
 522.7 0.0707011
 522.725 0.0707011
 522.75 0.0707011
 522.775 0.0707011
 522.8 0.0707011
 522.825 0.0707011
 522.85 0.0707011
 522.875 0.0707011
 522.9 0.0707011
 522.925 0.0707011
 522.95 0.0707011
 522.975 0.0707011
 523 0.0707011
 523.025 0.0707011
 523.05 0.0707011
 523.075 0.0707011
 523.1 0.0707011
 523.125 0.0707011
 523.15 0.0707011
 523.175 0.0707011
 523.2 0.0707011
 523.225 0.0707011
 523.25 0.0707011
 523.275 0.0707011
 523.3 0.0707011
 523.325 0.0707011
 523.35 0.0707011
 523.375 0.0707011
 523.4 0.0707011
 523.425 0.0707011
 523.45 0.0707011
 523.475 0.070701
 523.5 0.070701
 523.525 0.070701
 523.55 0.070701
 523.575 0.070701
 523.6 0.070701
 523.625 0.070701
 523.65 0.070701
 523.675 0.070701
 523.7 0.070701
 523.725 0.070701
 523.75 0.070701
 523.775 0.070701
 523.8 0.070701
 523.825 0.070701
 523.85 0.070701
 523.875 0.070701
 523.9 0.070701
 523.925 0.070701
 523.95 0.070701
 523.975 0.070701
 524 0.070701
 524.025 0.070701
 524.05 0.070701
 524.075 0.070701
 524.1 0.070701
 524.125 0.070701
 524.15 0.070701
 524.175 0.070701
 524.2 0.070701
 524.225 0.070701
 524.25 0.070701
 524.275 0.070701
 524.3 0.070701
 524.325 0.070701
 524.35 0.070701
 524.375 0.070701
 524.4 0.070701
 524.425 0.070701
 524.45 0.070701
 524.475 0.070701
 524.5 0.070701
 524.525 0.070701
 524.55 0.070701
 524.575 0.070701
 524.6 0.070701
 524.625 0.070701
 524.65 0.070701
 524.675 0.070701
 524.7 0.0707009
 524.725 0.0707009
 524.75 0.0707009
 524.775 0.0707009
 524.8 0.0707009
 524.825 0.0707009
 524.85 0.0707009
 524.875 0.0707009
 524.9 0.0707009
 524.925 0.0707009
 524.95 0.0707009
 524.975 0.0707009
 525 0.0707009
 525.025 0.0707009
 525.05 0.0707009
 525.075 0.0707009
 525.1 0.0707009
 525.125 0.0707009
 525.15 0.0707009
 525.175 0.0707009
 525.2 0.0707009
 525.225 0.0707009
 525.25 0.0707009
 525.275 0.0707009
 525.3 0.0707009
 525.325 0.0707009
 525.35 0.0707009
 525.375 0.0707009
 525.4 0.0707009
 525.425 0.0707009
 525.45 0.0707009
 525.475 0.0707009
 525.5 0.0707009
 525.525 0.0707009
 525.55 0.0707009
 525.575 0.0707009
 525.6 0.0707009
 525.625 0.0707009
 525.65 0.0707009
 525.675 0.0707009
 525.7 0.0707009
 525.725 0.0707009
 525.75 0.0707009
 525.775 0.0707009
 525.8 0.0707009
 525.825 0.0707009
 525.85 0.0707009
 525.875 0.0707009
 525.9 0.0707008
 525.925 0.0707008
 525.95 0.0707008
 525.975 0.0707008
 526 0.0707008
 526.025 0.0707008
 526.05 0.0707008
 526.075 0.0707008
 526.1 0.0707008
 526.125 0.0707008
 526.15 0.0707008
 526.175 0.0707008
 526.2 0.0707008
 526.225 0.0707008
 526.25 0.0707008
 526.275 0.0707008
 526.3 0.0707008
 526.325 0.0707008
 526.35 0.0707008
 526.375 0.0707008
 526.4 0.0707008
 526.425 0.0707008
 526.45 0.0707008
 526.475 0.0707008
 526.5 0.0707008
 526.525 0.0707008
 526.55 0.0707008
 526.575 0.0707008
 526.6 0.0707008
 526.625 0.0707008
 526.65 0.0707008
 526.675 0.0707008
 526.7 0.0707008
 526.725 0.0707008
 526.75 0.0707008
 526.775 0.0707008
 526.8 0.0707008
 526.825 0.0707008
 526.85 0.0707008
 526.875 0.0707008
 526.9 0.0707008
 526.925 0.0707008
 526.95 0.0707008
 526.975 0.0707008
 527 0.0707008
 527.025 0.0707008
 527.05 0.0707008
 527.075 0.0707008
 527.1 0.0707008
 527.125 0.0707007
 527.15 0.0707007
 527.175 0.0707007
 527.2 0.0707007
 527.225 0.0707007
 527.25 0.0707007
 527.275 0.0707007
 527.3 0.0707007
 527.325 0.0707007
 527.35 0.0707007
 527.375 0.0707007
 527.4 0.0707007
 527.425 0.0707007
 527.45 0.0707007
 527.475 0.0707007
 527.5 0.0707007
 527.525 0.0707007
 527.55 0.0707007
 527.575 0.0707007
 527.6 0.0707007
 527.625 0.0707007
 527.65 0.0707007
 527.675 0.0707007
 527.7 0.0707007
 527.725 0.0707007
 527.75 0.0707007
 527.775 0.0707007
 527.8 0.0707007
 527.825 0.0707007
 527.85 0.0707007
 527.875 0.0707007
 527.9 0.0707007
 527.925 0.0707007
 527.95 0.0707007
 527.975 0.0707007
 528 0.0707007
 528.025 0.0707007
 528.05 0.0707007
 528.075 0.0707007
 528.1 0.0707007
 528.125 0.0707007
 528.15 0.0707007
 528.175 0.0707007
 528.2 0.0707007
 528.225 0.0707007
 528.25 0.0707007
 528.275 0.0707007
 528.3 0.0707007
 528.325 0.0707006
 528.35 0.0707006
 528.375 0.0707006
 528.4 0.0707006
 528.425 0.0707006
 528.45 0.0707006
 528.475 0.0707006
 528.5 0.0707006
 528.525 0.0707006
 528.55 0.0707006
 528.575 0.0707006
 528.6 0.0707006
 528.625 0.0707006
 528.65 0.0707006
 528.675 0.0707006
 528.7 0.0707006
 528.725 0.0707006
 528.75 0.0707006
 528.775 0.0707006
 528.8 0.0707006
 528.825 0.0707006
 528.85 0.0707006
 528.875 0.0707006
 528.9 0.0707006
 528.925 0.0707006
 528.95 0.0707006
 528.975 0.0707006
 529 0.0707006
 529.025 0.0707006
 529.05 0.0707006
 529.075 0.0707006
 529.1 0.0707006
 529.125 0.0707006
 529.15 0.0707006
 529.175 0.0707006
 529.2 0.0707006
 529.225 0.0707006
 529.25 0.0707006
 529.275 0.0707006
 529.3 0.0707006
 529.325 0.0707006
 529.35 0.0707006
 529.375 0.0707006
 529.4 0.0707006
 529.425 0.0707006
 529.45 0.0707006
 529.475 0.0707006
 529.5 0.0707006
 529.525 0.0707006
 529.55 0.0707005
 529.575 0.0707005
 529.6 0.0707005
 529.625 0.0707005
 529.65 0.0707005
 529.675 0.0707005
 529.7 0.0707005
 529.725 0.0707005
 529.75 0.0707005
 529.775 0.0707005
 529.8 0.0707005
 529.825 0.0707005
 529.85 0.0707005
 529.875 0.0707005
 529.9 0.0707005
 529.925 0.0707005
 529.95 0.0707005
 529.975 0.0707005
 530 0.0707005
 530.025 0.0707005
 530.05 0.0707005
 530.075 0.0707005
 530.1 0.0707005
 530.125 0.0707005
 530.15 0.0707005
 530.175 0.0707005
 530.2 0.0707005
 530.225 0.0707005
 530.25 0.0707005
 530.275 0.0707005
 530.3 0.0707005
 530.325 0.0707005
 530.35 0.0707005
 530.375 0.0707005
 530.4 0.0707005
 530.425 0.0707005
 530.45 0.0707005
 530.475 0.0707005
 530.5 0.0707005
 530.525 0.0707005
 530.55 0.0707005
 530.575 0.0707005
 530.6 0.0707005
 530.625 0.0707005
 530.65 0.0707005
 530.675 0.0707005
 530.7 0.0707005
 530.725 0.0707005
 530.75 0.0707005
 530.775 0.0707005
 530.8 0.0707004
 530.825 0.0707004
 530.85 0.0707004
 530.875 0.0707004
 530.9 0.0707004
 530.925 0.0707004
 530.95 0.0707004
 530.975 0.0707004
 531 0.0707004
 531.025 0.0707004
 531.05 0.0707004
 531.075 0.0707004
 531.1 0.0707004
 531.125 0.0707004
 531.15 0.0707004
 531.175 0.0707004
 531.2 0.0707004
 531.225 0.0707004
 531.25 0.0707004
 531.275 0.0707004
 531.3 0.0707004
 531.325 0.0707004
 531.35 0.0707004
 531.375 0.0707004
 531.4 0.0707004
 531.425 0.0707004
 531.45 0.0707004
 531.475 0.0707004
 531.5 0.0707004
 531.525 0.0707004
 531.55 0.0707004
 531.575 0.0707004
 531.6 0.0707004
 531.625 0.0707004
 531.65 0.0707004
 531.675 0.0707004
 531.7 0.0707004
 531.725 0.0707004
 531.75 0.0707004
 531.775 0.0707004
 531.8 0.0707004
 531.825 0.0707004
 531.85 0.0707004
 531.875 0.0707004
 531.9 0.0707004
 531.925 0.0707004
 531.95 0.0707004
 531.975 0.0707004
 532 0.0707004
 532.025 0.0707003
 532.05 0.0707003
 532.075 0.0707003
 532.1 0.0707003
 532.125 0.0707003
 532.15 0.0707003
 532.175 0.0707003
 532.2 0.0707003
 532.225 0.0707003
 532.25 0.0707003
 532.275 0.0707003
 532.3 0.0707003
 532.325 0.0707003
 532.35 0.0707003
 532.375 0.0707003
 532.4 0.0707003
 532.425 0.0707003
 532.45 0.0707003
 532.475 0.0707003
 532.5 0.0707003
 532.525 0.0707003
 532.55 0.0707003
 532.575 0.0707003
 532.6 0.0707003
 532.625 0.0707003
 532.65 0.0707003
 532.675 0.0707003
 532.7 0.0707003
 532.725 0.0707003
 532.75 0.0707003
 532.775 0.0707003
 532.8 0.0707003
 532.825 0.0707003
 532.85 0.0707003
 532.875 0.0707003
 532.9 0.0707003
 532.925 0.0707003
 532.95 0.0707003
 532.975 0.0707003
 533 0.0707003
 533.025 0.0707003
 533.05 0.0707003
 533.075 0.0707003
 533.1 0.0707003
 533.125 0.0707003
 533.15 0.0707003
 533.175 0.0707003
 533.2 0.0707003
 533.225 0.0707003
 533.25 0.0707002
 533.275 0.0707002
 533.3 0.0707002
 533.325 0.0707002
 533.35 0.0707002
 533.375 0.0707002
 533.4 0.0707002
 533.425 0.0707002
 533.45 0.0707002
 533.475 0.0707002
 533.5 0.0707002
 533.525 0.0707002
 533.55 0.0707002
 533.575 0.0707002
 533.6 0.0707002
 533.625 0.0707002
 533.65 0.0707002
 533.675 0.0707002
 533.7 0.0707002
 533.725 0.0707002
 533.75 0.0707002
 533.775 0.0707002
 533.8 0.0707002
 533.825 0.0707002
 533.85 0.0707002
 533.875 0.0707002
 533.9 0.0707002
 533.925 0.0707002
 533.95 0.0707002
 533.975 0.0707002
 534 0.0707002
 534.025 0.0707002
 534.05 0.0707002
 534.075 0.0707002
 534.1 0.0707002
 534.125 0.0707002
 534.15 0.0707002
 534.175 0.0707002
 534.2 0.0707002
 534.225 0.0707002
 534.25 0.0707002
 534.275 0.0707002
 534.3 0.0707002
 534.325 0.0707002
 534.35 0.0707002
 534.375 0.0707002
 534.4 0.0707002
 534.425 0.0707002
 534.45 0.0707002
 534.475 0.0707002
 534.5 0.0707001
 534.525 0.0707001
 534.55 0.0707001
 534.575 0.0707001
 534.6 0.0707001
 534.625 0.0707001
 534.65 0.0707001
 534.675 0.0707001
 534.7 0.0707001
 534.725 0.0707001
 534.75 0.0707001
 534.775 0.0707001
 534.8 0.0707001
 534.825 0.0707001
 534.85 0.0707001
 534.875 0.0707001
 534.9 0.0707001
 534.925 0.0707001
 534.95 0.0707001
 534.975 0.0707001
 535 0.0707001
 535.025 0.0707001
 535.05 0.0707001
 535.075 0.0707001
 535.1 0.0707001
 535.125 0.0707001
 535.15 0.0707001
 535.175 0.0707001
 535.2 0.0707001
 535.225 0.0707001
 535.25 0.0707001
 535.275 0.0707001
 535.3 0.0707001
 535.325 0.0707001
 535.35 0.0707001
 535.375 0.0707001
 535.4 0.0707001
 535.425 0.0707001
 535.45 0.0707001
 535.475 0.0707001
 535.5 0.0707001
 535.525 0.0707001
 535.55 0.0707001
 535.575 0.0707001
 535.6 0.0707001
 535.625 0.0707001
 535.65 0.0707001
 535.675 0.0707001
 535.7 0.0707001
 535.725 0.0707001
 535.75 0.0707
 535.775 0.0707
 535.8 0.0707
 535.825 0.0707
 535.85 0.0707
 535.875 0.0707
 535.9 0.0707
 535.925 0.0707
 535.95 0.0707
 535.975 0.0707
 536 0.0707
 536.025 0.0707
 536.05 0.0707
 536.075 0.0707
 536.1 0.0707
 536.125 0.0707
 536.15 0.0707
 536.175 0.0707
 536.2 0.0707
 536.225 0.0707
 536.25 0.0707
 536.275 0.0707
 536.3 0.0707
 536.325 0.0707
 536.35 0.0707
 536.375 0.0707
 536.4 0.0707
 536.425 0.0707
 536.45 0.0707
 536.475 0.0707
 536.5 0.0707
 536.525 0.0707
 536.55 0.0707
 536.575 0.0707
 536.6 0.0707
 536.625 0.0707
 536.65 0.0707
 536.675 0.0707
 536.7 0.0707
 536.725 0.0707
 536.75 0.0707
 536.775 0.0707
 536.8 0.0707
 536.825 0.0707
 536.85 0.0707
 536.875 0.0707
 536.9 0.0707
 536.925 0.0707
 536.95 0.0707
 536.975 0.0707
 537 0.0707
 537.025 0.0706999
 537.05 0.0706999
 537.075 0.0706999
 537.1 0.0706999
 537.125 0.0706999
 537.15 0.0706999
 537.175 0.0706999
 537.2 0.0706999
 537.225 0.0706999
 537.25 0.0706999
 537.275 0.0706999
 537.3 0.0706999
 537.325 0.0706999
 537.35 0.0706999
 537.375 0.0706999
 537.4 0.0706999
 537.425 0.0706999
 537.45 0.0706999
 537.475 0.0706999
 537.5 0.0706999
 537.525 0.0706999
 537.55 0.0706999
 537.575 0.0706999
 537.6 0.0706999
 537.625 0.0706999
 537.65 0.0706999
 537.675 0.0706999
 537.7 0.0706999
 537.725 0.0706999
 537.75 0.0706999
 537.775 0.0706999
 537.8 0.0706999
 537.825 0.0706999
 537.85 0.0706999
 537.875 0.0706999
 537.9 0.0706999
 537.925 0.0706999
 537.95 0.0706999
 537.975 0.0706999
 538 0.0706999
 538.025 0.0706999
 538.05 0.0706999
 538.075 0.0706999
 538.1 0.0706999
 538.125 0.0706999
 538.15 0.0706999
 538.175 0.0706999
 538.2 0.0706999
 538.225 0.0706999
 538.25 0.0706999
 538.275 0.0706998
 538.3 0.0706998
 538.325 0.0706998
 538.35 0.0706998
 538.375 0.0706998
 538.4 0.0706998
 538.425 0.0706998
 538.45 0.0706998
 538.475 0.0706998
 538.5 0.0706998
 538.525 0.0706998
 538.55 0.0706998
 538.575 0.0706998
 538.6 0.0706998
 538.625 0.0706998
 538.65 0.0706998
 538.675 0.0706998
 538.7 0.0706998
 538.725 0.0706998
 538.75 0.0706998
 538.775 0.0706998
 538.8 0.0706998
 538.825 0.0706998
 538.85 0.0706998
 538.875 0.0706998
 538.9 0.0706998
 538.925 0.0706998
 538.95 0.0706998
 538.975 0.0706998
 539 0.0706998
 539.025 0.0706998
 539.05 0.0706998
 539.075 0.0706998
 539.1 0.0706998
 539.125 0.0706998
 539.15 0.0706998
 539.175 0.0706998
 539.2 0.0706998
 539.225 0.0706998
 539.25 0.0706998
 539.275 0.0706998
 539.3 0.0706998
 539.325 0.0706998
 539.35 0.0706998
 539.375 0.0706998
 539.4 0.0706998
 539.425 0.0706998
 539.45 0.0706998
 539.475 0.0706998
 539.5 0.0706998
 539.525 0.0706998
 539.55 0.0706997
 539.575 0.0706997
 539.6 0.0706997
 539.625 0.0706997
 539.65 0.0706997
 539.675 0.0706997
 539.7 0.0706997
 539.725 0.0706997
 539.75 0.0706997
 539.775 0.0706997
 539.8 0.0706997
 539.825 0.0706997
 539.85 0.0706997
 539.875 0.0706997
 539.9 0.0706997
 539.925 0.0706997
 539.95 0.0706997
 539.975 0.0706997
 540 0.0706997
 540.025 0.0706997
 540.05 0.0706997
 540.075 0.0706997
 540.1 0.0706997
 540.125 0.0706997
 540.15 0.0706997
 540.175 0.0706997
 540.2 0.0706997
 540.225 0.0706997
 540.25 0.0706997
 540.275 0.0706997
 540.3 0.0706997
 540.325 0.0706997
 540.35 0.0706997
 540.375 0.0706997
 540.4 0.0706997
 540.425 0.0706997
 540.45 0.0706997
 540.475 0.0706997
 540.5 0.0706997
 540.525 0.0706997
 540.55 0.0706997
 540.575 0.0706997
 540.6 0.0706997
 540.625 0.0706997
 540.65 0.0706997
 540.675 0.0706997
 540.7 0.0706997
 540.725 0.0706997
 540.75 0.0706997
 540.775 0.0706997
 540.8 0.0706997
 540.825 0.0706996
 540.85 0.0706996
 540.875 0.0706996
 540.9 0.0706996
 540.925 0.0706996
 540.95 0.0706996
 540.975 0.0706996
 541 0.0706996
 541.025 0.0706996
 541.05 0.0706996
 541.075 0.0706996
 541.1 0.0706996
 541.125 0.0706996
 541.15 0.0706996
 541.175 0.0706996
 541.2 0.0706996
 541.225 0.0706996
 541.25 0.0706996
 541.275 0.0706996
 541.3 0.0706996
 541.325 0.0706996
 541.35 0.0706996
 541.375 0.0706996
 541.4 0.0706996
 541.425 0.0706996
 541.45 0.0706996
 541.475 0.0706996
 541.5 0.0706996
 541.525 0.0706996
 541.55 0.0706996
 541.575 0.0706996
 541.6 0.0706996
 541.625 0.0706996
 541.65 0.0706996
 541.675 0.0706996
 541.7 0.0706996
 541.725 0.0706996
 541.75 0.0706996
 541.775 0.0706996
 541.8 0.0706996
 541.825 0.0706996
 541.85 0.0706996
 541.875 0.0706996
 541.9 0.0706996
 541.925 0.0706996
 541.95 0.0706996
 541.975 0.0706996
 542 0.0706996
 542.025 0.0706996
 542.05 0.0706996
 542.075 0.0706996
 542.1 0.0706995
 542.125 0.0706995
 542.15 0.0706995
 542.175 0.0706995
 542.2 0.0706995
 542.225 0.0706995
 542.25 0.0706995
 542.275 0.0706995
 542.3 0.0706995
 542.325 0.0706995
 542.35 0.0706995
 542.375 0.0706995
 542.4 0.0706995
 542.425 0.0706995
 542.45 0.0706995
 542.475 0.0706995
 542.5 0.0706995
 542.525 0.0706995
 542.55 0.0706995
 542.575 0.0706995
 542.6 0.0706995
 542.625 0.0706995
 542.65 0.0706995
 542.675 0.0706995
 542.7 0.0706995
 542.725 0.0706995
 542.75 0.0706995
 542.775 0.0706995
 542.8 0.0706995
 542.825 0.0706995
 542.85 0.0706995
 542.875 0.0706995
 542.9 0.0706995
 542.925 0.0706995
 542.95 0.0706995
 542.975 0.0706995
 543 0.0706995
 543.025 0.0706995
 543.05 0.0706995
 543.075 0.0706995
 543.1 0.0706995
 543.125 0.0706995
 543.15 0.0706995
 543.175 0.0706995
 543.2 0.0706995
 543.225 0.0706995
 543.25 0.0706995
 543.275 0.0706995
 543.3 0.0706995
 543.325 0.0706995
 543.35 0.0706995
 543.375 0.0706994
 543.4 0.0706994
 543.425 0.0706994
 543.45 0.0706994
 543.475 0.0706994
 543.5 0.0706994
 543.525 0.0706994
 543.55 0.0706994
 543.575 0.0706994
 543.6 0.0706994
 543.625 0.0706994
 543.65 0.0706994
 543.675 0.0706994
 543.7 0.0706994
 543.725 0.0706994
 543.75 0.0706994
 543.775 0.0706994
 543.8 0.0706994
 543.825 0.0706994
 543.85 0.0706994
 543.875 0.0706994
 543.9 0.0706994
 543.925 0.0706994
 543.95 0.0706994
 543.975 0.0706994
 544 0.0706994
 544.025 0.0706994
 544.05 0.0706994
 544.075 0.0706994
 544.1 0.0706994
 544.125 0.0706994
 544.15 0.0706994
 544.175 0.0706994
 544.2 0.0706994
 544.225 0.0706994
 544.25 0.0706994
 544.275 0.0706994
 544.3 0.0706994
 544.325 0.0706994
 544.35 0.0706994
 544.375 0.0706994
 544.4 0.0706994
 544.425 0.0706994
 544.45 0.0706994
 544.475 0.0706994
 544.5 0.0706994
 544.525 0.0706994
 544.55 0.0706994
 544.575 0.0706994
 544.6 0.0706994
 544.625 0.0706994
 544.65 0.0706994
 544.675 0.0706994
 544.7 0.0706993
 544.725 0.0706993
 544.75 0.0706993
 544.775 0.0706993
 544.8 0.0706993
 544.825 0.0706993
 544.85 0.0706993
 544.875 0.0706993
 544.9 0.0706993
 544.925 0.0706993
 544.95 0.0706993
 544.975 0.0706993
 545 0.0706993
 545.025 0.0706993
 545.05 0.0706993
 545.075 0.0706993
 545.1 0.0706993
 545.125 0.0706993
 545.15 0.0706993
 545.175 0.0706993
 545.2 0.0706993
 545.225 0.0706993
 545.25 0.0706993
 545.275 0.0706993
 545.3 0.0706993
 545.325 0.0706993
 545.35 0.0706993
 545.375 0.0706993
 545.4 0.0706993
 545.425 0.0706993
 545.45 0.0706993
 545.475 0.0706993
 545.5 0.0706993
 545.525 0.0706993
 545.55 0.0706993
 545.575 0.0706993
 545.6 0.0706993
 545.625 0.0706993
 545.65 0.0706993
 545.675 0.0706993
 545.7 0.0706993
 545.725 0.0706993
 545.75 0.0706993
 545.775 0.0706993
 545.8 0.0706993
 545.825 0.0706993
 545.85 0.0706993
 545.875 0.0706993
 545.9 0.0706993
 545.925 0.0706993
 545.95 0.0706993
 545.975 0.0706992
 546 0.0706992
 546.025 0.0706992
 546.05 0.0706992
 546.075 0.0706992
 546.1 0.0706992
 546.125 0.0706992
 546.15 0.0706992
 546.175 0.0706992
 546.2 0.0706992
 546.225 0.0706992
 546.25 0.0706992
 546.275 0.0706992
 546.3 0.0706992
 546.325 0.0706992
 546.35 0.0706992
 546.375 0.0706992
 546.4 0.0706992
 546.425 0.0706992
 546.45 0.0706992
 546.475 0.0706992
 546.5 0.0706992
 546.525 0.0706992
 546.55 0.0706992
 546.575 0.0706992
 546.6 0.0706992
 546.625 0.0706992
 546.65 0.0706992
 546.675 0.0706992
 546.7 0.0706992
 546.725 0.0706992
 546.75 0.0706992
 546.775 0.0706992
 546.8 0.0706992
 546.825 0.0706992
 546.85 0.0706992
 546.875 0.0706992
 546.9 0.0706992
 546.925 0.0706992
 546.95 0.0706992
 546.975 0.0706992
 547 0.0706992
 547.025 0.0706992
 547.05 0.0706992
 547.075 0.0706992
 547.1 0.0706992
 547.125 0.0706992
 547.15 0.0706992
 547.175 0.0706992
 547.2 0.0706992
 547.225 0.0706992
 547.25 0.0706992
 547.275 0.0706992
 547.3 0.0706991
 547.325 0.0706991
 547.35 0.0706991
 547.375 0.0706991
 547.4 0.0706991
 547.425 0.0706991
 547.45 0.0706991
 547.475 0.0706991
 547.5 0.0706991
 547.525 0.0706991
 547.55 0.0706991
 547.575 0.0706991
 547.6 0.0706991
 547.625 0.0706991
 547.65 0.0706991
 547.675 0.0706991
 547.7 0.0706991
 547.725 0.0706991
 547.75 0.0706991
 547.775 0.0706991
 547.8 0.0706991
 547.825 0.0706991
 547.85 0.0706991
 547.875 0.0706991
 547.9 0.0706991
 547.925 0.0706991
 547.95 0.0706991
 547.975 0.0706991
 548 0.0706991
 548.025 0.0706991
 548.05 0.0706991
 548.075 0.0706991
 548.1 0.0706991
 548.125 0.0706991
 548.15 0.0706991
 548.175 0.0706991
 548.2 0.0706991
 548.225 0.0706991
 548.25 0.0706991
 548.275 0.0706991
 548.3 0.0706991
 548.325 0.0706991
 548.35 0.0706991
 548.375 0.0706991
 548.4 0.0706991
 548.425 0.0706991
 548.45 0.0706991
 548.475 0.0706991
 548.5 0.0706991
 548.525 0.0706991
 548.55 0.0706991
 548.575 0.0706991
 548.6 0.070699
 548.625 0.070699
 548.65 0.070699
 548.675 0.070699
 548.7 0.070699
 548.725 0.070699
 548.75 0.070699
 548.775 0.070699
 548.8 0.070699
 548.825 0.070699
 548.85 0.070699
 548.875 0.070699
 548.9 0.070699
 548.925 0.070699
 548.95 0.070699
 548.975 0.070699
 549 0.070699
 549.025 0.070699
 549.05 0.070699
 549.075 0.070699
 549.1 0.070699
 549.125 0.070699
 549.15 0.070699
 549.175 0.070699
 549.2 0.070699
 549.225 0.070699
 549.25 0.070699
 549.275 0.070699
 549.3 0.070699
 549.325 0.070699
 549.35 0.070699
 549.375 0.070699
 549.4 0.070699
 549.425 0.070699
 549.45 0.070699
 549.475 0.070699
 549.5 0.070699
 549.525 0.070699
 549.55 0.070699
 549.575 0.070699
 549.6 0.070699
 549.625 0.070699
 549.65 0.070699
 549.675 0.070699
 549.7 0.070699
 549.725 0.070699
 549.75 0.070699
 549.775 0.070699
 549.8 0.070699
 549.825 0.070699
 549.85 0.070699
 549.875 0.070699
 549.9 0.070699
 549.925 0.0706989
 549.95 0.0706989
 549.975 0.0706989
 550 0.0706989
 550.025 0.0706989
 550.05 0.0706989
 550.075 0.0706989
 550.1 0.0706989
 550.125 0.0706989
 550.15 0.0706989
 550.175 0.0706989
 550.2 0.0706989
 550.225 0.0706989
 550.25 0.0706989
 550.275 0.0706989
 550.3 0.0706989
 550.325 0.0706989
 550.35 0.0706989
 550.375 0.0706989
 550.4 0.0706989
 550.425 0.0706989
 550.45 0.0706989
 550.475 0.0706989
 550.5 0.0706989
 550.525 0.0706989
 550.55 0.0706989
 550.575 0.0706989
 550.6 0.0706989
 550.625 0.0706989
 550.65 0.0706989
 550.675 0.0706989
 550.7 0.0706989
 550.725 0.0706989
 550.75 0.0706989
 550.775 0.0706989
 550.8 0.0706989
 550.825 0.0706989
 550.85 0.0706989
 550.875 0.0706989
 550.9 0.0706989
 550.925 0.0706989
 550.95 0.0706989
 550.975 0.0706989
 551 0.0706989
 551.025 0.0706989
 551.05 0.0706989
 551.075 0.0706989
 551.1 0.0706989
 551.125 0.0706989
 551.15 0.0706989
 551.175 0.0706989
 551.2 0.0706989
 551.225 0.0706989
 551.25 0.0706988
 551.275 0.0706988
 551.3 0.0706988
 551.325 0.0706988
 551.35 0.0706988
 551.375 0.0706988
 551.4 0.0706988
 551.425 0.0706988
 551.45 0.0706988
 551.475 0.0706988
 551.5 0.0706988
 551.525 0.0706988
 551.55 0.0706988
 551.575 0.0706988
 551.6 0.0706988
 551.625 0.0706988
 551.65 0.0706988
 551.675 0.0706988
 551.7 0.0706988
 551.725 0.0706988
 551.75 0.0706988
 551.775 0.0706988
 551.8 0.0706988
 551.825 0.0706988
 551.85 0.0706988
 551.875 0.0706988
 551.9 0.0706988
 551.925 0.0706988
 551.95 0.0706988
 551.975 0.0706988
 552 0.0706988
 552.025 0.0706988
 552.05 0.0706988
 552.075 0.0706988
 552.1 0.0706988
 552.125 0.0706988
 552.15 0.0706988
 552.175 0.0706988
 552.2 0.0706988
 552.225 0.0706988
 552.25 0.0706988
 552.275 0.0706988
 552.3 0.0706988
 552.325 0.0706988
 552.35 0.0706988
 552.375 0.0706988
 552.4 0.0706988
 552.425 0.0706988
 552.45 0.0706988
 552.475 0.0706988
 552.5 0.0706988
 552.525 0.0706988
 552.55 0.0706988
 552.575 0.0706987
 552.6 0.0706987
 552.625 0.0706987
 552.65 0.0706987
 552.675 0.0706987
 552.7 0.0706987
 552.725 0.0706987
 552.75 0.0706987
 552.775 0.0706987
 552.8 0.0706987
 552.825 0.0706987
 552.85 0.0706987
 552.875 0.0706987
 552.9 0.0706987
 552.925 0.0706987
 552.95 0.0706987
 552.975 0.0706987
 553 0.0706987
 553.025 0.0706987
 553.05 0.0706987
 553.075 0.0706987
 553.1 0.0706987
 553.125 0.0706987
 553.15 0.0706987
 553.175 0.0706987
 553.2 0.0706987
 553.225 0.0706987
 553.25 0.0706987
 553.275 0.0706987
 553.3 0.0706987
 553.325 0.0706987
 553.35 0.0706987
 553.375 0.0706987
 553.4 0.0706987
 553.425 0.0706987
 553.45 0.0706987
 553.475 0.0706987
 553.5 0.0706987
 553.525 0.0706987
 553.55 0.0706987
 553.575 0.0706987
 553.6 0.0706987
 553.625 0.0706987
 553.65 0.0706987
 553.675 0.0706987
 553.7 0.0706987
 553.725 0.0706987
 553.75 0.0706987
 553.775 0.0706987
 553.8 0.0706987
 553.825 0.0706987
 553.85 0.0706987
 553.875 0.0706987
 553.9 0.0706986
 553.925 0.0706986
 553.95 0.0706986
 553.975 0.0706986
 554 0.0706986
 554.025 0.0706986
 554.05 0.0706986
 554.075 0.0706986
 554.1 0.0706986
 554.125 0.0706986
 554.15 0.0706986
 554.175 0.0706986
 554.2 0.0706986
 554.225 0.0706986
 554.25 0.0706986
 554.275 0.0706986
 554.3 0.0706986
 554.325 0.0706986
 554.35 0.0706986
 554.375 0.0706986
 554.4 0.0706986
 554.425 0.0706986
 554.45 0.0706986
 554.475 0.0706986
 554.5 0.0706986
 554.525 0.0706986
 554.55 0.0706986
 554.575 0.0706986
 554.6 0.0706986
 554.625 0.0706986
 554.65 0.0706986
 554.675 0.0706986
 554.7 0.0706986
 554.725 0.0706986
 554.75 0.0706986
 554.775 0.0706986
 554.8 0.0706986
 554.825 0.0706986
 554.85 0.0706986
 554.875 0.0706986
 554.9 0.0706986
 554.925 0.0706986
 554.95 0.0706986
 554.975 0.0706986
 555 0.0706986
 555.025 0.0706986
 555.05 0.0706986
 555.075 0.0706986
 555.1 0.0706986
 555.125 0.0706986
 555.15 0.0706986
 555.175 0.0706986
 555.2 0.0706986
 555.225 0.0706986
 555.25 0.0706985
 555.275 0.0706985
 555.3 0.0706985
 555.325 0.0706985
 555.35 0.0706985
 555.375 0.0706985
 555.4 0.0706985
 555.425 0.0706985
 555.45 0.0706985
 555.475 0.0706985
 555.5 0.0706985
 555.525 0.0706985
 555.55 0.0706985
 555.575 0.0706985
 555.6 0.0706985
 555.625 0.0706985
 555.65 0.0706985
 555.675 0.0706985
 555.7 0.0706985
 555.725 0.0706985
 555.75 0.0706985
 555.775 0.0706985
 555.8 0.0706985
 555.825 0.0706985
 555.85 0.0706985
 555.875 0.0706985
 555.9 0.0706985
 555.925 0.0706985
 555.95 0.0706985
 555.975 0.0706985
 556 0.0706985
 556.025 0.0706985
 556.05 0.0706985
 556.075 0.0706985
 556.1 0.0706985
 556.125 0.0706985
 556.15 0.0706985
 556.175 0.0706985
 556.2 0.0706985
 556.225 0.0706985
 556.25 0.0706985
 556.275 0.0706985
 556.3 0.0706985
 556.325 0.0706985
 556.35 0.0706985
 556.375 0.0706985
 556.4 0.0706985
 556.425 0.0706985
 556.45 0.0706985
 556.475 0.0706985
 556.5 0.0706985
 556.525 0.0706985
 556.55 0.0706985
 556.575 0.0706985
 556.6 0.0706984
 556.625 0.0706984
 556.65 0.0706984
 556.675 0.0706984
 556.7 0.0706984
 556.725 0.0706984
 556.75 0.0706984
 556.775 0.0706984
 556.8 0.0706984
 556.825 0.0706984
 556.85 0.0706984
 556.875 0.0706984
 556.9 0.0706984
 556.925 0.0706984
 556.95 0.0706984
 556.975 0.0706984
 557 0.0706984
 557.025 0.0706984
 557.05 0.0706984
 557.075 0.0706984
 557.1 0.0706984
 557.125 0.0706984
 557.15 0.0706984
 557.175 0.0706984
 557.2 0.0706984
 557.225 0.0706984
 557.25 0.0706984
 557.275 0.0706984
 557.3 0.0706984
 557.325 0.0706984
 557.35 0.0706984
 557.375 0.0706984
 557.4 0.0706984
 557.425 0.0706984
 557.45 0.0706984
 557.475 0.0706984
 557.5 0.0706984
 557.525 0.0706984
 557.55 0.0706984
 557.575 0.0706984
 557.6 0.0706984
 557.625 0.0706984
 557.65 0.0706984
 557.675 0.0706984
 557.7 0.0706984
 557.725 0.0706984
 557.75 0.0706984
 557.775 0.0706984
 557.8 0.0706984
 557.825 0.0706984
 557.85 0.0706984
 557.875 0.0706984
 557.9 0.0706984
 557.925 0.0706984
 557.95 0.0706983
 557.975 0.0706983
 558 0.0706983
 558.025 0.0706983
 558.05 0.0706983
 558.075 0.0706983
 558.1 0.0706983
 558.125 0.0706983
 558.15 0.0706983
 558.175 0.0706983
 558.2 0.0706983
 558.225 0.0706983
 558.25 0.0706983
 558.275 0.0706983
 558.3 0.0706983
 558.325 0.0706983
 558.35 0.0706983
 558.375 0.0706983
 558.4 0.0706983
 558.425 0.0706983
 558.45 0.0706983
 558.475 0.0706983
 558.5 0.0706983
 558.525 0.0706983
 558.55 0.0706983
 558.575 0.0706983
 558.6 0.0706983
 558.625 0.0706983
 558.65 0.0706983
 558.675 0.0706983
 558.7 0.0706983
 558.725 0.0706983
 558.75 0.0706983
 558.775 0.0706983
 558.8 0.0706983
 558.825 0.0706983
 558.85 0.0706983
 558.875 0.0706983
 558.9 0.0706983
 558.925 0.0706983
 558.95 0.0706983
 558.975 0.0706983
 559 0.0706983
 559.025 0.0706983
 559.05 0.0706983
 559.075 0.0706983
 559.1 0.0706983
 559.125 0.0706983
 559.15 0.0706983
 559.175 0.0706983
[truncated: 1,805,288 more chars]
