# Supplementary material for: Visual physiology of the layer 4 cortical circuit in silico
Source: PLoS Comput Biol. 2018 Nov 12;14(11):e1006535. doi: 10.1371/journal.pcbi.1006535 (PMC6258373; doi:10.1371/journal.pcbi.1006535)
Supplement: SI 5 — (ZIP) [file pcbi.1006535.s015.zip › SI_5/5_cells_measure_i_baseline/i_SEClamp-cell-3.dat]

 0 1e+06
 0.025 4.85336
 0.05 0.781915
 0.075 0.658046
 0.1 0.582102
 0.125 0.529356
 0.15 0.489807
 0.175 0.458595
 0.2 0.433052
 0.225 0.411586
 0.25 0.393185
 0.275 0.377176
 0.3 0.363085
 0.325 0.35057
 0.35 0.339372
 0.375 0.329291
 0.4 0.320167
 0.425 0.311871
 0.45 0.304297
 0.475 0.297354
 0.5 0.290967
 0.525 0.285073
 0.55 0.279616
 0.575 0.274548
 0.6 0.269827
 0.625 0.265418
 0.65 0.261289
 0.675 0.257412
 0.7 0.253764
 0.725 0.250321
 0.75 0.247066
 0.775 0.243981
 0.8 0.241052
 0.825 0.238266
 0.85 0.23561
 0.875 0.233073
 0.9 0.230648
 0.925 0.228324
 0.95 0.226094
 0.975 0.223952
 1 0.221892
 1.025 0.219907
 1.05 0.217993
 1.075 0.216145
 1.1 0.214359
 1.125 0.212632
 1.15 0.210959
 1.175 0.209339
 1.2 0.207767
 1.225 0.206241
 1.25 0.20476
 1.275 0.20332
 1.3 0.20192
 1.325 0.200557
 1.35 0.199231
 1.375 0.197939
 1.4 0.19668
 1.425 0.195452
 1.45 0.194255
 1.475 0.193086
 1.5 0.191946
 1.525 0.190832
 1.55 0.189744
 1.575 0.188682
 1.6 0.187643
 1.625 0.186627
 1.65 0.185633
 1.675 0.184662
 1.7 0.183711
 1.725 0.18278
 1.75 0.181869
 1.775 0.180977
 1.8 0.180103
 1.825 0.179247
 1.85 0.178409
 1.875 0.177587
 1.9 0.176782
 1.925 0.175992
 1.95 0.175218
 1.975 0.174459
 2 0.173715
 2.025 0.172985
 2.05 0.172268
 2.075 0.171565
 2.1 0.170876
 2.125 0.170199
 2.15 0.169534
 2.175 0.168882
 2.2 0.168241
 2.225 0.167612
 2.25 0.166994
 2.275 0.166387
 2.3 0.165791
 2.325 0.165206
 2.35 0.16463
 2.375 0.164065
 2.4 0.163509
 2.425 0.162963
 2.45 0.162426
 2.475 0.161898
 2.5 0.161379
 2.525 0.160869
 2.55 0.160367
 2.575 0.159874
 2.6 0.159388
 2.625 0.158911
 2.65 0.158441
 2.675 0.157979
 2.7 0.157524
 2.725 0.157077
 2.75 0.156636
 2.775 0.156203
 2.8 0.155776
 2.825 0.155356
 2.85 0.154943
 2.875 0.154536
 2.9 0.154135
 2.925 0.15374
 2.95 0.153351
 2.975 0.152969
 3 0.152591
 3.025 0.15222
 3.05 0.151854
 3.075 0.151494
 3.1 0.151138
 3.125 0.150788
 3.15 0.150443
 3.175 0.150103
 3.2 0.149768
 3.225 0.149438
 3.25 0.149113
 3.275 0.148792
 3.3 0.148475
 3.325 0.148164
 3.35 0.147856
 3.375 0.147553
 3.4 0.147254
 3.425 0.146959
 3.45 0.146668
 3.475 0.146381
 3.5 0.146097
 3.525 0.145818
 3.55 0.145543
 3.575 0.145271
 3.6 0.145003
 3.625 0.144738
 3.65 0.144477
 3.675 0.144219
 3.7 0.143964
 3.725 0.143713
 3.75 0.143465
 3.775 0.143221
 3.8 0.142979
 3.825 0.14274
 3.85 0.142505
 3.875 0.142272
 3.9 0.142043
 3.925 0.141816
 3.95 0.141592
 3.975 0.141371
 4 0.141152
 4.025 0.140937
 4.05 0.140723
 4.075 0.140513
 4.1 0.140305
 4.125 0.140099
 4.15 0.139896
 4.175 0.139695
 4.2 0.139497
 4.225 0.139301
 4.25 0.139107
 4.275 0.138916
 4.3 0.138727
 4.325 0.13854
 4.35 0.138355
 4.375 0.138172
 4.4 0.137991
 4.425 0.137813
 4.45 0.137636
 4.475 0.137462
 4.5 0.137289
 4.525 0.137118
 4.55 0.136949
 4.575 0.136782
 4.6 0.136617
 4.625 0.136454
 4.65 0.136293
 4.675 0.136133
 4.7 0.135975
 4.725 0.135818
 4.75 0.135664
 4.775 0.135511
 4.8 0.135359
 4.825 0.13521
 4.85 0.135061
 4.875 0.134915
 4.9 0.13477
 4.925 0.134626
 4.95 0.134484
 4.975 0.134343
 5 0.134204
 5.025 0.134066
 5.05 0.13393
 5.075 0.133795
 5.1 0.133661
 5.125 0.133529
 5.15 0.133398
 5.175 0.133268
 5.2 0.13314
 5.225 0.133013
 5.25 0.132887
 5.275 0.132762
 5.3 0.132639
 5.325 0.132517
 5.35 0.132396
 5.375 0.132276
 5.4 0.132157
 5.425 0.13204
 5.45 0.131923
 5.475 0.131808
 5.5 0.131694
 5.525 0.131581
 5.55 0.131469
 5.575 0.131358
 5.6 0.131248
 5.625 0.131139
 5.65 0.131031
 5.675 0.130924
 5.7 0.130818
 5.725 0.130713
 5.75 0.130609
 5.775 0.130506
 5.8 0.130404
 5.825 0.130303
 5.85 0.130202
 5.875 0.130103
 5.9 0.130005
 5.925 0.129907
 5.95 0.12981
 5.975 0.129714
 6 0.129619
 6.025 0.129525
 6.05 0.129432
 6.075 0.129339
 6.1 0.129247
 6.125 0.129156
 6.15 0.129066
 6.175 0.128977
 6.2 0.128888
 6.225 0.1288
 6.25 0.128713
 6.275 0.128627
 6.3 0.128541
 6.325 0.128456
 6.35 0.128372
 6.375 0.128288
 6.4 0.128205
 6.425 0.128123
 6.45 0.128042
 6.475 0.127961
 6.5 0.127881
 6.525 0.127802
 6.55 0.127723
 6.575 0.127645
 6.6 0.127567
 6.625 0.12749
 6.65 0.127414
 6.675 0.127338
 6.7 0.127263
 6.725 0.127189
 6.75 0.127115
 6.775 0.127042
 6.8 0.126969
 6.825 0.126897
 6.85 0.126826
 6.875 0.126755
 6.9 0.126684
 6.925 0.126615
 6.95 0.126545
 6.975 0.126476
 7 0.126408
 7.025 0.126341
 7.05 0.126273
 7.075 0.126207
 7.1 0.126141
 7.125 0.126075
 7.15 0.12601
 7.175 0.125945
 7.2 0.125881
 7.225 0.125818
 7.25 0.125754
 7.275 0.125692
 7.3 0.12563
 7.325 0.125568
 7.35 0.125507
 7.375 0.125446
 7.4 0.125385
 7.425 0.125326
 7.45 0.125266
 7.475 0.125207
 7.5 0.125148
 7.525 0.12509
 7.55 0.125033
 7.575 0.124975
 7.6 0.124918
 7.625 0.124862
 7.65 0.124806
 7.675 0.12475
 7.7 0.124695
 7.725 0.12464
 7.75 0.124586
 7.775 0.124532
 7.8 0.124478
 7.825 0.124425
 7.85 0.124372
 7.875 0.124319
 7.9 0.124267
 7.925 0.124215
 7.95 0.124164
 7.975 0.124113
 8 0.124062
 8.025 0.124012
 8.05 0.123962
 8.075 0.123912
 8.1 0.123863
 8.125 0.123814
 8.15 0.123765
 8.175 0.123717
 8.2 0.123669
 8.225 0.123621
 8.25 0.123574
 8.275 0.123527
 8.3 0.12348
 8.325 0.123434
 8.35 0.123388
 8.375 0.123342
 8.4 0.123297
 8.425 0.123252
 8.45 0.123207
 8.475 0.123162
 8.5 0.123118
 8.525 0.123074
 8.55 0.123031
 8.575 0.122987
 8.6 0.122944
 8.625 0.122902
 8.65 0.122859
 8.675 0.122817
 8.7 0.122775
 8.725 0.122734
 8.75 0.122692
 8.775 0.122651
 8.8 0.12261
 8.825 0.12257
 8.85 0.12253
 8.875 0.12249
 8.9 0.12245
 8.925 0.12241
 8.95 0.122371
 8.975 0.122332
 9 0.122294
 9.025 0.122255
 9.05 0.122217
 9.075 0.122179
 9.1 0.122141
 9.125 0.122104
 9.15 0.122066
 9.175 0.122029
 9.2 0.121993
 9.225 0.121956
 9.25 0.12192
 9.275 0.121884
 9.3 0.121848
 9.325 0.121812
 9.35 0.121777
 9.375 0.121742
 9.4 0.121707
 9.425 0.121672
 9.45 0.121637
 9.475 0.121603
 9.5 0.121569
 9.525 0.121535
 9.55 0.121501
 9.575 0.121468
 9.6 0.121435
 9.625 0.121402
 9.65 0.121369
 9.675 0.121336
 9.7 0.121304
 9.725 0.121272
 9.75 0.121239
 9.775 0.121208
 9.8 0.121176
 9.825 0.121144
 9.85 0.121113
 9.875 0.121082
 9.9 0.121051
 9.925 0.12102
 9.95 0.12099
 9.975 0.12096
 10 0.120929
 10.025 0.120899
 10.05 0.12087
 10.075 0.12084
 10.1 0.12081
 10.125 0.120781
 10.15 0.120752
 10.175 0.120723
 10.2 0.120694
 10.225 0.120666
 10.25 0.120637
 10.275 0.120609
 10.3 0.120581
 10.325 0.120553
 10.35 0.120525
 10.375 0.120498
 10.4 0.12047
 10.425 0.120443
 10.45 0.120416
 10.475 0.120389
 10.5 0.120362
 10.525 0.120335
 10.55 0.120309
 10.575 0.120283
 10.6 0.120256
 10.625 0.12023
 10.65 0.120204
 10.675 0.120179
 10.7 0.120153
 10.725 0.120128
 10.75 0.120102
 10.775 0.120077
 10.8 0.120052
 10.825 0.120027
 10.85 0.120002
 10.875 0.119978
 10.9 0.119953
 10.925 0.119929
 10.95 0.119905
 10.975 0.119881
 11 0.119857
 11.025 0.119833
 11.05 0.119809
 11.075 0.119786
 11.1 0.119763
 11.125 0.119739
 11.15 0.119716
 11.175 0.119693
 11.2 0.11967
 11.225 0.119647
 11.25 0.119625
 11.275 0.119602
 11.3 0.11958
 11.325 0.119558
 11.35 0.119536
 11.375 0.119514
 11.4 0.119492
 11.425 0.11947
 11.45 0.119448
 11.475 0.119427
 11.5 0.119405
 11.525 0.119384
 11.55 0.119363
 11.575 0.119342
 11.6 0.119321
 11.625 0.1193
 11.65 0.119279
 11.675 0.119258
 11.7 0.119238
 11.725 0.119217
 11.75 0.119197
 11.775 0.119177
 11.8 0.119157
 11.825 0.119137
 11.85 0.119117
 11.875 0.119097
 11.9 0.119078
 11.925 0.119058
 11.95 0.119038
 11.975 0.119019
 12 0.119
 12.025 0.118981
 12.05 0.118962
 12.075 0.118943
 12.1 0.118924
 12.125 0.118905
 12.15 0.118886
 12.175 0.118868
 12.2 0.118849
 12.225 0.118831
 12.25 0.118813
 12.275 0.118794
 12.3 0.118776
 12.325 0.118758
 12.35 0.11874
 12.375 0.118723
 12.4 0.118705
 12.425 0.118687
 12.45 0.11867
 12.475 0.118652
 12.5 0.118635
 12.525 0.118617
 12.55 0.1186
 12.575 0.118583
 12.6 0.118566
 12.625 0.118549
 12.65 0.118532
 12.675 0.118516
 12.7 0.118499
 12.725 0.118482
 12.75 0.118466
 12.775 0.118449
 12.8 0.118433
 12.825 0.118417
 12.85 0.1184
 12.875 0.118384
 12.9 0.118368
 12.925 0.118352
 12.95 0.118336
 12.975 0.118321
 13 0.118305
 13.025 0.118289
 13.05 0.118274
 13.075 0.118258
 13.1 0.118243
 13.125 0.118227
 13.15 0.118212
 13.175 0.118197
 13.2 0.118182
 13.225 0.118167
 13.25 0.118152
 13.275 0.118137
 13.3 0.118122
 13.325 0.118107
 13.35 0.118092
 13.375 0.118078
 13.4 0.118063
 13.425 0.118049
 13.45 0.118034
 13.475 0.11802
 13.5 0.118006
 13.525 0.117991
 13.55 0.117977
 13.575 0.117963
 13.6 0.117949
 13.625 0.117935
 13.65 0.117921
 13.675 0.117907
 13.7 0.117894
 13.725 0.11788
 13.75 0.117866
 13.775 0.117853
 13.8 0.117839
 13.825 0.117826
 13.85 0.117812
 13.875 0.117799
 13.9 0.117786
 13.925 0.117773
 13.95 0.117759
 13.975 0.117746
 14 0.117733
 14.025 0.11772
 14.05 0.117707
 14.075 0.117695
 14.1 0.117682
 14.125 0.117669
 14.15 0.117656
 14.175 0.117644
 14.2 0.117631
 14.225 0.117619
 14.25 0.117606
 14.275 0.117594
 14.3 0.117581
 14.325 0.117569
 14.35 0.117557
 14.375 0.117545
 14.4 0.117533
 14.425 0.117521
 14.45 0.117509
 14.475 0.117497
 14.5 0.117485
 14.525 0.117473
 14.55 0.117461
 14.575 0.117449
 14.6 0.117438
 14.625 0.117426
 14.65 0.117414
 14.675 0.117403
 14.7 0.117391
 14.725 0.11738
 14.75 0.117368
 14.775 0.117357
 14.8 0.117346
 14.825 0.117334
 14.85 0.117323
 14.875 0.117312
 14.9 0.117301
 14.925 0.11729
 14.95 0.117279
 14.975 0.117268
 15 0.117257
 15.025 0.117246
 15.05 0.117235
 15.075 0.117225
 15.1 0.117214
 15.125 0.117203
 15.15 0.117192
 15.175 0.117182
 15.2 0.117171
 15.225 0.117161
 15.25 0.11715
 15.275 0.11714
 15.3 0.117129
 15.325 0.117119
 15.35 0.117109
 15.375 0.117099
 15.4 0.117088
 15.425 0.117078
 15.45 0.117068
 15.475 0.117058
 15.5 0.117048
 15.525 0.117038
 15.55 0.117028
 15.575 0.117018
 15.6 0.117008
 15.625 0.116998
 15.65 0.116988
 15.675 0.116979
 15.7 0.116969
 15.725 0.116959
 15.75 0.11695
 15.775 0.11694
 15.8 0.11693
 15.825 0.116921
 15.85 0.116911
 15.875 0.116902
 15.9 0.116892
 15.925 0.116883
 15.95 0.116874
 15.975 0.116864
 16 0.116855
 16.025 0.116846
 16.05 0.116837
 16.075 0.116828
 16.1 0.116818
 16.125 0.116809
 16.15 0.1168
 16.175 0.116791
 16.2 0.116782
 16.225 0.116773
 16.25 0.116764
 16.275 0.116755
 16.3 0.116747
 16.325 0.116738
 16.35 0.116729
 16.375 0.11672
 16.4 0.116712
 16.425 0.116703
 16.45 0.116694
 16.475 0.116686
 16.5 0.116677
 16.525 0.116668
 16.55 0.11666
 16.575 0.116651
 16.6 0.116643
 16.625 0.116635
 16.65 0.116626
 16.675 0.116618
 16.7 0.116609
 16.725 0.116601
 16.75 0.116593
 16.775 0.116585
 16.8 0.116576
 16.825 0.116568
 16.85 0.11656
 16.875 0.116552
 16.9 0.116544
 16.925 0.116536
 16.95 0.116528
 16.975 0.11652
 17 0.116512
 17.025 0.116504
 17.05 0.116496
 17.075 0.116488
 17.1 0.11648
 17.125 0.116472
 17.15 0.116465
 17.175 0.116457
 17.2 0.116449
 17.225 0.116441
 17.25 0.116434
 17.275 0.116426
 17.3 0.116418
 17.325 0.116411
 17.35 0.116403
 17.375 0.116396
 17.4 0.116388
 17.425 0.116381
 17.45 0.116373
 17.475 0.116366
 17.5 0.116358
 17.525 0.116351
 17.55 0.116344
 17.575 0.116336
 17.6 0.116329
 17.625 0.116322
 17.65 0.116314
 17.675 0.116307
 17.7 0.1163
 17.725 0.116293
 17.75 0.116286
 17.775 0.116278
 17.8 0.116271
 17.825 0.116264
 17.85 0.116257
 17.875 0.11625
 17.9 0.116243
 17.925 0.116236
 17.95 0.116229
 17.975 0.116222
 18 0.116215
 18.025 0.116208
 18.05 0.116201
 18.075 0.116195
 18.1 0.116188
 18.125 0.116181
 18.15 0.116174
 18.175 0.116167
 18.2 0.116161
 18.225 0.116154
 18.25 0.116147
 18.275 0.116141
 18.3 0.116134
 18.325 0.116127
 18.35 0.116121
 18.375 0.116114
 18.4 0.116108
 18.425 0.116101
 18.45 0.116095
 18.475 0.116088
 18.5 0.116082
 18.525 0.116075
 18.55 0.116069
 18.575 0.116062
 18.6 0.116056
 18.625 0.116049
 18.65 0.116043
 18.675 0.116037
 18.7 0.11603
 18.725 0.116024
 18.75 0.116018
 18.775 0.116012
 18.8 0.116005
 18.825 0.115999
 18.85 0.115993
 18.875 0.115987
 18.9 0.115981
 18.925 0.115975
 18.95 0.115968
 18.975 0.115962
 19 0.115956
 19.025 0.11595
 19.05 0.115944
 19.075 0.115938
 19.1 0.115932
 19.125 0.115926
 19.15 0.11592
 19.175 0.115914
 19.2 0.115908
 19.225 0.115902
 19.25 0.115897
 19.275 0.115891
 19.3 0.115885
 19.325 0.115879
 19.35 0.115873
 19.375 0.115867
 19.4 0.115862
 19.425 0.115856
 19.45 0.11585
 19.475 0.115844
 19.5 0.115839
 19.525 0.115833
 19.55 0.115827
 19.575 0.115822
 19.6 0.115816
 19.625 0.11581
 19.65 0.115805
 19.675 0.115799
 19.7 0.115794
 19.725 0.115788
 19.75 0.115782
 19.775 0.115777
 19.8 0.115771
 19.825 0.115766
 19.85 0.11576
 19.875 0.115755
 19.9 0.11575
 19.925 0.115744
 19.95 0.115739
 19.975 0.115733
 20 0.115728
 20.025 0.115723
 20.05 0.115717
 20.075 0.115712
 20.1 0.115707
 20.125 0.115701
 20.15 0.115696
 20.175 0.115691
 20.2 0.115685
 20.225 0.11568
 20.25 0.115675
 20.275 0.11567
 20.3 0.115665
 20.325 0.115659
 20.35 0.115654
 20.375 0.115649
 20.4 0.115644
 20.425 0.115639
 20.45 0.115634
 20.475 0.115629
 20.5 0.115624
 20.525 0.115618
 20.55 0.115613
 20.575 0.115608
 20.6 0.115603
 20.625 0.115598
 20.65 0.115593
 20.675 0.115588
 20.7 0.115583
 20.725 0.115578
 20.75 0.115573
 20.775 0.115569
 20.8 0.115564
 20.825 0.115559
 20.85 0.115554
 20.875 0.115549
 20.9 0.115544
 20.925 0.115539
 20.95 0.115534
 20.975 0.11553
 21 0.115525
 21.025 0.11552
 21.05 0.115515
 21.075 0.11551
 21.1 0.115506
 21.125 0.115501
 21.15 0.115496
 21.175 0.115491
 21.2 0.115487
 21.225 0.115482
 21.25 0.115477
 21.275 0.115473
 21.3 0.115468
 21.325 0.115463
 21.35 0.115459
 21.375 0.115454
 21.4 0.11545
 21.425 0.115445
 21.45 0.11544
 21.475 0.115436
 21.5 0.115431
 21.525 0.115427
 21.55 0.115422
 21.575 0.115418
 21.6 0.115413
 21.625 0.115409
 21.65 0.115404
 21.675 0.1154
 21.7 0.115395
 21.725 0.115391
 21.75 0.115386
 21.775 0.115382
 21.8 0.115377
 21.825 0.115373
 21.85 0.115369
 21.875 0.115364
 21.9 0.11536
 21.925 0.115356
 21.95 0.115351
 21.975 0.115347
 22 0.115343
 22.025 0.115338
 22.05 0.115334
 22.075 0.11533
 22.1 0.115325
 22.125 0.115321
 22.15 0.115317
 22.175 0.115313
 22.2 0.115308
 22.225 0.115304
 22.25 0.1153
 22.275 0.115296
 22.3 0.115291
 22.325 0.115287
 22.35 0.115283
 22.375 0.115279
 22.4 0.115275
 22.425 0.115271
 22.45 0.115266
 22.475 0.115262
 22.5 0.115258
 22.525 0.115254
 22.55 0.11525
 22.575 0.115246
 22.6 0.115242
 22.625 0.115238
 22.65 0.115234
 22.675 0.11523
 22.7 0.115226
 22.725 0.115222
 22.75 0.115218
 22.775 0.115214
 22.8 0.11521
 22.825 0.115206
 22.85 0.115202
 22.875 0.115198
 22.9 0.115194
 22.925 0.11519
 22.95 0.115186
 22.975 0.115182
 23 0.115178
 23.025 0.115174
 23.05 0.11517
 23.075 0.115166
 23.1 0.115162
 23.125 0.115158
 23.15 0.115155
 23.175 0.115151
 23.2 0.115147
 23.225 0.115143
 23.25 0.115139
 23.275 0.115135
 23.3 0.115132
 23.325 0.115128
 23.35 0.115124
 23.375 0.11512
 23.4 0.115116
 23.425 0.115113
 23.45 0.115109
 23.475 0.115105
 23.5 0.115101
 23.525 0.115098
 23.55 0.115094
 23.575 0.11509
 23.6 0.115086
 23.625 0.115083
 23.65 0.115079
 23.675 0.115075
 23.7 0.115072
 23.725 0.115068
 23.75 0.115064
 23.775 0.115061
 23.8 0.115057
 23.825 0.115053
 23.85 0.11505
 23.875 0.115046
 23.9 0.115043
 23.925 0.115039
 23.95 0.115035
 23.975 0.115032
 24 0.115028
 24.025 0.115025
 24.05 0.115021
 24.075 0.115018
 24.1 0.115014
 24.125 0.115011
 24.15 0.115007
 24.175 0.115003
 24.2 0.115
 24.225 0.114996
 24.25 0.114993
 24.275 0.114989
 24.3 0.114986
 24.325 0.114982
 24.35 0.114979
 24.375 0.114976
 24.4 0.114972
 24.425 0.114969
 24.45 0.114965
 24.475 0.114962
 24.5 0.114958
 24.525 0.114955
 24.55 0.114952
 24.575 0.114948
 24.6 0.114945
 24.625 0.114941
 24.65 0.114938
 24.675 0.114935
 24.7 0.114931
 24.725 0.114928
 24.75 0.114925
 24.775 0.114921
 24.8 0.114918
 24.825 0.114915
 24.85 0.114911
 24.875 0.114908
 24.9 0.114905
 24.925 0.114901
 24.95 0.114898
 24.975 0.114895
 25 0.114891
 25.025 0.114888
 25.05 0.114885
 25.075 0.114882
 25.1 0.114878
 25.125 0.114875
 25.15 0.114872
 25.175 0.114869
 25.2 0.114865
 25.225 0.114862
 25.25 0.114859
 25.275 0.114856
 25.3 0.114853
 25.325 0.114849
 25.35 0.114846
 25.375 0.114843
 25.4 0.11484
 25.425 0.114837
 25.45 0.114834
 25.475 0.11483
 25.5 0.114827
 25.525 0.114824
 25.55 0.114821
 25.575 0.114818
 25.6 0.114815
 25.625 0.114812
 25.65 0.114809
 25.675 0.114805
 25.7 0.114802
 25.725 0.114799
 25.75 0.114796
 25.775 0.114793
 25.8 0.11479
 25.825 0.114787
 25.85 0.114784
 25.875 0.114781
 25.9 0.114778
 25.925 0.114775
 25.95 0.114772
 25.975 0.114769
 26 0.114766
 26.025 0.114763
 26.05 0.11476
 26.075 0.114757
 26.1 0.114754
 26.125 0.114751
 26.15 0.114748
 26.175 0.114745
 26.2 0.114742
 26.225 0.114739
 26.25 0.114736
 26.275 0.114733
 26.3 0.11473
 26.325 0.114727
 26.35 0.114724
 26.375 0.114721
 26.4 0.114718
 26.425 0.114715
 26.45 0.114712
 26.475 0.114709
 26.5 0.114707
 26.525 0.114704
 26.55 0.114701
 26.575 0.114698
 26.6 0.114695
 26.625 0.114692
 26.65 0.114689
 26.675 0.114686
 26.7 0.114684
 26.725 0.114681
 26.75 0.114678
 26.775 0.114675
 26.8 0.114672
 26.825 0.114669
 26.85 0.114666
 26.875 0.114664
 26.9 0.114661
 26.925 0.114658
 26.95 0.114655
 26.975 0.114652
 27 0.11465
 27.025 0.114647
 27.05 0.114644
 27.075 0.114641
 27.1 0.114639
 27.125 0.114636
 27.15 0.114633
 27.175 0.11463
 27.2 0.114628
 27.225 0.114625
 27.25 0.114622
 27.275 0.114619
 27.3 0.114617
 27.325 0.114614
 27.35 0.114611
 27.375 0.114608
 27.4 0.114606
 27.425 0.114603
 27.45 0.1146
 27.475 0.114598
 27.5 0.114595
 27.525 0.114592
 27.55 0.11459
 27.575 0.114587
 27.6 0.114584
 27.625 0.114582
 27.65 0.114579
 27.675 0.114576
 27.7 0.114574
 27.725 0.114571
 27.75 0.114568
 27.775 0.114566
 27.8 0.114563
 27.825 0.11456
 27.85 0.114558
 27.875 0.114555
 27.9 0.114553
 27.925 0.11455
 27.95 0.114547
 27.975 0.114545
 28 0.114542
 28.025 0.11454
 28.05 0.114537
 28.075 0.114534
 28.1 0.114532
 28.125 0.114529
 28.15 0.114527
 28.175 0.114524
 28.2 0.114522
 28.225 0.114519
 28.25 0.114517
 28.275 0.114514
 28.3 0.114511
 28.325 0.114509
 28.35 0.114506
 28.375 0.114504
 28.4 0.114501
 28.425 0.114499
 28.45 0.114496
 28.475 0.114494
 28.5 0.114491
 28.525 0.114489
 28.55 0.114486
 28.575 0.114484
 28.6 0.114481
 28.625 0.114479
 28.65 0.114476
 28.675 0.114474
 28.7 0.114472
 28.725 0.114469
 28.75 0.114467
 28.775 0.114464
 28.8 0.114462
 28.825 0.114459
 28.85 0.114457
 28.875 0.114454
 28.9 0.114452
 28.925 0.11445
 28.95 0.114447
 28.975 0.114445
 29 0.114442
 29.025 0.11444
 29.05 0.114438
 29.075 0.114435
 29.1 0.114433
 29.125 0.11443
 29.15 0.114428
 29.175 0.114426
 29.2 0.114423
 29.225 0.114421
 29.25 0.114418
 29.275 0.114416
 29.3 0.114414
 29.325 0.114411
 29.35 0.114409
 29.375 0.114407
 29.4 0.114404
 29.425 0.114402
 29.45 0.1144
 29.475 0.114397
 29.5 0.114395
 29.525 0.114393
 29.55 0.11439
 29.575 0.114388
 29.6 0.114386
 29.625 0.114383
 29.65 0.114381
 29.675 0.114379
 29.7 0.114377
 29.725 0.114374
 29.75 0.114372
 29.775 0.11437
 29.8 0.114367
 29.825 0.114365
 29.85 0.114363
 29.875 0.114361
 29.9 0.114358
 29.925 0.114356
 29.95 0.114354
 29.975 0.114352
 30 0.114349
 30.025 0.114347
 30.05 0.114345
 30.075 0.114343
 30.1 0.11434
 30.125 0.114338
 30.15 0.114336
 30.175 0.114334
 30.2 0.114331
 30.225 0.114329
 30.25 0.114327
 30.275 0.114325
 30.3 0.114323
 30.325 0.11432
 30.35 0.114318
 30.375 0.114316
 30.4 0.114314
 30.425 0.114312
 30.45 0.114309
 30.475 0.114307
 30.5 0.114305
 30.525 0.114303
 30.55 0.114301
 30.575 0.114299
 30.6 0.114296
 30.625 0.114294
 30.65 0.114292
 30.675 0.11429
 30.7 0.114288
 30.725 0.114286
 30.75 0.114284
 30.775 0.114281
 30.8 0.114279
 30.825 0.114277
 30.85 0.114275
 30.875 0.114273
 30.9 0.114271
 30.925 0.114269
 30.95 0.114267
 30.975 0.114265
 31 0.114262
 31.025 0.11426
 31.05 0.114258
 31.075 0.114256
 31.1 0.114254
 31.125 0.114252
 31.15 0.11425
 31.175 0.114248
 31.2 0.114246
 31.225 0.114244
 31.25 0.114242
 31.275 0.11424
 31.3 0.114237
 31.325 0.114235
 31.35 0.114233
 31.375 0.114231
 31.4 0.114229
 31.425 0.114227
 31.45 0.114225
 31.475 0.114223
 31.5 0.114221
 31.525 0.114219
 31.55 0.114217
 31.575 0.114215
 31.6 0.114213
 31.625 0.114211
 31.65 0.114209
 31.675 0.114207
 31.7 0.114205
 31.725 0.114203
 31.75 0.114201
 31.775 0.114199
 31.8 0.114197
 31.825 0.114195
 31.85 0.114193
 31.875 0.114191
 31.9 0.114189
 31.925 0.114187
 31.95 0.114185
 31.975 0.114183
 32 0.114181
 32.025 0.114179
 32.05 0.114177
 32.075 0.114175
 32.1 0.114173
 32.125 0.114171
 32.15 0.114169
 32.175 0.114167
 32.2 0.114165
 32.225 0.114164
 32.25 0.114162
 32.275 0.11416
 32.3 0.114158
 32.325 0.114156
 32.35 0.114154
 32.375 0.114152
 32.4 0.11415
 32.425 0.114148
 32.45 0.114146
 32.475 0.114144
 32.5 0.114142
 32.525 0.11414
 32.55 0.114139
 32.575 0.114137
 32.6 0.114135
 32.625 0.114133
 32.65 0.114131
 32.675 0.114129
 32.7 0.114127
 32.725 0.114125
 32.75 0.114123
 32.775 0.114122
 32.8 0.11412
 32.825 0.114118
 32.85 0.114116
 32.875 0.114114
 32.9 0.114112
 32.925 0.11411
 32.95 0.114109
 32.975 0.114107
 33 0.114105
 33.025 0.114103
 33.05 0.114101
 33.075 0.114099
 33.1 0.114097
 33.125 0.114096
 33.15 0.114094
 33.175 0.114092
 33.2 0.11409
 33.225 0.114088
 33.25 0.114087
 33.275 0.114085
 33.3 0.114083
 33.325 0.114081
 33.35 0.114079
 33.375 0.114077
 33.4 0.114076
 33.425 0.114074
 33.45 0.114072
 33.475 0.11407
 33.5 0.114068
 33.525 0.114067
 33.55 0.114065
 33.575 0.114063
 33.6 0.114061
 33.625 0.11406
 33.65 0.114058
 33.675 0.114056
 33.7 0.114054
 33.725 0.114053
 33.75 0.114051
 33.775 0.114049
 33.8 0.114047
 33.825 0.114045
 33.85 0.114044
 33.875 0.114042
 33.9 0.11404
 33.925 0.114038
 33.95 0.114037
 33.975 0.114035
 34 0.114033
 34.025 0.114032
 34.05 0.11403
 34.075 0.114028
 34.1 0.114026
 34.125 0.114025
 34.15 0.114023
 34.175 0.114021
 34.2 0.114019
 34.225 0.114018
 34.25 0.114016
 34.275 0.114014
 34.3 0.114013
 34.325 0.114011
 34.35 0.114009
 34.375 0.114008
 34.4 0.114006
 34.425 0.114004
 34.45 0.114002
 34.475 0.114001
 34.5 0.113999
 34.525 0.113997
 34.55 0.113996
 34.575 0.113994
 34.6 0.113992
 34.625 0.113991
 34.65 0.113989
 34.675 0.113987
 34.7 0.113986
 34.725 0.113984
 34.75 0.113982
 34.775 0.113981
 34.8 0.113979
 34.825 0.113977
 34.85 0.113976
 34.875 0.113974
 34.9 0.113972
 34.925 0.113971
 34.95 0.113969
 34.975 0.113968
 35 0.113966
 35.025 0.113964
 35.05 0.113963
 35.075 0.113961
 35.1 0.113959
 35.125 0.113958
 35.15 0.113956
 35.175 0.113955
 35.2 0.113953
 35.225 0.113951
 35.25 0.11395
 35.275 0.113948
 35.3 0.113947
 35.325 0.113945
 35.35 0.113943
 35.375 0.113942
 35.4 0.11394
 35.425 0.113939
 35.45 0.113937
 35.475 0.113935
 35.5 0.113934
 35.525 0.113932
 35.55 0.113931
 35.575 0.113929
 35.6 0.113927
 35.625 0.113926
 35.65 0.113924
 35.675 0.113923
 35.7 0.113921
 35.725 0.11392
 35.75 0.113918
 35.775 0.113917
 35.8 0.113915
 35.825 0.113913
 35.85 0.113912
 35.875 0.11391
 35.9 0.113909
 35.925 0.113907
 35.95 0.113906
 35.975 0.113904
 36 0.113903
 36.025 0.113901
 36.05 0.1139
 36.075 0.113898
 36.1 0.113896
 36.125 0.113895
 36.15 0.113893
 36.175 0.113892
 36.2 0.11389
 36.225 0.113889
 36.25 0.113887
 36.275 0.113886
 36.3 0.113884
 36.325 0.113883
 36.35 0.113881
 36.375 0.11388
 36.4 0.113878
 36.425 0.113877
 36.45 0.113875
 36.475 0.113874
 36.5 0.113872
 36.525 0.113871
 36.55 0.113869
 36.575 0.113868
 36.6 0.113866
 36.625 0.113865
 36.65 0.113863
 36.675 0.113862
 36.7 0.11386
 36.725 0.113859
 36.75 0.113857
 36.775 0.113856
 36.8 0.113855
 36.825 0.113853
 36.85 0.113852
 36.875 0.11385
 36.9 0.113849
 36.925 0.113847
 36.95 0.113846
 36.975 0.113844
 37 0.113843
 37.025 0.113841
 37.05 0.11384
 37.075 0.113839
 37.1 0.113837
 37.125 0.113836
 37.15 0.113834
 37.175 0.113833
 37.2 0.113831
 37.225 0.11383
 37.25 0.113828
 37.275 0.113827
 37.3 0.113826
 37.325 0.113824
 37.35 0.113823
 37.375 0.113821
 37.4 0.11382
 37.425 0.113819
 37.45 0.113817
 37.475 0.113816
 37.5 0.113814
 37.525 0.113813
 37.55 0.113811
 37.575 0.11381
 37.6 0.113809
 37.625 0.113807
 37.65 0.113806
 37.675 0.113804
 37.7 0.113803
 37.725 0.113802
 37.75 0.1138
 37.775 0.113799
 37.8 0.113798
 37.825 0.113796
 37.85 0.113795
 37.875 0.113793
 37.9 0.113792
 37.925 0.113791
 37.95 0.113789
 37.975 0.113788
 38 0.113787
 38.025 0.113785
 38.05 0.113784
 38.075 0.113782
 38.1 0.113781
 38.125 0.11378
 38.15 0.113778
 38.175 0.113777
 38.2 0.113776
 38.225 0.113774
 38.25 0.113773
 38.275 0.113772
 38.3 0.11377
 38.325 0.113769
 38.35 0.113768
 38.375 0.113766
 38.4 0.113765
 38.425 0.113764
 38.45 0.113762
 38.475 0.113761
 38.5 0.11376
 38.525 0.113758
 38.55 0.113757
 38.575 0.113756
 38.6 0.113754
 38.625 0.113753
 38.65 0.113752
 38.675 0.11375
 38.7 0.113749
 38.725 0.113748
 38.75 0.113746
 38.775 0.113745
 38.8 0.113744
 38.825 0.113742
 38.85 0.113741
 38.875 0.11374
 38.9 0.113739
 38.925 0.113737
 38.95 0.113736
 38.975 0.113735
 39 0.113733
 39.025 0.113732
 39.05 0.113731
 39.075 0.11373
 39.1 0.113728
 39.125 0.113727
 39.15 0.113726
 39.175 0.113724
 39.2 0.113723
 39.225 0.113722
 39.25 0.113721
 39.275 0.113719
 39.3 0.113718
 39.325 0.113717
 39.35 0.113715
 39.375 0.113714
 39.4 0.113713
 39.425 0.113712
 39.45 0.11371
 39.475 0.113709
 39.5 0.113708
 39.525 0.113707
 39.55 0.113705
 39.575 0.113704
 39.6 0.113703
 39.625 0.113702
 39.65 0.1137
 39.675 0.113699
 39.7 0.113698
 39.725 0.113697
 39.75 0.113695
 39.775 0.113694
 39.8 0.113693
 39.825 0.113692
 39.85 0.113691
 39.875 0.113689
 39.9 0.113688
 39.925 0.113687
 39.95 0.113686
 39.975 0.113684
 40 0.113683
 40.025 0.113682
 40.05 0.113681
 40.075 0.11368
 40.1 0.113678
 40.125 0.113677
 40.15 0.113676
 40.175 0.113675
 40.2 0.113673
 40.225 0.113672
 40.25 0.113671
 40.275 0.11367
 40.3 0.113669
 40.325 0.113667
 40.35 0.113666
 40.375 0.113665
 40.4 0.113664
 40.425 0.113663
 40.45 0.113662
 40.475 0.11366
 40.5 0.113659
 40.525 0.113658
 40.55 0.113657
 40.575 0.113656
 40.6 0.113654
 40.625 0.113653
 40.65 0.113652
 40.675 0.113651
 40.7 0.11365
 40.725 0.113649
 40.75 0.113647
 40.775 0.113646
 40.8 0.113645
 40.825 0.113644
 40.85 0.113643
 40.875 0.113642
 40.9 0.11364
 40.925 0.113639
 40.95 0.113638
 40.975 0.113637
 41 0.113636
 41.025 0.113635
 41.05 0.113633
 41.075 0.113632
 41.1 0.113631
 41.125 0.11363
 41.15 0.113629
 41.175 0.113628
 41.2 0.113627
 41.225 0.113625
 41.25 0.113624
 41.275 0.113623
 41.3 0.113622
 41.325 0.113621
 41.35 0.11362
 41.375 0.113619
 41.4 0.113617
 41.425 0.113616
 41.45 0.113615
 41.475 0.113614
 41.5 0.113613
 41.525 0.113612
 41.55 0.113611
 41.575 0.11361
 41.6 0.113609
 41.625 0.113607
 41.65 0.113606
 41.675 0.113605
 41.7 0.113604
 41.725 0.113603
 41.75 0.113602
 41.775 0.113601
 41.8 0.1136
 41.825 0.113599
 41.85 0.113597
 41.875 0.113596
 41.9 0.113595
 41.925 0.113594
 41.95 0.113593
 41.975 0.113592
 42 0.113591
 42.025 0.11359
 42.05 0.113589
 42.075 0.113588
 42.1 0.113587
 42.125 0.113585
 42.15 0.113584
 42.175 0.113583
 42.2 0.113582
 42.225 0.113581
 42.25 0.11358
 42.275 0.113579
 42.3 0.113578
 42.325 0.113577
 42.35 0.113576
 42.375 0.113575
 42.4 0.113574
 42.425 0.113573
 42.45 0.113571
 42.475 0.11357
 42.5 0.113569
 42.525 0.113568
 42.55 0.113567
 42.575 0.113566
 42.6 0.113565
 42.625 0.113564
 42.65 0.113563
 42.675 0.113562
 42.7 0.113561
 42.725 0.11356
 42.75 0.113559
 42.775 0.113558
 42.8 0.113557
 42.825 0.113556
 42.85 0.113555
 42.875 0.113554
 42.9 0.113553
 42.925 0.113552
 42.95 0.113551
 42.975 0.113549
 43 0.113548
 43.025 0.113547
 43.05 0.113546
 43.075 0.113545
 43.1 0.113544
 43.125 0.113543
 43.15 0.113542
 43.175 0.113541
 43.2 0.11354
 43.225 0.113539
 43.25 0.113538
 43.275 0.113537
 43.3 0.113536
 43.325 0.113535
 43.35 0.113534
 43.375 0.113533
 43.4 0.113532
 43.425 0.113531
 43.45 0.11353
 43.475 0.113529
 43.5 0.113528
 43.525 0.113527
 43.55 0.113526
 43.575 0.113525
 43.6 0.113524
 43.625 0.113523
 43.65 0.113522
 43.675 0.113521
 43.7 0.11352
 43.725 0.113519
 43.75 0.113518
 43.775 0.113517
 43.8 0.113516
 43.825 0.113515
 43.85 0.113514
 43.875 0.113513
 43.9 0.113512
 43.925 0.113511
 43.95 0.11351
 43.975 0.113509
 44 0.113508
 44.025 0.113507
 44.05 0.113506
 44.075 0.113505
 44.1 0.113504
 44.125 0.113503
 44.15 0.113502
 44.175 0.113501
 44.2 0.113501
 44.225 0.1135
 44.25 0.113499
 44.275 0.113498
 44.3 0.113497
 44.325 0.113496
 44.35 0.113495
 44.375 0.113494
 44.4 0.113493
 44.425 0.113492
 44.45 0.113491
 44.475 0.11349
 44.5 0.113489
 44.525 0.113488
 44.55 0.113487
 44.575 0.113486
 44.6 0.113485
 44.625 0.113484
 44.65 0.113483
 44.675 0.113482
 44.7 0.113481
 44.725 0.113481
 44.75 0.11348
 44.775 0.113479
 44.8 0.113478
 44.825 0.113477
 44.85 0.113476
 44.875 0.113475
 44.9 0.113474
 44.925 0.113473
 44.95 0.113472
 44.975 0.113471
 45 0.11347
 45.025 0.113469
 45.05 0.113468
 45.075 0.113468
 45.1 0.113467
 45.125 0.113466
 45.15 0.113465
 45.175 0.113464
 45.2 0.113463
 45.225 0.113462
 45.25 0.113461
 45.275 0.11346
 45.3 0.113459
 45.325 0.113458
 45.35 0.113457
 45.375 0.113457
 45.4 0.113456
 45.425 0.113455
 45.45 0.113454
 45.475 0.113453
 45.5 0.113452
 45.525 0.113451
 45.55 0.11345
 45.575 0.113449
 45.6 0.113448
 45.625 0.113448
 45.65 0.113447
 45.675 0.113446
 45.7 0.113445
 45.725 0.113444
 45.75 0.113443
 45.775 0.113442
 45.8 0.113441
 45.825 0.11344
 45.85 0.11344
 45.875 0.113439
 45.9 0.113438
 45.925 0.113437
 45.95 0.113436
 45.975 0.113435
 46 0.113434
 46.025 0.113433
 46.05 0.113433
 46.075 0.113432
 46.1 0.113431
 46.125 0.11343
 46.15 0.113429
 46.175 0.113428
 46.2 0.113427
 46.225 0.113426
 46.25 0.113426
 46.275 0.113425
 46.3 0.113424
 46.325 0.113423
 46.35 0.113422
 46.375 0.113421
 46.4 0.11342
 46.425 0.11342
 46.45 0.113419
 46.475 0.113418
 46.5 0.113417
 46.525 0.113416
 46.55 0.113415
 46.575 0.113414
 46.6 0.113414
 46.625 0.113413
 46.65 0.113412
 46.675 0.113411
 46.7 0.11341
 46.725 0.113409
 46.75 0.113409
 46.775 0.113408
 46.8 0.113407
 46.825 0.113406
 46.85 0.113405
 46.875 0.113404
 46.9 0.113404
 46.925 0.113403
 46.95 0.113402
 46.975 0.113401
 47 0.1134
 47.025 0.113399
 47.05 0.113399
 47.075 0.113398
 47.1 0.113397
 47.125 0.113396
 47.15 0.113395
 47.175 0.113394
 47.2 0.113394
 47.225 0.113393
 47.25 0.113392
 47.275 0.113391
 47.3 0.11339
 47.325 0.113389
 47.35 0.113389
 47.375 0.113388
 47.4 0.113387
 47.425 0.113386
 47.45 0.113385
 47.475 0.113385
 47.5 0.113384
 47.525 0.113383
 47.55 0.113382
 47.575 0.113381
 47.6 0.113381
 47.625 0.11338
 47.65 0.113379
 47.675 0.113378
 47.7 0.113377
 47.725 0.113377
 47.75 0.113376
 47.775 0.113375
 47.8 0.113374
 47.825 0.113373
 47.85 0.113373
 47.875 0.113372
 47.9 0.113371
 47.925 0.11337
 47.95 0.113369
 47.975 0.113369
 48 0.113368
 48.025 0.113367
 48.05 0.113366
 48.075 0.113366
 48.1 0.113365
 48.125 0.113364
 48.15 0.113363
 48.175 0.113362
 48.2 0.113362
 48.225 0.113361
 48.25 0.11336
 48.275 0.113359
 48.3 0.113359
 48.325 0.113358
 48.35 0.113357
 48.375 0.113356
 48.4 0.113355
 48.425 0.113355
 48.45 0.113354
 48.475 0.113353
 48.5 0.113352
 48.525 0.113352
 48.55 0.113351
 48.575 0.11335
 48.6 0.113349
 48.625 0.113349
 48.65 0.113348
 48.675 0.113347
 48.7 0.113346
 48.725 0.113346
 48.75 0.113345
 48.775 0.113344
 48.8 0.113343
 48.825 0.113342
 48.85 0.113342
 48.875 0.113341
 48.9 0.11334
 48.925 0.113339
 48.95 0.113339
 48.975 0.113338
 49 0.113337
 49.025 0.113337
 49.05 0.113336
 49.075 0.113335
 49.1 0.113334
 49.125 0.113334
 49.15 0.113333
 49.175 0.113332
 49.2 0.113331
 49.225 0.113331
 49.25 0.11333
 49.275 0.113329
 49.3 0.113328
 49.325 0.113328
 49.35 0.113327
 49.375 0.113326
 49.4 0.113325
 49.425 0.113325
 49.45 0.113324
 49.475 0.113323
 49.5 0.113323
 49.525 0.113322
 49.55 0.113321
 49.575 0.11332
 49.6 0.11332
 49.625 0.113319
 49.65 0.113318
 49.675 0.113317
 49.7 0.113317
 49.725 0.113316
 49.75 0.113315
 49.775 0.113315
 49.8 0.113314
 49.825 0.113313
 49.85 0.113312
 49.875 0.113312
 49.9 0.113311
 49.925 0.11331
 49.95 0.11331
 49.975 0.113309
 50 0.113308
 50.025 0.113308
 50.05 0.113307
 50.075 0.113306
 50.1 0.113305
 50.125 0.113305
 50.15 0.113304
 50.175 0.113303
 50.2 0.113303
 50.225 0.113302
 50.25 0.113301
 50.275 0.113301
 50.3 0.1133
 50.325 0.113299
 50.35 0.113298
 50.375 0.113298
 50.4 0.113297
 50.425 0.113296
 50.45 0.113296
 50.475 0.113295
 50.5 0.113294
 50.525 0.113294
 50.55 0.113293
 50.575 0.113292
 50.6 0.113292
 50.625 0.113291
 50.65 0.11329
 50.675 0.11329
 50.7 0.113289
 50.725 0.113288
 50.75 0.113287
 50.775 0.113287
 50.8 0.113286
 50.825 0.113285
 50.85 0.113285
 50.875 0.113284
 50.9 0.113283
 50.925 0.113283
 50.95 0.113282
 50.975 0.113281
 51 0.113281
 51.025 0.11328
 51.05 0.113279
 51.075 0.113279
 51.1 0.113278
 51.125 0.113277
 51.15 0.113277
 51.175 0.113276
 51.2 0.113275
 51.225 0.113275
 51.25 0.113274
 51.275 0.113273
 51.3 0.113273
 51.325 0.113272
 51.35 0.113271
 51.375 0.113271
 51.4 0.11327
 51.425 0.113269
 51.45 0.113269
 51.475 0.113268
 51.5 0.113267
 51.525 0.113267
 51.55 0.113266
 51.575 0.113266
 51.6 0.113265
 51.625 0.113264
 51.65 0.113264
 51.675 0.113263
 51.7 0.113262
 51.725 0.113262
 51.75 0.113261
 51.775 0.11326
 51.8 0.11326
 51.825 0.113259
 51.85 0.113258
 51.875 0.113258
 51.9 0.113257
 51.925 0.113257
 51.95 0.113256
 51.975 0.113255
 52 0.113255
 52.025 0.113254
 52.05 0.113253
 52.075 0.113253
 52.1 0.113252
 52.125 0.113251
 52.15 0.113251
 52.175 0.11325
 52.2 0.11325
 52.225 0.113249
 52.25 0.113248
 52.275 0.113248
 52.3 0.113247
 52.325 0.113246
 52.35 0.113246
 52.375 0.113245
 52.4 0.113245
 52.425 0.113244
 52.45 0.113243
 52.475 0.113243
 52.5 0.113242
 52.525 0.113241
 52.55 0.113241
 52.575 0.11324
 52.6 0.11324
 52.625 0.113239
 52.65 0.113238
 52.675 0.113238
 52.7 0.113237
 52.725 0.113237
 52.75 0.113236
 52.775 0.113235
 52.8 0.113235
 52.825 0.113234
 52.85 0.113234
 52.875 0.113233
 52.9 0.113232
 52.925 0.113232
 52.95 0.113231
 52.975 0.11323
 53 0.11323
 53.025 0.113229
 53.05 0.113229
 53.075 0.113228
 53.1 0.113227
 53.125 0.113227
 53.15 0.113226
 53.175 0.113226
 53.2 0.113225
 53.225 0.113224
 53.25 0.113224
 53.275 0.113223
 53.3 0.113223
 53.325 0.113222
 53.35 0.113222
 53.375 0.113221
 53.4 0.11322
 53.425 0.11322
 53.45 0.113219
 53.475 0.113219
 53.5 0.113218
 53.525 0.113217
 53.55 0.113217
 53.575 0.113216
 53.6 0.113216
 53.625 0.113215
 53.65 0.113214
 53.675 0.113214
 53.7 0.113213
 53.725 0.113213
 53.75 0.113212
 53.775 0.113212
 53.8 0.113211
 53.825 0.11321
 53.85 0.11321
 53.875 0.113209
 53.9 0.113209
 53.925 0.113208
 53.95 0.113208
 53.975 0.113207
 54 0.113206
 54.025 0.113206
 54.05 0.113205
 54.075 0.113205
 54.1 0.113204
 54.125 0.113204
 54.15 0.113203
 54.175 0.113202
 54.2 0.113202
 54.225 0.113201
 54.25 0.113201
 54.275 0.1132
 54.3 0.1132
 54.325 0.113199
 54.35 0.113198
 54.375 0.113198
 54.4 0.113197
 54.425 0.113197
 54.45 0.113196
 54.475 0.113196
 54.5 0.113195
 54.525 0.113195
 54.55 0.113194
 54.575 0.113193
 54.6 0.113193
 54.625 0.113192
 54.65 0.113192
 54.675 0.113191
 54.7 0.113191
 54.725 0.11319
 54.75 0.11319
 54.775 0.113189
 54.8 0.113189
 54.825 0.113188
 54.85 0.113187
 54.875 0.113187
 54.9 0.113186
 54.925 0.113186
 54.95 0.113185
 54.975 0.113185
 55 0.113184
 55.025 0.113184
 55.05 0.113183
 55.075 0.113183
 55.1 0.113182
 55.125 0.113181
 55.15 0.113181
 55.175 0.11318
 55.2 0.11318
 55.225 0.113179
 55.25 0.113179
 55.275 0.113178
 55.3 0.113178
 55.325 0.113177
 55.35 0.113177
 55.375 0.113176
 55.4 0.113176
 55.425 0.113175
 55.45 0.113175
 55.475 0.113174
 55.5 0.113173
 55.525 0.113173
 55.55 0.113172
 55.575 0.113172
 55.6 0.113171
 55.625 0.113171
 55.65 0.11317
 55.675 0.11317
 55.7 0.113169
 55.725 0.113169
 55.75 0.113168
 55.775 0.113168
 55.8 0.113167
 55.825 0.113167
 55.85 0.113166
 55.875 0.113166
 55.9 0.113165
 55.925 0.113165
 55.95 0.113164
 55.975 0.113164
 56 0.113163
 56.025 0.113163
 56.05 0.113162
 56.075 0.113161
 56.1 0.113161
 56.125 0.11316
 56.15 0.11316
 56.175 0.113159
 56.2 0.113159
 56.225 0.113158
 56.25 0.113158
 56.275 0.113157
 56.3 0.113157
 56.325 0.113156
 56.35 0.113156
 56.375 0.113155
 56.4 0.113155
 56.425 0.113154
 56.45 0.113154
 56.475 0.113153
 56.5 0.113153
 56.525 0.113152
 56.55 0.113152
 56.575 0.113151
 56.6 0.113151
 56.625 0.11315
 56.65 0.11315
 56.675 0.113149
 56.7 0.113149
 56.725 0.113148
 56.75 0.113148
 56.775 0.113147
 56.8 0.113147
 56.825 0.113146
 56.85 0.113146
 56.875 0.113145
 56.9 0.113145
 56.925 0.113144
 56.95 0.113144
 56.975 0.113143
 57 0.113143
 57.025 0.113143
 57.05 0.113142
 57.075 0.113142
 57.1 0.113141
 57.125 0.113141
 57.15 0.11314
 57.175 0.11314
 57.2 0.113139
 57.225 0.113139
 57.25 0.113138
 57.275 0.113138
 57.3 0.113137
 57.325 0.113137
 57.35 0.113136
 57.375 0.113136
 57.4 0.113135
 57.425 0.113135
 57.45 0.113134
 57.475 0.113134
 57.5 0.113133
 57.525 0.113133
 57.55 0.113132
 57.575 0.113132
 57.6 0.113131
 57.625 0.113131
 57.65 0.113131
 57.675 0.11313
 57.7 0.11313
 57.725 0.113129
 57.75 0.113129
 57.775 0.113128
 57.8 0.113128
 57.825 0.113127
 57.85 0.113127
 57.875 0.113126
 57.9 0.113126
 57.925 0.113125
 57.95 0.113125
 57.975 0.113124
 58 0.113124
 58.025 0.113124
 58.05 0.113123
 58.075 0.113123
 58.1 0.113122
 58.125 0.113122
 58.15 0.113121
 58.175 0.113121
 58.2 0.11312
 58.225 0.11312
 58.25 0.113119
 58.275 0.113119
 58.3 0.113118
 58.325 0.113118
 58.35 0.113118
 58.375 0.113117
 58.4 0.113117
 58.425 0.113116
 58.45 0.113116
 58.475 0.113115
 58.5 0.113115
 58.525 0.113114
 58.55 0.113114
 58.575 0.113113
 58.6 0.113113
 58.625 0.113113
 58.65 0.113112
 58.675 0.113112
 58.7 0.113111
 58.725 0.113111
 58.75 0.11311
 58.775 0.11311
 58.8 0.113109
 58.825 0.113109
 58.85 0.113109
 58.875 0.113108
 58.9 0.113108
 58.925 0.113107
 58.95 0.113107
 58.975 0.113106
 59 0.113106
 59.025 0.113105
 59.05 0.113105
 59.075 0.113105
 59.1 0.113104
 59.125 0.113104
 59.15 0.113103
 59.175 0.113103
 59.2 0.113102
 59.225 0.113102
 59.25 0.113102
 59.275 0.113101
 59.3 0.113101
 59.325 0.1131
 59.35 0.1131
 59.375 0.113099
 59.4 0.113099
 59.425 0.113099
 59.45 0.113098
 59.475 0.113098
 59.5 0.113097
 59.525 0.113097
 59.55 0.113096
 59.575 0.113096
 59.6 0.113096
 59.625 0.113095
 59.65 0.113095
 59.675 0.113094
 59.7 0.113094
 59.725 0.113093
 59.75 0.113093
 59.775 0.113093
 59.8 0.113092
 59.825 0.113092
 59.85 0.113091
 59.875 0.113091
 59.9 0.11309
 59.925 0.11309
 59.95 0.11309
 59.975 0.113089
 60 0.113089
 60.025 0.113088
 60.05 0.113088
 60.075 0.113088
 60.1 0.113087
 60.125 0.113087
 60.15 0.113086
 60.175 0.113086
 60.2 0.113085
 60.225 0.113085
 60.25 0.113085
 60.275 0.113084
 60.3 0.113084
 60.325 0.113083
 60.35 0.113083
 60.375 0.113083
 60.4 0.113082
 60.425 0.113082
 60.45 0.113081
 60.475 0.113081
 60.5 0.113081
 60.525 0.11308
 60.55 0.11308
 60.575 0.113079
 60.6 0.113079
 60.625 0.113079
 60.65 0.113078
 60.675 0.113078
 60.7 0.113077
 60.725 0.113077
 60.75 0.113077
 60.775 0.113076
 60.8 0.113076
 60.825 0.113075
 60.85 0.113075
 60.875 0.113075
 60.9 0.113074
 60.925 0.113074
 60.95 0.113073
 60.975 0.113073
 61 0.113073
 61.025 0.113072
 61.05 0.113072
 61.075 0.113071
 61.1 0.113071
 61.125 0.113071
 61.15 0.11307
 61.175 0.11307
 61.2 0.113069
 61.225 0.113069
 61.25 0.113069
 61.275 0.113068
 61.3 0.113068
 61.325 0.113067
 61.35 0.113067
 61.375 0.113067
 61.4 0.113066
 61.425 0.113066
 61.45 0.113065
 61.475 0.113065
 61.5 0.113065
 61.525 0.113064
 61.55 0.113064
 61.575 0.113064
 61.6 0.113063
 61.625 0.113063
 61.65 0.113062
 61.675 0.113062
 61.7 0.113062
 61.725 0.113061
 61.75 0.113061
 61.775 0.113061
 61.8 0.11306
 61.825 0.11306
 61.85 0.113059
 61.875 0.113059
 61.9 0.113059
 61.925 0.113058
 61.95 0.113058
 61.975 0.113057
 62 0.113057
 62.025 0.113057
 62.05 0.113056
 62.075 0.113056
 62.1 0.113056
 62.125 0.113055
 62.15 0.113055
 62.175 0.113054
 62.2 0.113054
 62.225 0.113054
 62.25 0.113053
 62.275 0.113053
 62.3 0.113053
 62.325 0.113052
 62.35 0.113052
 62.375 0.113052
 62.4 0.113051
 62.425 0.113051
 62.45 0.11305
 62.475 0.11305
 62.5 0.11305
 62.525 0.113049
 62.55 0.113049
 62.575 0.113049
 62.6 0.113048
 62.625 0.113048
 62.65 0.113047
 62.675 0.113047
 62.7 0.113047
 62.725 0.113046
 62.75 0.113046
 62.775 0.113046
 62.8 0.113045
 62.825 0.113045
 62.85 0.113045
 62.875 0.113044
 62.9 0.113044
 62.925 0.113044
 62.95 0.113043
 62.975 0.113043
 63 0.113042
 63.025 0.113042
 63.05 0.113042
 63.075 0.113041
 63.1 0.113041
 63.125 0.113041
 63.15 0.11304
 63.175 0.11304
 63.2 0.11304
 63.225 0.113039
 63.25 0.113039
 63.275 0.113039
 63.3 0.113038
 63.325 0.113038
 63.35 0.113037
 63.375 0.113037
 63.4 0.113037
 63.425 0.113036
 63.45 0.113036
 63.475 0.113036
 63.5 0.113035
 63.525 0.113035
 63.55 0.113035
 63.575 0.113034
 63.6 0.113034
 63.625 0.113034
 63.65 0.113033
 63.675 0.113033
 63.7 0.113033
 63.725 0.113032
 63.75 0.113032
 63.775 0.113032
 63.8 0.113031
 63.825 0.113031
 63.85 0.113031
 63.875 0.11303
 63.9 0.11303
 63.925 0.11303
 63.95 0.113029
 63.975 0.113029
 64 0.113029
 64.025 0.113028
 64.05 0.113028
 64.075 0.113028
 64.1 0.113027
 64.125 0.113027
 64.15 0.113027
 64.175 0.113026
 64.2 0.113026
 64.225 0.113026
 64.25 0.113025
 64.275 0.113025
 64.3 0.113025
 64.325 0.113024
 64.35 0.113024
 64.375 0.113024
 64.4 0.113023
 64.425 0.113023
 64.45 0.113023
 64.475 0.113022
 64.5 0.113022
 64.525 0.113022
 64.55 0.113021
 64.575 0.113021
 64.6 0.113021
 64.625 0.11302
 64.65 0.11302
 64.675 0.11302
 64.7 0.113019
 64.725 0.113019
 64.75 0.113019
 64.775 0.113018
 64.8 0.113018
 64.825 0.113018
 64.85 0.113017
 64.875 0.113017
 64.9 0.113017
 64.925 0.113016
 64.95 0.113016
 64.975 0.113016
 65 0.113015
 65.025 0.113015
 65.05 0.113015
 65.075 0.113014
 65.1 0.113014
 65.125 0.113014
 65.15 0.113013
 65.175 0.113013
 65.2 0.113013
 65.225 0.113012
 65.25 0.113012
 65.275 0.113012
 65.3 0.113012
 65.325 0.113011
 65.35 0.113011
 65.375 0.113011
 65.4 0.11301
 65.425 0.11301
 65.45 0.11301
 65.475 0.113009
 65.5 0.113009
 65.525 0.113009
 65.55 0.113008
 65.575 0.113008
 65.6 0.113008
 65.625 0.113007
 65.65 0.113007
 65.675 0.113007
 65.7 0.113006
 65.725 0.113006
 65.75 0.113006
 65.775 0.113006
 65.8 0.113005
 65.825 0.113005
 65.85 0.113005
 65.875 0.113004
 65.9 0.113004
 65.925 0.113004
 65.95 0.113003
 65.975 0.113003
 66 0.113003
 66.025 0.113002
 66.05 0.113002
 66.075 0.113002
 66.1 0.113002
 66.125 0.113001
 66.15 0.113001
 66.175 0.113001
 66.2 0.113
 66.225 0.113
 66.25 0.113
 66.275 0.112999
 66.3 0.112999
 66.325 0.112999
 66.35 0.112999
 66.375 0.112998
 66.4 0.112998
 66.425 0.112998
 66.45 0.112997
 66.475 0.112997
 66.5 0.112997
 66.525 0.112996
 66.55 0.112996
 66.575 0.112996
 66.6 0.112996
 66.625 0.112995
 66.65 0.112995
 66.675 0.112995
 66.7 0.112994
 66.725 0.112994
 66.75 0.112994
 66.775 0.112994
 66.8 0.112993
 66.825 0.112993
 66.85 0.112993
 66.875 0.112992
 66.9 0.112992
 66.925 0.112992
 66.95 0.112991
 66.975 0.112991
 67 0.112991
 67.025 0.112991
 67.05 0.11299
 67.075 0.11299
 67.1 0.11299
 67.125 0.112989
 67.15 0.112989
 67.175 0.112989
 67.2 0.112989
 67.225 0.112988
 67.25 0.112988
 67.275 0.112988
 67.3 0.112987
 67.325 0.112987
 67.35 0.112987
 67.375 0.112987
 67.4 0.112986
 67.425 0.112986
 67.45 0.112986
 67.475 0.112985
 67.5 0.112985
 67.525 0.112985
 67.55 0.112985
 67.575 0.112984
 67.6 0.112984
 67.625 0.112984
 67.65 0.112983
 67.675 0.112983
 67.7 0.112983
 67.725 0.112983
 67.75 0.112982
 67.775 0.112982
 67.8 0.112982
 67.825 0.112982
 67.85 0.112981
 67.875 0.112981
 67.9 0.112981
 67.925 0.11298
 67.95 0.11298
 67.975 0.11298
 68 0.11298
 68.025 0.112979
 68.05 0.112979
 68.075 0.112979
 68.1 0.112978
 68.125 0.112978
 68.15 0.112978
 68.175 0.112978
 68.2 0.112977
 68.225 0.112977
 68.25 0.112977
 68.275 0.112977
 68.3 0.112976
 68.325 0.112976
 68.35 0.112976
 68.375 0.112975
 68.4 0.112975
 68.425 0.112975
 68.45 0.112975
 68.475 0.112974
 68.5 0.112974
 68.525 0.112974
 68.55 0.112974
 68.575 0.112973
 68.6 0.112973
 68.625 0.112973
 68.65 0.112973
 68.675 0.112972
 68.7 0.112972
 68.725 0.112972
 68.75 0.112971
 68.775 0.112971
 68.8 0.112971
 68.825 0.112971
 68.85 0.11297
 68.875 0.11297
 68.9 0.11297
 68.925 0.11297
 68.95 0.112969
 68.975 0.112969
 69 0.112969
 69.025 0.112969
 69.05 0.112968
 69.075 0.112968
 69.1 0.112968
 69.125 0.112968
 69.15 0.112967
 69.175 0.112967
 69.2 0.112967
 69.225 0.112966
 69.25 0.112966
 69.275 0.112966
 69.3 0.112966
 69.325 0.112965
 69.35 0.112965
 69.375 0.112965
 69.4 0.112965
 69.425 0.112964
 69.45 0.112964
 69.475 0.112964
 69.5 0.112964
 69.525 0.112963
 69.55 0.112963
 69.575 0.112963
 69.6 0.112963
 69.625 0.112962
 69.65 0.112962
 69.675 0.112962
 69.7 0.112962
 69.725 0.112961
 69.75 0.112961
 69.775 0.112961
 69.8 0.112961
 69.825 0.11296
 69.85 0.11296
 69.875 0.11296
 69.9 0.11296
 69.925 0.112959
 69.95 0.112959
 69.975 0.112959
 70 0.112959
 70.025 0.112958
 70.05 0.112958
 70.075 0.112958
 70.1 0.112958
 70.125 0.112957
 70.15 0.112957
 70.175 0.112957
 70.2 0.112957
 70.225 0.112956
 70.25 0.112956
 70.275 0.112956
 70.3 0.112956
 70.325 0.112955
 70.35 0.112955
 70.375 0.112955
 70.4 0.112955
 70.425 0.112954
 70.45 0.112954
 70.475 0.112954
 70.5 0.112954
 70.525 0.112953
 70.55 0.112953
 70.575 0.112953
 70.6 0.112953
 70.625 0.112953
 70.65 0.112952
 70.675 0.112952
 70.7 0.112952
 70.725 0.112952
 70.75 0.112951
 70.775 0.112951
 70.8 0.112951
 70.825 0.112951
 70.85 0.11295
 70.875 0.11295
 70.9 0.11295
 70.925 0.11295
 70.95 0.112949
 70.975 0.112949
 71 0.112949
 71.025 0.112949
 71.05 0.112948
 71.075 0.112948
 71.1 0.112948
 71.125 0.112948
 71.15 0.112948
 71.175 0.112947
 71.2 0.112947
 71.225 0.112947
 71.25 0.112947
 71.275 0.112946
 71.3 0.112946
 71.325 0.112946
 71.35 0.112946
 71.375 0.112945
 71.4 0.112945
 71.425 0.112945
 71.45 0.112945
 71.475 0.112945
 71.5 0.112944
 71.525 0.112944
 71.55 0.112944
 71.575 0.112944
 71.6 0.112943
 71.625 0.112943
 71.65 0.112943
 71.675 0.112943
 71.7 0.112942
 71.725 0.112942
 71.75 0.112942
 71.775 0.112942
 71.8 0.112942
 71.825 0.112941
 71.85 0.112941
 71.875 0.112941
 71.9 0.112941
 71.925 0.11294
 71.95 0.11294
 71.975 0.11294
 72 0.11294
 72.025 0.11294
 72.05 0.112939
 72.075 0.112939
 72.1 0.112939
 72.125 0.112939
 72.15 0.112938
 72.175 0.112938
 72.2 0.112938
 72.225 0.112938
 72.25 0.112938
 72.275 0.112937
 72.3 0.112937
 72.325 0.112937
 72.35 0.112937
 72.375 0.112936
 72.4 0.112936
 72.425 0.112936
 72.45 0.112936
 72.475 0.112936
 72.5 0.112935
 72.525 0.112935
 72.55 0.112935
 72.575 0.112935
 72.6 0.112934
 72.625 0.112934
 72.65 0.112934
 72.675 0.112934
 72.7 0.112934
 72.725 0.112933
 72.75 0.112933
 72.775 0.112933
 72.8 0.112933
 72.825 0.112933
 72.85 0.112932
 72.875 0.112932
 72.9 0.112932
 72.925 0.112932
 72.95 0.112931
 72.975 0.112931
 73 0.112931
 73.025 0.112931
 73.05 0.112931
 73.075 0.11293
 73.1 0.11293
 73.125 0.11293
 73.15 0.11293
 73.175 0.11293
 73.2 0.112929
 73.225 0.112929
 73.25 0.112929
 73.275 0.112929
 73.3 0.112928
 73.325 0.112928
 73.35 0.112928
 73.375 0.112928
 73.4 0.112928
 73.425 0.112927
 73.45 0.112927
 73.475 0.112927
 73.5 0.112927
 73.525 0.112927
 73.55 0.112926
 73.575 0.112926
 73.6 0.112926
 73.625 0.112926
 73.65 0.112926
 73.675 0.112925
 73.7 0.112925
 73.725 0.112925
 73.75 0.112925
 73.775 0.112925
 73.8 0.112924
 73.825 0.112924
 73.85 0.112924
 73.875 0.112924
 73.9 0.112924
 73.925 0.112923
 73.95 0.112923
 73.975 0.112923
 74 0.112923
 74.025 0.112922
 74.05 0.112922
 74.075 0.112922
 74.1 0.112922
 74.125 0.112922
 74.15 0.112921
 74.175 0.112921
 74.2 0.112921
 74.225 0.112921
 74.25 0.112921
 74.275 0.11292
 74.3 0.11292
 74.325 0.11292
 74.35 0.11292
 74.375 0.11292
 74.4 0.112919
 74.425 0.112919
 74.45 0.112919
 74.475 0.112919
 74.5 0.112919
 74.525 0.112919
 74.55 0.112918
 74.575 0.112918
 74.6 0.112918
 74.625 0.112918
 74.65 0.112918
 74.675 0.112917
 74.7 0.112917
 74.725 0.112917
 74.75 0.112917
 74.775 0.112917
 74.8 0.112916
 74.825 0.112916
 74.85 0.112916
 74.875 0.112916
 74.9 0.112916
 74.925 0.112915
 74.95 0.112915
 74.975 0.112915
 75 0.112915
 75.025 0.112915
 75.05 0.112914
 75.075 0.112914
 75.1 0.112914
 75.125 0.112914
 75.15 0.112914
 75.175 0.112913
 75.2 0.112913
 75.225 0.112913
 75.25 0.112913
 75.275 0.112913
 75.3 0.112913
 75.325 0.112912
 75.35 0.112912
 75.375 0.112912
 75.4 0.112912
 75.425 0.112912
 75.45 0.112911
 75.475 0.112911
 75.5 0.112911
 75.525 0.112911
 75.55 0.112911
 75.575 0.11291
 75.6 0.11291
 75.625 0.11291
 75.65 0.11291
 75.675 0.11291
 75.7 0.11291
 75.725 0.112909
 75.75 0.112909
 75.775 0.112909
 75.8 0.112909
 75.825 0.112909
 75.85 0.112908
 75.875 0.112908
 75.9 0.112908
 75.925 0.112908
 75.95 0.112908
 75.975 0.112907
 76 0.112907
 76.025 0.112907
 76.05 0.112907
 76.075 0.112907
 76.1 0.112907
 76.125 0.112906
 76.15 0.112906
 76.175 0.112906
 76.2 0.112906
 76.225 0.112906
 76.25 0.112905
 76.275 0.112905
 76.3 0.112905
 76.325 0.112905
 76.35 0.112905
 76.375 0.112905
 76.4 0.112904
 76.425 0.112904
 76.45 0.112904
 76.475 0.112904
 76.5 0.112904
 76.525 0.112904
 76.55 0.112903
 76.575 0.112903
 76.6 0.112903
 76.625 0.112903
 76.65 0.112903
 76.675 0.112902
 76.7 0.112902
 76.725 0.112902
 76.75 0.112902
 76.775 0.112902
 76.8 0.112902
 76.825 0.112901
 76.85 0.112901
 76.875 0.112901
 76.9 0.112901
 76.925 0.112901
 76.95 0.112901
 76.975 0.1129
 77 0.1129
 77.025 0.1129
 77.05 0.1129
 77.075 0.1129
 77.1 0.112899
 77.125 0.112899
 77.15 0.112899
 77.175 0.112899
 77.2 0.112899
 77.225 0.112899
 77.25 0.112898
 77.275 0.112898
 77.3 0.112898
 77.325 0.112898
 77.35 0.112898
 77.375 0.112898
 77.4 0.112897
 77.425 0.112897
 77.45 0.112897
 77.475 0.112897
 77.5 0.112897
 77.525 0.112897
 77.55 0.112896
 77.575 0.112896
 77.6 0.112896
 77.625 0.112896
 77.65 0.112896
 77.675 0.112896
 77.7 0.112895
 77.725 0.112895
 77.75 0.112895
 77.775 0.112895
 77.8 0.112895
 77.825 0.112895
 77.85 0.112894
 77.875 0.112894
 77.9 0.112894
 77.925 0.112894
 77.95 0.112894
 77.975 0.112894
 78 0.112893
 78.025 0.112893
 78.05 0.112893
 78.075 0.112893
 78.1 0.112893
 78.125 0.112893
 78.15 0.112892
 78.175 0.112892
 78.2 0.112892
 78.225 0.112892
 78.25 0.112892
 78.275 0.112892
 78.3 0.112891
 78.325 0.112891
 78.35 0.112891
 78.375 0.112891
 78.4 0.112891
 78.425 0.112891
 78.45 0.11289
 78.475 0.11289
 78.5 0.11289
 78.525 0.11289
 78.55 0.11289
 78.575 0.11289
 78.6 0.11289
 78.625 0.112889
 78.65 0.112889
 78.675 0.112889
 78.7 0.112889
 78.725 0.112889
 78.75 0.112889
 78.775 0.112888
 78.8 0.112888
 78.825 0.112888
 78.85 0.112888
 78.875 0.112888
 78.9 0.112888
 78.925 0.112887
 78.95 0.112887
 78.975 0.112887
 79 0.112887
 79.025 0.112887
 79.05 0.112887
 79.075 0.112887
 79.1 0.112886
 79.125 0.112886
 79.15 0.112886
 79.175 0.112886
 79.2 0.112886
 79.225 0.112886
 79.25 0.112885
 79.275 0.112885
 79.3 0.112885
 79.325 0.112885
 79.35 0.112885
 79.375 0.112885
 79.4 0.112884
 79.425 0.112884
 79.45 0.112884
 79.475 0.112884
 79.5 0.112884
 79.525 0.112884
 79.55 0.112884
 79.575 0.112883
 79.6 0.112883
 79.625 0.112883
 79.65 0.112883
 79.675 0.112883
 79.7 0.112883
 79.725 0.112883
 79.75 0.112882
 79.775 0.112882
 79.8 0.112882
 79.825 0.112882
 79.85 0.112882
 79.875 0.112882
 79.9 0.112881
 79.925 0.112881
 79.95 0.112881
 79.975 0.112881
 80 0.112881
 80.025 0.112881
 80.05 0.112881
 80.075 0.11288
 80.1 0.11288
 80.125 0.11288
 80.15 0.11288
 80.175 0.11288
 80.2 0.11288
 80.225 0.11288
 80.25 0.112879
 80.275 0.112879
 80.3 0.112879
 80.325 0.112879
 80.35 0.112879
 80.375 0.112879
 80.4 0.112879
 80.425 0.112878
 80.45 0.112878
 80.475 0.112878
 80.5 0.112878
 80.525 0.112878
 80.55 0.112878
 80.575 0.112877
 80.6 0.112877
 80.625 0.112877
 80.65 0.112877
 80.675 0.112877
 80.7 0.112877
 80.725 0.112877
 80.75 0.112876
 80.775 0.112876
 80.8 0.112876
 80.825 0.112876
 80.85 0.112876
 80.875 0.112876
 80.9 0.112876
 80.925 0.112875
 80.95 0.112875
 80.975 0.112875
 81 0.112875
 81.025 0.112875
 81.05 0.112875
 81.075 0.112875
 81.1 0.112874
 81.125 0.112874
 81.15 0.112874
 81.175 0.112874
 81.2 0.112874
 81.225 0.112874
 81.25 0.112874
 81.275 0.112873
 81.3 0.112873
 81.325 0.112873
 81.35 0.112873
 81.375 0.112873
 81.4 0.112873
 81.425 0.112873
 81.45 0.112873
 81.475 0.112872
 81.5 0.112872
 81.525 0.112872
 81.55 0.112872
 81.575 0.112872
 81.6 0.112872
 81.625 0.112872
 81.65 0.112871
 81.675 0.112871
 81.7 0.112871
 81.725 0.112871
 81.75 0.112871
 81.775 0.112871
 81.8 0.112871
 81.825 0.11287
 81.85 0.11287
 81.875 0.11287
 81.9 0.11287
 81.925 0.11287
 81.95 0.11287
 81.975 0.11287
 82 0.11287
 82.025 0.112869
 82.05 0.112869
 82.075 0.112869
 82.1 0.112869
 82.125 0.112869
 82.15 0.112869
 82.175 0.112869
 82.2 0.112868
 82.225 0.112868
 82.25 0.112868
 82.275 0.112868
 82.3 0.112868
 82.325 0.112868
 82.35 0.112868
 82.375 0.112868
 82.4 0.112867
 82.425 0.112867
 82.45 0.112867
 82.475 0.112867
 82.5 0.112867
 82.525 0.112867
 82.55 0.112867
 82.575 0.112866
 82.6 0.112866
 82.625 0.112866
 82.65 0.112866
 82.675 0.112866
 82.7 0.112866
 82.725 0.112866
 82.75 0.112866
 82.775 0.112865
 82.8 0.112865
 82.825 0.112865
 82.85 0.112865
 82.875 0.112865
 82.9 0.112865
 82.925 0.112865
 82.95 0.112865
 82.975 0.112864
 83 0.112864
 83.025 0.112864
 83.05 0.112864
 83.075 0.112864
 83.1 0.112864
 83.125 0.112864
 83.15 0.112863
 83.175 0.112863
 83.2 0.112863
 83.225 0.112863
 83.25 0.112863
 83.275 0.112863
 83.3 0.112863
 83.325 0.112863
 83.35 0.112862
 83.375 0.112862
 83.4 0.112862
 83.425 0.112862
 83.45 0.112862
 83.475 0.112862
 83.5 0.112862
 83.525 0.112862
 83.55 0.112861
 83.575 0.112861
 83.6 0.112861
 83.625 0.112861
 83.65 0.112861
 83.675 0.112861
 83.7 0.112861
 83.725 0.112861
 83.75 0.11286
 83.775 0.11286
 83.8 0.11286
 83.825 0.11286
 83.85 0.11286
 83.875 0.11286
 83.9 0.11286
 83.925 0.11286
 83.95 0.11286
 83.975 0.112859
 84 0.112859
 84.025 0.112859
 84.05 0.112859
 84.075 0.112859
 84.1 0.112859
 84.125 0.112859
 84.15 0.112859
 84.175 0.112858
 84.2 0.112858
 84.225 0.112858
 84.25 0.112858
 84.275 0.112858
 84.3 0.112858
 84.325 0.112858
 84.35 0.112858
 84.375 0.112857
 84.4 0.112857
 84.425 0.112857
 84.45 0.112857
 84.475 0.112857
 84.5 0.112857
 84.525 0.112857
 84.55 0.112857
 84.575 0.112856
 84.6 0.112856
 84.625 0.112856
 84.65 0.112856
 84.675 0.112856
 84.7 0.112856
 84.725 0.112856
 84.75 0.112856
 84.775 0.112856
 84.8 0.112855
 84.825 0.112855
 84.85 0.112855
 84.875 0.112855
 84.9 0.112855
 84.925 0.112855
 84.95 0.112855
 84.975 0.112855
 85 0.112855
 85.025 0.112854
 85.05 0.112854
 85.075 0.112854
 85.1 0.112854
 85.125 0.112854
 85.15 0.112854
 85.175 0.112854
 85.2 0.112854
 85.225 0.112853
 85.25 0.112853
 85.275 0.112853
 85.3 0.112853
 85.325 0.112853
 85.35 0.112853
 85.375 0.112853
 85.4 0.112853
 85.425 0.112853
 85.45 0.112852
 85.475 0.112852
 85.5 0.112852
 85.525 0.112852
 85.55 0.112852
 85.575 0.112852
 85.6 0.112852
 85.625 0.112852
 85.65 0.112852
 85.675 0.112851
 85.7 0.112851
 85.725 0.112851
 85.75 0.112851
 85.775 0.112851
 85.8 0.112851
 85.825 0.112851
 85.85 0.112851
 85.875 0.112851
 85.9 0.11285
 85.925 0.11285
 85.95 0.11285
 85.975 0.11285
 86 0.11285
 86.025 0.11285
 86.05 0.11285
 86.075 0.11285
 86.1 0.11285
 86.125 0.112849
 86.15 0.112849
 86.175 0.112849
 86.2 0.112849
 86.225 0.112849
 86.25 0.112849
 86.275 0.112849
 86.3 0.112849
 86.325 0.112849
 86.35 0.112848
 86.375 0.112848
 86.4 0.112848
 86.425 0.112848
 86.45 0.112848
 86.475 0.112848
 86.5 0.112848
 86.525 0.112848
 86.55 0.112848
 86.575 0.112847
 86.6 0.112847
 86.625 0.112847
 86.65 0.112847
 86.675 0.112847
 86.7 0.112847
 86.725 0.112847
 86.75 0.112847
 86.775 0.112847
 86.8 0.112847
 86.825 0.112846
 86.85 0.112846
 86.875 0.112846
 86.9 0.112846
 86.925 0.112846
 86.95 0.112846
 86.975 0.112846
 87 0.112846
 87.025 0.112846
 87.05 0.112845
 87.075 0.112845
 87.1 0.112845
 87.125 0.112845
 87.15 0.112845
 87.175 0.112845
 87.2 0.112845
 87.225 0.112845
 87.25 0.112845
 87.275 0.112845
 87.3 0.112844
 87.325 0.112844
 87.35 0.112844
 87.375 0.112844
 87.4 0.112844
 87.425 0.112844
 87.45 0.112844
 87.475 0.112844
 87.5 0.112844
 87.525 0.112843
 87.55 0.112843
 87.575 0.112843
 87.6 0.112843
 87.625 0.112843
 87.65 0.112843
 87.675 0.112843
 87.7 0.112843
 87.725 0.112843
 87.75 0.112843
 87.775 0.112842
 87.8 0.112842
 87.825 0.112842
 87.85 0.112842
 87.875 0.112842
 87.9 0.112842
 87.925 0.112842
 87.95 0.112842
 87.975 0.112842
 88 0.112842
 88.025 0.112841
 88.05 0.112841
 88.075 0.112841
 88.1 0.112841
 88.125 0.112841
 88.15 0.112841
 88.175 0.112841
 88.2 0.112841
 88.225 0.112841
 88.25 0.112841
 88.275 0.11284
 88.3 0.11284
 88.325 0.11284
 88.35 0.11284
 88.375 0.11284
 88.4 0.11284
 88.425 0.11284
 88.45 0.11284
 88.475 0.11284
 88.5 0.11284
 88.525 0.11284
 88.55 0.112839
 88.575 0.112839
 88.6 0.112839
 88.625 0.112839
 88.65 0.112839
 88.675 0.112839
 88.7 0.112839
 88.725 0.112839
 88.75 0.112839
 88.775 0.112839
 88.8 0.112838
 88.825 0.112838
 88.85 0.112838
 88.875 0.112838
 88.9 0.112838
 88.925 0.112838
 88.95 0.112838
 88.975 0.112838
 89 0.112838
 89.025 0.112838
 89.05 0.112837
 89.075 0.112837
 89.1 0.112837
 89.125 0.112837
 89.15 0.112837
 89.175 0.112837
 89.2 0.112837
 89.225 0.112837
 89.25 0.112837
 89.275 0.112837
 89.3 0.112837
 89.325 0.112836
 89.35 0.112836
 89.375 0.112836
 89.4 0.112836
 89.425 0.112836
 89.45 0.112836
 89.475 0.112836
 89.5 0.112836
 89.525 0.112836
 89.55 0.112836
 89.575 0.112836
 89.6 0.112835
 89.625 0.112835
 89.65 0.112835
 89.675 0.112835
 89.7 0.112835
 89.725 0.112835
 89.75 0.112835
 89.775 0.112835
 89.8 0.112835
 89.825 0.112835
 89.85 0.112835
 89.875 0.112834
 89.9 0.112834
 89.925 0.112834
 89.95 0.112834
 89.975 0.112834
 90 0.112834
 90.025 0.112834
 90.05 0.112834
 90.075 0.112834
 90.1 0.112834
 90.125 0.112834
 90.15 0.112833
 90.175 0.112833
 90.2 0.112833
 90.225 0.112833
 90.25 0.112833
 90.275 0.112833
 90.3 0.112833
 90.325 0.112833
 90.35 0.112833
 90.375 0.112833
 90.4 0.112833
 90.425 0.112832
 90.45 0.112832
 90.475 0.112832
 90.5 0.112832
 90.525 0.112832
 90.55 0.112832
 90.575 0.112832
 90.6 0.112832
 90.625 0.112832
 90.65 0.112832
 90.675 0.112832
 90.7 0.112831
 90.725 0.112831
 90.75 0.112831
 90.775 0.112831
 90.8 0.112831
 90.825 0.112831
 90.85 0.112831
 90.875 0.112831
 90.9 0.112831
 90.925 0.112831
 90.95 0.112831
 90.975 0.112831
 91 0.11283
 91.025 0.11283
 91.05 0.11283
 91.075 0.11283
 91.1 0.11283
 91.125 0.11283
 91.15 0.11283
 91.175 0.11283
 91.2 0.11283
 91.225 0.11283
 91.25 0.11283
 91.275 0.112829
 91.3 0.112829
 91.325 0.112829
 91.35 0.112829
 91.375 0.112829
 91.4 0.112829
 91.425 0.112829
 91.45 0.112829
 91.475 0.112829
 91.5 0.112829
 91.525 0.112829
 91.55 0.112829
 91.575 0.112828
 91.6 0.112828
 91.625 0.112828
 91.65 0.112828
 91.675 0.112828
 91.7 0.112828
 91.725 0.112828
 91.75 0.112828
 91.775 0.112828
 91.8 0.112828
 91.825 0.112828
 91.85 0.112828
 91.875 0.112827
 91.9 0.112827
 91.925 0.112827
 91.95 0.112827
 91.975 0.112827
 92 0.112827
 92.025 0.112827
 92.05 0.112827
 92.075 0.112827
 92.1 0.112827
 92.125 0.112827
 92.15 0.112827
 92.175 0.112826
 92.2 0.112826
 92.225 0.112826
 92.25 0.112826
 92.275 0.112826
 92.3 0.112826
 92.325 0.112826
 92.35 0.112826
 92.375 0.112826
 92.4 0.112826
 92.425 0.112826
 92.45 0.112826
 92.475 0.112826
 92.5 0.112825
 92.525 0.112825
 92.55 0.112825
 92.575 0.112825
 92.6 0.112825
 92.625 0.112825
 92.65 0.112825
 92.675 0.112825
 92.7 0.112825
 92.725 0.112825
 92.75 0.112825
 92.775 0.112825
 92.8 0.112824
 92.825 0.112824
 92.85 0.112824
 92.875 0.112824
 92.9 0.112824
 92.925 0.112824
 92.95 0.112824
 92.975 0.112824
 93 0.112824
 93.025 0.112824
 93.05 0.112824
 93.075 0.112824
 93.1 0.112824
 93.125 0.112823
 93.15 0.112823
 93.175 0.112823
 93.2 0.112823
 93.225 0.112823
 93.25 0.112823
 93.275 0.112823
 93.3 0.112823
 93.325 0.112823
 93.35 0.112823
 93.375 0.112823
 93.4 0.112823
 93.425 0.112823
 93.45 0.112822
 93.475 0.112822
 93.5 0.112822
 93.525 0.112822
 93.55 0.112822
 93.575 0.112822
 93.6 0.112822
 93.625 0.112822
 93.65 0.112822
 93.675 0.112822
 93.7 0.112822
 93.725 0.112822
 93.75 0.112822
 93.775 0.112821
 93.8 0.112821
 93.825 0.112821
 93.85 0.112821
 93.875 0.112821
 93.9 0.112821
 93.925 0.112821
 93.95 0.112821
 93.975 0.112821
 94 0.112821
 94.025 0.112821
 94.05 0.112821
 94.075 0.112821
 94.1 0.11282
 94.125 0.11282
 94.15 0.11282
 94.175 0.11282
 94.2 0.11282
 94.225 0.11282
 94.25 0.11282
 94.275 0.11282
 94.3 0.11282
 94.325 0.11282
 94.35 0.11282
 94.375 0.11282
 94.4 0.11282
 94.425 0.11282
 94.45 0.112819
 94.475 0.112819
 94.5 0.112819
 94.525 0.112819
 94.55 0.112819
 94.575 0.112819
 94.6 0.112819
 94.625 0.112819
 94.65 0.112819
 94.675 0.112819
 94.7 0.112819
 94.725 0.112819
 94.75 0.112819
 94.775 0.112819
 94.8 0.112818
 94.825 0.112818
 94.85 0.112818
 94.875 0.112818
 94.9 0.112818
 94.925 0.112818
 94.95 0.112818
 94.975 0.112818
 95 0.112818
 95.025 0.112818
 95.05 0.112818
 95.075 0.112818
 95.1 0.112818
 95.125 0.112818
 95.15 0.112817
 95.175 0.112817
 95.2 0.112817
 95.225 0.112817
 95.25 0.112817
 95.275 0.112817
 95.3 0.112817
 95.325 0.112817
 95.35 0.112817
 95.375 0.112817
 95.4 0.112817
 95.425 0.112817
 95.45 0.112817
 95.475 0.112817
 95.5 0.112816
 95.525 0.112816
 95.55 0.112816
 95.575 0.112816
 95.6 0.112816
 95.625 0.112816
 95.65 0.112816
 95.675 0.112816
 95.7 0.112816
 95.725 0.112816
 95.75 0.112816
 95.775 0.112816
 95.8 0.112816
 95.825 0.112816
 95.85 0.112816
 95.875 0.112815
 95.9 0.112815
 95.925 0.112815
 95.95 0.112815
 95.975 0.112815
 96 0.112815
 96.025 0.112815
 96.05 0.112815
 96.075 0.112815
 96.1 0.112815
 96.125 0.112815
 96.15 0.112815
 96.175 0.112815
 96.2 0.112815
 96.225 0.112814
 96.25 0.112814
 96.275 0.112814
 96.3 0.112814
 96.325 0.112814
 96.35 0.112814
 96.375 0.112814
 96.4 0.112814
 96.425 0.112814
 96.45 0.112814
 96.475 0.112814
 96.5 0.112814
 96.525 0.112814
 96.55 0.112814
 96.575 0.112814
 96.6 0.112814
 96.625 0.112813
 96.65 0.112813
 96.675 0.112813
 96.7 0.112813
 96.725 0.112813
 96.75 0.112813
 96.775 0.112813
 96.8 0.112813
 96.825 0.112813
 96.85 0.112813
 96.875 0.112813
 96.9 0.112813
 96.925 0.112813
 96.95 0.112813
 96.975 0.112813
 97 0.112812
 97.025 0.112812
 97.05 0.112812
 97.075 0.112812
 97.1 0.112812
 97.125 0.112812
 97.15 0.112812
 97.175 0.112812
 97.2 0.112812
 97.225 0.112812
 97.25 0.112812
 97.275 0.112812
 97.3 0.112812
 97.325 0.112812
 97.35 0.112812
 97.375 0.112811
 97.4 0.112811
 97.425 0.112811
 97.45 0.112811
 97.475 0.112811
 97.5 0.112811
 97.525 0.112811
 97.55 0.112811
 97.575 0.112811
 97.6 0.112811
 97.625 0.112811
 97.65 0.112811
 97.675 0.112811
 97.7 0.112811
 97.725 0.112811
 97.75 0.112811
 97.775 0.11281
 97.8 0.11281
 97.825 0.11281
 97.85 0.11281
 97.875 0.11281
 97.9 0.11281
 97.925 0.11281
 97.95 0.11281
 97.975 0.11281
 98 0.11281
 98.025 0.11281
 98.05 0.11281
 98.075 0.11281
 98.1 0.11281
 98.125 0.11281
 98.15 0.11281
 98.175 0.112809
 98.2 0.112809
 98.225 0.112809
 98.25 0.112809
 98.275 0.112809
 98.3 0.112809
 98.325 0.112809
 98.35 0.112809
 98.375 0.112809
 98.4 0.112809
 98.425 0.112809
 98.45 0.112809
 98.475 0.112809
 98.5 0.112809
 98.525 0.112809
 98.55 0.112809
 98.575 0.112809
 98.6 0.112808
 98.625 0.112808
 98.65 0.112808
 98.675 0.112808
 98.7 0.112808
 98.725 0.112808
 98.75 0.112808
 98.775 0.112808
 98.8 0.112808
 98.825 0.112808
 98.85 0.112808
 98.875 0.112808
 98.9 0.112808
 98.925 0.112808
 98.95 0.112808
 98.975 0.112808
 99 0.112808
 99.025 0.112807
 99.05 0.112807
 99.075 0.112807
 99.1 0.112807
 99.125 0.112807
 99.15 0.112807
 99.175 0.112807
 99.2 0.112807
 99.225 0.112807
 99.25 0.112807
 99.275 0.112807
 99.3 0.112807
 99.325 0.112807
 99.35 0.112807
 99.375 0.112807
 99.4 0.112807
 99.425 0.112807
 99.45 0.112806
 99.475 0.112806
 99.5 0.112806
 99.525 0.112806
 99.55 0.112806
 99.575 0.112806
 99.6 0.112806
 99.625 0.112806
 99.65 0.112806
 99.675 0.112806
 99.7 0.112806
 99.725 0.112806
 99.75 0.112806
 99.775 0.112806
 99.8 0.112806
 99.825 0.112806
 99.85 0.112806
 99.875 0.112805
 99.9 0.112805
 99.925 0.112805
 99.95 0.112805
 99.975 0.112805
 100 0.112805
 100.025 0.112805
 100.05 0.112805
 100.075 0.112805
 100.1 0.112805
 100.125 0.112805
 100.15 0.112805
 100.175 0.112805
 100.2 0.112805
 100.225 0.112805
 100.25 0.112805
 100.275 0.112805
 100.3 0.112805
 100.325 0.112804
 100.35 0.112804
 100.375 0.112804
 100.4 0.112804
 100.425 0.112804
 100.45 0.112804
 100.475 0.112804
 100.5 0.112804
 100.525 0.112804
 100.55 0.112804
 100.575 0.112804
 100.6 0.112804
 100.625 0.112804
 100.65 0.112804
 100.675 0.112804
 100.7 0.112804
 100.725 0.112804
 100.75 0.112804
 100.775 0.112804
 100.8 0.112803
 100.825 0.112803
 100.85 0.112803
 100.875 0.112803
 100.9 0.112803
 100.925 0.112803
 100.95 0.112803
 100.975 0.112803
 101 0.112803
 101.025 0.112803
 101.05 0.112803
 101.075 0.112803
 101.1 0.112803
 101.125 0.112803
 101.15 0.112803
 101.175 0.112803
 101.2 0.112803
 101.225 0.112803
 101.25 0.112802
 101.275 0.112802
 101.3 0.112802
 101.325 0.112802
 101.35 0.112802
 101.375 0.112802
 101.4 0.112802
 101.425 0.112802
 101.45 0.112802
 101.475 0.112802
 101.5 0.112802
 101.525 0.112802
 101.55 0.112802
 101.575 0.112802
 101.6 0.112802
 101.625 0.112802
 101.65 0.112802
 101.675 0.112802
 101.7 0.112802
 101.725 0.112801
 101.75 0.112801
 101.775 0.112801
 101.8 0.112801
 101.825 0.112801
 101.85 0.112801
 101.875 0.112801
 101.9 0.112801
 101.925 0.112801
 101.95 0.112801
 101.975 0.112801
 102 0.112801
 102.025 0.112801
 102.05 0.112801
 102.075 0.112801
 102.1 0.112801
 102.125 0.112801
 102.15 0.112801
 102.175 0.112801
 102.2 0.112801
 102.225 0.1128
 102.25 0.1128
 102.275 0.1128
 102.3 0.1128
 102.325 0.1128
 102.35 0.1128
 102.375 0.1128
 102.4 0.1128
 102.425 0.1128
 102.45 0.1128
 102.475 0.1128
 102.5 0.1128
 102.525 0.1128
 102.55 0.1128
 102.575 0.1128
 102.6 0.1128
 102.625 0.1128
 102.65 0.1128
 102.675 0.1128
 102.7 0.1128
 102.725 0.112799
 102.75 0.112799
 102.775 0.112799
 102.8 0.112799
 102.825 0.112799
 102.85 0.112799
 102.875 0.112799
 102.9 0.112799
 102.925 0.112799
 102.95 0.112799
 102.975 0.112799
 103 0.112799
 103.025 0.112799
 103.05 0.112799
 103.075 0.112799
 103.1 0.112799
 103.125 0.112799
 103.15 0.112799
 103.175 0.112799
 103.2 0.112799
 103.225 0.112798
 103.25 0.112798
 103.275 0.112798
 103.3 0.112798
 103.325 0.112798
 103.35 0.112798
 103.375 0.112798
 103.4 0.112798
 103.425 0.112798
 103.45 0.112798
 103.475 0.112798
 103.5 0.112798
 103.525 0.112798
 103.55 0.112798
 103.575 0.112798
 103.6 0.112798
 103.625 0.112798
 103.65 0.112798
 103.675 0.112798
 103.7 0.112798
 103.725 0.112798
 103.75 0.112797
 103.775 0.112797
 103.8 0.112797
 103.825 0.112797
 103.85 0.112797
 103.875 0.112797
 103.9 0.112797
 103.925 0.112797
 103.95 0.112797
 103.975 0.112797
 104 0.112797
 104.025 0.112797
 104.05 0.112797
 104.075 0.112797
 104.1 0.112797
 104.125 0.112797
 104.15 0.112797
 104.175 0.112797
 104.2 0.112797
 104.225 0.112797
 104.25 0.112797
 104.275 0.112796
 104.3 0.112796
 104.325 0.112796
 104.35 0.112796
 104.375 0.112796
 104.4 0.112796
 104.425 0.112796
 104.45 0.112796
 104.475 0.112796
 104.5 0.112796
 104.525 0.112796
 104.55 0.112796
 104.575 0.112796
 104.6 0.112796
 104.625 0.112796
 104.65 0.112796
 104.675 0.112796
 104.7 0.112796
 104.725 0.112796
 104.75 0.112796
 104.775 0.112796
 104.8 0.112796
 104.825 0.112795
 104.85 0.112795
 104.875 0.112795
 104.9 0.112795
 104.925 0.112795
 104.95 0.112795
 104.975 0.112795
 105 0.112795
 105.025 0.112795
 105.05 0.112795
 105.075 0.112795
 105.1 0.112795
 105.125 0.112795
 105.15 0.112795
 105.175 0.112795
 105.2 0.112795
 105.225 0.112795
 105.25 0.112795
 105.275 0.112795
 105.3 0.112795
 105.325 0.112795
 105.35 0.112795
 105.375 0.112794
 105.4 0.112794
 105.425 0.112794
 105.45 0.112794
 105.475 0.112794
 105.5 0.112794
 105.525 0.112794
 105.55 0.112794
 105.575 0.112794
 105.6 0.112794
 105.625 0.112794
 105.65 0.112794
 105.675 0.112794
 105.7 0.112794
 105.725 0.112794
 105.75 0.112794
 105.775 0.112794
 105.8 0.112794
 105.825 0.112794
 105.85 0.112794
 105.875 0.112794
 105.9 0.112794
 105.925 0.112794
 105.95 0.112793
 105.975 0.112793
 106 0.112793
 106.025 0.112793
 106.05 0.112793
 106.075 0.112793
 106.1 0.112793
 106.125 0.112793
 106.15 0.112793
 106.175 0.112793
 106.2 0.112793
 106.225 0.112793
 106.25 0.112793
 106.275 0.112793
 106.3 0.112793
 106.325 0.112793
 106.35 0.112793
 106.375 0.112793
 106.4 0.112793
 106.425 0.112793
 106.45 0.112793
 106.475 0.112793
 106.5 0.112793
 106.525 0.112792
 106.55 0.112792
 106.575 0.112792
 106.6 0.112792
 106.625 0.112792
 106.65 0.112792
 106.675 0.112792
 106.7 0.112792
 106.725 0.112792
 106.75 0.112792
 106.775 0.112792
 106.8 0.112792
 106.825 0.112792
 106.85 0.112792
 106.875 0.112792
 106.9 0.112792
 106.925 0.112792
 106.95 0.112792
 106.975 0.112792
 107 0.112792
 107.025 0.112792
 107.05 0.112792
 107.075 0.112792
 107.1 0.112792
 107.125 0.112792
 107.15 0.112791
 107.175 0.112791
 107.2 0.112791
 107.225 0.112791
 107.25 0.112791
 107.275 0.112791
 107.3 0.112791
 107.325 0.112791
 107.35 0.112791
 107.375 0.112791
 107.4 0.112791
 107.425 0.112791
 107.45 0.112791
 107.475 0.112791
 107.5 0.112791
 107.525 0.112791
 107.55 0.112791
 107.575 0.112791
 107.6 0.112791
 107.625 0.112791
 107.65 0.112791
 107.675 0.112791
 107.7 0.112791
 107.725 0.112791
 107.75 0.11279
 107.775 0.11279
 107.8 0.11279
 107.825 0.11279
 107.85 0.11279
 107.875 0.11279
 107.9 0.11279
 107.925 0.11279
 107.95 0.11279
 107.975 0.11279
 108 0.11279
 108.025 0.11279
 108.05 0.11279
 108.075 0.11279
 108.1 0.11279
 108.125 0.11279
 108.15 0.11279
 108.175 0.11279
 108.2 0.11279
 108.225 0.11279
 108.25 0.11279
 108.275 0.11279
 108.3 0.11279
 108.325 0.11279
 108.35 0.11279
 108.375 0.11279
 108.4 0.112789
 108.425 0.112789
 108.45 0.112789
 108.475 0.112789
 108.5 0.112789
 108.525 0.112789
 108.55 0.112789
 108.575 0.112789
 108.6 0.112789
 108.625 0.112789
 108.65 0.112789
 108.675 0.112789
 108.7 0.112789
 108.725 0.112789
 108.75 0.112789
 108.775 0.112789
 108.8 0.112789
 108.825 0.112789
 108.85 0.112789
 108.875 0.112789
 108.9 0.112789
 108.925 0.112789
 108.95 0.112789
 108.975 0.112789
 109 0.112789
 109.025 0.112789
 109.05 0.112788
 109.075 0.112788
 109.1 0.112788
 109.125 0.112788
 109.15 0.112788
 109.175 0.112788
 109.2 0.112788
 109.225 0.112788
 109.25 0.112788
 109.275 0.112788
 109.3 0.112788
 109.325 0.112788
 109.35 0.112788
 109.375 0.112788
 109.4 0.112788
 109.425 0.112788
 109.45 0.112788
 109.475 0.112788
 109.5 0.112788
 109.525 0.112788
 109.55 0.112788
 109.575 0.112788
 109.6 0.112788
 109.625 0.112788
 109.65 0.112788
 109.675 0.112788
 109.7 0.112788
 109.725 0.112787
 109.75 0.112787
 109.775 0.112787
 109.8 0.112787
 109.825 0.112787
 109.85 0.112787
 109.875 0.112787
 109.9 0.112787
 109.925 0.112787
 109.95 0.112787
 109.975 0.112787
 110 0.112787
 110.025 0.112787
 110.05 0.112787
 110.075 0.112787
 110.1 0.112787
 110.125 0.112787
 110.15 0.112787
 110.175 0.112787
 110.2 0.112787
 110.225 0.112787
 110.25 0.112787
 110.275 0.112787
 110.3 0.112787
 110.325 0.112787
 110.35 0.112787
 110.375 0.112787
 110.4 0.112786
 110.425 0.112786
 110.45 0.112786
 110.475 0.112786
 110.5 0.112786
 110.525 0.112786
 110.55 0.112786
 110.575 0.112786
 110.6 0.112786
 110.625 0.112786
 110.65 0.112786
 110.675 0.112786
 110.7 0.112786
 110.725 0.112786
 110.75 0.112786
 110.775 0.112786
 110.8 0.112786
 110.825 0.112786
 110.85 0.112786
 110.875 0.112786
 110.9 0.112786
 110.925 0.112786
 110.95 0.112786
 110.975 0.112786
 111 0.112786
 111.025 0.112786
 111.05 0.112786
 111.075 0.112786
 111.1 0.112786
 111.125 0.112785
 111.15 0.112785
 111.175 0.112785
 111.2 0.112785
 111.225 0.112785
 111.25 0.112785
 111.275 0.112785
 111.3 0.112785
 111.325 0.112785
 111.35 0.112785
 111.375 0.112785
 111.4 0.112785
 111.425 0.112785
 111.45 0.112785
 111.475 0.112785
 111.5 0.112785
 111.525 0.112785
 111.55 0.112785
 111.575 0.112785
 111.6 0.112785
 111.625 0.112785
 111.65 0.112785
 111.675 0.112785
 111.7 0.112785
 111.725 0.112785
 111.75 0.112785
 111.775 0.112785
 111.8 0.112785
 111.825 0.112785
 111.85 0.112784
 111.875 0.112784
 111.9 0.112784
 111.925 0.112784
 111.95 0.112784
 111.975 0.112784
 112 0.112784
 112.025 0.112784
 112.05 0.112784
 112.075 0.112784
 112.1 0.112784
 112.125 0.112784
 112.15 0.112784
 112.175 0.112784
 112.2 0.112784
 112.225 0.112784
 112.25 0.112784
 112.275 0.112784
 112.3 0.112784
 112.325 0.112784
 112.35 0.112784
 112.375 0.112784
 112.4 0.112784
 112.425 0.112784
 112.45 0.112784
 112.475 0.112784
 112.5 0.112784
 112.525 0.112784
 112.55 0.112784
 112.575 0.112784
 112.6 0.112783
 112.625 0.112783
 112.65 0.112783
 112.675 0.112783
 112.7 0.112783
 112.725 0.112783
 112.75 0.112783
 112.775 0.112783
 112.8 0.112783
 112.825 0.112783
 112.85 0.112783
 112.875 0.112783
 112.9 0.112783
 112.925 0.112783
 112.95 0.112783
 112.975 0.112783
 113 0.112783
 113.025 0.112783
 113.05 0.112783
 113.075 0.112783
 113.1 0.112783
 113.125 0.112783
 113.15 0.112783
 113.175 0.112783
 113.2 0.112783
 113.225 0.112783
 113.25 0.112783
 113.275 0.112783
 113.3 0.112783
 113.325 0.112783
 113.35 0.112783
 113.375 0.112782
 113.4 0.112782
 113.425 0.112782
 113.45 0.112782
 113.475 0.112782
 113.5 0.112782
 113.525 0.112782
 113.55 0.112782
 113.575 0.112782
 113.6 0.112782
 113.625 0.112782
 113.65 0.112782
 113.675 0.112782
 113.7 0.112782
 113.725 0.112782
 113.75 0.112782
 113.775 0.112782
 113.8 0.112782
 113.825 0.112782
 113.85 0.112782
 113.875 0.112782
 113.9 0.112782
 113.925 0.112782
 113.95 0.112782
 113.975 0.112782
 114 0.112782
 114.025 0.112782
 114.05 0.112782
 114.075 0.112782
 114.1 0.112782
 114.125 0.112782
 114.15 0.112782
 114.175 0.112781
 114.2 0.112781
 114.225 0.112781
 114.25 0.112781
 114.275 0.112781
 114.3 0.112781
 114.325 0.112781
 114.35 0.112781
 114.375 0.112781
 114.4 0.112781
 114.425 0.112781
 114.45 0.112781
 114.475 0.112781
 114.5 0.112781
 114.525 0.112781
 114.55 0.112781
 114.575 0.112781
 114.6 0.112781
 114.625 0.112781
 114.65 0.112781
 114.675 0.112781
 114.7 0.112781
 114.725 0.112781
 114.75 0.112781
 114.775 0.112781
 114.8 0.112781
 114.825 0.112781
 114.85 0.112781
 114.875 0.112781
 114.9 0.112781
 114.925 0.112781
 114.95 0.112781
 114.975 0.112781
 115 0.11278
 115.025 0.11278
 115.05 0.11278
 115.075 0.11278
 115.1 0.11278
 115.125 0.11278
 115.15 0.11278
 115.175 0.11278
 115.2 0.11278
 115.225 0.11278
 115.25 0.11278
 115.275 0.11278
 115.3 0.11278
 115.325 0.11278
 115.35 0.11278
 115.375 0.11278
 115.4 0.11278
 115.425 0.11278
 115.45 0.11278
 115.475 0.11278
 115.5 0.11278
 115.525 0.11278
 115.55 0.11278
 115.575 0.11278
 115.6 0.11278
 115.625 0.11278
 115.65 0.11278
 115.675 0.11278
 115.7 0.11278
 115.725 0.11278
 115.75 0.11278
 115.775 0.11278
 115.8 0.11278
 115.825 0.11278
 115.85 0.112779
 115.875 0.112779
 115.9 0.112779
 115.925 0.112779
 115.95 0.112779
 115.975 0.112779
 116 0.112779
 116.025 0.112779
 116.05 0.112779
 116.075 0.112779
 116.1 0.112779
 116.125 0.112779
 116.15 0.112779
 116.175 0.112779
 116.2 0.112779
 116.225 0.112779
 116.25 0.112779
 116.275 0.112779
 116.3 0.112779
 116.325 0.112779
 116.35 0.112779
 116.375 0.112779
 116.4 0.112779
 116.425 0.112779
 116.45 0.112779
 116.475 0.112779
 116.5 0.112779
 116.525 0.112779
 116.55 0.112779
 116.575 0.112779
 116.6 0.112779
 116.625 0.112779
 116.65 0.112779
 116.675 0.112779
 116.7 0.112779
 116.725 0.112778
 116.75 0.112778
 116.775 0.112778
 116.8 0.112778
 116.825 0.112778
 116.85 0.112778
 116.875 0.112778
 116.9 0.112778
 116.925 0.112778
 116.95 0.112778
 116.975 0.112778
 117 0.112778
 117.025 0.112778
 117.05 0.112778
 117.075 0.112778
 117.1 0.112778
 117.125 0.112778
 117.15 0.112778
 117.175 0.112778
 117.2 0.112778
 117.225 0.112778
 117.25 0.112778
 117.275 0.112778
 117.3 0.112778
 117.325 0.112778
 117.35 0.112778
 117.375 0.112778
 117.4 0.112778
 117.425 0.112778
 117.45 0.112778
 117.475 0.112778
 117.5 0.112778
 117.525 0.112778
 117.55 0.112778
 117.575 0.112778
 117.6 0.112778
 117.625 0.112778
 117.65 0.112777
 117.675 0.112777
 117.7 0.112777
 117.725 0.112777
 117.75 0.112777
 117.775 0.112777
 117.8 0.112777
 117.825 0.112777
 117.85 0.112777
 117.875 0.112777
 117.9 0.112777
 117.925 0.112777
 117.95 0.112777
 117.975 0.112777
 118 0.112777
 118.025 0.112777
 118.05 0.112777
 118.075 0.112777
 118.1 0.112777
 118.125 0.112777
 118.15 0.112777
 118.175 0.112777
 118.2 0.112777
 118.225 0.112777
 118.25 0.112777
 118.275 0.112777
 118.3 0.112777
 118.325 0.112777
 118.35 0.112777
 118.375 0.112777
 118.4 0.112777
 118.425 0.112777
 118.45 0.112777
 118.475 0.112777
 118.5 0.112777
 118.525 0.112777
 118.55 0.112777
 118.575 0.112776
 118.6 0.112776
 118.625 0.112776
 118.65 0.112776
 118.675 0.112776
 118.7 0.112776
 118.725 0.112776
 118.75 0.112776
 118.775 0.112776
 118.8 0.112776
 118.825 0.112776
 118.85 0.112776
 118.875 0.112776
 118.9 0.112776
 118.925 0.112776
 118.95 0.112776
 118.975 0.112776
 119 0.112776
 119.025 0.112776
 119.05 0.112776
 119.075 0.112776
 119.1 0.112776
 119.125 0.112776
 119.15 0.112776
 119.175 0.112776
 119.2 0.112776
 119.225 0.112776
 119.25 0.112776
 119.275 0.112776
 119.3 0.112776
 119.325 0.112776
 119.35 0.112776
 119.375 0.112776
 119.4 0.112776
 119.425 0.112776
 119.45 0.112776
 119.475 0.112776
 119.5 0.112776
 119.525 0.112776
 119.55 0.112775
 119.575 0.112775
 119.6 0.112775
 119.625 0.112775
 119.65 0.112775
 119.675 0.112775
 119.7 0.112775
 119.725 0.112775
 119.75 0.112775
 119.775 0.112775
 119.8 0.112775
 119.825 0.112775
 119.85 0.112775
 119.875 0.112775
 119.9 0.112775
 119.925 0.112775
 119.95 0.112775
 119.975 0.112775
 120 0.112775
 120.025 0.112775
 120.05 0.112775
 120.075 0.112775
 120.1 0.112775
 120.125 0.112775
 120.15 0.112775
 120.175 0.112775
 120.2 0.112775
 120.225 0.112775
 120.25 0.112775
 120.275 0.112775
 120.3 0.112775
 120.325 0.112775
 120.35 0.112775
 120.375 0.112775
 120.4 0.112775
 120.425 0.112775
 120.45 0.112775
 120.475 0.112775
 120.5 0.112775
 120.525 0.112775
 120.55 0.112774
 120.575 0.112774
 120.6 0.112774
 120.625 0.112774
 120.65 0.112774
 120.675 0.112774
 120.7 0.112774
 120.725 0.112774
 120.75 0.112774
 120.775 0.112774
 120.8 0.112774
 120.825 0.112774
 120.85 0.112774
 120.875 0.112774
 120.9 0.112774
 120.925 0.112774
 120.95 0.112774
 120.975 0.112774
 121 0.112774
 121.025 0.112774
 121.05 0.112774
 121.075 0.112774
 121.1 0.112774
 121.125 0.112774
 121.15 0.112774
 121.175 0.112774
 121.2 0.112774
 121.225 0.112774
 121.25 0.112774
 121.275 0.112774
 121.3 0.112774
 121.325 0.112774
 121.35 0.112774
 121.375 0.112774
 121.4 0.112774
 121.425 0.112774
 121.45 0.112774
 121.475 0.112774
 121.5 0.112774
 121.525 0.112774
 121.55 0.112774
 121.575 0.112774
 121.6 0.112773
 121.625 0.112773
 121.65 0.112773
 121.675 0.112773
 121.7 0.112773
 121.725 0.112773
 121.75 0.112773
 121.775 0.112773
 121.8 0.112773
 121.825 0.112773
 121.85 0.112773
 121.875 0.112773
 121.9 0.112773
 121.925 0.112773
 121.95 0.112773
 121.975 0.112773
 122 0.112773
 122.025 0.112773
 122.05 0.112773
 122.075 0.112773
 122.1 0.112773
 122.125 0.112773
 122.15 0.112773
 122.175 0.112773
 122.2 0.112773
 122.225 0.112773
 122.25 0.112773
 122.275 0.112773
 122.3 0.112773
 122.325 0.112773
 122.35 0.112773
 122.375 0.112773
 122.4 0.112773
 122.425 0.112773
 122.45 0.112773
 122.475 0.112773
 122.5 0.112773
 122.525 0.112773
 122.55 0.112773
 122.575 0.112773
 122.6 0.112773
 122.625 0.112773
 122.65 0.112773
 122.675 0.112772
 122.7 0.112772
 122.725 0.112772
 122.75 0.112772
 122.775 0.112772
 122.8 0.112772
 122.825 0.112772
 122.85 0.112772
 122.875 0.112772
 122.9 0.112772
 122.925 0.112772
 122.95 0.112772
 122.975 0.112772
 123 0.112772
 123.025 0.112772
 123.05 0.112772
 123.075 0.112772
 123.1 0.112772
 123.125 0.112772
 123.15 0.112772
 123.175 0.112772
 123.2 0.112772
 123.225 0.112772
 123.25 0.112772
 123.275 0.112772
 123.3 0.112772
 123.325 0.112772
 123.35 0.112772
 123.375 0.112772
 123.4 0.112772
 123.425 0.112772
 123.45 0.112772
 123.475 0.112772
 123.5 0.112772
 123.525 0.112772
 123.55 0.112772
 123.575 0.112772
 123.6 0.112772
 123.625 0.112772
 123.65 0.112772
 123.675 0.112772
 123.7 0.112772
 123.725 0.112772
 123.75 0.112772
 123.775 0.112772
 123.8 0.112771
 123.825 0.112771
 123.85 0.112771
 123.875 0.112771
 123.9 0.112771
 123.925 0.112771
 123.95 0.112771
 123.975 0.112771
 124 0.112771
 124.025 0.112771
 124.05 0.112771
 124.075 0.112771
 124.1 0.112771
 124.125 0.112771
 124.15 0.112771
 124.175 0.112771
 124.2 0.112771
 124.225 0.112771
 124.25 0.112771
 124.275 0.112771
 124.3 0.112771
 124.325 0.112771
 124.35 0.112771
 124.375 0.112771
 124.4 0.112771
 124.425 0.112771
 124.45 0.112771
 124.475 0.112771
 124.5 0.112771
 124.525 0.112771
 124.55 0.112771
 124.575 0.112771
 124.6 0.112771
 124.625 0.112771
 124.65 0.112771
 124.675 0.112771
 124.7 0.112771
 124.725 0.112771
 124.75 0.112771
 124.775 0.112771
 124.8 0.112771
 124.825 0.112771
 124.85 0.112771
 124.875 0.112771
 124.9 0.112771
 124.925 0.112771
 124.95 0.11277
 124.975 0.11277
 125 0.11277
 125.025 0.11277
 125.05 0.11277
 125.075 0.11277
 125.1 0.11277
 125.125 0.11277
 125.15 0.11277
 125.175 0.11277
 125.2 0.11277
 125.225 0.11277
 125.25 0.11277
 125.275 0.11277
 125.3 0.11277
 125.325 0.11277
 125.35 0.11277
 125.375 0.11277
 125.4 0.11277
 125.425 0.11277
 125.45 0.11277
 125.475 0.11277
 125.5 0.11277
 125.525 0.11277
 125.55 0.11277
 125.575 0.11277
 125.6 0.11277
 125.625 0.11277
 125.65 0.11277
 125.675 0.11277
 125.7 0.11277
 125.725 0.11277
 125.75 0.11277
 125.775 0.11277
 125.8 0.11277
 125.825 0.11277
 125.85 0.11277
 125.875 0.11277
 125.9 0.11277
 125.925 0.11277
 125.95 0.11277
 125.975 0.11277
 126 0.11277
 126.025 0.11277
 126.05 0.11277
 126.075 0.11277
 126.1 0.11277
 126.125 0.11277
 126.15 0.112769
 126.175 0.112769
 126.2 0.112769
 126.225 0.112769
 126.25 0.112769
 126.275 0.112769
 126.3 0.112769
 126.325 0.112769
 126.35 0.112769
 126.375 0.112769
 126.4 0.112769
 126.425 0.112769
 126.45 0.112769
 126.475 0.112769
 126.5 0.112769
 126.525 0.112769
 126.55 0.112769
 126.575 0.112769
 126.6 0.112769
 126.625 0.112769
 126.65 0.112769
 126.675 0.112769
 126.7 0.112769
 126.725 0.112769
 126.75 0.112769
 126.775 0.112769
 126.8 0.112769
 126.825 0.112769
 126.85 0.112769
 126.875 0.112769
 126.9 0.112769
 126.925 0.112769
 126.95 0.112769
 126.975 0.112769
 127 0.112769
 127.025 0.112769
 127.05 0.112769
 127.075 0.112769
 127.1 0.112769
 127.125 0.112769
 127.15 0.112769
 127.175 0.112769
 127.2 0.112769
 127.225 0.112769
 127.25 0.112769
 127.275 0.112769
 127.3 0.112769
 127.325 0.112769
 127.35 0.112769
 127.375 0.112769
 127.4 0.112768
 127.425 0.112768
 127.45 0.112768
 127.475 0.112768
 127.5 0.112768
 127.525 0.112768
 127.55 0.112768
 127.575 0.112768
 127.6 0.112768
 127.625 0.112768
 127.65 0.112768
 127.675 0.112768
 127.7 0.112768
 127.725 0.112768
 127.75 0.112768
 127.775 0.112768
 127.8 0.112768
 127.825 0.112768
 127.85 0.112768
 127.875 0.112768
 127.9 0.112768
 127.925 0.112768
 127.95 0.112768
 127.975 0.112768
 128 0.112768
 128.025 0.112768
 128.05 0.112768
 128.075 0.112768
 128.1 0.112768
 128.125 0.112768
 128.15 0.112768
 128.175 0.112768
 128.2 0.112768
 128.225 0.112768
 128.25 0.112768
 128.275 0.112768
 128.3 0.112768
 128.325 0.112768
 128.35 0.112768
 128.375 0.112768
 128.4 0.112768
 128.425 0.112768
 128.45 0.112768
 128.475 0.112768
 128.5 0.112768
 128.525 0.112768
 128.55 0.112768
 128.575 0.112768
 128.6 0.112768
 128.625 0.112768
 128.65 0.112768
 128.675 0.112767
 128.7 0.112767
 128.725 0.112767
 128.75 0.112767
 128.775 0.112767
 128.8 0.112767
 128.825 0.112767
 128.85 0.112767
 128.875 0.112767
 128.9 0.112767
 128.925 0.112767
 128.95 0.112767
 128.975 0.112767
 129 0.112767
 129.025 0.112767
 129.05 0.112767
 129.075 0.112767
 129.1 0.112767
 129.125 0.112767
 129.15 0.112767
 129.175 0.112767
 129.2 0.112767
 129.225 0.112767
 129.25 0.112767
 129.275 0.112767
 129.3 0.112767
 129.325 0.112767
 129.35 0.112767
 129.375 0.112767
 129.4 0.112767
 129.425 0.112767
 129.45 0.112767
 129.475 0.112767
 129.5 0.112767
 129.525 0.112767
 129.55 0.112767
 129.575 0.112767
 129.6 0.112767
 129.625 0.112767
 129.65 0.112767
 129.675 0.112767
 129.7 0.112767
 129.725 0.112767
 129.75 0.112767
 129.775 0.112767
 129.8 0.112767
 129.825 0.112767
 129.85 0.112767
 129.875 0.112767
 129.9 0.112767
 129.925 0.112767
 129.95 0.112767
 129.975 0.112767
 130 0.112767
 130.025 0.112766
 130.05 0.112766
 130.075 0.112766
 130.1 0.112766
 130.125 0.112766
 130.15 0.112766
 130.175 0.112766
 130.2 0.112766
 130.225 0.112766
 130.25 0.112766
 130.275 0.112766
 130.3 0.112766
 130.325 0.112766
 130.35 0.112766
 130.375 0.112766
 130.4 0.112766
 130.425 0.112766
 130.45 0.112766
 130.475 0.112766
 130.5 0.112766
 130.525 0.112766
 130.55 0.112766
 130.575 0.112766
 130.6 0.112766
 130.625 0.112766
 130.65 0.112766
 130.675 0.112766
 130.7 0.112766
 130.725 0.112766
 130.75 0.112766
 130.775 0.112766
 130.8 0.112766
 130.825 0.112766
 130.85 0.112766
 130.875 0.112766
 130.9 0.112766
 130.925 0.112766
 130.95 0.112766
 130.975 0.112766
 131 0.112766
 131.025 0.112766
 131.05 0.112766
 131.075 0.112766
 131.1 0.112766
 131.125 0.112766
 131.15 0.112766
 131.175 0.112766
 131.2 0.112766
 131.225 0.112766
 131.25 0.112766
 131.275 0.112766
 131.3 0.112766
 131.325 0.112766
 131.35 0.112766
 131.375 0.112766
 131.4 0.112765
 131.425 0.112765
 131.45 0.112765
 131.475 0.112765
 131.5 0.112765
 131.525 0.112765
 131.55 0.112765
 131.575 0.112765
 131.6 0.112765
 131.625 0.112765
 131.65 0.112765
 131.675 0.112765
 131.7 0.112765
 131.725 0.112765
 131.75 0.112765
 131.775 0.112765
 131.8 0.112765
 131.825 0.112765
 131.85 0.112765
 131.875 0.112765
 131.9 0.112765
 131.925 0.112765
 131.95 0.112765
 131.975 0.112765
 132 0.112765
 132.025 0.112765
 132.05 0.112765
 132.075 0.112765
 132.1 0.112765
 132.125 0.112765
 132.15 0.112765
 132.175 0.112765
 132.2 0.112765
 132.225 0.112765
 132.25 0.112765
 132.275 0.112765
 132.3 0.112765
 132.325 0.112765
 132.35 0.112765
 132.375 0.112765
 132.4 0.112765
 132.425 0.112765
 132.45 0.112765
 132.475 0.112765
 132.5 0.112765
 132.525 0.112765
 132.55 0.112765
 132.575 0.112765
 132.6 0.112765
 132.625 0.112765
 132.65 0.112765
 132.675 0.112765
 132.7 0.112765
 132.725 0.112765
 132.75 0.112765
 132.775 0.112765
 132.8 0.112765
 132.825 0.112764
 132.85 0.112764
 132.875 0.112764
 132.9 0.112764
 132.925 0.112764
 132.95 0.112764
 132.975 0.112764
 133 0.112764
 133.025 0.112764
 133.05 0.112764
 133.075 0.112764
 133.1 0.112764
 133.125 0.112764
 133.15 0.112764
 133.175 0.112764
 133.2 0.112764
 133.225 0.112764
 133.25 0.112764
 133.275 0.112764
 133.3 0.112764
 133.325 0.112764
 133.35 0.112764
 133.375 0.112764
 133.4 0.112764
 133.425 0.112764
 133.45 0.112764
 133.475 0.112764
 133.5 0.112764
 133.525 0.112764
 133.55 0.112764
 133.575 0.112764
 133.6 0.112764
 133.625 0.112764
 133.65 0.112764
 133.675 0.112764
 133.7 0.112764
 133.725 0.112764
 133.75 0.112764
 133.775 0.112764
 133.8 0.112764
 133.825 0.112764
 133.85 0.112764
 133.875 0.112764
 133.9 0.112764
 133.925 0.112764
 133.95 0.112764
 133.975 0.112764
 134 0.112764
 134.025 0.112764
 134.05 0.112764
 134.075 0.112764
 134.1 0.112764
 134.125 0.112764
 134.15 0.112764
 134.175 0.112764
 134.2 0.112764
 134.225 0.112764
 134.25 0.112764
 134.275 0.112764
 134.3 0.112763
 134.325 0.112763
 134.35 0.112763
 134.375 0.112763
 134.4 0.112763
 134.425 0.112763
 134.45 0.112763
 134.475 0.112763
 134.5 0.112763
 134.525 0.112763
 134.55 0.112763
 134.575 0.112763
 134.6 0.112763
 134.625 0.112763
 134.65 0.112763
 134.675 0.112763
 134.7 0.112763
 134.725 0.112763
 134.75 0.112763
 134.775 0.112763
 134.8 0.112763
 134.825 0.112763
 134.85 0.112763
 134.875 0.112763
 134.9 0.112763
 134.925 0.112763
 134.95 0.112763
 134.975 0.112763
 135 0.112763
 135.025 0.112763
 135.05 0.112763
 135.075 0.112763
 135.1 0.112763
 135.125 0.112763
 135.15 0.112763
 135.175 0.112763
 135.2 0.112763
 135.225 0.112763
 135.25 0.112763
 135.275 0.112763
 135.3 0.112763
 135.325 0.112763
 135.35 0.112763
 135.375 0.112763
 135.4 0.112763
 135.425 0.112763
 135.45 0.112763
 135.475 0.112763
 135.5 0.112763
 135.525 0.112763
 135.55 0.112763
 135.575 0.112763
 135.6 0.112763
 135.625 0.112763
 135.65 0.112763
 135.675 0.112763
 135.7 0.112763
 135.725 0.112763
 135.75 0.112763
 135.775 0.112763
 135.8 0.112763
 135.825 0.112762
 135.85 0.112762
 135.875 0.112762
 135.9 0.112762
 135.925 0.112762
 135.95 0.112762
 135.975 0.112762
 136 0.112762
 136.025 0.112762
 136.05 0.112762
 136.075 0.112762
 136.1 0.112762
 136.125 0.112762
 136.15 0.112762
 136.175 0.112762
 136.2 0.112762
 136.225 0.112762
 136.25 0.112762
 136.275 0.112762
 136.3 0.112762
 136.325 0.112762
 136.35 0.112762
 136.375 0.112762
 136.4 0.112762
 136.425 0.112762
 136.45 0.112762
 136.475 0.112762
 136.5 0.112762
 136.525 0.112762
 136.55 0.112762
 136.575 0.112762
 136.6 0.112762
 136.625 0.112762
 136.65 0.112762
 136.675 0.112762
 136.7 0.112762
 136.725 0.112762
 136.75 0.112762
 136.775 0.112762
 136.8 0.112762
 136.825 0.112762
 136.85 0.112762
 136.875 0.112762
 136.9 0.112762
 136.925 0.112762
 136.95 0.112762
 136.975 0.112762
 137 0.112762
 137.025 0.112762
 137.05 0.112762
 137.075 0.112762
 137.1 0.112762
 137.125 0.112762
 137.15 0.112762
 137.175 0.112762
 137.2 0.112762
 137.225 0.112762
 137.25 0.112762
 137.275 0.112762
 137.3 0.112762
 137.325 0.112762
 137.35 0.112762
 137.375 0.112762
 137.4 0.112761
 137.425 0.112761
 137.45 0.112761
 137.475 0.112761
 137.5 0.112761
 137.525 0.112761
 137.55 0.112761
 137.575 0.112761
 137.6 0.112761
 137.625 0.112761
 137.65 0.112761
 137.675 0.112761
 137.7 0.112761
 137.725 0.112761
 137.75 0.112761
 137.775 0.112761
 137.8 0.112761
 137.825 0.112761
 137.85 0.112761
 137.875 0.112761
 137.9 0.112761
 137.925 0.112761
 137.95 0.112761
 137.975 0.112761
 138 0.112761
 138.025 0.112761
 138.05 0.112761
 138.075 0.112761
 138.1 0.112761
 138.125 0.112761
 138.15 0.112761
 138.175 0.112761
 138.2 0.112761
 138.225 0.112761
 138.25 0.112761
 138.275 0.112761
 138.3 0.112761
 138.325 0.112761
 138.35 0.112761
 138.375 0.112761
 138.4 0.112761
 138.425 0.112761
 138.45 0.112761
 138.475 0.112761
 138.5 0.112761
 138.525 0.112761
 138.55 0.112761
 138.575 0.112761
 138.6 0.112761
 138.625 0.112761
 138.65 0.112761
 138.675 0.112761
 138.7 0.112761
 138.725 0.112761
 138.75 0.112761
 138.775 0.112761
 138.8 0.112761
 138.825 0.112761
 138.85 0.112761
 138.875 0.112761
 138.9 0.112761
 138.925 0.112761
 138.95 0.112761
 138.975 0.112761
 139 0.112761
 139.025 0.11276
 139.05 0.11276
 139.075 0.11276
 139.1 0.11276
 139.125 0.11276
 139.15 0.11276
 139.175 0.11276
 139.2 0.11276
 139.225 0.11276
 139.25 0.11276
 139.275 0.11276
 139.3 0.11276
 139.325 0.11276
 139.35 0.11276
 139.375 0.11276
 139.4 0.11276
 139.425 0.11276
 139.45 0.11276
 139.475 0.11276
 139.5 0.11276
 139.525 0.11276
 139.55 0.11276
 139.575 0.11276
 139.6 0.11276
 139.625 0.11276
 139.65 0.11276
 139.675 0.11276
 139.7 0.11276
 139.725 0.11276
 139.75 0.11276
 139.775 0.11276
 139.8 0.11276
 139.825 0.11276
 139.85 0.11276
 139.875 0.11276
 139.9 0.11276
 139.925 0.11276
 139.95 0.11276
 139.975 0.11276
 140 0.11276
 140.025 0.11276
 140.05 0.11276
 140.075 0.11276
 140.1 0.11276
 140.125 0.11276
 140.15 0.11276
 140.175 0.11276
 140.2 0.11276
 140.225 0.11276
 140.25 0.11276
 140.275 0.11276
 140.3 0.11276
 140.325 0.11276
 140.35 0.11276
 140.375 0.11276
 140.4 0.11276
 140.425 0.11276
 140.45 0.11276
 140.475 0.11276
 140.5 0.11276
 140.525 0.11276
 140.55 0.11276
 140.575 0.11276
 140.6 0.11276
 140.625 0.11276
 140.65 0.11276
 140.675 0.11276
 140.7 0.11276
 140.725 0.112759
 140.75 0.112759
 140.775 0.112759
 140.8 0.112759
 140.825 0.112759
 140.85 0.112759
 140.875 0.112759
 140.9 0.112759
 140.925 0.112759
 140.95 0.112759
 140.975 0.112759
 141 0.112759
 141.025 0.112759
 141.05 0.112759
 141.075 0.112759
 141.1 0.112759
 141.125 0.112759
 141.15 0.112759
 141.175 0.112759
 141.2 0.112759
 141.225 0.112759
 141.25 0.112759
 141.275 0.112759
 141.3 0.112759
 141.325 0.112759
 141.35 0.112759
 141.375 0.112759
 141.4 0.112759
 141.425 0.112759
 141.45 0.112759
 141.475 0.112759
 141.5 0.112759
 141.525 0.112759
 141.55 0.112759
 141.575 0.112759
 141.6 0.112759
 141.625 0.112759
 141.65 0.112759
 141.675 0.112759
 141.7 0.112759
 141.725 0.112759
 141.75 0.112759
 141.775 0.112759
 141.8 0.112759
 141.825 0.112759
 141.85 0.112759
 141.875 0.112759
 141.9 0.112759
 141.925 0.112759
 141.95 0.112759
 141.975 0.112759
 142 0.112759
 142.025 0.112759
 142.05 0.112759
 142.075 0.112759
 142.1 0.112759
 142.125 0.112759
 142.15 0.112759
 142.175 0.112759
 142.2 0.112759
 142.225 0.112759
 142.25 0.112759
 142.275 0.112759
 142.3 0.112759
 142.325 0.112759
 142.35 0.112759
 142.375 0.112759
 142.4 0.112759
 142.425 0.112759
 142.45 0.112758
 142.475 0.112758
 142.5 0.112758
 142.525 0.112758
 142.55 0.112758
 142.575 0.112758
 142.6 0.112758
 142.625 0.112758
 142.65 0.112758
 142.675 0.112758
 142.7 0.112758
 142.725 0.112758
 142.75 0.112758
 142.775 0.112758
 142.8 0.112758
 142.825 0.112758
 142.85 0.112758
 142.875 0.112758
 142.9 0.112758
 142.925 0.112758
 142.95 0.112758
 142.975 0.112758
 143 0.112758
 143.025 0.112758
 143.05 0.112758
 143.075 0.112758
 143.1 0.112758
 143.125 0.112758
 143.15 0.112758
 143.175 0.112758
 143.2 0.112758
 143.225 0.112758
 143.25 0.112758
 143.275 0.112758
 143.3 0.112758
 143.325 0.112758
 143.35 0.112758
 143.375 0.112758
 143.4 0.112758
 143.425 0.112758
 143.45 0.112758
 143.475 0.112758
 143.5 0.112758
 143.525 0.112758
 143.55 0.112758
 143.575 0.112758
 143.6 0.112758
 143.625 0.112758
 143.65 0.112758
 143.675 0.112758
 143.7 0.112758
 143.725 0.112758
 143.75 0.112758
 143.775 0.112758
 143.8 0.112758
 143.825 0.112758
 143.85 0.112758
 143.875 0.112758
 143.9 0.112758
 143.925 0.112758
 143.95 0.112758
 143.975 0.112758
 144 0.112758
 144.025 0.112758
 144.05 0.112758
 144.075 0.112758
 144.1 0.112758
 144.125 0.112758
 144.15 0.112758
 144.175 0.112758
 144.2 0.112758
 144.225 0.112757
 144.25 0.112757
 144.275 0.112757
 144.3 0.112757
 144.325 0.112757
 144.35 0.112757
 144.375 0.112757
 144.4 0.112757
 144.425 0.112757
 144.45 0.112757
 144.475 0.112757
 144.5 0.112757
 144.525 0.112757
 144.55 0.112757
 144.575 0.112757
 144.6 0.112757
 144.625 0.112757
 144.65 0.112757
 144.675 0.112757
 144.7 0.112757
 144.725 0.112757
 144.75 0.112757
 144.775 0.112757
 144.8 0.112757
 144.825 0.112757
 144.85 0.112757
 144.875 0.112757
 144.9 0.112757
 144.925 0.112757
 144.95 0.112757
 144.975 0.112757
 145 0.112757
 145.025 0.112757
 145.05 0.112757
 145.075 0.112757
 145.1 0.112757
 145.125 0.112757
 145.15 0.112757
 145.175 0.112757
 145.2 0.112757
 145.225 0.112757
 145.25 0.112757
 145.275 0.112757
 145.3 0.112757
 145.325 0.112757
 145.35 0.112757
 145.375 0.112757
 145.4 0.112757
 145.425 0.112757
 145.45 0.112757
 145.475 0.112757
 145.5 0.112757
 145.525 0.112757
 145.55 0.112757
 145.575 0.112757
 145.6 0.112757
 145.625 0.112757
 145.65 0.112757
 145.675 0.112757
 145.7 0.112757
 145.725 0.112757
 145.75 0.112757
 145.775 0.112757
 145.8 0.112757
 145.825 0.112757
 145.85 0.112757
 145.875 0.112757
 145.9 0.112757
 145.925 0.112757
 145.95 0.112757
 145.975 0.112757
 146 0.112757
 146.025 0.112757
 146.05 0.112756
 146.075 0.112756
 146.1 0.112756
 146.125 0.112756
 146.15 0.112756
 146.175 0.112756
 146.2 0.112756
 146.225 0.112756
 146.25 0.112756
 146.275 0.112756
 146.3 0.112756
 146.325 0.112756
 146.35 0.112756
 146.375 0.112756
 146.4 0.112756
 146.425 0.112756
 146.45 0.112756
 146.475 0.112756
 146.5 0.112756
 146.525 0.112756
 146.55 0.112756
 146.575 0.112756
 146.6 0.112756
 146.625 0.112756
 146.65 0.112756
 146.675 0.112756
 146.7 0.112756
 146.725 0.112756
 146.75 0.112756
 146.775 0.112756
 146.8 0.112756
 146.825 0.112756
 146.85 0.112756
 146.875 0.112756
 146.9 0.112756
 146.925 0.112756
 146.95 0.112756
 146.975 0.112756
 147 0.112756
 147.025 0.112756
 147.05 0.112756
 147.075 0.112756
 147.1 0.112756
 147.125 0.112756
 147.15 0.112756
 147.175 0.112756
 147.2 0.112756
 147.225 0.112756
 147.25 0.112756
 147.275 0.112756
 147.3 0.112756
 147.325 0.112756
 147.35 0.112756
 147.375 0.112756
 147.4 0.112756
 147.425 0.112756
 147.45 0.112756
 147.475 0.112756
 147.5 0.112756
 147.525 0.112756
 147.55 0.112756
 147.575 0.112756
 147.6 0.112756
 147.625 0.112756
 147.65 0.112756
 147.675 0.112756
 147.7 0.112756
 147.725 0.112756
 147.75 0.112756
 147.775 0.112756
 147.8 0.112756
 147.825 0.112756
 147.85 0.112756
 147.875 0.112756
 147.9 0.112755
 147.925 0.112755
 147.95 0.112755
 147.975 0.112755
 148 0.112755
 148.025 0.112755
 148.05 0.112755
 148.075 0.112755
 148.1 0.112755
 148.125 0.112755
 148.15 0.112755
 148.175 0.112755
 148.2 0.112755
 148.225 0.112755
 148.25 0.112755
 148.275 0.112755
 148.3 0.112755
 148.325 0.112755
 148.35 0.112755
 148.375 0.112755
 148.4 0.112755
 148.425 0.112755
 148.45 0.112755
 148.475 0.112755
 148.5 0.112755
 148.525 0.112755
 148.55 0.112755
 148.575 0.112755
 148.6 0.112755
 148.625 0.112755
 148.65 0.112755
 148.675 0.112755
 148.7 0.112755
 148.725 0.112755
 148.75 0.112755
 148.775 0.112755
 148.8 0.112755
 148.825 0.112755
 148.85 0.112755
 148.875 0.112755
 148.9 0.112755
 148.925 0.112755
 148.95 0.112755
 148.975 0.112755
 149 0.112755
 149.025 0.112755
 149.05 0.112755
 149.075 0.112755
 149.1 0.112755
 149.125 0.112755
 149.15 0.112755
 149.175 0.112755
 149.2 0.112755
 149.225 0.112755
 149.25 0.112755
 149.275 0.112755
 149.3 0.112755
 149.325 0.112755
 149.35 0.112755
 149.375 0.112755
 149.4 0.112755
 149.425 0.112755
 149.45 0.112755
 149.475 0.112755
 149.5 0.112755
 149.525 0.112755
 149.55 0.112755
 149.575 0.112755
 149.6 0.112755
 149.625 0.112755
 149.65 0.112755
 149.675 0.112755
 149.7 0.112755
 149.725 0.112755
 149.75 0.112755
 149.775 0.112755
 149.8 0.112755
 149.825 0.112754
 149.85 0.112754
 149.875 0.112754
 149.9 0.112754
 149.925 0.112754
 149.95 0.112754
 149.975 0.112754
 150 0.112754
 150.025 0.112754
 150.05 0.112754
 150.075 0.112754
 150.1 0.112754
 150.125 0.112754
 150.15 0.112754
 150.175 0.112754
 150.2 0.112754
 150.225 0.112754
 150.25 0.112754
 150.275 0.112754
 150.3 0.112754
 150.325 0.112754
 150.35 0.112754
 150.375 0.112754
 150.4 0.112754
 150.425 0.112754
 150.45 0.112754
 150.475 0.112754
 150.5 0.112754
 150.525 0.112754
 150.55 0.112754
 150.575 0.112754
 150.6 0.112754
 150.625 0.112754
 150.65 0.112754
 150.675 0.112754
 150.7 0.112754
 150.725 0.112754
 150.75 0.112754
 150.775 0.112754
 150.8 0.112754
 150.825 0.112754
 150.85 0.112754
 150.875 0.112754
 150.9 0.112754
 150.925 0.112754
 150.95 0.112754
 150.975 0.112754
 151 0.112754
 151.025 0.112754
 151.05 0.112754
 151.075 0.112754
 151.1 0.112754
 151.125 0.112754
 151.15 0.112754
 151.175 0.112754
 151.2 0.112754
 151.225 0.112754
 151.25 0.112754
 151.275 0.112754
 151.3 0.112754
 151.325 0.112754
 151.35 0.112754
 151.375 0.112754
 151.4 0.112754
 151.425 0.112754
 151.45 0.112754
 151.475 0.112754
 151.5 0.112754
 151.525 0.112754
 151.55 0.112754
 151.575 0.112754
 151.6 0.112754
 151.625 0.112754
 151.65 0.112754
 151.675 0.112754
 151.7 0.112754
 151.725 0.112754
 151.75 0.112754
 151.775 0.112753
 151.8 0.112753
 151.825 0.112753
 151.85 0.112753
 151.875 0.112753
 151.9 0.112753
 151.925 0.112753
 151.95 0.112753
 151.975 0.112753
 152 0.112753
 152.025 0.112753
 152.05 0.112753
 152.075 0.112753
 152.1 0.112753
 152.125 0.112753
 152.15 0.112753
 152.175 0.112753
 152.2 0.112753
 152.225 0.112753
 152.25 0.112753
 152.275 0.112753
 152.3 0.112753
 152.325 0.112753
 152.35 0.112753
 152.375 0.112753
 152.4 0.112753
 152.425 0.112753
 152.45 0.112753
 152.475 0.112753
 152.5 0.112753
 152.525 0.112753
 152.55 0.112753
 152.575 0.112753
 152.6 0.112753
 152.625 0.112753
 152.65 0.112753
 152.675 0.112753
 152.7 0.112753
 152.725 0.112753
 152.75 0.112753
 152.775 0.112753
 152.8 0.112753
 152.825 0.112753
 152.85 0.112753
 152.875 0.112753
 152.9 0.112753
 152.925 0.112753
 152.95 0.112753
 152.975 0.112753
 153 0.112753
 153.025 0.112753
 153.05 0.112753
 153.075 0.112753
 153.1 0.112753
 153.125 0.112753
 153.15 0.112753
 153.175 0.112753
 153.2 0.112753
 153.225 0.112753
 153.25 0.112753
 153.275 0.112753
 153.3 0.112753
 153.325 0.112753
 153.35 0.112753
 153.375 0.112753
 153.4 0.112753
 153.425 0.112753
 153.45 0.112753
 153.475 0.112753
 153.5 0.112753
 153.525 0.112753
 153.55 0.112753
 153.575 0.112753
 153.6 0.112753
 153.625 0.112753
 153.65 0.112753
 153.675 0.112753
 153.7 0.112753
 153.725 0.112753
 153.75 0.112752
 153.775 0.112752
 153.8 0.112752
 153.825 0.112752
 153.85 0.112752
 153.875 0.112752
 153.9 0.112752
 153.925 0.112752
 153.95 0.112752
 153.975 0.112752
 154 0.112752
 154.025 0.112752
 154.05 0.112752
 154.075 0.112752
 154.1 0.112752
 154.125 0.112752
 154.15 0.112752
 154.175 0.112752
 154.2 0.112752
 154.225 0.112752
 154.25 0.112752
 154.275 0.112752
 154.3 0.112752
 154.325 0.112752
 154.35 0.112752
 154.375 0.112752
 154.4 0.112752
 154.425 0.112752
 154.45 0.112752
 154.475 0.112752
 154.5 0.112752
 154.525 0.112752
 154.55 0.112752
 154.575 0.112752
 154.6 0.112752
 154.625 0.112752
 154.65 0.112752
 154.675 0.112752
 154.7 0.112752
 154.725 0.112752
 154.75 0.112752
 154.775 0.112752
 154.8 0.112752
 154.825 0.112752
 154.85 0.112752
 154.875 0.112752
 154.9 0.112752
 154.925 0.112752
 154.95 0.112752
 154.975 0.112752
 155 0.112752
 155.025 0.112752
 155.05 0.112752
 155.075 0.112752
 155.1 0.112752
 155.125 0.112752
 155.15 0.112752
 155.175 0.112752
 155.2 0.112752
 155.225 0.112752
 155.25 0.112752
 155.275 0.112752
 155.3 0.112752
 155.325 0.112752
 155.35 0.112752
 155.375 0.112752
 155.4 0.112752
 155.425 0.112752
 155.45 0.112752
 155.475 0.112752
 155.5 0.112752
 155.525 0.112752
 155.55 0.112752
 155.575 0.112752
 155.6 0.112752
 155.625 0.112752
 155.65 0.112752
 155.675 0.112752
 155.7 0.112752
 155.725 0.112752
 155.75 0.112752
 155.775 0.112751
 155.8 0.112751
 155.825 0.112751
 155.85 0.112751
 155.875 0.112751
 155.9 0.112751
 155.925 0.112751
 155.95 0.112751
 155.975 0.112751
 156 0.112751
 156.025 0.112751
 156.05 0.112751
 156.075 0.112751
 156.1 0.112751
 156.125 0.112751
 156.15 0.112751
 156.175 0.112751
 156.2 0.112751
 156.225 0.112751
 156.25 0.112751
 156.275 0.112751
 156.3 0.112751
 156.325 0.112751
 156.35 0.112751
 156.375 0.112751
 156.4 0.112751
 156.425 0.112751
 156.45 0.112751
 156.475 0.112751
 156.5 0.112751
 156.525 0.112751
 156.55 0.112751
 156.575 0.112751
 156.6 0.112751
 156.625 0.112751
 156.65 0.112751
 156.675 0.112751
 156.7 0.112751
 156.725 0.112751
 156.75 0.112751
 156.775 0.112751
 156.8 0.112751
 156.825 0.112751
 156.85 0.112751
 156.875 0.112751
 156.9 0.112751
 156.925 0.112751
 156.95 0.112751
 156.975 0.112751
 157 0.112751
 157.025 0.112751
 157.05 0.112751
 157.075 0.112751
 157.1 0.112751
 157.125 0.112751
 157.15 0.112751
 157.175 0.112751
 157.2 0.112751
 157.225 0.112751
 157.25 0.112751
 157.275 0.112751
 157.3 0.112751
 157.325 0.112751
 157.35 0.112751
 157.375 0.112751
 157.4 0.112751
 157.425 0.112751
 157.45 0.112751
 157.475 0.112751
 157.5 0.112751
 157.525 0.112751
 157.55 0.112751
 157.575 0.112751
 157.6 0.112751
 157.625 0.112751
 157.65 0.112751
 157.675 0.112751
 157.7 0.112751
 157.725 0.112751
 157.75 0.112751
 157.775 0.112751
 157.8 0.112751
 157.825 0.11275
 157.85 0.11275
 157.875 0.11275
 157.9 0.11275
 157.925 0.11275
 157.95 0.11275
 157.975 0.11275
 158 0.11275
 158.025 0.11275
 158.05 0.11275
 158.075 0.11275
 158.1 0.11275
 158.125 0.11275
 158.15 0.11275
 158.175 0.11275
 158.2 0.11275
 158.225 0.11275
 158.25 0.11275
 158.275 0.11275
 158.3 0.11275
 158.325 0.11275
 158.35 0.11275
 158.375 0.11275
 158.4 0.11275
 158.425 0.11275
 158.45 0.11275
 158.475 0.11275
 158.5 0.11275
 158.525 0.11275
 158.55 0.11275
 158.575 0.11275
 158.6 0.11275
 158.625 0.11275
 158.65 0.11275
 158.675 0.11275
 158.7 0.11275
 158.725 0.11275
 158.75 0.11275
 158.775 0.11275
 158.8 0.11275
 158.825 0.11275
 158.85 0.11275
 158.875 0.11275
 158.9 0.11275
 158.925 0.11275
 158.95 0.11275
 158.975 0.11275
 159 0.11275
 159.025 0.11275
 159.05 0.11275
 159.075 0.11275
 159.1 0.11275
 159.125 0.11275
 159.15 0.11275
 159.175 0.11275
 159.2 0.11275
 159.225 0.11275
 159.25 0.11275
 159.275 0.11275
 159.3 0.11275
 159.325 0.11275
 159.35 0.11275
 159.375 0.11275
 159.4 0.11275
 159.425 0.11275
 159.45 0.11275
 159.475 0.11275
 159.5 0.11275
 159.525 0.11275
 159.55 0.11275
 159.575 0.11275
 159.6 0.11275
 159.625 0.11275
 159.65 0.11275
 159.675 0.11275
 159.7 0.11275
 159.725 0.11275
 159.75 0.11275
 159.775 0.11275
 159.8 0.11275
 159.825 0.11275
 159.85 0.11275
 159.875 0.11275
 159.9 0.112749
 159.925 0.112749
 159.95 0.112749
 159.975 0.112749
 160 0.112749
 160.025 0.112749
 160.05 0.112749
 160.075 0.112749
 160.1 0.112749
 160.125 0.112749
 160.15 0.112749
 160.175 0.112749
 160.2 0.112749
 160.225 0.112749
 160.25 0.112749
 160.275 0.112749
 160.3 0.112749
 160.325 0.112749
 160.35 0.112749
 160.375 0.112749
 160.4 0.112749
 160.425 0.112749
 160.45 0.112749
 160.475 0.112749
 160.5 0.112749
 160.525 0.112749
 160.55 0.112749
 160.575 0.112749
 160.6 0.112749
 160.625 0.112749
 160.65 0.112749
 160.675 0.112749
 160.7 0.112749
 160.725 0.112749
 160.75 0.112749
 160.775 0.112749
 160.8 0.112749
 160.825 0.112749
 160.85 0.112749
 160.875 0.112749
 160.9 0.112749
 160.925 0.112749
 160.95 0.112749
 160.975 0.112749
 161 0.112749
 161.025 0.112749
 161.05 0.112749
 161.075 0.112749
 161.1 0.112749
 161.125 0.112749
 161.15 0.112749
 161.175 0.112749
 161.2 0.112749
 161.225 0.112749
 161.25 0.112749
 161.275 0.112749
 161.3 0.112749
 161.325 0.112749
 161.35 0.112749
 161.375 0.112749
 161.4 0.112749
 161.425 0.112749
 161.45 0.112749
 161.475 0.112749
 161.5 0.112749
 161.525 0.112749
 161.55 0.112749
 161.575 0.112749
 161.6 0.112749
 161.625 0.112749
 161.65 0.112749
 161.675 0.112749
 161.7 0.112749
 161.725 0.112749
 161.75 0.112749
 161.775 0.112749
 161.8 0.112749
 161.825 0.112749
 161.85 0.112749
 161.875 0.112749
 161.9 0.112749
 161.925 0.112749
 161.95 0.112749
 161.975 0.112749
 162 0.112749
 162.025 0.112748
 162.05 0.112748
 162.075 0.112748
 162.1 0.112748
 162.125 0.112748
 162.15 0.112748
 162.175 0.112748
 162.2 0.112748
 162.225 0.112748
 162.25 0.112748
 162.275 0.112748
 162.3 0.112748
 162.325 0.112748
 162.35 0.112748
 162.375 0.112748
 162.4 0.112748
 162.425 0.112748
 162.45 0.112748
 162.475 0.112748
 162.5 0.112748
 162.525 0.112748
 162.55 0.112748
 162.575 0.112748
 162.6 0.112748
 162.625 0.112748
 162.65 0.112748
 162.675 0.112748
 162.7 0.112748
 162.725 0.112748
 162.75 0.112748
 162.775 0.112748
 162.8 0.112748
 162.825 0.112748
 162.85 0.112748
 162.875 0.112748
 162.9 0.112748
 162.925 0.112748
 162.95 0.112748
 162.975 0.112748
 163 0.112748
 163.025 0.112748
 163.05 0.112748
 163.075 0.112748
 163.1 0.112748
 163.125 0.112748
 163.15 0.112748
 163.175 0.112748
 163.2 0.112748
 163.225 0.112748
 163.25 0.112748
 163.275 0.112748
 163.3 0.112748
 163.325 0.112748
 163.35 0.112748
 163.375 0.112748
 163.4 0.112748
 163.425 0.112748
 163.45 0.112748
 163.475 0.112748
 163.5 0.112748
 163.525 0.112748
 163.55 0.112748
 163.575 0.112748
 163.6 0.112748
 163.625 0.112748
 163.65 0.112748
 163.675 0.112748
 163.7 0.112748
 163.725 0.112748
 163.75 0.112748
 163.775 0.112748
 163.8 0.112748
 163.825 0.112748
 163.85 0.112748
 163.875 0.112748
 163.9 0.112748
 163.925 0.112748
 163.95 0.112748
 163.975 0.112748
 164 0.112748
 164.025 0.112748
 164.05 0.112748
 164.075 0.112748
 164.1 0.112748
 164.125 0.112748
 164.15 0.112747
 164.175 0.112747
 164.2 0.112747
 164.225 0.112747
 164.25 0.112747
 164.275 0.112747
 164.3 0.112747
 164.325 0.112747
 164.35 0.112747
 164.375 0.112747
 164.4 0.112747
 164.425 0.112747
 164.45 0.112747
 164.475 0.112747
 164.5 0.112747
 164.525 0.112747
 164.55 0.112747
 164.575 0.112747
 164.6 0.112747
 164.625 0.112747
 164.65 0.112747
 164.675 0.112747
 164.7 0.112747
 164.725 0.112747
 164.75 0.112747
 164.775 0.112747
 164.8 0.112747
 164.825 0.112747
 164.85 0.112747
 164.875 0.112747
 164.9 0.112747
 164.925 0.112747
 164.95 0.112747
 164.975 0.112747
 165 0.112747
 165.025 0.112747
 165.05 0.112747
 165.075 0.112747
 165.1 0.112747
 165.125 0.112747
 165.15 0.112747
 165.175 0.112747
 165.2 0.112747
 165.225 0.112747
 165.25 0.112747
 165.275 0.112747
 165.3 0.112747
 165.325 0.112747
 165.35 0.112747
 165.375 0.112747
 165.4 0.112747
 165.425 0.112747
 165.45 0.112747
 165.475 0.112747
 165.5 0.112747
 165.525 0.112747
 165.55 0.112747
 165.575 0.112747
 165.6 0.112747
 165.625 0.112747
 165.65 0.112747
 165.675 0.112747
 165.7 0.112747
 165.725 0.112747
 165.75 0.112747
 165.775 0.112747
 165.8 0.112747
 165.825 0.112747
 165.85 0.112747
 165.875 0.112747
 165.9 0.112747
 165.925 0.112747
 165.95 0.112747
 165.975 0.112747
 166 0.112747
 166.025 0.112747
 166.05 0.112747
 166.075 0.112747
 166.1 0.112747
 166.125 0.112747
 166.15 0.112747
 166.175 0.112747
 166.2 0.112747
 166.225 0.112747
 166.25 0.112747
 166.275 0.112747
 166.3 0.112746
 166.325 0.112746
 166.35 0.112746
 166.375 0.112746
 166.4 0.112746
 166.425 0.112746
 166.45 0.112746
 166.475 0.112746
 166.5 0.112746
 166.525 0.112746
 166.55 0.112746
 166.575 0.112746
 166.6 0.112746
 166.625 0.112746
 166.65 0.112746
 166.675 0.112746
 166.7 0.112746
 166.725 0.112746
 166.75 0.112746
 166.775 0.112746
 166.8 0.112746
 166.825 0.112746
 166.85 0.112746
 166.875 0.112746
 166.9 0.112746
 166.925 0.112746
 166.95 0.112746
 166.975 0.112746
 167 0.112746
 167.025 0.112746
 167.05 0.112746
 167.075 0.112746
 167.1 0.112746
 167.125 0.112746
 167.15 0.112746
 167.175 0.112746
 167.2 0.112746
 167.225 0.112746
 167.25 0.112746
 167.275 0.112746
 167.3 0.112746
 167.325 0.112746
 167.35 0.112746
 167.375 0.112746
 167.4 0.112746
 167.425 0.112746
 167.45 0.112746
 167.475 0.112746
 167.5 0.112746
 167.525 0.112746
 167.55 0.112746
 167.575 0.112746
 167.6 0.112746
 167.625 0.112746
 167.65 0.112746
 167.675 0.112746
 167.7 0.112746
 167.725 0.112746
 167.75 0.112746
 167.775 0.112746
 167.8 0.112746
 167.825 0.112746
 167.85 0.112746
 167.875 0.112746
 167.9 0.112746
 167.925 0.112746
 167.95 0.112746
 167.975 0.112746
 168 0.112746
 168.025 0.112746
 168.05 0.112746
 168.075 0.112746
 168.1 0.112746
 168.125 0.112746
 168.15 0.112746
 168.175 0.112746
 168.2 0.112746
 168.225 0.112746
 168.25 0.112746
 168.275 0.112746
 168.3 0.112746
 168.325 0.112746
 168.35 0.112746
 168.375 0.112746
 168.4 0.112746
 168.425 0.112746
 168.45 0.112746
 168.475 0.112745
 168.5 0.112745
 168.525 0.112745
 168.55 0.112745
 168.575 0.112745
 168.6 0.112745
 168.625 0.112745
 168.65 0.112745
 168.675 0.112745
 168.7 0.112745
 168.725 0.112745
 168.75 0.112745
 168.775 0.112745
 168.8 0.112745
 168.825 0.112745
 168.85 0.112745
 168.875 0.112745
 168.9 0.112745
 168.925 0.112745
 168.95 0.112745
 168.975 0.112745
 169 0.112745
 169.025 0.112745
 169.05 0.112745
 169.075 0.112745
 169.1 0.112745
 169.125 0.112745
 169.15 0.112745
 169.175 0.112745
 169.2 0.112745
 169.225 0.112745
 169.25 0.112745
 169.275 0.112745
 169.3 0.112745
 169.325 0.112745
 169.35 0.112745
 169.375 0.112745
 169.4 0.112745
 169.425 0.112745
 169.45 0.112745
 169.475 0.112745
 169.5 0.112745
 169.525 0.112745
 169.55 0.112745
 169.575 0.112745
 169.6 0.112745
 169.625 0.112745
 169.65 0.112745
 169.675 0.112745
 169.7 0.112745
 169.725 0.112745
 169.75 0.112745
 169.775 0.112745
 169.8 0.112745
 169.825 0.112745
 169.85 0.112745
 169.875 0.112745
 169.9 0.112745
 169.925 0.112745
 169.95 0.112745
 169.975 0.112745
 170 0.112745
 170.025 0.112745
 170.05 0.112745
 170.075 0.112745
 170.1 0.112745
 170.125 0.112745
 170.15 0.112745
 170.175 0.112745
 170.2 0.112745
 170.225 0.112745
 170.25 0.112745
 170.275 0.112745
 170.3 0.112745
 170.325 0.112745
 170.35 0.112745
 170.375 0.112745
 170.4 0.112745
 170.425 0.112745
 170.45 0.112745
 170.475 0.112745
 170.5 0.112745
 170.525 0.112745
 170.55 0.112745
 170.575 0.112745
 170.6 0.112745
 170.625 0.112745
 170.65 0.112745
 170.675 0.112744
 170.7 0.112744
 170.725 0.112744
 170.75 0.112744
 170.775 0.112744
 170.8 0.112744
 170.825 0.112744
 170.85 0.112744
 170.875 0.112744
 170.9 0.112744
 170.925 0.112744
 170.95 0.112744
 170.975 0.112744
 171 0.112744
 171.025 0.112744
 171.05 0.112744
 171.075 0.112744
 171.1 0.112744
 171.125 0.112744
 171.15 0.112744
 171.175 0.112744
 171.2 0.112744
 171.225 0.112744
 171.25 0.112744
 171.275 0.112744
 171.3 0.112744
 171.325 0.112744
 171.35 0.112744
 171.375 0.112744
 171.4 0.112744
 171.425 0.112744
 171.45 0.112744
 171.475 0.112744
 171.5 0.112744
 171.525 0.112744
 171.55 0.112744
 171.575 0.112744
 171.6 0.112744
 171.625 0.112744
 171.65 0.112744
 171.675 0.112744
 171.7 0.112744
 171.725 0.112744
 171.75 0.112744
 171.775 0.112744
 171.8 0.112744
 171.825 0.112744
 171.85 0.112744
 171.875 0.112744
 171.9 0.112744
 171.925 0.112744
 171.95 0.112744
 171.975 0.112744
 172 0.112744
 172.025 0.112744
 172.05 0.112744
 172.075 0.112744
 172.1 0.112744
 172.125 0.112744
 172.15 0.112744
 172.175 0.112744
 172.2 0.112744
 172.225 0.112744
 172.25 0.112744
 172.275 0.112744
 172.3 0.112744
 172.325 0.112744
 172.35 0.112744
 172.375 0.112744
 172.4 0.112744
 172.425 0.112744
 172.45 0.112744
 172.475 0.112744
 172.5 0.112744
 172.525 0.112744
 172.55 0.112744
 172.575 0.112744
 172.6 0.112744
 172.625 0.112744
 172.65 0.112744
 172.675 0.112744
 172.7 0.112744
 172.725 0.112744
 172.75 0.112744
 172.775 0.112744
 172.8 0.112744
 172.825 0.112744
 172.85 0.112744
 172.875 0.112743
 172.9 0.112743
 172.925 0.112743
 172.95 0.112743
 172.975 0.112743
 173 0.112743
 173.025 0.112743
 173.05 0.112743
 173.075 0.112743
 173.1 0.112743
 173.125 0.112743
 173.15 0.112743
 173.175 0.112743
 173.2 0.112743
 173.225 0.112743
 173.25 0.112743
 173.275 0.112743
 173.3 0.112743
 173.325 0.112743
 173.35 0.112743
 173.375 0.112743
 173.4 0.112743
 173.425 0.112743
 173.45 0.112743
 173.475 0.112743
 173.5 0.112743
 173.525 0.112743
 173.55 0.112743
 173.575 0.112743
 173.6 0.112743
 173.625 0.112743
 173.65 0.112743
 173.675 0.112743
 173.7 0.112743
 173.725 0.112743
 173.75 0.112743
 173.775 0.112743
 173.8 0.112743
 173.825 0.112743
 173.85 0.112743
 173.875 0.112743
 173.9 0.112743
 173.925 0.112743
 173.95 0.112743
 173.975 0.112743
 174 0.112743
 174.025 0.112743
 174.05 0.112743
 174.075 0.112743
 174.1 0.112743
 174.125 0.112743
 174.15 0.112743
 174.175 0.112743
 174.2 0.112743
 174.225 0.112743
 174.25 0.112743
 174.275 0.112743
 174.3 0.112743
 174.325 0.112743
 174.35 0.112743
 174.375 0.112743
 174.4 0.112743
 174.425 0.112743
 174.45 0.112743
 174.475 0.112743
 174.5 0.112743
 174.525 0.112743
 174.55 0.112743
 174.575 0.112743
 174.6 0.112743
 174.625 0.112743
 174.65 0.112743
 174.675 0.112743
 174.7 0.112743
 174.725 0.112743
 174.75 0.112743
 174.775 0.112743
 174.8 0.112743
 174.825 0.112743
 174.85 0.112743
 174.875 0.112743
 174.9 0.112743
 174.925 0.112743
 174.95 0.112743
 174.975 0.112743
 175 0.112743
 175.025 0.112743
 175.05 0.112743
 175.075 0.112743
 175.1 0.112742
 175.125 0.112742
 175.15 0.112742
 175.175 0.112742
 175.2 0.112742
 175.225 0.112742
 175.25 0.112742
 175.275 0.112742
 175.3 0.112742
 175.325 0.112742
 175.35 0.112742
 175.375 0.112742
 175.4 0.112742
 175.425 0.112742
 175.45 0.112742
 175.475 0.112742
 175.5 0.112742
 175.525 0.112742
 175.55 0.112742
 175.575 0.112742
 175.6 0.112742
 175.625 0.112742
 175.65 0.112742
 175.675 0.112742
 175.7 0.112742
 175.725 0.112742
 175.75 0.112742
 175.775 0.112742
 175.8 0.112742
 175.825 0.112742
 175.85 0.112742
 175.875 0.112742
 175.9 0.112742
 175.925 0.112742
 175.95 0.112742
 175.975 0.112742
 176 0.112742
 176.025 0.112742
 176.05 0.112742
 176.075 0.112742
 176.1 0.112742
 176.125 0.112742
 176.15 0.112742
 176.175 0.112742
 176.2 0.112742
 176.225 0.112742
 176.25 0.112742
 176.275 0.112742
 176.3 0.112742
 176.325 0.112742
 176.35 0.112742
 176.375 0.112742
 176.4 0.112742
 176.425 0.112742
 176.45 0.112742
 176.475 0.112742
 176.5 0.112742
 176.525 0.112742
 176.55 0.112742
 176.575 0.112742
 176.6 0.112742
 176.625 0.112742
 176.65 0.112742
 176.675 0.112742
 176.7 0.112742
 176.725 0.112742
 176.75 0.112742
 176.775 0.112742
 176.8 0.112742
 176.825 0.112742
 176.85 0.112742
 176.875 0.112742
 176.9 0.112742
 176.925 0.112742
 176.95 0.112742
 176.975 0.112742
 177 0.112742
 177.025 0.112742
 177.05 0.112742
 177.075 0.112742
 177.1 0.112742
 177.125 0.112742
 177.15 0.112742
 177.175 0.112742
 177.2 0.112742
 177.225 0.112742
 177.25 0.112742
 177.275 0.112742
 177.3 0.112742
 177.325 0.112741
 177.35 0.112741
 177.375 0.112741
 177.4 0.112741
 177.425 0.112741
 177.45 0.112741
 177.475 0.112741
 177.5 0.112741
 177.525 0.112741
 177.55 0.112741
 177.575 0.112741
 177.6 0.112741
 177.625 0.112741
 177.65 0.112741
 177.675 0.112741
 177.7 0.112741
 177.725 0.112741
 177.75 0.112741
 177.775 0.112741
 177.8 0.112741
 177.825 0.112741
 177.85 0.112741
 177.875 0.112741
 177.9 0.112741
 177.925 0.112741
 177.95 0.112741
 177.975 0.112741
 178 0.112741
 178.025 0.112741
 178.05 0.112741
 178.075 0.112741
 178.1 0.112741
 178.125 0.112741
 178.15 0.112741
 178.175 0.112741
 178.2 0.112741
 178.225 0.112741
 178.25 0.112741
 178.275 0.112741
 178.3 0.112741
 178.325 0.112741
 178.35 0.112741
 178.375 0.112741
 178.4 0.112741
 178.425 0.112741
 178.45 0.112741
 178.475 0.112741
 178.5 0.112741
 178.525 0.112741
 178.55 0.112741
 178.575 0.112741
 178.6 0.112741
 178.625 0.112741
 178.65 0.112741
 178.675 0.112741
 178.7 0.112741
 178.725 0.112741
 178.75 0.112741
 178.775 0.112741
 178.8 0.112741
 178.825 0.112741
 178.85 0.112741
 178.875 0.112741
 178.9 0.112741
 178.925 0.112741
 178.95 0.112741
 178.975 0.112741
 179 0.112741
 179.025 0.112741
 179.05 0.112741
 179.075 0.112741
 179.1 0.112741
 179.125 0.112741
 179.15 0.112741
 179.175 0.112741
 179.2 0.112741
 179.225 0.112741
 179.25 0.112741
 179.275 0.112741
 179.3 0.112741
 179.325 0.112741
 179.35 0.112741
 179.375 0.112741
 179.4 0.112741
 179.425 0.112741
 179.45 0.112741
 179.475 0.112741
 179.5 0.112741
 179.525 0.112741
 179.55 0.11274
 179.575 0.11274
 179.6 0.11274
 179.625 0.11274
 179.65 0.11274
 179.675 0.11274
 179.7 0.11274
 179.725 0.11274
 179.75 0.11274
 179.775 0.11274
 179.8 0.11274
 179.825 0.11274
 179.85 0.11274
 179.875 0.11274
 179.9 0.11274
 179.925 0.11274
 179.95 0.11274
 179.975 0.11274
 180 0.11274
 180.025 0.11274
 180.05 0.11274
 180.075 0.11274
 180.1 0.11274
 180.125 0.11274
 180.15 0.11274
 180.175 0.11274
 180.2 0.11274
 180.225 0.11274
 180.25 0.11274
 180.275 0.11274
 180.3 0.11274
 180.325 0.11274
 180.35 0.11274
 180.375 0.11274
 180.4 0.11274
 180.425 0.11274
 180.45 0.11274
 180.475 0.11274
 180.5 0.11274
 180.525 0.11274
 180.55 0.11274
 180.575 0.11274
 180.6 0.11274
 180.625 0.11274
 180.65 0.11274
 180.675 0.11274
 180.7 0.11274
 180.725 0.11274
 180.75 0.11274
 180.775 0.11274
 180.8 0.11274
 180.825 0.11274
 180.85 0.11274
 180.875 0.11274
 180.9 0.11274
 180.925 0.11274
 180.95 0.11274
 180.975 0.11274
 181 0.11274
 181.025 0.11274
 181.05 0.11274
 181.075 0.11274
 181.1 0.11274
 181.125 0.11274
 181.15 0.11274
 181.175 0.11274
 181.2 0.11274
 181.225 0.11274
 181.25 0.11274
 181.275 0.11274
 181.3 0.11274
 181.325 0.11274
 181.35 0.11274
 181.375 0.11274
 181.4 0.11274
 181.425 0.11274
 181.45 0.11274
 181.475 0.11274
 181.5 0.11274
 181.525 0.11274
 181.55 0.11274
 181.575 0.11274
 181.6 0.11274
 181.625 0.11274
 181.65 0.11274
 181.675 0.11274
 181.7 0.11274
 181.725 0.11274
 181.75 0.11274
 181.775 0.11274
 181.8 0.112739
 181.825 0.112739
 181.85 0.112739
 181.875 0.112739
 181.9 0.112739
 181.925 0.112739
 181.95 0.112739
 181.975 0.112739
 182 0.112739
 182.025 0.112739
 182.05 0.112739
 182.075 0.112739
 182.1 0.112739
 182.125 0.112739
 182.15 0.112739
 182.175 0.112739
 182.2 0.112739
 182.225 0.112739
 182.25 0.112739
 182.275 0.112739
 182.3 0.112739
 182.325 0.112739
 182.35 0.112739
 182.375 0.112739
 182.4 0.112739
 182.425 0.112739
 182.45 0.112739
 182.475 0.112739
 182.5 0.112739
 182.525 0.112739
 182.55 0.112739
 182.575 0.112739
 182.6 0.112739
 182.625 0.112739
 182.65 0.112739
 182.675 0.112739
 182.7 0.112739
 182.725 0.112739
 182.75 0.112739
 182.775 0.112739
 182.8 0.112739
 182.825 0.112739
 182.85 0.112739
 182.875 0.112739
 182.9 0.112739
 182.925 0.112739
 182.95 0.112739
 182.975 0.112739
 183 0.112739
 183.025 0.112739
 183.05 0.112739
 183.075 0.112739
 183.1 0.112739
 183.125 0.112739
 183.15 0.112739
 183.175 0.112739
 183.2 0.112739
 183.225 0.112739
 183.25 0.112739
 183.275 0.112739
 183.3 0.112739
 183.325 0.112739
 183.35 0.112739
 183.375 0.112739
 183.4 0.112739
 183.425 0.112739
 183.45 0.112739
 183.475 0.112739
 183.5 0.112739
 183.525 0.112739
 183.55 0.112739
 183.575 0.112739
 183.6 0.112739
 183.625 0.112739
 183.65 0.112739
 183.675 0.112739
 183.7 0.112739
 183.725 0.112739
 183.75 0.112739
 183.775 0.112739
 183.8 0.112739
 183.825 0.112739
 183.85 0.112739
 183.875 0.112739
 183.9 0.112739
 183.925 0.112739
 183.95 0.112739
 183.975 0.112739
 184 0.112739
 184.025 0.112739
 184.05 0.112738
 184.075 0.112738
 184.1 0.112738
 184.125 0.112738
 184.15 0.112738
 184.175 0.112738
 184.2 0.112738
 184.225 0.112738
 184.25 0.112738
 184.275 0.112738
 184.3 0.112738
 184.325 0.112738
 184.35 0.112738
 184.375 0.112738
 184.4 0.112738
 184.425 0.112738
 184.45 0.112738
 184.475 0.112738
 184.5 0.112738
 184.525 0.112738
 184.55 0.112738
 184.575 0.112738
 184.6 0.112738
 184.625 0.112738
 184.65 0.112738
 184.675 0.112738
 184.7 0.112738
 184.725 0.112738
 184.75 0.112738
 184.775 0.112738
 184.8 0.112738
 184.825 0.112738
 184.85 0.112738
 184.875 0.112738
 184.9 0.112738
 184.925 0.112738
 184.95 0.112738
 184.975 0.112738
 185 0.112738
 185.025 0.112738
 185.05 0.112738
 185.075 0.112738
 185.1 0.112738
 185.125 0.112738
 185.15 0.112738
 185.175 0.112738
 185.2 0.112738
 185.225 0.112738
 185.25 0.112738
 185.275 0.112738
 185.3 0.112738
 185.325 0.112738
 185.35 0.112738
 185.375 0.112738
 185.4 0.112738
 185.425 0.112738
 185.45 0.112738
 185.475 0.112738
 185.5 0.112738
 185.525 0.112738
 185.55 0.112738
 185.575 0.112738
 185.6 0.112738
 185.625 0.112738
 185.65 0.112738
 185.675 0.112738
 185.7 0.112738
 185.725 0.112738
 185.75 0.112738
 185.775 0.112738
 185.8 0.112738
 185.825 0.112738
 185.85 0.112738
 185.875 0.112738
 185.9 0.112738
 185.925 0.112738
 185.95 0.112738
 185.975 0.112738
 186 0.112738
 186.025 0.112738
 186.05 0.112738
 186.075 0.112738
 186.1 0.112738
 186.125 0.112738
 186.15 0.112738
 186.175 0.112738
 186.2 0.112738
 186.225 0.112738
 186.25 0.112738
 186.275 0.112738
 186.3 0.112737
 186.325 0.112737
 186.35 0.112737
 186.375 0.112737
 186.4 0.112737
 186.425 0.112737
 186.45 0.112737
 186.475 0.112737
 186.5 0.112737
 186.525 0.112737
 186.55 0.112737
 186.575 0.112737
 186.6 0.112737
 186.625 0.112737
 186.65 0.112737
 186.675 0.112737
 186.7 0.112737
 186.725 0.112737
 186.75 0.112737
 186.775 0.112737
 186.8 0.112737
 186.825 0.112737
 186.85 0.112737
 186.875 0.112737
 186.9 0.112737
 186.925 0.112737
 186.95 0.112737
 186.975 0.112737
 187 0.112737
 187.025 0.112737
 187.05 0.112737
 187.075 0.112737
 187.1 0.112737
 187.125 0.112737
 187.15 0.112737
 187.175 0.112737
 187.2 0.112737
 187.225 0.112737
 187.25 0.112737
 187.275 0.112737
 187.3 0.112737
 187.325 0.112737
 187.35 0.112737
 187.375 0.112737
 187.4 0.112737
 187.425 0.112737
 187.45 0.112737
 187.475 0.112737
 187.5 0.112737
 187.525 0.112737
 187.55 0.112737
 187.575 0.112737
 187.6 0.112737
 187.625 0.112737
 187.65 0.112737
 187.675 0.112737
 187.7 0.112737
 187.725 0.112737
 187.75 0.112737
 187.775 0.112737
 187.8 0.112737
 187.825 0.112737
 187.85 0.112737
 187.875 0.112737
 187.9 0.112737
 187.925 0.112737
 187.95 0.112737
 187.975 0.112737
 188 0.112737
 188.025 0.112737
 188.05 0.112737
 188.075 0.112737
 188.1 0.112737
 188.125 0.112737
 188.15 0.112737
 188.175 0.112737
 188.2 0.112737
 188.225 0.112737
 188.25 0.112737
 188.275 0.112737
 188.3 0.112737
 188.325 0.112737
 188.35 0.112737
 188.375 0.112737
 188.4 0.112737
 188.425 0.112737
 188.45 0.112737
 188.475 0.112737
 188.5 0.112737
 188.525 0.112737
 188.55 0.112737
 188.575 0.112736
 188.6 0.112736
 188.625 0.112736
 188.65 0.112736
 188.675 0.112736
 188.7 0.112736
 188.725 0.112736
 188.75 0.112736
 188.775 0.112736
 188.8 0.112736
 188.825 0.112736
 188.85 0.112736
 188.875 0.112736
 188.9 0.112736
 188.925 0.112736
 188.95 0.112736
 188.975 0.112736
 189 0.112736
 189.025 0.112736
 189.05 0.112736
 189.075 0.112736
 189.1 0.112736
 189.125 0.112736
 189.15 0.112736
 189.175 0.112736
 189.2 0.112736
 189.225 0.112736
 189.25 0.112736
 189.275 0.112736
 189.3 0.112736
 189.325 0.112736
 189.35 0.112736
 189.375 0.112736
 189.4 0.112736
 189.425 0.112736
 189.45 0.112736
 189.475 0.112736
 189.5 0.112736
 189.525 0.112736
 189.55 0.112736
 189.575 0.112736
 189.6 0.112736
 189.625 0.112736
 189.65 0.112736
 189.675 0.112736
 189.7 0.112736
 189.725 0.112736
 189.75 0.112736
 189.775 0.112736
 189.8 0.112736
 189.825 0.112736
 189.85 0.112736
 189.875 0.112736
 189.9 0.112736
 189.925 0.112736
 189.95 0.112736
 189.975 0.112736
 190 0.112736
 190.025 0.112736
 190.05 0.112736
 190.075 0.112736
 190.1 0.112736
 190.125 0.112736
 190.15 0.112736
 190.175 0.112736
 190.2 0.112736
 190.225 0.112736
 190.25 0.112736
 190.275 0.112736
 190.3 0.112736
 190.325 0.112736
 190.35 0.112736
 190.375 0.112736
 190.4 0.112736
 190.425 0.112736
 190.45 0.112736
 190.475 0.112736
 190.5 0.112736
 190.525 0.112736
 190.55 0.112736
 190.575 0.112736
 190.6 0.112736
 190.625 0.112736
 190.65 0.112736
 190.675 0.112736
 190.7 0.112736
 190.725 0.112736
 190.75 0.112736
 190.775 0.112736
 190.8 0.112736
 190.825 0.112735
 190.85 0.112735
 190.875 0.112735
 190.9 0.112735
 190.925 0.112735
 190.95 0.112735
 190.975 0.112735
 191 0.112735
 191.025 0.112735
 191.05 0.112735
 191.075 0.112735
 191.1 0.112735
 191.125 0.112735
 191.15 0.112735
 191.175 0.112735
 191.2 0.112735
 191.225 0.112735
 191.25 0.112735
 191.275 0.112735
 191.3 0.112735
 191.325 0.112735
 191.35 0.112735
 191.375 0.112735
 191.4 0.112735
 191.425 0.112735
 191.45 0.112735
 191.475 0.112735
 191.5 0.112735
 191.525 0.112735
 191.55 0.112735
 191.575 0.112735
 191.6 0.112735
 191.625 0.112735
 191.65 0.112735
 191.675 0.112735
 191.7 0.112735
 191.725 0.112735
 191.75 0.112735
 191.775 0.112735
 191.8 0.112735
 191.825 0.112735
 191.85 0.112735
 191.875 0.112735
 191.9 0.112735
 191.925 0.112735
 191.95 0.112735
 191.975 0.112735
 192 0.112735
 192.025 0.112735
 192.05 0.112735
 192.075 0.112735
 192.1 0.112735
 192.125 0.112735
 192.15 0.112735
 192.175 0.112735
 192.2 0.112735
 192.225 0.112735
 192.25 0.112735
 192.275 0.112735
 192.3 0.112735
 192.325 0.112735
 192.35 0.112735
 192.375 0.112735
 192.4 0.112735
 192.425 0.112735
 192.45 0.112735
 192.475 0.112735
 192.5 0.112735
 192.525 0.112735
 192.55 0.112735
 192.575 0.112735
 192.6 0.112735
 192.625 0.112735
 192.65 0.112735
 192.675 0.112735
 192.7 0.112735
 192.725 0.112735
 192.75 0.112735
 192.775 0.112735
 192.8 0.112735
 192.825 0.112735
 192.85 0.112735
 192.875 0.112735
 192.9 0.112735
 192.925 0.112735
 192.95 0.112735
 192.975 0.112735
 193 0.112735
 193.025 0.112735
 193.05 0.112735
 193.075 0.112735
 193.1 0.112734
 193.125 0.112734
 193.15 0.112734
 193.175 0.112734
 193.2 0.112734
 193.225 0.112734
 193.25 0.112734
 193.275 0.112734
 193.3 0.112734
 193.325 0.112734
 193.35 0.112734
 193.375 0.112734
 193.4 0.112734
 193.425 0.112734
 193.45 0.112734
 193.475 0.112734
 193.5 0.112734
 193.525 0.112734
 193.55 0.112734
 193.575 0.112734
 193.6 0.112734
 193.625 0.112734
 193.65 0.112734
 193.675 0.112734
 193.7 0.112734
 193.725 0.112734
 193.75 0.112734
 193.775 0.112734
 193.8 0.112734
 193.825 0.112734
 193.85 0.112734
 193.875 0.112734
 193.9 0.112734
 193.925 0.112734
 193.95 0.112734
 193.975 0.112734
 194 0.112734
 194.025 0.112734
 194.05 0.112734
 194.075 0.112734
 194.1 0.112734
 194.125 0.112734
 194.15 0.112734
 194.175 0.112734
 194.2 0.112734
 194.225 0.112734
 194.25 0.112734
 194.275 0.112734
 194.3 0.112734
 194.325 0.112734
 194.35 0.112734
 194.375 0.112734
 194.4 0.112734
 194.425 0.112734
 194.45 0.112734
 194.475 0.112734
 194.5 0.112734
 194.525 0.112734
 194.55 0.112734
 194.575 0.112734
 194.6 0.112734
 194.625 0.112734
 194.65 0.112734
 194.675 0.112734
 194.7 0.112734
 194.725 0.112734
 194.75 0.112734
 194.775 0.112734
 194.8 0.112734
 194.825 0.112734
 194.85 0.112734
 194.875 0.112734
 194.9 0.112734
 194.925 0.112734
 194.95 0.112734
 194.975 0.112734
 195 0.112734
 195.025 0.112734
 195.05 0.112734
 195.075 0.112734
 195.1 0.112734
 195.125 0.112734
 195.15 0.112734
 195.175 0.112734
 195.2 0.112734
 195.225 0.112734
 195.25 0.112734
 195.275 0.112734
 195.3 0.112734
 195.325 0.112734
 195.35 0.112734
 195.375 0.112733
 195.4 0.112733
 195.425 0.112733
 195.45 0.112733
 195.475 0.112733
 195.5 0.112733
 195.525 0.112733
 195.55 0.112733
 195.575 0.112733
 195.6 0.112733
 195.625 0.112733
 195.65 0.112733
 195.675 0.112733
 195.7 0.112733
 195.725 0.112733
 195.75 0.112733
 195.775 0.112733
 195.8 0.112733
 195.825 0.112733
 195.85 0.112733
 195.875 0.112733
 195.9 0.112733
 195.925 0.112733
 195.95 0.112733
 195.975 0.112733
 196 0.112733
 196.025 0.112733
 196.05 0.112733
 196.075 0.112733
 196.1 0.112733
 196.125 0.112733
 196.15 0.112733
 196.175 0.112733
 196.2 0.112733
 196.225 0.112733
 196.25 0.112733
 196.275 0.112733
 196.3 0.112733
 196.325 0.112733
 196.35 0.112733
 196.375 0.112733
 196.4 0.112733
 196.425 0.112733
 196.45 0.112733
 196.475 0.112733
 196.5 0.112733
 196.525 0.112733
 196.55 0.112733
 196.575 0.112733
 196.6 0.112733
 196.625 0.112733
 196.65 0.112733
 196.675 0.112733
 196.7 0.112733
 196.725 0.112733
 196.75 0.112733
 196.775 0.112733
 196.8 0.112733
 196.825 0.112733
 196.85 0.112733
 196.875 0.112733
 196.9 0.112733
 196.925 0.112733
 196.95 0.112733
 196.975 0.112733
 197 0.112733
 197.025 0.112733
 197.05 0.112733
 197.075 0.112733
 197.1 0.112733
 197.125 0.112733
 197.15 0.112733
 197.175 0.112733
 197.2 0.112733
 197.225 0.112733
 197.25 0.112733
 197.275 0.112733
 197.3 0.112733
 197.325 0.112733
 197.35 0.112733
 197.375 0.112733
 197.4 0.112733
 197.425 0.112733
 197.45 0.112733
 197.475 0.112733
 197.5 0.112733
 197.525 0.112733
 197.55 0.112733
 197.575 0.112733
 197.6 0.112733
 197.625 0.112733
 197.65 0.112732
 197.675 0.112732
 197.7 0.112732
 197.725 0.112732
 197.75 0.112732
 197.775 0.112732
 197.8 0.112732
 197.825 0.112732
 197.85 0.112732
 197.875 0.112732
 197.9 0.112732
 197.925 0.112732
 197.95 0.112732
 197.975 0.112732
 198 0.112732
 198.025 0.112732
 198.05 0.112732
 198.075 0.112732
 198.1 0.112732
 198.125 0.112732
 198.15 0.112732
 198.175 0.112732
 198.2 0.112732
 198.225 0.112732
 198.25 0.112732
 198.275 0.112732
 198.3 0.112732
 198.325 0.112732
 198.35 0.112732
 198.375 0.112732
 198.4 0.112732
 198.425 0.112732
 198.45 0.112732
 198.475 0.112732
 198.5 0.112732
 198.525 0.112732
 198.55 0.112732
 198.575 0.112732
 198.6 0.112732
 198.625 0.112732
 198.65 0.112732
 198.675 0.112732
 198.7 0.112732
 198.725 0.112732
 198.75 0.112732
 198.775 0.112732
 198.8 0.112732
 198.825 0.112732
 198.85 0.112732
 198.875 0.112732
 198.9 0.112732
 198.925 0.112732
 198.95 0.112732
 198.975 0.112732
 199 0.112732
 199.025 0.112732
 199.05 0.112732
 199.075 0.112732
 199.1 0.112732
 199.125 0.112732
 199.15 0.112732
 199.175 0.112732
 199.2 0.112732
 199.225 0.112732
 199.25 0.112732
 199.275 0.112732
 199.3 0.112732
 199.325 0.112732
 199.35 0.112732
 199.375 0.112732
 199.4 0.112732
 199.425 0.112732
 199.45 0.112732
 199.475 0.112732
 199.5 0.112732
 199.525 0.112732
 199.55 0.112732
 199.575 0.112732
 199.6 0.112732
 199.625 0.112732
 199.65 0.112732
 199.675 0.112732
 199.7 0.112732
 199.725 0.112732
 199.75 0.112732
 199.775 0.112732
 199.8 0.112732
 199.825 0.112732
 199.85 0.112732
 199.875 0.112732
 199.9 0.112732
 199.925 0.112732
 199.95 0.112731
 199.975 0.112731
 200 0.112731
 200.025 0.112731
 200.05 0.112731
 200.075 0.112731
 200.1 0.112731
 200.125 0.112731
 200.15 0.112731
 200.175 0.112731
 200.2 0.112731
 200.225 0.112731
 200.25 0.112731
 200.275 0.112731
 200.3 0.112731
 200.325 0.112731
 200.35 0.112731
 200.375 0.112731
 200.4 0.112731
 200.425 0.112731
 200.45 0.112731
 200.475 0.112731
 200.5 0.112731
 200.525 0.112731
 200.55 0.112731
 200.575 0.112731
 200.6 0.112731
 200.625 0.112731
 200.65 0.112731
 200.675 0.112731
 200.7 0.112731
 200.725 0.112731
 200.75 0.112731
 200.775 0.112731
 200.8 0.112731
 200.825 0.112731
 200.85 0.112731
 200.875 0.112731
 200.9 0.112731
 200.925 0.112731
 200.95 0.112731
 200.975 0.112731
 201 0.112731
 201.025 0.112731
 201.05 0.112731
 201.075 0.112731
 201.1 0.112731
 201.125 0.112731
 201.15 0.112731
 201.175 0.112731
 201.2 0.112731
 201.225 0.112731
 201.25 0.112731
 201.275 0.112731
 201.3 0.112731
 201.325 0.112731
 201.35 0.112731
 201.375 0.112731
 201.4 0.112731
 201.425 0.112731
 201.45 0.112731
 201.475 0.112731
 201.5 0.112731
 201.525 0.112731
 201.55 0.112731
 201.575 0.112731
 201.6 0.112731
 201.625 0.112731
 201.65 0.112731
 201.675 0.112731
 201.7 0.112731
 201.725 0.112731
 201.75 0.112731
 201.775 0.112731
 201.8 0.112731
 201.825 0.112731
 201.85 0.112731
 201.875 0.112731
 201.9 0.112731
 201.925 0.112731
 201.95 0.112731
 201.975 0.112731
 202 0.112731
 202.025 0.112731
 202.05 0.112731
 202.075 0.112731
 202.1 0.112731
 202.125 0.112731
 202.15 0.112731
 202.175 0.112731
 202.2 0.112731
 202.225 0.11273
 202.25 0.11273
 202.275 0.11273
 202.3 0.11273
 202.325 0.11273
 202.35 0.11273
 202.375 0.11273
 202.4 0.11273
 202.425 0.11273
 202.45 0.11273
 202.475 0.11273
 202.5 0.11273
 202.525 0.11273
 202.55 0.11273
 202.575 0.11273
 202.6 0.11273
 202.625 0.11273
 202.65 0.11273
 202.675 0.11273
 202.7 0.11273
 202.725 0.11273
 202.75 0.11273
 202.775 0.11273
 202.8 0.11273
 202.825 0.11273
 202.85 0.11273
 202.875 0.11273
 202.9 0.11273
 202.925 0.11273
 202.95 0.11273
 202.975 0.11273
 203 0.11273
 203.025 0.11273
 203.05 0.11273
 203.075 0.11273
 203.1 0.11273
 203.125 0.11273
 203.15 0.11273
 203.175 0.11273
 203.2 0.11273
 203.225 0.11273
 203.25 0.11273
 203.275 0.11273
 203.3 0.11273
 203.325 0.11273
 203.35 0.11273
 203.375 0.11273
 203.4 0.11273
 203.425 0.11273
 203.45 0.11273
 203.475 0.11273
 203.5 0.11273
 203.525 0.11273
 203.55 0.11273
 203.575 0.11273
 203.6 0.11273
 203.625 0.11273
 203.65 0.11273
 203.675 0.11273
 203.7 0.11273
 203.725 0.11273
 203.75 0.11273
 203.775 0.11273
 203.8 0.11273
 203.825 0.11273
 203.85 0.11273
 203.875 0.11273
 203.9 0.11273
 203.925 0.11273
 203.95 0.11273
 203.975 0.11273
 204 0.11273
 204.025 0.11273
 204.05 0.11273
 204.075 0.11273
 204.1 0.11273
 204.125 0.11273
 204.15 0.11273
 204.175 0.11273
 204.2 0.11273
 204.225 0.11273
 204.25 0.11273
 204.275 0.11273
 204.3 0.11273
 204.325 0.11273
 204.35 0.11273
 204.375 0.11273
 204.4 0.11273
 204.425 0.11273
 204.45 0.11273
 204.475 0.11273
 204.5 0.112729
 204.525 0.112729
 204.55 0.112729
 204.575 0.112729
 204.6 0.112729
 204.625 0.112729
 204.65 0.112729
 204.675 0.112729
 204.7 0.112729
 204.725 0.112729
 204.75 0.112729
 204.775 0.112729
 204.8 0.112729
 204.825 0.112729
 204.85 0.112729
 204.875 0.112729
 204.9 0.112729
 204.925 0.112729
 204.95 0.112729
 204.975 0.112729
 205 0.112729
 205.025 0.112729
 205.05 0.112729
 205.075 0.112729
 205.1 0.112729
 205.125 0.112729
 205.15 0.112729
 205.175 0.112729
 205.2 0.112729
 205.225 0.112729
 205.25 0.112729
 205.275 0.112729
 205.3 0.112729
 205.325 0.112729
 205.35 0.112729
 205.375 0.112729
 205.4 0.112729
 205.425 0.112729
 205.45 0.112729
 205.475 0.112729
 205.5 0.112729
 205.525 0.112729
 205.55 0.112729
 205.575 0.112729
 205.6 0.112729
 205.625 0.112729
 205.65 0.112729
 205.675 0.112729
 205.7 0.112729
 205.725 0.112729
 205.75 0.112729
 205.775 0.112729
 205.8 0.112729
 205.825 0.112729
 205.85 0.112729
 205.875 0.112729
 205.9 0.112729
 205.925 0.112729
 205.95 0.112729
 205.975 0.112729
 206 0.112729
 206.025 0.112729
 206.05 0.112729
 206.075 0.112729
 206.1 0.112729
 206.125 0.112729
 206.15 0.112729
 206.175 0.112729
 206.2 0.112729
 206.225 0.112729
 206.25 0.112729
 206.275 0.112729
 206.3 0.112729
 206.325 0.112729
 206.35 0.112729
 206.375 0.112729
 206.4 0.112729
 206.425 0.112729
 206.45 0.112729
 206.475 0.112729
 206.5 0.112729
 206.525 0.112729
 206.55 0.112729
 206.575 0.112729
 206.6 0.112729
 206.625 0.112729
 206.65 0.112729
 206.675 0.112729
 206.7 0.112729
 206.725 0.112729
 206.75 0.112729
 206.775 0.112729
 206.8 0.112728
 206.825 0.112728
 206.85 0.112728
 206.875 0.112728
 206.9 0.112728
 206.925 0.112728
 206.95 0.112728
 206.975 0.112728
 207 0.112728
 207.025 0.112728
 207.05 0.112728
 207.075 0.112728
 207.1 0.112728
 207.125 0.112728
 207.15 0.112728
 207.175 0.112728
 207.2 0.112728
 207.225 0.112728
 207.25 0.112728
 207.275 0.112728
 207.3 0.112728
 207.325 0.112728
 207.35 0.112728
 207.375 0.112728
 207.4 0.112728
 207.425 0.112728
 207.45 0.112728
 207.475 0.112728
 207.5 0.112728
 207.525 0.112728
 207.55 0.112728
 207.575 0.112728
 207.6 0.112728
 207.625 0.112728
 207.65 0.112728
 207.675 0.112728
 207.7 0.112728
 207.725 0.112728
 207.75 0.112728
 207.775 0.112728
 207.8 0.112728
 207.825 0.112728
 207.85 0.112728
 207.875 0.112728
 207.9 0.112728
 207.925 0.112728
 207.95 0.112728
 207.975 0.112728
 208 0.112728
 208.025 0.112728
 208.05 0.112728
 208.075 0.112728
 208.1 0.112728
 208.125 0.112728
 208.15 0.112728
 208.175 0.112728
 208.2 0.112728
 208.225 0.112728
 208.25 0.112728
 208.275 0.112728
 208.3 0.112728
 208.325 0.112728
 208.35 0.112728
 208.375 0.112728
 208.4 0.112728
 208.425 0.112728
 208.45 0.112728
 208.475 0.112728
 208.5 0.112728
 208.525 0.112728
 208.55 0.112728
 208.575 0.112728
 208.6 0.112728
 208.625 0.112728
 208.65 0.112728
 208.675 0.112728
 208.7 0.112728
 208.725 0.112728
 208.75 0.112728
 208.775 0.112728
 208.8 0.112728
 208.825 0.112728
 208.85 0.112728
 208.875 0.112728
 208.9 0.112728
 208.925 0.112728
 208.95 0.112728
 208.975 0.112728
 209 0.112728
 209.025 0.112728
 209.05 0.112728
 209.075 0.112727
 209.1 0.112727
 209.125 0.112727
 209.15 0.112727
 209.175 0.112727
 209.2 0.112727
 209.225 0.112727
 209.25 0.112727
 209.275 0.112727
 209.3 0.112727
 209.325 0.112727
 209.35 0.112727
 209.375 0.112727
 209.4 0.112727
 209.425 0.112727
 209.45 0.112727
 209.475 0.112727
 209.5 0.112727
 209.525 0.112727
 209.55 0.112727
 209.575 0.112727
 209.6 0.112727
 209.625 0.112727
 209.65 0.112727
 209.675 0.112727
 209.7 0.112727
 209.725 0.112727
 209.75 0.112727
 209.775 0.112727
 209.8 0.112727
 209.825 0.112727
 209.85 0.112727
 209.875 0.112727
 209.9 0.112727
 209.925 0.112727
 209.95 0.112727
 209.975 0.112727
 210 0.112727
 210.025 0.112727
 210.05 0.112727
 210.075 0.112727
 210.1 0.112727
 210.125 0.112727
 210.15 0.112727
 210.175 0.112727
 210.2 0.112727
 210.225 0.112727
 210.25 0.112727
 210.275 0.112727
 210.3 0.112727
 210.325 0.112727
 210.35 0.112727
 210.375 0.112727
 210.4 0.112727
 210.425 0.112727
 210.45 0.112727
 210.475 0.112727
 210.5 0.112727
 210.525 0.112727
 210.55 0.112727
 210.575 0.112727
 210.6 0.112727
 210.625 0.112727
 210.65 0.112727
 210.675 0.112727
 210.7 0.112727
 210.725 0.112727
 210.75 0.112727
 210.775 0.112727
 210.8 0.112727
 210.825 0.112727
 210.85 0.112727
 210.875 0.112727
 210.9 0.112727
 210.925 0.112727
 210.95 0.112727
 210.975 0.112727
 211 0.112727
 211.025 0.112727
 211.05 0.112727
 211.075 0.112727
 211.1 0.112727
 211.125 0.112727
 211.15 0.112727
 211.175 0.112727
 211.2 0.112727
 211.225 0.112727
 211.25 0.112727
 211.275 0.112727
 211.3 0.112727
 211.325 0.112727
 211.35 0.112727
 211.375 0.112726
 211.4 0.112726
 211.425 0.112726
 211.45 0.112726
 211.475 0.112726
 211.5 0.112726
 211.525 0.112726
 211.55 0.112726
 211.575 0.112726
 211.6 0.112726
 211.625 0.112726
 211.65 0.112726
 211.675 0.112726
 211.7 0.112726
 211.725 0.112726
 211.75 0.112726
 211.775 0.112726
 211.8 0.112726
 211.825 0.112726
 211.85 0.112726
 211.875 0.112726
 211.9 0.112726
 211.925 0.112726
 211.95 0.112726
 211.975 0.112726
 212 0.112726
 212.025 0.112726
 212.05 0.112726
 212.075 0.112726
 212.1 0.112726
 212.125 0.112726
 212.15 0.112726
 212.175 0.112726
 212.2 0.112726
 212.225 0.112726
 212.25 0.112726
 212.275 0.112726
 212.3 0.112726
 212.325 0.112726
 212.35 0.112726
 212.375 0.112726
 212.4 0.112726
 212.425 0.112726
 212.45 0.112726
 212.475 0.112726
 212.5 0.112726
 212.525 0.112726
 212.55 0.112726
 212.575 0.112726
 212.6 0.112726
 212.625 0.112726
 212.65 0.112726
 212.675 0.112726
 212.7 0.112726
 212.725 0.112726
 212.75 0.112726
 212.775 0.112726
 212.8 0.112726
 212.825 0.112726
 212.85 0.112726
 212.875 0.112726
 212.9 0.112726
 212.925 0.112726
 212.95 0.112726
 212.975 0.112726
 213 0.112726
 213.025 0.112726
 213.05 0.112726
 213.075 0.112726
 213.1 0.112726
 213.125 0.112726
 213.15 0.112726
 213.175 0.112726
 213.2 0.112726
 213.225 0.112726
 213.25 0.112726
 213.275 0.112726
 213.3 0.112726
 213.325 0.112726
 213.35 0.112726
 213.375 0.112726
 213.4 0.112726
 213.425 0.112726
 213.45 0.112726
 213.475 0.112726
 213.5 0.112726
 213.525 0.112726
 213.55 0.112726
 213.575 0.112726
 213.6 0.112726
 213.625 0.112726
 213.65 0.112726
 213.675 0.112725
 213.7 0.112725
 213.725 0.112725
 213.75 0.112725
 213.775 0.112725
 213.8 0.112725
 213.825 0.112725
 213.85 0.112725
 213.875 0.112725
 213.9 0.112725
 213.925 0.112725
 213.95 0.112725
 213.975 0.112725
 214 0.112725
 214.025 0.112725
 214.05 0.112725
 214.075 0.112725
 214.1 0.112725
 214.125 0.112725
 214.15 0.112725
 214.175 0.112725
 214.2 0.112725
 214.225 0.112725
 214.25 0.112725
 214.275 0.112725
 214.3 0.112725
 214.325 0.112725
 214.35 0.112725
 214.375 0.112725
 214.4 0.112725
 214.425 0.112725
 214.45 0.112725
 214.475 0.112725
 214.5 0.112725
 214.525 0.112725
 214.55 0.112725
 214.575 0.112725
 214.6 0.112725
 214.625 0.112725
 214.65 0.112725
 214.675 0.112725
 214.7 0.112725
 214.725 0.112725
 214.75 0.112725
 214.775 0.112725
 214.8 0.112725
 214.825 0.112725
 214.85 0.112725
 214.875 0.112725
 214.9 0.112725
 214.925 0.112725
 214.95 0.112725
 214.975 0.112725
 215 0.112725
 215.025 0.112725
 215.05 0.112725
 215.075 0.112725
 215.1 0.112725
 215.125 0.112725
 215.15 0.112725
 215.175 0.112725
 215.2 0.112725
 215.225 0.112725
 215.25 0.112725
 215.275 0.112725
 215.3 0.112725
 215.325 0.112725
 215.35 0.112725
 215.375 0.112725
 215.4 0.112725
 215.425 0.112725
 215.45 0.112725
 215.475 0.112725
 215.5 0.112725
 215.525 0.112725
 215.55 0.112725
 215.575 0.112725
 215.6 0.112725
 215.625 0.112725
 215.65 0.112725
 215.675 0.112725
 215.7 0.112725
 215.725 0.112725
 215.75 0.112725
 215.775 0.112725
 215.8 0.112725
 215.825 0.112725
 215.85 0.112725
 215.875 0.112725
 215.9 0.112725
 215.925 0.112725
 215.95 0.112725
 215.975 0.112724
 216 0.112724
 216.025 0.112724
 216.05 0.112724
 216.075 0.112724
 216.1 0.112724
 216.125 0.112724
 216.15 0.112724
 216.175 0.112724
 216.2 0.112724
 216.225 0.112724
 216.25 0.112724
 216.275 0.112724
 216.3 0.112724
 216.325 0.112724
 216.35 0.112724
 216.375 0.112724
 216.4 0.112724
 216.425 0.112724
 216.45 0.112724
 216.475 0.112724
 216.5 0.112724
 216.525 0.112724
 216.55 0.112724
 216.575 0.112724
 216.6 0.112724
 216.625 0.112724
 216.65 0.112724
 216.675 0.112724
 216.7 0.112724
 216.725 0.112724
 216.75 0.112724
 216.775 0.112724
 216.8 0.112724
 216.825 0.112724
 216.85 0.112724
 216.875 0.112724
 216.9 0.112724
 216.925 0.112724
 216.95 0.112724
 216.975 0.112724
 217 0.112724
 217.025 0.112724
 217.05 0.112724
 217.075 0.112724
 217.1 0.112724
 217.125 0.112724
 217.15 0.112724
 217.175 0.112724
 217.2 0.112724
 217.225 0.112724
 217.25 0.112724
 217.275 0.112724
 217.3 0.112724
 217.325 0.112724
 217.35 0.112724
 217.375 0.112724
 217.4 0.112724
 217.425 0.112724
 217.45 0.112724
 217.475 0.112724
 217.5 0.112724
 217.525 0.112724
 217.55 0.112724
 217.575 0.112724
 217.6 0.112724
 217.625 0.112724
 217.65 0.112724
 217.675 0.112724
 217.7 0.112724
 217.725 0.112724
 217.75 0.112724
 217.775 0.112724
 217.8 0.112724
 217.825 0.112724
 217.85 0.112724
 217.875 0.112724
 217.9 0.112724
 217.925 0.112724
 217.95 0.112724
 217.975 0.112724
 218 0.112724
 218.025 0.112724
 218.05 0.112724
 218.075 0.112724
 218.1 0.112724
 218.125 0.112724
 218.15 0.112724
 218.175 0.112724
 218.2 0.112724
 218.225 0.112724
 218.25 0.112724
 218.275 0.112723
 218.3 0.112723
 218.325 0.112723
 218.35 0.112723
 218.375 0.112723
 218.4 0.112723
 218.425 0.112723
 218.45 0.112723
 218.475 0.112723
 218.5 0.112723
 218.525 0.112723
 218.55 0.112723
 218.575 0.112723
 218.6 0.112723
 218.625 0.112723
 218.65 0.112723
 218.675 0.112723
 218.7 0.112723
 218.725 0.112723
 218.75 0.112723
 218.775 0.112723
 218.8 0.112723
 218.825 0.112723
 218.85 0.112723
 218.875 0.112723
 218.9 0.112723
 218.925 0.112723
 218.95 0.112723
 218.975 0.112723
 219 0.112723
 219.025 0.112723
 219.05 0.112723
 219.075 0.112723
 219.1 0.112723
 219.125 0.112723
 219.15 0.112723
 219.175 0.112723
 219.2 0.112723
 219.225 0.112723
 219.25 0.112723
 219.275 0.112723
 219.3 0.112723
 219.325 0.112723
 219.35 0.112723
 219.375 0.112723
 219.4 0.112723
 219.425 0.112723
 219.45 0.112723
 219.475 0.112723
 219.5 0.112723
 219.525 0.112723
 219.55 0.112723
 219.575 0.112723
 219.6 0.112723
 219.625 0.112723
 219.65 0.112723
 219.675 0.112723
 219.7 0.112723
 219.725 0.112723
 219.75 0.112723
 219.775 0.112723
 219.8 0.112723
 219.825 0.112723
 219.85 0.112723
 219.875 0.112723
 219.9 0.112723
 219.925 0.112723
 219.95 0.112723
 219.975 0.112723
 220 0.112723
 220.025 0.112723
 220.05 0.112723
 220.075 0.112723
 220.1 0.112723
 220.125 0.112723
 220.15 0.112723
 220.175 0.112723
 220.2 0.112723
 220.225 0.112723
 220.25 0.112723
 220.275 0.112723
 220.3 0.112723
 220.325 0.112723
 220.35 0.112723
 220.375 0.112723
 220.4 0.112723
 220.425 0.112723
 220.45 0.112723
 220.475 0.112723
 220.5 0.112723
 220.525 0.112723
 220.55 0.112723
 220.575 0.112722
 220.6 0.112722
 220.625 0.112722
 220.65 0.112722
 220.675 0.112722
 220.7 0.112722
 220.725 0.112722
 220.75 0.112722
 220.775 0.112722
 220.8 0.112722
 220.825 0.112722
 220.85 0.112722
 220.875 0.112722
 220.9 0.112722
 220.925 0.112722
 220.95 0.112722
 220.975 0.112722
 221 0.112722
 221.025 0.112722
 221.05 0.112722
 221.075 0.112722
 221.1 0.112722
 221.125 0.112722
 221.15 0.112722
 221.175 0.112722
 221.2 0.112722
 221.225 0.112722
 221.25 0.112722
 221.275 0.112722
 221.3 0.112722
 221.325 0.112722
 221.35 0.112722
 221.375 0.112722
 221.4 0.112722
 221.425 0.112722
 221.45 0.112722
 221.475 0.112722
 221.5 0.112722
 221.525 0.112722
 221.55 0.112722
 221.575 0.112722
 221.6 0.112722
 221.625 0.112722
 221.65 0.112722
 221.675 0.112722
 221.7 0.112722
 221.725 0.112722
 221.75 0.112722
 221.775 0.112722
 221.8 0.112722
 221.825 0.112722
 221.85 0.112722
 221.875 0.112722
 221.9 0.112722
 221.925 0.112722
 221.95 0.112722
 221.975 0.112722
 222 0.112722
 222.025 0.112722
 222.05 0.112722
 222.075 0.112722
 222.1 0.112722
 222.125 0.112722
 222.15 0.112722
 222.175 0.112722
 222.2 0.112722
 222.225 0.112722
 222.25 0.112722
 222.275 0.112722
 222.3 0.112722
 222.325 0.112722
 222.35 0.112722
 222.375 0.112722
 222.4 0.112722
 222.425 0.112722
 222.45 0.112722
 222.475 0.112722
 222.5 0.112722
 222.525 0.112722
 222.55 0.112722
 222.575 0.112722
 222.6 0.112722
 222.625 0.112722
 222.65 0.112722
 222.675 0.112722
 222.7 0.112722
 222.725 0.112722
 222.75 0.112722
 222.775 0.112722
 222.8 0.112722
 222.825 0.112722
 222.85 0.112722
 222.875 0.112721
 222.9 0.112721
 222.925 0.112721
 222.95 0.112721
 222.975 0.112721
 223 0.112721
 223.025 0.112721
 223.05 0.112721
 223.075 0.112721
 223.1 0.112721
 223.125 0.112721
 223.15 0.112721
 223.175 0.112721
 223.2 0.112721
 223.225 0.112721
 223.25 0.112721
 223.275 0.112721
 223.3 0.112721
 223.325 0.112721
 223.35 0.112721
 223.375 0.112721
 223.4 0.112721
 223.425 0.112721
 223.45 0.112721
 223.475 0.112721
 223.5 0.112721
 223.525 0.112721
 223.55 0.112721
 223.575 0.112721
 223.6 0.112721
 223.625 0.112721
 223.65 0.112721
 223.675 0.112721
 223.7 0.112721
 223.725 0.112721
 223.75 0.112721
 223.775 0.112721
 223.8 0.112721
 223.825 0.112721
 223.85 0.112721
 223.875 0.112721
 223.9 0.112721
 223.925 0.112721
 223.95 0.112721
 223.975 0.112721
 224 0.112721
 224.025 0.112721
 224.05 0.112721
 224.075 0.112721
 224.1 0.112721
 224.125 0.112721
 224.15 0.112721
 224.175 0.112721
 224.2 0.112721
 224.225 0.112721
 224.25 0.112721
 224.275 0.112721
 224.3 0.112721
 224.325 0.112721
 224.35 0.112721
 224.375 0.112721
 224.4 0.112721
 224.425 0.112721
 224.45 0.112721
 224.475 0.112721
 224.5 0.112721
 224.525 0.112721
 224.55 0.112721
 224.575 0.112721
 224.6 0.112721
 224.625 0.112721
 224.65 0.112721
 224.675 0.112721
 224.7 0.112721
 224.725 0.112721
 224.75 0.112721
 224.775 0.112721
 224.8 0.112721
 224.825 0.112721
 224.85 0.112721
 224.875 0.112721
 224.9 0.112721
 224.925 0.112721
 224.95 0.112721
 224.975 0.112721
 225 0.112721
 225.025 0.112721
 225.05 0.112721
 225.075 0.112721
 225.1 0.112721
 225.125 0.112721
 225.15 0.112721
 225.175 0.11272
 225.2 0.11272
 225.225 0.11272
 225.25 0.11272
 225.275 0.11272
 225.3 0.11272
 225.325 0.11272
 225.35 0.11272
 225.375 0.11272
 225.4 0.11272
 225.425 0.11272
 225.45 0.11272
 225.475 0.11272
 225.5 0.11272
 225.525 0.11272
 225.55 0.11272
 225.575 0.11272
 225.6 0.11272
 225.625 0.11272
 225.65 0.11272
 225.675 0.11272
 225.7 0.11272
 225.725 0.11272
 225.75 0.11272
 225.775 0.11272
 225.8 0.11272
 225.825 0.11272
 225.85 0.11272
 225.875 0.11272
 225.9 0.11272
 225.925 0.11272
 225.95 0.11272
 225.975 0.11272
 226 0.11272
 226.025 0.11272
 226.05 0.11272
 226.075 0.11272
 226.1 0.11272
 226.125 0.11272
 226.15 0.11272
 226.175 0.11272
 226.2 0.11272
 226.225 0.11272
 226.25 0.11272
 226.275 0.11272
 226.3 0.11272
 226.325 0.11272
 226.35 0.11272
 226.375 0.11272
 226.4 0.11272
 226.425 0.11272
 226.45 0.11272
 226.475 0.11272
 226.5 0.11272
 226.525 0.11272
 226.55 0.11272
 226.575 0.11272
 226.6 0.11272
 226.625 0.11272
 226.65 0.11272
 226.675 0.11272
 226.7 0.11272
 226.725 0.11272
 226.75 0.11272
 226.775 0.11272
 226.8 0.11272
 226.825 0.11272
 226.85 0.11272
 226.875 0.11272
 226.9 0.11272
 226.925 0.11272
 226.95 0.11272
 226.975 0.11272
 227 0.11272
 227.025 0.11272
 227.05 0.11272
 227.075 0.11272
 227.1 0.11272
 227.125 0.11272
 227.15 0.11272
 227.175 0.11272
 227.2 0.11272
 227.225 0.11272
 227.25 0.11272
 227.275 0.11272
 227.3 0.11272
 227.325 0.11272
 227.35 0.11272
 227.375 0.11272
 227.4 0.11272
 227.425 0.11272
 227.45 0.11272
 227.475 0.11272
 227.5 0.112719
 227.525 0.112719
 227.55 0.112719
 227.575 0.112719
 227.6 0.112719
 227.625 0.112719
 227.65 0.112719
 227.675 0.112719
 227.7 0.112719
 227.725 0.112719
 227.75 0.112719
 227.775 0.112719
 227.8 0.112719
 227.825 0.112719
 227.85 0.112719
 227.875 0.112719
 227.9 0.112719
 227.925 0.112719
 227.95 0.112719
 227.975 0.112719
 228 0.112719
 228.025 0.112719
 228.05 0.112719
 228.075 0.112719
 228.1 0.112719
 228.125 0.112719
 228.15 0.112719
 228.175 0.112719
 228.2 0.112719
 228.225 0.112719
 228.25 0.112719
 228.275 0.112719
 228.3 0.112719
 228.325 0.112719
 228.35 0.112719
 228.375 0.112719
 228.4 0.112719
 228.425 0.112719
 228.45 0.112719
 228.475 0.112719
 228.5 0.112719
 228.525 0.112719
 228.55 0.112719
 228.575 0.112719
 228.6 0.112719
 228.625 0.112719
 228.65 0.112719
 228.675 0.112719
 228.7 0.112719
 228.725 0.112719
 228.75 0.112719
 228.775 0.112719
 228.8 0.112719
 228.825 0.112719
 228.85 0.112719
 228.875 0.112719
 228.9 0.112719
 228.925 0.112719
 228.95 0.112719
 228.975 0.112719
 229 0.112719
 229.025 0.112719
 229.05 0.112719
 229.075 0.112719
 229.1 0.112719
 229.125 0.112719
 229.15 0.112719
 229.175 0.112719
 229.2 0.112719
 229.225 0.112719
 229.25 0.112719
 229.275 0.112719
 229.3 0.112719
 229.325 0.112719
 229.35 0.112719
 229.375 0.112719
 229.4 0.112719
 229.425 0.112719
 229.45 0.112719
 229.475 0.112719
 229.5 0.112719
 229.525 0.112719
 229.55 0.112719
 229.575 0.112719
 229.6 0.112719
 229.625 0.112719
 229.65 0.112719
 229.675 0.112719
 229.7 0.112719
 229.725 0.112719
 229.75 0.112719
 229.775 0.112719
 229.8 0.112718
 229.825 0.112718
 229.85 0.112718
 229.875 0.112718
 229.9 0.112718
 229.925 0.112718
 229.95 0.112718
 229.975 0.112718
 230 0.112718
 230.025 0.112718
 230.05 0.112718
 230.075 0.112718
 230.1 0.112718
 230.125 0.112718
 230.15 0.112718
 230.175 0.112718
 230.2 0.112718
 230.225 0.112718
 230.25 0.112718
 230.275 0.112718
 230.3 0.112718
 230.325 0.112718
 230.35 0.112718
 230.375 0.112718
 230.4 0.112718
 230.425 0.112718
 230.45 0.112718
 230.475 0.112718
 230.5 0.112718
 230.525 0.112718
 230.55 0.112718
 230.575 0.112718
 230.6 0.112718
 230.625 0.112718
 230.65 0.112718
 230.675 0.112718
 230.7 0.112718
 230.725 0.112718
 230.75 0.112718
 230.775 0.112718
 230.8 0.112718
 230.825 0.112718
 230.85 0.112718
 230.875 0.112718
 230.9 0.112718
 230.925 0.112718
 230.95 0.112718
 230.975 0.112718
 231 0.112718
 231.025 0.112718
 231.05 0.112718
 231.075 0.112718
 231.1 0.112718
 231.125 0.112718
 231.15 0.112718
 231.175 0.112718
 231.2 0.112718
 231.225 0.112718
 231.25 0.112718
 231.275 0.112718
 231.3 0.112718
 231.325 0.112718
 231.35 0.112718
 231.375 0.112718
 231.4 0.112718
 231.425 0.112718
 231.45 0.112718
 231.475 0.112718
 231.5 0.112718
 231.525 0.112718
 231.55 0.112718
 231.575 0.112718
 231.6 0.112718
 231.625 0.112718
 231.65 0.112718
 231.675 0.112718
 231.7 0.112718
 231.725 0.112718
 231.75 0.112718
 231.775 0.112718
 231.8 0.112718
 231.825 0.112718
 231.85 0.112718
 231.875 0.112718
 231.9 0.112718
 231.925 0.112718
 231.95 0.112718
 231.975 0.112718
 232 0.112718
 232.025 0.112718
 232.05 0.112718
 232.075 0.112718
 232.1 0.112718
 232.125 0.112717
 232.15 0.112717
 232.175 0.112717
 232.2 0.112717
 232.225 0.112717
 232.25 0.112717
 232.275 0.112717
 232.3 0.112717
 232.325 0.112717
 232.35 0.112717
 232.375 0.112717
 232.4 0.112717
 232.425 0.112717
 232.45 0.112717
 232.475 0.112717
 232.5 0.112717
 232.525 0.112717
 232.55 0.112717
 232.575 0.112717
 232.6 0.112717
 232.625 0.112717
 232.65 0.112717
 232.675 0.112717
 232.7 0.112717
 232.725 0.112717
 232.75 0.112717
 232.775 0.112717
 232.8 0.112717
 232.825 0.112717
 232.85 0.112717
 232.875 0.112717
 232.9 0.112717
 232.925 0.112717
 232.95 0.112717
 232.975 0.112717
 233 0.112717
 233.025 0.112717
 233.05 0.112717
 233.075 0.112717
 233.1 0.112717
 233.125 0.112717
 233.15 0.112717
 233.175 0.112717
 233.2 0.112717
 233.225 0.112717
 233.25 0.112717
 233.275 0.112717
 233.3 0.112717
 233.325 0.112717
 233.35 0.112717
 233.375 0.112717
 233.4 0.112717
 233.425 0.112717
 233.45 0.112717
 233.475 0.112717
 233.5 0.112717
 233.525 0.112717
 233.55 0.112717
 233.575 0.112717
 233.6 0.112717
 233.625 0.112717
 233.65 0.112717
 233.675 0.112717
 233.7 0.112717
 233.725 0.112717
 233.75 0.112717
 233.775 0.112717
 233.8 0.112717
 233.825 0.112717
 233.85 0.112717
 233.875 0.112717
 233.9 0.112717
 233.925 0.112717
 233.95 0.112717
 233.975 0.112717
 234 0.112717
 234.025 0.112717
 234.05 0.112717
 234.075 0.112717
 234.1 0.112717
 234.125 0.112717
 234.15 0.112717
 234.175 0.112717
 234.2 0.112717
 234.225 0.112717
 234.25 0.112717
 234.275 0.112717
 234.3 0.112717
 234.325 0.112717
 234.35 0.112717
 234.375 0.112717
 234.4 0.112717
 234.425 0.112717
 234.45 0.112716
 234.475 0.112716
 234.5 0.112716
 234.525 0.112716
 234.55 0.112716
 234.575 0.112716
 234.6 0.112716
 234.625 0.112716
 234.65 0.112716
 234.675 0.112716
 234.7 0.112716
 234.725 0.112716
 234.75 0.112716
 234.775 0.112716
 234.8 0.112716
 234.825 0.112716
 234.85 0.112716
 234.875 0.112716
 234.9 0.112716
 234.925 0.112716
 234.95 0.112716
 234.975 0.112716
 235 0.112716
 235.025 0.112716
 235.05 0.112716
 235.075 0.112716
 235.1 0.112716
 235.125 0.112716
 235.15 0.112716
 235.175 0.112716
 235.2 0.112716
 235.225 0.112716
 235.25 0.112716
 235.275 0.112716
 235.3 0.112716
 235.325 0.112716
 235.35 0.112716
 235.375 0.112716
 235.4 0.112716
 235.425 0.112716
 235.45 0.112716
 235.475 0.112716
 235.5 0.112716
 235.525 0.112716
 235.55 0.112716
 235.575 0.112716
 235.6 0.112716
 235.625 0.112716
 235.65 0.112716
 235.675 0.112716
 235.7 0.112716
 235.725 0.112716
 235.75 0.112716
 235.775 0.112716
 235.8 0.112716
 235.825 0.112716
 235.85 0.112716
 235.875 0.112716
 235.9 0.112716
 235.925 0.112716
 235.95 0.112716
 235.975 0.112716
 236 0.112716
 236.025 0.112716
 236.05 0.112716
 236.075 0.112716
 236.1 0.112716
 236.125 0.112716
 236.15 0.112716
 236.175 0.112716
 236.2 0.112716
 236.225 0.112716
 236.25 0.112716
 236.275 0.112716
 236.3 0.112716
 236.325 0.112716
 236.35 0.112716
 236.375 0.112716
 236.4 0.112716
 236.425 0.112716
 236.45 0.112716
 236.475 0.112716
 236.5 0.112716
 236.525 0.112716
 236.55 0.112716
 236.575 0.112716
 236.6 0.112716
 236.625 0.112716
 236.65 0.112716
 236.675 0.112716
 236.7 0.112716
 236.725 0.112716
 236.75 0.112716
 236.775 0.112715
 236.8 0.112715
 236.825 0.112715
 236.85 0.112715
 236.875 0.112715
 236.9 0.112715
 236.925 0.112715
 236.95 0.112715
 236.975 0.112715
 237 0.112715
 237.025 0.112715
 237.05 0.112715
 237.075 0.112715
 237.1 0.112715
 237.125 0.112715
 237.15 0.112715
 237.175 0.112715
 237.2 0.112715
 237.225 0.112715
 237.25 0.112715
 237.275 0.112715
 237.3 0.112715
 237.325 0.112715
 237.35 0.112715
 237.375 0.112715
 237.4 0.112715
 237.425 0.112715
 237.45 0.112715
 237.475 0.112715
 237.5 0.112715
 237.525 0.112715
 237.55 0.112715
 237.575 0.112715
 237.6 0.112715
 237.625 0.112715
 237.65 0.112715
 237.675 0.112715
 237.7 0.112715
 237.725 0.112715
 237.75 0.112715
 237.775 0.112715
 237.8 0.112715
 237.825 0.112715
 237.85 0.112715
 237.875 0.112715
 237.9 0.112715
 237.925 0.112715
 237.95 0.112715
 237.975 0.112715
 238 0.112715
 238.025 0.112715
 238.05 0.112715
 238.075 0.112715
 238.1 0.112715
 238.125 0.112715
 238.15 0.112715
 238.175 0.112715
 238.2 0.112715
 238.225 0.112715
 238.25 0.112715
 238.275 0.112715
 238.3 0.112715
 238.325 0.112715
 238.35 0.112715
 238.375 0.112715
 238.4 0.112715
 238.425 0.112715
 238.45 0.112715
 238.475 0.112715
 238.5 0.112715
 238.525 0.112715
 238.55 0.112715
 238.575 0.112715
 238.6 0.112715
 238.625 0.112715
 238.65 0.112715
 238.675 0.112715
 238.7 0.112715
 238.725 0.112715
 238.75 0.112715
 238.775 0.112715
 238.8 0.112715
 238.825 0.112715
 238.85 0.112715
 238.875 0.112715
 238.9 0.112715
 238.925 0.112715
 238.95 0.112715
 238.975 0.112715
 239 0.112715
 239.025 0.112715
 239.05 0.112715
 239.075 0.112715
 239.1 0.112714
 239.125 0.112714
 239.15 0.112714
 239.175 0.112714
 239.2 0.112714
 239.225 0.112714
 239.25 0.112714
 239.275 0.112714
 239.3 0.112714
 239.325 0.112714
 239.35 0.112714
 239.375 0.112714
 239.4 0.112714
 239.425 0.112714
 239.45 0.112714
 239.475 0.112714
 239.5 0.112714
 239.525 0.112714
 239.55 0.112714
 239.575 0.112714
 239.6 0.112714
 239.625 0.112714
 239.65 0.112714
 239.675 0.112714
 239.7 0.112714
 239.725 0.112714
 239.75 0.112714
 239.775 0.112714
 239.8 0.112714
 239.825 0.112714
 239.85 0.112714
 239.875 0.112714
 239.9 0.112714
 239.925 0.112714
 239.95 0.112714
 239.975 0.112714
 240 0.112714
 240.025 0.112714
 240.05 0.112714
 240.075 0.112714
 240.1 0.112714
 240.125 0.112714
 240.15 0.112714
 240.175 0.112714
 240.2 0.112714
 240.225 0.112714
 240.25 0.112714
 240.275 0.112714
 240.3 0.112714
 240.325 0.112714
 240.35 0.112714
 240.375 0.112714
 240.4 0.112714
 240.425 0.112714
 240.45 0.112714
 240.475 0.112714
 240.5 0.112714
 240.525 0.112714
 240.55 0.112714
 240.575 0.112714
 240.6 0.112714
 240.625 0.112714
 240.65 0.112714
 240.675 0.112714
 240.7 0.112714
 240.725 0.112714
 240.75 0.112714
 240.775 0.112714
 240.8 0.112714
 240.825 0.112714
 240.85 0.112714
 240.875 0.112714
 240.9 0.112714
 240.925 0.112714
 240.95 0.112714
 240.975 0.112714
 241 0.112714
 241.025 0.112714
 241.05 0.112714
 241.075 0.112714
 241.1 0.112714
 241.125 0.112714
 241.15 0.112714
 241.175 0.112714
 241.2 0.112714
 241.225 0.112714
 241.25 0.112714
 241.275 0.112714
 241.3 0.112714
 241.325 0.112714
 241.35 0.112714
 241.375 0.112714
 241.4 0.112714
 241.425 0.112713
 241.45 0.112713
 241.475 0.112713
 241.5 0.112713
 241.525 0.112713
 241.55 0.112713
 241.575 0.112713
 241.6 0.112713
 241.625 0.112713
 241.65 0.112713
 241.675 0.112713
 241.7 0.112713
 241.725 0.112713
 241.75 0.112713
 241.775 0.112713
 241.8 0.112713
 241.825 0.112713
 241.85 0.112713
 241.875 0.112713
 241.9 0.112713
 241.925 0.112713
 241.95 0.112713
 241.975 0.112713
 242 0.112713
 242.025 0.112713
 242.05 0.112713
 242.075 0.112713
 242.1 0.112713
 242.125 0.112713
 242.15 0.112713
 242.175 0.112713
 242.2 0.112713
 242.225 0.112713
 242.25 0.112713
 242.275 0.112713
 242.3 0.112713
 242.325 0.112713
 242.35 0.112713
 242.375 0.112713
 242.4 0.112713
 242.425 0.112713
 242.45 0.112713
 242.475 0.112713
 242.5 0.112713
 242.525 0.112713
 242.55 0.112713
 242.575 0.112713
 242.6 0.112713
 242.625 0.112713
 242.65 0.112713
 242.675 0.112713
 242.7 0.112713
 242.725 0.112713
 242.75 0.112713
 242.775 0.112713
 242.8 0.112713
 242.825 0.112713
 242.85 0.112713
 242.875 0.112713
 242.9 0.112713
 242.925 0.112713
 242.95 0.112713
 242.975 0.112713
 243 0.112713
 243.025 0.112713
 243.05 0.112713
 243.075 0.112713
 243.1 0.112713
 243.125 0.112713
 243.15 0.112713
 243.175 0.112713
 243.2 0.112713
 243.225 0.112713
 243.25 0.112713
 243.275 0.112713
 243.3 0.112713
 243.325 0.112713
 243.35 0.112713
 243.375 0.112713
 243.4 0.112713
 243.425 0.112713
 243.45 0.112713
 243.475 0.112713
 243.5 0.112713
 243.525 0.112713
 243.55 0.112713
 243.575 0.112713
 243.6 0.112713
 243.625 0.112713
 243.65 0.112713
 243.675 0.112713
 243.7 0.112713
 243.725 0.112713
 243.75 0.112712
 243.775 0.112712
 243.8 0.112712
 243.825 0.112712
 243.85 0.112712
 243.875 0.112712
 243.9 0.112712
 243.925 0.112712
 243.95 0.112712
 243.975 0.112712
 244 0.112712
 244.025 0.112712
 244.05 0.112712
 244.075 0.112712
 244.1 0.112712
 244.125 0.112712
 244.15 0.112712
 244.175 0.112712
 244.2 0.112712
 244.225 0.112712
 244.25 0.112712
 244.275 0.112712
 244.3 0.112712
 244.325 0.112712
 244.35 0.112712
 244.375 0.112712
 244.4 0.112712
 244.425 0.112712
 244.45 0.112712
 244.475 0.112712
 244.5 0.112712
 244.525 0.112712
 244.55 0.112712
 244.575 0.112712
 244.6 0.112712
 244.625 0.112712
 244.65 0.112712
 244.675 0.112712
 244.7 0.112712
 244.725 0.112712
 244.75 0.112712
 244.775 0.112712
 244.8 0.112712
 244.825 0.112712
 244.85 0.112712
 244.875 0.112712
 244.9 0.112712
 244.925 0.112712
 244.95 0.112712
 244.975 0.112712
 245 0.112712
 245.025 0.112712
 245.05 0.112712
 245.075 0.112712
 245.1 0.112712
 245.125 0.112712
 245.15 0.112712
 245.175 0.112712
 245.2 0.112712
 245.225 0.112712
 245.25 0.112712
 245.275 0.112712
 245.3 0.112712
 245.325 0.112712
 245.35 0.112712
 245.375 0.112712
 245.4 0.112712
 245.425 0.112712
 245.45 0.112712
 245.475 0.112712
 245.5 0.112712
 245.525 0.112712
 245.55 0.112712
 245.575 0.112712
 245.6 0.112712
 245.625 0.112712
 245.65 0.112712
 245.675 0.112712
 245.7 0.112712
 245.725 0.112712
 245.75 0.112712
 245.775 0.112712
 245.8 0.112712
 245.825 0.112712
 245.85 0.112712
 245.875 0.112712
 245.9 0.112712
 245.925 0.112712
 245.95 0.112712
 245.975 0.112712
 246 0.112712
 246.025 0.112712
 246.05 0.112712
 246.075 0.112712
 246.1 0.112711
 246.125 0.112711
 246.15 0.112711
 246.175 0.112711
 246.2 0.112711
 246.225 0.112711
 246.25 0.112711
 246.275 0.112711
 246.3 0.112711
 246.325 0.112711
 246.35 0.112711
 246.375 0.112711
 246.4 0.112711
 246.425 0.112711
 246.45 0.112711
 246.475 0.112711
 246.5 0.112711
 246.525 0.112711
 246.55 0.112711
 246.575 0.112711
 246.6 0.112711
 246.625 0.112711
 246.65 0.112711
 246.675 0.112711
 246.7 0.112711
 246.725 0.112711
 246.75 0.112711
 246.775 0.112711
 246.8 0.112711
 246.825 0.112711
 246.85 0.112711
 246.875 0.112711
 246.9 0.112711
 246.925 0.112711
 246.95 0.112711
 246.975 0.112711
 247 0.112711
 247.025 0.112711
 247.05 0.112711
 247.075 0.112711
 247.1 0.112711
 247.125 0.112711
 247.15 0.112711
 247.175 0.112711
 247.2 0.112711
 247.225 0.112711
 247.25 0.112711
 247.275 0.112711
 247.3 0.112711
 247.325 0.112711
 247.35 0.112711
 247.375 0.112711
 247.4 0.112711
 247.425 0.112711
 247.45 0.112711
 247.475 0.112711
 247.5 0.112711
 247.525 0.112711
 247.55 0.112711
 247.575 0.112711
 247.6 0.112711
 247.625 0.112711
 247.65 0.112711
 247.675 0.112711
 247.7 0.112711
 247.725 0.112711
 247.75 0.112711
 247.775 0.112711
 247.8 0.112711
 247.825 0.112711
 247.85 0.112711
 247.875 0.112711
 247.9 0.112711
 247.925 0.112711
 247.95 0.112711
 247.975 0.112711
 248 0.112711
 248.025 0.112711
 248.05 0.112711
 248.075 0.112711
 248.1 0.112711
 248.125 0.112711
 248.15 0.112711
 248.175 0.112711
 248.2 0.112711
 248.225 0.112711
 248.25 0.112711
 248.275 0.112711
 248.3 0.112711
 248.325 0.112711
 248.35 0.112711
 248.375 0.112711
 248.4 0.112711
 248.425 0.112711
 248.45 0.11271
 248.475 0.11271
 248.5 0.11271
 248.525 0.11271
 248.55 0.11271
 248.575 0.11271
 248.6 0.11271
 248.625 0.11271
 248.65 0.11271
 248.675 0.11271
 248.7 0.11271
 248.725 0.11271
 248.75 0.11271
 248.775 0.11271
 248.8 0.11271
 248.825 0.11271
 248.85 0.11271
 248.875 0.11271
 248.9 0.11271
 248.925 0.11271
 248.95 0.11271
 248.975 0.11271
 249 0.11271
 249.025 0.11271
 249.05 0.11271
 249.075 0.11271
 249.1 0.11271
 249.125 0.11271
 249.15 0.11271
 249.175 0.11271
 249.2 0.11271
 249.225 0.11271
 249.25 0.11271
 249.275 0.11271
 249.3 0.11271
 249.325 0.11271
 249.35 0.11271
 249.375 0.11271
 249.4 0.11271
 249.425 0.11271
 249.45 0.11271
 249.475 0.11271
 249.5 0.11271
 249.525 0.11271
 249.55 0.11271
 249.575 0.11271
 249.6 0.11271
 249.625 0.11271
 249.65 0.11271
 249.675 0.11271
 249.7 0.11271
 249.725 0.11271
 249.75 0.11271
 249.775 0.11271
 249.8 0.11271
 249.825 0.11271
 249.85 0.11271
 249.875 0.11271
 249.9 0.11271
 249.925 0.11271
 249.95 0.11271
 249.975 0.11271
 250 0.11271
 250.025 0.11271
 250.05 0.11271
 250.075 0.11271
 250.1 0.11271
 250.125 0.11271
 250.15 0.11271
 250.175 0.11271
 250.2 0.11271
 250.225 0.11271
 250.25 0.11271
 250.275 0.11271
 250.3 0.11271
 250.325 0.11271
 250.35 0.11271
 250.375 0.11271
 250.4 0.11271
 250.425 0.11271
 250.45 0.11271
 250.475 0.11271
 250.5 0.11271
 250.525 0.11271
 250.55 0.11271
 250.575 0.11271
 250.6 0.11271
 250.625 0.11271
 250.65 0.11271
 250.675 0.11271
 250.7 0.11271
 250.725 0.11271
 250.75 0.11271
 250.775 0.11271
 250.8 0.112709
 250.825 0.112709
 250.85 0.112709
 250.875 0.112709
 250.9 0.112709
 250.925 0.112709
 250.95 0.112709
 250.975 0.112709
 251 0.112709
 251.025 0.112709
 251.05 0.112709
 251.075 0.112709
 251.1 0.112709
 251.125 0.112709
 251.15 0.112709
 251.175 0.112709
 251.2 0.112709
 251.225 0.112709
 251.25 0.112709
 251.275 0.112709
 251.3 0.112709
 251.325 0.112709
 251.35 0.112709
 251.375 0.112709
 251.4 0.112709
 251.425 0.112709
 251.45 0.112709
 251.475 0.112709
 251.5 0.112709
 251.525 0.112709
 251.55 0.112709
 251.575 0.112709
 251.6 0.112709
 251.625 0.112709
 251.65 0.112709
 251.675 0.112709
 251.7 0.112709
 251.725 0.112709
 251.75 0.112709
 251.775 0.112709
 251.8 0.112709
 251.825 0.112709
 251.85 0.112709
 251.875 0.112709
 251.9 0.112709
 251.925 0.112709
 251.95 0.112709
 251.975 0.112709
 252 0.112709
 252.025 0.112709
 252.05 0.112709
 252.075 0.112709
 252.1 0.112709
 252.125 0.112709
 252.15 0.112709
 252.175 0.112709
 252.2 0.112709
 252.225 0.112709
 252.25 0.112709
 252.275 0.112709
 252.3 0.112709
 252.325 0.112709
 252.35 0.112709
 252.375 0.112709
 252.4 0.112709
 252.425 0.112709
 252.45 0.112709
 252.475 0.112709
 252.5 0.112709
 252.525 0.112709
 252.55 0.112709
 252.575 0.112709
 252.6 0.112709
 252.625 0.112709
 252.65 0.112709
 252.675 0.112709
 252.7 0.112709
 252.725 0.112709
 252.75 0.112709
 252.775 0.112709
 252.8 0.112709
 252.825 0.112709
 252.85 0.112709
 252.875 0.112709
 252.9 0.112709
 252.925 0.112709
 252.95 0.112709
 252.975 0.112709
 253 0.112709
 253.025 0.112709
 253.05 0.112709
 253.075 0.112709
 253.1 0.112709
 253.125 0.112709
 253.15 0.112708
 253.175 0.112708
 253.2 0.112708
 253.225 0.112708
 253.25 0.112708
 253.275 0.112708
 253.3 0.112708
 253.325 0.112708
 253.35 0.112708
 253.375 0.112708
 253.4 0.112708
 253.425 0.112708
 253.45 0.112708
 253.475 0.112708
 253.5 0.112708
 253.525 0.112708
 253.55 0.112708
 253.575 0.112708
 253.6 0.112708
 253.625 0.112708
 253.65 0.112708
 253.675 0.112708
 253.7 0.112708
 253.725 0.112708
 253.75 0.112708
 253.775 0.112708
 253.8 0.112708
 253.825 0.112708
 253.85 0.112708
 253.875 0.112708
 253.9 0.112708
 253.925 0.112708
 253.95 0.112708
 253.975 0.112708
 254 0.112708
 254.025 0.112708
 254.05 0.112708
 254.075 0.112708
 254.1 0.112708
 254.125 0.112708
 254.15 0.112708
 254.175 0.112708
 254.2 0.112708
 254.225 0.112708
 254.25 0.112708
 254.275 0.112708
 254.3 0.112708
 254.325 0.112708
 254.35 0.112708
 254.375 0.112708
 254.4 0.112708
 254.425 0.112708
 254.45 0.112708
 254.475 0.112708
 254.5 0.112708
 254.525 0.112708
 254.55 0.112708
 254.575 0.112708
 254.6 0.112708
 254.625 0.112708
 254.65 0.112708
 254.675 0.112708
 254.7 0.112708
 254.725 0.112708
 254.75 0.112708
 254.775 0.112708
 254.8 0.112708
 254.825 0.112708
 254.85 0.112708
 254.875 0.112708
 254.9 0.112708
 254.925 0.112708
 254.95 0.112708
 254.975 0.112708
 255 0.112708
 255.025 0.112708
 255.05 0.112708
 255.075 0.112708
 255.1 0.112708
 255.125 0.112708
 255.15 0.112708
 255.175 0.112708
 255.2 0.112708
 255.225 0.112708
 255.25 0.112708
 255.275 0.112708
 255.3 0.112708
 255.325 0.112708
 255.35 0.112708
 255.375 0.112708
 255.4 0.112708
 255.425 0.112708
 255.45 0.112708
 255.475 0.112708
 255.5 0.112707
 255.525 0.112707
 255.55 0.112707
 255.575 0.112707
 255.6 0.112707
 255.625 0.112707
 255.65 0.112707
 255.675 0.112707
 255.7 0.112707
 255.725 0.112707
 255.75 0.112707
 255.775 0.112707
 255.8 0.112707
 255.825 0.112707
 255.85 0.112707
 255.875 0.112707
 255.9 0.112707
 255.925 0.112707
 255.95 0.112707
 255.975 0.112707
 256 0.112707
 256.025 0.112707
 256.05 0.112707
 256.075 0.112707
 256.1 0.112707
 256.125 0.112707
 256.15 0.112707
 256.175 0.112707
 256.2 0.112707
 256.225 0.112707
 256.25 0.112707
 256.275 0.112707
 256.3 0.112707
 256.325 0.112707
 256.35 0.112707
 256.375 0.112707
 256.4 0.112707
 256.425 0.112707
 256.45 0.112707
 256.475 0.112707
 256.5 0.112707
 256.525 0.112707
 256.55 0.112707
 256.575 0.112707
 256.6 0.112707
 256.625 0.112707
 256.65 0.112707
 256.675 0.112707
 256.7 0.112707
 256.725 0.112707
 256.75 0.112707
 256.775 0.112707
 256.8 0.112707
 256.825 0.112707
 256.85 0.112707
 256.875 0.112707
 256.9 0.112707
 256.925 0.112707
 256.95 0.112707
 256.975 0.112707
 257 0.112707
 257.025 0.112707
 257.05 0.112707
 257.075 0.112707
 257.1 0.112707
 257.125 0.112707
 257.15 0.112707
 257.175 0.112707
 257.2 0.112707
 257.225 0.112707
 257.25 0.112707
 257.275 0.112707
 257.3 0.112707
 257.325 0.112707
 257.35 0.112707
 257.375 0.112707
 257.4 0.112707
 257.425 0.112707
 257.45 0.112707
 257.475 0.112707
 257.5 0.112707
 257.525 0.112707
 257.55 0.112707
 257.575 0.112707
 257.6 0.112707
 257.625 0.112707
 257.65 0.112707
 257.675 0.112707
 257.7 0.112707
 257.725 0.112707
 257.75 0.112707
 257.775 0.112707
 257.8 0.112707
 257.825 0.112707
 257.85 0.112707
 257.875 0.112706
 257.9 0.112706
 257.925 0.112706
 257.95 0.112706
 257.975 0.112706
 258 0.112706
 258.025 0.112706
 258.05 0.112706
 258.075 0.112706
 258.1 0.112706
 258.125 0.112706
 258.15 0.112706
 258.175 0.112706
 258.2 0.112706
 258.225 0.112706
 258.25 0.112706
 258.275 0.112706
 258.3 0.112706
 258.325 0.112706
 258.35 0.112706
 258.375 0.112706
 258.4 0.112706
 258.425 0.112706
 258.45 0.112706
 258.475 0.112706
 258.5 0.112706
 258.525 0.112706
 258.55 0.112706
 258.575 0.112706
 258.6 0.112706
 258.625 0.112706
 258.65 0.112706
 258.675 0.112706
 258.7 0.112706
 258.725 0.112706
 258.75 0.112706
 258.775 0.112706
 258.8 0.112706
 258.825 0.112706
 258.85 0.112706
 258.875 0.112706
 258.9 0.112706
 258.925 0.112706
 258.95 0.112706
 258.975 0.112706
 259 0.112706
 259.025 0.112706
 259.05 0.112706
 259.075 0.112706
 259.1 0.112706
 259.125 0.112706
 259.15 0.112706
 259.175 0.112706
 259.2 0.112706
 259.225 0.112706
 259.25 0.112706
 259.275 0.112706
 259.3 0.112706
 259.325 0.112706
 259.35 0.112706
 259.375 0.112706
 259.4 0.112706
 259.425 0.112706
 259.45 0.112706
 259.475 0.112706
 259.5 0.112706
 259.525 0.112706
 259.55 0.112706
 259.575 0.112706
 259.6 0.112706
 259.625 0.112706
 259.65 0.112706
 259.675 0.112706
 259.7 0.112706
 259.725 0.112706
 259.75 0.112706
 259.775 0.112706
 259.8 0.112706
 259.825 0.112706
 259.85 0.112706
 259.875 0.112706
 259.9 0.112706
 259.925 0.112706
 259.95 0.112706
 259.975 0.112706
 260 0.112706
 260.025 0.112706
 260.05 0.112706
 260.075 0.112706
 260.1 0.112706
 260.125 0.112706
 260.15 0.112706
 260.175 0.112706
 260.2 0.112706
 260.225 0.112706
 260.25 0.112705
 260.275 0.112705
 260.3 0.112705
 260.325 0.112705
 260.35 0.112705
 260.375 0.112705
 260.4 0.112705
 260.425 0.112705
 260.45 0.112705
 260.475 0.112705
 260.5 0.112705
 260.525 0.112705
 260.55 0.112705
 260.575 0.112705
 260.6 0.112705
 260.625 0.112705
 260.65 0.112705
 260.675 0.112705
 260.7 0.112705
 260.725 0.112705
 260.75 0.112705
 260.775 0.112705
 260.8 0.112705
 260.825 0.112705
 260.85 0.112705
 260.875 0.112705
 260.9 0.112705
 260.925 0.112705
 260.95 0.112705
 260.975 0.112705
 261 0.112705
 261.025 0.112705
 261.05 0.112705
 261.075 0.112705
 261.1 0.112705
 261.125 0.112705
 261.15 0.112705
 261.175 0.112705
 261.2 0.112705
 261.225 0.112705
 261.25 0.112705
 261.275 0.112705
 261.3 0.112705
 261.325 0.112705
 261.35 0.112705
 261.375 0.112705
 261.4 0.112705
 261.425 0.112705
 261.45 0.112705
 261.475 0.112705
 261.5 0.112705
 261.525 0.112705
 261.55 0.112705
 261.575 0.112705
 261.6 0.112705
 261.625 0.112705
 261.65 0.112705
 261.675 0.112705
 261.7 0.112705
 261.725 0.112705
 261.75 0.112705
 261.775 0.112705
 261.8 0.112705
 261.825 0.112705
 261.85 0.112705
 261.875 0.112705
 261.9 0.112705
 261.925 0.112705
 261.95 0.112705
 261.975 0.112705
 262 0.112705
 262.025 0.112705
 262.05 0.112705
 262.075 0.112705
 262.1 0.112705
 262.125 0.112705
 262.15 0.112705
 262.175 0.112705
 262.2 0.112705
 262.225 0.112705
 262.25 0.112705
 262.275 0.112705
 262.3 0.112705
 262.325 0.112705
 262.35 0.112705
 262.375 0.112705
 262.4 0.112705
 262.425 0.112705
 262.45 0.112705
 262.475 0.112705
 262.5 0.112705
 262.525 0.112705
 262.55 0.112705
 262.575 0.112705
 262.6 0.112704
 262.625 0.112704
 262.65 0.112704
 262.675 0.112704
 262.7 0.112704
 262.725 0.112704
 262.75 0.112704
 262.775 0.112704
 262.8 0.112704
 262.825 0.112704
 262.85 0.112704
 262.875 0.112704
 262.9 0.112704
 262.925 0.112704
 262.95 0.112704
 262.975 0.112704
 263 0.112704
 263.025 0.112704
 263.05 0.112704
 263.075 0.112704
 263.1 0.112704
 263.125 0.112704
 263.15 0.112704
 263.175 0.112704
 263.2 0.112704
 263.225 0.112704
 263.25 0.112704
 263.275 0.112704
 263.3 0.112704
 263.325 0.112704
 263.35 0.112704
 263.375 0.112704
 263.4 0.112704
 263.425 0.112704
 263.45 0.112704
 263.475 0.112704
 263.5 0.112704
 263.525 0.112704
 263.55 0.112704
 263.575 0.112704
 263.6 0.112704
 263.625 0.112704
 263.65 0.112704
 263.675 0.112704
 263.7 0.112704
 263.725 0.112704
 263.75 0.112704
 263.775 0.112704
 263.8 0.112704
 263.825 0.112704
 263.85 0.112704
 263.875 0.112704
 263.9 0.112704
 263.925 0.112704
 263.95 0.112704
 263.975 0.112704
 264 0.112704
 264.025 0.112704
 264.05 0.112704
 264.075 0.112704
 264.1 0.112704
 264.125 0.112704
 264.15 0.112704
 264.175 0.112704
 264.2 0.112704
 264.225 0.112704
 264.25 0.112704
 264.275 0.112704
 264.3 0.112704
 264.325 0.112704
 264.35 0.112704
 264.375 0.112704
 264.4 0.112704
 264.425 0.112704
 264.45 0.112704
 264.475 0.112704
 264.5 0.112704
 264.525 0.112704
 264.55 0.112704
 264.575 0.112704
 264.6 0.112704
 264.625 0.112704
 264.65 0.112704
 264.675 0.112704
 264.7 0.112704
 264.725 0.112704
 264.75 0.112704
 264.775 0.112704
 264.8 0.112704
 264.825 0.112704
 264.85 0.112704
 264.875 0.112704
 264.9 0.112704
 264.925 0.112704
 264.95 0.112704
 264.975 0.112704
 265 0.112703
 265.025 0.112703
 265.05 0.112703
 265.075 0.112703
 265.1 0.112703
 265.125 0.112703
 265.15 0.112703
 265.175 0.112703
 265.2 0.112703
 265.225 0.112703
 265.25 0.112703
 265.275 0.112703
 265.3 0.112703
 265.325 0.112703
 265.35 0.112703
 265.375 0.112703
 265.4 0.112703
 265.425 0.112703
 265.45 0.112703
 265.475 0.112703
 265.5 0.112703
 265.525 0.112703
 265.55 0.112703
 265.575 0.112703
 265.6 0.112703
 265.625 0.112703
 265.65 0.112703
 265.675 0.112703
 265.7 0.112703
 265.725 0.112703
 265.75 0.112703
 265.775 0.112703
 265.8 0.112703
 265.825 0.112703
 265.85 0.112703
 265.875 0.112703
 265.9 0.112703
 265.925 0.112703
 265.95 0.112703
 265.975 0.112703
 266 0.112703
 266.025 0.112703
 266.05 0.112703
 266.075 0.112703
 266.1 0.112703
 266.125 0.112703
 266.15 0.112703
 266.175 0.112703
 266.2 0.112703
 266.225 0.112703
 266.25 0.112703
 266.275 0.112703
 266.3 0.112703
 266.325 0.112703
 266.35 0.112703
 266.375 0.112703
 266.4 0.112703
 266.425 0.112703
 266.45 0.112703
 266.475 0.112703
 266.5 0.112703
 266.525 0.112703
 266.55 0.112703
 266.575 0.112703
 266.6 0.112703
 266.625 0.112703
 266.65 0.112703
 266.675 0.112703
 266.7 0.112703
 266.725 0.112703
 266.75 0.112703
 266.775 0.112703
 266.8 0.112703
 266.825 0.112703
 266.85 0.112703
 266.875 0.112703
 266.9 0.112703
 266.925 0.112703
 266.95 0.112703
 266.975 0.112703
 267 0.112703
 267.025 0.112703
 267.05 0.112703
 267.075 0.112703
 267.1 0.112703
 267.125 0.112703
 267.15 0.112703
 267.175 0.112703
 267.2 0.112703
 267.225 0.112703
 267.25 0.112703
 267.275 0.112703
 267.3 0.112703
 267.325 0.112703
 267.35 0.112703
 267.375 0.112702
 267.4 0.112702
 267.425 0.112702
 267.45 0.112702
 267.475 0.112702
 267.5 0.112702
 267.525 0.112702
 267.55 0.112702
 267.575 0.112702
 267.6 0.112702
 267.625 0.112702
 267.65 0.112702
 267.675 0.112702
 267.7 0.112702
 267.725 0.112702
 267.75 0.112702
 267.775 0.112702
 267.8 0.112702
 267.825 0.112702
 267.85 0.112702
 267.875 0.112702
 267.9 0.112702
 267.925 0.112702
 267.95 0.112702
 267.975 0.112702
 268 0.112702
 268.025 0.112702
 268.05 0.112702
 268.075 0.112702
 268.1 0.112702
 268.125 0.112702
 268.15 0.112702
 268.175 0.112702
 268.2 0.112702
 268.225 0.112702
 268.25 0.112702
 268.275 0.112702
 268.3 0.112702
 268.325 0.112702
 268.35 0.112702
 268.375 0.112702
 268.4 0.112702
 268.425 0.112702
 268.45 0.112702
 268.475 0.112702
 268.5 0.112702
 268.525 0.112702
 268.55 0.112702
 268.575 0.112702
 268.6 0.112702
 268.625 0.112702
 268.65 0.112702
 268.675 0.112702
 268.7 0.112702
 268.725 0.112702
 268.75 0.112702
 268.775 0.112702
 268.8 0.112702
 268.825 0.112702
 268.85 0.112702
 268.875 0.112702
 268.9 0.112702
 268.925 0.112702
 268.95 0.112702
 268.975 0.112702
 269 0.112702
 269.025 0.112702
 269.05 0.112702
 269.075 0.112702
 269.1 0.112702
 269.125 0.112702
 269.15 0.112702
 269.175 0.112702
 269.2 0.112702
 269.225 0.112702
 269.25 0.112702
 269.275 0.112702
 269.3 0.112702
 269.325 0.112702
 269.35 0.112702
 269.375 0.112702
 269.4 0.112702
 269.425 0.112702
 269.45 0.112702
 269.475 0.112702
 269.5 0.112702
 269.525 0.112702
 269.55 0.112702
 269.575 0.112702
 269.6 0.112702
 269.625 0.112702
 269.65 0.112702
 269.675 0.112702
 269.7 0.112702
 269.725 0.112702
 269.75 0.112702
 269.775 0.112701
 269.8 0.112701
 269.825 0.112701
 269.85 0.112701
 269.875 0.112701
 269.9 0.112701
 269.925 0.112701
 269.95 0.112701
 269.975 0.112701
 270 0.112701
 270.025 0.112701
 270.05 0.112701
 270.075 0.112701
 270.1 0.112701
 270.125 0.112701
 270.15 0.112701
 270.175 0.112701
 270.2 0.112701
 270.225 0.112701
 270.25 0.112701
 270.275 0.112701
 270.3 0.112701
 270.325 0.112701
 270.35 0.112701
 270.375 0.112701
 270.4 0.112701
 270.425 0.112701
 270.45 0.112701
 270.475 0.112701
 270.5 0.112701
 270.525 0.112701
 270.55 0.112701
 270.575 0.112701
 270.6 0.112701
 270.625 0.112701
 270.65 0.112701
 270.675 0.112701
 270.7 0.112701
 270.725 0.112701
 270.75 0.112701
 270.775 0.112701
 270.8 0.112701
 270.825 0.112701
 270.85 0.112701
 270.875 0.112701
 270.9 0.112701
 270.925 0.112701
 270.95 0.112701
 270.975 0.112701
 271 0.112701
 271.025 0.112701
 271.05 0.112701
 271.075 0.112701
 271.1 0.112701
 271.125 0.112701
 271.15 0.112701
 271.175 0.112701
 271.2 0.112701
 271.225 0.112701
 271.25 0.112701
 271.275 0.112701
 271.3 0.112701
 271.325 0.112701
 271.35 0.112701
 271.375 0.112701
 271.4 0.112701
 271.425 0.112701
 271.45 0.112701
 271.475 0.112701
 271.5 0.112701
 271.525 0.112701
 271.55 0.112701
 271.575 0.112701
 271.6 0.112701
 271.625 0.112701
 271.65 0.112701
 271.675 0.112701
 271.7 0.112701
 271.725 0.112701
 271.75 0.112701
 271.775 0.112701
 271.8 0.112701
 271.825 0.112701
 271.85 0.112701
 271.875 0.112701
 271.9 0.112701
 271.925 0.112701
 271.95 0.112701
 271.975 0.112701
 272 0.112701
 272.025 0.112701
 272.05 0.112701
 272.075 0.112701
 272.1 0.112701
 272.125 0.112701
 272.15 0.1127
 272.175 0.1127
 272.2 0.1127
 272.225 0.1127
 272.25 0.1127
 272.275 0.1127
 272.3 0.1127
 272.325 0.1127
 272.35 0.1127
 272.375 0.1127
 272.4 0.1127
 272.425 0.1127
 272.45 0.1127
 272.475 0.1127
 272.5 0.1127
 272.525 0.1127
 272.55 0.1127
 272.575 0.1127
 272.6 0.1127
 272.625 0.1127
 272.65 0.1127
 272.675 0.1127
 272.7 0.1127
 272.725 0.1127
 272.75 0.1127
 272.775 0.1127
 272.8 0.1127
 272.825 0.1127
 272.85 0.1127
 272.875 0.1127
 272.9 0.1127
 272.925 0.1127
 272.95 0.1127
 272.975 0.1127
 273 0.1127
 273.025 0.1127
 273.05 0.1127
 273.075 0.1127
 273.1 0.1127
 273.125 0.1127
 273.15 0.1127
 273.175 0.1127
 273.2 0.1127
 273.225 0.1127
 273.25 0.1127
 273.275 0.1127
 273.3 0.1127
 273.325 0.1127
 273.35 0.1127
 273.375 0.1127
 273.4 0.1127
 273.425 0.1127
 273.45 0.1127
 273.475 0.1127
 273.5 0.1127
 273.525 0.1127
 273.55 0.1127
 273.575 0.1127
 273.6 0.1127
 273.625 0.1127
 273.65 0.1127
 273.675 0.1127
 273.7 0.1127
 273.725 0.1127
 273.75 0.1127
 273.775 0.1127
 273.8 0.1127
 273.825 0.1127
 273.85 0.1127
 273.875 0.1127
 273.9 0.1127
 273.925 0.1127
 273.95 0.1127
 273.975 0.1127
 274 0.1127
 274.025 0.1127
 274.05 0.1127
 274.075 0.1127
 274.1 0.1127
 274.125 0.1127
 274.15 0.1127
 274.175 0.1127
 274.2 0.1127
 274.225 0.1127
 274.25 0.1127
 274.275 0.1127
 274.3 0.1127
 274.325 0.1127
 274.35 0.1127
 274.375 0.1127
 274.4 0.1127
 274.425 0.1127
 274.45 0.1127
 274.475 0.1127
 274.5 0.1127
 274.525 0.1127
 274.55 0.1127
 274.575 0.112699
 274.6 0.112699
 274.625 0.112699
 274.65 0.112699
 274.675 0.112699
 274.7 0.112699
 274.725 0.112699
 274.75 0.112699
 274.775 0.112699
 274.8 0.112699
 274.825 0.112699
 274.85 0.112699
 274.875 0.112699
 274.9 0.112699
 274.925 0.112699
 274.95 0.112699
 274.975 0.112699
 275 0.112699
 275.025 0.112699
 275.05 0.112699
 275.075 0.112699
 275.1 0.112699
 275.125 0.112699
 275.15 0.112699
 275.175 0.112699
 275.2 0.112699
 275.225 0.112699
 275.25 0.112699
 275.275 0.112699
 275.3 0.112699
 275.325 0.112699
 275.35 0.112699
 275.375 0.112699
 275.4 0.112699
 275.425 0.112699
 275.45 0.112699
 275.475 0.112699
 275.5 0.112699
 275.525 0.112699
 275.55 0.112699
 275.575 0.112699
 275.6 0.112699
 275.625 0.112699
 275.65 0.112699
 275.675 0.112699
 275.7 0.112699
 275.725 0.112699
 275.75 0.112699
 275.775 0.112699
 275.8 0.112699
 275.825 0.112699
 275.85 0.112699
 275.875 0.112699
 275.9 0.112699
 275.925 0.112699
 275.95 0.112699
 275.975 0.112699
 276 0.112699
 276.025 0.112699
 276.05 0.112699
 276.075 0.112699
 276.1 0.112699
 276.125 0.112699
 276.15 0.112699
 276.175 0.112699
 276.2 0.112699
 276.225 0.112699
 276.25 0.112699
 276.275 0.112699
 276.3 0.112699
 276.325 0.112699
 276.35 0.112699
 276.375 0.112699
 276.4 0.112699
 276.425 0.112699
 276.45 0.112699
 276.475 0.112699
 276.5 0.112699
 276.525 0.112699
 276.55 0.112699
 276.575 0.112699
 276.6 0.112699
 276.625 0.112699
 276.65 0.112699
 276.675 0.112699
 276.7 0.112699
 276.725 0.112699
 276.75 0.112699
 276.775 0.112699
 276.8 0.112699
 276.825 0.112699
 276.85 0.112699
 276.875 0.112699
 276.9 0.112699
 276.925 0.112699
 276.95 0.112699
 276.975 0.112698
 277 0.112698
 277.025 0.112698
 277.05 0.112698
 277.075 0.112698
 277.1 0.112698
 277.125 0.112698
 277.15 0.112698
 277.175 0.112698
 277.2 0.112698
 277.225 0.112698
 277.25 0.112698
 277.275 0.112698
 277.3 0.112698
 277.325 0.112698
 277.35 0.112698
 277.375 0.112698
 277.4 0.112698
 277.425 0.112698
 277.45 0.112698
 277.475 0.112698
 277.5 0.112698
 277.525 0.112698
 277.55 0.112698
 277.575 0.112698
 277.6 0.112698
 277.625 0.112698
 277.65 0.112698
 277.675 0.112698
 277.7 0.112698
 277.725 0.112698
 277.75 0.112698
 277.775 0.112698
 277.8 0.112698
 277.825 0.112698
 277.85 0.112698
 277.875 0.112698
 277.9 0.112698
 277.925 0.112698
 277.95 0.112698
 277.975 0.112698
 278 0.112698
 278.025 0.112698
 278.05 0.112698
 278.075 0.112698
 278.1 0.112698
 278.125 0.112698
 278.15 0.112698
 278.175 0.112698
 278.2 0.112698
 278.225 0.112698
 278.25 0.112698
 278.275 0.112698
 278.3 0.112698
 278.325 0.112698
 278.35 0.112698
 278.375 0.112698
 278.4 0.112698
 278.425 0.112698
 278.45 0.112698
 278.475 0.112698
 278.5 0.112698
 278.525 0.112698
 278.55 0.112698
 278.575 0.112698
 278.6 0.112698
 278.625 0.112698
 278.65 0.112698
 278.675 0.112698
 278.7 0.112698
 278.725 0.112698
 278.75 0.112698
 278.775 0.112698
 278.8 0.112698
 278.825 0.112698
 278.85 0.112698
 278.875 0.112698
 278.9 0.112698
 278.925 0.112698
 278.95 0.112698
 278.975 0.112698
 279 0.112698
 279.025 0.112698
 279.05 0.112698
 279.075 0.112698
 279.1 0.112698
 279.125 0.112698
 279.15 0.112698
 279.175 0.112698
 279.2 0.112698
 279.225 0.112698
 279.25 0.112698
 279.275 0.112698
 279.3 0.112698
 279.325 0.112698
 279.35 0.112698
 279.375 0.112697
 279.4 0.112697
 279.425 0.112697
 279.45 0.112697
 279.475 0.112697
 279.5 0.112697
 279.525 0.112697
 279.55 0.112697
 279.575 0.112697
 279.6 0.112697
 279.625 0.112697
 279.65 0.112697
 279.675 0.112697
 279.7 0.112697
 279.725 0.112697
 279.75 0.112697
 279.775 0.112697
 279.8 0.112697
 279.825 0.112697
 279.85 0.112697
 279.875 0.112697
 279.9 0.112697
 279.925 0.112697
 279.95 0.112697
 279.975 0.112697
 280 0.112697
 280.025 0.112697
 280.05 0.112697
 280.075 0.112697
 280.1 0.112697
 280.125 0.112697
 280.15 0.112697
 280.175 0.112697
 280.2 0.112697
 280.225 0.112697
 280.25 0.112697
 280.275 0.112697
 280.3 0.112697
 280.325 0.112697
 280.35 0.112697
 280.375 0.112697
 280.4 0.112697
 280.425 0.112697
 280.45 0.112697
 280.475 0.112697
 280.5 0.112697
 280.525 0.112697
 280.55 0.112697
 280.575 0.112697
 280.6 0.112697
 280.625 0.112697
 280.65 0.112697
 280.675 0.112697
 280.7 0.112697
 280.725 0.112697
 280.75 0.112697
 280.775 0.112697
 280.8 0.112697
 280.825 0.112697
 280.85 0.112697
 280.875 0.112697
 280.9 0.112697
 280.925 0.112697
 280.95 0.112697
 280.975 0.112697
 281 0.112697
 281.025 0.112697
 281.05 0.112697
 281.075 0.112697
 281.1 0.112697
 281.125 0.112697
 281.15 0.112697
 281.175 0.112697
 281.2 0.112697
 281.225 0.112697
 281.25 0.112697
 281.275 0.112697
 281.3 0.112697
 281.325 0.112697
 281.35 0.112697
 281.375 0.112697
 281.4 0.112697
 281.425 0.112697
 281.45 0.112697
 281.475 0.112697
 281.5 0.112697
 281.525 0.112697
 281.55 0.112697
 281.575 0.112697
 281.6 0.112697
 281.625 0.112697
 281.65 0.112697
 281.675 0.112697
 281.7 0.112697
 281.725 0.112697
 281.75 0.112697
 281.775 0.112697
 281.8 0.112696
 281.825 0.112696
 281.85 0.112696
 281.875 0.112696
 281.9 0.112696
 281.925 0.112696
 281.95 0.112696
 281.975 0.112696
 282 0.112696
 282.025 0.112696
 282.05 0.112696
 282.075 0.112696
 282.1 0.112696
 282.125 0.112696
 282.15 0.112696
 282.175 0.112696
 282.2 0.112696
 282.225 0.112696
 282.25 0.112696
 282.275 0.112696
 282.3 0.112696
 282.325 0.112696
 282.35 0.112696
 282.375 0.112696
 282.4 0.112696
 282.425 0.112696
 282.45 0.112696
 282.475 0.112696
 282.5 0.112696
 282.525 0.112696
 282.55 0.112696
 282.575 0.112696
 282.6 0.112696
 282.625 0.112696
 282.65 0.112696
 282.675 0.112696
 282.7 0.112696
 282.725 0.112696
 282.75 0.112696
 282.775 0.112696
 282.8 0.112696
 282.825 0.112696
 282.85 0.112696
 282.875 0.112696
 282.9 0.112696
 282.925 0.112696
 282.95 0.112696
 282.975 0.112696
 283 0.112696
 283.025 0.112696
 283.05 0.112696
 283.075 0.112696
 283.1 0.112696
 283.125 0.112696
 283.15 0.112696
 283.175 0.112696
 283.2 0.112696
 283.225 0.112696
 283.25 0.112696
 283.275 0.112696
 283.3 0.112696
 283.325 0.112696
 283.35 0.112696
 283.375 0.112696
 283.4 0.112696
 283.425 0.112696
 283.45 0.112696
 283.475 0.112696
 283.5 0.112696
 283.525 0.112696
 283.55 0.112696
 283.575 0.112696
 283.6 0.112696
 283.625 0.112696
 283.65 0.112696
 283.675 0.112696
 283.7 0.112696
 283.725 0.112696
 283.75 0.112696
 283.775 0.112696
 283.8 0.112696
 283.825 0.112696
 283.85 0.112696
 283.875 0.112696
 283.9 0.112696
 283.925 0.112696
 283.95 0.112696
 283.975 0.112696
 284 0.112696
 284.025 0.112696
 284.05 0.112696
 284.075 0.112696
 284.1 0.112696
 284.125 0.112696
 284.15 0.112696
 284.175 0.112696
 284.2 0.112696
 284.225 0.112695
 284.25 0.112695
 284.275 0.112695
 284.3 0.112695
 284.325 0.112695
 284.35 0.112695
 284.375 0.112695
 284.4 0.112695
 284.425 0.112695
 284.45 0.112695
 284.475 0.112695
 284.5 0.112695
 284.525 0.112695
 284.55 0.112695
 284.575 0.112695
 284.6 0.112695
 284.625 0.112695
 284.65 0.112695
 284.675 0.112695
 284.7 0.112695
 284.725 0.112695
 284.75 0.112695
 284.775 0.112695
 284.8 0.112695
 284.825 0.112695
 284.85 0.112695
 284.875 0.112695
 284.9 0.112695
 284.925 0.112695
 284.95 0.112695
 284.975 0.112695
 285 0.112695
 285.025 0.112695
 285.05 0.112695
 285.075 0.112695
 285.1 0.112695
 285.125 0.112695
 285.15 0.112695
 285.175 0.112695
 285.2 0.112695
 285.225 0.112695
 285.25 0.112695
 285.275 0.112695
 285.3 0.112695
 285.325 0.112695
 285.35 0.112695
 285.375 0.112695
 285.4 0.112695
 285.425 0.112695
 285.45 0.112695
 285.475 0.112695
 285.5 0.112695
 285.525 0.112695
 285.55 0.112695
 285.575 0.112695
 285.6 0.112695
 285.625 0.112695
 285.65 0.112695
 285.675 0.112695
 285.7 0.112695
 285.725 0.112695
 285.75 0.112695
 285.775 0.112695
 285.8 0.112695
 285.825 0.112695
 285.85 0.112695
 285.875 0.112695
 285.9 0.112695
 285.925 0.112695
 285.95 0.112695
 285.975 0.112695
 286 0.112695
 286.025 0.112695
 286.05 0.112695
 286.075 0.112695
 286.1 0.112695
 286.125 0.112695
 286.15 0.112695
 286.175 0.112695
 286.2 0.112695
 286.225 0.112695
 286.25 0.112695
 286.275 0.112695
 286.3 0.112695
 286.325 0.112695
 286.35 0.112695
 286.375 0.112695
 286.4 0.112695
 286.425 0.112695
 286.45 0.112695
 286.475 0.112695
 286.5 0.112695
 286.525 0.112695
 286.55 0.112695
 286.575 0.112695
 286.6 0.112695
 286.625 0.112695
 286.65 0.112695
 286.675 0.112694
 286.7 0.112694
 286.725 0.112694
 286.75 0.112694
 286.775 0.112694
 286.8 0.112694
 286.825 0.112694
 286.85 0.112694
 286.875 0.112694
 286.9 0.112694
 286.925 0.112694
 286.95 0.112694
 286.975 0.112694
 287 0.112694
 287.025 0.112694
 287.05 0.112694
 287.075 0.112694
 287.1 0.112694
 287.125 0.112694
 287.15 0.112694
 287.175 0.112694
 287.2 0.112694
 287.225 0.112694
 287.25 0.112694
 287.275 0.112694
 287.3 0.112694
 287.325 0.112694
 287.35 0.112694
 287.375 0.112694
 287.4 0.112694
 287.425 0.112694
 287.45 0.112694
 287.475 0.112694
 287.5 0.112694
 287.525 0.112694
 287.55 0.112694
 287.575 0.112694
 287.6 0.112694
 287.625 0.112694
 287.65 0.112694
 287.675 0.112694
 287.7 0.112694
 287.725 0.112694
 287.75 0.112694
 287.775 0.112694
 287.8 0.112694
 287.825 0.112694
 287.85 0.112694
 287.875 0.112694
 287.9 0.112694
 287.925 0.112694
 287.95 0.112694
 287.975 0.112694
 288 0.112694
 288.025 0.112694
 288.05 0.112694
 288.075 0.112694
 288.1 0.112694
 288.125 0.112694
 288.15 0.112694
 288.175 0.112694
 288.2 0.112694
 288.225 0.112694
 288.25 0.112694
 288.275 0.112694
 288.3 0.112694
 288.325 0.112694
 288.35 0.112694
 288.375 0.112694
 288.4 0.112694
 288.425 0.112694
 288.45 0.112694
 288.475 0.112694
 288.5 0.112694
 288.525 0.112694
 288.55 0.112694
 288.575 0.112694
 288.6 0.112694
 288.625 0.112694
 288.65 0.112694
 288.675 0.112694
 288.7 0.112694
 288.725 0.112694
 288.75 0.112694
 288.775 0.112694
 288.8 0.112694
 288.825 0.112694
 288.85 0.112694
 288.875 0.112694
 288.9 0.112694
 288.925 0.112694
 288.95 0.112694
 288.975 0.112694
 289 0.112694
 289.025 0.112694
 289.05 0.112694
 289.075 0.112694
 289.1 0.112693
 289.125 0.112693
 289.15 0.112693
 289.175 0.112693
 289.2 0.112693
 289.225 0.112693
 289.25 0.112693
 289.275 0.112693
 289.3 0.112693
 289.325 0.112693
 289.35 0.112693
 289.375 0.112693
 289.4 0.112693
 289.425 0.112693
 289.45 0.112693
 289.475 0.112693
 289.5 0.112693
 289.525 0.112693
 289.55 0.112693
 289.575 0.112693
 289.6 0.112693
 289.625 0.112693
 289.65 0.112693
 289.675 0.112693
 289.7 0.112693
 289.725 0.112693
 289.75 0.112693
 289.775 0.112693
 289.8 0.112693
 289.825 0.112693
 289.85 0.112693
 289.875 0.112693
 289.9 0.112693
 289.925 0.112693
 289.95 0.112693
 289.975 0.112693
 290 0.112693
 290.025 0.112693
 290.05 0.112693
 290.075 0.112693
 290.1 0.112693
 290.125 0.112693
 290.15 0.112693
 290.175 0.112693
 290.2 0.112693
 290.225 0.112693
 290.25 0.112693
 290.275 0.112693
 290.3 0.112693
 290.325 0.112693
 290.35 0.112693
 290.375 0.112693
 290.4 0.112693
 290.425 0.112693
 290.45 0.112693
 290.475 0.112693
 290.5 0.112693
 290.525 0.112693
 290.55 0.112693
 290.575 0.112693
 290.6 0.112693
 290.625 0.112693
 290.65 0.112693
 290.675 0.112693
 290.7 0.112693
 290.725 0.112693
 290.75 0.112693
 290.775 0.112693
 290.8 0.112693
 290.825 0.112693
 290.85 0.112693
 290.875 0.112693
 290.9 0.112693
 290.925 0.112693
 290.95 0.112693
 290.975 0.112693
 291 0.112693
 291.025 0.112693
 291.05 0.112693
 291.075 0.112693
 291.1 0.112693
 291.125 0.112693
 291.15 0.112693
 291.175 0.112693
 291.2 0.112693
 291.225 0.112693
 291.25 0.112693
 291.275 0.112693
 291.3 0.112693
 291.325 0.112693
 291.35 0.112693
 291.375 0.112693
 291.4 0.112693
 291.425 0.112693
 291.45 0.112693
 291.475 0.112693
 291.5 0.112693
 291.525 0.112693
 291.55 0.112692
 291.575 0.112692
 291.6 0.112692
 291.625 0.112692
 291.65 0.112692
 291.675 0.112692
 291.7 0.112692
 291.725 0.112692
 291.75 0.112692
 291.775 0.112692
 291.8 0.112692
 291.825 0.112692
 291.85 0.112692
 291.875 0.112692
 291.9 0.112692
 291.925 0.112692
 291.95 0.112692
 291.975 0.112692
 292 0.112692
 292.025 0.112692
 292.05 0.112692
 292.075 0.112692
 292.1 0.112692
 292.125 0.112692
 292.15 0.112692
 292.175 0.112692
 292.2 0.112692
 292.225 0.112692
 292.25 0.112692
 292.275 0.112692
 292.3 0.112692
 292.325 0.112692
 292.35 0.112692
 292.375 0.112692
 292.4 0.112692
 292.425 0.112692
 292.45 0.112692
 292.475 0.112692
 292.5 0.112692
 292.525 0.112692
 292.55 0.112692
 292.575 0.112692
 292.6 0.112692
 292.625 0.112692
 292.65 0.112692
 292.675 0.112692
 292.7 0.112692
 292.725 0.112692
 292.75 0.112692
 292.775 0.112692
 292.8 0.112692
 292.825 0.112692
 292.85 0.112692
 292.875 0.112692
 292.9 0.112692
 292.925 0.112692
 292.95 0.112692
 292.975 0.112692
 293 0.112692
 293.025 0.112692
 293.05 0.112692
 293.075 0.112692
 293.1 0.112692
 293.125 0.112692
 293.15 0.112692
 293.175 0.112692
 293.2 0.112692
 293.225 0.112692
 293.25 0.112692
 293.275 0.112692
 293.3 0.112692
 293.325 0.112692
 293.35 0.112692
 293.375 0.112692
 293.4 0.112692
 293.425 0.112692
 293.45 0.112692
 293.475 0.112692
 293.5 0.112692
 293.525 0.112692
 293.55 0.112692
 293.575 0.112692
 293.6 0.112692
 293.625 0.112692
 293.65 0.112692
 293.675 0.112692
 293.7 0.112692
 293.725 0.112692
 293.75 0.112692
 293.775 0.112692
 293.8 0.112692
 293.825 0.112692
 293.85 0.112692
 293.875 0.112692
 293.9 0.112692
 293.925 0.112692
 293.95 0.112692
 293.975 0.112692
 294 0.112691
 294.025 0.112691
 294.05 0.112691
 294.075 0.112691
 294.1 0.112691
 294.125 0.112691
 294.15 0.112691
 294.175 0.112691
 294.2 0.112691
 294.225 0.112691
 294.25 0.112691
 294.275 0.112691
 294.3 0.112691
 294.325 0.112691
 294.35 0.112691
 294.375 0.112691
 294.4 0.112691
 294.425 0.112691
 294.45 0.112691
 294.475 0.112691
 294.5 0.112691
 294.525 0.112691
 294.55 0.112691
 294.575 0.112691
 294.6 0.112691
 294.625 0.112691
 294.65 0.112691
 294.675 0.112691
 294.7 0.112691
 294.725 0.112691
 294.75 0.112691
 294.775 0.112691
 294.8 0.112691
 294.825 0.112691
 294.85 0.112691
 294.875 0.112691
 294.9 0.112691
 294.925 0.112691
 294.95 0.112691
 294.975 0.112691
 295 0.112691
 295.025 0.112691
 295.05 0.112691
 295.075 0.112691
 295.1 0.112691
 295.125 0.112691
 295.15 0.112691
 295.175 0.112691
 295.2 0.112691
 295.225 0.112691
 295.25 0.112691
 295.275 0.112691
 295.3 0.112691
 295.325 0.112691
 295.35 0.112691
 295.375 0.112691
 295.4 0.112691
 295.425 0.112691
 295.45 0.112691
 295.475 0.112691
 295.5 0.112691
 295.525 0.112691
 295.55 0.112691
 295.575 0.112691
 295.6 0.112691
 295.625 0.112691
 295.65 0.112691
 295.675 0.112691
 295.7 0.112691
 295.725 0.112691
 295.75 0.112691
 295.775 0.112691
 295.8 0.112691
 295.825 0.112691
 295.85 0.112691
 295.875 0.112691
 295.9 0.112691
 295.925 0.112691
 295.95 0.112691
 295.975 0.112691
 296 0.112691
 296.025 0.112691
 296.05 0.112691
 296.075 0.112691
 296.1 0.112691
 296.125 0.112691
 296.15 0.112691
 296.175 0.112691
 296.2 0.112691
 296.225 0.112691
 296.25 0.112691
 296.275 0.112691
 296.3 0.112691
 296.325 0.112691
 296.35 0.112691
 296.375 0.112691
 296.4 0.112691
 296.425 0.112691
 296.45 0.11269
 296.475 0.11269
 296.5 0.11269
 296.525 0.11269
 296.55 0.11269
 296.575 0.11269
 296.6 0.11269
 296.625 0.11269
 296.65 0.11269
 296.675 0.11269
 296.7 0.11269
 296.725 0.11269
 296.75 0.11269
 296.775 0.11269
 296.8 0.11269
 296.825 0.11269
 296.85 0.11269
 296.875 0.11269
 296.9 0.11269
 296.925 0.11269
 296.95 0.11269
 296.975 0.11269
 297 0.11269
 297.025 0.11269
 297.05 0.11269
 297.075 0.11269
 297.1 0.11269
 297.125 0.11269
 297.15 0.11269
 297.175 0.11269
 297.2 0.11269
 297.225 0.11269
 297.25 0.11269
 297.275 0.11269
 297.3 0.11269
 297.325 0.11269
 297.35 0.11269
 297.375 0.11269
 297.4 0.11269
 297.425 0.11269
 297.45 0.11269
 297.475 0.11269
 297.5 0.11269
 297.525 0.11269
 297.55 0.11269
 297.575 0.11269
 297.6 0.11269
 297.625 0.11269
 297.65 0.11269
 297.675 0.11269
 297.7 0.11269
 297.725 0.11269
 297.75 0.11269
 297.775 0.11269
 297.8 0.11269
 297.825 0.11269
 297.85 0.11269
 297.875 0.11269
 297.9 0.11269
 297.925 0.11269
 297.95 0.11269
 297.975 0.11269
 298 0.11269
 298.025 0.11269
 298.05 0.11269
 298.075 0.11269
 298.1 0.11269
 298.125 0.11269
 298.15 0.11269
 298.175 0.11269
 298.2 0.11269
 298.225 0.11269
 298.25 0.11269
 298.275 0.11269
 298.3 0.11269
 298.325 0.11269
 298.35 0.11269
 298.375 0.11269
 298.4 0.11269
 298.425 0.11269
 298.45 0.11269
 298.475 0.11269
 298.5 0.11269
 298.525 0.11269
 298.55 0.11269
 298.575 0.11269
 298.6 0.11269
 298.625 0.11269
 298.65 0.11269
 298.675 0.11269
 298.7 0.11269
 298.725 0.11269
 298.75 0.11269
 298.775 0.11269
 298.8 0.11269
 298.825 0.11269
 298.85 0.11269
 298.875 0.11269
 298.9 0.11269
 298.925 0.112689
 298.95 0.112689
 298.975 0.112689
 299 0.112689
 299.025 0.112689
 299.05 0.112689
 299.075 0.112689
 299.1 0.112689
 299.125 0.112689
 299.15 0.112689
 299.175 0.112689
 299.2 0.112689
 299.225 0.112689
 299.25 0.112689
 299.275 0.112689
 299.3 0.112689
 299.325 0.112689
 299.35 0.112689
 299.375 0.112689
 299.4 0.112689
 299.425 0.112689
 299.45 0.112689
 299.475 0.112689
 299.5 0.112689
 299.525 0.112689
 299.55 0.112689
 299.575 0.112689
 299.6 0.112689
 299.625 0.112689
 299.65 0.112689
 299.675 0.112689
 299.7 0.112689
 299.725 0.112689
 299.75 0.112689
 299.775 0.112689
 299.8 0.112689
 299.825 0.112689
 299.85 0.112689
 299.875 0.112689
 299.9 0.112689
 299.925 0.112689
 299.95 0.112689
 299.975 0.112689
 300 0.112689
 300.025 0.112689
 300.05 0.112689
 300.075 0.112689
 300.1 0.112689
 300.125 0.112689
 300.15 0.112689
 300.175 0.112689
 300.2 0.112689
 300.225 0.112689
 300.25 0.112689
 300.275 0.112689
 300.3 0.112689
 300.325 0.112689
 300.35 0.112689
 300.375 0.112689
 300.4 0.112689
 300.425 0.112689
 300.45 0.112689
 300.475 0.112689
 300.5 0.112689
 300.525 0.112689
 300.55 0.112689
 300.575 0.112689
 300.6 0.112689
 300.625 0.112689
 300.65 0.112689
 300.675 0.112689
 300.7 0.112689
 300.725 0.112689
 300.75 0.112689
 300.775 0.112689
 300.8 0.112689
 300.825 0.112689
 300.85 0.112689
 300.875 0.112689
 300.9 0.112689
 300.925 0.112689
 300.95 0.112689
 300.975 0.112689
 301 0.112689
 301.025 0.112689
 301.05 0.112689
 301.075 0.112689
 301.1 0.112689
 301.125 0.112689
 301.15 0.112689
 301.175 0.112689
 301.2 0.112689
 301.225 0.112689
 301.25 0.112689
 301.275 0.112689
 301.3 0.112689
 301.325 0.112689
 301.35 0.112689
 301.375 0.112689
 301.4 0.112688
 301.425 0.112688
 301.45 0.112688
 301.475 0.112688
 301.5 0.112688
 301.525 0.112688
 301.55 0.112688
 301.575 0.112688
 301.6 0.112688
 301.625 0.112688
 301.65 0.112688
 301.675 0.112688
 301.7 0.112688
 301.725 0.112688
 301.75 0.112688
 301.775 0.112688
 301.8 0.112688
 301.825 0.112688
 301.85 0.112688
 301.875 0.112688
 301.9 0.112688
 301.925 0.112688
 301.95 0.112688
 301.975 0.112688
 302 0.112688
 302.025 0.112688
 302.05 0.112688
 302.075 0.112688
 302.1 0.112688
 302.125 0.112688
 302.15 0.112688
 302.175 0.112688
 302.2 0.112688
 302.225 0.112688
 302.25 0.112688
 302.275 0.112688
 302.3 0.112688
 302.325 0.112688
 302.35 0.112688
 302.375 0.112688
 302.4 0.112688
 302.425 0.112688
 302.45 0.112688
 302.475 0.112688
 302.5 0.112688
 302.525 0.112688
 302.55 0.112688
 302.575 0.112688
 302.6 0.112688
 302.625 0.112688
 302.65 0.112688
 302.675 0.112688
 302.7 0.112688
 302.725 0.112688
 302.75 0.112688
 302.775 0.112688
 302.8 0.112688
 302.825 0.112688
 302.85 0.112688
 302.875 0.112688
 302.9 0.112688
 302.925 0.112688
 302.95 0.112688
 302.975 0.112688
 303 0.112688
 303.025 0.112688
 303.05 0.112688
 303.075 0.112688
 303.1 0.112688
 303.125 0.112688
 303.15 0.112688
 303.175 0.112688
 303.2 0.112688
 303.225 0.112688
 303.25 0.112688
 303.275 0.112688
 303.3 0.112688
 303.325 0.112688
 303.35 0.112688
 303.375 0.112688
 303.4 0.112688
 303.425 0.112688
 303.45 0.112688
 303.475 0.112688
 303.5 0.112688
 303.525 0.112688
 303.55 0.112688
 303.575 0.112688
 303.6 0.112688
 303.625 0.112688
 303.65 0.112688
 303.675 0.112688
 303.7 0.112688
 303.725 0.112688
 303.75 0.112688
 303.775 0.112688
 303.8 0.112688
 303.825 0.112688
 303.85 0.112688
 303.875 0.112687
 303.9 0.112687
 303.925 0.112687
 303.95 0.112687
 303.975 0.112687
 304 0.112687
 304.025 0.112687
 304.05 0.112687
 304.075 0.112687
 304.1 0.112687
 304.125 0.112687
 304.15 0.112687
 304.175 0.112687
 304.2 0.112687
 304.225 0.112687
 304.25 0.112687
 304.275 0.112687
 304.3 0.112687
 304.325 0.112687
 304.35 0.112687
 304.375 0.112687
 304.4 0.112687
 304.425 0.112687
 304.45 0.112687
 304.475 0.112687
 304.5 0.112687
 304.525 0.112687
 304.55 0.112687
 304.575 0.112687
 304.6 0.112687
 304.625 0.112687
 304.65 0.112687
 304.675 0.112687
 304.7 0.112687
 304.725 0.112687
 304.75 0.112687
 304.775 0.112687
 304.8 0.112687
 304.825 0.112687
 304.85 0.112687
 304.875 0.112687
 304.9 0.112687
 304.925 0.112687
 304.95 0.112687
 304.975 0.112687
 305 0.112687
 305.025 0.112687
 305.05 0.112687
 305.075 0.112687
 305.1 0.112687
 305.125 0.112687
 305.15 0.112687
 305.175 0.112687
 305.2 0.112687
 305.225 0.112687
 305.25 0.112687
 305.275 0.112687
 305.3 0.112687
 305.325 0.112687
 305.35 0.112687
 305.375 0.112687
 305.4 0.112687
 305.425 0.112687
 305.45 0.112687
 305.475 0.112687
 305.5 0.112687
 305.525 0.112687
 305.55 0.112687
 305.575 0.112687
 305.6 0.112687
 305.625 0.112687
 305.65 0.112687
 305.675 0.112687
 305.7 0.112687
 305.725 0.112687
 305.75 0.112687
 305.775 0.112687
 305.8 0.112687
 305.825 0.112687
 305.85 0.112687
 305.875 0.112687
 305.9 0.112687
 305.925 0.112687
 305.95 0.112687
 305.975 0.112687
 306 0.112687
 306.025 0.112687
 306.05 0.112687
 306.075 0.112687
 306.1 0.112687
 306.125 0.112687
 306.15 0.112687
 306.175 0.112687
 306.2 0.112687
 306.225 0.112687
 306.25 0.112687
 306.275 0.112687
 306.3 0.112687
 306.325 0.112687
 306.35 0.112687
 306.375 0.112686
 306.4 0.112686
 306.425 0.112686
 306.45 0.112686
 306.475 0.112686
 306.5 0.112686
 306.525 0.112686
 306.55 0.112686
 306.575 0.112686
 306.6 0.112686
 306.625 0.112686
 306.65 0.112686
 306.675 0.112686
 306.7 0.112686
 306.725 0.112686
 306.75 0.112686
 306.775 0.112686
 306.8 0.112686
 306.825 0.112686
 306.85 0.112686
 306.875 0.112686
 306.9 0.112686
 306.925 0.112686
 306.95 0.112686
 306.975 0.112686
 307 0.112686
 307.025 0.112686
 307.05 0.112686
 307.075 0.112686
 307.1 0.112686
 307.125 0.112686
 307.15 0.112686
 307.175 0.112686
 307.2 0.112686
 307.225 0.112686
 307.25 0.112686
 307.275 0.112686
 307.3 0.112686
 307.325 0.112686
 307.35 0.112686
 307.375 0.112686
 307.4 0.112686
 307.425 0.112686
 307.45 0.112686
 307.475 0.112686
 307.5 0.112686
 307.525 0.112686
 307.55 0.112686
 307.575 0.112686
 307.6 0.112686
 307.625 0.112686
 307.65 0.112686
 307.675 0.112686
 307.7 0.112686
 307.725 0.112686
 307.75 0.112686
 307.775 0.112686
 307.8 0.112686
 307.825 0.112686
 307.85 0.112686
 307.875 0.112686
 307.9 0.112686
 307.925 0.112686
 307.95 0.112686
 307.975 0.112686
 308 0.112686
 308.025 0.112686
 308.05 0.112686
 308.075 0.112686
 308.1 0.112686
 308.125 0.112686
 308.15 0.112686
 308.175 0.112686
 308.2 0.112686
 308.225 0.112686
 308.25 0.112686
 308.275 0.112686
 308.3 0.112686
 308.325 0.112686
 308.35 0.112686
 308.375 0.112686
 308.4 0.112686
 308.425 0.112686
 308.45 0.112686
 308.475 0.112686
 308.5 0.112686
 308.525 0.112686
 308.55 0.112686
 308.575 0.112686
 308.6 0.112686
 308.625 0.112686
 308.65 0.112686
 308.675 0.112686
 308.7 0.112686
 308.725 0.112686
 308.75 0.112686
 308.775 0.112686
 308.8 0.112686
 308.825 0.112686
 308.85 0.112686
 308.875 0.112685
 308.9 0.112685
 308.925 0.112685
 308.95 0.112685
 308.975 0.112685
 309 0.112685
 309.025 0.112685
 309.05 0.112685
 309.075 0.112685
 309.1 0.112685
 309.125 0.112685
 309.15 0.112685
 309.175 0.112685
 309.2 0.112685
 309.225 0.112685
 309.25 0.112685
 309.275 0.112685
 309.3 0.112685
 309.325 0.112685
 309.35 0.112685
 309.375 0.112685
 309.4 0.112685
 309.425 0.112685
 309.45 0.112685
 309.475 0.112685
 309.5 0.112685
 309.525 0.112685
 309.55 0.112685
 309.575 0.112685
 309.6 0.112685
 309.625 0.112685
 309.65 0.112685
 309.675 0.112685
 309.7 0.112685
 309.725 0.112685
 309.75 0.112685
 309.775 0.112685
 309.8 0.112685
 309.825 0.112685
 309.85 0.112685
 309.875 0.112685
 309.9 0.112685
 309.925 0.112685
 309.95 0.112685
 309.975 0.112685
 310 0.112685
 310.025 0.112685
 310.05 0.112685
 310.075 0.112685
 310.1 0.112685
 310.125 0.112685
 310.15 0.112685
 310.175 0.112685
 310.2 0.112685
 310.225 0.112685
 310.25 0.112685
 310.275 0.112685
 310.3 0.112685
 310.325 0.112685
 310.35 0.112685
 310.375 0.112685
 310.4 0.112685
 310.425 0.112685
 310.45 0.112685
 310.475 0.112685
 310.5 0.112685
 310.525 0.112685
 310.55 0.112685
 310.575 0.112685
 310.6 0.112685
 310.625 0.112685
 310.65 0.112685
 310.675 0.112685
 310.7 0.112685
 310.725 0.112685
 310.75 0.112685
 310.775 0.112685
 310.8 0.112685
 310.825 0.112685
 310.85 0.112685
 310.875 0.112685
 310.9 0.112685
 310.925 0.112685
 310.95 0.112685
 310.975 0.112685
 311 0.112685
 311.025 0.112685
 311.05 0.112685
 311.075 0.112685
 311.1 0.112685
 311.125 0.112685
 311.15 0.112685
 311.175 0.112685
 311.2 0.112685
 311.225 0.112685
 311.25 0.112685
 311.275 0.112685
 311.3 0.112685
 311.325 0.112685
 311.35 0.112685
 311.375 0.112684
 311.4 0.112684
 311.425 0.112684
 311.45 0.112684
 311.475 0.112684
 311.5 0.112684
 311.525 0.112684
 311.55 0.112684
 311.575 0.112684
 311.6 0.112684
 311.625 0.112684
 311.65 0.112684
 311.675 0.112684
 311.7 0.112684
 311.725 0.112684
 311.75 0.112684
 311.775 0.112684
 311.8 0.112684
 311.825 0.112684
 311.85 0.112684
 311.875 0.112684
 311.9 0.112684
 311.925 0.112684
 311.95 0.112684
 311.975 0.112684
 312 0.112684
 312.025 0.112684
 312.05 0.112684
 312.075 0.112684
 312.1 0.112684
 312.125 0.112684
 312.15 0.112684
 312.175 0.112684
 312.2 0.112684
 312.225 0.112684
 312.25 0.112684
 312.275 0.112684
 312.3 0.112684
 312.325 0.112684
 312.35 0.112684
 312.375 0.112684
 312.4 0.112684
 312.425 0.112684
 312.45 0.112684
 312.475 0.112684
 312.5 0.112684
 312.525 0.112684
 312.55 0.112684
 312.575 0.112684
 312.6 0.112684
 312.625 0.112684
 312.65 0.112684
 312.675 0.112684
 312.7 0.112684
 312.725 0.112684
 312.75 0.112684
 312.775 0.112684
 312.8 0.112684
 312.825 0.112684
 312.85 0.112684
 312.875 0.112684
 312.9 0.112684
 312.925 0.112684
 312.95 0.112684
 312.975 0.112684
 313 0.112684
 313.025 0.112684
 313.05 0.112684
 313.075 0.112684
 313.1 0.112684
 313.125 0.112684
 313.15 0.112684
 313.175 0.112684
 313.2 0.112684
 313.225 0.112684
 313.25 0.112684
 313.275 0.112684
 313.3 0.112684
 313.325 0.112684
 313.35 0.112684
 313.375 0.112684
 313.4 0.112684
 313.425 0.112684
 313.45 0.112684
 313.475 0.112684
 313.5 0.112684
 313.525 0.112684
 313.55 0.112684
 313.575 0.112684
 313.6 0.112684
 313.625 0.112684
 313.65 0.112684
 313.675 0.112684
 313.7 0.112684
 313.725 0.112684
 313.75 0.112684
 313.775 0.112684
 313.8 0.112684
 313.825 0.112684
 313.85 0.112684
 313.875 0.112683
 313.9 0.112683
 313.925 0.112683
 313.95 0.112683
 313.975 0.112683
 314 0.112683
 314.025 0.112683
 314.05 0.112683
 314.075 0.112683
 314.1 0.112683
 314.125 0.112683
 314.15 0.112683
 314.175 0.112683
 314.2 0.112683
 314.225 0.112683
 314.25 0.112683
 314.275 0.112683
 314.3 0.112683
 314.325 0.112683
 314.35 0.112683
 314.375 0.112683
 314.4 0.112683
 314.425 0.112683
 314.45 0.112683
 314.475 0.112683
 314.5 0.112683
 314.525 0.112683
 314.55 0.112683
 314.575 0.112683
 314.6 0.112683
 314.625 0.112683
 314.65 0.112683
 314.675 0.112683
 314.7 0.112683
 314.725 0.112683
 314.75 0.112683
 314.775 0.112683
 314.8 0.112683
 314.825 0.112683
 314.85 0.112683
 314.875 0.112683
 314.9 0.112683
 314.925 0.112683
 314.95 0.112683
 314.975 0.112683
 315 0.112683
 315.025 0.112683
 315.05 0.112683
 315.075 0.112683
 315.1 0.112683
 315.125 0.112683
 315.15 0.112683
 315.175 0.112683
 315.2 0.112683
 315.225 0.112683
 315.25 0.112683
 315.275 0.112683
 315.3 0.112683
 315.325 0.112683
 315.35 0.112683
 315.375 0.112683
 315.4 0.112683
 315.425 0.112683
 315.45 0.112683
 315.475 0.112683
 315.5 0.112683
 315.525 0.112683
 315.55 0.112683
 315.575 0.112683
 315.6 0.112683
 315.625 0.112683
 315.65 0.112683
 315.675 0.112683
 315.7 0.112683
 315.725 0.112683
 315.75 0.112683
 315.775 0.112683
 315.8 0.112683
 315.825 0.112683
 315.85 0.112683
 315.875 0.112683
 315.9 0.112683
 315.925 0.112683
 315.95 0.112683
 315.975 0.112683
 316 0.112683
 316.025 0.112683
 316.05 0.112683
 316.075 0.112683
 316.1 0.112683
 316.125 0.112683
 316.15 0.112683
 316.175 0.112683
 316.2 0.112683
 316.225 0.112683
 316.25 0.112683
 316.275 0.112683
 316.3 0.112683
 316.325 0.112683
 316.35 0.112683
 316.375 0.112683
 316.4 0.112682
 316.425 0.112682
 316.45 0.112682
 316.475 0.112682
 316.5 0.112682
 316.525 0.112682
 316.55 0.112682
 316.575 0.112682
 316.6 0.112682
 316.625 0.112682
 316.65 0.112682
 316.675 0.112682
 316.7 0.112682
 316.725 0.112682
 316.75 0.112682
 316.775 0.112682
 316.8 0.112682
 316.825 0.112682
 316.85 0.112682
 316.875 0.112682
 316.9 0.112682
 316.925 0.112682
 316.95 0.112682
 316.975 0.112682
 317 0.112682
 317.025 0.112682
 317.05 0.112682
 317.075 0.112682
 317.1 0.112682
 317.125 0.112682
 317.15 0.112682
 317.175 0.112682
 317.2 0.112682
 317.225 0.112682
 317.25 0.112682
 317.275 0.112682
 317.3 0.112682
 317.325 0.112682
 317.35 0.112682
 317.375 0.112682
 317.4 0.112682
 317.425 0.112682
 317.45 0.112682
 317.475 0.112682
 317.5 0.112682
 317.525 0.112682
 317.55 0.112682
 317.575 0.112682
 317.6 0.112682
 317.625 0.112682
 317.65 0.112682
 317.675 0.112682
 317.7 0.112682
 317.725 0.112682
 317.75 0.112682
 317.775 0.112682
 317.8 0.112682
 317.825 0.112682
 317.85 0.112682
 317.875 0.112682
 317.9 0.112682
 317.925 0.112682
 317.95 0.112682
 317.975 0.112682
 318 0.112682
 318.025 0.112682
 318.05 0.112682
 318.075 0.112682
 318.1 0.112682
 318.125 0.112682
 318.15 0.112682
 318.175 0.112682
 318.2 0.112682
 318.225 0.112682
 318.25 0.112682
 318.275 0.112682
 318.3 0.112682
 318.325 0.112682
 318.35 0.112682
 318.375 0.112682
 318.4 0.112682
 318.425 0.112682
 318.45 0.112682
 318.475 0.112682
 318.5 0.112682
 318.525 0.112682
 318.55 0.112682
 318.575 0.112682
 318.6 0.112682
 318.625 0.112682
 318.65 0.112682
 318.675 0.112682
 318.7 0.112682
 318.725 0.112682
 318.75 0.112682
 318.775 0.112682
 318.8 0.112682
 318.825 0.112682
 318.85 0.112682
 318.875 0.112682
 318.9 0.112682
 318.925 0.112681
 318.95 0.112681
 318.975 0.112681
 319 0.112681
 319.025 0.112681
 319.05 0.112681
 319.075 0.112681
 319.1 0.112681
 319.125 0.112681
 319.15 0.112681
 319.175 0.112681
 319.2 0.112681
 319.225 0.112681
 319.25 0.112681
 319.275 0.112681
 319.3 0.112681
 319.325 0.112681
 319.35 0.112681
 319.375 0.112681
 319.4 0.112681
 319.425 0.112681
 319.45 0.112681
 319.475 0.112681
 319.5 0.112681
 319.525 0.112681
 319.55 0.112681
 319.575 0.112681
 319.6 0.112681
 319.625 0.112681
 319.65 0.112681
 319.675 0.112681
 319.7 0.112681
 319.725 0.112681
 319.75 0.112681
 319.775 0.112681
 319.8 0.112681
 319.825 0.112681
 319.85 0.112681
 319.875 0.112681
 319.9 0.112681
 319.925 0.112681
 319.95 0.112681
 319.975 0.112681
 320 0.112681
 320.025 0.112681
 320.05 0.112681
 320.075 0.112681
 320.1 0.112681
 320.125 0.112681
 320.15 0.112681
 320.175 0.112681
 320.2 0.112681
 320.225 0.112681
 320.25 0.112681
 320.275 0.112681
 320.3 0.112681
 320.325 0.112681
 320.35 0.112681
 320.375 0.112681
 320.4 0.112681
 320.425 0.112681
 320.45 0.112681
 320.475 0.112681
 320.5 0.112681
 320.525 0.112681
 320.55 0.112681
 320.575 0.112681
 320.6 0.112681
 320.625 0.112681
 320.65 0.112681
 320.675 0.112681
 320.7 0.112681
 320.725 0.112681
 320.75 0.112681
 320.775 0.112681
 320.8 0.112681
 320.825 0.112681
 320.85 0.112681
 320.875 0.112681
 320.9 0.112681
 320.925 0.112681
 320.95 0.112681
 320.975 0.112681
 321 0.112681
 321.025 0.112681
 321.05 0.112681
 321.075 0.112681
 321.1 0.112681
 321.125 0.112681
 321.15 0.112681
 321.175 0.112681
 321.2 0.112681
 321.225 0.112681
 321.25 0.112681
 321.275 0.112681
 321.3 0.112681
 321.325 0.112681
 321.35 0.112681
 321.375 0.112681
 321.4 0.112681
 321.425 0.112681
 321.45 0.11268
 321.475 0.11268
 321.5 0.11268
 321.525 0.11268
 321.55 0.11268
 321.575 0.11268
 321.6 0.11268
 321.625 0.11268
 321.65 0.11268
 321.675 0.11268
 321.7 0.11268
 321.725 0.11268
 321.75 0.11268
 321.775 0.11268
 321.8 0.11268
 321.825 0.11268
 321.85 0.11268
 321.875 0.11268
 321.9 0.11268
 321.925 0.11268
 321.95 0.11268
 321.975 0.11268
 322 0.11268
 322.025 0.11268
 322.05 0.11268
 322.075 0.11268
 322.1 0.11268
 322.125 0.11268
 322.15 0.11268
 322.175 0.11268
 322.2 0.11268
 322.225 0.11268
 322.25 0.11268
 322.275 0.11268
 322.3 0.11268
 322.325 0.11268
 322.35 0.11268
 322.375 0.11268
 322.4 0.11268
 322.425 0.11268
 322.45 0.11268
 322.475 0.11268
 322.5 0.11268
 322.525 0.11268
 322.55 0.11268
 322.575 0.11268
 322.6 0.11268
 322.625 0.11268
 322.65 0.11268
 322.675 0.11268
 322.7 0.11268
 322.725 0.11268
 322.75 0.11268
 322.775 0.11268
 322.8 0.11268
 322.825 0.11268
 322.85 0.11268
 322.875 0.11268
 322.9 0.11268
 322.925 0.11268
 322.95 0.11268
 322.975 0.11268
 323 0.11268
 323.025 0.11268
 323.05 0.11268
 323.075 0.11268
 323.1 0.11268
 323.125 0.11268
 323.15 0.11268
 323.175 0.11268
 323.2 0.11268
 323.225 0.11268
 323.25 0.11268
 323.275 0.11268
 323.3 0.11268
 323.325 0.11268
 323.35 0.11268
 323.375 0.11268
 323.4 0.11268
 323.425 0.11268
 323.45 0.11268
 323.475 0.11268
 323.5 0.11268
 323.525 0.11268
 323.55 0.11268
 323.575 0.11268
 323.6 0.11268
 323.625 0.11268
 323.65 0.11268
 323.675 0.11268
 323.7 0.11268
 323.725 0.11268
 323.75 0.11268
 323.775 0.11268
 323.8 0.11268
 323.825 0.11268
 323.85 0.11268
 323.875 0.11268
 323.9 0.11268
 323.925 0.11268
 323.95 0.11268
 323.975 0.11268
 324 0.112679
 324.025 0.112679
 324.05 0.112679
 324.075 0.112679
 324.1 0.112679
 324.125 0.112679
 324.15 0.112679
 324.175 0.112679
 324.2 0.112679
 324.225 0.112679
 324.25 0.112679
 324.275 0.112679
 324.3 0.112679
 324.325 0.112679
 324.35 0.112679
 324.375 0.112679
 324.4 0.112679
 324.425 0.112679
 324.45 0.112679
 324.475 0.112679
 324.5 0.112679
 324.525 0.112679
 324.55 0.112679
 324.575 0.112679
 324.6 0.112679
 324.625 0.112679
 324.65 0.112679
 324.675 0.112679
 324.7 0.112679
 324.725 0.112679
 324.75 0.112679
 324.775 0.112679
 324.8 0.112679
 324.825 0.112679
 324.85 0.112679
 324.875 0.112679
 324.9 0.112679
 324.925 0.112679
 324.95 0.112679
 324.975 0.112679
 325 0.112679
 325.025 0.112679
 325.05 0.112679
 325.075 0.112679
 325.1 0.112679
 325.125 0.112679
 325.15 0.112679
 325.175 0.112679
 325.2 0.112679
 325.225 0.112679
 325.25 0.112679
 325.275 0.112679
 325.3 0.112679
 325.325 0.112679
 325.35 0.112679
 325.375 0.112679
 325.4 0.112679
 325.425 0.112679
 325.45 0.112679
 325.475 0.112679
 325.5 0.112679
 325.525 0.112679
 325.55 0.112679
 325.575 0.112679
 325.6 0.112679
 325.625 0.112679
 325.65 0.112679
 325.675 0.112679
 325.7 0.112679
 325.725 0.112679
 325.75 0.112679
 325.775 0.112679
 325.8 0.112679
 325.825 0.112679
 325.85 0.112679
 325.875 0.112679
 325.9 0.112679
 325.925 0.112679
 325.95 0.112679
 325.975 0.112679
 326 0.112679
 326.025 0.112679
 326.05 0.112679
 326.075 0.112679
 326.1 0.112679
 326.125 0.112679
 326.15 0.112679
 326.175 0.112679
 326.2 0.112679
 326.225 0.112679
 326.25 0.112679
 326.275 0.112679
 326.3 0.112679
 326.325 0.112679
 326.35 0.112679
 326.375 0.112679
 326.4 0.112679
 326.425 0.112679
 326.45 0.112679
 326.475 0.112679
 326.5 0.112679
 326.525 0.112679
 326.55 0.112678
 326.575 0.112678
 326.6 0.112678
 326.625 0.112678
 326.65 0.112678
 326.675 0.112678
 326.7 0.112678
 326.725 0.112678
 326.75 0.112678
 326.775 0.112678
 326.8 0.112678
 326.825 0.112678
 326.85 0.112678
 326.875 0.112678
 326.9 0.112678
 326.925 0.112678
 326.95 0.112678
 326.975 0.112678
 327 0.112678
 327.025 0.112678
 327.05 0.112678
 327.075 0.112678
 327.1 0.112678
 327.125 0.112678
 327.15 0.112678
 327.175 0.112678
 327.2 0.112678
 327.225 0.112678
 327.25 0.112678
 327.275 0.112678
 327.3 0.112678
 327.325 0.112678
 327.35 0.112678
 327.375 0.112678
 327.4 0.112678
 327.425 0.112678
 327.45 0.112678
 327.475 0.112678
 327.5 0.112678
 327.525 0.112678
 327.55 0.112678
 327.575 0.112678
 327.6 0.112678
 327.625 0.112678
 327.65 0.112678
 327.675 0.112678
 327.7 0.112678
 327.725 0.112678
 327.75 0.112678
 327.775 0.112678
 327.8 0.112678
 327.825 0.112678
 327.85 0.112678
 327.875 0.112678
 327.9 0.112678
 327.925 0.112678
 327.95 0.112678
 327.975 0.112678
 328 0.112678
 328.025 0.112678
 328.05 0.112678
 328.075 0.112678
 328.1 0.112678
 328.125 0.112678
 328.15 0.112678
 328.175 0.112678
 328.2 0.112678
 328.225 0.112678
 328.25 0.112678
 328.275 0.112678
 328.3 0.112678
 328.325 0.112678
 328.35 0.112678
 328.375 0.112678
 328.4 0.112678
 328.425 0.112678
 328.45 0.112678
 328.475 0.112678
 328.5 0.112678
 328.525 0.112678
 328.55 0.112678
 328.575 0.112678
 328.6 0.112678
 328.625 0.112678
 328.65 0.112678
 328.675 0.112678
 328.7 0.112678
 328.725 0.112678
 328.75 0.112678
 328.775 0.112678
 328.8 0.112678
 328.825 0.112678
 328.85 0.112678
 328.875 0.112678
 328.9 0.112678
 328.925 0.112678
 328.95 0.112678
 328.975 0.112678
 329 0.112678
 329.025 0.112678
 329.05 0.112678
 329.075 0.112678
 329.1 0.112677
 329.125 0.112677
 329.15 0.112677
 329.175 0.112677
 329.2 0.112677
 329.225 0.112677
 329.25 0.112677
 329.275 0.112677
 329.3 0.112677
 329.325 0.112677
 329.35 0.112677
 329.375 0.112677
 329.4 0.112677
 329.425 0.112677
 329.45 0.112677
 329.475 0.112677
 329.5 0.112677
 329.525 0.112677
 329.55 0.112677
 329.575 0.112677
 329.6 0.112677
 329.625 0.112677
 329.65 0.112677
 329.675 0.112677
 329.7 0.112677
 329.725 0.112677
 329.75 0.112677
 329.775 0.112677
 329.8 0.112677
 329.825 0.112677
 329.85 0.112677
 329.875 0.112677
 329.9 0.112677
 329.925 0.112677
 329.95 0.112677
 329.975 0.112677
 330 0.112677
 330.025 0.112677
 330.05 0.112677
 330.075 0.112677
 330.1 0.112677
 330.125 0.112677
 330.15 0.112677
 330.175 0.112677
 330.2 0.112677
 330.225 0.112677
 330.25 0.112677
 330.275 0.112677
 330.3 0.112677
 330.325 0.112677
 330.35 0.112677
 330.375 0.112677
 330.4 0.112677
 330.425 0.112677
 330.45 0.112677
 330.475 0.112677
 330.5 0.112677
 330.525 0.112677
 330.55 0.112677
 330.575 0.112677
 330.6 0.112677
 330.625 0.112677
 330.65 0.112677
 330.675 0.112677
 330.7 0.112677
 330.725 0.112677
 330.75 0.112677
 330.775 0.112677
 330.8 0.112677
 330.825 0.112677
 330.85 0.112677
 330.875 0.112677
 330.9 0.112677
 330.925 0.112677
 330.95 0.112677
 330.975 0.112677
 331 0.112677
 331.025 0.112677
 331.05 0.112677
 331.075 0.112677
 331.1 0.112677
 331.125 0.112677
 331.15 0.112677
 331.175 0.112677
 331.2 0.112677
 331.225 0.112677
 331.25 0.112677
 331.275 0.112677
 331.3 0.112677
 331.325 0.112677
 331.35 0.112677
 331.375 0.112677
 331.4 0.112677
 331.425 0.112677
 331.45 0.112677
 331.475 0.112677
 331.5 0.112677
 331.525 0.112677
 331.55 0.112677
 331.575 0.112677
 331.6 0.112677
 331.625 0.112677
 331.65 0.112676
 331.675 0.112676
 331.7 0.112676
 331.725 0.112676
 331.75 0.112676
 331.775 0.112676
 331.8 0.112676
 331.825 0.112676
 331.85 0.112676
 331.875 0.112676
 331.9 0.112676
 331.925 0.112676
 331.95 0.112676
 331.975 0.112676
 332 0.112676
 332.025 0.112676
 332.05 0.112676
 332.075 0.112676
 332.1 0.112676
 332.125 0.112676
 332.15 0.112676
 332.175 0.112676
 332.2 0.112676
 332.225 0.112676
 332.25 0.112676
 332.275 0.112676
 332.3 0.112676
 332.325 0.112676
 332.35 0.112676
 332.375 0.112676
 332.4 0.112676
 332.425 0.112676
 332.45 0.112676
 332.475 0.112676
 332.5 0.112676
 332.525 0.112676
 332.55 0.112676
 332.575 0.112676
 332.6 0.112676
 332.625 0.112676
 332.65 0.112676
 332.675 0.112676
 332.7 0.112676
 332.725 0.112676
 332.75 0.112676
 332.775 0.112676
 332.8 0.112676
 332.825 0.112676
 332.85 0.112676
 332.875 0.112676
 332.9 0.112676
 332.925 0.112676
 332.95 0.112676
 332.975 0.112676
 333 0.112676
 333.025 0.112676
 333.05 0.112676
 333.075 0.112676
 333.1 0.112676
 333.125 0.112676
 333.15 0.112676
 333.175 0.112676
 333.2 0.112676
 333.225 0.112676
 333.25 0.112676
 333.275 0.112676
 333.3 0.112676
 333.325 0.112676
 333.35 0.112676
 333.375 0.112676
 333.4 0.112676
 333.425 0.112676
 333.45 0.112676
 333.475 0.112676
 333.5 0.112676
 333.525 0.112676
 333.55 0.112676
 333.575 0.112676
 333.6 0.112676
 333.625 0.112676
 333.65 0.112676
 333.675 0.112676
 333.7 0.112676
 333.725 0.112676
 333.75 0.112676
 333.775 0.112676
 333.8 0.112676
 333.825 0.112676
 333.85 0.112676
 333.875 0.112676
 333.9 0.112676
 333.925 0.112676
 333.95 0.112676
 333.975 0.112676
 334 0.112676
 334.025 0.112676
 334.05 0.112676
 334.075 0.112676
 334.1 0.112676
 334.125 0.112676
 334.15 0.112676
 334.175 0.112676
 334.2 0.112676
 334.225 0.112675
 334.25 0.112675
 334.275 0.112675
 334.3 0.112675
 334.325 0.112675
 334.35 0.112675
 334.375 0.112675
 334.4 0.112675
 334.425 0.112675
 334.45 0.112675
 334.475 0.112675
 334.5 0.112675
 334.525 0.112675
 334.55 0.112675
 334.575 0.112675
 334.6 0.112675
 334.625 0.112675
 334.65 0.112675
 334.675 0.112675
 334.7 0.112675
 334.725 0.112675
 334.75 0.112675
 334.775 0.112675
 334.8 0.112675
 334.825 0.112675
 334.85 0.112675
 334.875 0.112675
 334.9 0.112675
 334.925 0.112675
 334.95 0.112675
 334.975 0.112675
 335 0.112675
 335.025 0.112675
 335.05 0.112675
 335.075 0.112675
 335.1 0.112675
 335.125 0.112675
 335.15 0.112675
 335.175 0.112675
 335.2 0.112675
 335.225 0.112675
 335.25 0.112675
 335.275 0.112675
 335.3 0.112675
 335.325 0.112675
 335.35 0.112675
 335.375 0.112675
 335.4 0.112675
 335.425 0.112675
 335.45 0.112675
 335.475 0.112675
 335.5 0.112675
 335.525 0.112675
 335.55 0.112675
 335.575 0.112675
 335.6 0.112675
 335.625 0.112675
 335.65 0.112675
 335.675 0.112675
 335.7 0.112675
 335.725 0.112675
 335.75 0.112675
 335.775 0.112675
 335.8 0.112675
 335.825 0.112675
 335.85 0.112675
 335.875 0.112675
 335.9 0.112675
 335.925 0.112675
 335.95 0.112675
 335.975 0.112675
 336 0.112675
 336.025 0.112675
 336.05 0.112675
 336.075 0.112675
 336.1 0.112675
 336.125 0.112675
 336.15 0.112675
 336.175 0.112675
 336.2 0.112675
 336.225 0.112675
 336.25 0.112675
 336.275 0.112675
 336.3 0.112675
 336.325 0.112675
 336.35 0.112675
 336.375 0.112675
 336.4 0.112675
 336.425 0.112675
 336.45 0.112675
 336.475 0.112675
 336.5 0.112675
 336.525 0.112675
 336.55 0.112675
 336.575 0.112675
 336.6 0.112675
 336.625 0.112675
 336.65 0.112675
 336.675 0.112675
 336.7 0.112675
 336.725 0.112675
 336.75 0.112675
 336.775 0.112675
 336.8 0.112674
 336.825 0.112674
 336.85 0.112674
 336.875 0.112674
 336.9 0.112674
 336.925 0.112674
 336.95 0.112674
 336.975 0.112674
 337 0.112674
 337.025 0.112674
 337.05 0.112674
 337.075 0.112674
 337.1 0.112674
 337.125 0.112674
 337.15 0.112674
 337.175 0.112674
 337.2 0.112674
 337.225 0.112674
 337.25 0.112674
 337.275 0.112674
 337.3 0.112674
 337.325 0.112674
 337.35 0.112674
 337.375 0.112674
 337.4 0.112674
 337.425 0.112674
 337.45 0.112674
 337.475 0.112674
 337.5 0.112674
 337.525 0.112674
 337.55 0.112674
 337.575 0.112674
 337.6 0.112674
 337.625 0.112674
 337.65 0.112674
 337.675 0.112674
 337.7 0.112674
 337.725 0.112674
 337.75 0.112674
 337.775 0.112674
 337.8 0.112674
 337.825 0.112674
 337.85 0.112674
 337.875 0.112674
 337.9 0.112674
 337.925 0.112674
 337.95 0.112674
 337.975 0.112674
 338 0.112674
 338.025 0.112674
 338.05 0.112674
 338.075 0.112674
 338.1 0.112674
 338.125 0.112674
 338.15 0.112674
 338.175 0.112674
 338.2 0.112674
 338.225 0.112674
 338.25 0.112674
 338.275 0.112674
 338.3 0.112674
 338.325 0.112674
 338.35 0.112674
 338.375 0.112674
 338.4 0.112674
 338.425 0.112674
 338.45 0.112674
 338.475 0.112674
 338.5 0.112674
 338.525 0.112674
 338.55 0.112674
 338.575 0.112674
 338.6 0.112674
 338.625 0.112674
 338.65 0.112674
 338.675 0.112674
 338.7 0.112674
 338.725 0.112674
 338.75 0.112674
 338.775 0.112674
 338.8 0.112674
 338.825 0.112674
 338.85 0.112674
 338.875 0.112674
 338.9 0.112674
 338.925 0.112674
 338.95 0.112674
 338.975 0.112674
 339 0.112674
 339.025 0.112674
 339.05 0.112674
 339.075 0.112674
 339.1 0.112674
 339.125 0.112674
 339.15 0.112674
 339.175 0.112674
 339.2 0.112674
 339.225 0.112674
 339.25 0.112674
 339.275 0.112674
 339.3 0.112674
 339.325 0.112674
 339.35 0.112674
 339.375 0.112674
 339.4 0.112673
 339.425 0.112673
 339.45 0.112673
 339.475 0.112673
 339.5 0.112673
 339.525 0.112673
 339.55 0.112673
 339.575 0.112673
 339.6 0.112673
 339.625 0.112673
 339.65 0.112673
 339.675 0.112673
 339.7 0.112673
 339.725 0.112673
 339.75 0.112673
 339.775 0.112673
 339.8 0.112673
 339.825 0.112673
 339.85 0.112673
 339.875 0.112673
 339.9 0.112673
 339.925 0.112673
 339.95 0.112673
 339.975 0.112673
 340 0.112673
 340.025 0.112673
 340.05 0.112673
 340.075 0.112673
 340.1 0.112673
 340.125 0.112673
 340.15 0.112673
 340.175 0.112673
 340.2 0.112673
 340.225 0.112673
 340.25 0.112673
 340.275 0.112673
 340.3 0.112673
 340.325 0.112673
 340.35 0.112673
 340.375 0.112673
 340.4 0.112673
 340.425 0.112673
 340.45 0.112673
 340.475 0.112673
 340.5 0.112673
 340.525 0.112673
 340.55 0.112673
 340.575 0.112673
 340.6 0.112673
 340.625 0.112673
 340.65 0.112673
 340.675 0.112673
 340.7 0.112673
 340.725 0.112673
 340.75 0.112673
 340.775 0.112673
 340.8 0.112673
 340.825 0.112673
 340.85 0.112673
 340.875 0.112673
 340.9 0.112673
 340.925 0.112673
 340.95 0.112673
 340.975 0.112673
 341 0.112673
 341.025 0.112673
 341.05 0.112673
 341.075 0.112673
 341.1 0.112673
 341.125 0.112673
 341.15 0.112673
 341.175 0.112673
 341.2 0.112673
 341.225 0.112673
 341.25 0.112673
 341.275 0.112673
 341.3 0.112673
 341.325 0.112673
 341.35 0.112673
 341.375 0.112673
 341.4 0.112673
 341.425 0.112673
 341.45 0.112673
 341.475 0.112673
 341.5 0.112673
 341.525 0.112673
 341.55 0.112673
 341.575 0.112673
 341.6 0.112673
 341.625 0.112673
 341.65 0.112673
 341.675 0.112673
 341.7 0.112673
 341.725 0.112673
 341.75 0.112673
 341.775 0.112673
 341.8 0.112673
 341.825 0.112673
 341.85 0.112673
 341.875 0.112673
 341.9 0.112673
 341.925 0.112673
 341.95 0.112673
 341.975 0.112673
 342 0.112672
 342.025 0.112672
 342.05 0.112672
 342.075 0.112672
 342.1 0.112672
 342.125 0.112672
 342.15 0.112672
 342.175 0.112672
 342.2 0.112672
 342.225 0.112672
 342.25 0.112672
 342.275 0.112672
 342.3 0.112672
 342.325 0.112672
 342.35 0.112672
 342.375 0.112672
 342.4 0.112672
 342.425 0.112672
 342.45 0.112672
 342.475 0.112672
 342.5 0.112672
 342.525 0.112672
 342.55 0.112672
 342.575 0.112672
 342.6 0.112672
 342.625 0.112672
 342.65 0.112672
 342.675 0.112672
 342.7 0.112672
 342.725 0.112672
 342.75 0.112672
 342.775 0.112672
 342.8 0.112672
 342.825 0.112672
 342.85 0.112672
 342.875 0.112672
 342.9 0.112672
 342.925 0.112672
 342.95 0.112672
 342.975 0.112672
 343 0.112672
 343.025 0.112672
 343.05 0.112672
 343.075 0.112672
 343.1 0.112672
 343.125 0.112672
 343.15 0.112672
 343.175 0.112672
 343.2 0.112672
 343.225 0.112672
 343.25 0.112672
 343.275 0.112672
 343.3 0.112672
 343.325 0.112672
 343.35 0.112672
 343.375 0.112672
 343.4 0.112672
 343.425 0.112672
 343.45 0.112672
 343.475 0.112672
 343.5 0.112672
 343.525 0.112672
 343.55 0.112672
 343.575 0.112672
 343.6 0.112672
 343.625 0.112672
 343.65 0.112672
 343.675 0.112672
 343.7 0.112672
 343.725 0.112672
 343.75 0.112672
 343.775 0.112672
 343.8 0.112672
 343.825 0.112672
 343.85 0.112672
 343.875 0.112672
 343.9 0.112672
 343.925 0.112672
 343.95 0.112672
 343.975 0.112672
 344 0.112672
 344.025 0.112672
 344.05 0.112672
 344.075 0.112672
 344.1 0.112672
 344.125 0.112672
 344.15 0.112672
 344.175 0.112672
 344.2 0.112672
 344.225 0.112672
 344.25 0.112672
 344.275 0.112672
 344.3 0.112672
 344.325 0.112672
 344.35 0.112672
 344.375 0.112672
 344.4 0.112672
 344.425 0.112672
 344.45 0.112672
 344.475 0.112672
 344.5 0.112672
 344.525 0.112672
 344.55 0.112672
 344.575 0.112672
 344.6 0.112671
 344.625 0.112671
 344.65 0.112671
 344.675 0.112671
 344.7 0.112671
 344.725 0.112671
 344.75 0.112671
 344.775 0.112671
 344.8 0.112671
 344.825 0.112671
 344.85 0.112671
 344.875 0.112671
 344.9 0.112671
 344.925 0.112671
 344.95 0.112671
 344.975 0.112671
 345 0.112671
 345.025 0.112671
 345.05 0.112671
 345.075 0.112671
 345.1 0.112671
 345.125 0.112671
 345.15 0.112671
 345.175 0.112671
 345.2 0.112671
 345.225 0.112671
 345.25 0.112671
 345.275 0.112671
 345.3 0.112671
 345.325 0.112671
 345.35 0.112671
 345.375 0.112671
 345.4 0.112671
 345.425 0.112671
 345.45 0.112671
 345.475 0.112671
 345.5 0.112671
 345.525 0.112671
 345.55 0.112671
 345.575 0.112671
 345.6 0.112671
 345.625 0.112671
 345.65 0.112671
 345.675 0.112671
 345.7 0.112671
 345.725 0.112671
 345.75 0.112671
 345.775 0.112671
 345.8 0.112671
 345.825 0.112671
 345.85 0.112671
 345.875 0.112671
 345.9 0.112671
 345.925 0.112671
 345.95 0.112671
 345.975 0.112671
 346 0.112671
 346.025 0.112671
 346.05 0.112671
 346.075 0.112671
 346.1 0.112671
 346.125 0.112671
 346.15 0.112671
 346.175 0.112671
 346.2 0.112671
 346.225 0.112671
 346.25 0.112671
 346.275 0.112671
 346.3 0.112671
 346.325 0.112671
 346.35 0.112671
 346.375 0.112671
 346.4 0.112671
 346.425 0.112671
 346.45 0.112671
 346.475 0.112671
 346.5 0.112671
 346.525 0.112671
 346.55 0.112671
 346.575 0.112671
 346.6 0.112671
 346.625 0.112671
 346.65 0.112671
 346.675 0.112671
 346.7 0.112671
 346.725 0.112671
 346.75 0.112671
 346.775 0.112671
 346.8 0.112671
 346.825 0.112671
 346.85 0.112671
 346.875 0.112671
 346.9 0.112671
 346.925 0.112671
 346.95 0.112671
 346.975 0.112671
 347 0.112671
 347.025 0.112671
 347.05 0.112671
 347.075 0.112671
 347.1 0.112671
 347.125 0.112671
 347.15 0.112671
 347.175 0.112671
 347.2 0.112671
 347.225 0.11267
 347.25 0.11267
 347.275 0.11267
 347.3 0.11267
 347.325 0.11267
 347.35 0.11267
 347.375 0.11267
 347.4 0.11267
 347.425 0.11267
 347.45 0.11267
 347.475 0.11267
 347.5 0.11267
 347.525 0.11267
 347.55 0.11267
 347.575 0.11267
 347.6 0.11267
 347.625 0.11267
 347.65 0.11267
 347.675 0.11267
 347.7 0.11267
 347.725 0.11267
 347.75 0.11267
 347.775 0.11267
 347.8 0.11267
 347.825 0.11267
 347.85 0.11267
 347.875 0.11267
 347.9 0.11267
 347.925 0.11267
 347.95 0.11267
 347.975 0.11267
 348 0.11267
 348.025 0.11267
 348.05 0.11267
 348.075 0.11267
 348.1 0.11267
 348.125 0.11267
 348.15 0.11267
 348.175 0.11267
 348.2 0.11267
 348.225 0.11267
 348.25 0.11267
 348.275 0.11267
 348.3 0.11267
 348.325 0.11267
 348.35 0.11267
 348.375 0.11267
 348.4 0.11267
 348.425 0.11267
 348.45 0.11267
 348.475 0.11267
 348.5 0.11267
 348.525 0.11267
 348.55 0.11267
 348.575 0.11267
 348.6 0.11267
 348.625 0.11267
 348.65 0.11267
 348.675 0.11267
 348.7 0.11267
 348.725 0.11267
 348.75 0.11267
 348.775 0.11267
 348.8 0.11267
 348.825 0.11267
 348.85 0.11267
 348.875 0.11267
 348.9 0.11267
 348.925 0.11267
 348.95 0.11267
 348.975 0.11267
 349 0.11267
 349.025 0.11267
 349.05 0.11267
 349.075 0.11267
 349.1 0.11267
 349.125 0.11267
 349.15 0.11267
 349.175 0.11267
 349.2 0.11267
 349.225 0.11267
 349.25 0.11267
 349.275 0.11267
 349.3 0.11267
 349.325 0.11267
 349.35 0.11267
 349.375 0.11267
 349.4 0.11267
 349.425 0.11267
 349.45 0.11267
 349.475 0.11267
 349.5 0.11267
 349.525 0.11267
 349.55 0.11267
 349.575 0.11267
 349.6 0.11267
 349.625 0.11267
 349.65 0.11267
 349.675 0.11267
 349.7 0.11267
 349.725 0.11267
 349.75 0.11267
 349.775 0.11267
 349.8 0.11267
 349.825 0.112669
 349.85 0.112669
 349.875 0.112669
 349.9 0.112669
 349.925 0.112669
 349.95 0.112669
 349.975 0.112669
 350 0.112669
 350.025 0.112669
 350.05 0.112669
 350.075 0.112669
 350.1 0.112669
 350.125 0.112669
 350.15 0.112669
 350.175 0.112669
 350.2 0.112669
 350.225 0.112669
 350.25 0.112669
 350.275 0.112669
 350.3 0.112669
 350.325 0.112669
 350.35 0.112669
 350.375 0.112669
 350.4 0.112669
 350.425 0.112669
 350.45 0.112669
 350.475 0.112669
 350.5 0.112669
 350.525 0.112669
 350.55 0.112669
 350.575 0.112669
 350.6 0.112669
 350.625 0.112669
 350.65 0.112669
 350.675 0.112669
 350.7 0.112669
 350.725 0.112669
 350.75 0.112669
 350.775 0.112669
 350.8 0.112669
 350.825 0.112669
 350.85 0.112669
 350.875 0.112669
 350.9 0.112669
 350.925 0.112669
 350.95 0.112669
 350.975 0.112669
 351 0.112669
 351.025 0.112669
 351.05 0.112669
 351.075 0.112669
 351.1 0.112669
 351.125 0.112669
 351.15 0.112669
 351.175 0.112669
 351.2 0.112669
 351.225 0.112669
 351.25 0.112669
 351.275 0.112669
 351.3 0.112669
 351.325 0.112669
 351.35 0.112669
 351.375 0.112669
 351.4 0.112669
 351.425 0.112669
 351.45 0.112669
 351.475 0.112669
 351.5 0.112669
 351.525 0.112669
 351.55 0.112669
 351.575 0.112669
 351.6 0.112669
 351.625 0.112669
 351.65 0.112669
 351.675 0.112669
 351.7 0.112669
 351.725 0.112669
 351.75 0.112669
 351.775 0.112669
 351.8 0.112669
 351.825 0.112669
 351.85 0.112669
 351.875 0.112669
 351.9 0.112669
 351.925 0.112669
 351.95 0.112669
 351.975 0.112669
 352 0.112669
 352.025 0.112669
 352.05 0.112669
 352.075 0.112669
 352.1 0.112669
 352.125 0.112669
 352.15 0.112669
 352.175 0.112669
 352.2 0.112669
 352.225 0.112669
 352.25 0.112669
 352.275 0.112669
 352.3 0.112669
 352.325 0.112669
 352.35 0.112669
 352.375 0.112669
 352.4 0.112669
 352.425 0.112669
 352.45 0.112669
 352.475 0.112668
 352.5 0.112668
 352.525 0.112668
 352.55 0.112668
 352.575 0.112668
 352.6 0.112668
 352.625 0.112668
 352.65 0.112668
 352.675 0.112668
 352.7 0.112668
 352.725 0.112668
 352.75 0.112668
 352.775 0.112668
 352.8 0.112668
 352.825 0.112668
 352.85 0.112668
 352.875 0.112668
 352.9 0.112668
 352.925 0.112668
 352.95 0.112668
 352.975 0.112668
 353 0.112668
 353.025 0.112668
 353.05 0.112668
 353.075 0.112668
 353.1 0.112668
 353.125 0.112668
 353.15 0.112668
 353.175 0.112668
 353.2 0.112668
 353.225 0.112668
 353.25 0.112668
 353.275 0.112668
 353.3 0.112668
 353.325 0.112668
 353.35 0.112668
 353.375 0.112668
 353.4 0.112668
 353.425 0.112668
 353.45 0.112668
 353.475 0.112668
 353.5 0.112668
 353.525 0.112668
 353.55 0.112668
 353.575 0.112668
 353.6 0.112668
 353.625 0.112668
 353.65 0.112668
 353.675 0.112668
 353.7 0.112668
 353.725 0.112668
 353.75 0.112668
 353.775 0.112668
 353.8 0.112668
 353.825 0.112668
 353.85 0.112668
 353.875 0.112668
 353.9 0.112668
 353.925 0.112668
 353.95 0.112668
 353.975 0.112668
 354 0.112668
 354.025 0.112668
 354.05 0.112668
 354.075 0.112668
 354.1 0.112668
 354.125 0.112668
 354.15 0.112668
 354.175 0.112668
 354.2 0.112668
 354.225 0.112668
 354.25 0.112668
 354.275 0.112668
 354.3 0.112668
 354.325 0.112668
 354.35 0.112668
 354.375 0.112668
 354.4 0.112668
 354.425 0.112668
 354.45 0.112668
 354.475 0.112668
 354.5 0.112668
 354.525 0.112668
 354.55 0.112668
 354.575 0.112668
 354.6 0.112668
 354.625 0.112668
 354.65 0.112668
 354.675 0.112668
 354.7 0.112668
 354.725 0.112668
 354.75 0.112668
 354.775 0.112668
 354.8 0.112668
 354.825 0.112668
 354.85 0.112668
 354.875 0.112668
 354.9 0.112668
 354.925 0.112668
 354.95 0.112668
 354.975 0.112668
 355 0.112668
 355.025 0.112668
 355.05 0.112668
 355.075 0.112668
 355.1 0.112667
 355.125 0.112667
 355.15 0.112667
 355.175 0.112667
 355.2 0.112667
 355.225 0.112667
 355.25 0.112667
 355.275 0.112667
 355.3 0.112667
 355.325 0.112667
 355.35 0.112667
 355.375 0.112667
 355.4 0.112667
 355.425 0.112667
 355.45 0.112667
 355.475 0.112667
 355.5 0.112667
 355.525 0.112667
 355.55 0.112667
 355.575 0.112667
 355.6 0.112667
 355.625 0.112667
 355.65 0.112667
 355.675 0.112667
 355.7 0.112667
 355.725 0.112667
 355.75 0.112667
 355.775 0.112667
 355.8 0.112667
 355.825 0.112667
 355.85 0.112667
 355.875 0.112667
 355.9 0.112667
 355.925 0.112667
 355.95 0.112667
 355.975 0.112667
 356 0.112667
 356.025 0.112667
 356.05 0.112667
 356.075 0.112667
 356.1 0.112667
 356.125 0.112667
 356.15 0.112667
 356.175 0.112667
 356.2 0.112667
 356.225 0.112667
 356.25 0.112667
 356.275 0.112667
 356.3 0.112667
 356.325 0.112667
 356.35 0.112667
 356.375 0.112667
 356.4 0.112667
 356.425 0.112667
 356.45 0.112667
 356.475 0.112667
 356.5 0.112667
 356.525 0.112667
 356.55 0.112667
 356.575 0.112667
 356.6 0.112667
 356.625 0.112667
 356.65 0.112667
 356.675 0.112667
 356.7 0.112667
 356.725 0.112667
 356.75 0.112667
 356.775 0.112667
 356.8 0.112667
 356.825 0.112667
 356.85 0.112667
 356.875 0.112667
 356.9 0.112667
 356.925 0.112667
 356.95 0.112667
 356.975 0.112667
 357 0.112667
 357.025 0.112667
 357.05 0.112667
 357.075 0.112667
 357.1 0.112667
 357.125 0.112667
 357.15 0.112667
 357.175 0.112667
 357.2 0.112667
 357.225 0.112667
 357.25 0.112667
 357.275 0.112667
 357.3 0.112667
 357.325 0.112667
 357.35 0.112667
 357.375 0.112667
 357.4 0.112667
 357.425 0.112667
 357.45 0.112667
 357.475 0.112667
 357.5 0.112667
 357.525 0.112667
 357.55 0.112667
 357.575 0.112667
 357.6 0.112667
 357.625 0.112667
 357.65 0.112667
 357.675 0.112667
 357.7 0.112667
 357.725 0.112667
 357.75 0.112666
 357.775 0.112666
 357.8 0.112666
 357.825 0.112666
 357.85 0.112666
 357.875 0.112666
 357.9 0.112666
 357.925 0.112666
 357.95 0.112666
 357.975 0.112666
 358 0.112666
 358.025 0.112666
 358.05 0.112666
 358.075 0.112666
 358.1 0.112666
 358.125 0.112666
 358.15 0.112666
 358.175 0.112666
 358.2 0.112666
 358.225 0.112666
 358.25 0.112666
 358.275 0.112666
 358.3 0.112666
 358.325 0.112666
 358.35 0.112666
 358.375 0.112666
 358.4 0.112666
 358.425 0.112666
 358.45 0.112666
 358.475 0.112666
 358.5 0.112666
 358.525 0.112666
 358.55 0.112666
 358.575 0.112666
 358.6 0.112666
 358.625 0.112666
 358.65 0.112666
 358.675 0.112666
 358.7 0.112666
 358.725 0.112666
 358.75 0.112666
 358.775 0.112666
 358.8 0.112666
 358.825 0.112666
 358.85 0.112666
 358.875 0.112666
 358.9 0.112666
 358.925 0.112666
 358.95 0.112666
 358.975 0.112666
 359 0.112666
 359.025 0.112666
 359.05 0.112666
 359.075 0.112666
 359.1 0.112666
 359.125 0.112666
 359.15 0.112666
 359.175 0.112666
 359.2 0.112666
 359.225 0.112666
 359.25 0.112666
 359.275 0.112666
 359.3 0.112666
 359.325 0.112666
 359.35 0.112666
 359.375 0.112666
 359.4 0.112666
 359.425 0.112666
 359.45 0.112666
 359.475 0.112666
 359.5 0.112666
 359.525 0.112666
 359.55 0.112666
 359.575 0.112666
 359.6 0.112666
 359.625 0.112666
 359.65 0.112666
 359.675 0.112666
 359.7 0.112666
 359.725 0.112666
 359.75 0.112666
 359.775 0.112666
 359.8 0.112666
 359.825 0.112666
 359.85 0.112666
 359.875 0.112666
 359.9 0.112666
 359.925 0.112666
 359.95 0.112666
 359.975 0.112666
 360 0.112666
 360.025 0.112666
 360.05 0.112666
 360.075 0.112666
 360.1 0.112666
 360.125 0.112666
 360.15 0.112666
 360.175 0.112666
 360.2 0.112666
 360.225 0.112666
 360.25 0.112666
 360.275 0.112666
 360.3 0.112666
 360.325 0.112666
 360.35 0.112666
 360.375 0.112666
 360.4 0.112665
 360.425 0.112665
 360.45 0.112665
 360.475 0.112665
 360.5 0.112665
 360.525 0.112665
 360.55 0.112665
 360.575 0.112665
 360.6 0.112665
 360.625 0.112665
 360.65 0.112665
 360.675 0.112665
 360.7 0.112665
 360.725 0.112665
 360.75 0.112665
 360.775 0.112665
 360.8 0.112665
 360.825 0.112665
 360.85 0.112665
 360.875 0.112665
 360.9 0.112665
 360.925 0.112665
 360.95 0.112665
 360.975 0.112665
 361 0.112665
 361.025 0.112665
 361.05 0.112665
 361.075 0.112665
 361.1 0.112665
 361.125 0.112665
 361.15 0.112665
 361.175 0.112665
 361.2 0.112665
 361.225 0.112665
 361.25 0.112665
 361.275 0.112665
 361.3 0.112665
 361.325 0.112665
 361.35 0.112665
 361.375 0.112665
 361.4 0.112665
 361.425 0.112665
 361.45 0.112665
 361.475 0.112665
 361.5 0.112665
 361.525 0.112665
 361.55 0.112665
 361.575 0.112665
 361.6 0.112665
 361.625 0.112665
 361.65 0.112665
 361.675 0.112665
 361.7 0.112665
 361.725 0.112665
 361.75 0.112665
 361.775 0.112665
 361.8 0.112665
 361.825 0.112665
 361.85 0.112665
 361.875 0.112665
 361.9 0.112665
 361.925 0.112665
 361.95 0.112665
 361.975 0.112665
 362 0.112665
 362.025 0.112665
 362.05 0.112665
 362.075 0.112665
 362.1 0.112665
 362.125 0.112665
 362.15 0.112665
 362.175 0.112665
 362.2 0.112665
 362.225 0.112665
 362.25 0.112665
 362.275 0.112665
 362.3 0.112665
 362.325 0.112665
 362.35 0.112665
 362.375 0.112665
 362.4 0.112665
 362.425 0.112665
 362.45 0.112665
 362.475 0.112665
 362.5 0.112665
 362.525 0.112665
 362.55 0.112665
 362.575 0.112665
 362.6 0.112665
 362.625 0.112665
 362.65 0.112665
 362.675 0.112665
 362.7 0.112665
 362.725 0.112665
 362.75 0.112665
 362.775 0.112665
 362.8 0.112665
 362.825 0.112665
 362.85 0.112665
 362.875 0.112665
 362.9 0.112665
 362.925 0.112665
 362.95 0.112665
 362.975 0.112665
 363 0.112665
 363.025 0.112665
 363.05 0.112665
 363.075 0.112664
 363.1 0.112664
 363.125 0.112664
 363.15 0.112664
 363.175 0.112664
 363.2 0.112664
 363.225 0.112664
 363.25 0.112664
 363.275 0.112664
 363.3 0.112664
 363.325 0.112664
 363.35 0.112664
 363.375 0.112664
 363.4 0.112664
 363.425 0.112664
 363.45 0.112664
 363.475 0.112664
 363.5 0.112664
 363.525 0.112664
 363.55 0.112664
 363.575 0.112664
 363.6 0.112664
 363.625 0.112664
 363.65 0.112664
 363.675 0.112664
 363.7 0.112664
 363.725 0.112664
 363.75 0.112664
 363.775 0.112664
 363.8 0.112664
 363.825 0.112664
 363.85 0.112664
 363.875 0.112664
 363.9 0.112664
 363.925 0.112664
 363.95 0.112664
 363.975 0.112664
 364 0.112664
 364.025 0.112664
 364.05 0.112664
 364.075 0.112664
 364.1 0.112664
 364.125 0.112664
 364.15 0.112664
 364.175 0.112664
 364.2 0.112664
 364.225 0.112664
 364.25 0.112664
 364.275 0.112664
 364.3 0.112664
 364.325 0.112664
 364.35 0.112664
 364.375 0.112664
 364.4 0.112664
 364.425 0.112664
 364.45 0.112664
 364.475 0.112664
 364.5 0.112664
 364.525 0.112664
 364.55 0.112664
 364.575 0.112664
 364.6 0.112664
 364.625 0.112664
 364.65 0.112664
 364.675 0.112664
 364.7 0.112664
 364.725 0.112664
 364.75 0.112664
 364.775 0.112664
 364.8 0.112664
 364.825 0.112664
 364.85 0.112664
 364.875 0.112664
 364.9 0.112664
 364.925 0.112664
 364.95 0.112664
 364.975 0.112664
 365 0.112664
 365.025 0.112664
 365.05 0.112664
 365.075 0.112664
 365.1 0.112664
 365.125 0.112664
 365.15 0.112664
 365.175 0.112664
 365.2 0.112664
 365.225 0.112664
 365.25 0.112664
 365.275 0.112664
 365.3 0.112664
 365.325 0.112664
 365.35 0.112664
 365.375 0.112664
 365.4 0.112664
 365.425 0.112664
 365.45 0.112664
 365.475 0.112664
 365.5 0.112664
 365.525 0.112664
 365.55 0.112664
 365.575 0.112664
 365.6 0.112664
 365.625 0.112664
 365.65 0.112664
 365.675 0.112664
 365.7 0.112664
 365.725 0.112664
 365.75 0.112663
 365.775 0.112663
 365.8 0.112663
 365.825 0.112663
 365.85 0.112663
 365.875 0.112663
 365.9 0.112663
 365.925 0.112663
 365.95 0.112663
 365.975 0.112663
 366 0.112663
 366.025 0.112663
 366.05 0.112663
 366.075 0.112663
 366.1 0.112663
 366.125 0.112663
 366.15 0.112663
 366.175 0.112663
 366.2 0.112663
 366.225 0.112663
 366.25 0.112663
 366.275 0.112663
 366.3 0.112663
 366.325 0.112663
 366.35 0.112663
 366.375 0.112663
 366.4 0.112663
 366.425 0.112663
 366.45 0.112663
 366.475 0.112663
 366.5 0.112663
 366.525 0.112663
 366.55 0.112663
 366.575 0.112663
 366.6 0.112663
 366.625 0.112663
 366.65 0.112663
 366.675 0.112663
 366.7 0.112663
 366.725 0.112663
 366.75 0.112663
 366.775 0.112663
 366.8 0.112663
 366.825 0.112663
 366.85 0.112663
 366.875 0.112663
 366.9 0.112663
 366.925 0.112663
 366.95 0.112663
 366.975 0.112663
 367 0.112663
 367.025 0.112663
 367.05 0.112663
 367.075 0.112663
 367.1 0.112663
 367.125 0.112663
 367.15 0.112663
 367.175 0.112663
 367.2 0.112663
 367.225 0.112663
 367.25 0.112663
 367.275 0.112663
 367.3 0.112663
 367.325 0.112663
 367.35 0.112663
 367.375 0.112663
 367.4 0.112663
 367.425 0.112663
 367.45 0.112663
 367.475 0.112663
 367.5 0.112663
 367.525 0.112663
 367.55 0.112663
 367.575 0.112663
 367.6 0.112663
 367.625 0.112663
 367.65 0.112663
 367.675 0.112663
 367.7 0.112663
 367.725 0.112663
 367.75 0.112663
 367.775 0.112663
 367.8 0.112663
 367.825 0.112663
 367.85 0.112663
 367.875 0.112663
 367.9 0.112663
 367.925 0.112663
 367.95 0.112663
 367.975 0.112663
 368 0.112663
 368.025 0.112663
 368.05 0.112663
 368.075 0.112663
 368.1 0.112663
 368.125 0.112663
 368.15 0.112663
 368.175 0.112663
 368.2 0.112663
 368.225 0.112663
 368.25 0.112663
 368.275 0.112663
 368.3 0.112663
 368.325 0.112663
 368.35 0.112663
 368.375 0.112663
 368.4 0.112663
 368.425 0.112662
 368.45 0.112662
 368.475 0.112662
 368.5 0.112662
 368.525 0.112662
 368.55 0.112662
 368.575 0.112662
 368.6 0.112662
 368.625 0.112662
 368.65 0.112662
 368.675 0.112662
 368.7 0.112662
 368.725 0.112662
 368.75 0.112662
 368.775 0.112662
 368.8 0.112662
 368.825 0.112662
 368.85 0.112662
 368.875 0.112662
 368.9 0.112662
 368.925 0.112662
 368.95 0.112662
 368.975 0.112662
 369 0.112662
 369.025 0.112662
 369.05 0.112662
 369.075 0.112662
 369.1 0.112662
 369.125 0.112662
 369.15 0.112662
 369.175 0.112662
 369.2 0.112662
 369.225 0.112662
 369.25 0.112662
 369.275 0.112662
 369.3 0.112662
 369.325 0.112662
 369.35 0.112662
 369.375 0.112662
 369.4 0.112662
 369.425 0.112662
 369.45 0.112662
 369.475 0.112662
 369.5 0.112662
 369.525 0.112662
 369.55 0.112662
 369.575 0.112662
 369.6 0.112662
 369.625 0.112662
 369.65 0.112662
 369.675 0.112662
 369.7 0.112662
 369.725 0.112662
 369.75 0.112662
 369.775 0.112662
 369.8 0.112662
 369.825 0.112662
 369.85 0.112662
 369.875 0.112662
 369.9 0.112662
 369.925 0.112662
 369.95 0.112662
 369.975 0.112662
 370 0.112662
 370.025 0.112662
 370.05 0.112662
 370.075 0.112662
 370.1 0.112662
 370.125 0.112662
 370.15 0.112662
 370.175 0.112662
 370.2 0.112662
 370.225 0.112662
 370.25 0.112662
 370.275 0.112662
 370.3 0.112662
 370.325 0.112662
 370.35 0.112662
 370.375 0.112662
 370.4 0.112662
 370.425 0.112662
 370.45 0.112662
 370.475 0.112662
 370.5 0.112662
 370.525 0.112662
 370.55 0.112662
 370.575 0.112662
 370.6 0.112662
 370.625 0.112662
 370.65 0.112662
 370.675 0.112662
 370.7 0.112662
 370.725 0.112662
 370.75 0.112662
 370.775 0.112662
 370.8 0.112662
 370.825 0.112662
 370.85 0.112662
 370.875 0.112662
 370.9 0.112662
 370.925 0.112662
 370.95 0.112662
 370.975 0.112662
 371 0.112662
 371.025 0.112662
 371.05 0.112662
 371.075 0.112662
 371.1 0.112662
 371.125 0.112661
 371.15 0.112661
 371.175 0.112661
 371.2 0.112661
 371.225 0.112661
 371.25 0.112661
 371.275 0.112661
 371.3 0.112661
 371.325 0.112661
 371.35 0.112661
 371.375 0.112661
 371.4 0.112661
 371.425 0.112661
 371.45 0.112661
 371.475 0.112661
 371.5 0.112661
 371.525 0.112661
 371.55 0.112661
 371.575 0.112661
 371.6 0.112661
 371.625 0.112661
 371.65 0.112661
 371.675 0.112661
 371.7 0.112661
 371.725 0.112661
 371.75 0.112661
 371.775 0.112661
 371.8 0.112661
 371.825 0.112661
 371.85 0.112661
 371.875 0.112661
 371.9 0.112661
 371.925 0.112661
 371.95 0.112661
 371.975 0.112661
 372 0.112661
 372.025 0.112661
 372.05 0.112661
 372.075 0.112661
 372.1 0.112661
 372.125 0.112661
 372.15 0.112661
 372.175 0.112661
 372.2 0.112661
 372.225 0.112661
 372.25 0.112661
 372.275 0.112661
 372.3 0.112661
 372.325 0.112661
 372.35 0.112661
 372.375 0.112661
 372.4 0.112661
 372.425 0.112661
 372.45 0.112661
 372.475 0.112661
 372.5 0.112661
 372.525 0.112661
 372.55 0.112661
 372.575 0.112661
 372.6 0.112661
 372.625 0.112661
 372.65 0.112661
 372.675 0.112661
 372.7 0.112661
 372.725 0.112661
 372.75 0.112661
 372.775 0.112661
 372.8 0.112661
 372.825 0.112661
 372.85 0.112661
 372.875 0.112661
 372.9 0.112661
 372.925 0.112661
 372.95 0.112661
 372.975 0.112661
 373 0.112661
 373.025 0.112661
 373.05 0.112661
 373.075 0.112661
 373.1 0.112661
 373.125 0.112661
 373.15 0.112661
 373.175 0.112661
 373.2 0.112661
 373.225 0.112661
 373.25 0.112661
 373.275 0.112661
 373.3 0.112661
 373.325 0.112661
 373.35 0.112661
 373.375 0.112661
 373.4 0.112661
 373.425 0.112661
 373.45 0.112661
 373.475 0.112661
 373.5 0.112661
 373.525 0.112661
 373.55 0.112661
 373.575 0.112661
 373.6 0.112661
 373.625 0.112661
 373.65 0.112661
 373.675 0.112661
 373.7 0.112661
 373.725 0.112661
 373.75 0.112661
 373.775 0.112661
 373.8 0.11266
 373.825 0.11266
 373.85 0.11266
 373.875 0.11266
 373.9 0.11266
 373.925 0.11266
 373.95 0.11266
 373.975 0.11266
 374 0.11266
 374.025 0.11266
 374.05 0.11266
 374.075 0.11266
 374.1 0.11266
 374.125 0.11266
 374.15 0.11266
 374.175 0.11266
 374.2 0.11266
 374.225 0.11266
 374.25 0.11266
 374.275 0.11266
 374.3 0.11266
 374.325 0.11266
 374.35 0.11266
 374.375 0.11266
 374.4 0.11266
 374.425 0.11266
 374.45 0.11266
 374.475 0.11266
 374.5 0.11266
 374.525 0.11266
 374.55 0.11266
 374.575 0.11266
 374.6 0.11266
 374.625 0.11266
 374.65 0.11266
 374.675 0.11266
 374.7 0.11266
 374.725 0.11266
 374.75 0.11266
 374.775 0.11266
 374.8 0.11266
 374.825 0.11266
 374.85 0.11266
 374.875 0.11266
 374.9 0.11266
 374.925 0.11266
 374.95 0.11266
 374.975 0.11266
 375 0.11266
 375.025 0.11266
 375.05 0.11266
 375.075 0.11266
 375.1 0.11266
 375.125 0.11266
 375.15 0.11266
 375.175 0.11266
 375.2 0.11266
 375.225 0.11266
 375.25 0.11266
 375.275 0.11266
 375.3 0.11266
 375.325 0.11266
 375.35 0.11266
 375.375 0.11266
 375.4 0.11266
 375.425 0.11266
 375.45 0.11266
 375.475 0.11266
 375.5 0.11266
 375.525 0.11266
 375.55 0.11266
 375.575 0.11266
 375.6 0.11266
 375.625 0.11266
 375.65 0.11266
 375.675 0.11266
 375.7 0.11266
 375.725 0.11266
 375.75 0.11266
 375.775 0.11266
 375.8 0.11266
 375.825 0.11266
 375.85 0.11266
 375.875 0.11266
 375.9 0.11266
 375.925 0.11266
 375.95 0.11266
 375.975 0.11266
 376 0.11266
 376.025 0.11266
 376.05 0.11266
 376.075 0.11266
 376.1 0.11266
 376.125 0.11266
 376.15 0.11266
 376.175 0.11266
 376.2 0.11266
 376.225 0.11266
 376.25 0.11266
 376.275 0.11266
 376.3 0.11266
 376.325 0.11266
 376.35 0.11266
 376.375 0.11266
 376.4 0.11266
 376.425 0.11266
 376.45 0.11266
 376.475 0.11266
 376.5 0.11266
 376.525 0.112659
 376.55 0.112659
 376.575 0.112659
 376.6 0.112659
 376.625 0.112659
 376.65 0.112659
 376.675 0.112659
 376.7 0.112659
 376.725 0.112659
 376.75 0.112659
 376.775 0.112659
 376.8 0.112659
 376.825 0.112659
 376.85 0.112659
 376.875 0.112659
 376.9 0.112659
 376.925 0.112659
 376.95 0.112659
 376.975 0.112659
 377 0.112659
 377.025 0.112659
 377.05 0.112659
 377.075 0.112659
 377.1 0.112659
 377.125 0.112659
 377.15 0.112659
 377.175 0.112659
 377.2 0.112659
 377.225 0.112659
 377.25 0.112659
 377.275 0.112659
 377.3 0.112659
 377.325 0.112659
 377.35 0.112659
 377.375 0.112659
 377.4 0.112659
 377.425 0.112659
 377.45 0.112659
 377.475 0.112659
 377.5 0.112659
 377.525 0.112659
 377.55 0.112659
 377.575 0.112659
 377.6 0.112659
 377.625 0.112659
 377.65 0.112659
 377.675 0.112659
 377.7 0.112659
 377.725 0.112659
 377.75 0.112659
 377.775 0.112659
 377.8 0.112659
 377.825 0.112659
 377.85 0.112659
 377.875 0.112659
 377.9 0.112659
 377.925 0.112659
 377.95 0.112659
 377.975 0.112659
 378 0.112659
 378.025 0.112659
 378.05 0.112659
 378.075 0.112659
 378.1 0.112659
 378.125 0.112659
 378.15 0.112659
 378.175 0.112659
 378.2 0.112659
 378.225 0.112659
 378.25 0.112659
 378.275 0.112659
 378.3 0.112659
 378.325 0.112659
 378.35 0.112659
 378.375 0.112659
 378.4 0.112659
 378.425 0.112659
 378.45 0.112659
 378.475 0.112659
 378.5 0.112659
 378.525 0.112659
 378.55 0.112659
 378.575 0.112659
 378.6 0.112659
 378.625 0.112659
 378.65 0.112659
 378.675 0.112659
 378.7 0.112659
 378.725 0.112659
 378.75 0.112659
 378.775 0.112659
 378.8 0.112659
 378.825 0.112659
 378.85 0.112659
 378.875 0.112659
 378.9 0.112659
 378.925 0.112659
 378.95 0.112659
 378.975 0.112659
 379 0.112659
 379.025 0.112659
 379.05 0.112659
 379.075 0.112659
 379.1 0.112659
 379.125 0.112659
 379.15 0.112659
 379.175 0.112659
 379.2 0.112659
 379.225 0.112659
 379.25 0.112658
 379.275 0.112658
 379.3 0.112658
 379.325 0.112658
 379.35 0.112658
 379.375 0.112658
 379.4 0.112658
 379.425 0.112658
 379.45 0.112658
 379.475 0.112658
 379.5 0.112658
 379.525 0.112658
 379.55 0.112658
 379.575 0.112658
 379.6 0.112658
 379.625 0.112658
 379.65 0.112658
 379.675 0.112658
 379.7 0.112658
 379.725 0.112658
 379.75 0.112658
 379.775 0.112658
 379.8 0.112658
 379.825 0.112658
 379.85 0.112658
 379.875 0.112658
 379.9 0.112658
 379.925 0.112658
 379.95 0.112658
 379.975 0.112658
 380 0.112658
 380.025 0.112658
 380.05 0.112658
 380.075 0.112658
 380.1 0.112658
 380.125 0.112658
 380.15 0.112658
 380.175 0.112658
 380.2 0.112658
 380.225 0.112658
 380.25 0.112658
 380.275 0.112658
 380.3 0.112658
 380.325 0.112658
 380.35 0.112658
 380.375 0.112658
 380.4 0.112658
 380.425 0.112658
 380.45 0.112658
 380.475 0.112658
 380.5 0.112658
 380.525 0.112658
 380.55 0.112658
 380.575 0.112658
 380.6 0.112658
 380.625 0.112658
 380.65 0.112658
 380.675 0.112658
 380.7 0.112658
 380.725 0.112658
 380.75 0.112658
 380.775 0.112658
 380.8 0.112658
 380.825 0.112658
 380.85 0.112658
 380.875 0.112658
 380.9 0.112658
 380.925 0.112658
 380.95 0.112658
 380.975 0.112658
 381 0.112658
 381.025 0.112658
 381.05 0.112658
 381.075 0.112658
 381.1 0.112658
 381.125 0.112658
 381.15 0.112658
 381.175 0.112658
 381.2 0.112658
 381.225 0.112658
 381.25 0.112658
 381.275 0.112658
 381.3 0.112658
 381.325 0.112658
 381.35 0.112658
 381.375 0.112658
 381.4 0.112658
 381.425 0.112658
 381.45 0.112658
 381.475 0.112658
 381.5 0.112658
 381.525 0.112658
 381.55 0.112658
 381.575 0.112658
 381.6 0.112658
 381.625 0.112658
 381.65 0.112658
 381.675 0.112658
 381.7 0.112658
 381.725 0.112658
 381.75 0.112658
 381.775 0.112658
 381.8 0.112658
 381.825 0.112658
 381.85 0.112658
 381.875 0.112658
 381.9 0.112658
 381.925 0.112658
 381.95 0.112658
 381.975 0.112657
 382 0.112657
 382.025 0.112657
 382.05 0.112657
 382.075 0.112657
 382.1 0.112657
 382.125 0.112657
 382.15 0.112657
 382.175 0.112657
 382.2 0.112657
 382.225 0.112657
 382.25 0.112657
 382.275 0.112657
 382.3 0.112657
 382.325 0.112657
 382.35 0.112657
 382.375 0.112657
 382.4 0.112657
 382.425 0.112657
 382.45 0.112657
 382.475 0.112657
 382.5 0.112657
 382.525 0.112657
 382.55 0.112657
 382.575 0.112657
 382.6 0.112657
 382.625 0.112657
 382.65 0.112657
 382.675 0.112657
 382.7 0.112657
 382.725 0.112657
 382.75 0.112657
 382.775 0.112657
 382.8 0.112657
 382.825 0.112657
 382.85 0.112657
 382.875 0.112657
 382.9 0.112657
 382.925 0.112657
 382.95 0.112657
 382.975 0.112657
 383 0.112657
 383.025 0.112657
 383.05 0.112657
 383.075 0.112657
 383.1 0.112657
 383.125 0.112657
 383.15 0.112657
 383.175 0.112657
 383.2 0.112657
 383.225 0.112657
 383.25 0.112657
 383.275 0.112657
 383.3 0.112657
 383.325 0.112657
 383.35 0.112657
 383.375 0.112657
 383.4 0.112657
 383.425 0.112657
 383.45 0.112657
 383.475 0.112657
 383.5 0.112657
 383.525 0.112657
 383.55 0.112657
 383.575 0.112657
 383.6 0.112657
 383.625 0.112657
 383.65 0.112657
 383.675 0.112657
 383.7 0.112657
 383.725 0.112657
 383.75 0.112657
 383.775 0.112657
 383.8 0.112657
 383.825 0.112657
 383.85 0.112657
 383.875 0.112657
 383.9 0.112657
 383.925 0.112657
 383.95 0.112657
 383.975 0.112657
 384 0.112657
 384.025 0.112657
 384.05 0.112657
 384.075 0.112657
 384.1 0.112657
 384.125 0.112657
 384.15 0.112657
 384.175 0.112657
 384.2 0.112657
 384.225 0.112657
 384.25 0.112657
 384.275 0.112657
 384.3 0.112657
 384.325 0.112657
 384.35 0.112657
 384.375 0.112657
 384.4 0.112657
 384.425 0.112657
 384.45 0.112657
 384.475 0.112657
 384.5 0.112657
 384.525 0.112657
 384.55 0.112657
 384.575 0.112657
 384.6 0.112657
 384.625 0.112657
 384.65 0.112657
 384.675 0.112657
 384.7 0.112656
 384.725 0.112656
 384.75 0.112656
 384.775 0.112656
 384.8 0.112656
 384.825 0.112656
 384.85 0.112656
 384.875 0.112656
 384.9 0.112656
 384.925 0.112656
 384.95 0.112656
 384.975 0.112656
 385 0.112656
 385.025 0.112656
 385.05 0.112656
 385.075 0.112656
 385.1 0.112656
 385.125 0.112656
 385.15 0.112656
 385.175 0.112656
 385.2 0.112656
 385.225 0.112656
 385.25 0.112656
 385.275 0.112656
 385.3 0.112656
 385.325 0.112656
 385.35 0.112656
 385.375 0.112656
 385.4 0.112656
 385.425 0.112656
 385.45 0.112656
 385.475 0.112656
 385.5 0.112656
 385.525 0.112656
 385.55 0.112656
 385.575 0.112656
 385.6 0.112656
 385.625 0.112656
 385.65 0.112656
 385.675 0.112656
 385.7 0.112656
 385.725 0.112656
 385.75 0.112656
 385.775 0.112656
 385.8 0.112656
 385.825 0.112656
 385.85 0.112656
 385.875 0.112656
 385.9 0.112656
 385.925 0.112656
 385.95 0.112656
 385.975 0.112656
 386 0.112656
 386.025 0.112656
 386.05 0.112656
 386.075 0.112656
 386.1 0.112656
 386.125 0.112656
 386.15 0.112656
 386.175 0.112656
 386.2 0.112656
 386.225 0.112656
 386.25 0.112656
 386.275 0.112656
 386.3 0.112656
 386.325 0.112656
 386.35 0.112656
 386.375 0.112656
 386.4 0.112656
 386.425 0.112656
 386.45 0.112656
 386.475 0.112656
 386.5 0.112656
 386.525 0.112656
 386.55 0.112656
 386.575 0.112656
 386.6 0.112656
 386.625 0.112656
 386.65 0.112656
 386.675 0.112656
 386.7 0.112656
 386.725 0.112656
 386.75 0.112656
 386.775 0.112656
 386.8 0.112656
 386.825 0.112656
 386.85 0.112656
 386.875 0.112656
 386.9 0.112656
 386.925 0.112656
 386.95 0.112656
 386.975 0.112656
 387 0.112656
 387.025 0.112656
 387.05 0.112656
 387.075 0.112656
 387.1 0.112656
 387.125 0.112656
 387.15 0.112656
 387.175 0.112656
 387.2 0.112656
 387.225 0.112656
 387.25 0.112656
 387.275 0.112656
 387.3 0.112656
 387.325 0.112656
 387.35 0.112656
 387.375 0.112656
 387.4 0.112656
 387.425 0.112656
 387.45 0.112655
 387.475 0.112655
 387.5 0.112655
 387.525 0.112655
 387.55 0.112655
 387.575 0.112655
 387.6 0.112655
 387.625 0.112655
 387.65 0.112655
 387.675 0.112655
 387.7 0.112655
 387.725 0.112655
 387.75 0.112655
 387.775 0.112655
 387.8 0.112655
 387.825 0.112655
 387.85 0.112655
 387.875 0.112655
 387.9 0.112655
 387.925 0.112655
 387.95 0.112655
 387.975 0.112655
 388 0.112655
 388.025 0.112655
 388.05 0.112655
 388.075 0.112655
 388.1 0.112655
 388.125 0.112655
 388.15 0.112655
 388.175 0.112655
 388.2 0.112655
 388.225 0.112655
 388.25 0.112655
 388.275 0.112655
 388.3 0.112655
 388.325 0.112655
 388.35 0.112655
 388.375 0.112655
 388.4 0.112655
 388.425 0.112655
 388.45 0.112655
 388.475 0.112655
 388.5 0.112655
 388.525 0.112655
 388.55 0.112655
 388.575 0.112655
 388.6 0.112655
 388.625 0.112655
 388.65 0.112655
 388.675 0.112655
 388.7 0.112655
 388.725 0.112655
 388.75 0.112655
 388.775 0.112655
 388.8 0.112655
 388.825 0.112655
 388.85 0.112655
 388.875 0.112655
 388.9 0.112655
 388.925 0.112655
 388.95 0.112655
 388.975 0.112655
 389 0.112655
 389.025 0.112655
 389.05 0.112655
 389.075 0.112655
 389.1 0.112655
 389.125 0.112655
 389.15 0.112655
 389.175 0.112655
 389.2 0.112655
 389.225 0.112655
 389.25 0.112655
 389.275 0.112655
 389.3 0.112655
 389.325 0.112655
 389.35 0.112655
 389.375 0.112655
 389.4 0.112655
 389.425 0.112655
 389.45 0.112655
 389.475 0.112655
 389.5 0.112655
 389.525 0.112655
 389.55 0.112655
 389.575 0.112655
 389.6 0.112655
 389.625 0.112655
 389.65 0.112655
 389.675 0.112655
 389.7 0.112655
 389.725 0.112655
 389.75 0.112655
 389.775 0.112655
 389.8 0.112655
 389.825 0.112655
 389.85 0.112655
 389.875 0.112655
 389.9 0.112655
 389.925 0.112655
 389.95 0.112655
 389.975 0.112655
 390 0.112655
 390.025 0.112655
 390.05 0.112655
 390.075 0.112655
 390.1 0.112655
 390.125 0.112655
 390.15 0.112655
 390.175 0.112655
 390.2 0.112654
 390.225 0.112654
 390.25 0.112654
 390.275 0.112654
 390.3 0.112654
 390.325 0.112654
 390.35 0.112654
 390.375 0.112654
 390.4 0.112654
 390.425 0.112654
 390.45 0.112654
 390.475 0.112654
 390.5 0.112654
 390.525 0.112654
 390.55 0.112654
 390.575 0.112654
 390.6 0.112654
 390.625 0.112654
 390.65 0.112654
 390.675 0.112654
 390.7 0.112654
 390.725 0.112654
 390.75 0.112654
 390.775 0.112654
 390.8 0.112654
 390.825 0.112654
 390.85 0.112654
 390.875 0.112654
 390.9 0.112654
 390.925 0.112654
 390.95 0.112654
 390.975 0.112654
 391 0.112654
 391.025 0.112654
 391.05 0.112654
 391.075 0.112654
 391.1 0.112654
 391.125 0.112654
 391.15 0.112654
 391.175 0.112654
 391.2 0.112654
 391.225 0.112654
 391.25 0.112654
 391.275 0.112654
 391.3 0.112654
 391.325 0.112654
 391.35 0.112654
 391.375 0.112654
 391.4 0.112654
 391.425 0.112654
 391.45 0.112654
 391.475 0.112654
 391.5 0.112654
 391.525 0.112654
 391.55 0.112654
 391.575 0.112654
 391.6 0.112654
 391.625 0.112654
 391.65 0.112654
 391.675 0.112654
 391.7 0.112654
 391.725 0.112654
 391.75 0.112654
 391.775 0.112654
 391.8 0.112654
 391.825 0.112654
 391.85 0.112654
 391.875 0.112654
 391.9 0.112654
 391.925 0.112654
 391.95 0.112654
 391.975 0.112654
 392 0.112654
 392.025 0.112654
 392.05 0.112654
 392.075 0.112654
 392.1 0.112654
 392.125 0.112654
 392.15 0.112654
 392.175 0.112654
 392.2 0.112654
 392.225 0.112654
 392.25 0.112654
 392.275 0.112654
 392.3 0.112654
 392.325 0.112654
 392.35 0.112654
 392.375 0.112654
 392.4 0.112654
 392.425 0.112654
 392.45 0.112654
 392.475 0.112654
 392.5 0.112654
 392.525 0.112654
 392.55 0.112654
 392.575 0.112654
 392.6 0.112654
 392.625 0.112654
 392.65 0.112654
 392.675 0.112654
 392.7 0.112654
 392.725 0.112654
 392.75 0.112654
 392.775 0.112654
 392.8 0.112654
 392.825 0.112654
 392.85 0.112654
 392.875 0.112654
 392.9 0.112654
 392.925 0.112654
 392.95 0.112654
 392.975 0.112653
 393 0.112653
 393.025 0.112653
 393.05 0.112653
 393.075 0.112653
 393.1 0.112653
 393.125 0.112653
 393.15 0.112653
 393.175 0.112653
 393.2 0.112653
 393.225 0.112653
 393.25 0.112653
 393.275 0.112653
 393.3 0.112653
 393.325 0.112653
 393.35 0.112653
 393.375 0.112653
 393.4 0.112653
 393.425 0.112653
 393.45 0.112653
 393.475 0.112653
 393.5 0.112653
 393.525 0.112653
 393.55 0.112653
 393.575 0.112653
 393.6 0.112653
 393.625 0.112653
 393.65 0.112653
 393.675 0.112653
 393.7 0.112653
 393.725 0.112653
 393.75 0.112653
 393.775 0.112653
 393.8 0.112653
 393.825 0.112653
 393.85 0.112653
 393.875 0.112653
 393.9 0.112653
 393.925 0.112653
 393.95 0.112653
 393.975 0.112653
 394 0.112653
 394.025 0.112653
 394.05 0.112653
 394.075 0.112653
 394.1 0.112653
 394.125 0.112653
 394.15 0.112653
 394.175 0.112653
 394.2 0.112653
 394.225 0.112653
 394.25 0.112653
 394.275 0.112653
 394.3 0.112653
 394.325 0.112653
 394.35 0.112653
 394.375 0.112653
 394.4 0.112653
 394.425 0.112653
 394.45 0.112653
 394.475 0.112653
 394.5 0.112653
 394.525 0.112653
 394.55 0.112653
 394.575 0.112653
 394.6 0.112653
 394.625 0.112653
 394.65 0.112653
 394.675 0.112653
 394.7 0.112653
 394.725 0.112653
 394.75 0.112653
 394.775 0.112653
 394.8 0.112653
 394.825 0.112653
 394.85 0.112653
 394.875 0.112653
 394.9 0.112653
 394.925 0.112653
 394.95 0.112653
 394.975 0.112653
 395 0.112653
 395.025 0.112653
 395.05 0.112653
 395.075 0.112653
 395.1 0.112653
 395.125 0.112653
 395.15 0.112653
 395.175 0.112653
 395.2 0.112653
 395.225 0.112653
 395.25 0.112653
 395.275 0.112653
 395.3 0.112653
 395.325 0.112653
 395.35 0.112653
 395.375 0.112653
 395.4 0.112653
 395.425 0.112653
 395.45 0.112653
 395.475 0.112653
 395.5 0.112653
 395.525 0.112653
 395.55 0.112653
 395.575 0.112653
 395.6 0.112653
 395.625 0.112653
 395.65 0.112653
 395.675 0.112653
 395.7 0.112653
 395.725 0.112653
 395.75 0.112652
 395.775 0.112652
 395.8 0.112652
 395.825 0.112652
 395.85 0.112652
 395.875 0.112652
 395.9 0.112652
 395.925 0.112652
 395.95 0.112652
 395.975 0.112652
 396 0.112652
 396.025 0.112652
 396.05 0.112652
 396.075 0.112652
 396.1 0.112652
 396.125 0.112652
 396.15 0.112652
 396.175 0.112652
 396.2 0.112652
 396.225 0.112652
 396.25 0.112652
 396.275 0.112652
 396.3 0.112652
 396.325 0.112652
 396.35 0.112652
 396.375 0.112652
 396.4 0.112652
 396.425 0.112652
 396.45 0.112652
 396.475 0.112652
 396.5 0.112652
 396.525 0.112652
 396.55 0.112652
 396.575 0.112652
 396.6 0.112652
 396.625 0.112652
 396.65 0.112652
 396.675 0.112652
 396.7 0.112652
 396.725 0.112652
 396.75 0.112652
 396.775 0.112652
 396.8 0.112652
 396.825 0.112652
 396.85 0.112652
 396.875 0.112652
 396.9 0.112652
 396.925 0.112652
 396.95 0.112652
 396.975 0.112652
 397 0.112652
 397.025 0.112652
 397.05 0.112652
 397.075 0.112652
 397.1 0.112652
 397.125 0.112652
 397.15 0.112652
 397.175 0.112652
 397.2 0.112652
 397.225 0.112652
 397.25 0.112652
 397.275 0.112652
 397.3 0.112652
 397.325 0.112652
 397.35 0.112652
 397.375 0.112652
 397.4 0.112652
 397.425 0.112652
 397.45 0.112652
 397.475 0.112652
 397.5 0.112652
 397.525 0.112652
 397.55 0.112652
 397.575 0.112652
 397.6 0.112652
 397.625 0.112652
 397.65 0.112652
 397.675 0.112652
 397.7 0.112652
 397.725 0.112652
 397.75 0.112652
 397.775 0.112652
 397.8 0.112652
 397.825 0.112652
 397.85 0.112652
 397.875 0.112652
 397.9 0.112652
 397.925 0.112652
 397.95 0.112652
 397.975 0.112652
 398 0.112652
 398.025 0.112652
 398.05 0.112652
 398.075 0.112652
 398.1 0.112652
 398.125 0.112652
 398.15 0.112652
 398.175 0.112652
 398.2 0.112652
 398.225 0.112652
 398.25 0.112652
 398.275 0.112652
 398.3 0.112652
 398.325 0.112652
 398.35 0.112652
 398.375 0.112652
 398.4 0.112652
 398.425 0.112652
 398.45 0.112652
 398.475 0.112652
 398.5 0.112652
 398.525 0.112651
 398.55 0.112651
 398.575 0.112651
 398.6 0.112651
 398.625 0.112651
 398.65 0.112651
 398.675 0.112651
 398.7 0.112651
 398.725 0.112651
 398.75 0.112651
 398.775 0.112651
 398.8 0.112651
 398.825 0.112651
 398.85 0.112651
 398.875 0.112651
 398.9 0.112651
 398.925 0.112651
 398.95 0.112651
 398.975 0.112651
 399 0.112651
 399.025 0.112651
 399.05 0.112651
 399.075 0.112651
 399.1 0.112651
 399.125 0.112651
 399.15 0.112651
 399.175 0.112651
 399.2 0.112651
 399.225 0.112651
 399.25 0.112651
 399.275 0.112651
 399.3 0.112651
 399.325 0.112651
 399.35 0.112651
 399.375 0.112651
 399.4 0.112651
 399.425 0.112651
 399.45 0.112651
 399.475 0.112651
 399.5 0.112651
 399.525 0.112651
 399.55 0.112651
 399.575 0.112651
 399.6 0.112651
 399.625 0.112651
 399.65 0.112651
 399.675 0.112651
 399.7 0.112651
 399.725 0.112651
 399.75 0.112651
 399.775 0.112651
 399.8 0.112651
 399.825 0.112651
 399.85 0.112651
 399.875 0.112651
 399.9 0.112651
 399.925 0.112651
 399.95 0.112651
 399.975 0.112651
 400 0.112651
 400.025 0.112651
 400.05 0.112651
 400.075 0.112651
 400.1 0.112651
 400.125 0.112651
 400.15 0.112651
 400.175 0.112651
 400.2 0.112651
 400.225 0.112651
 400.25 0.112651
 400.275 0.112651
 400.3 0.112651
 400.325 0.112651
 400.35 0.112651
 400.375 0.112651
 400.4 0.112651
 400.425 0.112651
 400.45 0.112651
 400.475 0.112651
 400.5 0.112651
 400.525 0.112651
 400.55 0.112651
 400.575 0.112651
 400.6 0.112651
 400.625 0.112651
 400.65 0.112651
 400.675 0.112651
 400.7 0.112651
 400.725 0.112651
 400.75 0.112651
 400.775 0.112651
 400.8 0.112651
 400.825 0.112651
 400.85 0.112651
 400.875 0.112651
 400.9 0.112651
 400.925 0.112651
 400.95 0.112651
 400.975 0.112651
 401 0.112651
 401.025 0.112651
 401.05 0.112651
 401.075 0.112651
 401.1 0.112651
 401.125 0.112651
 401.15 0.112651
 401.175 0.112651
 401.2 0.112651
 401.225 0.112651
 401.25 0.112651
 401.275 0.112651
 401.3 0.112651
 401.325 0.11265
 401.35 0.11265
 401.375 0.11265
 401.4 0.11265
 401.425 0.11265
 401.45 0.11265
 401.475 0.11265
 401.5 0.11265
 401.525 0.11265
 401.55 0.11265
 401.575 0.11265
 401.6 0.11265
 401.625 0.11265
 401.65 0.11265
 401.675 0.11265
 401.7 0.11265
 401.725 0.11265
 401.75 0.11265
 401.775 0.11265
 401.8 0.11265
 401.825 0.11265
 401.85 0.11265
 401.875 0.11265
 401.9 0.11265
 401.925 0.11265
 401.95 0.11265
 401.975 0.11265
 402 0.11265
 402.025 0.11265
 402.05 0.11265
 402.075 0.11265
 402.1 0.11265
 402.125 0.11265
 402.15 0.11265
 402.175 0.11265
 402.2 0.11265
 402.225 0.11265
 402.25 0.11265
 402.275 0.11265
 402.3 0.11265
 402.325 0.11265
 402.35 0.11265
 402.375 0.11265
 402.4 0.11265
 402.425 0.11265
 402.45 0.11265
 402.475 0.11265
 402.5 0.11265
 402.525 0.11265
 402.55 0.11265
 402.575 0.11265
 402.6 0.11265
 402.625 0.11265
 402.65 0.11265
 402.675 0.11265
 402.7 0.11265
 402.725 0.11265
 402.75 0.11265
 402.775 0.11265
 402.8 0.11265
 402.825 0.11265
 402.85 0.11265
 402.875 0.11265
 402.9 0.11265
 402.925 0.11265
 402.95 0.11265
 402.975 0.11265
 403 0.11265
 403.025 0.11265
 403.05 0.11265
 403.075 0.11265
 403.1 0.11265
 403.125 0.11265
 403.15 0.11265
 403.175 0.11265
 403.2 0.11265
 403.225 0.11265
 403.25 0.11265
 403.275 0.11265
 403.3 0.11265
 403.325 0.11265
 403.35 0.11265
 403.375 0.11265
 403.4 0.11265
 403.425 0.11265
 403.45 0.11265
 403.475 0.11265
 403.5 0.11265
 403.525 0.11265
 403.55 0.11265
 403.575 0.11265
 403.6 0.11265
 403.625 0.11265
 403.65 0.11265
 403.675 0.11265
 403.7 0.11265
 403.725 0.11265
 403.75 0.11265
 403.775 0.11265
 403.8 0.11265
 403.825 0.11265
 403.85 0.11265
 403.875 0.11265
 403.9 0.11265
 403.925 0.11265
 403.95 0.11265
 403.975 0.11265
 404 0.11265
 404.025 0.11265
 404.05 0.11265
 404.075 0.11265
 404.1 0.11265
 404.125 0.112649
 404.15 0.112649
 404.175 0.112649
 404.2 0.112649
 404.225 0.112649
 404.25 0.112649
 404.275 0.112649
 404.3 0.112649
 404.325 0.112649
 404.35 0.112649
 404.375 0.112649
 404.4 0.112649
 404.425 0.112649
 404.45 0.112649
 404.475 0.112649
 404.5 0.112649
 404.525 0.112649
 404.55 0.112649
 404.575 0.112649
 404.6 0.112649
 404.625 0.112649
 404.65 0.112649
 404.675 0.112649
 404.7 0.112649
 404.725 0.112649
 404.75 0.112649
 404.775 0.112649
 404.8 0.112649
 404.825 0.112649
 404.85 0.112649
 404.875 0.112649
 404.9 0.112649
 404.925 0.112649
 404.95 0.112649
 404.975 0.112649
 405 0.112649
 405.025 0.112649
 405.05 0.112649
 405.075 0.112649
 405.1 0.112649
 405.125 0.112649
 405.15 0.112649
 405.175 0.112649
 405.2 0.112649
 405.225 0.112649
 405.25 0.112649
 405.275 0.112649
 405.3 0.112649
 405.325 0.112649
 405.35 0.112649
 405.375 0.112649
 405.4 0.112649
 405.425 0.112649
 405.45 0.112649
 405.475 0.112649
 405.5 0.112649
 405.525 0.112649
 405.55 0.112649
 405.575 0.112649
 405.6 0.112649
 405.625 0.112649
 405.65 0.112649
 405.675 0.112649
 405.7 0.112649
 405.725 0.112649
 405.75 0.112649
 405.775 0.112649
 405.8 0.112649
 405.825 0.112649
 405.85 0.112649
 405.875 0.112649
 405.9 0.112649
 405.925 0.112649
 405.95 0.112649
 405.975 0.112649
 406 0.112649
 406.025 0.112649
 406.05 0.112649
 406.075 0.112649
 406.1 0.112649
 406.125 0.112649
 406.15 0.112649
 406.175 0.112649
 406.2 0.112649
 406.225 0.112649
 406.25 0.112649
 406.275 0.112649
 406.3 0.112649
 406.325 0.112649
 406.35 0.112649
 406.375 0.112649
 406.4 0.112649
 406.425 0.112649
 406.45 0.112649
 406.475 0.112649
 406.5 0.112649
 406.525 0.112649
 406.55 0.112649
 406.575 0.112649
 406.6 0.112649
 406.625 0.112649
 406.65 0.112649
 406.675 0.112649
 406.7 0.112649
 406.725 0.112649
 406.75 0.112649
 406.775 0.112649
 406.8 0.112649
 406.825 0.112649
 406.85 0.112649
 406.875 0.112649
 406.9 0.112649
 406.925 0.112648
 406.95 0.112648
 406.975 0.112648
 407 0.112648
 407.025 0.112648
 407.05 0.112648
 407.075 0.112648
 407.1 0.112648
 407.125 0.112648
 407.15 0.112648
 407.175 0.112648
 407.2 0.112648
 407.225 0.112648
 407.25 0.112648
 407.275 0.112648
 407.3 0.112648
 407.325 0.112648
 407.35 0.112648
 407.375 0.112648
 407.4 0.112648
 407.425 0.112648
 407.45 0.112648
 407.475 0.112648
 407.5 0.112648
 407.525 0.112648
 407.55 0.112648
 407.575 0.112648
 407.6 0.112648
 407.625 0.112648
 407.65 0.112648
 407.675 0.112648
 407.7 0.112648
 407.725 0.112648
 407.75 0.112648
 407.775 0.112648
 407.8 0.112648
 407.825 0.112648
 407.85 0.112648
 407.875 0.112648
 407.9 0.112648
 407.925 0.112648
 407.95 0.112648
 407.975 0.112648
 408 0.112648
 408.025 0.112648
 408.05 0.112648
 408.075 0.112648
 408.1 0.112648
 408.125 0.112648
 408.15 0.112648
 408.175 0.112648
 408.2 0.112648
 408.225 0.112648
 408.25 0.112648
 408.275 0.112648
 408.3 0.112648
 408.325 0.112648
 408.35 0.112648
 408.375 0.112648
 408.4 0.112648
 408.425 0.112648
 408.45 0.112648
 408.475 0.112648
 408.5 0.112648
 408.525 0.112648
 408.55 0.112648
 408.575 0.112648
 408.6 0.112648
 408.625 0.112648
 408.65 0.112648
 408.675 0.112648
 408.7 0.112648
 408.725 0.112648
 408.75 0.112648
 408.775 0.112648
 408.8 0.112648
 408.825 0.112648
 408.85 0.112648
 408.875 0.112648
 408.9 0.112648
 408.925 0.112648
 408.95 0.112648
 408.975 0.112648
 409 0.112648
 409.025 0.112648
 409.05 0.112648
 409.075 0.112648
 409.1 0.112648
 409.125 0.112648
 409.15 0.112648
 409.175 0.112648
 409.2 0.112648
 409.225 0.112648
 409.25 0.112648
 409.275 0.112648
 409.3 0.112648
 409.325 0.112648
 409.35 0.112648
 409.375 0.112648
 409.4 0.112648
 409.425 0.112648
 409.45 0.112648
 409.475 0.112648
 409.5 0.112648
 409.525 0.112648
 409.55 0.112648
 409.575 0.112648
 409.6 0.112648
 409.625 0.112648
 409.65 0.112648
 409.675 0.112648
 409.7 0.112648
 409.725 0.112648
 409.75 0.112647
 409.775 0.112647
 409.8 0.112647
 409.825 0.112647
 409.85 0.112647
 409.875 0.112647
 409.9 0.112647
 409.925 0.112647
 409.95 0.112647
 409.975 0.112647
 410 0.112647
 410.025 0.112647
 410.05 0.112647
 410.075 0.112647
 410.1 0.112647
 410.125 0.112647
 410.15 0.112647
 410.175 0.112647
 410.2 0.112647
 410.225 0.112647
 410.25 0.112647
 410.275 0.112647
 410.3 0.112647
 410.325 0.112647
 410.35 0.112647
 410.375 0.112647
 410.4 0.112647
 410.425 0.112647
 410.45 0.112647
 410.475 0.112647
 410.5 0.112647
 410.525 0.112647
 410.55 0.112647
 410.575 0.112647
 410.6 0.112647
 410.625 0.112647
 410.65 0.112647
 410.675 0.112647
 410.7 0.112647
 410.725 0.112647
 410.75 0.112647
 410.775 0.112647
 410.8 0.112647
 410.825 0.112647
 410.85 0.112647
 410.875 0.112647
 410.9 0.112647
 410.925 0.112647
 410.95 0.112647
 410.975 0.112647
 411 0.112647
 411.025 0.112647
 411.05 0.112647
 411.075 0.112647
 411.1 0.112647
 411.125 0.112647
 411.15 0.112647
 411.175 0.112647
 411.2 0.112647
 411.225 0.112647
 411.25 0.112647
 411.275 0.112647
 411.3 0.112647
 411.325 0.112647
 411.35 0.112647
 411.375 0.112647
 411.4 0.112647
 411.425 0.112647
 411.45 0.112647
 411.475 0.112647
 411.5 0.112647
 411.525 0.112647
 411.55 0.112647
 411.575 0.112647
 411.6 0.112647
 411.625 0.112647
 411.65 0.112647
 411.675 0.112647
 411.7 0.112647
 411.725 0.112647
 411.75 0.112647
 411.775 0.112647
 411.8 0.112647
 411.825 0.112647
 411.85 0.112647
 411.875 0.112647
 411.9 0.112647
 411.925 0.112647
 411.95 0.112647
 411.975 0.112647
 412 0.112647
 412.025 0.112647
 412.05 0.112647
 412.075 0.112647
 412.1 0.112647
 412.125 0.112647
 412.15 0.112647
 412.175 0.112647
 412.2 0.112647
 412.225 0.112647
 412.25 0.112647
 412.275 0.112647
 412.3 0.112647
 412.325 0.112647
 412.35 0.112647
 412.375 0.112647
 412.4 0.112647
 412.425 0.112647
 412.45 0.112647
 412.475 0.112647
 412.5 0.112647
 412.525 0.112647
 412.55 0.112647
 412.575 0.112646
 412.6 0.112646
 412.625 0.112646
 412.65 0.112646
 412.675 0.112646
 412.7 0.112646
 412.725 0.112646
 412.75 0.112646
 412.775 0.112646
 412.8 0.112646
 412.825 0.112646
 412.85 0.112646
 412.875 0.112646
 412.9 0.112646
 412.925 0.112646
 412.95 0.112646
 412.975 0.112646
 413 0.112646
 413.025 0.112646
 413.05 0.112646
 413.075 0.112646
 413.1 0.112646
 413.125 0.112646
 413.15 0.112646
 413.175 0.112646
 413.2 0.112646
 413.225 0.112646
 413.25 0.112646
 413.275 0.112646
 413.3 0.112646
 413.325 0.112646
 413.35 0.112646
 413.375 0.112646
 413.4 0.112646
 413.425 0.112646
 413.45 0.112646
 413.475 0.112646
 413.5 0.112646
 413.525 0.112646
 413.55 0.112646
 413.575 0.112646
 413.6 0.112646
 413.625 0.112646
 413.65 0.112646
 413.675 0.112646
 413.7 0.112646
 413.725 0.112646
 413.75 0.112646
 413.775 0.112646
 413.8 0.112646
 413.825 0.112646
 413.85 0.112646
 413.875 0.112646
 413.9 0.112646
 413.925 0.112646
 413.95 0.112646
 413.975 0.112646
 414 0.112646
 414.025 0.112646
 414.05 0.112646
 414.075 0.112646
 414.1 0.112646
 414.125 0.112646
 414.15 0.112646
 414.175 0.112646
 414.2 0.112646
 414.225 0.112646
 414.25 0.112646
 414.275 0.112646
 414.3 0.112646
 414.325 0.112646
 414.35 0.112646
 414.375 0.112646
 414.4 0.112646
 414.425 0.112646
 414.45 0.112646
 414.475 0.112646
 414.5 0.112646
 414.525 0.112646
 414.55 0.112646
 414.575 0.112646
 414.6 0.112646
 414.625 0.112646
 414.65 0.112646
 414.675 0.112646
 414.7 0.112646
 414.725 0.112646
 414.75 0.112646
 414.775 0.112646
 414.8 0.112646
 414.825 0.112646
 414.85 0.112646
 414.875 0.112646
 414.9 0.112646
 414.925 0.112646
 414.95 0.112646
 414.975 0.112646
 415 0.112646
 415.025 0.112646
 415.05 0.112646
 415.075 0.112646
 415.1 0.112646
 415.125 0.112646
 415.15 0.112646
 415.175 0.112646
 415.2 0.112646
 415.225 0.112646
 415.25 0.112646
 415.275 0.112646
 415.3 0.112646
 415.325 0.112646
 415.35 0.112646
 415.375 0.112646
 415.4 0.112646
 415.425 0.112645
 415.45 0.112645
 415.475 0.112645
 415.5 0.112645
 415.525 0.112645
 415.55 0.112645
 415.575 0.112645
 415.6 0.112645
 415.625 0.112645
 415.65 0.112645
 415.675 0.112645
 415.7 0.112645
 415.725 0.112645
 415.75 0.112645
 415.775 0.112645
 415.8 0.112645
 415.825 0.112645
 415.85 0.112645
 415.875 0.112645
 415.9 0.112645
 415.925 0.112645
 415.95 0.112645
 415.975 0.112645
 416 0.112645
 416.025 0.112645
 416.05 0.112645
 416.075 0.112645
 416.1 0.112645
 416.125 0.112645
 416.15 0.112645
 416.175 0.112645
 416.2 0.112645
 416.225 0.112645
 416.25 0.112645
 416.275 0.112645
 416.3 0.112645
 416.325 0.112645
 416.35 0.112645
 416.375 0.112645
 416.4 0.112645
 416.425 0.112645
 416.45 0.112645
 416.475 0.112645
 416.5 0.112645
 416.525 0.112645
 416.55 0.112645
 416.575 0.112645
 416.6 0.112645
 416.625 0.112645
 416.65 0.112645
 416.675 0.112645
 416.7 0.112645
 416.725 0.112645
 416.75 0.112645
 416.775 0.112645
 416.8 0.112645
 416.825 0.112645
 416.85 0.112645
 416.875 0.112645
 416.9 0.112645
 416.925 0.112645
 416.95 0.112645
 416.975 0.112645
 417 0.112645
 417.025 0.112645
 417.05 0.112645
 417.075 0.112645
 417.1 0.112645
 417.125 0.112645
 417.15 0.112645
 417.175 0.112645
 417.2 0.112645
 417.225 0.112645
 417.25 0.112645
 417.275 0.112645
 417.3 0.112645
 417.325 0.112645
 417.35 0.112645
 417.375 0.112645
 417.4 0.112645
 417.425 0.112645
 417.45 0.112645
 417.475 0.112645
 417.5 0.112645
 417.525 0.112645
 417.55 0.112645
 417.575 0.112645
 417.6 0.112645
 417.625 0.112645
 417.65 0.112645
 417.675 0.112645
 417.7 0.112645
 417.725 0.112645
 417.75 0.112645
 417.775 0.112645
 417.8 0.112645
 417.825 0.112645
 417.85 0.112645
 417.875 0.112645
 417.9 0.112645
 417.925 0.112645
 417.95 0.112645
 417.975 0.112645
 418 0.112645
 418.025 0.112645
 418.05 0.112645
 418.075 0.112645
 418.1 0.112645
 418.125 0.112645
 418.15 0.112645
 418.175 0.112645
 418.2 0.112645
 418.225 0.112645
 418.25 0.112645
 418.275 0.112644
 418.3 0.112644
 418.325 0.112644
 418.35 0.112644
 418.375 0.112644
 418.4 0.112644
 418.425 0.112644
 418.45 0.112644
 418.475 0.112644
 418.5 0.112644
 418.525 0.112644
 418.55 0.112644
 418.575 0.112644
 418.6 0.112644
 418.625 0.112644
 418.65 0.112644
 418.675 0.112644
 418.7 0.112644
 418.725 0.112644
 418.75 0.112644
 418.775 0.112644
 418.8 0.112644
 418.825 0.112644
 418.85 0.112644
 418.875 0.112644
 418.9 0.112644
 418.925 0.112644
 418.95 0.112644
 418.975 0.112644
 419 0.112644
 419.025 0.112644
 419.05 0.112644
 419.075 0.112644
 419.1 0.112644
 419.125 0.112644
 419.15 0.112644
 419.175 0.112644
 419.2 0.112644
 419.225 0.112644
 419.25 0.112644
 419.275 0.112644
 419.3 0.112644
 419.325 0.112644
 419.35 0.112644
 419.375 0.112644
 419.4 0.112644
 419.425 0.112644
 419.45 0.112644
 419.475 0.112644
 419.5 0.112644
 419.525 0.112644
 419.55 0.112644
 419.575 0.112644
 419.6 0.112644
 419.625 0.112644
 419.65 0.112644
 419.675 0.112644
 419.7 0.112644
 419.725 0.112644
 419.75 0.112644
 419.775 0.112644
 419.8 0.112644
 419.825 0.112644
 419.85 0.112644
 419.875 0.112644
 419.9 0.112644
 419.925 0.112644
 419.95 0.112644
 419.975 0.112644
 420 0.112644
 420.025 0.112644
 420.05 0.112644
 420.075 0.112644
 420.1 0.112644
 420.125 0.112644
 420.15 0.112644
 420.175 0.112644
 420.2 0.112644
 420.225 0.112644
 420.25 0.112644
 420.275 0.112644
 420.3 0.112644
 420.325 0.112644
 420.35 0.112644
 420.375 0.112644
 420.4 0.112644
 420.425 0.112644
 420.45 0.112644
 420.475 0.112644
 420.5 0.112644
 420.525 0.112644
 420.55 0.112644
 420.575 0.112644
 420.6 0.112644
 420.625 0.112644
 420.65 0.112644
 420.675 0.112644
 420.7 0.112644
 420.725 0.112644
 420.75 0.112644
 420.775 0.112644
 420.8 0.112644
 420.825 0.112644
 420.85 0.112644
 420.875 0.112644
 420.9 0.112644
 420.925 0.112644
 420.95 0.112644
 420.975 0.112644
 421 0.112644
 421.025 0.112644
 421.05 0.112644
 421.075 0.112644
 421.1 0.112644
 421.125 0.112643
 421.15 0.112643
 421.175 0.112643
 421.2 0.112643
 421.225 0.112643
 421.25 0.112643
 421.275 0.112643
 421.3 0.112643
 421.325 0.112643
 421.35 0.112643
 421.375 0.112643
 421.4 0.112643
 421.425 0.112643
 421.45 0.112643
 421.475 0.112643
 421.5 0.112643
 421.525 0.112643
 421.55 0.112643
 421.575 0.112643
 421.6 0.112643
 421.625 0.112643
 421.65 0.112643
 421.675 0.112643
 421.7 0.112643
 421.725 0.112643
 421.75 0.112643
 421.775 0.112643
 421.8 0.112643
 421.825 0.112643
 421.85 0.112643
 421.875 0.112643
 421.9 0.112643
 421.925 0.112643
 421.95 0.112643
 421.975 0.112643
 422 0.112643
 422.025 0.112643
 422.05 0.112643
 422.075 0.112643
 422.1 0.112643
 422.125 0.112643
 422.15 0.112643
 422.175 0.112643
 422.2 0.112643
 422.225 0.112643
 422.25 0.112643
 422.275 0.112643
 422.3 0.112643
 422.325 0.112643
 422.35 0.112643
 422.375 0.112643
 422.4 0.112643
 422.425 0.112643
 422.45 0.112643
 422.475 0.112643
 422.5 0.112643
 422.525 0.112643
 422.55 0.112643
 422.575 0.112643
 422.6 0.112643
 422.625 0.112643
 422.65 0.112643
 422.675 0.112643
 422.7 0.112643
 422.725 0.112643
 422.75 0.112643
 422.775 0.112643
 422.8 0.112643
 422.825 0.112643
 422.85 0.112643
 422.875 0.112643
 422.9 0.112643
 422.925 0.112643
 422.95 0.112643
 422.975 0.112643
 423 0.112643
 423.025 0.112643
 423.05 0.112643
 423.075 0.112643
 423.1 0.112643
 423.125 0.112643
 423.15 0.112643
 423.175 0.112643
 423.2 0.112643
 423.225 0.112643
 423.25 0.112643
 423.275 0.112643
 423.3 0.112643
 423.325 0.112643
 423.35 0.112643
 423.375 0.112643
 423.4 0.112643
 423.425 0.112643
 423.45 0.112643
 423.475 0.112643
 423.5 0.112643
 423.525 0.112643
 423.55 0.112643
 423.575 0.112643
 423.6 0.112643
 423.625 0.112643
 423.65 0.112643
 423.675 0.112643
 423.7 0.112643
 423.725 0.112643
 423.75 0.112643
 423.775 0.112643
 423.8 0.112643
 423.825 0.112643
 423.85 0.112643
 423.875 0.112643
 423.9 0.112643
 423.925 0.112643
 423.95 0.112643
 423.975 0.112643
 424 0.112642
 424.025 0.112642
 424.05 0.112642
 424.075 0.112642
 424.1 0.112642
 424.125 0.112642
 424.15 0.112642
 424.175 0.112642
 424.2 0.112642
 424.225 0.112642
 424.25 0.112642
 424.275 0.112642
 424.3 0.112642
 424.325 0.112642
 424.35 0.112642
 424.375 0.112642
 424.4 0.112642
 424.425 0.112642
 424.45 0.112642
 424.475 0.112642
 424.5 0.112642
 424.525 0.112642
 424.55 0.112642
 424.575 0.112642
 424.6 0.112642
 424.625 0.112642
 424.65 0.112642
 424.675 0.112642
 424.7 0.112642
 424.725 0.112642
 424.75 0.112642
 424.775 0.112642
 424.8 0.112642
 424.825 0.112642
 424.85 0.112642
 424.875 0.112642
 424.9 0.112642
 424.925 0.112642
 424.95 0.112642
 424.975 0.112642
 425 0.112642
 425.025 0.112642
 425.05 0.112642
 425.075 0.112642
 425.1 0.112642
 425.125 0.112642
 425.15 0.112642
 425.175 0.112642
 425.2 0.112642
 425.225 0.112642
 425.25 0.112642
 425.275 0.112642
 425.3 0.112642
 425.325 0.112642
 425.35 0.112642
 425.375 0.112642
 425.4 0.112642
 425.425 0.112642
 425.45 0.112642
 425.475 0.112642
 425.5 0.112642
 425.525 0.112642
 425.55 0.112642
 425.575 0.112642
 425.6 0.112642
 425.625 0.112642
 425.65 0.112642
 425.675 0.112642
 425.7 0.112642
 425.725 0.112642
 425.75 0.112642
 425.775 0.112642
 425.8 0.112642
 425.825 0.112642
 425.85 0.112642
 425.875 0.112642
 425.9 0.112642
 425.925 0.112642
 425.95 0.112642
 425.975 0.112642
 426 0.112642
 426.025 0.112642
 426.05 0.112642
 426.075 0.112642
 426.1 0.112642
 426.125 0.112642
 426.15 0.112642
 426.175 0.112642
 426.2 0.112642
 426.225 0.112642
 426.25 0.112642
 426.275 0.112642
 426.3 0.112642
 426.325 0.112642
 426.35 0.112642
 426.375 0.112642
 426.4 0.112642
 426.425 0.112642
 426.45 0.112642
 426.475 0.112642
 426.5 0.112642
 426.525 0.112642
 426.55 0.112642
 426.575 0.112642
 426.6 0.112642
 426.625 0.112642
 426.65 0.112642
 426.675 0.112642
 426.7 0.112642
 426.725 0.112642
 426.75 0.112642
 426.775 0.112642
 426.8 0.112642
 426.825 0.112642
 426.85 0.112642
 426.875 0.112641
 426.9 0.112641
 426.925 0.112641
 426.95 0.112641
 426.975 0.112641
 427 0.112641
 427.025 0.112641
 427.05 0.112641
 427.075 0.112641
 427.1 0.112641
 427.125 0.112641
 427.15 0.112641
 427.175 0.112641
 427.2 0.112641
 427.225 0.112641
 427.25 0.112641
 427.275 0.112641
 427.3 0.112641
 427.325 0.112641
 427.35 0.112641
 427.375 0.112641
 427.4 0.112641
 427.425 0.112641
 427.45 0.112641
 427.475 0.112641
 427.5 0.112641
 427.525 0.112641
 427.55 0.112641
 427.575 0.112641
 427.6 0.112641
 427.625 0.112641
 427.65 0.112641
 427.675 0.112641
 427.7 0.112641
 427.725 0.112641
 427.75 0.112641
 427.775 0.112641
 427.8 0.112641
 427.825 0.112641
 427.85 0.112641
 427.875 0.112641
 427.9 0.112641
 427.925 0.112641
 427.95 0.112641
 427.975 0.112641
 428 0.112641
 428.025 0.112641
 428.05 0.112641
 428.075 0.112641
 428.1 0.112641
 428.125 0.112641
 428.15 0.112641
 428.175 0.112641
 428.2 0.112641
 428.225 0.112641
 428.25 0.112641
 428.275 0.112641
 428.3 0.112641
 428.325 0.112641
 428.35 0.112641
 428.375 0.112641
 428.4 0.112641
 428.425 0.112641
 428.45 0.112641
 428.475 0.112641
 428.5 0.112641
 428.525 0.112641
 428.55 0.112641
 428.575 0.112641
 428.6 0.112641
 428.625 0.112641
 428.65 0.112641
 428.675 0.112641
 428.7 0.112641
 428.725 0.112641
 428.75 0.112641
 428.775 0.112641
 428.8 0.112641
 428.825 0.112641
 428.85 0.112641
 428.875 0.112641
 428.9 0.112641
 428.925 0.112641
 428.95 0.112641
 428.975 0.112641
 429 0.112641
 429.025 0.112641
 429.05 0.112641
 429.075 0.112641
 429.1 0.112641
 429.125 0.112641
 429.15 0.112641
 429.175 0.112641
 429.2 0.112641
 429.225 0.112641
 429.25 0.112641
 429.275 0.112641
 429.3 0.112641
 429.325 0.112641
 429.35 0.112641
 429.375 0.112641
 429.4 0.112641
 429.425 0.112641
 429.45 0.112641
 429.475 0.112641
 429.5 0.112641
 429.525 0.112641
 429.55 0.112641
 429.575 0.112641
 429.6 0.112641
 429.625 0.112641
 429.65 0.112641
 429.675 0.112641
 429.7 0.112641
 429.725 0.112641
 429.75 0.112641
 429.775 0.11264
 429.8 0.11264
 429.825 0.11264
 429.85 0.11264
 429.875 0.11264
 429.9 0.11264
 429.925 0.11264
 429.95 0.11264
 429.975 0.11264
 430 0.11264
 430.025 0.11264
 430.05 0.11264
 430.075 0.11264
 430.1 0.11264
 430.125 0.11264
 430.15 0.11264
 430.175 0.11264
 430.2 0.11264
 430.225 0.11264
 430.25 0.11264
 430.275 0.11264
 430.3 0.11264
 430.325 0.11264
 430.35 0.11264
 430.375 0.11264
 430.4 0.11264
 430.425 0.11264
 430.45 0.11264
 430.475 0.11264
 430.5 0.11264
 430.525 0.11264
 430.55 0.11264
 430.575 0.11264
 430.6 0.11264
 430.625 0.11264
 430.65 0.11264
 430.675 0.11264
 430.7 0.11264
 430.725 0.11264
 430.75 0.11264
 430.775 0.11264
 430.8 0.11264
 430.825 0.11264
 430.85 0.11264
 430.875 0.11264
 430.9 0.11264
 430.925 0.11264
 430.95 0.11264
 430.975 0.11264
 431 0.11264
 431.025 0.11264
 431.05 0.11264
 431.075 0.11264
 431.1 0.11264
 431.125 0.11264
 431.15 0.11264
 431.175 0.11264
 431.2 0.11264
 431.225 0.11264
 431.25 0.11264
 431.275 0.11264
 431.3 0.11264
 431.325 0.11264
 431.35 0.11264
 431.375 0.11264
 431.4 0.11264
 431.425 0.11264
 431.45 0.11264
 431.475 0.11264
 431.5 0.11264
 431.525 0.11264
 431.55 0.11264
 431.575 0.11264
 431.6 0.11264
 431.625 0.11264
 431.65 0.11264
 431.675 0.11264
 431.7 0.11264
 431.725 0.11264
 431.75 0.11264
 431.775 0.11264
 431.8 0.11264
 431.825 0.11264
 431.85 0.11264
 431.875 0.11264
 431.9 0.11264
 431.925 0.11264
 431.95 0.11264
 431.975 0.11264
 432 0.11264
 432.025 0.11264
 432.05 0.11264
 432.075 0.11264
 432.1 0.11264
 432.125 0.11264
 432.15 0.11264
 432.175 0.11264
 432.2 0.11264
 432.225 0.11264
 432.25 0.11264
 432.275 0.11264
 432.3 0.11264
 432.325 0.11264
 432.35 0.11264
 432.375 0.11264
 432.4 0.11264
 432.425 0.11264
 432.45 0.11264
 432.475 0.11264
 432.5 0.11264
 432.525 0.11264
 432.55 0.11264
 432.575 0.11264
 432.6 0.11264
 432.625 0.11264
 432.65 0.11264
 432.675 0.112639
 432.7 0.112639
 432.725 0.112639
 432.75 0.112639
 432.775 0.112639
 432.8 0.112639
 432.825 0.112639
 432.85 0.112639
 432.875 0.112639
 432.9 0.112639
 432.925 0.112639
 432.95 0.112639
 432.975 0.112639
 433 0.112639
 433.025 0.112639
 433.05 0.112639
 433.075 0.112639
 433.1 0.112639
 433.125 0.112639
 433.15 0.112639
 433.175 0.112639
 433.2 0.112639
 433.225 0.112639
 433.25 0.112639
 433.275 0.112639
 433.3 0.112639
 433.325 0.112639
 433.35 0.112639
 433.375 0.112639
 433.4 0.112639
 433.425 0.112639
 433.45 0.112639
 433.475 0.112639
 433.5 0.112639
 433.525 0.112639
 433.55 0.112639
 433.575 0.112639
 433.6 0.112639
 433.625 0.112639
 433.65 0.112639
 433.675 0.112639
 433.7 0.112639
 433.725 0.112639
 433.75 0.112639
 433.775 0.112639
 433.8 0.112639
 433.825 0.112639
 433.85 0.112639
 433.875 0.112639
 433.9 0.112639
 433.925 0.112639
 433.95 0.112639
 433.975 0.112639
 434 0.112639
 434.025 0.112639
 434.05 0.112639
 434.075 0.112639
 434.1 0.112639
 434.125 0.112639
 434.15 0.112639
 434.175 0.112639
 434.2 0.112639
 434.225 0.112639
 434.25 0.112639
 434.275 0.112639
 434.3 0.112639
 434.325 0.112639
 434.35 0.112639
 434.375 0.112639
 434.4 0.112639
 434.425 0.112639
 434.45 0.112639
 434.475 0.112639
 434.5 0.112639
 434.525 0.112639
 434.55 0.112639
 434.575 0.112639
 434.6 0.112639
 434.625 0.112639
 434.65 0.112639
 434.675 0.112639
 434.7 0.112639
 434.725 0.112639
 434.75 0.112639
 434.775 0.112639
 434.8 0.112639
 434.825 0.112639
 434.85 0.112639
 434.875 0.112639
 434.9 0.112639
 434.925 0.112639
 434.95 0.112639
 434.975 0.112639
 435 0.112639
 435.025 0.112639
 435.05 0.112639
 435.075 0.112639
 435.1 0.112639
 435.125 0.112639
 435.15 0.112639
 435.175 0.112639
 435.2 0.112639
 435.225 0.112639
 435.25 0.112639
 435.275 0.112639
 435.3 0.112639
 435.325 0.112639
 435.35 0.112639
 435.375 0.112639
 435.4 0.112639
 435.425 0.112639
 435.45 0.112639
 435.475 0.112639
 435.5 0.112639
 435.525 0.112639
 435.55 0.112639
 435.575 0.112638
 435.6 0.112638
 435.625 0.112638
 435.65 0.112638
 435.675 0.112638
 435.7 0.112638
 435.725 0.112638
 435.75 0.112638
 435.775 0.112638
 435.8 0.112638
 435.825 0.112638
 435.85 0.112638
 435.875 0.112638
 435.9 0.112638
 435.925 0.112638
 435.95 0.112638
 435.975 0.112638
 436 0.112638
 436.025 0.112638
 436.05 0.112638
 436.075 0.112638
 436.1 0.112638
 436.125 0.112638
 436.15 0.112638
 436.175 0.112638
 436.2 0.112638
 436.225 0.112638
 436.25 0.112638
 436.275 0.112638
 436.3 0.112638
 436.325 0.112638
 436.35 0.112638
 436.375 0.112638
 436.4 0.112638
 436.425 0.112638
 436.45 0.112638
 436.475 0.112638
 436.5 0.112638
 436.525 0.112638
 436.55 0.112638
 436.575 0.112638
 436.6 0.112638
 436.625 0.112638
 436.65 0.112638
 436.675 0.112638
 436.7 0.112638
 436.725 0.112638
 436.75 0.112638
 436.775 0.112638
 436.8 0.112638
 436.825 0.112638
 436.85 0.112638
 436.875 0.112638
 436.9 0.112638
 436.925 0.112638
 436.95 0.112638
 436.975 0.112638
 437 0.112638
 437.025 0.112638
 437.05 0.112638
 437.075 0.112638
 437.1 0.112638
 437.125 0.112638
 437.15 0.112638
 437.175 0.112638
 437.2 0.112638
 437.225 0.112638
 437.25 0.112638
 437.275 0.112638
 437.3 0.112638
 437.325 0.112638
 437.35 0.112638
 437.375 0.112638
 437.4 0.112638
 437.425 0.112638
 437.45 0.112638
 437.475 0.112638
 437.5 0.112638
 437.525 0.112638
 437.55 0.112638
 437.575 0.112638
 437.6 0.112638
 437.625 0.112638
 437.65 0.112638
 437.675 0.112638
 437.7 0.112638
 437.725 0.112638
 437.75 0.112638
 437.775 0.112638
 437.8 0.112638
 437.825 0.112638
 437.85 0.112638
 437.875 0.112638
 437.9 0.112638
 437.925 0.112638
 437.95 0.112638
 437.975 0.112638
 438 0.112638
 438.025 0.112638
 438.05 0.112638
 438.075 0.112638
 438.1 0.112638
 438.125 0.112638
 438.15 0.112638
 438.175 0.112638
 438.2 0.112638
 438.225 0.112638
 438.25 0.112638
 438.275 0.112638
 438.3 0.112638
 438.325 0.112638
 438.35 0.112638
 438.375 0.112638
 438.4 0.112638
 438.425 0.112638
 438.45 0.112638
 438.475 0.112638
 438.5 0.112637
 438.525 0.112637
 438.55 0.112637
 438.575 0.112637
 438.6 0.112637
 438.625 0.112637
 438.65 0.112637
 438.675 0.112637
 438.7 0.112637
 438.725 0.112637
 438.75 0.112637
 438.775 0.112637
 438.8 0.112637
 438.825 0.112637
 438.85 0.112637
 438.875 0.112637
 438.9 0.112637
 438.925 0.112637
 438.95 0.112637
 438.975 0.112637
 439 0.112637
 439.025 0.112637
 439.05 0.112637
 439.075 0.112637
 439.1 0.112637
 439.125 0.112637
 439.15 0.112637
 439.175 0.112637
 439.2 0.112637
 439.225 0.112637
 439.25 0.112637
 439.275 0.112637
 439.3 0.112637
 439.325 0.112637
 439.35 0.112637
 439.375 0.112637
 439.4 0.112637
 439.425 0.112637
 439.45 0.112637
 439.475 0.112637
 439.5 0.112637
 439.525 0.112637
 439.55 0.112637
 439.575 0.112637
 439.6 0.112637
 439.625 0.112637
 439.65 0.112637
 439.675 0.112637
 439.7 0.112637
 439.725 0.112637
 439.75 0.112637
 439.775 0.112637
 439.8 0.112637
 439.825 0.112637
 439.85 0.112637
 439.875 0.112637
 439.9 0.112637
 439.925 0.112637
 439.95 0.112637
 439.975 0.112637
 440 0.112637
 440.025 0.112637
 440.05 0.112637
 440.075 0.112637
 440.1 0.112637
 440.125 0.112637
 440.15 0.112637
 440.175 0.112637
 440.2 0.112637
 440.225 0.112637
 440.25 0.112637
 440.275 0.112637
 440.3 0.112637
 440.325 0.112637
 440.35 0.112637
 440.375 0.112637
 440.4 0.112637
 440.425 0.112637
 440.45 0.112637
 440.475 0.112637
 440.5 0.112637
 440.525 0.112637
 440.55 0.112637
 440.575 0.112637
 440.6 0.112637
 440.625 0.112637
 440.65 0.112637
 440.675 0.112637
 440.7 0.112637
 440.725 0.112637
 440.75 0.112637
 440.775 0.112637
 440.8 0.112637
 440.825 0.112637
 440.85 0.112637
 440.875 0.112637
 440.9 0.112637
 440.925 0.112637
 440.95 0.112637
 440.975 0.112637
 441 0.112637
 441.025 0.112637
 441.05 0.112637
 441.075 0.112637
 441.1 0.112637
 441.125 0.112637
 441.15 0.112637
 441.175 0.112637
 441.2 0.112637
 441.225 0.112637
 441.25 0.112637
 441.275 0.112637
 441.3 0.112637
 441.325 0.112637
 441.35 0.112637
 441.375 0.112637
 441.4 0.112637
 441.425 0.112636
 441.45 0.112636
 441.475 0.112636
 441.5 0.112636
 441.525 0.112636
 441.55 0.112636
 441.575 0.112636
 441.6 0.112636
 441.625 0.112636
 441.65 0.112636
 441.675 0.112636
 441.7 0.112636
 441.725 0.112636
 441.75 0.112636
 441.775 0.112636
 441.8 0.112636
 441.825 0.112636
 441.85 0.112636
 441.875 0.112636
 441.9 0.112636
 441.925 0.112636
 441.95 0.112636
 441.975 0.112636
 442 0.112636
 442.025 0.112636
 442.05 0.112636
 442.075 0.112636
 442.1 0.112636
 442.125 0.112636
 442.15 0.112636
 442.175 0.112636
 442.2 0.112636
 442.225 0.112636
 442.25 0.112636
 442.275 0.112636
 442.3 0.112636
 442.325 0.112636
 442.35 0.112636
 442.375 0.112636
 442.4 0.112636
 442.425 0.112636
 442.45 0.112636
 442.475 0.112636
 442.5 0.112636
 442.525 0.112636
 442.55 0.112636
 442.575 0.112636
 442.6 0.112636
 442.625 0.112636
 442.65 0.112636
 442.675 0.112636
 442.7 0.112636
 442.725 0.112636
 442.75 0.112636
 442.775 0.112636
 442.8 0.112636
 442.825 0.112636
 442.85 0.112636
 442.875 0.112636
 442.9 0.112636
 442.925 0.112636
 442.95 0.112636
 442.975 0.112636
 443 0.112636
 443.025 0.112636
 443.05 0.112636
 443.075 0.112636
 443.1 0.112636
 443.125 0.112636
 443.15 0.112636
 443.175 0.112636
 443.2 0.112636
 443.225 0.112636
 443.25 0.112636
 443.275 0.112636
 443.3 0.112636
 443.325 0.112636
 443.35 0.112636
 443.375 0.112636
 443.4 0.112636
 443.425 0.112636
 443.45 0.112636
 443.475 0.112636
 443.5 0.112636
 443.525 0.112636
 443.55 0.112636
 443.575 0.112636
 443.6 0.112636
 443.625 0.112636
 443.65 0.112636
 443.675 0.112636
 443.7 0.112636
 443.725 0.112636
 443.75 0.112636
 443.775 0.112636
 443.8 0.112636
 443.825 0.112636
 443.85 0.112636
 443.875 0.112636
 443.9 0.112636
 443.925 0.112636
 443.95 0.112636
 443.975 0.112636
 444 0.112636
 444.025 0.112636
 444.05 0.112636
 444.075 0.112636
 444.1 0.112636
 444.125 0.112636
 444.15 0.112636
 444.175 0.112636
 444.2 0.112636
 444.225 0.112636
 444.25 0.112636
 444.275 0.112636
 444.3 0.112636
 444.325 0.112636
 444.35 0.112636
 444.375 0.112635
 444.4 0.112635
 444.425 0.112635
 444.45 0.112635
 444.475 0.112635
 444.5 0.112635
 444.525 0.112635
 444.55 0.112635
 444.575 0.112635
 444.6 0.112635
 444.625 0.112635
 444.65 0.112635
 444.675 0.112635
 444.7 0.112635
 444.725 0.112635
 444.75 0.112635
 444.775 0.112635
 444.8 0.112635
 444.825 0.112635
 444.85 0.112635
 444.875 0.112635
 444.9 0.112635
 444.925 0.112635
 444.95 0.112635
 444.975 0.112635
 445 0.112635
 445.025 0.112635
 445.05 0.112635
 445.075 0.112635
 445.1 0.112635
 445.125 0.112635
 445.15 0.112635
 445.175 0.112635
 445.2 0.112635
 445.225 0.112635
 445.25 0.112635
 445.275 0.112635
 445.3 0.112635
 445.325 0.112635
 445.35 0.112635
 445.375 0.112635
 445.4 0.112635
 445.425 0.112635
 445.45 0.112635
 445.475 0.112635
 445.5 0.112635
 445.525 0.112635
 445.55 0.112635
 445.575 0.112635
 445.6 0.112635
 445.625 0.112635
 445.65 0.112635
 445.675 0.112635
 445.7 0.112635
 445.725 0.112635
 445.75 0.112635
 445.775 0.112635
 445.8 0.112635
 445.825 0.112635
 445.85 0.112635
 445.875 0.112635
 445.9 0.112635
 445.925 0.112635
 445.95 0.112635
 445.975 0.112635
 446 0.112635
 446.025 0.112635
 446.05 0.112635
 446.075 0.112635
 446.1 0.112635
 446.125 0.112635
 446.15 0.112635
 446.175 0.112635
 446.2 0.112635
 446.225 0.112635
 446.25 0.112635
 446.275 0.112635
 446.3 0.112635
 446.325 0.112635
 446.35 0.112635
 446.375 0.112635
 446.4 0.112635
 446.425 0.112635
 446.45 0.112635
 446.475 0.112635
 446.5 0.112635
 446.525 0.112635
 446.55 0.112635
 446.575 0.112635
 446.6 0.112635
 446.625 0.112635
 446.65 0.112635
 446.675 0.112635
 446.7 0.112635
 446.725 0.112635
 446.75 0.112635
 446.775 0.112635
 446.8 0.112635
 446.825 0.112635
 446.85 0.112635
 446.875 0.112635
 446.9 0.112635
 446.925 0.112635
 446.95 0.112635
 446.975 0.112635
 447 0.112635
 447.025 0.112635
 447.05 0.112635
 447.075 0.112635
 447.1 0.112635
 447.125 0.112635
 447.15 0.112635
 447.175 0.112635
 447.2 0.112635
 447.225 0.112635
 447.25 0.112635
 447.275 0.112635
 447.3 0.112635
 447.325 0.112634
 447.35 0.112634
 447.375 0.112634
 447.4 0.112634
 447.425 0.112634
 447.45 0.112634
 447.475 0.112634
 447.5 0.112634
 447.525 0.112634
 447.55 0.112634
 447.575 0.112634
 447.6 0.112634
 447.625 0.112634
 447.65 0.112634
 447.675 0.112634
 447.7 0.112634
 447.725 0.112634
 447.75 0.112634
 447.775 0.112634
 447.8 0.112634
 447.825 0.112634
 447.85 0.112634
 447.875 0.112634
 447.9 0.112634
 447.925 0.112634
 447.95 0.112634
 447.975 0.112634
 448 0.112634
 448.025 0.112634
 448.05 0.112634
 448.075 0.112634
 448.1 0.112634
 448.125 0.112634
 448.15 0.112634
 448.175 0.112634
 448.2 0.112634
 448.225 0.112634
 448.25 0.112634
 448.275 0.112634
 448.3 0.112634
 448.325 0.112634
 448.35 0.112634
 448.375 0.112634
 448.4 0.112634
 448.425 0.112634
 448.45 0.112634
 448.475 0.112634
 448.5 0.112634
 448.525 0.112634
 448.55 0.112634
 448.575 0.112634
 448.6 0.112634
 448.625 0.112634
 448.65 0.112634
 448.675 0.112634
 448.7 0.112634
 448.725 0.112634
 448.75 0.112634
 448.775 0.112634
 448.8 0.112634
 448.825 0.112634
 448.85 0.112634
 448.875 0.112634
 448.9 0.112634
 448.925 0.112634
 448.95 0.112634
 448.975 0.112634
 449 0.112634
 449.025 0.112634
 449.05 0.112634
 449.075 0.112634
 449.1 0.112634
 449.125 0.112634
 449.15 0.112634
 449.175 0.112634
 449.2 0.112634
 449.225 0.112634
 449.25 0.112634
 449.275 0.112634
 449.3 0.112634
 449.325 0.112634
 449.35 0.112634
 449.375 0.112634
 449.4 0.112634
 449.425 0.112634
 449.45 0.112634
 449.475 0.112634
 449.5 0.112634
 449.525 0.112634
 449.55 0.112634
 449.575 0.112634
 449.6 0.112634
 449.625 0.112634
 449.65 0.112634
 449.675 0.112634
 449.7 0.112634
 449.725 0.112634
 449.75 0.112634
 449.775 0.112634
 449.8 0.112634
 449.825 0.112634
 449.85 0.112634
 449.875 0.112634
 449.9 0.112634
 449.925 0.112634
 449.95 0.112634
 449.975 0.112634
 450 0.112634
 450.025 0.112634
 450.05 0.112634
 450.075 0.112634
 450.1 0.112634
 450.125 0.112634
 450.15 0.112634
 450.175 0.112634
 450.2 0.112634
 450.225 0.112634
 450.25 0.112634
 450.275 0.112633
 450.3 0.112633
 450.325 0.112633
 450.35 0.112633
 450.375 0.112633
 450.4 0.112633
 450.425 0.112633
 450.45 0.112633
 450.475 0.112633
 450.5 0.112633
 450.525 0.112633
 450.55 0.112633
 450.575 0.112633
 450.6 0.112633
 450.625 0.112633
 450.65 0.112633
 450.675 0.112633
 450.7 0.112633
 450.725 0.112633
 450.75 0.112633
 450.775 0.112633
 450.8 0.112633
 450.825 0.112633
 450.85 0.112633
 450.875 0.112633
 450.9 0.112633
 450.925 0.112633
 450.95 0.112633
 450.975 0.112633
 451 0.112633
 451.025 0.112633
 451.05 0.112633
 451.075 0.112633
 451.1 0.112633
 451.125 0.112633
 451.15 0.112633
 451.175 0.112633
 451.2 0.112633
 451.225 0.112633
 451.25 0.112633
 451.275 0.112633
 451.3 0.112633
 451.325 0.112633
 451.35 0.112633
 451.375 0.112633
 451.4 0.112633
 451.425 0.112633
 451.45 0.112633
 451.475 0.112633
 451.5 0.112633
 451.525 0.112633
 451.55 0.112633
 451.575 0.112633
 451.6 0.112633
 451.625 0.112633
 451.65 0.112633
 451.675 0.112633
 451.7 0.112633
 451.725 0.112633
 451.75 0.112633
 451.775 0.112633
 451.8 0.112633
 451.825 0.112633
 451.85 0.112633
 451.875 0.112633
 451.9 0.112633
 451.925 0.112633
 451.95 0.112633
 451.975 0.112633
 452 0.112633
 452.025 0.112633
 452.05 0.112633
 452.075 0.112633
 452.1 0.112633
 452.125 0.112633
 452.15 0.112633
 452.175 0.112633
 452.2 0.112633
 452.225 0.112633
 452.25 0.112633
 452.275 0.112633
 452.3 0.112633
 452.325 0.112633
 452.35 0.112633
 452.375 0.112633
 452.4 0.112633
 452.425 0.112633
 452.45 0.112633
 452.475 0.112633
 452.5 0.112633
 452.525 0.112633
 452.55 0.112633
 452.575 0.112633
 452.6 0.112633
 452.625 0.112633
 452.65 0.112633
 452.675 0.112633
 452.7 0.112633
 452.725 0.112633
 452.75 0.112633
 452.775 0.112633
 452.8 0.112633
 452.825 0.112633
 452.85 0.112633
 452.875 0.112633
 452.9 0.112633
 452.925 0.112633
 452.95 0.112633
 452.975 0.112633
 453 0.112633
 453.025 0.112633
 453.05 0.112633
 453.075 0.112633
 453.1 0.112633
 453.125 0.112633
 453.15 0.112633
 453.175 0.112633
 453.2 0.112633
 453.225 0.112633
 453.25 0.112632
 453.275 0.112632
 453.3 0.112632
 453.325 0.112632
 453.35 0.112632
 453.375 0.112632
 453.4 0.112632
 453.425 0.112632
 453.45 0.112632
 453.475 0.112632
 453.5 0.112632
 453.525 0.112632
 453.55 0.112632
 453.575 0.112632
 453.6 0.112632
 453.625 0.112632
 453.65 0.112632
 453.675 0.112632
 453.7 0.112632
 453.725 0.112632
 453.75 0.112632
 453.775 0.112632
 453.8 0.112632
 453.825 0.112632
 453.85 0.112632
 453.875 0.112632
 453.9 0.112632
 453.925 0.112632
 453.95 0.112632
 453.975 0.112632
 454 0.112632
 454.025 0.112632
 454.05 0.112632
 454.075 0.112632
 454.1 0.112632
 454.125 0.112632
 454.15 0.112632
 454.175 0.112632
 454.2 0.112632
 454.225 0.112632
 454.25 0.112632
 454.275 0.112632
 454.3 0.112632
 454.325 0.112632
 454.35 0.112632
 454.375 0.112632
 454.4 0.112632
 454.425 0.112632
 454.45 0.112632
 454.475 0.112632
 454.5 0.112632
 454.525 0.112632
 454.55 0.112632
 454.575 0.112632
 454.6 0.112632
 454.625 0.112632
 454.65 0.112632
 454.675 0.112632
 454.7 0.112632
 454.725 0.112632
 454.75 0.112632
 454.775 0.112632
 454.8 0.112632
 454.825 0.112632
 454.85 0.112632
 454.875 0.112632
 454.9 0.112632
 454.925 0.112632
 454.95 0.112632
 454.975 0.112632
 455 0.112632
 455.025 0.112632
 455.05 0.112632
 455.075 0.112632
 455.1 0.112632
 455.125 0.112632
 455.15 0.112632
 455.175 0.112632
 455.2 0.112632
 455.225 0.112632
 455.25 0.112632
 455.275 0.112632
 455.3 0.112632
 455.325 0.112632
 455.35 0.112632
 455.375 0.112632
 455.4 0.112632
 455.425 0.112632
 455.45 0.112632
 455.475 0.112632
 455.5 0.112632
 455.525 0.112632
 455.55 0.112632
 455.575 0.112632
 455.6 0.112632
 455.625 0.112632
 455.65 0.112632
 455.675 0.112632
 455.7 0.112632
 455.725 0.112632
 455.75 0.112632
 455.775 0.112632
 455.8 0.112632
 455.825 0.112632
 455.85 0.112632
 455.875 0.112632
 455.9 0.112632
 455.925 0.112632
 455.95 0.112632
 455.975 0.112632
 456 0.112632
 456.025 0.112632
 456.05 0.112632
 456.075 0.112632
 456.1 0.112632
 456.125 0.112632
 456.15 0.112632
 456.175 0.112632
 456.2 0.112632
 456.225 0.112632
 456.25 0.112631
 456.275 0.112631
 456.3 0.112631
 456.325 0.112631
 456.35 0.112631
 456.375 0.112631
 456.4 0.112631
 456.425 0.112631
 456.45 0.112631
 456.475 0.112631
 456.5 0.112631
 456.525 0.112631
 456.55 0.112631
 456.575 0.112631
 456.6 0.112631
 456.625 0.112631
 456.65 0.112631
 456.675 0.112631
 456.7 0.112631
 456.725 0.112631
 456.75 0.112631
 456.775 0.112631
 456.8 0.112631
 456.825 0.112631
 456.85 0.112631
 456.875 0.112631
 456.9 0.112631
 456.925 0.112631
 456.95 0.112631
 456.975 0.112631
 457 0.112631
 457.025 0.112631
 457.05 0.112631
 457.075 0.112631
 457.1 0.112631
 457.125 0.112631
 457.15 0.112631
 457.175 0.112631
 457.2 0.112631
 457.225 0.112631
 457.25 0.112631
 457.275 0.112631
 457.3 0.112631
 457.325 0.112631
 457.35 0.112631
 457.375 0.112631
 457.4 0.112631
 457.425 0.112631
 457.45 0.112631
 457.475 0.112631
 457.5 0.112631
 457.525 0.112631
 457.55 0.112631
 457.575 0.112631
 457.6 0.112631
 457.625 0.112631
 457.65 0.112631
 457.675 0.112631
 457.7 0.112631
 457.725 0.112631
 457.75 0.112631
 457.775 0.112631
 457.8 0.112631
 457.825 0.112631
 457.85 0.112631
 457.875 0.112631
 457.9 0.112631
 457.925 0.112631
 457.95 0.112631
 457.975 0.112631
 458 0.112631
 458.025 0.112631
 458.05 0.112631
 458.075 0.112631
 458.1 0.112631
 458.125 0.112631
 458.15 0.112631
 458.175 0.112631
 458.2 0.112631
 458.225 0.112631
 458.25 0.112631
 458.275 0.112631
 458.3 0.112631
 458.325 0.112631
 458.35 0.112631
 458.375 0.112631
 458.4 0.112631
 458.425 0.112631
 458.45 0.112631
 458.475 0.112631
 458.5 0.112631
 458.525 0.112631
 458.55 0.112631
 458.575 0.112631
 458.6 0.112631
 458.625 0.112631
 458.65 0.112631
 458.675 0.112631
 458.7 0.112631
 458.725 0.112631
 458.75 0.112631
 458.775 0.112631
 458.8 0.112631
 458.825 0.112631
 458.85 0.112631
 458.875 0.112631
 458.9 0.112631
 458.925 0.112631
 458.95 0.112631
 458.975 0.112631
 459 0.112631
 459.025 0.112631
 459.05 0.112631
 459.075 0.112631
 459.1 0.112631
 459.125 0.112631
 459.15 0.112631
 459.175 0.112631
 459.2 0.112631
 459.225 0.11263
 459.25 0.11263
 459.275 0.11263
 459.3 0.11263
 459.325 0.11263
 459.35 0.11263
 459.375 0.11263
 459.4 0.11263
 459.425 0.11263
 459.45 0.11263
 459.475 0.11263
 459.5 0.11263
 459.525 0.11263
 459.55 0.11263
 459.575 0.11263
 459.6 0.11263
 459.625 0.11263
 459.65 0.11263
 459.675 0.11263
 459.7 0.11263
 459.725 0.11263
 459.75 0.11263
 459.775 0.11263
 459.8 0.11263
 459.825 0.11263
 459.85 0.11263
 459.875 0.11263
 459.9 0.11263
 459.925 0.11263
 459.95 0.11263
 459.975 0.11263
 460 0.11263
 460.025 0.11263
 460.05 0.11263
 460.075 0.11263
 460.1 0.11263
 460.125 0.11263
 460.15 0.11263
 460.175 0.11263
 460.2 0.11263
 460.225 0.11263
 460.25 0.11263
 460.275 0.11263
 460.3 0.11263
 460.325 0.11263
 460.35 0.11263
 460.375 0.11263
 460.4 0.11263
 460.425 0.11263
 460.45 0.11263
 460.475 0.11263
 460.5 0.11263
 460.525 0.11263
 460.55 0.11263
 460.575 0.11263
 460.6 0.11263
 460.625 0.11263
 460.65 0.11263
 460.675 0.11263
 460.7 0.11263
 460.725 0.11263
 460.75 0.11263
 460.775 0.11263
 460.8 0.11263
 460.825 0.11263
 460.85 0.11263
 460.875 0.11263
 460.9 0.11263
 460.925 0.11263
 460.95 0.11263
 460.975 0.11263
 461 0.11263
 461.025 0.11263
 461.05 0.11263
 461.075 0.11263
 461.1 0.11263
 461.125 0.11263
 461.15 0.11263
 461.175 0.11263
 461.2 0.11263
 461.225 0.11263
 461.25 0.11263
 461.275 0.11263
 461.3 0.11263
 461.325 0.11263
 461.35 0.11263
 461.375 0.11263
 461.4 0.11263
 461.425 0.11263
 461.45 0.11263
 461.475 0.11263
 461.5 0.11263
 461.525 0.11263
 461.55 0.11263
 461.575 0.11263
 461.6 0.11263
 461.625 0.11263
 461.65 0.11263
 461.675 0.11263
 461.7 0.11263
 461.725 0.11263
 461.75 0.11263
 461.775 0.11263
 461.8 0.11263
 461.825 0.11263
 461.85 0.11263
 461.875 0.11263
 461.9 0.11263
 461.925 0.11263
 461.95 0.11263
 461.975 0.11263
 462 0.11263
 462.025 0.11263
 462.05 0.11263
 462.075 0.11263
 462.1 0.11263
 462.125 0.11263
 462.15 0.11263
 462.175 0.11263
 462.2 0.11263
 462.225 0.11263
 462.25 0.112629
 462.275 0.112629
 462.3 0.112629
 462.325 0.112629
 462.35 0.112629
 462.375 0.112629
 462.4 0.112629
 462.425 0.112629
 462.45 0.112629
 462.475 0.112629
 462.5 0.112629
 462.525 0.112629
 462.55 0.112629
 462.575 0.112629
 462.6 0.112629
 462.625 0.112629
 462.65 0.112629
 462.675 0.112629
 462.7 0.112629
 462.725 0.112629
 462.75 0.112629
 462.775 0.112629
 462.8 0.112629
 462.825 0.112629
 462.85 0.112629
 462.875 0.112629
 462.9 0.112629
 462.925 0.112629
 462.95 0.112629
 462.975 0.112629
 463 0.112629
 463.025 0.112629
 463.05 0.112629
 463.075 0.112629
 463.1 0.112629
 463.125 0.112629
 463.15 0.112629
 463.175 0.112629
 463.2 0.112629
 463.225 0.112629
 463.25 0.112629
 463.275 0.112629
 463.3 0.112629
 463.325 0.112629
 463.35 0.112629
 463.375 0.112629
 463.4 0.112629
 463.425 0.112629
 463.45 0.112629
 463.475 0.112629
 463.5 0.112629
 463.525 0.112629
 463.55 0.112629
 463.575 0.112629
 463.6 0.112629
 463.625 0.112629
 463.65 0.112629
 463.675 0.112629
 463.7 0.112629
 463.725 0.112629
 463.75 0.112629
 463.775 0.112629
 463.8 0.112629
 463.825 0.112629
 463.85 0.112629
 463.875 0.112629
 463.9 0.112629
 463.925 0.112629
 463.95 0.112629
 463.975 0.112629
 464 0.112629
 464.025 0.112629
 464.05 0.112629
 464.075 0.112629
 464.1 0.112629
 464.125 0.112629
 464.15 0.112629
 464.175 0.112629
 464.2 0.112629
 464.225 0.112629
 464.25 0.112629
 464.275 0.112629
 464.3 0.112629
 464.325 0.112629
 464.35 0.112629
 464.375 0.112629
 464.4 0.112629
 464.425 0.112629
 464.45 0.112629
 464.475 0.112629
 464.5 0.112629
 464.525 0.112629
 464.55 0.112629
 464.575 0.112629
 464.6 0.112629
 464.625 0.112629
 464.65 0.112629
 464.675 0.112629
 464.7 0.112629
 464.725 0.112629
 464.75 0.112629
 464.775 0.112629
 464.8 0.112629
 464.825 0.112629
 464.85 0.112629
 464.875 0.112629
 464.9 0.112629
 464.925 0.112629
 464.95 0.112629
 464.975 0.112629
 465 0.112629
 465.025 0.112629
 465.05 0.112629
 465.075 0.112629
 465.1 0.112629
 465.125 0.112629
 465.15 0.112629
 465.175 0.112629
 465.2 0.112629
 465.225 0.112629
 465.25 0.112628
 465.275 0.112628
 465.3 0.112628
 465.325 0.112628
 465.35 0.112628
 465.375 0.112628
 465.4 0.112628
 465.425 0.112628
 465.45 0.112628
 465.475 0.112628
 465.5 0.112628
 465.525 0.112628
 465.55 0.112628
 465.575 0.112628
 465.6 0.112628
 465.625 0.112628
 465.65 0.112628
 465.675 0.112628
 465.7 0.112628
 465.725 0.112628
 465.75 0.112628
 465.775 0.112628
 465.8 0.112628
 465.825 0.112628
 465.85 0.112628
 465.875 0.112628
 465.9 0.112628
 465.925 0.112628
 465.95 0.112628
 465.975 0.112628
 466 0.112628
 466.025 0.112628
 466.05 0.112628
 466.075 0.112628
 466.1 0.112628
 466.125 0.112628
 466.15 0.112628
 466.175 0.112628
 466.2 0.112628
 466.225 0.112628
 466.25 0.112628
 466.275 0.112628
 466.3 0.112628
 466.325 0.112628
 466.35 0.112628
 466.375 0.112628
 466.4 0.112628
 466.425 0.112628
 466.45 0.112628
 466.475 0.112628
 466.5 0.112628
 466.525 0.112628
 466.55 0.112628
 466.575 0.112628
 466.6 0.112628
 466.625 0.112628
 466.65 0.112628
 466.675 0.112628
 466.7 0.112628
 466.725 0.112628
 466.75 0.112628
 466.775 0.112628
 466.8 0.112628
 466.825 0.112628
 466.85 0.112628
 466.875 0.112628
 466.9 0.112628
 466.925 0.112628
 466.95 0.112628
 466.975 0.112628
 467 0.112628
 467.025 0.112628
 467.05 0.112628
 467.075 0.112628
 467.1 0.112628
 467.125 0.112628
 467.15 0.112628
 467.175 0.112628
 467.2 0.112628
 467.225 0.112628
 467.25 0.112628
 467.275 0.112628
 467.3 0.112628
 467.325 0.112628
 467.35 0.112628
 467.375 0.112628
 467.4 0.112628
 467.425 0.112628
 467.45 0.112628
 467.475 0.112628
 467.5 0.112628
 467.525 0.112628
 467.55 0.112628
 467.575 0.112628
 467.6 0.112628
 467.625 0.112628
 467.65 0.112628
 467.675 0.112628
 467.7 0.112628
 467.725 0.112628
 467.75 0.112628
 467.775 0.112628
 467.8 0.112628
 467.825 0.112628
 467.85 0.112628
 467.875 0.112628
 467.9 0.112628
 467.925 0.112628
 467.95 0.112628
 467.975 0.112628
 468 0.112628
 468.025 0.112628
 468.05 0.112628
 468.075 0.112628
 468.1 0.112628
 468.125 0.112628
 468.15 0.112628
 468.175 0.112628
 468.2 0.112628
 468.225 0.112628
 468.25 0.112628
 468.275 0.112627
 468.3 0.112627
 468.325 0.112627
 468.35 0.112627
 468.375 0.112627
 468.4 0.112627
 468.425 0.112627
 468.45 0.112627
 468.475 0.112627
 468.5 0.112627
 468.525 0.112627
 468.55 0.112627
 468.575 0.112627
 468.6 0.112627
 468.625 0.112627
 468.65 0.112627
 468.675 0.112627
 468.7 0.112627
 468.725 0.112627
 468.75 0.112627
 468.775 0.112627
 468.8 0.112627
 468.825 0.112627
 468.85 0.112627
 468.875 0.112627
 468.9 0.112627
 468.925 0.112627
 468.95 0.112627
 468.975 0.112627
 469 0.112627
 469.025 0.112627
 469.05 0.112627
 469.075 0.112627
 469.1 0.112627
 469.125 0.112627
 469.15 0.112627
 469.175 0.112627
 469.2 0.112627
 469.225 0.112627
 469.25 0.112627
 469.275 0.112627
 469.3 0.112627
 469.325 0.112627
 469.35 0.112627
 469.375 0.112627
 469.4 0.112627
 469.425 0.112627
 469.45 0.112627
 469.475 0.112627
 469.5 0.112627
 469.525 0.112627
 469.55 0.112627
 469.575 0.112627
 469.6 0.112627
 469.625 0.112627
 469.65 0.112627
 469.675 0.112627
 469.7 0.112627
 469.725 0.112627
 469.75 0.112627
 469.775 0.112627
 469.8 0.112627
 469.825 0.112627
 469.85 0.112627
 469.875 0.112627
 469.9 0.112627
 469.925 0.112627
 469.95 0.112627
 469.975 0.112627
 470 0.112627
 470.025 0.112627
 470.05 0.112627
 470.075 0.112627
 470.1 0.112627
 470.125 0.112627
 470.15 0.112627
 470.175 0.112627
 470.2 0.112627
 470.225 0.112627
 470.25 0.112627
 470.275 0.112627
 470.3 0.112627
 470.325 0.112627
 470.35 0.112627
 470.375 0.112627
 470.4 0.112627
 470.425 0.112627
 470.45 0.112627
 470.475 0.112627
 470.5 0.112627
 470.525 0.112627
 470.55 0.112627
 470.575 0.112627
 470.6 0.112627
 470.625 0.112627
 470.65 0.112627
 470.675 0.112627
 470.7 0.112627
 470.725 0.112627
 470.75 0.112627
 470.775 0.112627
 470.8 0.112627
 470.825 0.112627
 470.85 0.112627
 470.875 0.112627
 470.9 0.112627
 470.925 0.112627
 470.95 0.112627
 470.975 0.112627
 471 0.112627
 471.025 0.112627
 471.05 0.112627
 471.075 0.112627
 471.1 0.112627
 471.125 0.112627
 471.15 0.112627
 471.175 0.112627
 471.2 0.112627
 471.225 0.112627
 471.25 0.112627
 471.275 0.112627
 471.3 0.112627
 471.325 0.112626
 471.35 0.112626
 471.375 0.112626
 471.4 0.112626
 471.425 0.112626
 471.45 0.112626
 471.475 0.112626
 471.5 0.112626
 471.525 0.112626
 471.55 0.112626
 471.575 0.112626
 471.6 0.112626
 471.625 0.112626
 471.65 0.112626
 471.675 0.112626
 471.7 0.112626
 471.725 0.112626
 471.75 0.112626
 471.775 0.112626
 471.8 0.112626
 471.825 0.112626
 471.85 0.112626
 471.875 0.112626
 471.9 0.112626
 471.925 0.112626
 471.95 0.112626
 471.975 0.112626
 472 0.112626
 472.025 0.112626
 472.05 0.112626
 472.075 0.112626
 472.1 0.112626
 472.125 0.112626
 472.15 0.112626
 472.175 0.112626
 472.2 0.112626
 472.225 0.112626
 472.25 0.112626
 472.275 0.112626
 472.3 0.112626
 472.325 0.112626
 472.35 0.112626
 472.375 0.112626
 472.4 0.112626
 472.425 0.112626
 472.45 0.112626
 472.475 0.112626
 472.5 0.112626
 472.525 0.112626
 472.55 0.112626
 472.575 0.112626
 472.6 0.112626
 472.625 0.112626
 472.65 0.112626
 472.675 0.112626
 472.7 0.112626
 472.725 0.112626
 472.75 0.112626
 472.775 0.112626
 472.8 0.112626
 472.825 0.112626
 472.85 0.112626
 472.875 0.112626
 472.9 0.112626
 472.925 0.112626
 472.95 0.112626
 472.975 0.112626
 473 0.112626
 473.025 0.112626
 473.05 0.112626
 473.075 0.112626
 473.1 0.112626
 473.125 0.112626
 473.15 0.112626
 473.175 0.112626
 473.2 0.112626
 473.225 0.112626
 473.25 0.112626
 473.275 0.112626
 473.3 0.112626
 473.325 0.112626
 473.35 0.112626
 473.375 0.112626
 473.4 0.112626
 473.425 0.112626
 473.45 0.112626
 473.475 0.112626
 473.5 0.112626
 473.525 0.112626
 473.55 0.112626
 473.575 0.112626
 473.6 0.112626
 473.625 0.112626
 473.65 0.112626
 473.675 0.112626
 473.7 0.112626
 473.725 0.112626
 473.75 0.112626
 473.775 0.112626
 473.8 0.112626
 473.825 0.112626
 473.85 0.112626
 473.875 0.112626
 473.9 0.112626
 473.925 0.112626
 473.95 0.112626
 473.975 0.112626
 474 0.112626
 474.025 0.112626
 474.05 0.112626
 474.075 0.112626
 474.1 0.112626
 474.125 0.112626
 474.15 0.112626
 474.175 0.112626
 474.2 0.112626
 474.225 0.112626
 474.25 0.112626
 474.275 0.112626
 474.3 0.112626
 474.325 0.112626
 474.35 0.112625
 474.375 0.112625
 474.4 0.112625
 474.425 0.112625
 474.45 0.112625
 474.475 0.112625
 474.5 0.112625
 474.525 0.112625
 474.55 0.112625
 474.575 0.112625
 474.6 0.112625
 474.625 0.112625
 474.65 0.112625
 474.675 0.112625
 474.7 0.112625
 474.725 0.112625
 474.75 0.112625
 474.775 0.112625
 474.8 0.112625
 474.825 0.112625
 474.85 0.112625
 474.875 0.112625
 474.9 0.112625
 474.925 0.112625
 474.95 0.112625
 474.975 0.112625
 475 0.112625
 475.025 0.112625
 475.05 0.112625
 475.075 0.112625
 475.1 0.112625
 475.125 0.112625
 475.15 0.112625
 475.175 0.112625
 475.2 0.112625
 475.225 0.112625
 475.25 0.112625
 475.275 0.112625
 475.3 0.112625
 475.325 0.112625
 475.35 0.112625
 475.375 0.112625
 475.4 0.112625
 475.425 0.112625
 475.45 0.112625
 475.475 0.112625
 475.5 0.112625
 475.525 0.112625
 475.55 0.112625
 475.575 0.112625
 475.6 0.112625
 475.625 0.112625
 475.65 0.112625
 475.675 0.112625
 475.7 0.112625
 475.725 0.112625
 475.75 0.112625
 475.775 0.112625
 475.8 0.112625
 475.825 0.112625
 475.85 0.112625
 475.875 0.112625
 475.9 0.112625
 475.925 0.112625
 475.95 0.112625
 475.975 0.112625
 476 0.112625
 476.025 0.112625
 476.05 0.112625
 476.075 0.112625
 476.1 0.112625
 476.125 0.112625
 476.15 0.112625
 476.175 0.112625
 476.2 0.112625
 476.225 0.112625
 476.25 0.112625
 476.275 0.112625
 476.3 0.112625
 476.325 0.112625
 476.35 0.112625
 476.375 0.112625
 476.4 0.112625
 476.425 0.112625
 476.45 0.112625
 476.475 0.112625
 476.5 0.112625
 476.525 0.112625
 476.55 0.112625
 476.575 0.112625
 476.6 0.112625
 476.625 0.112625
 476.65 0.112625
 476.675 0.112625
 476.7 0.112625
 476.725 0.112625
 476.75 0.112625
 476.775 0.112625
 476.8 0.112625
 476.825 0.112625
 476.85 0.112625
 476.875 0.112625
 476.9 0.112625
 476.925 0.112625
 476.95 0.112625
 476.975 0.112625
 477 0.112625
 477.025 0.112625
 477.05 0.112625
 477.075 0.112625
 477.1 0.112625
 477.125 0.112625
 477.15 0.112625
 477.175 0.112625
 477.2 0.112625
 477.225 0.112625
 477.25 0.112625
 477.275 0.112625
 477.3 0.112625
 477.325 0.112625
 477.35 0.112625
 477.375 0.112625
 477.4 0.112625
 477.425 0.112624
 477.45 0.112624
 477.475 0.112624
 477.5 0.112624
 477.525 0.112624
 477.55 0.112624
 477.575 0.112624
 477.6 0.112624
 477.625 0.112624
 477.65 0.112624
 477.675 0.112624
 477.7 0.112624
 477.725 0.112624
 477.75 0.112624
 477.775 0.112624
 477.8 0.112624
 477.825 0.112624
 477.85 0.112624
 477.875 0.112624
 477.9 0.112624
 477.925 0.112624
 477.95 0.112624
 477.975 0.112624
 478 0.112624
 478.025 0.112624
 478.05 0.112624
 478.075 0.112624
 478.1 0.112624
 478.125 0.112624
 478.15 0.112624
 478.175 0.112624
 478.2 0.112624
 478.225 0.112624
 478.25 0.112624
 478.275 0.112624
 478.3 0.112624
 478.325 0.112624
 478.35 0.112624
 478.375 0.112624
 478.4 0.112624
 478.425 0.112624
 478.45 0.112624
 478.475 0.112624
 478.5 0.112624
 478.525 0.112624
 478.55 0.112624
 478.575 0.112624
 478.6 0.112624
 478.625 0.112624
 478.65 0.112624
 478.675 0.112624
 478.7 0.112624
 478.725 0.112624
 478.75 0.112624
 478.775 0.112624
 478.8 0.112624
 478.825 0.112624
 478.85 0.112624
 478.875 0.112624
 478.9 0.112624
 478.925 0.112624
 478.95 0.112624
 478.975 0.112624
 479 0.112624
 479.025 0.112624
 479.05 0.112624
 479.075 0.112624
 479.1 0.112624
 479.125 0.112624
 479.15 0.112624
 479.175 0.112624
 479.2 0.112624
 479.225 0.112624
 479.25 0.112624
 479.275 0.112624
 479.3 0.112624
 479.325 0.112624
 479.35 0.112624
 479.375 0.112624
 479.4 0.112624
 479.425 0.112624
 479.45 0.112624
 479.475 0.112624
 479.5 0.112624
 479.525 0.112624
 479.55 0.112624
 479.575 0.112624
 479.6 0.112624
 479.625 0.112624
 479.65 0.112624
 479.675 0.112624
 479.7 0.112624
 479.725 0.112624
 479.75 0.112624
 479.775 0.112624
 479.8 0.112624
 479.825 0.112624
 479.85 0.112624
 479.875 0.112624
 479.9 0.112624
 479.925 0.112624
 479.95 0.112624
 479.975 0.112624
 480 0.112624
 480.025 0.112624
 480.05 0.112624
 480.075 0.112624
 480.1 0.112624
 480.125 0.112624
 480.15 0.112624
 480.175 0.112624
 480.2 0.112624
 480.225 0.112624
 480.25 0.112624
 480.275 0.112624
 480.3 0.112624
 480.325 0.112624
 480.35 0.112624
 480.375 0.112624
 480.4 0.112624
 480.425 0.112624
 480.45 0.112624
 480.475 0.112623
 480.5 0.112623
 480.525 0.112623
 480.55 0.112623
 480.575 0.112623
 480.6 0.112623
 480.625 0.112623
 480.65 0.112623
 480.675 0.112623
 480.7 0.112623
 480.725 0.112623
 480.75 0.112623
 480.775 0.112623
 480.8 0.112623
 480.825 0.112623
 480.85 0.112623
 480.875 0.112623
 480.9 0.112623
 480.925 0.112623
 480.95 0.112623
 480.975 0.112623
 481 0.112623
 481.025 0.112623
 481.05 0.112623
 481.075 0.112623
 481.1 0.112623
 481.125 0.112623
 481.15 0.112623
 481.175 0.112623
 481.2 0.112623
 481.225 0.112623
 481.25 0.112623
 481.275 0.112623
 481.3 0.112623
 481.325 0.112623
 481.35 0.112623
 481.375 0.112623
 481.4 0.112623
 481.425 0.112623
 481.45 0.112623
 481.475 0.112623
 481.5 0.112623
 481.525 0.112623
 481.55 0.112623
 481.575 0.112623
 481.6 0.112623
 481.625 0.112623
 481.65 0.112623
 481.675 0.112623
 481.7 0.112623
 481.725 0.112623
 481.75 0.112623
 481.775 0.112623
 481.8 0.112623
 481.825 0.112623
 481.85 0.112623
 481.875 0.112623
 481.9 0.112623
 481.925 0.112623
 481.95 0.112623
 481.975 0.112623
 482 0.112623
 482.025 0.112623
 482.05 0.112623
 482.075 0.112623
 482.1 0.112623
 482.125 0.112623
 482.15 0.112623
 482.175 0.112623
 482.2 0.112623
 482.225 0.112623
 482.25 0.112623
 482.275 0.112623
 482.3 0.112623
 482.325 0.112623
 482.35 0.112623
 482.375 0.112623
 482.4 0.112623
 482.425 0.112623
 482.45 0.112623
 482.475 0.112623
 482.5 0.112623
 482.525 0.112623
 482.55 0.112623
 482.575 0.112623
 482.6 0.112623
 482.625 0.112623
 482.65 0.112623
 482.675 0.112623
 482.7 0.112623
 482.725 0.112623
 482.75 0.112623
 482.775 0.112623
 482.8 0.112623
 482.825 0.112623
 482.85 0.112623
 482.875 0.112623
 482.9 0.112623
 482.925 0.112623
 482.95 0.112623
 482.975 0.112623
 483 0.112623
 483.025 0.112623
 483.05 0.112623
 483.075 0.112623
 483.1 0.112623
 483.125 0.112623
 483.15 0.112623
 483.175 0.112623
 483.2 0.112623
 483.225 0.112623
 483.25 0.112623
 483.275 0.112623
 483.3 0.112623
 483.325 0.112623
 483.35 0.112623
 483.375 0.112623
 483.4 0.112623
 483.425 0.112623
 483.45 0.112623
 483.475 0.112623
 483.5 0.112623
 483.525 0.112623
 483.55 0.112623
 483.575 0.112622
 483.6 0.112622
 483.625 0.112622
 483.65 0.112622
 483.675 0.112622
 483.7 0.112622
 483.725 0.112622
 483.75 0.112622
 483.775 0.112622
 483.8 0.112622
 483.825 0.112622
 483.85 0.112622
 483.875 0.112622
 483.9 0.112622
 483.925 0.112622
 483.95 0.112622
 483.975 0.112622
 484 0.112622
 484.025 0.112622
 484.05 0.112622
 484.075 0.112622
 484.1 0.112622
 484.125 0.112622
 484.15 0.112622
 484.175 0.112622
 484.2 0.112622
 484.225 0.112622
 484.25 0.112622
 484.275 0.112622
 484.3 0.112622
 484.325 0.112622
 484.35 0.112622
 484.375 0.112622
 484.4 0.112622
 484.425 0.112622
 484.45 0.112622
 484.475 0.112622
 484.5 0.112622
 484.525 0.112622
 484.55 0.112622
 484.575 0.112622
 484.6 0.112622
 484.625 0.112622
 484.65 0.112622
 484.675 0.112622
 484.7 0.112622
 484.725 0.112622
 484.75 0.112622
 484.775 0.112622
 484.8 0.112622
 484.825 0.112622
 484.85 0.112622
 484.875 0.112622
 484.9 0.112622
 484.925 0.112622
 484.95 0.112622
 484.975 0.112622
 485 0.112622
 485.025 0.112622
 485.05 0.112622
 485.075 0.112622
 485.1 0.112622
 485.125 0.112622
 485.15 0.112622
 485.175 0.112622
 485.2 0.112622
 485.225 0.112622
 485.25 0.112622
 485.275 0.112622
 485.3 0.112622
 485.325 0.112622
 485.35 0.112622
 485.375 0.112622
 485.4 0.112622
 485.425 0.112622
 485.45 0.112622
 485.475 0.112622
 485.5 0.112622
 485.525 0.112622
 485.55 0.112622
 485.575 0.112622
 485.6 0.112622
 485.625 0.112622
 485.65 0.112622
 485.675 0.112622
 485.7 0.112622
 485.725 0.112622
 485.75 0.112622
 485.775 0.112622
 485.8 0.112622
 485.825 0.112622
 485.85 0.112622
 485.875 0.112622
 485.9 0.112622
 485.925 0.112622
 485.95 0.112622
 485.975 0.112622
 486 0.112622
 486.025 0.112622
 486.05 0.112622
 486.075 0.112622
 486.1 0.112622
 486.125 0.112622
 486.15 0.112622
 486.175 0.112622
 486.2 0.112622
 486.225 0.112622
 486.25 0.112622
 486.275 0.112622
 486.3 0.112622
 486.325 0.112622
 486.35 0.112622
 486.375 0.112622
 486.4 0.112622
 486.425 0.112622
 486.45 0.112622
 486.475 0.112622
 486.5 0.112622
 486.525 0.112622
 486.55 0.112622
 486.575 0.112622
 486.6 0.112622
 486.625 0.112622
 486.65 0.112621
 486.675 0.112621
 486.7 0.112621
 486.725 0.112621
 486.75 0.112621
 486.775 0.112621
 486.8 0.112621
 486.825 0.112621
 486.85 0.112621
 486.875 0.112621
 486.9 0.112621
 486.925 0.112621
 486.95 0.112621
 486.975 0.112621
 487 0.112621
 487.025 0.112621
 487.05 0.112621
 487.075 0.112621
 487.1 0.112621
 487.125 0.112621
 487.15 0.112621
 487.175 0.112621
 487.2 0.112621
 487.225 0.112621
 487.25 0.112621
 487.275 0.112621
 487.3 0.112621
 487.325 0.112621
 487.35 0.112621
 487.375 0.112621
 487.4 0.112621
 487.425 0.112621
 487.45 0.112621
 487.475 0.112621
 487.5 0.112621
 487.525 0.112621
 487.55 0.112621
 487.575 0.112621
 487.6 0.112621
 487.625 0.112621
 487.65 0.112621
 487.675 0.112621
 487.7 0.112621
 487.725 0.112621
 487.75 0.112621
 487.775 0.112621
 487.8 0.112621
 487.825 0.112621
 487.85 0.112621
 487.875 0.112621
 487.9 0.112621
 487.925 0.112621
 487.95 0.112621
 487.975 0.112621
 488 0.112621
 488.025 0.112621
 488.05 0.112621
 488.075 0.112621
 488.1 0.112621
 488.125 0.112621
 488.15 0.112621
 488.175 0.112621
 488.2 0.112621
 488.225 0.112621
 488.25 0.112621
 488.275 0.112621
 488.3 0.112621
 488.325 0.112621
 488.35 0.112621
 488.375 0.112621
 488.4 0.112621
 488.425 0.112621
 488.45 0.112621
 488.475 0.112621
 488.5 0.112621
 488.525 0.112621
 488.55 0.112621
 488.575 0.112621
 488.6 0.112621
 488.625 0.112621
 488.65 0.112621
 488.675 0.112621
 488.7 0.112621
 488.725 0.112621
 488.75 0.112621
 488.775 0.112621
 488.8 0.112621
 488.825 0.112621
 488.85 0.112621
 488.875 0.112621
 488.9 0.112621
 488.925 0.112621
 488.95 0.112621
 488.975 0.112621
 489 0.112621
 489.025 0.112621
 489.05 0.112621
 489.075 0.112621
 489.1 0.112621
 489.125 0.112621
 489.15 0.112621
 489.175 0.112621
 489.2 0.112621
 489.225 0.112621
 489.25 0.112621
 489.275 0.112621
 489.3 0.112621
 489.325 0.112621
 489.35 0.112621
 489.375 0.112621
 489.4 0.112621
 489.425 0.112621
 489.45 0.112621
 489.475 0.112621
 489.5 0.112621
 489.525 0.112621
 489.55 0.112621
 489.575 0.112621
 489.6 0.112621
 489.625 0.112621
 489.65 0.112621
 489.675 0.112621
 489.7 0.112621
 489.725 0.112621
 489.75 0.11262
 489.775 0.11262
 489.8 0.11262
 489.825 0.11262
 489.85 0.11262
 489.875 0.11262
 489.9 0.11262
 489.925 0.11262
 489.95 0.11262
 489.975 0.11262
 490 0.11262
 490.025 0.11262
 490.05 0.11262
 490.075 0.11262
 490.1 0.11262
 490.125 0.11262
 490.15 0.11262
 490.175 0.11262
 490.2 0.11262
 490.225 0.11262
 490.25 0.11262
 490.275 0.11262
 490.3 0.11262
 490.325 0.11262
 490.35 0.11262
 490.375 0.11262
 490.4 0.11262
 490.425 0.11262
 490.45 0.11262
 490.475 0.11262
 490.5 0.11262
 490.525 0.11262
 490.55 0.11262
 490.575 0.11262
 490.6 0.11262
 490.625 0.11262
 490.65 0.11262
 490.675 0.11262
 490.7 0.11262
 490.725 0.11262
 490.75 0.11262
 490.775 0.11262
 490.8 0.11262
 490.825 0.11262
 490.85 0.11262
 490.875 0.11262
 490.9 0.11262
 490.925 0.11262
 490.95 0.11262
 490.975 0.11262
 491 0.11262
 491.025 0.11262
 491.05 0.11262
 491.075 0.11262
 491.1 0.11262
 491.125 0.11262
 491.15 0.11262
 491.175 0.11262
 491.2 0.11262
 491.225 0.11262
 491.25 0.11262
 491.275 0.11262
 491.3 0.11262
 491.325 0.11262
 491.35 0.11262
 491.375 0.11262
 491.4 0.11262
 491.425 0.11262
 491.45 0.11262
 491.475 0.11262
 491.5 0.11262
 491.525 0.11262
 491.55 0.11262
 491.575 0.11262
 491.6 0.11262
 491.625 0.11262
 491.65 0.11262
 491.675 0.11262
 491.7 0.11262
 491.725 0.11262
 491.75 0.11262
 491.775 0.11262
 491.8 0.11262
 491.825 0.11262
 491.85 0.11262
 491.875 0.11262
 491.9 0.11262
 491.925 0.11262
 491.95 0.11262
 491.975 0.11262
 492 0.11262
 492.025 0.11262
 492.05 0.11262
 492.075 0.11262
 492.1 0.11262
 492.125 0.11262
 492.15 0.11262
 492.175 0.11262
 492.2 0.11262
 492.225 0.11262
 492.25 0.11262
 492.275 0.11262
 492.3 0.11262
 492.325 0.11262
 492.35 0.11262
 492.375 0.11262
 492.4 0.11262
 492.425 0.11262
 492.45 0.11262
 492.475 0.11262
 492.5 0.11262
 492.525 0.11262
 492.55 0.11262
 492.575 0.11262
 492.6 0.11262
 492.625 0.11262
 492.65 0.11262
 492.675 0.11262
 492.7 0.11262
 492.725 0.11262
 492.75 0.11262
 492.775 0.11262
 492.8 0.11262
 492.825 0.11262
 492.85 0.11262
 492.875 0.112619
 492.9 0.112619
 492.925 0.112619
 492.95 0.112619
 492.975 0.112619
 493 0.112619
 493.025 0.112619
 493.05 0.112619
 493.075 0.112619
 493.1 0.112619
 493.125 0.112619
 493.15 0.112619
 493.175 0.112619
 493.2 0.112619
 493.225 0.112619
 493.25 0.112619
 493.275 0.112619
 493.3 0.112619
 493.325 0.112619
 493.35 0.112619
 493.375 0.112619
 493.4 0.112619
 493.425 0.112619
 493.45 0.112619
 493.475 0.112619
 493.5 0.112619
 493.525 0.112619
 493.55 0.112619
 493.575 0.112619
 493.6 0.112619
 493.625 0.112619
 493.65 0.112619
 493.675 0.112619
 493.7 0.112619
 493.725 0.112619
 493.75 0.112619
 493.775 0.112619
 493.8 0.112619
 493.825 0.112619
 493.85 0.112619
 493.875 0.112619
 493.9 0.112619
 493.925 0.112619
 493.95 0.112619
 493.975 0.112619
 494 0.112619
 494.025 0.112619
 494.05 0.112619
 494.075 0.112619
 494.1 0.112619
 494.125 0.112619
 494.15 0.112619
 494.175 0.112619
 494.2 0.112619
 494.225 0.112619
 494.25 0.112619
 494.275 0.112619
 494.3 0.112619
 494.325 0.112619
 494.35 0.112619
 494.375 0.112619
 494.4 0.112619
 494.425 0.112619
 494.45 0.112619
 494.475 0.112619
 494.5 0.112619
 494.525 0.112619
 494.55 0.112619
 494.575 0.112619
 494.6 0.112619
 494.625 0.112619
 494.65 0.112619
 494.675 0.112619
 494.7 0.112619
 494.725 0.112619
 494.75 0.112619
 494.775 0.112619
 494.8 0.112619
 494.825 0.112619
 494.85 0.112619
 494.875 0.112619
 494.9 0.112619
 494.925 0.112619
 494.95 0.112619
 494.975 0.112619
 495 0.112619
 495.025 0.112619
 495.05 0.112619
 495.075 0.112619
 495.1 0.112619
 495.125 0.112619
 495.15 0.112619
 495.175 0.112619
 495.2 0.112619
 495.225 0.112619
 495.25 0.112619
 495.275 0.112619
 495.3 0.112619
 495.325 0.112619
 495.35 0.112619
 495.375 0.112619
 495.4 0.112619
 495.425 0.112619
 495.45 0.112619
 495.475 0.112619
 495.5 0.112619
 495.525 0.112619
 495.55 0.112619
 495.575 0.112619
 495.6 0.112619
 495.625 0.112619
 495.65 0.112619
 495.675 0.112619
 495.7 0.112619
 495.725 0.112619
 495.75 0.112619
 495.775 0.112619
 495.8 0.112619
 495.825 0.112619
 495.85 0.112619
 495.875 0.112619
 495.9 0.112619
 495.925 0.112619
 495.95 0.112619
 495.975 0.112619
 496 0.112618
 496.025 0.112618
 496.05 0.112618
 496.075 0.112618
 496.1 0.112618
 496.125 0.112618
 496.15 0.112618
 496.175 0.112618
 496.2 0.112618
 496.225 0.112618
 496.25 0.112618
 496.275 0.112618
 496.3 0.112618
 496.325 0.112618
 496.35 0.112618
 496.375 0.112618
 496.4 0.112618
 496.425 0.112618
 496.45 0.112618
 496.475 0.112618
 496.5 0.112618
 496.525 0.112618
 496.55 0.112618
 496.575 0.112618
 496.6 0.112618
 496.625 0.112618
 496.65 0.112618
 496.675 0.112618
 496.7 0.112618
 496.725 0.112618
 496.75 0.112618
 496.775 0.112618
 496.8 0.112618
 496.825 0.112618
 496.85 0.112618
 496.875 0.112618
 496.9 0.112618
 496.925 0.112618
 496.95 0.112618
 496.975 0.112618
 497 0.112618
 497.025 0.112618
 497.05 0.112618
 497.075 0.112618
 497.1 0.112618
 497.125 0.112618
 497.15 0.112618
 497.175 0.112618
 497.2 0.112618
 497.225 0.112618
 497.25 0.112618
 497.275 0.112618
 497.3 0.112618
 497.325 0.112618
 497.35 0.112618
 497.375 0.112618
 497.4 0.112618
 497.425 0.112618
 497.45 0.112618
 497.475 0.112618
 497.5 0.112618
 497.525 0.112618
 497.55 0.112618
 497.575 0.112618
 497.6 0.112618
 497.625 0.112618
 497.65 0.112618
 497.675 0.112618
 497.7 0.112618
 497.725 0.112618
 497.75 0.112618
 497.775 0.112618
 497.8 0.112618
 497.825 0.112618
 497.85 0.112618
 497.875 0.112618
 497.9 0.112618
 497.925 0.112618
 497.95 0.112618
 497.975 0.112618
 498 0.112618
 498.025 0.112618
 498.05 0.112618
 498.075 0.112618
 498.1 0.112618
 498.125 0.112618
 498.15 0.112618
 498.175 0.112618
 498.2 0.112618
 498.225 0.112618
 498.25 0.112618
 498.275 0.112618
 498.3 0.112618
 498.325 0.112618
 498.35 0.112618
 498.375 0.112618
 498.4 0.112618
 498.425 0.112618
 498.45 0.112618
 498.475 0.112618
 498.5 0.112618
 498.525 0.112618
 498.55 0.112618
 498.575 0.112618
 498.6 0.112618
 498.625 0.112618
 498.65 0.112618
 498.675 0.112618
 498.7 0.112618
 498.725 0.112618
 498.75 0.112618
 498.775 0.112618
 498.8 0.112618
 498.825 0.112618
 498.85 0.112618
 498.875 0.112618
 498.9 0.112618
 498.925 0.112618
 498.95 0.112618
 498.975 0.112618
 499 0.112618
 499.025 0.112618
 499.05 0.112618
 499.075 0.112618
 499.1 0.112618
 499.125 0.112617
 499.15 0.112617
 499.175 0.112617
 499.2 0.112617
 499.225 0.112617
 499.25 0.112617
 499.275 0.112617
 499.3 0.112617
 499.325 0.112617
 499.35 0.112617
 499.375 0.112617
 499.4 0.112617
 499.425 0.112617
 499.45 0.112617
 499.475 0.112617
 499.5 0.112617
 499.525 0.112617
 499.55 0.112617
 499.575 0.112617
 499.6 0.112617
 499.625 0.112617
 499.65 0.112617
 499.675 0.112617
 499.7 0.112617
 499.725 0.112617
 499.75 0.112617
 499.775 0.112617
 499.8 0.112617
 499.825 0.112617
 499.85 0.112617
 499.875 0.112617
 499.9 0.112617
 499.925 0.112617
 499.95 0.112617
 499.975 0.112617
 500 0.112617
 500.025 0.112617
 500.05 0.112617
 500.075 0.112617
 500.1 0.112617
 500.125 0.112617
 500.15 0.112617
 500.175 0.112617
 500.2 0.112617
 500.225 0.112617
 500.25 0.112617
 500.275 0.112617
 500.3 0.112617
 500.325 0.112617
 500.35 0.112617
 500.375 0.112617
 500.4 0.112617
 500.425 0.112617
 500.45 0.112617
 500.475 0.112617
 500.5 0.112617
 500.525 0.112617
 500.55 0.112617
 500.575 0.112617
 500.6 0.112617
 500.625 0.112617
 500.65 0.112617
 500.675 0.112617
 500.7 0.112617
 500.725 0.112617
 500.75 0.112617
 500.775 0.112617
 500.8 0.112617
 500.825 0.112617
 500.85 0.112617
 500.875 0.112617
 500.9 0.112617
 500.925 0.112617
 500.95 0.112617
 500.975 0.112617
 501 0.112617
 501.025 0.112617
 501.05 0.112617
 501.075 0.112617
 501.1 0.112617
 501.125 0.112617
 501.15 0.112617
 501.175 0.112617
 501.2 0.112617
 501.225 0.112617
 501.25 0.112617
 501.275 0.112617
 501.3 0.112617
 501.325 0.112617
 501.35 0.112617
 501.375 0.112617
 501.4 0.112617
 501.425 0.112617
 501.45 0.112617
 501.475 0.112617
 501.5 0.112617
 501.525 0.112617
 501.55 0.112617
 501.575 0.112617
 501.6 0.112617
 501.625 0.112617
 501.65 0.112617
 501.675 0.112617
 501.7 0.112617
 501.725 0.112617
 501.75 0.112617
 501.775 0.112617
 501.8 0.112617
 501.825 0.112617
 501.85 0.112617
 501.875 0.112617
 501.9 0.112617
 501.925 0.112617
 501.95 0.112617
 501.975 0.112617
 502 0.112617
 502.025 0.112617
 502.05 0.112617
 502.075 0.112617
 502.1 0.112617
 502.125 0.112617
 502.15 0.112617
 502.175 0.112617
 502.2 0.112617
 502.225 0.112617
 502.25 0.112617
 502.275 0.112616
 502.3 0.112616
 502.325 0.112616
 502.35 0.112616
 502.375 0.112616
 502.4 0.112616
 502.425 0.112616
 502.45 0.112616
 502.475 0.112616
 502.5 0.112616
 502.525 0.112616
 502.55 0.112616
 502.575 0.112616
 502.6 0.112616
 502.625 0.112616
 502.65 0.112616
 502.675 0.112616
 502.7 0.112616
 502.725 0.112616
 502.75 0.112616
 502.775 0.112616
 502.8 0.112616
 502.825 0.112616
 502.85 0.112616
 502.875 0.112616
 502.9 0.112616
 502.925 0.112616
 502.95 0.112616
 502.975 0.112616
 503 0.112616
 503.025 0.112616
 503.05 0.112616
 503.075 0.112616
 503.1 0.112616
 503.125 0.112616
 503.15 0.112616
 503.175 0.112616
 503.2 0.112616
 503.225 0.112616
 503.25 0.112616
 503.275 0.112616
 503.3 0.112616
 503.325 0.112616
 503.35 0.112616
 503.375 0.112616
 503.4 0.112616
 503.425 0.112616
 503.45 0.112616
 503.475 0.112616
 503.5 0.112616
 503.525 0.112616
 503.55 0.112616
 503.575 0.112616
 503.6 0.112616
 503.625 0.112616
 503.65 0.112616
 503.675 0.112616
 503.7 0.112616
 503.725 0.112616
 503.75 0.112616
 503.775 0.112616
 503.8 0.112616
 503.825 0.112616
 503.85 0.112616
 503.875 0.112616
 503.9 0.112616
 503.925 0.112616
 503.95 0.112616
 503.975 0.112616
 504 0.112616
 504.025 0.112616
 504.05 0.112616
 504.075 0.112616
 504.1 0.112616
 504.125 0.112616
 504.15 0.112616
 504.175 0.112616
 504.2 0.112616
 504.225 0.112616
 504.25 0.112616
 504.275 0.112616
 504.3 0.112616
 504.325 0.112616
 504.35 0.112616
 504.375 0.112616
 504.4 0.112616
 504.425 0.112616
 504.45 0.112616
 504.475 0.112616
 504.5 0.112616
 504.525 0.112616
 504.55 0.112616
 504.575 0.112616
 504.6 0.112616
 504.625 0.112616
 504.65 0.112616
 504.675 0.112616
 504.7 0.112616
 504.725 0.112616
 504.75 0.112616
 504.775 0.112616
 504.8 0.112616
 504.825 0.112616
 504.85 0.112616
 504.875 0.112616
 504.9 0.112616
 504.925 0.112616
 504.95 0.112616
 504.975 0.112616
 505 0.112616
 505.025 0.112616
 505.05 0.112616
 505.075 0.112616
 505.1 0.112616
 505.125 0.112616
 505.15 0.112616
 505.175 0.112616
 505.2 0.112616
 505.225 0.112616
 505.25 0.112616
 505.275 0.112616
 505.3 0.112616
 505.325 0.112616
 505.35 0.112616
 505.375 0.112616
 505.4 0.112616
 505.425 0.112615
 505.45 0.112615
 505.475 0.112615
 505.5 0.112615
 505.525 0.112615
 505.55 0.112615
 505.575 0.112615
 505.6 0.112615
 505.625 0.112615
 505.65 0.112615
 505.675 0.112615
 505.7 0.112615
 505.725 0.112615
 505.75 0.112615
 505.775 0.112615
 505.8 0.112615
 505.825 0.112615
 505.85 0.112615
 505.875 0.112615
 505.9 0.112615
 505.925 0.112615
 505.95 0.112615
 505.975 0.112615
 506 0.112615
 506.025 0.112615
 506.05 0.112615
 506.075 0.112615
 506.1 0.112615
 506.125 0.112615
 506.15 0.112615
 506.175 0.112615
 506.2 0.112615
 506.225 0.112615
 506.25 0.112615
 506.275 0.112615
 506.3 0.112615
 506.325 0.112615
 506.35 0.112615
 506.375 0.112615
 506.4 0.112615
 506.425 0.112615
 506.45 0.112615
 506.475 0.112615
 506.5 0.112615
 506.525 0.112615
 506.55 0.112615
 506.575 0.112615
 506.6 0.112615
 506.625 0.112615
 506.65 0.112615
 506.675 0.112615
 506.7 0.112615
 506.725 0.112615
 506.75 0.112615
 506.775 0.112615
 506.8 0.112615
 506.825 0.112615
 506.85 0.112615
 506.875 0.112615
 506.9 0.112615
 506.925 0.112615
 506.95 0.112615
 506.975 0.112615
 507 0.112615
 507.025 0.112615
 507.05 0.112615
 507.075 0.112615
 507.1 0.112615
 507.125 0.112615
 507.15 0.112615
 507.175 0.112615
 507.2 0.112615
 507.225 0.112615
 507.25 0.112615
 507.275 0.112615
 507.3 0.112615
 507.325 0.112615
 507.35 0.112615
 507.375 0.112615
 507.4 0.112615
 507.425 0.112615
 507.45 0.112615
 507.475 0.112615
 507.5 0.112615
 507.525 0.112615
 507.55 0.112615
 507.575 0.112615
 507.6 0.112615
 507.625 0.112615
 507.65 0.112615
 507.675 0.112615
 507.7 0.112615
 507.725 0.112615
 507.75 0.112615
 507.775 0.112615
 507.8 0.112615
 507.825 0.112615
 507.85 0.112615
 507.875 0.112615
 507.9 0.112615
 507.925 0.112615
 507.95 0.112615
 507.975 0.112615
 508 0.112615
 508.025 0.112615
 508.05 0.112615
 508.075 0.112615
 508.1 0.112615
 508.125 0.112615
 508.15 0.112615
 508.175 0.112615
 508.2 0.112615
 508.225 0.112615
 508.25 0.112615
 508.275 0.112615
 508.3 0.112615
 508.325 0.112615
 508.35 0.112615
 508.375 0.112615
 508.4 0.112615
 508.425 0.112615
 508.45 0.112615
 508.475 0.112615
 508.5 0.112615
 508.525 0.112615
 508.55 0.112615
 508.575 0.112615
 508.6 0.112614
 508.625 0.112614
 508.65 0.112614
 508.675 0.112614
 508.7 0.112614
 508.725 0.112614
 508.75 0.112614
 508.775 0.112614
 508.8 0.112614
 508.825 0.112614
 508.85 0.112614
 508.875 0.112614
 508.9 0.112614
 508.925 0.112614
 508.95 0.112614
 508.975 0.112614
 509 0.112614
 509.025 0.112614
 509.05 0.112614
 509.075 0.112614
 509.1 0.112614
 509.125 0.112614
 509.15 0.112614
 509.175 0.112614
 509.2 0.112614
 509.225 0.112614
 509.25 0.112614
 509.275 0.112614
 509.3 0.112614
 509.325 0.112614
 509.35 0.112614
 509.375 0.112614
 509.4 0.112614
 509.425 0.112614
 509.45 0.112614
 509.475 0.112614
 509.5 0.112614
 509.525 0.112614
 509.55 0.112614
 509.575 0.112614
 509.6 0.112614
 509.625 0.112614
 509.65 0.112614
 509.675 0.112614
 509.7 0.112614
 509.725 0.112614
 509.75 0.112614
 509.775 0.112614
 509.8 0.112614
 509.825 0.112614
 509.85 0.112614
 509.875 0.112614
 509.9 0.112614
 509.925 0.112614
 509.95 0.112614
 509.975 0.112614
 510 0.112614
 510.025 0.112614
 510.05 0.112614
 510.075 0.112614
 510.1 0.112614
 510.125 0.112614
 510.15 0.112614
 510.175 0.112614
 510.2 0.112614
 510.225 0.112614
 510.25 0.112614
 510.275 0.112614
 510.3 0.112614
 510.325 0.112614
 510.35 0.112614
 510.375 0.112614
 510.4 0.112614
 510.425 0.112614
 510.45 0.112614
 510.475 0.112614
 510.5 0.112614
 510.525 0.112614
 510.55 0.112614
 510.575 0.112614
 510.6 0.112614
 510.625 0.112614
 510.65 0.112614
 510.675 0.112614
 510.7 0.112614
 510.725 0.112614
 510.75 0.112614
 510.775 0.112614
 510.8 0.112614
 510.825 0.112614
 510.85 0.112614
 510.875 0.112614
 510.9 0.112614
 510.925 0.112614
 510.95 0.112614
 510.975 0.112614
 511 0.112614
 511.025 0.112614
 511.05 0.112614
 511.075 0.112614
 511.1 0.112614
 511.125 0.112614
 511.15 0.112614
 511.175 0.112614
 511.2 0.112614
 511.225 0.112614
 511.25 0.112614
 511.275 0.112614
 511.3 0.112614
 511.325 0.112614
 511.35 0.112614
 511.375 0.112614
 511.4 0.112614
 511.425 0.112614
 511.45 0.112614
 511.475 0.112614
 511.5 0.112614
 511.525 0.112614
 511.55 0.112614
 511.575 0.112614
 511.6 0.112614
 511.625 0.112614
 511.65 0.112614
 511.675 0.112614
 511.7 0.112614
 511.725 0.112614
 511.75 0.112614
 511.775 0.112614
 511.8 0.112613
 511.825 0.112613
 511.85 0.112613
 511.875 0.112613
 511.9 0.112613
 511.925 0.112613
 511.95 0.112613
 511.975 0.112613
 512 0.112613
 512.025 0.112613
 512.05 0.112613
 512.075 0.112613
 512.1 0.112613
 512.125 0.112613
 512.15 0.112613
 512.175 0.112613
 512.2 0.112613
 512.225 0.112613
 512.25 0.112613
 512.275 0.112613
 512.3 0.112613
 512.325 0.112613
 512.35 0.112613
 512.375 0.112613
 512.4 0.112613
 512.425 0.112613
 512.45 0.112613
 512.475 0.112613
 512.5 0.112613
 512.525 0.112613
 512.55 0.112613
 512.575 0.112613
 512.6 0.112613
 512.625 0.112613
 512.65 0.112613
 512.675 0.112613
 512.7 0.112613
 512.725 0.112613
 512.75 0.112613
 512.775 0.112613
 512.8 0.112613
 512.825 0.112613
 512.85 0.112613
 512.875 0.112613
 512.9 0.112613
 512.925 0.112613
 512.95 0.112613
 512.975 0.112613
 513 0.112613
 513.025 0.112613
 513.05 0.112613
 513.075 0.112613
 513.1 0.112613
 513.125 0.112613
 513.15 0.112613
 513.175 0.112613
 513.2 0.112613
 513.225 0.112613
 513.25 0.112613
 513.275 0.112613
 513.3 0.112613
 513.325 0.112613
 513.35 0.112613
 513.375 0.112613
 513.4 0.112613
 513.425 0.112613
 513.45 0.112613
 513.475 0.112613
 513.5 0.112613
 513.525 0.112613
 513.55 0.112613
 513.575 0.112613
 513.6 0.112613
 513.625 0.112613
 513.65 0.112613
 513.675 0.112613
 513.7 0.112613
 513.725 0.112613
 513.75 0.112613
 513.775 0.112613
 513.8 0.112613
 513.825 0.112613
 513.85 0.112613
 513.875 0.112613
 513.9 0.112613
 513.925 0.112613
 513.95 0.112613
 513.975 0.112613
 514 0.112613
 514.025 0.112613
 514.05 0.112613
 514.075 0.112613
 514.1 0.112613
 514.125 0.112613
 514.15 0.112613
 514.175 0.112613
 514.2 0.112613
 514.225 0.112613
 514.25 0.112613
 514.275 0.112613
 514.3 0.112613
 514.325 0.112613
 514.35 0.112613
 514.375 0.112613
 514.4 0.112613
 514.425 0.112613
 514.45 0.112613
 514.475 0.112613
 514.5 0.112613
 514.525 0.112613
 514.55 0.112613
 514.575 0.112613
 514.6 0.112613
 514.625 0.112613
 514.65 0.112613
 514.675 0.112613
 514.7 0.112613
 514.725 0.112613
 514.75 0.112613
 514.775 0.112613
 514.8 0.112613
 514.825 0.112613
 514.85 0.112613
 514.875 0.112613
 514.9 0.112613
 514.925 0.112613
 514.95 0.112613
 514.975 0.112612
 515 0.112612
 515.025 0.112612
 515.05 0.112612
 515.075 0.112612
 515.1 0.112612
 515.125 0.112612
 515.15 0.112612
 515.175 0.112612
 515.2 0.112612
 515.225 0.112612
 515.25 0.112612
 515.275 0.112612
 515.3 0.112612
 515.325 0.112612
 515.35 0.112612
 515.375 0.112612
 515.4 0.112612
 515.425 0.112612
 515.45 0.112612
 515.475 0.112612
 515.5 0.112612
 515.525 0.112612
 515.55 0.112612
 515.575 0.112612
 515.6 0.112612
 515.625 0.112612
 515.65 0.112612
 515.675 0.112612
 515.7 0.112612
 515.725 0.112612
 515.75 0.112612
 515.775 0.112612
 515.8 0.112612
 515.825 0.112612
 515.85 0.112612
 515.875 0.112612
 515.9 0.112612
 515.925 0.112612
 515.95 0.112612
 515.975 0.112612
 516 0.112612
 516.025 0.112612
 516.05 0.112612
 516.075 0.112612
 516.1 0.112612
 516.125 0.112612
 516.15 0.112612
 516.175 0.112612
 516.2 0.112612
 516.225 0.112612
 516.25 0.112612
 516.275 0.112612
 516.3 0.112612
 516.325 0.112612
 516.35 0.112612
 516.375 0.112612
 516.4 0.112612
 516.425 0.112612
 516.45 0.112612
 516.475 0.112612
 516.5 0.112612
 516.525 0.112612
 516.55 0.112612
 516.575 0.112612
 516.6 0.112612
 516.625 0.112612
 516.65 0.112612
 516.675 0.112612
 516.7 0.112612
 516.725 0.112612
 516.75 0.112612
 516.775 0.112612
 516.8 0.112612
 516.825 0.112612
 516.85 0.112612
 516.875 0.112612
 516.9 0.112612
 516.925 0.112612
 516.95 0.112612
 516.975 0.112612
 517 0.112612
 517.025 0.112612
 517.05 0.112612
 517.075 0.112612
 517.1 0.112612
 517.125 0.112612
 517.15 0.112612
 517.175 0.112612
 517.2 0.112612
 517.225 0.112612
 517.25 0.112612
 517.275 0.112612
 517.3 0.112612
 517.325 0.112612
 517.35 0.112612
 517.375 0.112612
 517.4 0.112612
 517.425 0.112612
 517.45 0.112612
 517.475 0.112612
 517.5 0.112612
 517.525 0.112612
 517.55 0.112612
 517.575 0.112612
 517.6 0.112612
 517.625 0.112612
 517.65 0.112612
 517.675 0.112612
 517.7 0.112612
 517.725 0.112612
 517.75 0.112612
 517.775 0.112612
 517.8 0.112612
 517.825 0.112612
 517.85 0.112612
 517.875 0.112612
 517.9 0.112612
 517.925 0.112612
 517.95 0.112612
 517.975 0.112612
 518 0.112612
 518.025 0.112612
 518.05 0.112612
 518.075 0.112612
 518.1 0.112612
 518.125 0.112612
 518.15 0.112612
 518.175 0.112611
 518.2 0.112611
 518.225 0.112611
 518.25 0.112611
 518.275 0.112611
 518.3 0.112611
 518.325 0.112611
 518.35 0.112611
 518.375 0.112611
 518.4 0.112611
 518.425 0.112611
 518.45 0.112611
 518.475 0.112611
 518.5 0.112611
 518.525 0.112611
 518.55 0.112611
 518.575 0.112611
 518.6 0.112611
 518.625 0.112611
 518.65 0.112611
 518.675 0.112611
 518.7 0.112611
 518.725 0.112611
 518.75 0.112611
 518.775 0.112611
 518.8 0.112611
 518.825 0.112611
 518.85 0.112611
 518.875 0.112611
 518.9 0.112611
 518.925 0.112611
 518.95 0.112611
 518.975 0.112611
 519 0.112611
 519.025 0.112611
 519.05 0.112611
 519.075 0.112611
 519.1 0.112611
 519.125 0.112611
 519.15 0.112611
 519.175 0.112611
 519.2 0.112611
 519.225 0.112611
 519.25 0.112611
 519.275 0.112611
 519.3 0.112611
 519.325 0.112611
 519.35 0.112611
 519.375 0.112611
 519.4 0.112611
 519.425 0.112611
 519.45 0.112611
 519.475 0.112611
 519.5 0.112611
 519.525 0.112611
 519.55 0.112611
 519.575 0.112611
 519.6 0.112611
 519.625 0.112611
 519.65 0.112611
 519.675 0.112611
 519.7 0.112611
 519.725 0.112611
 519.75 0.112611
 519.775 0.112611
 519.8 0.112611
 519.825 0.112611
 519.85 0.112611
 519.875 0.112611
 519.9 0.112611
 519.925 0.112611
 519.95 0.112611
 519.975 0.112611
 520 0.112611
 520.025 0.112611
 520.05 0.112611
 520.075 0.112611
 520.1 0.112611
 520.125 0.112611
 520.15 0.112611
 520.175 0.112611
 520.2 0.112611
 520.225 0.112611
 520.25 0.112611
 520.275 0.112611
 520.3 0.112611
 520.325 0.112611
 520.35 0.112611
 520.375 0.112611
 520.4 0.112611
 520.425 0.112611
 520.45 0.112611
 520.475 0.112611
 520.5 0.112611
 520.525 0.112611
 520.55 0.112611
 520.575 0.112611
 520.6 0.112611
 520.625 0.112611
 520.65 0.112611
 520.675 0.112611
 520.7 0.112611
 520.725 0.112611
 520.75 0.112611
 520.775 0.112611
 520.8 0.112611
 520.825 0.112611
 520.85 0.112611
 520.875 0.112611
 520.9 0.112611
 520.925 0.112611
 520.95 0.112611
 520.975 0.112611
 521 0.112611
 521.025 0.112611
 521.05 0.112611
 521.075 0.112611
 521.1 0.112611
 521.125 0.112611
 521.15 0.112611
 521.175 0.112611
 521.2 0.112611
 521.225 0.112611
 521.25 0.112611
 521.275 0.112611
 521.3 0.112611
 521.325 0.112611
 521.35 0.112611
 521.375 0.112611
 521.4 0.11261
 521.425 0.11261
 521.45 0.11261
 521.475 0.11261
 521.5 0.11261
 521.525 0.11261
 521.55 0.11261
 521.575 0.11261
 521.6 0.11261
 521.625 0.11261
 521.65 0.11261
 521.675 0.11261
 521.7 0.11261
 521.725 0.11261
 521.75 0.11261
 521.775 0.11261
 521.8 0.11261
 521.825 0.11261
 521.85 0.11261
 521.875 0.11261
 521.9 0.11261
 521.925 0.11261
 521.95 0.11261
 521.975 0.11261
 522 0.11261
 522.025 0.11261
 522.05 0.11261
 522.075 0.11261
 522.1 0.11261
 522.125 0.11261
 522.15 0.11261
 522.175 0.11261
 522.2 0.11261
 522.225 0.11261
 522.25 0.11261
 522.275 0.11261
 522.3 0.11261
 522.325 0.11261
 522.35 0.11261
 522.375 0.11261
 522.4 0.11261
 522.425 0.11261
 522.45 0.11261
 522.475 0.11261
 522.5 0.11261
 522.525 0.11261
 522.55 0.11261
 522.575 0.11261
 522.6 0.11261
 522.625 0.11261
 522.65 0.11261
 522.675 0.11261
 522.7 0.11261
 522.725 0.11261
 522.75 0.11261
 522.775 0.11261
 522.8 0.11261
 522.825 0.11261
 522.85 0.11261
 522.875 0.11261
 522.9 0.11261
 522.925 0.11261
 522.95 0.11261
 522.975 0.11261
 523 0.11261
 523.025 0.11261
 523.05 0.11261
 523.075 0.11261
 523.1 0.11261
 523.125 0.11261
 523.15 0.11261
 523.175 0.11261
 523.2 0.11261
 523.225 0.11261
 523.25 0.11261
 523.275 0.11261
 523.3 0.11261
 523.325 0.11261
 523.35 0.11261
 523.375 0.11261
 523.4 0.11261
 523.425 0.11261
 523.45 0.11261
 523.475 0.11261
 523.5 0.11261
 523.525 0.11261
 523.55 0.11261
 523.575 0.11261
 523.6 0.11261
 523.625 0.11261
 523.65 0.11261
 523.675 0.11261
 523.7 0.11261
 523.725 0.11261
 523.75 0.11261
 523.775 0.11261
 523.8 0.11261
 523.825 0.11261
 523.85 0.11261
 523.875 0.11261
 523.9 0.11261
 523.925 0.11261
 523.95 0.11261
 523.975 0.11261
 524 0.11261
 524.025 0.11261
 524.05 0.11261
 524.075 0.11261
 524.1 0.11261
 524.125 0.11261
 524.15 0.11261
 524.175 0.11261
 524.2 0.11261
 524.225 0.11261
 524.25 0.11261
 524.275 0.11261
 524.3 0.11261
 524.325 0.11261
 524.35 0.11261
 524.375 0.11261
 524.4 0.11261
 524.425 0.11261
 524.45 0.11261
 524.475 0.11261
 524.5 0.11261
 524.525 0.11261
 524.55 0.11261
 524.575 0.11261
 524.6 0.11261
 524.625 0.112609
 524.65 0.112609
 524.675 0.112609
 524.7 0.112609
 524.725 0.112609
 524.75 0.112609
 524.775 0.112609
 524.8 0.112609
 524.825 0.112609
 524.85 0.112609
 524.875 0.112609
 524.9 0.112609
 524.925 0.112609
 524.95 0.112609
 524.975 0.112609
 525 0.112609
 525.025 0.112609
 525.05 0.112609
 525.075 0.112609
 525.1 0.112609
 525.125 0.112609
 525.15 0.112609
 525.175 0.112609
 525.2 0.112609
 525.225 0.112609
 525.25 0.112609
 525.275 0.112609
 525.3 0.112609
 525.325 0.112609
 525.35 0.112609
 525.375 0.112609
 525.4 0.112609
 525.425 0.112609
 525.45 0.112609
 525.475 0.112609
 525.5 0.112609
 525.525 0.112609
 525.55 0.112609
 525.575 0.112609
 525.6 0.112609
 525.625 0.112609
 525.65 0.112609
 525.675 0.112609
 525.7 0.112609
 525.725 0.112609
 525.75 0.112609
 525.775 0.112609
 525.8 0.112609
 525.825 0.112609
 525.85 0.112609
 525.875 0.112609
 525.9 0.112609
 525.925 0.112609
 525.95 0.112609
 525.975 0.112609
 526 0.112609
 526.025 0.112609
 526.05 0.112609
 526.075 0.112609
 526.1 0.112609
 526.125 0.112609
 526.15 0.112609
 526.175 0.112609
 526.2 0.112609
 526.225 0.112609
 526.25 0.112609
 526.275 0.112609
 526.3 0.112609
 526.325 0.112609
 526.35 0.112609
 526.375 0.112609
 526.4 0.112609
 526.425 0.112609
 526.45 0.112609
 526.475 0.112609
 526.5 0.112609
 526.525 0.112609
 526.55 0.112609
 526.575 0.112609
 526.6 0.112609
 526.625 0.112609
 526.65 0.112609
 526.675 0.112609
 526.7 0.112609
 526.725 0.112609
 526.75 0.112609
 526.775 0.112609
 526.8 0.112609
 526.825 0.112609
 526.85 0.112609
 526.875 0.112609
 526.9 0.112609
 526.925 0.112609
 526.95 0.112609
 526.975 0.112609
 527 0.112609
 527.025 0.112609
 527.05 0.112609
 527.075 0.112609
 527.1 0.112609
 527.125 0.112609
 527.15 0.112609
 527.175 0.112609
 527.2 0.112609
 527.225 0.112609
 527.25 0.112609
 527.275 0.112609
 527.3 0.112609
 527.325 0.112609
 527.35 0.112609
 527.375 0.112609
 527.4 0.112609
 527.425 0.112609
 527.45 0.112609
 527.475 0.112609
 527.5 0.112609
 527.525 0.112609
 527.55 0.112609
 527.575 0.112609
 527.6 0.112609
 527.625 0.112609
 527.65 0.112609
 527.675 0.112609
 527.7 0.112609
 527.725 0.112609
 527.75 0.112609
 527.775 0.112609
 527.8 0.112609
 527.825 0.112609
 527.85 0.112609
 527.875 0.112608
 527.9 0.112608
 527.925 0.112608
 527.95 0.112608
 527.975 0.112608
 528 0.112608
 528.025 0.112608
 528.05 0.112608
 528.075 0.112608
 528.1 0.112608
 528.125 0.112608
 528.15 0.112608
 528.175 0.112608
 528.2 0.112608
 528.225 0.112608
 528.25 0.112608
 528.275 0.112608
 528.3 0.112608
 528.325 0.112608
 528.35 0.112608
 528.375 0.112608
 528.4 0.112608
 528.425 0.112608
 528.45 0.112608
 528.475 0.112608
 528.5 0.112608
 528.525 0.112608
 528.55 0.112608
 528.575 0.112608
 528.6 0.112608
 528.625 0.112608
 528.65 0.112608
 528.675 0.112608
 528.7 0.112608
 528.725 0.112608
 528.75 0.112608
 528.775 0.112608
 528.8 0.112608
 528.825 0.112608
 528.85 0.112608
 528.875 0.112608
 528.9 0.112608
 528.925 0.112608
 528.95 0.112608
 528.975 0.112608
 529 0.112608
 529.025 0.112608
 529.05 0.112608
 529.075 0.112608
 529.1 0.112608
 529.125 0.112608
 529.15 0.112608
 529.175 0.112608
 529.2 0.112608
 529.225 0.112608
 529.25 0.112608
 529.275 0.112608
 529.3 0.112608
 529.325 0.112608
 529.35 0.112608
 529.375 0.112608
 529.4 0.112608
 529.425 0.112608
 529.45 0.112608
 529.475 0.112608
 529.5 0.112608
 529.525 0.112608
 529.55 0.112608
 529.575 0.112608
 529.6 0.112608
 529.625 0.112608
 529.65 0.112608
 529.675 0.112608
 529.7 0.112608
 529.725 0.112608
 529.75 0.112608
 529.775 0.112608
 529.8 0.112608
 529.825 0.112608
 529.85 0.112608
 529.875 0.112608
 529.9 0.112608
 529.925 0.112608
 529.95 0.112608
 529.975 0.112608
 530 0.112608
 530.025 0.112608
 530.05 0.112608
 530.075 0.112608
 530.1 0.112608
 530.125 0.112608
 530.15 0.112608
 530.175 0.112608
 530.2 0.112608
 530.225 0.112608
 530.25 0.112608
 530.275 0.112608
 530.3 0.112608
 530.325 0.112608
 530.35 0.112608
 530.375 0.112608
 530.4 0.112608
 530.425 0.112608
 530.45 0.112608
 530.475 0.112608
 530.5 0.112608
 530.525 0.112608
 530.55 0.112608
 530.575 0.112608
 530.6 0.112608
 530.625 0.112608
 530.65 0.112608
 530.675 0.112608
 530.7 0.112608
 530.725 0.112608
 530.75 0.112608
 530.775 0.112608
 530.8 0.112608
 530.825 0.112608
 530.85 0.112608
 530.875 0.112608
 530.9 0.112608
 530.925 0.112608
 530.95 0.112608
 530.975 0.112608
 531 0.112608
 531.025 0.112608
 531.05 0.112608
 531.075 0.112608
 531.1 0.112608
 531.125 0.112607
 531.15 0.112607
 531.175 0.112607
 531.2 0.112607
 531.225 0.112607
 531.25 0.112607
 531.275 0.112607
 531.3 0.112607
 531.325 0.112607
 531.35 0.112607
 531.375 0.112607
 531.4 0.112607
 531.425 0.112607
 531.45 0.112607
 531.475 0.112607
 531.5 0.112607
 531.525 0.112607
 531.55 0.112607
 531.575 0.112607
 531.6 0.112607
 531.625 0.112607
 531.65 0.112607
 531.675 0.112607
 531.7 0.112607
 531.725 0.112607
 531.75 0.112607
 531.775 0.112607
 531.8 0.112607
 531.825 0.112607
 531.85 0.112607
 531.875 0.112607
 531.9 0.112607
 531.925 0.112607
 531.95 0.112607
 531.975 0.112607
 532 0.112607
 532.025 0.112607
 532.05 0.112607
 532.075 0.112607
 532.1 0.112607
 532.125 0.112607
 532.15 0.112607
 532.175 0.112607
 532.2 0.112607
 532.225 0.112607
 532.25 0.112607
 532.275 0.112607
 532.3 0.112607
 532.325 0.112607
 532.35 0.112607
 532.375 0.112607
 532.4 0.112607
 532.425 0.112607
 532.45 0.112607
 532.475 0.112607
 532.5 0.112607
 532.525 0.112607
 532.55 0.112607
 532.575 0.112607
 532.6 0.112607
 532.625 0.112607
 532.65 0.112607
 532.675 0.112607
 532.7 0.112607
 532.725 0.112607
 532.75 0.112607
 532.775 0.112607
 532.8 0.112607
 532.825 0.112607
 532.85 0.112607
 532.875 0.112607
 532.9 0.112607
 532.925 0.112607
 532.95 0.112607
 532.975 0.112607
 533 0.112607
 533.025 0.112607
 533.05 0.112607
 533.075 0.112607
 533.1 0.112607
 533.125 0.112607
 533.15 0.112607
 533.175 0.112607
 533.2 0.112607
 533.225 0.112607
 533.25 0.112607
 533.275 0.112607
 533.3 0.112607
 533.325 0.112607
 533.35 0.112607
 533.375 0.112607
 533.4 0.112607
 533.425 0.112607
 533.45 0.112607
 533.475 0.112607
 533.5 0.112607
 533.525 0.112607
 533.55 0.112607
 533.575 0.112607
 533.6 0.112607
 533.625 0.112607
 533.65 0.112607
 533.675 0.112607
 533.7 0.112607
 533.725 0.112607
 533.75 0.112607
 533.775 0.112607
 533.8 0.112607
 533.825 0.112607
 533.85 0.112607
 533.875 0.112607
 533.9 0.112607
 533.925 0.112607
 533.95 0.112607
 533.975 0.112607
 534 0.112607
 534.025 0.112607
 534.05 0.112607
 534.075 0.112607
 534.1 0.112607
 534.125 0.112607
 534.15 0.112607
 534.175 0.112607
 534.2 0.112607
 534.225 0.112607
 534.25 0.112607
 534.275 0.112607
 534.3 0.112607
 534.325 0.112607
 534.35 0.112607
 534.375 0.112606
 534.4 0.112606
 534.425 0.112606
 534.45 0.112606
 534.475 0.112606
 534.5 0.112606
 534.525 0.112606
 534.55 0.112606
 534.575 0.112606
 534.6 0.112606
 534.625 0.112606
 534.65 0.112606
 534.675 0.112606
 534.7 0.112606
 534.725 0.112606
 534.75 0.112606
 534.775 0.112606
 534.8 0.112606
 534.825 0.112606
 534.85 0.112606
 534.875 0.112606
 534.9 0.112606
 534.925 0.112606
 534.95 0.112606
 534.975 0.112606
 535 0.112606
 535.025 0.112606
 535.05 0.112606
 535.075 0.112606
 535.1 0.112606
 535.125 0.112606
 535.15 0.112606
 535.175 0.112606
 535.2 0.112606
 535.225 0.112606
 535.25 0.112606
 535.275 0.112606
 535.3 0.112606
 535.325 0.112606
 535.35 0.112606
 535.375 0.112606
 535.4 0.112606
 535.425 0.112606
 535.45 0.112606
 535.475 0.112606
 535.5 0.112606
 535.525 0.112606
 535.55 0.112606
 535.575 0.112606
 535.6 0.112606
 535.625 0.112606
 535.65 0.112606
 535.675 0.112606
 535.7 0.112606
 535.725 0.112606
 535.75 0.112606
 535.775 0.112606
 535.8 0.112606
 535.825 0.112606
 535.85 0.112606
 535.875 0.112606
 535.9 0.112606
 535.925 0.112606
 535.95 0.112606
 535.975 0.112606
 536 0.112606
 536.025 0.112606
 536.05 0.112606
 536.075 0.112606
 536.1 0.112606
 536.125 0.112606
 536.15 0.112606
 536.175 0.112606
 536.2 0.112606
 536.225 0.112606
 536.25 0.112606
 536.275 0.112606
 536.3 0.112606
 536.325 0.112606
 536.35 0.112606
 536.375 0.112606
 536.4 0.112606
 536.425 0.112606
 536.45 0.112606
 536.475 0.112606
 536.5 0.112606
 536.525 0.112606
 536.55 0.112606
 536.575 0.112606
 536.6 0.112606
 536.625 0.112606
 536.65 0.112606
 536.675 0.112606
 536.7 0.112606
 536.725 0.112606
 536.75 0.112606
 536.775 0.112606
 536.8 0.112606
 536.825 0.112606
 536.85 0.112606
 536.875 0.112606
 536.9 0.112606
 536.925 0.112606
 536.95 0.112606
 536.975 0.112606
 537 0.112606
 537.025 0.112606
 537.05 0.112606
 537.075 0.112606
 537.1 0.112606
 537.125 0.112606
 537.15 0.112606
 537.175 0.112606
 537.2 0.112606
 537.225 0.112606
 537.25 0.112606
 537.275 0.112606
 537.3 0.112606
 537.325 0.112606
 537.35 0.112606
 537.375 0.112606
 537.4 0.112606
 537.425 0.112606
 537.45 0.112606
 537.475 0.112606
 537.5 0.112606
 537.525 0.112606
 537.55 0.112606
 537.575 0.112606
 537.6 0.112606
 537.625 0.112606
 537.65 0.112605
 537.675 0.112605
 537.7 0.112605
 537.725 0.112605
 537.75 0.112605
 537.775 0.112605
 537.8 0.112605
 537.825 0.112605
 537.85 0.112605
 537.875 0.112605
 537.9 0.112605
 537.925 0.112605
 537.95 0.112605
 537.975 0.112605
 538 0.112605
 538.025 0.112605
 538.05 0.112605
 538.075 0.112605
 538.1 0.112605
 538.125 0.112605
 538.15 0.112605
 538.175 0.112605
 538.2 0.112605
 538.225 0.112605
 538.25 0.112605
 538.275 0.112605
 538.3 0.112605
 538.325 0.112605
 538.35 0.112605
 538.375 0.112605
 538.4 0.112605
 538.425 0.112605
 538.45 0.112605
 538.475 0.112605
 538.5 0.112605
 538.525 0.112605
 538.55 0.112605
 538.575 0.112605
 538.6 0.112605
 538.625 0.112605
 538.65 0.112605
 538.675 0.112605
 538.7 0.112605
 538.725 0.112605
 538.75 0.112605
 538.775 0.112605
 538.8 0.112605
 538.825 0.112605
 538.85 0.112605
 538.875 0.112605
 538.9 0.112605
 538.925 0.112605
 538.95 0.112605
 538.975 0.112605
 539 0.112605
 539.025 0.112605
 539.05 0.112605
 539.075 0.112605
 539.1 0.112605
 539.125 0.112605
 539.15 0.112605
 539.175 0.112605
 539.2 0.112605
 539.225 0.112605
 539.25 0.112605
 539.275 0.112605
 539.3 0.112605
 539.325 0.112605
 539.35 0.112605
 539.375 0.112605
 539.4 0.112605
 539.425 0.112605
 539.45 0.112605
 539.475 0.112605
 539.5 0.112605
 539.525 0.112605
 539.55 0.112605
 539.575 0.112605
 539.6 0.112605
 539.625 0.112605
 539.65 0.112605
 539.675 0.112605
 539.7 0.112605
 539.725 0.112605
 539.75 0.112605
 539.775 0.112605
 539.8 0.112605
 539.825 0.112605
 539.85 0.112605
 539.875 0.112605
 539.9 0.112605
 539.925 0.112605
 539.95 0.112605
 539.975 0.112605
 540 0.112605
 540.025 0.112605
 540.05 0.112605
 540.075 0.112605
 540.1 0.112605
 540.125 0.112605
 540.15 0.112605
 540.175 0.112605
 540.2 0.112605
 540.225 0.112605
 540.25 0.112605
 540.275 0.112605
 540.3 0.112605
 540.325 0.112605
 540.35 0.112605
 540.375 0.112605
 540.4 0.112605
 540.425 0.112605
 540.45 0.112605
 540.475 0.112605
 540.5 0.112605
 540.525 0.112605
 540.55 0.112605
 540.575 0.112605
 540.6 0.112605
 540.625 0.112605
 540.65 0.112605
 540.675 0.112605
 540.7 0.112605
 540.725 0.112605
 540.75 0.112605
 540.775 0.112605
 540.8 0.112605
 540.825 0.112605
 540.85 0.112605
 540.875 0.112605
 540.9 0.112605
 540.925 0.112605
 540.95 0.112604
 540.975 0.112604
 541 0.112604
 541.025 0.112604
 541.05 0.112604
 541.075 0.112604
 541.1 0.112604
 541.125 0.112604
 541.15 0.112604
 541.175 0.112604
 541.2 0.112604
 541.225 0.112604
 541.25 0.112604
 541.275 0.112604
 541.3 0.112604
 541.325 0.112604
 541.35 0.112604
 541.375 0.112604
 541.4 0.112604
 541.425 0.112604
 541.45 0.112604
 541.475 0.112604
 541.5 0.112604
 541.525 0.112604
 541.55 0.112604
 541.575 0.112604
 541.6 0.112604
 541.625 0.112604
 541.65 0.112604
 541.675 0.112604
 541.7 0.112604
 541.725 0.112604
 541.75 0.112604
 541.775 0.112604
 541.8 0.112604
 541.825 0.112604
 541.85 0.112604
 541.875 0.112604
 541.9 0.112604
 541.925 0.112604
 541.95 0.112604
 541.975 0.112604
 542 0.112604
 542.025 0.112604
 542.05 0.112604
 542.075 0.112604
 542.1 0.112604
 542.125 0.112604
 542.15 0.112604
 542.175 0.112604
 542.2 0.112604
 542.225 0.112604
 542.25 0.112604
 542.275 0.112604
 542.3 0.112604
 542.325 0.112604
 542.35 0.112604
 542.375 0.112604
 542.4 0.112604
 542.425 0.112604
 542.45 0.112604
 542.475 0.112604
 542.5 0.112604
 542.525 0.112604
 542.55 0.112604
 542.575 0.112604
 542.6 0.112604
 542.625 0.112604
 542.65 0.112604
 542.675 0.112604
 542.7 0.112604
 542.725 0.112604
 542.75 0.112604
 542.775 0.112604
 542.8 0.112604
 542.825 0.112604
 542.85 0.112604
 542.875 0.112604
 542.9 0.112604
 542.925 0.112604
 542.95 0.112604
 542.975 0.112604
 543 0.112604
 543.025 0.112604
 543.05 0.112604
 543.075 0.112604
 543.1 0.112604
 543.125 0.112604
 543.15 0.112604
 543.175 0.112604
 543.2 0.112604
 543.225 0.112604
 543.25 0.112604
 543.275 0.112604
 543.3 0.112604
 543.325 0.112604
 543.35 0.112604
 543.375 0.112604
 543.4 0.112604
 543.425 0.112604
 543.45 0.112604
 543.475 0.112604
 543.5 0.112604
 543.525 0.112604
 543.55 0.112604
 543.575 0.112604
 543.6 0.112604
 543.625 0.112604
 543.65 0.112604
 543.675 0.112604
 543.7 0.112604
 543.725 0.112604
 543.75 0.112604
 543.775 0.112604
 543.8 0.112604
 543.825 0.112604
 543.85 0.112604
 543.875 0.112604
 543.9 0.112604
 543.925 0.112604
 543.95 0.112604
 543.975 0.112604
 544 0.112604
 544.025 0.112604
 544.05 0.112604
 544.075 0.112604
 544.1 0.112604
 544.125 0.112604
 544.15 0.112604
 544.175 0.112604
 544.2 0.112604
 544.225 0.112604
 544.25 0.112603
 544.275 0.112603
 544.3 0.112603
 544.325 0.112603
 544.35 0.112603
 544.375 0.112603
 544.4 0.112603
 544.425 0.112603
 544.45 0.112603
 544.475 0.112603
 544.5 0.112603
 544.525 0.112603
 544.55 0.112603
 544.575 0.112603
 544.6 0.112603
 544.625 0.112603
 544.65 0.112603
 544.675 0.112603
 544.7 0.112603
 544.725 0.112603
 544.75 0.112603
 544.775 0.112603
 544.8 0.112603
 544.825 0.112603
 544.85 0.112603
 544.875 0.112603
 544.9 0.112603
 544.925 0.112603
 544.95 0.112603
 544.975 0.112603
 545 0.112603
 545.025 0.112603
 545.05 0.112603
 545.075 0.112603
 545.1 0.112603
 545.125 0.112603
 545.15 0.112603
 545.175 0.112603
 545.2 0.112603
 545.225 0.112603
 545.25 0.112603
 545.275 0.112603
 545.3 0.112603
 545.325 0.112603
 545.35 0.112603
 545.375 0.112603
 545.4 0.112603
 545.425 0.112603
 545.45 0.112603
 545.475 0.112603
 545.5 0.112603
 545.525 0.112603
 545.55 0.112603
 545.575 0.112603
 545.6 0.112603
 545.625 0.112603
 545.65 0.112603
 545.675 0.112603
 545.7 0.112603
 545.725 0.112603
 545.75 0.112603
 545.775 0.112603
 545.8 0.112603
 545.825 0.112603
 545.85 0.112603
 545.875 0.112603
 545.9 0.112603
 545.925 0.112603
 545.95 0.112603
 545.975 0.112603
 546 0.112603
 546.025 0.112603
 546.05 0.112603
 546.075 0.112603
 546.1 0.112603
 546.125 0.112603
 546.15 0.112603
 546.175 0.112603
 546.2 0.112603
 546.225 0.112603
 546.25 0.112603
 546.275 0.112603
 546.3 0.112603
 546.325 0.112603
 546.35 0.112603
 546.375 0.112603
 546.4 0.112603
 546.425 0.112603
 546.45 0.112603
 546.475 0.112603
 546.5 0.112603
 546.525 0.112603
 546.55 0.112603
 546.575 0.112603
 546.6 0.112603
 546.625 0.112603
 546.65 0.112603
 546.675 0.112603
 546.7 0.112603
 546.725 0.112603
 546.75 0.112603
 546.775 0.112603
 546.8 0.112603
 546.825 0.112603
 546.85 0.112603
 546.875 0.112603
 546.9 0.112603
 546.925 0.112603
 546.95 0.112603
 546.975 0.112603
 547 0.112603
 547.025 0.112603
 547.05 0.112603
 547.075 0.112603
 547.1 0.112603
 547.125 0.112603
 547.15 0.112603
 547.175 0.112603
 547.2 0.112603
 547.225 0.112603
 547.25 0.112603
 547.275 0.112603
 547.3 0.112603
 547.325 0.112603
 547.35 0.112603
 547.375 0.112603
 547.4 0.112603
 547.425 0.112603
 547.45 0.112603
 547.475 0.112603
 547.5 0.112603
 547.525 0.112603
 547.55 0.112602
 547.575 0.112602
 547.6 0.112602
 547.625 0.112602
 547.65 0.112602
 547.675 0.112602
 547.7 0.112602
 547.725 0.112602
 547.75 0.112602
 547.775 0.112602
 547.8 0.112602
 547.825 0.112602
 547.85 0.112602
 547.875 0.112602
 547.9 0.112602
 547.925 0.112602
 547.95 0.112602
 547.975 0.112602
 548 0.112602
 548.025 0.112602
 548.05 0.112602
 548.075 0.112602
 548.1 0.112602
 548.125 0.112602
 548.15 0.112602
 548.175 0.112602
 548.2 0.112602
 548.225 0.112602
 548.25 0.112602
 548.275 0.112602
 548.3 0.112602
 548.325 0.112602
 548.35 0.112602
 548.375 0.112602
 548.4 0.112602
 548.425 0.112602
 548.45 0.112602
 548.475 0.112602
 548.5 0.112602
 548.525 0.112602
 548.55 0.112602
 548.575 0.112602
 548.6 0.112602
 548.625 0.112602
 548.65 0.112602
 548.675 0.112602
 548.7 0.112602
 548.725 0.112602
 548.75 0.112602
 548.775 0.112602
 548.8 0.112602
 548.825 0.112602
 548.85 0.112602
 548.875 0.112602
 548.9 0.112602
 548.925 0.112602
 548.95 0.112602
 548.975 0.112602
 549 0.112602
 549.025 0.112602
 549.05 0.112602
 549.075 0.112602
 549.1 0.112602
 549.125 0.112602
 549.15 0.112602
 549.175 0.112602
 549.2 0.112602
 549.225 0.112602
 549.25 0.112602
 549.275 0.112602
 549.3 0.112602
 549.325 0.112602
 549.35 0.112602
 549.375 0.112602
 549.4 0.112602
 549.425 0.112602
 549.45 0.112602
 549.475 0.112602
 549.5 0.112602
 549.525 0.112602
 549.55 0.112602
 549.575 0.112602
 549.6 0.112602
 549.625 0.112602
 549.65 0.112602
 549.675 0.112602
 549.7 0.112602
 549.725 0.112602
 549.75 0.112602
 549.775 0.112602
 549.8 0.112602
 549.825 0.112602
 549.85 0.112602
 549.875 0.112602
 549.9 0.112602
 549.925 0.112602
 549.95 0.112602
 549.975 0.112602
 550 0.112602
 550.025 0.112602
 550.05 0.112602
 550.075 0.112602
 550.1 0.112602
 550.125 0.112602
 550.15 0.112602
 550.175 0.112602
 550.2 0.112602
 550.225 0.112602
 550.25 0.112602
 550.275 0.112602
 550.3 0.112602
 550.325 0.112602
 550.35 0.112602
 550.375 0.112602
 550.4 0.112602
 550.425 0.112602
 550.45 0.112602
 550.475 0.112602
 550.5 0.112602
 550.525 0.112602
 550.55 0.112602
 550.575 0.112602
 550.6 0.112602
 550.625 0.112602
 550.65 0.112602
 550.675 0.112602
 550.7 0.112602
 550.725 0.112602
 550.75 0.112602
 550.775 0.112602
 550.8 0.112602
 550.825 0.112602
 550.85 0.112602
 550.875 0.112601
 550.9 0.112601
 550.925 0.112601
 550.95 0.112601
 550.975 0.112601
 551 0.112601
 551.025 0.112601
 551.05 0.112601
 551.075 0.112601
 551.1 0.112601
 551.125 0.112601
 551.15 0.112601
 551.175 0.112601
 551.2 0.112601
 551.225 0.112601
 551.25 0.112601
 551.275 0.112601
 551.3 0.112601
 551.325 0.112601
 551.35 0.112601
 551.375 0.112601
 551.4 0.112601
 551.425 0.112601
 551.45 0.112601
 551.475 0.112601
 551.5 0.112601
 551.525 0.112601
 551.55 0.112601
 551.575 0.112601
 551.6 0.112601
 551.625 0.112601
 551.65 0.112601
 551.675 0.112601
 551.7 0.112601
 551.725 0.112601
 551.75 0.112601
 551.775 0.112601
 551.8 0.112601
 551.825 0.112601
 551.85 0.112601
 551.875 0.112601
 551.9 0.112601
 551.925 0.112601
 551.95 0.112601
 551.975 0.112601
 552 0.112601
 552.025 0.112601
 552.05 0.112601
 552.075 0.112601
 552.1 0.112601
 552.125 0.112601
 552.15 0.112601
 552.175 0.112601
 552.2 0.112601
 552.225 0.112601
 552.25 0.112601
 552.275 0.112601
 552.3 0.112601
 552.325 0.112601
 552.35 0.112601
 552.375 0.112601
 552.4 0.112601
 552.425 0.112601
 552.45 0.112601
 552.475 0.112601
 552.5 0.112601
 552.525 0.112601
 552.55 0.112601
 552.575 0.112601
 552.6 0.112601
 552.625 0.112601
 552.65 0.112601
 552.675 0.112601
 552.7 0.112601
 552.725 0.112601
 552.75 0.112601
 552.775 0.112601
 552.8 0.112601
 552.825 0.112601
 552.85 0.112601
 552.875 0.112601
 552.9 0.112601
 552.925 0.112601
 552.95 0.112601
 552.975 0.112601
 553 0.112601
 553.025 0.112601
 553.05 0.112601
 553.075 0.112601
 553.1 0.112601
 553.125 0.112601
 553.15 0.112601
 553.175 0.112601
 553.2 0.112601
 553.225 0.112601
 553.25 0.112601
 553.275 0.112601
 553.3 0.112601
 553.325 0.112601
 553.35 0.112601
 553.375 0.112601
 553.4 0.112601
 553.425 0.112601
 553.45 0.112601
 553.475 0.112601
 553.5 0.112601
 553.525 0.112601
 553.55 0.112601
 553.575 0.112601
 553.6 0.112601
 553.625 0.112601
 553.65 0.112601
 553.675 0.112601
 553.7 0.112601
 553.725 0.112601
 553.75 0.112601
 553.775 0.112601
 553.8 0.112601
 553.825 0.112601
 553.85 0.112601
 553.875 0.112601
 553.9 0.112601
 553.925 0.112601
 553.95 0.112601
 553.975 0.112601
 554 0.112601
 554.025 0.112601
 554.05 0.112601
 554.075 0.112601
 554.1 0.112601
 554.125 0.112601
 554.15 0.112601
 554.175 0.112601
 554.2 0.112601
 554.225 0.1126
 554.25 0.1126
 554.275 0.1126
 554.3 0.1126
 554.325 0.1126
 554.35 0.1126
 554.375 0.1126
 554.4 0.1126
 554.425 0.1126
 554.45 0.1126
 554.475 0.1126
 554.5 0.1126
 554.525 0.1126
 554.55 0.1126
 554.575 0.1126
 554.6 0.1126
 554.625 0.1126
 554.65 0.1126
 554.675 0.1126
 554.7 0.1126
 554.725 0.1126
 554.75 0.1126
 554.775 0.1126
 554.8 0.1126
 554.825 0.1126
 554.85 0.1126
 554.875 0.1126
 554.9 0.1126
 554.925 0.1126
 554.95 0.1126
 554.975 0.1126
 555 0.1126
 555.025 0.1126
 555.05 0.1126
 555.075 0.1126
 555.1 0.1126
 555.125 0.1126
 555.15 0.1126
 555.175 0.1126
 555.2 0.1126
 555.225 0.1126
 555.25 0.1126
 555.275 0.1126
 555.3 0.1126
 555.325 0.1126
 555.35 0.1126
 555.375 0.1126
 555.4 0.1126
 555.425 0.1126
 555.45 0.1126
 555.475 0.1126
 555.5 0.1126
 555.525 0.1126
 555.55 0.1126
 555.575 0.1126
 555.6 0.1126
 555.625 0.1126
 555.65 0.1126
 555.675 0.1126
 555.7 0.1126
 555.725 0.1126
 555.75 0.1126
 555.775 0.1126
 555.8 0.1126
 555.825 0.1126
 555.85 0.1126
 555.875 0.1126
 555.9 0.1126
 555.925 0.1126
 555.95 0.1126
 555.975 0.1126
 556 0.1126
 556.025 0.1126
 556.05 0.1126
 556.075 0.1126
 556.1 0.1126
 556.125 0.1126
 556.15 0.1126
 556.175 0.1126
 556.2 0.1126
 556.225 0.1126
 556.25 0.1126
 556.275 0.1126
 556.3 0.1126
 556.325 0.1126
 556.35 0.1126
 556.375 0.1126
 556.4 0.1126
 556.425 0.1126
 556.45 0.1126
 556.475 0.1126
 556.5 0.1126
 556.525 0.1126
 556.55 0.1126
 556.575 0.1126
 556.6 0.1126
 556.625 0.1126
 556.65 0.1126
 556.675 0.1126
 556.7 0.1126
 556.725 0.1126
 556.75 0.1126
 556.775 0.1126
 556.8 0.1126
 556.825 0.1126
 556.85 0.1126
 556.875 0.1126
 556.9 0.1126
 556.925 0.1126
 556.95 0.1126
 556.975 0.1126
 557 0.1126
 557.025 0.1126
 557.05 0.1126
 557.075 0.1126
 557.1 0.1126
 557.125 0.1126
 557.15 0.1126
 557.175 0.1126
 557.2 0.1126
 557.225 0.1126
 557.25 0.1126
 557.275 0.1126
 557.3 0.1126
 557.325 0.1126
 557.35 0.1126
 557.375 0.1126
 557.4 0.1126
 557.425 0.1126
 557.45 0.1126
 557.475 0.1126
 557.5 0.1126
 557.525 0.1126
 557.55 0.1126
 557.575 0.112599
 557.6 0.112599
 557.625 0.112599
 557.65 0.112599
 557.675 0.112599
 557.7 0.112599
 557.725 0.112599
 557.75 0.112599
 557.775 0.112599
 557.8 0.112599
 557.825 0.112599
 557.85 0.112599
 557.875 0.112599
 557.9 0.112599
 557.925 0.112599
 557.95 0.112599
 557.975 0.112599
 558 0.112599
 558.025 0.112599
 558.05 0.112599
 558.075 0.112599
 558.1 0.112599
 558.125 0.112599
 558.15 0.112599
 558.175 0.112599
 558.2 0.112599
 558.225 0.112599
 558.25 0.112599
 558.275 0.112599
 558.3 0.112599
 558.325 0.112599
 558.35 0.112599
 558.375 0.112599
 558.4 0.112599
 558.425 0.112599
 558.45 0.112599
 558.475 0.112599
 558.5 0.112599
 558.525 0.112599
 558.55 0.112599
 558.575 0.112599
 558.6 0.112599
 558.625 0.112599
 558.65 0.112599
 558.675 0.112599
 558.7 0.112599
 558.725 0.112599
 558.75 0.112599
 558.775 0.112599
 558.8 0.112599
 558.825 0.112599
 558.85 0.112599
 558.875 0.112599
 558.9 0.112599
 558.925 0.112599
 558.95 0.112599
 558.975 0.112599
 559 0.112599
 559.025 0.112599
 559.05 0.112599
 559.075 0.112599
 559.1 0.112599
 559.125 0.112599
 559.15 0.112599
 559.175 0.112599
 559.2 0.112599
 559.225 0.112599
 559.25 0.112599
 559.275 0.112599
 559.3 0.112599
 559.325 0.112599
 559.35 0.112599
 559.375 0.112599
 559.4 0.112599
 559.425 0.112599
 559.45 0.112599
 559.475 0.112599
 559.5 0.112599
 559.525 0.112599
 559.55 0.112599
 559.575 0.112599
 559.6 0.112599
 559.625 0.112599
 559.65 0.112599
 559.675 0.112599
 559.7 0.112599
 559.725 0.112599
 559.75 0.112599
 559.775 0.112599
 559.8 0.112599
 559.825 0.112599
 559.85 0.112599
 559.875 0.112599
 559.9 0.112599
 559.925 0.112599
 559.95 0.112599
 559.975 0.112599
 560 0.112599
 560.025 0.112599
 560.05 0.112599
 560.075 0.112599
 560.1 0.112599
 560.125 0.112599
 560.15 0.112599
 560.175 0.112599
 560.2 0.112599
 560.225 0.112599
 560.25 0.112599
 560.275 0.112599
 560.3 0.112599
 560.325 0.112599
 560.35 0.112599
 560.375 0.112599
 560.4 0.112599
 560.425 0.112599
 560.45 0.112599
 560.475 0.112599
 560.5 0.112599
 560.525 0.112599
 560.55 0.112599
 560.575 0.112599
 560.6 0.112599
 560.625 0.112599
 560.65 0.112599
 560.675 0.112599
 560.7 0.112599
 560.725 0.112599
 560.75 0.112599
 560.775 0.112599
 560.8 0.112599
 560.825 0.112599
 560.85 0.112599
 560.875 0.112599
 560.9 0.112599
 560.925 0.112598
 560.95 0.112598
 560.975 0.112598
 561 0.112598
 561.025 0.112598
 561.05 0.112598
 561.075 0.112598
 561.1 0.112598
 561.125 0.112598
 561.15 0.112598
 561.175 0.112598
 561.2 0.112598
 561.225 0.112598
 561.25 0.112598
 561.275 0.112598
 561.3 0.112598
 561.325 0.112598
 561.35 0.112598
 561.375 0.112598
 561.4 0.112598
 561.425 0.112598
 561.45 0.112598
 561.475 0.112598
 561.5 0.112598
 561.525 0.112598
 561.55 0.112598
 561.575 0.112598
 561.6 0.112598
 561.625 0.112598
 561.65 0.112598
 561.675 0.112598
 561.7 0.112598
 561.725 0.112598
 561.75 0.112598
 561.775 0.112598
 561.8 0.112598
 561.825 0.112598
 561.85 0.112598
 561.875 0.112598
 561.9 0.112598
 561.925 0.112598
 561.95 0.112598
 561.975 0.112598
 562 0.112598
 562.025 0.112598
 562.05 0.112598
 562.075 0.112598
 562.1 0.112598
 562.125 0.112598
 562.15 0.112598
 562.175 0.112598
 562.2 0.112598
 562.225 0.112598
 562.25 0.112598
 562.275 0.112598
 562.3 0.112598
 562.325 0.112598
 562.35 0.112598
 562.375 0.112598
 562.4 0.112598
 562.425 0.112598
 562.45 0.112598
 562.475 0.112598
 562.5 0.112598
 562.525 0.112598
 562.55 0.112598
 562.575 0.112598
 562.6 0.112598
 562.625 0.112598
 562.65 0.112598
 562.675 0.112598
 562.7 0.112598
 562.725 0.112598
 562.75 0.112598
 562.775 0.112598
 562.8 0.112598
 562.825 0.112598
 562.85 0.112598
 562.875 0.112598
 562.9 0.112598
 562.925 0.112598
 562.95 0.112598
 562.975 0.112598
 563 0.112598
 563.025 0.112598
 563.05 0.112598
 563.075 0.112598
 563.1 0.112598
 563.125 0.112598
 563.15 0.112598
 563.175 0.112598
 563.2 0.112598
 563.225 0.112598
 563.25 0.112598
 563.275 0.112598
 563.3 0.112598
 563.325 0.112598
 563.35 0.112598
 563.375 0.112598
 563.4 0.112598
 563.425 0.112598
 563.45 0.112598
 563.475 0.112598
 563.5 0.112598
 563.525 0.112598
 563.55 0.112598
 563.575 0.112598
 563.6 0.112598
 563.625 0.112598
 563.65 0.112598
 563.675 0.112598
 563.7 0.112598
 563.725 0.112598
 563.75 0.112598
 563.775 0.112598
 563.8 0.112598
 563.825 0.112598
 563.85 0.112598
 563.875 0.112598
 563.9 0.112598
 563.925 0.112598
 563.95 0.112598
 563.975 0.112598
 564 0.112598
 564.025 0.112598
 564.05 0.112598
 564.075 0.112598
 564.1 0.112598
 564.125 0.112598
 564.15 0.112598
 564.175 0.112598
 564.2 0.112598
 564.225 0.112598
 564.25 0.112598
 564.275 0.112598
 564.3 0.112597
 564.325 0.112597
 564.35 0.112597
 564.375 0.112597
 564.4 0.112597
 564.425 0.112597
 564.45 0.112597
 564.475 0.112597
 564.5 0.112597
 564.525 0.112597
 564.55 0.112597
 564.575 0.112597
 564.6 0.112597
 564.625 0.112597
 564.65 0.112597
 564.675 0.112597
 564.7 0.112597
 564.725 0.112597
 564.75 0.112597
 564.775 0.112597
 564.8 0.112597
 564.825 0.112597
 564.85 0.112597
 564.875 0.112597
 564.9 0.112597
 564.925 0.112597
 564.95 0.112597
 564.975 0.112597
 565 0.112597
 565.025 0.112597
 565.05 0.112597
 565.075 0.112597
 565.1 0.112597
 565.125 0.112597
 565.15 0.112597
 565.175 0.112597
 565.2 0.112597
 565.225 0.112597
 565.25 0.112597
 565.275 0.112597
 565.3 0.112597
 565.325 0.112597
 565.35 0.112597
 565.375 0.112597
 565.4 0.112597
 565.425 0.112597
 565.45 0.112597
 565.475 0.112597
 565.5 0.112597
 565.525 0.112597
 565.55 0.112597
 565.575 0.112597
 565.6 0.112597
 565.625 0.112597
 565.65 0.112597
 565.675 0.112597
 565.7 0.112597
 565.725 0.112597
 565.75 0.112597
 565.775 0.112597
 565.8 0.112597
 565.825 0.112597
 565.85 0.112597
 565.875 0.112597
 565.9 0.112597
 565.925 0.112597
 565.95 0.112597
 565.975 0.112597
 566 0.112597
 566.025 0.112597
 566.05 0.112597
 566.075 0.112597
 566.1 0.112597
 566.125 0.112597
 566.15 0.112597
 566.175 0.112597
 566.2 0.112597
 566.225 0.112597
 566.25 0.112597
 566.275 0.112597
 566.3 0.112597
 566.325 0.112597
 566.35 0.112597
 566.375 0.112597
 566.4 0.112597
 566.425 0.112597
 566.45 0.112597
 566.475 0.112597
 566.5 0.112597
 566.525 0.112597
 566.55 0.112597
 566.575 0.112597
 566.6 0.112597
 566.625 0.112597
 566.65 0.112597
 566.675 0.112597
 566.7 0.112597
 566.725 0.112597
 566.75 0.112597
 566.775 0.112597
 566.8 0.112597
 566.825 0.112597
 566.85 0.112597
 566.875 0.112597
 566.9 0.112597
 566.925 0.112597
 566.95 0.112597
 566.975 0.112597
 567 0.112597
 567.025 0.112597
 567.05 0.112597
 567.075 0.112597
 567.1 0.112597
 567.125 0.112597
 567.15 0.112597
 567.175 0.112597
 567.2 0.112597
 567.225 0.112597
 567.25 0.112597
 567.275 0.112597
 567.3 0.112597
 567.325 0.112597
 567.35 0.112597
 567.375 0.112597
 567.4 0.112597
 567.425 0.112597
 567.45 0.112597
 567.475 0.112597
 567.5 0.112597
 567.525 0.112597
 567.55 0.112597
 567.575 0.112597
 567.6 0.112597
 567.625 0.112597
 567.65 0.112597
 567.675 0.112596
 567.7 0.112596
 567.725 0.112596
 567.75 0.112596
 567.775 0.112596
 567.8 0.112596
 567.825 0.112596
 567.85 0.112596
 567.875 0.112596
 567.9 0.112596
 567.925 0.112596
 567.95 0.112596
 567.975 0.112596
 568 0.112596
 568.025 0.112596
 568.05 0.112596
 568.075 0.112596
 568.1 0.112596
 568.125 0.112596
 568.15 0.112596
 568.175 0.112596
 568.2 0.112596
 568.225 0.112596
 568.25 0.112596
 568.275 0.112596
 568.3 0.112596
 568.325 0.112596
 568.35 0.112596
 568.375 0.112596
 568.4 0.112596
 568.425 0.112596
 568.45 0.112596
 568.475 0.112596
 568.5 0.112596
 568.525 0.112596
 568.55 0.112596
 568.575 0.112596
 568.6 0.112596
 568.625 0.112596
 568.65 0.112596
 568.675 0.112596
 568.7 0.112596
 568.725 0.112596
 568.75 0.112596
 568.775 0.112596
 568.8 0.112596
 568.825 0.112596
 568.85 0.112596
 568.875 0.112596
 568.9 0.112596
 568.925 0.112596
 568.95 0.112596
 568.975 0.112596
 569 0.112596
 569.025 0.112596
 569.05 0.112596
 569.075 0.112596
 569.1 0.112596
 569.125 0.112596
 569.15 0.112596
 569.175 0.112596
 569.2 0.112596
 569.225 0.112596
 569.25 0.112596
 569.275 0.112596
 569.3 0.112596
 569.325 0.112596
 569.35 0.112596
 569.375 0.112596
 569.4 0.112596
 569.425 0.112596
 569.45 0.112596
 569.475 0.112596
 569.5 0.112596
 569.525 0.112596
 569.55 0.112596
 569.575 0.112596
 569.6 0.112596
 569.625 0.112596
 569.65 0.112596
 569.675 0.112596
 569.7 0.112596
 569.725 0.112596
 569.75 0.112596
 569.775 0.112596
 569.8 0.112596
 569.825 0.112596
 569.85 0.112596
 569.875 0.112596
 569.9 0.112596
 569.925 0.112596
 569.95 0.112596
 569.975 0.112596
 570 0.112596
 570.025 0.112596
 570.05 0.112596
 570.075 0.112596
 570.1 0.112596
 570.125 0.112596
 570.15 0.112596
 570.175 0.112596
 570.2 0.112596
 570.225 0.112596
 570.25 0.112596
 570.275 0.112596
 570.3 0.112596
 570.325 0.112596
 570.35 0.112596
 570.375 0.112596
 570.4 0.112596
 570.425 0.112596
 570.45 0.112596
 570.475 0.112596
 570.5 0.112596
 570.525 0.112596
 570.55 0.112596
 570.575 0.112596
 570.6 0.112596
 570.625 0.112596
 570.65 0.112596
 570.675 0.112596
 570.7 0.112596
 570.725 0.112596
 570.75 0.112596
 570.775 0.112596
 570.8 0.112596
 570.825 0.112596
 570.85 0.112596
 570.875 0.112596
 570.9 0.112596
 570.925 0.112596
 570.95 0.112596
 570.975 0.112596
 571 0.112596
 571.025 0.112596
 571.05 0.112596
 571.075 0.112595
 571.1 0.112595
 571.125 0.112595
 571.15 0.112595
 571.175 0.112595
 571.2 0.112595
 571.225 0.112595
 571.25 0.112595
 571.275 0.112595
 571.3 0.112595
 571.325 0.112595
 571.35 0.112595
 571.375 0.112595
 571.4 0.112595
 571.425 0.112595
 571.45 0.112595
 571.475 0.112595
 571.5 0.112595
 571.525 0.112595
 571.55 0.112595
 571.575 0.112595
 571.6 0.112595
 571.625 0.112595
 571.65 0.112595
 571.675 0.112595
 571.7 0.112595
 571.725 0.112595
 571.75 0.112595
 571.775 0.112595
 571.8 0.112595
 571.825 0.112595
 571.85 0.112595
 571.875 0.112595
 571.9 0.112595
 571.925 0.112595
 571.95 0.112595
 571.975 0.112595
 572 0.112595
 572.025 0.112595
 572.05 0.112595
 572.075 0.112595
 572.1 0.112595
 572.125 0.112595
 572.15 0.112595
 572.175 0.112595
 572.2 0.112595
 572.225 0.112595
 572.25 0.112595
 572.275 0.112595
 572.3 0.112595
 572.325 0.112595
 572.35 0.112595
 572.375 0.112595
 572.4 0.112595
 572.425 0.112595
 572.45 0.112595
 572.475 0.112595
 572.5 0.112595
 572.525 0.112595
 572.55 0.112595
 572.575 0.112595
 572.6 0.112595
 572.625 0.112595
 572.65 0.112595
 572.675 0.112595
 572.7 0.112595
 572.725 0.112595
 572.75 0.112595
 572.775 0.112595
 572.8 0.112595
 572.825 0.112595
 572.85 0.112595
 572.875 0.112595
 572.9 0.112595
 572.925 0.112595
 572.95 0.112595
 572.975 0.112595
 573 0.112595
 573.025 0.112595
 573.05 0.112595
 573.075 0.112595
 573.1 0.112595
 573.125 0.112595
 573.15 0.112595
 573.175 0.112595
 573.2 0.112595
 573.225 0.112595
 573.25 0.112595
 573.275 0.112595
 573.3 0.112595
 573.325 0.112595
 573.35 0.112595
 573.375 0.112595
 573.4 0.112595
 573.425 0.112595
 573.45 0.112595
 573.475 0.112595
 573.5 0.112595
 573.525 0.112595
 573.55 0.112595
 573.575 0.112595
 573.6 0.112595
 573.625 0.112595
 573.65 0.112595
 573.675 0.112595
 573.7 0.112595
 573.725 0.112595
 573.75 0.112595
 573.775 0.112595
 573.8 0.112595
 573.825 0.112595
 573.85 0.112595
 573.875 0.112595
 573.9 0.112595
 573.925 0.112595
 573.95 0.112595
 573.975 0.112595
 574 0.112595
 574.025 0.112595
 574.05 0.112595
 574.075 0.112595
 574.1 0.112595
 574.125 0.112595
 574.15 0.112595
 574.175 0.112595
 574.2 0.112595
 574.225 0.112595
 574.25 0.112595
 574.275 0.112595
 574.3 0.112595
 574.325 0.112595
 574.35 0.112595
 574.375 0.112595
 574.4 0.112595
 574.425 0.112595
 574.45 0.112595
 574.475 0.112595
 574.5 0.112594
 574.525 0.112594
 574.55 0.112594
 574.575 0.112594
 574.6 0.112594
 574.625 0.112594
 574.65 0.112594
 574.675 0.112594
 574.7 0.112594
 574.725 0.112594
 574.75 0.112594
 574.775 0.112594
 574.8 0.112594
 574.825 0.112594
 574.85 0.112594
 574.875 0.112594
 574.9 0.112594
 574.925 0.112594
 574.95 0.112594
 574.975 0.112594
 575 0.112594
 575.025 0.112594
 575.05 0.112594
 575.075 0.112594
 575.1 0.112594
 575.125 0.112594
 575.15 0.112594
 575.175 0.112594
 575.2 0.112594
 575.225 0.112594
 575.25 0.112594
 575.275 0.112594
 575.3 0.112594
 575.325 0.112594
 575.35 0.112594
 575.375 0.112594
 575.4 0.112594
 575.425 0.112594
 575.45 0.112594
 575.475 0.112594
 575.5 0.112594
 575.525 0.112594
 575.55 0.112594
 575.575 0.112594
 575.6 0.112594
 575.625 0.112594
 575.65 0.112594
 575.675 0.112594
 575.7 0.112594
 575.725 0.112594
 575.75 0.112594
 575.775 0.112594
 575.8 0.112594
 575.825 0.112594
 575.85 0.112594
 575.875 0.112594
 575.9 0.112594
 575.925 0.112594
 575.95 0.112594
 575.975 0.112594
 576 0.112594
 576.025 0.112594
 576.05 0.112594
 576.075 0.112594
 576.1 0.112594
 576.125 0.112594
 576.15 0.112594
 576.175 0.112594
 576.2 0.112594
 576.225 0.112594
 576.25 0.112594
 576.275 0.112594
 576.3 0.112594
 576.325 0.112594
 576.35 0.112594
 576.375 0.112594
 576.4 0.112594
 576.425 0.112594
 576.45 0.112594
 576.475 0.112594
 576.5 0.112594
 576.525 0.112594
 576.55 0.112594
 576.575 0.112594
 576.6 0.112594
 576.625 0.112594
 576.65 0.112594
 576.675 0.112594
 576.7 0.112594
 576.725 0.112594
 576.75 0.112594
 576.775 0.112594
 576.8 0.112594
 576.825 0.112594
 576.85 0.112594
 576.875 0.112594
 576.9 0.112594
 576.925 0.112594
 576.95 0.112594
 576.975 0.112594
 577 0.112594
 577.025 0.112594
 577.05 0.112594
 577.075 0.112594
 577.1 0.112594
 577.125 0.112594
 577.15 0.112594
 577.175 0.112594
 577.2 0.112594
 577.225 0.112594
 577.25 0.112594
 577.275 0.112594
 577.3 0.112594
 577.325 0.112594
 577.35 0.112594
 577.375 0.112594
 577.4 0.112594
 577.425 0.112594
 577.45 0.112594
 577.475 0.112594
 577.5 0.112594
 577.525 0.112594
 577.55 0.112594
 577.575 0.112594
 577.6 0.112594
 577.625 0.112594
 577.65 0.112594
 577.675 0.112594
 577.7 0.112594
 577.725 0.112594
 577.75 0.112594
 577.775 0.112594
 577.8 0.112594
 577.825 0.112594
 577.85 0.112594
 577.875 0.112594
 577.9 0.112594
 577.925 0.112593
 577.95 0.112593
 577.975 0.112593
 578 0.112593
 578.025 0.112593
 578.05 0.112593
 578.075 0.112593
 578.1 0.112593
 578.125 0.112593
 578.15 0.112593
 578.175 0.112593
 578.2 0.112593
 578.225 0.112593
 578.25 0.112593
 578.275 0.112593
 578.3 0.112593
 578.325 0.112593
 578.35 0.112593
 578.375 0.112593
 578.4 0.112593
 578.425 0.112593
 578.45 0.112593
 578.475 0.112593
 578.5 0.112593
 578.525 0.112593
 578.55 0.112593
 578.575 0.112593
 578.6 0.112593
 578.625 0.112593
 578.65 0.112593
 578.675 0.112593
 578.7 0.112593
 578.725 0.112593
 578.75 0.112593
 578.775 0.112593
 578.8 0.112593
 578.825 0.112593
 578.85 0.112593
 578.875 0.112593
 578.9 0.112593
 578.925 0.112593
 578.95 0.112593
 578.975 0.112593
 579 0.112593
 579.025 0.112593
 579.05 0.112593
 579.075 0.112593
 579.1 0.112593
 579.125 0.112593
 579.15 0.112593
 579.175 0.112593
 579.2 0.112593
 579.225 0.112593
 579.25 0.112593
 579.275 0.112593
 579.3 0.112593
 579.325 0.112593
 579.35 0.112593
 579.375 0.112593
 579.4 0.112593
 579.425 0.112593
 579.45 0.112593
 579.475 0.112593
 579.5 0.112593
 579.525 0.112593
 579.55 0.112593
 579.575 0.112593
 579.6 0.112593
 579.625 0.112593
 579.65 0.112593
 579.675 0.112593
 579.7 0.112593
 579.725 0.112593
 579.75 0.112593
 579.775 0.112593
 579.8 0.112593
 579.825 0.112593
 579.85 0.112593
 579.875 0.112593
 579.9 0.112593
 579.925 0.112593
 579.95 0.112593
 579.975 0.112593
 580 0.112593
 580.025 0.112593
 580.05 0.112593
 580.075 0.112593
 580.1 0.112593
 580.125 0.112593
 580.15 0.112593
 580.175 0.112593
 580.2 0.112593
 580.225 0.112593
 580.25 0.112593
 580.275 0.112593
 580.3 0.112593
 580.325 0.112593
 580.35 0.112593
 580.375 0.112593
 580.4 0.112593
 580.425 0.112593
 580.45 0.112593
 580.475 0.112593
 580.5 0.112593
 580.525 0.112593
 580.55 0.112593
 580.575 0.112593
 580.6 0.112593
 580.625 0.112593
 580.65 0.112593
 580.675 0.112593
 580.7 0.112593
 580.725 0.112593
 580.75 0.112593
 580.775 0.112593
 580.8 0.112593
 580.825 0.112593
 580.85 0.112593
 580.875 0.112593
 580.9 0.112593
 580.925 0.112593
 580.95 0.112593
 580.975 0.112593
 581 0.112593
 581.025 0.112593
 581.05 0.112593
 581.075 0.112593
 581.1 0.112593
 581.125 0.112593
 581.15 0.112593
 581.175 0.112593
 581.2 0.112593
 581.225 0.112593
 581.25 0.112593
 581.275 0.112593
 581.3 0.112593
 581.325 0.112593
 581.35 0.112592
 581.375 0.112592
 581.4 0.112592
 581.425 0.112592
 581.45 0.112592
 581.475 0.112592
 581.5 0.112592
 581.525 0.112592
 581.55 0.112592
 581.575 0.112592
 581.6 0.112592
 581.625 0.112592
 581.65 0.112592
 581.675 0.112592
 581.7 0.112592
 581.725 0.112592
 581.75 0.112592
 581.775 0.112592
 581.8 0.112592
 581.825 0.112592
 581.85 0.112592
 581.875 0.112592
 581.9 0.112592
 581.925 0.112592
 581.95 0.112592
 581.975 0.112592
 582 0.112592
 582.025 0.112592
 582.05 0.112592
 582.075 0.112592
 582.1 0.112592
 582.125 0.112592
 582.15 0.112592
 582.175 0.112592
 582.2 0.112592
 582.225 0.112592
 582.25 0.112592
 582.275 0.112592
 582.3 0.112592
 582.325 0.112592
 582.35 0.112592
 582.375 0.112592
 582.4 0.112592
 582.425 0.112592
 582.45 0.112592
 582.475 0.112592
 582.5 0.112592
 582.525 0.112592
 582.55 0.112592
 582.575 0.112592
 582.6 0.112592
 582.625 0.112592
 582.65 0.112592
 582.675 0.112592
 582.7 0.112592
 582.725 0.112592
 582.75 0.112592
 582.775 0.112592
 582.8 0.112592
 582.825 0.112592
 582.85 0.112592
 582.875 0.112592
 582.9 0.112592
 582.925 0.112592
 582.95 0.112592
 582.975 0.112592
 583 0.112592
 583.025 0.112592
 583.05 0.112592
 583.075 0.112592
 583.1 0.112592
 583.125 0.112592
 583.15 0.112592
 583.175 0.112592
 583.2 0.112592
 583.225 0.112592
 583.25 0.112592
 583.275 0.112592
 583.3 0.112592
 583.325 0.112592
 583.35 0.112592
 583.375 0.112592
 583.4 0.112592
 583.425 0.112592
 583.45 0.112592
 583.475 0.112592
 583.5 0.112592
 583.525 0.112592
 583.55 0.112592
 583.575 0.112592
 583.6 0.112592
 583.625 0.112592
 583.65 0.112592
 583.675 0.112592
 583.7 0.112592
 583.725 0.112592
 583.75 0.112592
 583.775 0.112592
 583.8 0.112592
 583.825 0.112592
 583.85 0.112592
 583.875 0.112592
 583.9 0.112592
 583.925 0.112592
 583.95 0.112592
 583.975 0.112592
 584 0.112592
 584.025 0.112592
 584.05 0.112592
 584.075 0.112592
 584.1 0.112592
 584.125 0.112592
 584.15 0.112592
 584.175 0.112592
 584.2 0.112592
 584.225 0.112592
 584.25 0.112592
 584.275 0.112592
 584.3 0.112592
 584.325 0.112592
 584.35 0.112592
 584.375 0.112592
 584.4 0.112592
 584.425 0.112592
 584.45 0.112592
 584.475 0.112592
 584.5 0.112592
 584.525 0.112592
 584.55 0.112592
 584.575 0.112592
 584.6 0.112592
 584.625 0.112592
 584.65 0.112592
 584.675 0.112592
 584.7 0.112592
 584.725 0.112592
 584.75 0.112592
 584.775 0.112592
 584.8 0.112591
 584.825 0.112591
 584.85 0.112591
 584.875 0.112591
 584.9 0.112591
 584.925 0.112591
 584.95 0.112591
 584.975 0.112591
 585 0.112591
 585.025 0.112591
 585.05 0.112591
 585.075 0.112591
 585.1 0.112591
 585.125 0.112591
 585.15 0.112591
 585.175 0.112591
 585.2 0.112591
 585.225 0.112591
 585.25 0.112591
 585.275 0.112591
 585.3 0.112591
 585.325 0.112591
 585.35 0.112591
 585.375 0.112591
 585.4 0.112591
 585.425 0.112591
 585.45 0.112591
 585.475 0.112591
 585.5 0.112591
 585.525 0.112591
 585.55 0.112591
 585.575 0.112591
 585.6 0.112591
 585.625 0.112591
 585.65 0.112591
 585.675 0.112591
 585.7 0.112591
 585.725 0.112591
 585.75 0.112591
 585.775 0.112591
 585.8 0.112591
 585.825 0.112591
 585.85 0.112591
 585.875 0.112591
 585.9 0.112591
 585.925 0.112591
 585.95 0.112591
 585.975 0.112591
 586 0.112591
 586.025 0.112591
 586.05 0.112591
 586.075 0.112591
 586.1 0.112591
 586.125 0.112591
 586.15 0.112591
 586.175 0.112591
 586.2 0.112591
 586.225 0.112591
 586.25 0.112591
 586.275 0.112591
 586.3 0.112591
 586.325 0.112591
 586.35 0.112591
 586.375 0.112591
 586.4 0.112591
 586.425 0.112591
 586.45 0.112591
 586.475 0.112591
 586.5 0.112591
 586.525 0.112591
 586.55 0.112591
 586.575 0.112591
 586.6 0.112591
 586.625 0.112591
 586.65 0.112591
 586.675 0.112591
 586.7 0.112591
 586.725 0.112591
 586.75 0.112591
 586.775 0.112591
 586.8 0.112591
 586.825 0.112591
 586.85 0.112591
 586.875 0.112591
 586.9 0.112591
 586.925 0.112591
 586.95 0.112591
 586.975 0.112591
 587 0.112591
 587.025 0.112591
 587.05 0.112591
 587.075 0.112591
 587.1 0.112591
 587.125 0.112591
 587.15 0.112591
 587.175 0.112591
 587.2 0.112591
 587.225 0.112591
 587.25 0.112591
 587.275 0.112591
 587.3 0.112591
 587.325 0.112591
 587.35 0.112591
 587.375 0.112591
 587.4 0.112591
 587.425 0.112591
 587.45 0.112591
 587.475 0.112591
 587.5 0.112591
 587.525 0.112591
 587.55 0.112591
 587.575 0.112591
 587.6 0.112591
 587.625 0.112591
 587.65 0.112591
 587.675 0.112591
 587.7 0.112591
 587.725 0.112591
 587.75 0.112591
 587.775 0.112591
 587.8 0.112591
 587.825 0.112591
 587.85 0.112591
 587.875 0.112591
 587.9 0.112591
 587.925 0.112591
 587.95 0.112591
 587.975 0.112591
 588 0.112591
 588.025 0.112591
 588.05 0.112591
 588.075 0.112591
 588.1 0.112591
 588.125 0.112591
 588.15 0.112591
 588.175 0.112591
 588.2 0.112591
 588.225 0.112591
 588.25 0.112591
 588.275 0.11259
 588.3 0.11259
 588.325 0.11259
 588.35 0.11259
 588.375 0.11259
 588.4 0.11259
 588.425 0.11259
 588.45 0.11259
 588.475 0.11259
 588.5 0.11259
 588.525 0.11259
 588.55 0.11259
 588.575 0.11259
 588.6 0.11259
 588.625 0.11259
 588.65 0.11259
 588.675 0.11259
 588.7 0.11259
 588.725 0.11259
 588.75 0.11259
 588.775 0.11259
 588.8 0.11259
 588.825 0.11259
 588.85 0.11259
 588.875 0.11259
 588.9 0.11259
 588.925 0.11259
 588.95 0.11259
 588.975 0.11259
 589 0.11259
 589.025 0.11259
 589.05 0.11259
 589.075 0.11259
 589.1 0.11259
 589.125 0.11259
 589.15 0.11259
 589.175 0.11259
 589.2 0.11259
 589.225 0.11259
 589.25 0.11259
 589.275 0.11259
 589.3 0.11259
 589.325 0.11259
 589.35 0.11259
 589.375 0.11259
 589.4 0.11259
 589.425 0.11259
 589.45 0.11259
 589.475 0.11259
 589.5 0.11259
 589.525 0.11259
 589.55 0.11259
 589.575 0.11259
 589.6 0.11259
 589.625 0.11259
 589.65 0.11259
 589.675 0.11259
 589.7 0.11259
 589.725 0.11259
 589.75 0.11259
 589.775 0.11259
 589.8 0.11259
 589.825 0.11259
 589.85 0.11259
 589.875 0.11259
 589.9 0.11259
 589.925 0.11259
 589.95 0.11259
 589.975 0.11259
 590 0.11259
 590.025 0.11259
 590.05 0.11259
 590.075 0.11259
 590.1 0.11259
 590.125 0.11259
 590.15 0.11259
 590.175 0.11259
 590.2 0.11259
 590.225 0.11259
 590.25 0.11259
 590.275 0.11259
 590.3 0.11259
 590.325 0.11259
 590.35 0.11259
 590.375 0.11259
 590.4 0.11259
 590.425 0.11259
 590.45 0.11259
 590.475 0.11259
 590.5 0.11259
 590.525 0.11259
 590.55 0.11259
 590.575 0.11259
 590.6 0.11259
 590.625 0.11259
 590.65 0.11259
 590.675 0.11259
 590.7 0.11259
 590.725 0.11259
 590.75 0.11259
 590.775 0.11259
 590.8 0.11259
 590.825 0.11259
 590.85 0.11259
 590.875 0.11259
 590.9 0.11259
 590.925 0.11259
 590.95 0.11259
 590.975 0.11259
 591 0.11259
 591.025 0.11259
 591.05 0.11259
 591.075 0.11259
 591.1 0.11259
 591.125 0.11259
 591.15 0.11259
 591.175 0.11259
 591.2 0.11259
 591.225 0.11259
 591.25 0.11259
 591.275 0.11259
 591.3 0.11259
 591.325 0.11259
 591.35 0.11259
 591.375 0.11259
 591.4 0.11259
 591.425 0.11259
 591.45 0.11259
 591.475 0.11259
 591.5 0.11259
 591.525 0.11259
 591.55 0.11259
 591.575 0.11259
 591.6 0.11259
 591.625 0.11259
 591.65 0.11259
 591.675 0.11259
 591.7 0.11259
[truncated: 1,686,157 more chars]
