# Supplementary material for: Visual physiology of the layer 4 cortical circuit in silico
Source: PLoS Comput Biol. 2018 Nov 12;14(11):e1006535. doi: 10.1371/journal.pcbi.1006535 (PMC6258373; doi:10.1371/journal.pcbi.1006535)
Supplement: SI 5 — (ZIP) [file pcbi.1006535.s015.zip › SI_5/5_cells_measure_i_baseline/v_out-cell-1.dat]

 0 -80
 0.025 -70
 0.05 -70
 0.075 -70
 0.1 -70
 0.125 -70
 0.15 -70
 0.175 -70
 0.2 -70
 0.225 -70
 0.25 -70
 0.275 -70
 0.3 -70
 0.325 -70
 0.35 -70
 0.375 -70
 0.4 -70
 0.425 -70
 0.45 -70
 0.475 -70
 0.5 -70
 0.525 -70
 0.55 -70
 0.575 -70
 0.6 -70
 0.625 -70
 0.65 -70
 0.675 -70
 0.7 -70
 0.725 -70
 0.75 -70
 0.775 -70
 0.8 -70
 0.825 -70
 0.85 -70
 0.875 -70
 0.9 -70
 0.925 -70
 0.95 -70
 0.975 -70
 1 -70
 1.025 -70
 1.05 -70
 1.075 -70
 1.1 -70
 1.125 -70
 1.15 -70
 1.175 -70
 1.2 -70
 1.225 -70
 1.25 -70
 1.275 -70
 1.3 -70
 1.325 -70
 1.35 -70
 1.375 -70
 1.4 -70
 1.425 -70
 1.45 -70
 1.475 -70
 1.5 -70
 1.525 -70
 1.55 -70
 1.575 -70
 1.6 -70
 1.625 -70
 1.65 -70
 1.675 -70
 1.7 -70
 1.725 -70
 1.75 -70
 1.775 -70
 1.8 -70
 1.825 -70
 1.85 -70
 1.875 -70
 1.9 -70
 1.925 -70
 1.95 -70
 1.975 -70
 2 -70
 2.025 -70
 2.05 -70
 2.075 -70
 2.1 -70
 2.125 -70
 2.15 -70
 2.175 -70
 2.2 -70
 2.225 -70
 2.25 -70
 2.275 -70
 2.3 -70
 2.325 -70
 2.35 -70
 2.375 -70
 2.4 -70
 2.425 -70
 2.45 -70
 2.475 -70
 2.5 -70
 2.525 -70
 2.55 -70
 2.575 -70
 2.6 -70
 2.625 -70
 2.65 -70
 2.675 -70
 2.7 -70
 2.725 -70
 2.75 -70
 2.775 -70
 2.8 -70
 2.825 -70
 2.85 -70
 2.875 -70
 2.9 -70
 2.925 -70
 2.95 -70
 2.975 -70
 3 -70
 3.025 -70
 3.05 -70
 3.075 -70
 3.1 -70
 3.125 -70
 3.15 -70
 3.175 -70
 3.2 -70
 3.225 -70
 3.25 -70
 3.275 -70
 3.3 -70
 3.325 -70
 3.35 -70
 3.375 -70
 3.4 -70
 3.425 -70
 3.45 -70
 3.475 -70
 3.5 -70
 3.525 -70
 3.55 -70
 3.575 -70
 3.6 -70
 3.625 -70
 3.65 -70
 3.675 -70
 3.7 -70
 3.725 -70
 3.75 -70
 3.775 -70
 3.8 -70
 3.825 -70
 3.85 -70
 3.875 -70
 3.9 -70
 3.925 -70
 3.95 -70
 3.975 -70
 4 -70
 4.025 -70
 4.05 -70
 4.075 -70
 4.1 -70
 4.125 -70
 4.15 -70
 4.175 -70
 4.2 -70
 4.225 -70
 4.25 -70
 4.275 -70
 4.3 -70
 4.325 -70
 4.35 -70
 4.375 -70
 4.4 -70
 4.425 -70
 4.45 -70
 4.475 -70
 4.5 -70
 4.525 -70
 4.55 -70
 4.575 -70
 4.6 -70
 4.625 -70
 4.65 -70
 4.675 -70
 4.7 -70
 4.725 -70
 4.75 -70
 4.775 -70
 4.8 -70
 4.825 -70
 4.85 -70
 4.875 -70
 4.9 -70
 4.925 -70
 4.95 -70
 4.975 -70
 5 -70
 5.025 -70
 5.05 -70
 5.075 -70
 5.1 -70
 5.125 -70
 5.15 -70
 5.175 -70
 5.2 -70
 5.225 -70
 5.25 -70
 5.275 -70
 5.3 -70
 5.325 -70
 5.35 -70
 5.375 -70
 5.4 -70
 5.425 -70
 5.45 -70
 5.475 -70
 5.5 -70
 5.525 -70
 5.55 -70
 5.575 -70
 5.6 -70
 5.625 -70
 5.65 -70
 5.675 -70
 5.7 -70
 5.725 -70
 5.75 -70
 5.775 -70
 5.8 -70
 5.825 -70
 5.85 -70
 5.875 -70
 5.9 -70
 5.925 -70
 5.95 -70
 5.975 -70
 6 -70
 6.025 -70
 6.05 -70
 6.075 -70
 6.1 -70
 6.125 -70
 6.15 -70
 6.175 -70
 6.2 -70
 6.225 -70
 6.25 -70
 6.275 -70
 6.3 -70
 6.325 -70
 6.35 -70
 6.375 -70
 6.4 -70
 6.425 -70
 6.45 -70
 6.475 -70
 6.5 -70
 6.525 -70
 6.55 -70
 6.575 -70
 6.6 -70
 6.625 -70
 6.65 -70
 6.675 -70
 6.7 -70
 6.725 -70
 6.75 -70
 6.775 -70
 6.8 -70
 6.825 -70
 6.85 -70
 6.875 -70
 6.9 -70
 6.925 -70
 6.95 -70
 6.975 -70
 7 -70
 7.025 -70
 7.05 -70
 7.075 -70
 7.1 -70
 7.125 -70
 7.15 -70
 7.175 -70
 7.2 -70
 7.225 -70
 7.25 -70
 7.275 -70
 7.3 -70
 7.325 -70
 7.35 -70
 7.375 -70
 7.4 -70
 7.425 -70
 7.45 -70
 7.475 -70
 7.5 -70
 7.525 -70
 7.55 -70
 7.575 -70
 7.6 -70
 7.625 -70
 7.65 -70
 7.675 -70
 7.7 -70
 7.725 -70
 7.75 -70
 7.775 -70
 7.8 -70
 7.825 -70
 7.85 -70
 7.875 -70
 7.9 -70
 7.925 -70
 7.95 -70
 7.975 -70
 8 -70
 8.025 -70
 8.05 -70
 8.075 -70
 8.1 -70
 8.125 -70
 8.15 -70
 8.175 -70
 8.2 -70
 8.225 -70
 8.25 -70
 8.275 -70
 8.3 -70
 8.325 -70
 8.35 -70
 8.375 -70
 8.4 -70
 8.425 -70
 8.45 -70
 8.475 -70
 8.5 -70
 8.525 -70
 8.55 -70
 8.575 -70
 8.6 -70
 8.625 -70
 8.65 -70
 8.675 -70
 8.7 -70
 8.725 -70
 8.75 -70
 8.775 -70
 8.8 -70
 8.825 -70
 8.85 -70
 8.875 -70
 8.9 -70
 8.925 -70
 8.95 -70
 8.975 -70
 9 -70
 9.025 -70
 9.05 -70
 9.075 -70
 9.1 -70
 9.125 -70
 9.15 -70
 9.175 -70
 9.2 -70
 9.225 -70
 9.25 -70
 9.275 -70
 9.3 -70
 9.325 -70
 9.35 -70
 9.375 -70
 9.4 -70
 9.425 -70
 9.45 -70
 9.475 -70
 9.5 -70
 9.525 -70
 9.55 -70
 9.575 -70
 9.6 -70
 9.625 -70
 9.65 -70
 9.675 -70
 9.7 -70
 9.725 -70
 9.75 -70
 9.775 -70
 9.8 -70
 9.825 -70
 9.85 -70
 9.875 -70
 9.9 -70
 9.925 -70
 9.95 -70
 9.975 -70
 10 -70
 10.025 -70
 10.05 -70
 10.075 -70
 10.1 -70
 10.125 -70
 10.15 -70
 10.175 -70
 10.2 -70
 10.225 -70
 10.25 -70
 10.275 -70
 10.3 -70
 10.325 -70
 10.35 -70
 10.375 -70
 10.4 -70
 10.425 -70
 10.45 -70
 10.475 -70
 10.5 -70
 10.525 -70
 10.55 -70
 10.575 -70
 10.6 -70
 10.625 -70
 10.65 -70
 10.675 -70
 10.7 -70
 10.725 -70
 10.75 -70
 10.775 -70
 10.8 -70
 10.825 -70
 10.85 -70
 10.875 -70
 10.9 -70
 10.925 -70
 10.95 -70
 10.975 -70
 11 -70
 11.025 -70
 11.05 -70
 11.075 -70
 11.1 -70
 11.125 -70
 11.15 -70
 11.175 -70
 11.2 -70
 11.225 -70
 11.25 -70
 11.275 -70
 11.3 -70
 11.325 -70
 11.35 -70
 11.375 -70
 11.4 -70
 11.425 -70
 11.45 -70
 11.475 -70
 11.5 -70
 11.525 -70
 11.55 -70
 11.575 -70
 11.6 -70
 11.625 -70
 11.65 -70
 11.675 -70
 11.7 -70
 11.725 -70
 11.75 -70
 11.775 -70
 11.8 -70
 11.825 -70
 11.85 -70
 11.875 -70
 11.9 -70
 11.925 -70
 11.95 -70
 11.975 -70
 12 -70
 12.025 -70
 12.05 -70
 12.075 -70
 12.1 -70
 12.125 -70
 12.15 -70
 12.175 -70
 12.2 -70
 12.225 -70
 12.25 -70
 12.275 -70
 12.3 -70
 12.325 -70
 12.35 -70
 12.375 -70
 12.4 -70
 12.425 -70
 12.45 -70
 12.475 -70
 12.5 -70
 12.525 -70
 12.55 -70
 12.575 -70
 12.6 -70
 12.625 -70
 12.65 -70
 12.675 -70
 12.7 -70
 12.725 -70
 12.75 -70
 12.775 -70
 12.8 -70
 12.825 -70
 12.85 -70
 12.875 -70
 12.9 -70
 12.925 -70
 12.95 -70
 12.975 -70
 13 -70
 13.025 -70
 13.05 -70
 13.075 -70
 13.1 -70
 13.125 -70
 13.15 -70
 13.175 -70
 13.2 -70
 13.225 -70
 13.25 -70
 13.275 -70
 13.3 -70
 13.325 -70
 13.35 -70
 13.375 -70
 13.4 -70
 13.425 -70
 13.45 -70
 13.475 -70
 13.5 -70
 13.525 -70
 13.55 -70
 13.575 -70
 13.6 -70
 13.625 -70
 13.65 -70
 13.675 -70
 13.7 -70
 13.725 -70
 13.75 -70
 13.775 -70
 13.8 -70
 13.825 -70
 13.85 -70
 13.875 -70
 13.9 -70
 13.925 -70
 13.95 -70
 13.975 -70
 14 -70
 14.025 -70
 14.05 -70
 14.075 -70
 14.1 -70
 14.125 -70
 14.15 -70
 14.175 -70
 14.2 -70
 14.225 -70
 14.25 -70
 14.275 -70
 14.3 -70
 14.325 -70
 14.35 -70
 14.375 -70
 14.4 -70
 14.425 -70
 14.45 -70
 14.475 -70
 14.5 -70
 14.525 -70
 14.55 -70
 14.575 -70
 14.6 -70
 14.625 -70
 14.65 -70
 14.675 -70
 14.7 -70
 14.725 -70
 14.75 -70
 14.775 -70
 14.8 -70
 14.825 -70
 14.85 -70
 14.875 -70
 14.9 -70
 14.925 -70
 14.95 -70
 14.975 -70
 15 -70
 15.025 -70
 15.05 -70
 15.075 -70
 15.1 -70
 15.125 -70
 15.15 -70
 15.175 -70
 15.2 -70
 15.225 -70
 15.25 -70
 15.275 -70
 15.3 -70
 15.325 -70
 15.35 -70
 15.375 -70
 15.4 -70
 15.425 -70
 15.45 -70
 15.475 -70
 15.5 -70
 15.525 -70
 15.55 -70
 15.575 -70
 15.6 -70
 15.625 -70
 15.65 -70
 15.675 -70
 15.7 -70
 15.725 -70
 15.75 -70
 15.775 -70
 15.8 -70
 15.825 -70
 15.85 -70
 15.875 -70
 15.9 -70
 15.925 -70
 15.95 -70
 15.975 -70
 16 -70
 16.025 -70
 16.05 -70
 16.075 -70
 16.1 -70
 16.125 -70
 16.15 -70
 16.175 -70
 16.2 -70
 16.225 -70
 16.25 -70
 16.275 -70
 16.3 -70
 16.325 -70
 16.35 -70
 16.375 -70
 16.4 -70
 16.425 -70
 16.45 -70
 16.475 -70
 16.5 -70
 16.525 -70
 16.55 -70
 16.575 -70
 16.6 -70
 16.625 -70
 16.65 -70
 16.675 -70
 16.7 -70
 16.725 -70
 16.75 -70
 16.775 -70
 16.8 -70
 16.825 -70
 16.85 -70
 16.875 -70
 16.9 -70
 16.925 -70
 16.95 -70
 16.975 -70
 17 -70
 17.025 -70
 17.05 -70
 17.075 -70
 17.1 -70
 17.125 -70
 17.15 -70
 17.175 -70
 17.2 -70
 17.225 -70
 17.25 -70
 17.275 -70
 17.3 -70
 17.325 -70
 17.35 -70
 17.375 -70
 17.4 -70
 17.425 -70
 17.45 -70
 17.475 -70
 17.5 -70
 17.525 -70
 17.55 -70
 17.575 -70
 17.6 -70
 17.625 -70
 17.65 -70
 17.675 -70
 17.7 -70
 17.725 -70
 17.75 -70
 17.775 -70
 17.8 -70
 17.825 -70
 17.85 -70
 17.875 -70
 17.9 -70
 17.925 -70
 17.95 -70
 17.975 -70
 18 -70
 18.025 -70
 18.05 -70
 18.075 -70
 18.1 -70
 18.125 -70
 18.15 -70
 18.175 -70
 18.2 -70
 18.225 -70
 18.25 -70
 18.275 -70
 18.3 -70
 18.325 -70
 18.35 -70
 18.375 -70
 18.4 -70
 18.425 -70
 18.45 -70
 18.475 -70
 18.5 -70
 18.525 -70
 18.55 -70
 18.575 -70
 18.6 -70
 18.625 -70
 18.65 -70
 18.675 -70
 18.7 -70
 18.725 -70
 18.75 -70
 18.775 -70
 18.8 -70
 18.825 -70
 18.85 -70
 18.875 -70
 18.9 -70
 18.925 -70
 18.95 -70
 18.975 -70
 19 -70
 19.025 -70
 19.05 -70
 19.075 -70
 19.1 -70
 19.125 -70
 19.15 -70
 19.175 -70
 19.2 -70
 19.225 -70
 19.25 -70
 19.275 -70
 19.3 -70
 19.325 -70
 19.35 -70
 19.375 -70
 19.4 -70
 19.425 -70
 19.45 -70
 19.475 -70
 19.5 -70
 19.525 -70
 19.55 -70
 19.575 -70
 19.6 -70
 19.625 -70
 19.65 -70
 19.675 -70
 19.7 -70
 19.725 -70
 19.75 -70
 19.775 -70
 19.8 -70
 19.825 -70
 19.85 -70
 19.875 -70
 19.9 -70
 19.925 -70
 19.95 -70
 19.975 -70
 20 -70
 20.025 -70
 20.05 -70
 20.075 -70
 20.1 -70
 20.125 -70
 20.15 -70
 20.175 -70
 20.2 -70
 20.225 -70
 20.25 -70
 20.275 -70
 20.3 -70
 20.325 -70
 20.35 -70
 20.375 -70
 20.4 -70
 20.425 -70
 20.45 -70
 20.475 -70
 20.5 -70
 20.525 -70
 20.55 -70
 20.575 -70
 20.6 -70
 20.625 -70
 20.65 -70
 20.675 -70
 20.7 -70
 20.725 -70
 20.75 -70
 20.775 -70
 20.8 -70
 20.825 -70
 20.85 -70
 20.875 -70
 20.9 -70
 20.925 -70
 20.95 -70
 20.975 -70
 21 -70
 21.025 -70
 21.05 -70
 21.075 -70
 21.1 -70
 21.125 -70
 21.15 -70
 21.175 -70
 21.2 -70
 21.225 -70
 21.25 -70
 21.275 -70
 21.3 -70
 21.325 -70
 21.35 -70
 21.375 -70
 21.4 -70
 21.425 -70
 21.45 -70
 21.475 -70
 21.5 -70
 21.525 -70
 21.55 -70
 21.575 -70
 21.6 -70
 21.625 -70
 21.65 -70
 21.675 -70
 21.7 -70
 21.725 -70
 21.75 -70
 21.775 -70
 21.8 -70
 21.825 -70
 21.85 -70
 21.875 -70
 21.9 -70
 21.925 -70
 21.95 -70
 21.975 -70
 22 -70
 22.025 -70
 22.05 -70
 22.075 -70
 22.1 -70
 22.125 -70
 22.15 -70
 22.175 -70
 22.2 -70
 22.225 -70
 22.25 -70
 22.275 -70
 22.3 -70
 22.325 -70
 22.35 -70
 22.375 -70
 22.4 -70
 22.425 -70
 22.45 -70
 22.475 -70
 22.5 -70
 22.525 -70
 22.55 -70
 22.575 -70
 22.6 -70
 22.625 -70
 22.65 -70
 22.675 -70
 22.7 -70
 22.725 -70
 22.75 -70
 22.775 -70
 22.8 -70
 22.825 -70
 22.85 -70
 22.875 -70
 22.9 -70
 22.925 -70
 22.95 -70
 22.975 -70
 23 -70
 23.025 -70
 23.05 -70
 23.075 -70
 23.1 -70
 23.125 -70
 23.15 -70
 23.175 -70
 23.2 -70
 23.225 -70
 23.25 -70
 23.275 -70
 23.3 -70
 23.325 -70
 23.35 -70
 23.375 -70
 23.4 -70
 23.425 -70
 23.45 -70
 23.475 -70
 23.5 -70
 23.525 -70
 23.55 -70
 23.575 -70
 23.6 -70
 23.625 -70
 23.65 -70
 23.675 -70
 23.7 -70
 23.725 -70
 23.75 -70
 23.775 -70
 23.8 -70
 23.825 -70
 23.85 -70
 23.875 -70
 23.9 -70
 23.925 -70
 23.95 -70
 23.975 -70
 24 -70
 24.025 -70
 24.05 -70
 24.075 -70
 24.1 -70
 24.125 -70
 24.15 -70
 24.175 -70
 24.2 -70
 24.225 -70
 24.25 -70
 24.275 -70
 24.3 -70
 24.325 -70
 24.35 -70
 24.375 -70
 24.4 -70
 24.425 -70
 24.45 -70
 24.475 -70
 24.5 -70
 24.525 -70
 24.55 -70
 24.575 -70
 24.6 -70
 24.625 -70
 24.65 -70
 24.675 -70
 24.7 -70
 24.725 -70
 24.75 -70
 24.775 -70
 24.8 -70
 24.825 -70
 24.85 -70
 24.875 -70
 24.9 -70
 24.925 -70
 24.95 -70
 24.975 -70
 25 -70
 25.025 -70
 25.05 -70
 25.075 -70
 25.1 -70
 25.125 -70
 25.15 -70
 25.175 -70
 25.2 -70
 25.225 -70
 25.25 -70
 25.275 -70
 25.3 -70
 25.325 -70
 25.35 -70
 25.375 -70
 25.4 -70
 25.425 -70
 25.45 -70
 25.475 -70
 25.5 -70
 25.525 -70
 25.55 -70
 25.575 -70
 25.6 -70
 25.625 -70
 25.65 -70
 25.675 -70
 25.7 -70
 25.725 -70
 25.75 -70
 25.775 -70
 25.8 -70
 25.825 -70
 25.85 -70
 25.875 -70
 25.9 -70
 25.925 -70
 25.95 -70
 25.975 -70
 26 -70
 26.025 -70
 26.05 -70
 26.075 -70
 26.1 -70
 26.125 -70
 26.15 -70
 26.175 -70
 26.2 -70
 26.225 -70
 26.25 -70
 26.275 -70
 26.3 -70
 26.325 -70
 26.35 -70
 26.375 -70
 26.4 -70
 26.425 -70
 26.45 -70
 26.475 -70
 26.5 -70
 26.525 -70
 26.55 -70
 26.575 -70
 26.6 -70
 26.625 -70
 26.65 -70
 26.675 -70
 26.7 -70
 26.725 -70
 26.75 -70
 26.775 -70
 26.8 -70
 26.825 -70
 26.85 -70
 26.875 -70
 26.9 -70
 26.925 -70
 26.95 -70
 26.975 -70
 27 -70
 27.025 -70
 27.05 -70
 27.075 -70
 27.1 -70
 27.125 -70
 27.15 -70
 27.175 -70
 27.2 -70
 27.225 -70
 27.25 -70
 27.275 -70
 27.3 -70
 27.325 -70
 27.35 -70
 27.375 -70
 27.4 -70
 27.425 -70
 27.45 -70
 27.475 -70
 27.5 -70
 27.525 -70
 27.55 -70
 27.575 -70
 27.6 -70
 27.625 -70
 27.65 -70
 27.675 -70
 27.7 -70
 27.725 -70
 27.75 -70
 27.775 -70
 27.8 -70
 27.825 -70
 27.85 -70
 27.875 -70
 27.9 -70
 27.925 -70
 27.95 -70
 27.975 -70
 28 -70
 28.025 -70
 28.05 -70
 28.075 -70
 28.1 -70
 28.125 -70
 28.15 -70
 28.175 -70
 28.2 -70
 28.225 -70
 28.25 -70
 28.275 -70
 28.3 -70
 28.325 -70
 28.35 -70
 28.375 -70
 28.4 -70
 28.425 -70
 28.45 -70
 28.475 -70
 28.5 -70
 28.525 -70
 28.55 -70
 28.575 -70
 28.6 -70
 28.625 -70
 28.65 -70
 28.675 -70
 28.7 -70
 28.725 -70
 28.75 -70
 28.775 -70
 28.8 -70
 28.825 -70
 28.85 -70
 28.875 -70
 28.9 -70
 28.925 -70
 28.95 -70
 28.975 -70
 29 -70
 29.025 -70
 29.05 -70
 29.075 -70
 29.1 -70
 29.125 -70
 29.15 -70
 29.175 -70
 29.2 -70
 29.225 -70
 29.25 -70
 29.275 -70
 29.3 -70
 29.325 -70
 29.35 -70
 29.375 -70
 29.4 -70
 29.425 -70
 29.45 -70
 29.475 -70
 29.5 -70
 29.525 -70
 29.55 -70
 29.575 -70
 29.6 -70
 29.625 -70
 29.65 -70
 29.675 -70
 29.7 -70
 29.725 -70
 29.75 -70
 29.775 -70
 29.8 -70
 29.825 -70
 29.85 -70
 29.875 -70
 29.9 -70
 29.925 -70
 29.95 -70
 29.975 -70
 30 -70
 30.025 -70
 30.05 -70
 30.075 -70
 30.1 -70
 30.125 -70
 30.15 -70
 30.175 -70
 30.2 -70
 30.225 -70
 30.25 -70
 30.275 -70
 30.3 -70
 30.325 -70
 30.35 -70
 30.375 -70
 30.4 -70
 30.425 -70
 30.45 -70
 30.475 -70
 30.5 -70
 30.525 -70
 30.55 -70
 30.575 -70
 30.6 -70
 30.625 -70
 30.65 -70
 30.675 -70
 30.7 -70
 30.725 -70
 30.75 -70
 30.775 -70
 30.8 -70
 30.825 -70
 30.85 -70
 30.875 -70
 30.9 -70
 30.925 -70
 30.95 -70
 30.975 -70
 31 -70
 31.025 -70
 31.05 -70
 31.075 -70
 31.1 -70
 31.125 -70
 31.15 -70
 31.175 -70
 31.2 -70
 31.225 -70
 31.25 -70
 31.275 -70
 31.3 -70
 31.325 -70
 31.35 -70
 31.375 -70
 31.4 -70
 31.425 -70
 31.45 -70
 31.475 -70
 31.5 -70
 31.525 -70
 31.55 -70
 31.575 -70
 31.6 -70
 31.625 -70
 31.65 -70
 31.675 -70
 31.7 -70
 31.725 -70
 31.75 -70
 31.775 -70
 31.8 -70
 31.825 -70
 31.85 -70
 31.875 -70
 31.9 -70
 31.925 -70
 31.95 -70
 31.975 -70
 32 -70
 32.025 -70
 32.05 -70
 32.075 -70
 32.1 -70
 32.125 -70
 32.15 -70
 32.175 -70
 32.2 -70
 32.225 -70
 32.25 -70
 32.275 -70
 32.3 -70
 32.325 -70
 32.35 -70
 32.375 -70
 32.4 -70
 32.425 -70
 32.45 -70
 32.475 -70
 32.5 -70
 32.525 -70
 32.55 -70
 32.575 -70
 32.6 -70
 32.625 -70
 32.65 -70
 32.675 -70
 32.7 -70
 32.725 -70
 32.75 -70
 32.775 -70
 32.8 -70
 32.825 -70
 32.85 -70
 32.875 -70
 32.9 -70
 32.925 -70
 32.95 -70
 32.975 -70
 33 -70
 33.025 -70
 33.05 -70
 33.075 -70
 33.1 -70
 33.125 -70
 33.15 -70
 33.175 -70
 33.2 -70
 33.225 -70
 33.25 -70
 33.275 -70
 33.3 -70
 33.325 -70
 33.35 -70
 33.375 -70
 33.4 -70
 33.425 -70
 33.45 -70
 33.475 -70
 33.5 -70
 33.525 -70
 33.55 -70
 33.575 -70
 33.6 -70
 33.625 -70
 33.65 -70
 33.675 -70
 33.7 -70
 33.725 -70
 33.75 -70
 33.775 -70
 33.8 -70
 33.825 -70
 33.85 -70
 33.875 -70
 33.9 -70
 33.925 -70
 33.95 -70
 33.975 -70
 34 -70
 34.025 -70
 34.05 -70
 34.075 -70
 34.1 -70
 34.125 -70
 34.15 -70
 34.175 -70
 34.2 -70
 34.225 -70
 34.25 -70
 34.275 -70
 34.3 -70
 34.325 -70
 34.35 -70
 34.375 -70
 34.4 -70
 34.425 -70
 34.45 -70
 34.475 -70
 34.5 -70
 34.525 -70
 34.55 -70
 34.575 -70
 34.6 -70
 34.625 -70
 34.65 -70
 34.675 -70
 34.7 -70
 34.725 -70
 34.75 -70
 34.775 -70
 34.8 -70
 34.825 -70
 34.85 -70
 34.875 -70
 34.9 -70
 34.925 -70
 34.95 -70
 34.975 -70
 35 -70
 35.025 -70
 35.05 -70
 35.075 -70
 35.1 -70
 35.125 -70
 35.15 -70
 35.175 -70
 35.2 -70
 35.225 -70
 35.25 -70
 35.275 -70
 35.3 -70
 35.325 -70
 35.35 -70
 35.375 -70
 35.4 -70
 35.425 -70
 35.45 -70
 35.475 -70
 35.5 -70
 35.525 -70
 35.55 -70
 35.575 -70
 35.6 -70
 35.625 -70
 35.65 -70
 35.675 -70
 35.7 -70
 35.725 -70
 35.75 -70
 35.775 -70
 35.8 -70
 35.825 -70
 35.85 -70
 35.875 -70
 35.9 -70
 35.925 -70
 35.95 -70
 35.975 -70
 36 -70
 36.025 -70
 36.05 -70
 36.075 -70
 36.1 -70
 36.125 -70
 36.15 -70
 36.175 -70
 36.2 -70
 36.225 -70
 36.25 -70
 36.275 -70
 36.3 -70
 36.325 -70
 36.35 -70
 36.375 -70
 36.4 -70
 36.425 -70
 36.45 -70
 36.475 -70
 36.5 -70
 36.525 -70
 36.55 -70
 36.575 -70
 36.6 -70
 36.625 -70
 36.65 -70
 36.675 -70
 36.7 -70
 36.725 -70
 36.75 -70
 36.775 -70
 36.8 -70
 36.825 -70
 36.85 -70
 36.875 -70
 36.9 -70
 36.925 -70
 36.95 -70
 36.975 -70
 37 -70
 37.025 -70
 37.05 -70
 37.075 -70
 37.1 -70
 37.125 -70
 37.15 -70
 37.175 -70
 37.2 -70
 37.225 -70
 37.25 -70
 37.275 -70
 37.3 -70
 37.325 -70
 37.35 -70
 37.375 -70
 37.4 -70
 37.425 -70
 37.45 -70
 37.475 -70
 37.5 -70
 37.525 -70
 37.55 -70
 37.575 -70
 37.6 -70
 37.625 -70
 37.65 -70
 37.675 -70
 37.7 -70
 37.725 -70
 37.75 -70
 37.775 -70
 37.8 -70
 37.825 -70
 37.85 -70
 37.875 -70
 37.9 -70
 37.925 -70
 37.95 -70
 37.975 -70
 38 -70
 38.025 -70
 38.05 -70
 38.075 -70
 38.1 -70
 38.125 -70
 38.15 -70
 38.175 -70
 38.2 -70
 38.225 -70
 38.25 -70
 38.275 -70
 38.3 -70
 38.325 -70
 38.35 -70
 38.375 -70
 38.4 -70
 38.425 -70
 38.45 -70
 38.475 -70
 38.5 -70
 38.525 -70
 38.55 -70
 38.575 -70
 38.6 -70
 38.625 -70
 38.65 -70
 38.675 -70
 38.7 -70
 38.725 -70
 38.75 -70
 38.775 -70
 38.8 -70
 38.825 -70
 38.85 -70
 38.875 -70
 38.9 -70
 38.925 -70
 38.95 -70
 38.975 -70
 39 -70
 39.025 -70
 39.05 -70
 39.075 -70
 39.1 -70
 39.125 -70
 39.15 -70
 39.175 -70
 39.2 -70
 39.225 -70
 39.25 -70
 39.275 -70
 39.3 -70
 39.325 -70
 39.35 -70
 39.375 -70
 39.4 -70
 39.425 -70
 39.45 -70
 39.475 -70
 39.5 -70
 39.525 -70
 39.55 -70
 39.575 -70
 39.6 -70
 39.625 -70
 39.65 -70
 39.675 -70
 39.7 -70
 39.725 -70
 39.75 -70
 39.775 -70
 39.8 -70
 39.825 -70
 39.85 -70
 39.875 -70
 39.9 -70
 39.925 -70
 39.95 -70
 39.975 -70
 40 -70
 40.025 -70
 40.05 -70
 40.075 -70
 40.1 -70
 40.125 -70
 40.15 -70
 40.175 -70
 40.2 -70
 40.225 -70
 40.25 -70
 40.275 -70
 40.3 -70
 40.325 -70
 40.35 -70
 40.375 -70
 40.4 -70
 40.425 -70
 40.45 -70
 40.475 -70
 40.5 -70
 40.525 -70
 40.55 -70
 40.575 -70
 40.6 -70
 40.625 -70
 40.65 -70
 40.675 -70
 40.7 -70
 40.725 -70
 40.75 -70
 40.775 -70
 40.8 -70
 40.825 -70
 40.85 -70
 40.875 -70
 40.9 -70
 40.925 -70
 40.95 -70
 40.975 -70
 41 -70
 41.025 -70
 41.05 -70
 41.075 -70
 41.1 -70
 41.125 -70
 41.15 -70
 41.175 -70
 41.2 -70
 41.225 -70
 41.25 -70
 41.275 -70
 41.3 -70
 41.325 -70
 41.35 -70
 41.375 -70
 41.4 -70
 41.425 -70
 41.45 -70
 41.475 -70
 41.5 -70
 41.525 -70
 41.55 -70
 41.575 -70
 41.6 -70
 41.625 -70
 41.65 -70
 41.675 -70
 41.7 -70
 41.725 -70
 41.75 -70
 41.775 -70
 41.8 -70
 41.825 -70
 41.85 -70
 41.875 -70
 41.9 -70
 41.925 -70
 41.95 -70
 41.975 -70
 42 -70
 42.025 -70
 42.05 -70
 42.075 -70
 42.1 -70
 42.125 -70
 42.15 -70
 42.175 -70
 42.2 -70
 42.225 -70
 42.25 -70
 42.275 -70
 42.3 -70
 42.325 -70
 42.35 -70
 42.375 -70
 42.4 -70
 42.425 -70
 42.45 -70
 42.475 -70
 42.5 -70
 42.525 -70
 42.55 -70
 42.575 -70
 42.6 -70
 42.625 -70
 42.65 -70
 42.675 -70
 42.7 -70
 42.725 -70
 42.75 -70
 42.775 -70
 42.8 -70
 42.825 -70
 42.85 -70
 42.875 -70
 42.9 -70
 42.925 -70
 42.95 -70
 42.975 -70
 43 -70
 43.025 -70
 43.05 -70
 43.075 -70
 43.1 -70
 43.125 -70
 43.15 -70
 43.175 -70
 43.2 -70
 43.225 -70
 43.25 -70
 43.275 -70
 43.3 -70
 43.325 -70
 43.35 -70
 43.375 -70
 43.4 -70
 43.425 -70
 43.45 -70
 43.475 -70
 43.5 -70
 43.525 -70
 43.55 -70
 43.575 -70
 43.6 -70
 43.625 -70
 43.65 -70
 43.675 -70
 43.7 -70
 43.725 -70
 43.75 -70
 43.775 -70
 43.8 -70
 43.825 -70
 43.85 -70
 43.875 -70
 43.9 -70
 43.925 -70
 43.95 -70
 43.975 -70
 44 -70
 44.025 -70
 44.05 -70
 44.075 -70
 44.1 -70
 44.125 -70
 44.15 -70
 44.175 -70
 44.2 -70
 44.225 -70
 44.25 -70
 44.275 -70
 44.3 -70
 44.325 -70
 44.35 -70
 44.375 -70
 44.4 -70
 44.425 -70
 44.45 -70
 44.475 -70
 44.5 -70
 44.525 -70
 44.55 -70
 44.575 -70
 44.6 -70
 44.625 -70
 44.65 -70
 44.675 -70
 44.7 -70
 44.725 -70
 44.75 -70
 44.775 -70
 44.8 -70
 44.825 -70
 44.85 -70
 44.875 -70
 44.9 -70
 44.925 -70
 44.95 -70
 44.975 -70
 45 -70
 45.025 -70
 45.05 -70
 45.075 -70
 45.1 -70
 45.125 -70
 45.15 -70
 45.175 -70
 45.2 -70
 45.225 -70
 45.25 -70
 45.275 -70
 45.3 -70
 45.325 -70
 45.35 -70
 45.375 -70
 45.4 -70
 45.425 -70
 45.45 -70
 45.475 -70
 45.5 -70
 45.525 -70
 45.55 -70
 45.575 -70
 45.6 -70
 45.625 -70
 45.65 -70
 45.675 -70
 45.7 -70
 45.725 -70
 45.75 -70
 45.775 -70
 45.8 -70
 45.825 -70
 45.85 -70
 45.875 -70
 45.9 -70
 45.925 -70
 45.95 -70
 45.975 -70
 46 -70
 46.025 -70
 46.05 -70
 46.075 -70
 46.1 -70
 46.125 -70
 46.15 -70
 46.175 -70
 46.2 -70
 46.225 -70
 46.25 -70
 46.275 -70
 46.3 -70
 46.325 -70
 46.35 -70
 46.375 -70
 46.4 -70
 46.425 -70
 46.45 -70
 46.475 -70
 46.5 -70
 46.525 -70
 46.55 -70
 46.575 -70
 46.6 -70
 46.625 -70
 46.65 -70
 46.675 -70
 46.7 -70
 46.725 -70
 46.75 -70
 46.775 -70
 46.8 -70
 46.825 -70
 46.85 -70
 46.875 -70
 46.9 -70
 46.925 -70
 46.95 -70
 46.975 -70
 47 -70
 47.025 -70
 47.05 -70
 47.075 -70
 47.1 -70
 47.125 -70
 47.15 -70
 47.175 -70
 47.2 -70
 47.225 -70
 47.25 -70
 47.275 -70
 47.3 -70
 47.325 -70
 47.35 -70
 47.375 -70
 47.4 -70
 47.425 -70
 47.45 -70
 47.475 -70
 47.5 -70
 47.525 -70
 47.55 -70
 47.575 -70
 47.6 -70
 47.625 -70
 47.65 -70
 47.675 -70
 47.7 -70
 47.725 -70
 47.75 -70
 47.775 -70
 47.8 -70
 47.825 -70
 47.85 -70
 47.875 -70
 47.9 -70
 47.925 -70
 47.95 -70
 47.975 -70
 48 -70
 48.025 -70
 48.05 -70
 48.075 -70
 48.1 -70
 48.125 -70
 48.15 -70
 48.175 -70
 48.2 -70
 48.225 -70
 48.25 -70
 48.275 -70
 48.3 -70
 48.325 -70
 48.35 -70
 48.375 -70
 48.4 -70
 48.425 -70
 48.45 -70
 48.475 -70
 48.5 -70
 48.525 -70
 48.55 -70
 48.575 -70
 48.6 -70
 48.625 -70
 48.65 -70
 48.675 -70
 48.7 -70
 48.725 -70
 48.75 -70
 48.775 -70
 48.8 -70
 48.825 -70
 48.85 -70
 48.875 -70
 48.9 -70
 48.925 -70
 48.95 -70
 48.975 -70
 49 -70
 49.025 -70
 49.05 -70
 49.075 -70
 49.1 -70
 49.125 -70
 49.15 -70
 49.175 -70
 49.2 -70
 49.225 -70
 49.25 -70
 49.275 -70
 49.3 -70
 49.325 -70
 49.35 -70
 49.375 -70
 49.4 -70
 49.425 -70
 49.45 -70
 49.475 -70
 49.5 -70
 49.525 -70
 49.55 -70
 49.575 -70
 49.6 -70
 49.625 -70
 49.65 -70
 49.675 -70
 49.7 -70
 49.725 -70
 49.75 -70
 49.775 -70
 49.8 -70
 49.825 -70
 49.85 -70
 49.875 -70
 49.9 -70
 49.925 -70
 49.95 -70
 49.975 -70
 50 -70
 50.025 -70
 50.05 -70
 50.075 -70
 50.1 -70
 50.125 -70
 50.15 -70
 50.175 -70
 50.2 -70
 50.225 -70
 50.25 -70
 50.275 -70
 50.3 -70
 50.325 -70
 50.35 -70
 50.375 -70
 50.4 -70
 50.425 -70
 50.45 -70
 50.475 -70
 50.5 -70
 50.525 -70
 50.55 -70
 50.575 -70
 50.6 -70
 50.625 -70
 50.65 -70
 50.675 -70
 50.7 -70
 50.725 -70
 50.75 -70
 50.775 -70
 50.8 -70
 50.825 -70
 50.85 -70
 50.875 -70
 50.9 -70
 50.925 -70
 50.95 -70
 50.975 -70
 51 -70
 51.025 -70
 51.05 -70
 51.075 -70
 51.1 -70
 51.125 -70
 51.15 -70
 51.175 -70
 51.2 -70
 51.225 -70
 51.25 -70
 51.275 -70
 51.3 -70
 51.325 -70
 51.35 -70
 51.375 -70
 51.4 -70
 51.425 -70
 51.45 -70
 51.475 -70
 51.5 -70
 51.525 -70
 51.55 -70
 51.575 -70
 51.6 -70
 51.625 -70
 51.65 -70
 51.675 -70
 51.7 -70
 51.725 -70
 51.75 -70
 51.775 -70
 51.8 -70
 51.825 -70
 51.85 -70
 51.875 -70
 51.9 -70
 51.925 -70
 51.95 -70
 51.975 -70
 52 -70
 52.025 -70
 52.05 -70
 52.075 -70
 52.1 -70
 52.125 -70
 52.15 -70
 52.175 -70
 52.2 -70
 52.225 -70
 52.25 -70
 52.275 -70
 52.3 -70
 52.325 -70
 52.35 -70
 52.375 -70
 52.4 -70
 52.425 -70
 52.45 -70
 52.475 -70
 52.5 -70
 52.525 -70
 52.55 -70
 52.575 -70
 52.6 -70
 52.625 -70
 52.65 -70
 52.675 -70
 52.7 -70
 52.725 -70
 52.75 -70
 52.775 -70
 52.8 -70
 52.825 -70
 52.85 -70
 52.875 -70
 52.9 -70
 52.925 -70
 52.95 -70
 52.975 -70
 53 -70
 53.025 -70
 53.05 -70
 53.075 -70
 53.1 -70
 53.125 -70
 53.15 -70
 53.175 -70
 53.2 -70
 53.225 -70
 53.25 -70
 53.275 -70
 53.3 -70
 53.325 -70
 53.35 -70
 53.375 -70
 53.4 -70
 53.425 -70
 53.45 -70
 53.475 -70
 53.5 -70
 53.525 -70
 53.55 -70
 53.575 -70
 53.6 -70
 53.625 -70
 53.65 -70
 53.675 -70
 53.7 -70
 53.725 -70
 53.75 -70
 53.775 -70
 53.8 -70
 53.825 -70
 53.85 -70
 53.875 -70
 53.9 -70
 53.925 -70
 53.95 -70
 53.975 -70
 54 -70
 54.025 -70
 54.05 -70
 54.075 -70
 54.1 -70
 54.125 -70
 54.15 -70
 54.175 -70
 54.2 -70
 54.225 -70
 54.25 -70
 54.275 -70
 54.3 -70
 54.325 -70
 54.35 -70
 54.375 -70
 54.4 -70
 54.425 -70
 54.45 -70
 54.475 -70
 54.5 -70
 54.525 -70
 54.55 -70
 54.575 -70
 54.6 -70
 54.625 -70
 54.65 -70
 54.675 -70
 54.7 -70
 54.725 -70
 54.75 -70
 54.775 -70
 54.8 -70
 54.825 -70
 54.85 -70
 54.875 -70
 54.9 -70
 54.925 -70
 54.95 -70
 54.975 -70
 55 -70
 55.025 -70
 55.05 -70
 55.075 -70
 55.1 -70
 55.125 -70
 55.15 -70
 55.175 -70
 55.2 -70
 55.225 -70
 55.25 -70
 55.275 -70
 55.3 -70
 55.325 -70
 55.35 -70
 55.375 -70
 55.4 -70
 55.425 -70
 55.45 -70
 55.475 -70
 55.5 -70
 55.525 -70
 55.55 -70
 55.575 -70
 55.6 -70
 55.625 -70
 55.65 -70
 55.675 -70
 55.7 -70
 55.725 -70
 55.75 -70
 55.775 -70
 55.8 -70
 55.825 -70
 55.85 -70
 55.875 -70
 55.9 -70
 55.925 -70
 55.95 -70
 55.975 -70
 56 -70
 56.025 -70
 56.05 -70
 56.075 -70
 56.1 -70
 56.125 -70
 56.15 -70
 56.175 -70
 56.2 -70
 56.225 -70
 56.25 -70
 56.275 -70
 56.3 -70
 56.325 -70
 56.35 -70
 56.375 -70
 56.4 -70
 56.425 -70
 56.45 -70
 56.475 -70
 56.5 -70
 56.525 -70
 56.55 -70
 56.575 -70
 56.6 -70
 56.625 -70
 56.65 -70
 56.675 -70
 56.7 -70
 56.725 -70
 56.75 -70
 56.775 -70
 56.8 -70
 56.825 -70
 56.85 -70
 56.875 -70
 56.9 -70
 56.925 -70
 56.95 -70
 56.975 -70
 57 -70
 57.025 -70
 57.05 -70
 57.075 -70
 57.1 -70
 57.125 -70
 57.15 -70
 57.175 -70
 57.2 -70
 57.225 -70
 57.25 -70
 57.275 -70
 57.3 -70
 57.325 -70
 57.35 -70
 57.375 -70
 57.4 -70
 57.425 -70
 57.45 -70
 57.475 -70
 57.5 -70
 57.525 -70
 57.55 -70
 57.575 -70
 57.6 -70
 57.625 -70
 57.65 -70
 57.675 -70
 57.7 -70
 57.725 -70
 57.75 -70
 57.775 -70
 57.8 -70
 57.825 -70
 57.85 -70
 57.875 -70
 57.9 -70
 57.925 -70
 57.95 -70
 57.975 -70
 58 -70
 58.025 -70
 58.05 -70
 58.075 -70
 58.1 -70
 58.125 -70
 58.15 -70
 58.175 -70
 58.2 -70
 58.225 -70
 58.25 -70
 58.275 -70
 58.3 -70
 58.325 -70
 58.35 -70
 58.375 -70
 58.4 -70
 58.425 -70
 58.45 -70
 58.475 -70
 58.5 -70
 58.525 -70
 58.55 -70
 58.575 -70
 58.6 -70
 58.625 -70
 58.65 -70
 58.675 -70
 58.7 -70
 58.725 -70
 58.75 -70
 58.775 -70
 58.8 -70
 58.825 -70
 58.85 -70
 58.875 -70
 58.9 -70
 58.925 -70
 58.95 -70
 58.975 -70
 59 -70
 59.025 -70
 59.05 -70
 59.075 -70
 59.1 -70
 59.125 -70
 59.15 -70
 59.175 -70
 59.2 -70
 59.225 -70
 59.25 -70
 59.275 -70
 59.3 -70
 59.325 -70
 59.35 -70
 59.375 -70
 59.4 -70
 59.425 -70
 59.45 -70
 59.475 -70
 59.5 -70
 59.525 -70
 59.55 -70
 59.575 -70
 59.6 -70
 59.625 -70
 59.65 -70
 59.675 -70
 59.7 -70
 59.725 -70
 59.75 -70
 59.775 -70
 59.8 -70
 59.825 -70
 59.85 -70
 59.875 -70
 59.9 -70
 59.925 -70
 59.95 -70
 59.975 -70
 60 -70
 60.025 -70
 60.05 -70
 60.075 -70
 60.1 -70
 60.125 -70
 60.15 -70
 60.175 -70
 60.2 -70
 60.225 -70
 60.25 -70
 60.275 -70
 60.3 -70
 60.325 -70
 60.35 -70
 60.375 -70
 60.4 -70
 60.425 -70
 60.45 -70
 60.475 -70
 60.5 -70
 60.525 -70
 60.55 -70
 60.575 -70
 60.6 -70
 60.625 -70
 60.65 -70
 60.675 -70
 60.7 -70
 60.725 -70
 60.75 -70
 60.775 -70
 60.8 -70
 60.825 -70
 60.85 -70
 60.875 -70
 60.9 -70
 60.925 -70
 60.95 -70
 60.975 -70
 61 -70
 61.025 -70
 61.05 -70
 61.075 -70
 61.1 -70
 61.125 -70
 61.15 -70
 61.175 -70
 61.2 -70
 61.225 -70
 61.25 -70
 61.275 -70
 61.3 -70
 61.325 -70
 61.35 -70
 61.375 -70
 61.4 -70
 61.425 -70
 61.45 -70
 61.475 -70
 61.5 -70
 61.525 -70
 61.55 -70
 61.575 -70
 61.6 -70
 61.625 -70
 61.65 -70
 61.675 -70
 61.7 -70
 61.725 -70
 61.75 -70
 61.775 -70
 61.8 -70
 61.825 -70
 61.85 -70
 61.875 -70
 61.9 -70
 61.925 -70
 61.95 -70
 61.975 -70
 62 -70
 62.025 -70
 62.05 -70
 62.075 -70
 62.1 -70
 62.125 -70
 62.15 -70
 62.175 -70
 62.2 -70
 62.225 -70
 62.25 -70
 62.275 -70
 62.3 -70
 62.325 -70
 62.35 -70
 62.375 -70
 62.4 -70
 62.425 -70
 62.45 -70
 62.475 -70
 62.5 -70
 62.525 -70
 62.55 -70
 62.575 -70
 62.6 -70
 62.625 -70
 62.65 -70
 62.675 -70
 62.7 -70
 62.725 -70
 62.75 -70
 62.775 -70
 62.8 -70
 62.825 -70
 62.85 -70
 62.875 -70
 62.9 -70
 62.925 -70
 62.95 -70
 62.975 -70
 63 -70
 63.025 -70
 63.05 -70
 63.075 -70
 63.1 -70
 63.125 -70
 63.15 -70
 63.175 -70
 63.2 -70
 63.225 -70
 63.25 -70
 63.275 -70
 63.3 -70
 63.325 -70
 63.35 -70
 63.375 -70
 63.4 -70
 63.425 -70
 63.45 -70
 63.475 -70
 63.5 -70
 63.525 -70
 63.55 -70
 63.575 -70
 63.6 -70
 63.625 -70
 63.65 -70
 63.675 -70
 63.7 -70
 63.725 -70
 63.75 -70
 63.775 -70
 63.8 -70
 63.825 -70
 63.85 -70
 63.875 -70
 63.9 -70
 63.925 -70
 63.95 -70
 63.975 -70
 64 -70
 64.025 -70
 64.05 -70
 64.075 -70
 64.1 -70
 64.125 -70
 64.15 -70
 64.175 -70
 64.2 -70
 64.225 -70
 64.25 -70
 64.275 -70
 64.3 -70
 64.325 -70
 64.35 -70
 64.375 -70
 64.4 -70
 64.425 -70
 64.45 -70
 64.475 -70
 64.5 -70
 64.525 -70
 64.55 -70
 64.575 -70
 64.6 -70
 64.625 -70
 64.65 -70
 64.675 -70
 64.7 -70
 64.725 -70
 64.75 -70
 64.775 -70
 64.8 -70
 64.825 -70
 64.85 -70
 64.875 -70
 64.9 -70
 64.925 -70
 64.95 -70
 64.975 -70
 65 -70
 65.025 -70
 65.05 -70
 65.075 -70
 65.1 -70
 65.125 -70
 65.15 -70
 65.175 -70
 65.2 -70
 65.225 -70
 65.25 -70
 65.275 -70
 65.3 -70
 65.325 -70
 65.35 -70
 65.375 -70
 65.4 -70
 65.425 -70
 65.45 -70
 65.475 -70
 65.5 -70
 65.525 -70
 65.55 -70
 65.575 -70
 65.6 -70
 65.625 -70
 65.65 -70
 65.675 -70
 65.7 -70
 65.725 -70
 65.75 -70
 65.775 -70
 65.8 -70
 65.825 -70
 65.85 -70
 65.875 -70
 65.9 -70
 65.925 -70
 65.95 -70
 65.975 -70
 66 -70
 66.025 -70
 66.05 -70
 66.075 -70
 66.1 -70
 66.125 -70
 66.15 -70
 66.175 -70
 66.2 -70
 66.225 -70
 66.25 -70
 66.275 -70
 66.3 -70
 66.325 -70
 66.35 -70
 66.375 -70
 66.4 -70
 66.425 -70
 66.45 -70
 66.475 -70
 66.5 -70
 66.525 -70
 66.55 -70
 66.575 -70
 66.6 -70
 66.625 -70
 66.65 -70
 66.675 -70
 66.7 -70
 66.725 -70
 66.75 -70
 66.775 -70
 66.8 -70
 66.825 -70
 66.85 -70
 66.875 -70
 66.9 -70
 66.925 -70
 66.95 -70
 66.975 -70
 67 -70
 67.025 -70
 67.05 -70
 67.075 -70
 67.1 -70
 67.125 -70
 67.15 -70
 67.175 -70
 67.2 -70
 67.225 -70
 67.25 -70
 67.275 -70
 67.3 -70
 67.325 -70
 67.35 -70
 67.375 -70
 67.4 -70
 67.425 -70
 67.45 -70
 67.475 -70
 67.5 -70
 67.525 -70
 67.55 -70
 67.575 -70
 67.6 -70
 67.625 -70
 67.65 -70
 67.675 -70
 67.7 -70
 67.725 -70
 67.75 -70
 67.775 -70
 67.8 -70
 67.825 -70
 67.85 -70
 67.875 -70
 67.9 -70
 67.925 -70
 67.95 -70
 67.975 -70
 68 -70
 68.025 -70
 68.05 -70
 68.075 -70
 68.1 -70
 68.125 -70
 68.15 -70
 68.175 -70
 68.2 -70
 68.225 -70
 68.25 -70
 68.275 -70
 68.3 -70
 68.325 -70
 68.35 -70
 68.375 -70
 68.4 -70
 68.425 -70
 68.45 -70
 68.475 -70
 68.5 -70
 68.525 -70
 68.55 -70
 68.575 -70
 68.6 -70
 68.625 -70
 68.65 -70
 68.675 -70
 68.7 -70
 68.725 -70
 68.75 -70
 68.775 -70
 68.8 -70
 68.825 -70
 68.85 -70
 68.875 -70
 68.9 -70
 68.925 -70
 68.95 -70
 68.975 -70
 69 -70
 69.025 -70
 69.05 -70
 69.075 -70
 69.1 -70
 69.125 -70
 69.15 -70
 69.175 -70
 69.2 -70
 69.225 -70
 69.25 -70
 69.275 -70
 69.3 -70
 69.325 -70
 69.35 -70
 69.375 -70
 69.4 -70
 69.425 -70
 69.45 -70
 69.475 -70
 69.5 -70
 69.525 -70
 69.55 -70
 69.575 -70
 69.6 -70
 69.625 -70
 69.65 -70
 69.675 -70
 69.7 -70
 69.725 -70
 69.75 -70
 69.775 -70
 69.8 -70
 69.825 -70
 69.85 -70
 69.875 -70
 69.9 -70
 69.925 -70
 69.95 -70
 69.975 -70
 70 -70
 70.025 -70
 70.05 -70
 70.075 -70
 70.1 -70
 70.125 -70
 70.15 -70
 70.175 -70
 70.2 -70
 70.225 -70
 70.25 -70
 70.275 -70
 70.3 -70
 70.325 -70
 70.35 -70
 70.375 -70
 70.4 -70
 70.425 -70
 70.45 -70
 70.475 -70
 70.5 -70
 70.525 -70
 70.55 -70
 70.575 -70
 70.6 -70
 70.625 -70
 70.65 -70
 70.675 -70
 70.7 -70
 70.725 -70
 70.75 -70
 70.775 -70
 70.8 -70
 70.825 -70
 70.85 -70
 70.875 -70
 70.9 -70
 70.925 -70
 70.95 -70
 70.975 -70
 71 -70
 71.025 -70
 71.05 -70
 71.075 -70
 71.1 -70
 71.125 -70
 71.15 -70
 71.175 -70
 71.2 -70
 71.225 -70
 71.25 -70
 71.275 -70
 71.3 -70
 71.325 -70
 71.35 -70
 71.375 -70
 71.4 -70
 71.425 -70
 71.45 -70
 71.475 -70
 71.5 -70
 71.525 -70
 71.55 -70
 71.575 -70
 71.6 -70
 71.625 -70
 71.65 -70
 71.675 -70
 71.7 -70
 71.725 -70
 71.75 -70
 71.775 -70
 71.8 -70
 71.825 -70
 71.85 -70
 71.875 -70
 71.9 -70
 71.925 -70
 71.95 -70
 71.975 -70
 72 -70
 72.025 -70
 72.05 -70
 72.075 -70
 72.1 -70
 72.125 -70
 72.15 -70
 72.175 -70
 72.2 -70
 72.225 -70
 72.25 -70
 72.275 -70
 72.3 -70
 72.325 -70
 72.35 -70
 72.375 -70
 72.4 -70
 72.425 -70
 72.45 -70
 72.475 -70
 72.5 -70
 72.525 -70
 72.55 -70
 72.575 -70
 72.6 -70
 72.625 -70
 72.65 -70
 72.675 -70
 72.7 -70
 72.725 -70
 72.75 -70
 72.775 -70
 72.8 -70
 72.825 -70
 72.85 -70
 72.875 -70
 72.9 -70
 72.925 -70
 72.95 -70
 72.975 -70
 73 -70
 73.025 -70
 73.05 -70
 73.075 -70
 73.1 -70
 73.125 -70
 73.15 -70
 73.175 -70
 73.2 -70
 73.225 -70
 73.25 -70
 73.275 -70
 73.3 -70
 73.325 -70
 73.35 -70
 73.375 -70
 73.4 -70
 73.425 -70
 73.45 -70
 73.475 -70
 73.5 -70
 73.525 -70
 73.55 -70
 73.575 -70
 73.6 -70
 73.625 -70
 73.65 -70
 73.675 -70
 73.7 -70
 73.725 -70
 73.75 -70
 73.775 -70
 73.8 -70
 73.825 -70
 73.85 -70
 73.875 -70
 73.9 -70
 73.925 -70
 73.95 -70
 73.975 -70
 74 -70
 74.025 -70
 74.05 -70
 74.075 -70
 74.1 -70
 74.125 -70
 74.15 -70
 74.175 -70
 74.2 -70
 74.225 -70
 74.25 -70
 74.275 -70
 74.3 -70
 74.325 -70
 74.35 -70
 74.375 -70
 74.4 -70
 74.425 -70
 74.45 -70
 74.475 -70
 74.5 -70
 74.525 -70
 74.55 -70
 74.575 -70
 74.6 -70
 74.625 -70
 74.65 -70
 74.675 -70
 74.7 -70
 74.725 -70
 74.75 -70
 74.775 -70
 74.8 -70
 74.825 -70
 74.85 -70
 74.875 -70
 74.9 -70
 74.925 -70
 74.95 -70
 74.975 -70
 75 -70
 75.025 -70
 75.05 -70
 75.075 -70
 75.1 -70
 75.125 -70
 75.15 -70
 75.175 -70
 75.2 -70
 75.225 -70
 75.25 -70
 75.275 -70
 75.3 -70
 75.325 -70
 75.35 -70
 75.375 -70
 75.4 -70
 75.425 -70
 75.45 -70
 75.475 -70
 75.5 -70
 75.525 -70
 75.55 -70
 75.575 -70
 75.6 -70
 75.625 -70
 75.65 -70
 75.675 -70
 75.7 -70
 75.725 -70
 75.75 -70
 75.775 -70
 75.8 -70
 75.825 -70
 75.85 -70
 75.875 -70
 75.9 -70
 75.925 -70
 75.95 -70
 75.975 -70
 76 -70
 76.025 -70
 76.05 -70
 76.075 -70
 76.1 -70
 76.125 -70
 76.15 -70
 76.175 -70
 76.2 -70
 76.225 -70
 76.25 -70
 76.275 -70
 76.3 -70
 76.325 -70
 76.35 -70
 76.375 -70
 76.4 -70
 76.425 -70
 76.45 -70
 76.475 -70
 76.5 -70
 76.525 -70
 76.55 -70
 76.575 -70
 76.6 -70
 76.625 -70
 76.65 -70
 76.675 -70
 76.7 -70
 76.725 -70
 76.75 -70
 76.775 -70
 76.8 -70
 76.825 -70
 76.85 -70
 76.875 -70
 76.9 -70
 76.925 -70
 76.95 -70
 76.975 -70
 77 -70
 77.025 -70
 77.05 -70
 77.075 -70
 77.1 -70
 77.125 -70
 77.15 -70
 77.175 -70
 77.2 -70
 77.225 -70
 77.25 -70
 77.275 -70
 77.3 -70
 77.325 -70
 77.35 -70
 77.375 -70
 77.4 -70
 77.425 -70
 77.45 -70
 77.475 -70
 77.5 -70
 77.525 -70
 77.55 -70
 77.575 -70
 77.6 -70
 77.625 -70
 77.65 -70
 77.675 -70
 77.7 -70
 77.725 -70
 77.75 -70
 77.775 -70
 77.8 -70
 77.825 -70
 77.85 -70
 77.875 -70
 77.9 -70
 77.925 -70
 77.95 -70
 77.975 -70
 78 -70
 78.025 -70
 78.05 -70
 78.075 -70
 78.1 -70
 78.125 -70
 78.15 -70
 78.175 -70
 78.2 -70
 78.225 -70
 78.25 -70
 78.275 -70
 78.3 -70
 78.325 -70
 78.35 -70
 78.375 -70
 78.4 -70
 78.425 -70
 78.45 -70
 78.475 -70
 78.5 -70
 78.525 -70
 78.55 -70
 78.575 -70
 78.6 -70
 78.625 -70
 78.65 -70
 78.675 -70
 78.7 -70
 78.725 -70
 78.75 -70
 78.775 -70
 78.8 -70
 78.825 -70
 78.85 -70
 78.875 -70
 78.9 -70
 78.925 -70
 78.95 -70
 78.975 -70
 79 -70
 79.025 -70
 79.05 -70
 79.075 -70
 79.1 -70
 79.125 -70
 79.15 -70
 79.175 -70
 79.2 -70
 79.225 -70
 79.25 -70
 79.275 -70
 79.3 -70
 79.325 -70
 79.35 -70
 79.375 -70
 79.4 -70
 79.425 -70
 79.45 -70
 79.475 -70
 79.5 -70
 79.525 -70
 79.55 -70
 79.575 -70
 79.6 -70
 79.625 -70
 79.65 -70
 79.675 -70
 79.7 -70
 79.725 -70
 79.75 -70
 79.775 -70
 79.8 -70
 79.825 -70
 79.85 -70
 79.875 -70
 79.9 -70
 79.925 -70
 79.95 -70
 79.975 -70
 80 -70
 80.025 -70
 80.05 -70
 80.075 -70
 80.1 -70
 80.125 -70
 80.15 -70
 80.175 -70
 80.2 -70
 80.225 -70
 80.25 -70
 80.275 -70
 80.3 -70
 80.325 -70
 80.35 -70
 80.375 -70
 80.4 -70
 80.425 -70
 80.45 -70
 80.475 -70
 80.5 -70
 80.525 -70
 80.55 -70
 80.575 -70
 80.6 -70
 80.625 -70
 80.65 -70
 80.675 -70
 80.7 -70
 80.725 -70
 80.75 -70
 80.775 -70
 80.8 -70
 80.825 -70
 80.85 -70
 80.875 -70
 80.9 -70
 80.925 -70
 80.95 -70
 80.975 -70
 81 -70
 81.025 -70
 81.05 -70
 81.075 -70
 81.1 -70
 81.125 -70
 81.15 -70
 81.175 -70
 81.2 -70
 81.225 -70
 81.25 -70
 81.275 -70
 81.3 -70
 81.325 -70
 81.35 -70
 81.375 -70
 81.4 -70
 81.425 -70
 81.45 -70
 81.475 -70
 81.5 -70
 81.525 -70
 81.55 -70
 81.575 -70
 81.6 -70
 81.625 -70
 81.65 -70
 81.675 -70
 81.7 -70
 81.725 -70
 81.75 -70
 81.775 -70
 81.8 -70
 81.825 -70
 81.85 -70
 81.875 -70
 81.9 -70
 81.925 -70
 81.95 -70
 81.975 -70
 82 -70
 82.025 -70
 82.05 -70
 82.075 -70
 82.1 -70
 82.125 -70
 82.15 -70
 82.175 -70
 82.2 -70
 82.225 -70
 82.25 -70
 82.275 -70
 82.3 -70
 82.325 -70
 82.35 -70
 82.375 -70
 82.4 -70
 82.425 -70
 82.45 -70
 82.475 -70
 82.5 -70
 82.525 -70
 82.55 -70
 82.575 -70
 82.6 -70
 82.625 -70
 82.65 -70
 82.675 -70
 82.7 -70
 82.725 -70
 82.75 -70
 82.775 -70
 82.8 -70
 82.825 -70
 82.85 -70
 82.875 -70
 82.9 -70
 82.925 -70
 82.95 -70
 82.975 -70
 83 -70
 83.025 -70
 83.05 -70
 83.075 -70
 83.1 -70
 83.125 -70
 83.15 -70
 83.175 -70
 83.2 -70
 83.225 -70
 83.25 -70
 83.275 -70
 83.3 -70
 83.325 -70
 83.35 -70
 83.375 -70
 83.4 -70
 83.425 -70
 83.45 -70
 83.475 -70
 83.5 -70
 83.525 -70
 83.55 -70
 83.575 -70
 83.6 -70
 83.625 -70
 83.65 -70
 83.675 -70
 83.7 -70
 83.725 -70
 83.75 -70
 83.775 -70
 83.8 -70
 83.825 -70
 83.85 -70
 83.875 -70
 83.9 -70
 83.925 -70
 83.95 -70
 83.975 -70
 84 -70
 84.025 -70
 84.05 -70
 84.075 -70
 84.1 -70
 84.125 -70
 84.15 -70
 84.175 -70
 84.2 -70
 84.225 -70
 84.25 -70
 84.275 -70
 84.3 -70
 84.325 -70
 84.35 -70
 84.375 -70
 84.4 -70
 84.425 -70
 84.45 -70
 84.475 -70
 84.5 -70
 84.525 -70
 84.55 -70
 84.575 -70
 84.6 -70
 84.625 -70
 84.65 -70
 84.675 -70
 84.7 -70
 84.725 -70
 84.75 -70
 84.775 -70
 84.8 -70
 84.825 -70
 84.85 -70
 84.875 -70
 84.9 -70
 84.925 -70
 84.95 -70
 84.975 -70
 85 -70
 85.025 -70
 85.05 -70
 85.075 -70
 85.1 -70
 85.125 -70
 85.15 -70
 85.175 -70
 85.2 -70
 85.225 -70
 85.25 -70
 85.275 -70
 85.3 -70
 85.325 -70
 85.35 -70
 85.375 -70
 85.4 -70
 85.425 -70
 85.45 -70
 85.475 -70
 85.5 -70
 85.525 -70
 85.55 -70
 85.575 -70
 85.6 -70
 85.625 -70
 85.65 -70
 85.675 -70
 85.7 -70
 85.725 -70
 85.75 -70
 85.775 -70
 85.8 -70
 85.825 -70
 85.85 -70
 85.875 -70
 85.9 -70
 85.925 -70
 85.95 -70
 85.975 -70
 86 -70
 86.025 -70
 86.05 -70
 86.075 -70
 86.1 -70
 86.125 -70
 86.15 -70
 86.175 -70
 86.2 -70
 86.225 -70
 86.25 -70
 86.275 -70
 86.3 -70
 86.325 -70
 86.35 -70
 86.375 -70
 86.4 -70
 86.425 -70
 86.45 -70
 86.475 -70
 86.5 -70
 86.525 -70
 86.55 -70
 86.575 -70
 86.6 -70
 86.625 -70
 86.65 -70
 86.675 -70
 86.7 -70
 86.725 -70
 86.75 -70
 86.775 -70
 86.8 -70
 86.825 -70
 86.85 -70
 86.875 -70
 86.9 -70
 86.925 -70
 86.95 -70
 86.975 -70
 87 -70
 87.025 -70
 87.05 -70
 87.075 -70
 87.1 -70
 87.125 -70
 87.15 -70
 87.175 -70
 87.2 -70
 87.225 -70
 87.25 -70
 87.275 -70
 87.3 -70
 87.325 -70
 87.35 -70
 87.375 -70
 87.4 -70
 87.425 -70
 87.45 -70
 87.475 -70
 87.5 -70
 87.525 -70
 87.55 -70
 87.575 -70
 87.6 -70
 87.625 -70
 87.65 -70
 87.675 -70
 87.7 -70
 87.725 -70
 87.75 -70
 87.775 -70
 87.8 -70
 87.825 -70
 87.85 -70
 87.875 -70
 87.9 -70
 87.925 -70
 87.95 -70
 87.975 -70
 88 -70
 88.025 -70
 88.05 -70
 88.075 -70
 88.1 -70
 88.125 -70
 88.15 -70
 88.175 -70
 88.2 -70
 88.225 -70
 88.25 -70
 88.275 -70
 88.3 -70
 88.325 -70
 88.35 -70
 88.375 -70
 88.4 -70
 88.425 -70
 88.45 -70
 88.475 -70
 88.5 -70
 88.525 -70
 88.55 -70
 88.575 -70
 88.6 -70
 88.625 -70
 88.65 -70
 88.675 -70
 88.7 -70
 88.725 -70
 88.75 -70
 88.775 -70
 88.8 -70
 88.825 -70
 88.85 -70
 88.875 -70
 88.9 -70
 88.925 -70
 88.95 -70
 88.975 -70
 89 -70
 89.025 -70
 89.05 -70
 89.075 -70
 89.1 -70
 89.125 -70
 89.15 -70
 89.175 -70
 89.2 -70
 89.225 -70
 89.25 -70
 89.275 -70
 89.3 -70
 89.325 -70
 89.35 -70
 89.375 -70
 89.4 -70
 89.425 -70
 89.45 -70
 89.475 -70
 89.5 -70
 89.525 -70
 89.55 -70
 89.575 -70
 89.6 -70
 89.625 -70
 89.65 -70
 89.675 -70
 89.7 -70
 89.725 -70
 89.75 -70
 89.775 -70
 89.8 -70
 89.825 -70
 89.85 -70
 89.875 -70
 89.9 -70
 89.925 -70
 89.95 -70
 89.975 -70
 90 -70
 90.025 -70
 90.05 -70
 90.075 -70
 90.1 -70
 90.125 -70
 90.15 -70
 90.175 -70
 90.2 -70
 90.225 -70
 90.25 -70
 90.275 -70
 90.3 -70
 90.325 -70
 90.35 -70
 90.375 -70
 90.4 -70
 90.425 -70
 90.45 -70
 90.475 -70
 90.5 -70
 90.525 -70
 90.55 -70
 90.575 -70
 90.6 -70
 90.625 -70
 90.65 -70
 90.675 -70
 90.7 -70
 90.725 -70
 90.75 -70
 90.775 -70
 90.8 -70
 90.825 -70
 90.85 -70
 90.875 -70
 90.9 -70
 90.925 -70
 90.95 -70
 90.975 -70
 91 -70
 91.025 -70
 91.05 -70
 91.075 -70
 91.1 -70
 91.125 -70
 91.15 -70
 91.175 -70
 91.2 -70
 91.225 -70
 91.25 -70
 91.275 -70
 91.3 -70
 91.325 -70
 91.35 -70
 91.375 -70
 91.4 -70
 91.425 -70
 91.45 -70
 91.475 -70
 91.5 -70
 91.525 -70
 91.55 -70
 91.575 -70
 91.6 -70
 91.625 -70
 91.65 -70
 91.675 -70
 91.7 -70
 91.725 -70
 91.75 -70
 91.775 -70
 91.8 -70
 91.825 -70
 91.85 -70
 91.875 -70
 91.9 -70
 91.925 -70
 91.95 -70
 91.975 -70
 92 -70
 92.025 -70
 92.05 -70
 92.075 -70
 92.1 -70
 92.125 -70
 92.15 -70
 92.175 -70
 92.2 -70
 92.225 -70
 92.25 -70
 92.275 -70
 92.3 -70
 92.325 -70
 92.35 -70
 92.375 -70
 92.4 -70
 92.425 -70
 92.45 -70
 92.475 -70
 92.5 -70
 92.525 -70
 92.55 -70
 92.575 -70
 92.6 -70
 92.625 -70
 92.65 -70
 92.675 -70
 92.7 -70
 92.725 -70
 92.75 -70
 92.775 -70
 92.8 -70
 92.825 -70
 92.85 -70
 92.875 -70
 92.9 -70
 92.925 -70
 92.95 -70
 92.975 -70
 93 -70
 93.025 -70
 93.05 -70
 93.075 -70
 93.1 -70
 93.125 -70
 93.15 -70
 93.175 -70
 93.2 -70
 93.225 -70
 93.25 -70
 93.275 -70
 93.3 -70
 93.325 -70
 93.35 -70
 93.375 -70
 93.4 -70
 93.425 -70
 93.45 -70
 93.475 -70
 93.5 -70
 93.525 -70
 93.55 -70
 93.575 -70
 93.6 -70
 93.625 -70
 93.65 -70
 93.675 -70
 93.7 -70
 93.725 -70
 93.75 -70
 93.775 -70
 93.8 -70
 93.825 -70
 93.85 -70
 93.875 -70
 93.9 -70
 93.925 -70
 93.95 -70
 93.975 -70
 94 -70
 94.025 -70
 94.05 -70
 94.075 -70
 94.1 -70
 94.125 -70
 94.15 -70
 94.175 -70
 94.2 -70
 94.225 -70
 94.25 -70
 94.275 -70
 94.3 -70
 94.325 -70
 94.35 -70
 94.375 -70
 94.4 -70
 94.425 -70
 94.45 -70
 94.475 -70
 94.5 -70
 94.525 -70
 94.55 -70
 94.575 -70
 94.6 -70
 94.625 -70
 94.65 -70
 94.675 -70
 94.7 -70
 94.725 -70
 94.75 -70
 94.775 -70
 94.8 -70
 94.825 -70
 94.85 -70
 94.875 -70
 94.9 -70
 94.925 -70
 94.95 -70
 94.975 -70
 95 -70
 95.025 -70
 95.05 -70
 95.075 -70
 95.1 -70
 95.125 -70
 95.15 -70
 95.175 -70
 95.2 -70
 95.225 -70
 95.25 -70
 95.275 -70
 95.3 -70
 95.325 -70
 95.35 -70
 95.375 -70
 95.4 -70
 95.425 -70
 95.45 -70
 95.475 -70
 95.5 -70
 95.525 -70
 95.55 -70
 95.575 -70
 95.6 -70
 95.625 -70
 95.65 -70
 95.675 -70
 95.7 -70
 95.725 -70
 95.75 -70
 95.775 -70
 95.8 -70
 95.825 -70
 95.85 -70
 95.875 -70
 95.9 -70
 95.925 -70
 95.95 -70
 95.975 -70
 96 -70
 96.025 -70
 96.05 -70
 96.075 -70
 96.1 -70
 96.125 -70
 96.15 -70
 96.175 -70
 96.2 -70
 96.225 -70
 96.25 -70
 96.275 -70
 96.3 -70
 96.325 -70
 96.35 -70
 96.375 -70
 96.4 -70
 96.425 -70
 96.45 -70
 96.475 -70
 96.5 -70
 96.525 -70
 96.55 -70
 96.575 -70
 96.6 -70
 96.625 -70
 96.65 -70
 96.675 -70
 96.7 -70
 96.725 -70
 96.75 -70
 96.775 -70
 96.8 -70
 96.825 -70
 96.85 -70
 96.875 -70
 96.9 -70
 96.925 -70
 96.95 -70
 96.975 -70
 97 -70
 97.025 -70
 97.05 -70
 97.075 -70
 97.1 -70
 97.125 -70
 97.15 -70
 97.175 -70
 97.2 -70
 97.225 -70
 97.25 -70
 97.275 -70
 97.3 -70
 97.325 -70
 97.35 -70
 97.375 -70
 97.4 -70
 97.425 -70
 97.45 -70
 97.475 -70
 97.5 -70
 97.525 -70
 97.55 -70
 97.575 -70
 97.6 -70
 97.625 -70
 97.65 -70
 97.675 -70
 97.7 -70
 97.725 -70
 97.75 -70
 97.775 -70
 97.8 -70
 97.825 -70
 97.85 -70
 97.875 -70
 97.9 -70
 97.925 -70
 97.95 -70
 97.975 -70
 98 -70
 98.025 -70
 98.05 -70
 98.075 -70
 98.1 -70
 98.125 -70
 98.15 -70
 98.175 -70
 98.2 -70
 98.225 -70
 98.25 -70
 98.275 -70
 98.3 -70
 98.325 -70
 98.35 -70
 98.375 -70
 98.4 -70
 98.425 -70
 98.45 -70
 98.475 -70
 98.5 -70
 98.525 -70
 98.55 -70
 98.575 -70
 98.6 -70
 98.625 -70
 98.65 -70
 98.675 -70
 98.7 -70
 98.725 -70
 98.75 -70
 98.775 -70
 98.8 -70
 98.825 -70
 98.85 -70
 98.875 -70
 98.9 -70
 98.925 -70
 98.95 -70
 98.975 -70
 99 -70
 99.025 -70
 99.05 -70
 99.075 -70
 99.1 -70
 99.125 -70
 99.15 -70
 99.175 -70
 99.2 -70
 99.225 -70
 99.25 -70
 99.275 -70
 99.3 -70
 99.325 -70
 99.35 -70
 99.375 -70
 99.4 -70
 99.425 -70
 99.45 -70
 99.475 -70
 99.5 -70
 99.525 -70
 99.55 -70
 99.575 -70
 99.6 -70
 99.625 -70
 99.65 -70
 99.675 -70
 99.7 -70
 99.725 -70
 99.75 -70
 99.775 -70
 99.8 -70
 99.825 -70
 99.85 -70
 99.875 -70
 99.9 -70
 99.925 -70
 99.95 -70
 99.975 -70
 100 -70
 100.025 -70
 100.05 -70
 100.075 -70
 100.1 -70
 100.125 -70
 100.15 -70
 100.175 -70
 100.2 -70
 100.225 -70
 100.25 -70
 100.275 -70
 100.3 -70
 100.325 -70
 100.35 -70
 100.375 -70
 100.4 -70
 100.425 -70
 100.45 -70
 100.475 -70
 100.5 -70
 100.525 -70
 100.55 -70
 100.575 -70
 100.6 -70
 100.625 -70
 100.65 -70
 100.675 -70
 100.7 -70
 100.725 -70
 100.75 -70
 100.775 -70
 100.8 -70
 100.825 -70
 100.85 -70
 100.875 -70
 100.9 -70
 100.925 -70
 100.95 -70
 100.975 -70
 101 -70
 101.025 -70
 101.05 -70
 101.075 -70
 101.1 -70
 101.125 -70
 101.15 -70
 101.175 -70
 101.2 -70
 101.225 -70
 101.25 -70
 101.275 -70
 101.3 -70
 101.325 -70
 101.35 -70
 101.375 -70
 101.4 -70
 101.425 -70
 101.45 -70
 101.475 -70
 101.5 -70
 101.525 -70
 101.55 -70
 101.575 -70
 101.6 -70
 101.625 -70
 101.65 -70
 101.675 -70
 101.7 -70
 101.725 -70
 101.75 -70
 101.775 -70
 101.8 -70
 101.825 -70
 101.85 -70
 101.875 -70
 101.9 -70
 101.925 -70
 101.95 -70
 101.975 -70
 102 -70
 102.025 -70
 102.05 -70
 102.075 -70
 102.1 -70
 102.125 -70
 102.15 -70
 102.175 -70
 102.2 -70
 102.225 -70
 102.25 -70
 102.275 -70
 102.3 -70
 102.325 -70
 102.35 -70
 102.375 -70
 102.4 -70
 102.425 -70
 102.45 -70
 102.475 -70
 102.5 -70
 102.525 -70
 102.55 -70
 102.575 -70
 102.6 -70
 102.625 -70
 102.65 -70
 102.675 -70
 102.7 -70
 102.725 -70
 102.75 -70
 102.775 -70
 102.8 -70
 102.825 -70
 102.85 -70
 102.875 -70
 102.9 -70
 102.925 -70
 102.95 -70
 102.975 -70
 103 -70
 103.025 -70
 103.05 -70
 103.075 -70
 103.1 -70
 103.125 -70
 103.15 -70
 103.175 -70
 103.2 -70
 103.225 -70
 103.25 -70
 103.275 -70
 103.3 -70
 103.325 -70
 103.35 -70
 103.375 -70
 103.4 -70
 103.425 -70
 103.45 -70
 103.475 -70
 103.5 -70
 103.525 -70
 103.55 -70
 103.575 -70
 103.6 -70
 103.625 -70
 103.65 -70
 103.675 -70
 103.7 -70
 103.725 -70
 103.75 -70
 103.775 -70
 103.8 -70
 103.825 -70
 103.85 -70
 103.875 -70
 103.9 -70
 103.925 -70
 103.95 -70
 103.975 -70
 104 -70
 104.025 -70
 104.05 -70
 104.075 -70
 104.1 -70
 104.125 -70
 104.15 -70
 104.175 -70
 104.2 -70
 104.225 -70
 104.25 -70
 104.275 -70
 104.3 -70
 104.325 -70
 104.35 -70
 104.375 -70
 104.4 -70
 104.425 -70
 104.45 -70
 104.475 -70
 104.5 -70
 104.525 -70
 104.55 -70
 104.575 -70
 104.6 -70
 104.625 -70
 104.65 -70
 104.675 -70
 104.7 -70
 104.725 -70
 104.75 -70
 104.775 -70
 104.8 -70
 104.825 -70
 104.85 -70
 104.875 -70
 104.9 -70
 104.925 -70
 104.95 -70
 104.975 -70
 105 -70
 105.025 -70
 105.05 -70
 105.075 -70
 105.1 -70
 105.125 -70
 105.15 -70
 105.175 -70
 105.2 -70
 105.225 -70
 105.25 -70
 105.275 -70
 105.3 -70
 105.325 -70
 105.35 -70
 105.375 -70
 105.4 -70
 105.425 -70
 105.45 -70
 105.475 -70
 105.5 -70
 105.525 -70
 105.55 -70
 105.575 -70
 105.6 -70
 105.625 -70
 105.65 -70
 105.675 -70
 105.7 -70
 105.725 -70
 105.75 -70
 105.775 -70
 105.8 -70
 105.825 -70
 105.85 -70
 105.875 -70
 105.9 -70
 105.925 -70
 105.95 -70
 105.975 -70
 106 -70
 106.025 -70
 106.05 -70
 106.075 -70
 106.1 -70
 106.125 -70
 106.15 -70
 106.175 -70
 106.2 -70
 106.225 -70
 106.25 -70
 106.275 -70
 106.3 -70
 106.325 -70
 106.35 -70
 106.375 -70
 106.4 -70
 106.425 -70
 106.45 -70
 106.475 -70
 106.5 -70
 106.525 -70
 106.55 -70
 106.575 -70
 106.6 -70
 106.625 -70
 106.65 -70
 106.675 -70
 106.7 -70
 106.725 -70
 106.75 -70
 106.775 -70
 106.8 -70
 106.825 -70
 106.85 -70
 106.875 -70
 106.9 -70
 106.925 -70
 106.95 -70
 106.975 -70
 107 -70
 107.025 -70
 107.05 -70
 107.075 -70
 107.1 -70
 107.125 -70
 107.15 -70
 107.175 -70
 107.2 -70
 107.225 -70
 107.25 -70
 107.275 -70
 107.3 -70
 107.325 -70
 107.35 -70
 107.375 -70
 107.4 -70
 107.425 -70
 107.45 -70
 107.475 -70
 107.5 -70
 107.525 -70
 107.55 -70
 107.575 -70
 107.6 -70
 107.625 -70
 107.65 -70
 107.675 -70
 107.7 -70
 107.725 -70
 107.75 -70
 107.775 -70
 107.8 -70
 107.825 -70
 107.85 -70
 107.875 -70
 107.9 -70
 107.925 -70
 107.95 -70
 107.975 -70
 108 -70
 108.025 -70
 108.05 -70
 108.075 -70
 108.1 -70
 108.125 -70
 108.15 -70
 108.175 -70
 108.2 -70
 108.225 -70
 108.25 -70
 108.275 -70
 108.3 -70
 108.325 -70
 108.35 -70
 108.375 -70
 108.4 -70
 108.425 -70
 108.45 -70
 108.475 -70
 108.5 -70
 108.525 -70
 108.55 -70
 108.575 -70
 108.6 -70
 108.625 -70
 108.65 -70
 108.675 -70
 108.7 -70
 108.725 -70
 108.75 -70
 108.775 -70
 108.8 -70
 108.825 -70
 108.85 -70
 108.875 -70
 108.9 -70
 108.925 -70
 108.95 -70
 108.975 -70
 109 -70
 109.025 -70
 109.05 -70
 109.075 -70
 109.1 -70
 109.125 -70
 109.15 -70
 109.175 -70
 109.2 -70
 109.225 -70
 109.25 -70
 109.275 -70
 109.3 -70
 109.325 -70
 109.35 -70
 109.375 -70
 109.4 -70
 109.425 -70
 109.45 -70
 109.475 -70
 109.5 -70
 109.525 -70
 109.55 -70
 109.575 -70
 109.6 -70
 109.625 -70
 109.65 -70
 109.675 -70
 109.7 -70
 109.725 -70
 109.75 -70
 109.775 -70
 109.8 -70
 109.825 -70
 109.85 -70
 109.875 -70
 109.9 -70
 109.925 -70
 109.95 -70
 109.975 -70
 110 -70
 110.025 -70
 110.05 -70
 110.075 -70
 110.1 -70
 110.125 -70
 110.15 -70
 110.175 -70
 110.2 -70
 110.225 -70
 110.25 -70
 110.275 -70
 110.3 -70
 110.325 -70
 110.35 -70
 110.375 -70
 110.4 -70
 110.425 -70
 110.45 -70
 110.475 -70
 110.5 -70
 110.525 -70
 110.55 -70
 110.575 -70
 110.6 -70
 110.625 -70
 110.65 -70
 110.675 -70
 110.7 -70
 110.725 -70
 110.75 -70
 110.775 -70
 110.8 -70
 110.825 -70
 110.85 -70
 110.875 -70
 110.9 -70
 110.925 -70
 110.95 -70
 110.975 -70
 111 -70
 111.025 -70
 111.05 -70
 111.075 -70
 111.1 -70
 111.125 -70
 111.15 -70
 111.175 -70
 111.2 -70
 111.225 -70
 111.25 -70
 111.275 -70
 111.3 -70
 111.325 -70
 111.35 -70
 111.375 -70
 111.4 -70
 111.425 -70
 111.45 -70
 111.475 -70
 111.5 -70
 111.525 -70
 111.55 -70
 111.575 -70
 111.6 -70
 111.625 -70
 111.65 -70
 111.675 -70
 111.7 -70
 111.725 -70
 111.75 -70
 111.775 -70
 111.8 -70
 111.825 -70
 111.85 -70
 111.875 -70
 111.9 -70
 111.925 -70
 111.95 -70
 111.975 -70
 112 -70
 112.025 -70
 112.05 -70
 112.075 -70
 112.1 -70
 112.125 -70
 112.15 -70
 112.175 -70
 112.2 -70
 112.225 -70
 112.25 -70
 112.275 -70
 112.3 -70
 112.325 -70
 112.35 -70
 112.375 -70
 112.4 -70
 112.425 -70
 112.45 -70
 112.475 -70
 112.5 -70
 112.525 -70
 112.55 -70
 112.575 -70
 112.6 -70
 112.625 -70
 112.65 -70
 112.675 -70
 112.7 -70
 112.725 -70
 112.75 -70
 112.775 -70
 112.8 -70
 112.825 -70
 112.85 -70
 112.875 -70
 112.9 -70
 112.925 -70
 112.95 -70
 112.975 -70
 113 -70
 113.025 -70
 113.05 -70
 113.075 -70
 113.1 -70
 113.125 -70
 113.15 -70
 113.175 -70
 113.2 -70
 113.225 -70
 113.25 -70
 113.275 -70
 113.3 -70
 113.325 -70
 113.35 -70
 113.375 -70
 113.4 -70
 113.425 -70
 113.45 -70
 113.475 -70
 113.5 -70
 113.525 -70
 113.55 -70
 113.575 -70
 113.6 -70
 113.625 -70
 113.65 -70
 113.675 -70
 113.7 -70
 113.725 -70
 113.75 -70
 113.775 -70
 113.8 -70
 113.825 -70
 113.85 -70
 113.875 -70
 113.9 -70
 113.925 -70
 113.95 -70
 113.975 -70
 114 -70
 114.025 -70
 114.05 -70
 114.075 -70
 114.1 -70
 114.125 -70
 114.15 -70
 114.175 -70
 114.2 -70
 114.225 -70
 114.25 -70
 114.275 -70
 114.3 -70
 114.325 -70
 114.35 -70
 114.375 -70
 114.4 -70
 114.425 -70
 114.45 -70
 114.475 -70
 114.5 -70
 114.525 -70
 114.55 -70
 114.575 -70
 114.6 -70
 114.625 -70
 114.65 -70
 114.675 -70
 114.7 -70
 114.725 -70
 114.75 -70
 114.775 -70
 114.8 -70
 114.825 -70
 114.85 -70
 114.875 -70
 114.9 -70
 114.925 -70
 114.95 -70
 114.975 -70
 115 -70
 115.025 -70
 115.05 -70
 115.075 -70
 115.1 -70
 115.125 -70
 115.15 -70
 115.175 -70
 115.2 -70
 115.225 -70
 115.25 -70
 115.275 -70
 115.3 -70
 115.325 -70
 115.35 -70
 115.375 -70
 115.4 -70
 115.425 -70
 115.45 -70
 115.475 -70
 115.5 -70
 115.525 -70
 115.55 -70
 115.575 -70
 115.6 -70
 115.625 -70
 115.65 -70
 115.675 -70
 115.7 -70
 115.725 -70
 115.75 -70
 115.775 -70
 115.8 -70
 115.825 -70
 115.85 -70
 115.875 -70
 115.9 -70
 115.925 -70
 115.95 -70
 115.975 -70
 116 -70
 116.025 -70
 116.05 -70
 116.075 -70
 116.1 -70
 116.125 -70
 116.15 -70
 116.175 -70
 116.2 -70
 116.225 -70
 116.25 -70
 116.275 -70
 116.3 -70
 116.325 -70
 116.35 -70
 116.375 -70
 116.4 -70
 116.425 -70
 116.45 -70
 116.475 -70
 116.5 -70
 116.525 -70
 116.55 -70
 116.575 -70
 116.6 -70
 116.625 -70
 116.65 -70
 116.675 -70
 116.7 -70
 116.725 -70
 116.75 -70
 116.775 -70
 116.8 -70
 116.825 -70
 116.85 -70
 116.875 -70
 116.9 -70
 116.925 -70
 116.95 -70
 116.975 -70
 117 -70
 117.025 -70
 117.05 -70
 117.075 -70
 117.1 -70
 117.125 -70
 117.15 -70
 117.175 -70
 117.2 -70
 117.225 -70
 117.25 -70
 117.275 -70
 117.3 -70
 117.325 -70
 117.35 -70
 117.375 -70
 117.4 -70
 117.425 -70
 117.45 -70
 117.475 -70
 117.5 -70
 117.525 -70
 117.55 -70
 117.575 -70
 117.6 -70
 117.625 -70
 117.65 -70
 117.675 -70
 117.7 -70
 117.725 -70
 117.75 -70
 117.775 -70
 117.8 -70
 117.825 -70
 117.85 -70
 117.875 -70
 117.9 -70
 117.925 -70
 117.95 -70
 117.975 -70
 118 -70
 118.025 -70
 118.05 -70
 118.075 -70
 118.1 -70
 118.125 -70
 118.15 -70
 118.175 -70
 118.2 -70
 118.225 -70
 118.25 -70
 118.275 -70
 118.3 -70
 118.325 -70
 118.35 -70
 118.375 -70
 118.4 -70
 118.425 -70
 118.45 -70
 118.475 -70
 118.5 -70
 118.525 -70
 118.55 -70
 118.575 -70
 118.6 -70
 118.625 -70
 118.65 -70
 118.675 -70
 118.7 -70
 118.725 -70
 118.75 -70
 118.775 -70
 118.8 -70
 118.825 -70
 118.85 -70
 118.875 -70
 118.9 -70
 118.925 -70
 118.95 -70
 118.975 -70
 119 -70
 119.025 -70
 119.05 -70
 119.075 -70
 119.1 -70
 119.125 -70
 119.15 -70
 119.175 -70
 119.2 -70
 119.225 -70
 119.25 -70
 119.275 -70
 119.3 -70
 119.325 -70
 119.35 -70
 119.375 -70
 119.4 -70
 119.425 -70
 119.45 -70
 119.475 -70
 119.5 -70
 119.525 -70
 119.55 -70
 119.575 -70
 119.6 -70
 119.625 -70
 119.65 -70
 119.675 -70
 119.7 -70
 119.725 -70
 119.75 -70
 119.775 -70
 119.8 -70
 119.825 -70
 119.85 -70
 119.875 -70
 119.9 -70
 119.925 -70
 119.95 -70
 119.975 -70
 120 -70
 120.025 -70
 120.05 -70
 120.075 -70
 120.1 -70
 120.125 -70
 120.15 -70
 120.175 -70
 120.2 -70
 120.225 -70
 120.25 -70
 120.275 -70
 120.3 -70
 120.325 -70
 120.35 -70
 120.375 -70
 120.4 -70
 120.425 -70
 120.45 -70
 120.475 -70
 120.5 -70
 120.525 -70
 120.55 -70
 120.575 -70
 120.6 -70
 120.625 -70
 120.65 -70
 120.675 -70
 120.7 -70
 120.725 -70
 120.75 -70
 120.775 -70
 120.8 -70
 120.825 -70
 120.85 -70
 120.875 -70
 120.9 -70
 120.925 -70
 120.95 -70
 120.975 -70
 121 -70
 121.025 -70
 121.05 -70
 121.075 -70
 121.1 -70
 121.125 -70
 121.15 -70
 121.175 -70
 121.2 -70
 121.225 -70
 121.25 -70
 121.275 -70
 121.3 -70
 121.325 -70
 121.35 -70
 121.375 -70
 121.4 -70
 121.425 -70
 121.45 -70
 121.475 -70
 121.5 -70
 121.525 -70
 121.55 -70
 121.575 -70
 121.6 -70
 121.625 -70
 121.65 -70
 121.675 -70
 121.7 -70
 121.725 -70
 121.75 -70
 121.775 -70
 121.8 -70
 121.825 -70
 121.85 -70
 121.875 -70
 121.9 -70
 121.925 -70
 121.95 -70
 121.975 -70
 122 -70
 122.025 -70
 122.05 -70
 122.075 -70
 122.1 -70
 122.125 -70
 122.15 -70
 122.175 -70
 122.2 -70
 122.225 -70
 122.25 -70
 122.275 -70
 122.3 -70
 122.325 -70
 122.35 -70
 122.375 -70
 122.4 -70
 122.425 -70
 122.45 -70
 122.475 -70
 122.5 -70
 122.525 -70
 122.55 -70
 122.575 -70
 122.6 -70
 122.625 -70
 122.65 -70
 122.675 -70
 122.7 -70
 122.725 -70
 122.75 -70
 122.775 -70
 122.8 -70
 122.825 -70
 122.85 -70
 122.875 -70
 122.9 -70
 122.925 -70
 122.95 -70
 122.975 -70
 123 -70
 123.025 -70
 123.05 -70
 123.075 -70
 123.1 -70
 123.125 -70
 123.15 -70
 123.175 -70
 123.2 -70
 123.225 -70
 123.25 -70
 123.275 -70
 123.3 -70
 123.325 -70
 123.35 -70
 123.375 -70
 123.4 -70
 123.425 -70
 123.45 -70
 123.475 -70
 123.5 -70
 123.525 -70
 123.55 -70
 123.575 -70
 123.6 -70
 123.625 -70
 123.65 -70
 123.675 -70
 123.7 -70
 123.725 -70
 123.75 -70
 123.775 -70
 123.8 -70
 123.825 -70
 123.85 -70
 123.875 -70
 123.9 -70
 123.925 -70
 123.95 -70
 123.975 -70
 124 -70
 124.025 -70
 124.05 -70
 124.075 -70
 124.1 -70
 124.125 -70
 124.15 -70
 124.175 -70
 124.2 -70
 124.225 -70
 124.25 -70
 124.275 -70
 124.3 -70
 124.325 -70
 124.35 -70
 124.375 -70
 124.4 -70
 124.425 -70
 124.45 -70
 124.475 -70
 124.5 -70
 124.525 -70
 124.55 -70
 124.575 -70
 124.6 -70
 124.625 -70
 124.65 -70
 124.675 -70
 124.7 -70
 124.725 -70
 124.75 -70
 124.775 -70
 124.8 -70
 124.825 -70
 124.85 -70
 124.875 -70
 124.9 -70
 124.925 -70
 124.95 -70
 124.975 -70
 125 -70
 125.025 -70
 125.05 -70
 125.075 -70
 125.1 -70
 125.125 -70
 125.15 -70
 125.175 -70
 125.2 -70
 125.225 -70
 125.25 -70
 125.275 -70
 125.3 -70
 125.325 -70
 125.35 -70
 125.375 -70
 125.4 -70
 125.425 -70
 125.45 -70
 125.475 -70
 125.5 -70
 125.525 -70
 125.55 -70
 125.575 -70
 125.6 -70
 125.625 -70
 125.65 -70
 125.675 -70
 125.7 -70
 125.725 -70
 125.75 -70
 125.775 -70
 125.8 -70
 125.825 -70
 125.85 -70
 125.875 -70
 125.9 -70
 125.925 -70
 125.95 -70
 125.975 -70
 126 -70
 126.025 -70
 126.05 -70
 126.075 -70
 126.1 -70
 126.125 -70
 126.15 -70
 126.175 -70
 126.2 -70
 126.225 -70
 126.25 -70
 126.275 -70
 126.3 -70
 126.325 -70
 126.35 -70
 126.375 -70
 126.4 -70
 126.425 -70
 126.45 -70
 126.475 -70
 126.5 -70
 126.525 -70
 126.55 -70
 126.575 -70
 126.6 -70
 126.625 -70
 126.65 -70
 126.675 -70
 126.7 -70
 126.725 -70
 126.75 -70
 126.775 -70
 126.8 -70
 126.825 -70
 126.85 -70
 126.875 -70
 126.9 -70
 126.925 -70
 126.95 -70
 126.975 -70
 127 -70
 127.025 -70
 127.05 -70
 127.075 -70
 127.1 -70
 127.125 -70
 127.15 -70
 127.175 -70
 127.2 -70
 127.225 -70
 127.25 -70
 127.275 -70
 127.3 -70
 127.325 -70
 127.35 -70
 127.375 -70
 127.4 -70
 127.425 -70
 127.45 -70
 127.475 -70
 127.5 -70
 127.525 -70
 127.55 -70
 127.575 -70
 127.6 -70
 127.625 -70
 127.65 -70
 127.675 -70
 127.7 -70
 127.725 -70
 127.75 -70
 127.775 -70
 127.8 -70
 127.825 -70
 127.85 -70
 127.875 -70
 127.9 -70
 127.925 -70
 127.95 -70
 127.975 -70
 128 -70
 128.025 -70
 128.05 -70
 128.075 -70
 128.1 -70
 128.125 -70
 128.15 -70
 128.175 -70
 128.2 -70
 128.225 -70
 128.25 -70
 128.275 -70
 128.3 -70
 128.325 -70
 128.35 -70
 128.375 -70
 128.4 -70
 128.425 -70
 128.45 -70
 128.475 -70
 128.5 -70
 128.525 -70
 128.55 -70
 128.575 -70
 128.6 -70
 128.625 -70
 128.65 -70
 128.675 -70
 128.7 -70
 128.725 -70
 128.75 -70
 128.775 -70
 128.8 -70
 128.825 -70
 128.85 -70
 128.875 -70
 128.9 -70
 128.925 -70
 128.95 -70
 128.975 -70
 129 -70
 129.025 -70
 129.05 -70
 129.075 -70
 129.1 -70
 129.125 -70
 129.15 -70
 129.175 -70
 129.2 -70
 129.225 -70
 129.25 -70
 129.275 -70
 129.3 -70
 129.325 -70
 129.35 -70
 129.375 -70
 129.4 -70
 129.425 -70
 129.45 -70
 129.475 -70
 129.5 -70
 129.525 -70
 129.55 -70
 129.575 -70
 129.6 -70
 129.625 -70
 129.65 -70
 129.675 -70
 129.7 -70
 129.725 -70
 129.75 -70
 129.775 -70
 129.8 -70
 129.825 -70
 129.85 -70
 129.875 -70
 129.9 -70
 129.925 -70
 129.95 -70
 129.975 -70
 130 -70
 130.025 -70
 130.05 -70
 130.075 -70
 130.1 -70
 130.125 -70
 130.15 -70
 130.175 -70
 130.2 -70
 130.225 -70
 130.25 -70
 130.275 -70
 130.3 -70
 130.325 -70
 130.35 -70
 130.375 -70
 130.4 -70
 130.425 -70
 130.45 -70
 130.475 -70
 130.5 -70
 130.525 -70
 130.55 -70
 130.575 -70
 130.6 -70
 130.625 -70
 130.65 -70
 130.675 -70
 130.7 -70
 130.725 -70
 130.75 -70
 130.775 -70
 130.8 -70
 130.825 -70
 130.85 -70
 130.875 -70
 130.9 -70
 130.925 -70
 130.95 -70
 130.975 -70
 131 -70
 131.025 -70
 131.05 -70
 131.075 -70
 131.1 -70
 131.125 -70
 131.15 -70
 131.175 -70
 131.2 -70
 131.225 -70
 131.25 -70
 131.275 -70
 131.3 -70
 131.325 -70
 131.35 -70
 131.375 -70
 131.4 -70
 131.425 -70
 131.45 -70
 131.475 -70
 131.5 -70
 131.525 -70
 131.55 -70
 131.575 -70
 131.6 -70
 131.625 -70
 131.65 -70
 131.675 -70
 131.7 -70
 131.725 -70
 131.75 -70
 131.775 -70
 131.8 -70
 131.825 -70
 131.85 -70
 131.875 -70
 131.9 -70
 131.925 -70
 131.95 -70
 131.975 -70
 132 -70
 132.025 -70
 132.05 -70
 132.075 -70
 132.1 -70
 132.125 -70
 132.15 -70
 132.175 -70
 132.2 -70
 132.225 -70
 132.25 -70
 132.275 -70
 132.3 -70
 132.325 -70
 132.35 -70
 132.375 -70
 132.4 -70
 132.425 -70
 132.45 -70
 132.475 -70
 132.5 -70
 132.525 -70
 132.55 -70
 132.575 -70
 132.6 -70
 132.625 -70
 132.65 -70
 132.675 -70
 132.7 -70
 132.725 -70
 132.75 -70
 132.775 -70
 132.8 -70
 132.825 -70
 132.85 -70
 132.875 -70
 132.9 -70
 132.925 -70
 132.95 -70
 132.975 -70
 133 -70
 133.025 -70
 133.05 -70
 133.075 -70
 133.1 -70
 133.125 -70
 133.15 -70
 133.175 -70
 133.2 -70
 133.225 -70
 133.25 -70
 133.275 -70
 133.3 -70
 133.325 -70
 133.35 -70
 133.375 -70
 133.4 -70
 133.425 -70
 133.45 -70
 133.475 -70
 133.5 -70
 133.525 -70
 133.55 -70
 133.575 -70
 133.6 -70
 133.625 -70
 133.65 -70
 133.675 -70
 133.7 -70
 133.725 -70
 133.75 -70
 133.775 -70
 133.8 -70
 133.825 -70
 133.85 -70
 133.875 -70
 133.9 -70
 133.925 -70
 133.95 -70
 133.975 -70
 134 -70
 134.025 -70
 134.05 -70
 134.075 -70
 134.1 -70
 134.125 -70
 134.15 -70
 134.175 -70
 134.2 -70
 134.225 -70
 134.25 -70
 134.275 -70
 134.3 -70
 134.325 -70
 134.35 -70
 134.375 -70
 134.4 -70
 134.425 -70
 134.45 -70
 134.475 -70
 134.5 -70
 134.525 -70
 134.55 -70
 134.575 -70
 134.6 -70
 134.625 -70
 134.65 -70
 134.675 -70
 134.7 -70
 134.725 -70
 134.75 -70
 134.775 -70
 134.8 -70
 134.825 -70
 134.85 -70
 134.875 -70
 134.9 -70
 134.925 -70
 134.95 -70
 134.975 -70
 135 -70
 135.025 -70
 135.05 -70
 135.075 -70
 135.1 -70
 135.125 -70
 135.15 -70
 135.175 -70
 135.2 -70
 135.225 -70
 135.25 -70
 135.275 -70
 135.3 -70
 135.325 -70
 135.35 -70
 135.375 -70
 135.4 -70
 135.425 -70
 135.45 -70
 135.475 -70
 135.5 -70
 135.525 -70
 135.55 -70
 135.575 -70
 135.6 -70
 135.625 -70
 135.65 -70
 135.675 -70
 135.7 -70
 135.725 -70
 135.75 -70
 135.775 -70
 135.8 -70
 135.825 -70
 135.85 -70
 135.875 -70
 135.9 -70
 135.925 -70
 135.95 -70
 135.975 -70
 136 -70
 136.025 -70
 136.05 -70
 136.075 -70
 136.1 -70
 136.125 -70
 136.15 -70
 136.175 -70
 136.2 -70
 136.225 -70
 136.25 -70
 136.275 -70
 136.3 -70
 136.325 -70
 136.35 -70
 136.375 -70
 136.4 -70
 136.425 -70
 136.45 -70
 136.475 -70
 136.5 -70
 136.525 -70
 136.55 -70
 136.575 -70
 136.6 -70
 136.625 -70
 136.65 -70
 136.675 -70
 136.7 -70
 136.725 -70
 136.75 -70
 136.775 -70
 136.8 -70
 136.825 -70
 136.85 -70
 136.875 -70
 136.9 -70
 136.925 -70
 136.95 -70
 136.975 -70
 137 -70
 137.025 -70
 137.05 -70
 137.075 -70
 137.1 -70
 137.125 -70
 137.15 -70
 137.175 -70
 137.2 -70
 137.225 -70
 137.25 -70
 137.275 -70
 137.3 -70
 137.325 -70
 137.35 -70
 137.375 -70
 137.4 -70
 137.425 -70
 137.45 -70
 137.475 -70
 137.5 -70
 137.525 -70
 137.55 -70
 137.575 -70
 137.6 -70
 137.625 -70
 137.65 -70
 137.675 -70
 137.7 -70
 137.725 -70
 137.75 -70
 137.775 -70
 137.8 -70
 137.825 -70
 137.85 -70
 137.875 -70
 137.9 -70
 137.925 -70
 137.95 -70
 137.975 -70
 138 -70
 138.025 -70
 138.05 -70
 138.075 -70
 138.1 -70
 138.125 -70
 138.15 -70
 138.175 -70
 138.2 -70
 138.225 -70
 138.25 -70
 138.275 -70
 138.3 -70
 138.325 -70
 138.35 -70
 138.375 -70
 138.4 -70
 138.425 -70
 138.45 -70
 138.475 -70
 138.5 -70
 138.525 -70
 138.55 -70
 138.575 -70
 138.6 -70
 138.625 -70
 138.65 -70
 138.675 -70
 138.7 -70
 138.725 -70
 138.75 -70
 138.775 -70
 138.8 -70
 138.825 -70
 138.85 -70
 138.875 -70
 138.9 -70
 138.925 -70
 138.95 -70
 138.975 -70
 139 -70
 139.025 -70
 139.05 -70
 139.075 -70
 139.1 -70
 139.125 -70
 139.15 -70
 139.175 -70
 139.2 -70
 139.225 -70
 139.25 -70
 139.275 -70
 139.3 -70
 139.325 -70
 139.35 -70
 139.375 -70
 139.4 -70
 139.425 -70
 139.45 -70
 139.475 -70
 139.5 -70
 139.525 -70
 139.55 -70
 139.575 -70
 139.6 -70
 139.625 -70
 139.65 -70
 139.675 -70
 139.7 -70
 139.725 -70
 139.75 -70
 139.775 -70
 139.8 -70
 139.825 -70
 139.85 -70
 139.875 -70
 139.9 -70
 139.925 -70
 139.95 -70
 139.975 -70
 140 -70
 140.025 -70
 140.05 -70
 140.075 -70
 140.1 -70
 140.125 -70
 140.15 -70
 140.175 -70
 140.2 -70
 140.225 -70
 140.25 -70
 140.275 -70
 140.3 -70
 140.325 -70
 140.35 -70
 140.375 -70
 140.4 -70
 140.425 -70
 140.45 -70
 140.475 -70
 140.5 -70
 140.525 -70
 140.55 -70
 140.575 -70
 140.6 -70
 140.625 -70
 140.65 -70
 140.675 -70
 140.7 -70
 140.725 -70
 140.75 -70
 140.775 -70
 140.8 -70
 140.825 -70
 140.85 -70
 140.875 -70
 140.9 -70
 140.925 -70
 140.95 -70
 140.975 -70
 141 -70
 141.025 -70
 141.05 -70
 141.075 -70
 141.1 -70
 141.125 -70
 141.15 -70
 141.175 -70
 141.2 -70
 141.225 -70
 141.25 -70
 141.275 -70
 141.3 -70
 141.325 -70
 141.35 -70
 141.375 -70
 141.4 -70
 141.425 -70
 141.45 -70
 141.475 -70
 141.5 -70
 141.525 -70
 141.55 -70
 141.575 -70
 141.6 -70
 141.625 -70
 141.65 -70
 141.675 -70
 141.7 -70
 141.725 -70
 141.75 -70
 141.775 -70
 141.8 -70
 141.825 -70
 141.85 -70
 141.875 -70
 141.9 -70
 141.925 -70
 141.95 -70
 141.975 -70
 142 -70
 142.025 -70
 142.05 -70
 142.075 -70
 142.1 -70
 142.125 -70
 142.15 -70
 142.175 -70
 142.2 -70
 142.225 -70
 142.25 -70
 142.275 -70
 142.3 -70
 142.325 -70
 142.35 -70
 142.375 -70
 142.4 -70
 142.425 -70
 142.45 -70
 142.475 -70
 142.5 -70
 142.525 -70
 142.55 -70
 142.575 -70
 142.6 -70
 142.625 -70
 142.65 -70
 142.675 -70
 142.7 -70
 142.725 -70
 142.75 -70
 142.775 -70
 142.8 -70
 142.825 -70
 142.85 -70
 142.875 -70
 142.9 -70
 142.925 -70
 142.95 -70
 142.975 -70
 143 -70
 143.025 -70
 143.05 -70
 143.075 -70
 143.1 -70
 143.125 -70
 143.15 -70
 143.175 -70
 143.2 -70
 143.225 -70
 143.25 -70
 143.275 -70
 143.3 -70
 143.325 -70
 143.35 -70
 143.375 -70
 143.4 -70
 143.425 -70
 143.45 -70
 143.475 -70
 143.5 -70
 143.525 -70
 143.55 -70
 143.575 -70
 143.6 -70
 143.625 -70
 143.65 -70
 143.675 -70
 143.7 -70
 143.725 -70
 143.75 -70
 143.775 -70
 143.8 -70
 143.825 -70
 143.85 -70
 143.875 -70
 143.9 -70
 143.925 -70
 143.95 -70
 143.975 -70
 144 -70
 144.025 -70
 144.05 -70
 144.075 -70
 144.1 -70
 144.125 -70
 144.15 -70
 144.175 -70
 144.2 -70
 144.225 -70
 144.25 -70
 144.275 -70
 144.3 -70
 144.325 -70
 144.35 -70
 144.375 -70
 144.4 -70
 144.425 -70
 144.45 -70
 144.475 -70
 144.5 -70
 144.525 -70
 144.55 -70
 144.575 -70
 144.6 -70
 144.625 -70
 144.65 -70
 144.675 -70
 144.7 -70
 144.725 -70
 144.75 -70
 144.775 -70
 144.8 -70
 144.825 -70
 144.85 -70
 144.875 -70
 144.9 -70
 144.925 -70
 144.95 -70
 144.975 -70
 145 -70
 145.025 -70
 145.05 -70
 145.075 -70
 145.1 -70
 145.125 -70
 145.15 -70
 145.175 -70
 145.2 -70
 145.225 -70
 145.25 -70
 145.275 -70
 145.3 -70
 145.325 -70
 145.35 -70
 145.375 -70
 145.4 -70
 145.425 -70
 145.45 -70
 145.475 -70
 145.5 -70
 145.525 -70
 145.55 -70
 145.575 -70
 145.6 -70
 145.625 -70
 145.65 -70
 145.675 -70
 145.7 -70
 145.725 -70
 145.75 -70
 145.775 -70
 145.8 -70
 145.825 -70
 145.85 -70
 145.875 -70
 145.9 -70
 145.925 -70
 145.95 -70
 145.975 -70
 146 -70
 146.025 -70
 146.05 -70
 146.075 -70
 146.1 -70
 146.125 -70
 146.15 -70
 146.175 -70
 146.2 -70
 146.225 -70
 146.25 -70
 146.275 -70
 146.3 -70
 146.325 -70
 146.35 -70
 146.375 -70
 146.4 -70
 146.425 -70
 146.45 -70
 146.475 -70
 146.5 -70
 146.525 -70
 146.55 -70
 146.575 -70
 146.6 -70
 146.625 -70
 146.65 -70
 146.675 -70
 146.7 -70
 146.725 -70
 146.75 -70
 146.775 -70
 146.8 -70
 146.825 -70
 146.85 -70
 146.875 -70
 146.9 -70
 146.925 -70
 146.95 -70
 146.975 -70
 147 -70
 147.025 -70
 147.05 -70
 147.075 -70
 147.1 -70
 147.125 -70
 147.15 -70
 147.175 -70
 147.2 -70
 147.225 -70
 147.25 -70
 147.275 -70
 147.3 -70
 147.325 -70
 147.35 -70
 147.375 -70
 147.4 -70
 147.425 -70
 147.45 -70
 147.475 -70
 147.5 -70
 147.525 -70
 147.55 -70
 147.575 -70
 147.6 -70
 147.625 -70
 147.65 -70
 147.675 -70
 147.7 -70
 147.725 -70
 147.75 -70
 147.775 -70
 147.8 -70
 147.825 -70
 147.85 -70
 147.875 -70
 147.9 -70
 147.925 -70
 147.95 -70
 147.975 -70
 148 -70
 148.025 -70
 148.05 -70
 148.075 -70
 148.1 -70
 148.125 -70
 148.15 -70
 148.175 -70
 148.2 -70
 148.225 -70
 148.25 -70
 148.275 -70
 148.3 -70
 148.325 -70
 148.35 -70
 148.375 -70
 148.4 -70
 148.425 -70
 148.45 -70
 148.475 -70
 148.5 -70
 148.525 -70
 148.55 -70
 148.575 -70
 148.6 -70
 148.625 -70
 148.65 -70
 148.675 -70
 148.7 -70
 148.725 -70
 148.75 -70
 148.775 -70
 148.8 -70
 148.825 -70
 148.85 -70
 148.875 -70
 148.9 -70
 148.925 -70
 148.95 -70
 148.975 -70
 149 -70
 149.025 -70
 149.05 -70
 149.075 -70
 149.1 -70
 149.125 -70
 149.15 -70
 149.175 -70
 149.2 -70
 149.225 -70
 149.25 -70
 149.275 -70
 149.3 -70
 149.325 -70
 149.35 -70
 149.375 -70
 149.4 -70
 149.425 -70
 149.45 -70
 149.475 -70
 149.5 -70
 149.525 -70
 149.55 -70
 149.575 -70
 149.6 -70
 149.625 -70
 149.65 -70
 149.675 -70
 149.7 -70
 149.725 -70
 149.75 -70
 149.775 -70
 149.8 -70
 149.825 -70
 149.85 -70
 149.875 -70
 149.9 -70
 149.925 -70
 149.95 -70
 149.975 -70
 150 -70
 150.025 -70
 150.05 -70
 150.075 -70
 150.1 -70
 150.125 -70
 150.15 -70
 150.175 -70
 150.2 -70
 150.225 -70
 150.25 -70
 150.275 -70
 150.3 -70
 150.325 -70
 150.35 -70
 150.375 -70
 150.4 -70
 150.425 -70
 150.45 -70
 150.475 -70
 150.5 -70
 150.525 -70
 150.55 -70
 150.575 -70
 150.6 -70
 150.625 -70
 150.65 -70
 150.675 -70
 150.7 -70
 150.725 -70
 150.75 -70
 150.775 -70
 150.8 -70
 150.825 -70
 150.85 -70
 150.875 -70
 150.9 -70
 150.925 -70
 150.95 -70
 150.975 -70
 151 -70
 151.025 -70
 151.05 -70
 151.075 -70
 151.1 -70
 151.125 -70
 151.15 -70
 151.175 -70
 151.2 -70
 151.225 -70
 151.25 -70
 151.275 -70
 151.3 -70
 151.325 -70
 151.35 -70
 151.375 -70
 151.4 -70
 151.425 -70
 151.45 -70
 151.475 -70
 151.5 -70
 151.525 -70
 151.55 -70
 151.575 -70
 151.6 -70
 151.625 -70
 151.65 -70
 151.675 -70
 151.7 -70
 151.725 -70
 151.75 -70
 151.775 -70
 151.8 -70
 151.825 -70
 151.85 -70
 151.875 -70
 151.9 -70
 151.925 -70
 151.95 -70
 151.975 -70
 152 -70
 152.025 -70
 152.05 -70
 152.075 -70
 152.1 -70
 152.125 -70
 152.15 -70
 152.175 -70
 152.2 -70
 152.225 -70
 152.25 -70
 152.275 -70
 152.3 -70
 152.325 -70
 152.35 -70
 152.375 -70
 152.4 -70
 152.425 -70
 152.45 -70
 152.475 -70
 152.5 -70
 152.525 -70
 152.55 -70
 152.575 -70
 152.6 -70
 152.625 -70
 152.65 -70
 152.675 -70
 152.7 -70
 152.725 -70
 152.75 -70
 152.775 -70
 152.8 -70
 152.825 -70
 152.85 -70
 152.875 -70
 152.9 -70
 152.925 -70
 152.95 -70
 152.975 -70
 153 -70
 153.025 -70
 153.05 -70
 153.075 -70
 153.1 -70
 153.125 -70
 153.15 -70
 153.175 -70
 153.2 -70
 153.225 -70
 153.25 -70
 153.275 -70
 153.3 -70
 153.325 -70
 153.35 -70
 153.375 -70
 153.4 -70
 153.425 -70
 153.45 -70
 153.475 -70
 153.5 -70
 153.525 -70
 153.55 -70
 153.575 -70
 153.6 -70
 153.625 -70
 153.65 -70
 153.675 -70
 153.7 -70
 153.725 -70
 153.75 -70
 153.775 -70
 153.8 -70
 153.825 -70
 153.85 -70
 153.875 -70
 153.9 -70
 153.925 -70
 153.95 -70
 153.975 -70
 154 -70
 154.025 -70
 154.05 -70
 154.075 -70
 154.1 -70
 154.125 -70
 154.15 -70
 154.175 -70
 154.2 -70
 154.225 -70
 154.25 -70
 154.275 -70
 154.3 -70
 154.325 -70
 154.35 -70
 154.375 -70
 154.4 -70
 154.425 -70
 154.45 -70
 154.475 -70
 154.5 -70
 154.525 -70
 154.55 -70
 154.575 -70
 154.6 -70
 154.625 -70
 154.65 -70
 154.675 -70
 154.7 -70
 154.725 -70
 154.75 -70
 154.775 -70
 154.8 -70
 154.825 -70
 154.85 -70
 154.875 -70
 154.9 -70
 154.925 -70
 154.95 -70
 154.975 -70
 155 -70
 155.025 -70
 155.05 -70
 155.075 -70
 155.1 -70
 155.125 -70
 155.15 -70
 155.175 -70
 155.2 -70
 155.225 -70
 155.25 -70
 155.275 -70
 155.3 -70
 155.325 -70
 155.35 -70
 155.375 -70
 155.4 -70
 155.425 -70
 155.45 -70
 155.475 -70
 155.5 -70
 155.525 -70
 155.55 -70
 155.575 -70
 155.6 -70
 155.625 -70
 155.65 -70
 155.675 -70
 155.7 -70
 155.725 -70
 155.75 -70
 155.775 -70
 155.8 -70
 155.825 -70
 155.85 -70
 155.875 -70
 155.9 -70
 155.925 -70
 155.95 -70
 155.975 -70
 156 -70
 156.025 -70
 156.05 -70
 156.075 -70
 156.1 -70
 156.125 -70
 156.15 -70
 156.175 -70
 156.2 -70
 156.225 -70
 156.25 -70
 156.275 -70
 156.3 -70
 156.325 -70
 156.35 -70
 156.375 -70
 156.4 -70
 156.425 -70
 156.45 -70
 156.475 -70
 156.5 -70
 156.525 -70
 156.55 -70
 156.575 -70
 156.6 -70
 156.625 -70
 156.65 -70
 156.675 -70
 156.7 -70
 156.725 -70
 156.75 -70
 156.775 -70
 156.8 -70
 156.825 -70
 156.85 -70
 156.875 -70
 156.9 -70
 156.925 -70
 156.95 -70
 156.975 -70
 157 -70
 157.025 -70
 157.05 -70
 157.075 -70
 157.1 -70
 157.125 -70
 157.15 -70
 157.175 -70
 157.2 -70
 157.225 -70
 157.25 -70
 157.275 -70
 157.3 -70
 157.325 -70
 157.35 -70
 157.375 -70
 157.4 -70
 157.425 -70
 157.45 -70
 157.475 -70
 157.5 -70
 157.525 -70
 157.55 -70
 157.575 -70
 157.6 -70
 157.625 -70
 157.65 -70
 157.675 -70
 157.7 -70
 157.725 -70
 157.75 -70
 157.775 -70
 157.8 -70
 157.825 -70
 157.85 -70
 157.875 -70
 157.9 -70
 157.925 -70
 157.95 -70
 157.975 -70
 158 -70
 158.025 -70
 158.05 -70
 158.075 -70
 158.1 -70
 158.125 -70
 158.15 -70
 158.175 -70
 158.2 -70
 158.225 -70
 158.25 -70
 158.275 -70
 158.3 -70
 158.325 -70
 158.35 -70
 158.375 -70
 158.4 -70
 158.425 -70
 158.45 -70
 158.475 -70
 158.5 -70
 158.525 -70
 158.55 -70
 158.575 -70
 158.6 -70
 158.625 -70
 158.65 -70
 158.675 -70
 158.7 -70
 158.725 -70
 158.75 -70
 158.775 -70
 158.8 -70
 158.825 -70
 158.85 -70
 158.875 -70
 158.9 -70
 158.925 -70
 158.95 -70
 158.975 -70
 159 -70
 159.025 -70
 159.05 -70
 159.075 -70
 159.1 -70
 159.125 -70
 159.15 -70
 159.175 -70
 159.2 -70
 159.225 -70
 159.25 -70
 159.275 -70
 159.3 -70
 159.325 -70
 159.35 -70
 159.375 -70
 159.4 -70
 159.425 -70
 159.45 -70
 159.475 -70
 159.5 -70
 159.525 -70
 159.55 -70
 159.575 -70
 159.6 -70
 159.625 -70
 159.65 -70
 159.675 -70
 159.7 -70
 159.725 -70
 159.75 -70
 159.775 -70
 159.8 -70
 159.825 -70
 159.85 -70
 159.875 -70
 159.9 -70
 159.925 -70
 159.95 -70
 159.975 -70
 160 -70
 160.025 -70
 160.05 -70
 160.075 -70
 160.1 -70
 160.125 -70
 160.15 -70
 160.175 -70
 160.2 -70
 160.225 -70
 160.25 -70
 160.275 -70
 160.3 -70
 160.325 -70
 160.35 -70
 160.375 -70
 160.4 -70
 160.425 -70
 160.45 -70
 160.475 -70
 160.5 -70
 160.525 -70
 160.55 -70
 160.575 -70
 160.6 -70
 160.625 -70
 160.65 -70
 160.675 -70
 160.7 -70
 160.725 -70
 160.75 -70
 160.775 -70
 160.8 -70
 160.825 -70
 160.85 -70
 160.875 -70
 160.9 -70
 160.925 -70
 160.95 -70
 160.975 -70
 161 -70
 161.025 -70
 161.05 -70
 161.075 -70
 161.1 -70
 161.125 -70
 161.15 -70
 161.175 -70
 161.2 -70
 161.225 -70
 161.25 -70
 161.275 -70
 161.3 -70
 161.325 -70
 161.35 -70
 161.375 -70
 161.4 -70
 161.425 -70
 161.45 -70
 161.475 -70
 161.5 -70
 161.525 -70
 161.55 -70
 161.575 -70
 161.6 -70
 161.625 -70
 161.65 -70
 161.675 -70
 161.7 -70
 161.725 -70
 161.75 -70
 161.775 -70
 161.8 -70
 161.825 -70
 161.85 -70
 161.875 -70
 161.9 -70
 161.925 -70
 161.95 -70
 161.975 -70
 162 -70
 162.025 -70
 162.05 -70
 162.075 -70
 162.1 -70
 162.125 -70
 162.15 -70
 162.175 -70
 162.2 -70
 162.225 -70
 162.25 -70
 162.275 -70
 162.3 -70
 162.325 -70
 162.35 -70
 162.375 -70
 162.4 -70
 162.425 -70
 162.45 -70
 162.475 -70
 162.5 -70
 162.525 -70
 162.55 -70
 162.575 -70
 162.6 -70
 162.625 -70
 162.65 -70
 162.675 -70
 162.7 -70
 162.725 -70
 162.75 -70
 162.775 -70
 162.8 -70
 162.825 -70
 162.85 -70
 162.875 -70
 162.9 -70
 162.925 -70
 162.95 -70
 162.975 -70
 163 -70
 163.025 -70
 163.05 -70
 163.075 -70
 163.1 -70
 163.125 -70
 163.15 -70
 163.175 -70
 163.2 -70
 163.225 -70
 163.25 -70
 163.275 -70
 163.3 -70
 163.325 -70
 163.35 -70
 163.375 -70
 163.4 -70
 163.425 -70
 163.45 -70
 163.475 -70
 163.5 -70
 163.525 -70
 163.55 -70
 163.575 -70
 163.6 -70
 163.625 -70
 163.65 -70
 163.675 -70
 163.7 -70
 163.725 -70
 163.75 -70
 163.775 -70
 163.8 -70
 163.825 -70
 163.85 -70
 163.875 -70
 163.9 -70
 163.925 -70
 163.95 -70
 163.975 -70
 164 -70
 164.025 -70
 164.05 -70
 164.075 -70
 164.1 -70
 164.125 -70
 164.15 -70
 164.175 -70
 164.2 -70
 164.225 -70
 164.25 -70
 164.275 -70
 164.3 -70
 164.325 -70
 164.35 -70
 164.375 -70
 164.4 -70
 164.425 -70
 164.45 -70
 164.475 -70
 164.5 -70
 164.525 -70
 164.55 -70
 164.575 -70
 164.6 -70
 164.625 -70
 164.65 -70
 164.675 -70
 164.7 -70
 164.725 -70
 164.75 -70
 164.775 -70
 164.8 -70
 164.825 -70
 164.85 -70
 164.875 -70
 164.9 -70
 164.925 -70
 164.95 -70
 164.975 -70
 165 -70
 165.025 -70
 165.05 -70
 165.075 -70
 165.1 -70
 165.125 -70
 165.15 -70
 165.175 -70
 165.2 -70
 165.225 -70
 165.25 -70
 165.275 -70
 165.3 -70
 165.325 -70
 165.35 -70
 165.375 -70
 165.4 -70
 165.425 -70
 165.45 -70
 165.475 -70
 165.5 -70
 165.525 -70
 165.55 -70
 165.575 -70
 165.6 -70
 165.625 -70
 165.65 -70
 165.675 -70
 165.7 -70
 165.725 -70
 165.75 -70
 165.775 -70
 165.8 -70
 165.825 -70
 165.85 -70
 165.875 -70
 165.9 -70
 165.925 -70
 165.95 -70
 165.975 -70
 166 -70
 166.025 -70
 166.05 -70
 166.075 -70
 166.1 -70
 166.125 -70
 166.15 -70
 166.175 -70
 166.2 -70
 166.225 -70
 166.25 -70
 166.275 -70
 166.3 -70
 166.325 -70
 166.35 -70
 166.375 -70
 166.4 -70
 166.425 -70
 166.45 -70
 166.475 -70
 166.5 -70
 166.525 -70
 166.55 -70
 166.575 -70
 166.6 -70
 166.625 -70
 166.65 -70
 166.675 -70
 166.7 -70
 166.725 -70
 166.75 -70
 166.775 -70
 166.8 -70
 166.825 -70
 166.85 -70
 166.875 -70
 166.9 -70
 166.925 -70
 166.95 -70
 166.975 -70
 167 -70
 167.025 -70
 167.05 -70
 167.075 -70
 167.1 -70
 167.125 -70
 167.15 -70
 167.175 -70
 167.2 -70
 167.225 -70
 167.25 -70
 167.275 -70
 167.3 -70
 167.325 -70
 167.35 -70
 167.375 -70
 167.4 -70
 167.425 -70
 167.45 -70
 167.475 -70
 167.5 -70
 167.525 -70
 167.55 -70
 167.575 -70
 167.6 -70
 167.625 -70
 167.65 -70
 167.675 -70
 167.7 -70
 167.725 -70
 167.75 -70
 167.775 -70
 167.8 -70
 167.825 -70
 167.85 -70
 167.875 -70
 167.9 -70
 167.925 -70
 167.95 -70
 167.975 -70
 168 -70
 168.025 -70
 168.05 -70
 168.075 -70
 168.1 -70
 168.125 -70
 168.15 -70
 168.175 -70
 168.2 -70
 168.225 -70
 168.25 -70
 168.275 -70
 168.3 -70
 168.325 -70
 168.35 -70
 168.375 -70
 168.4 -70
 168.425 -70
 168.45 -70
 168.475 -70
 168.5 -70
 168.525 -70
 168.55 -70
 168.575 -70
 168.6 -70
 168.625 -70
 168.65 -70
 168.675 -70
 168.7 -70
 168.725 -70
 168.75 -70
 168.775 -70
 168.8 -70
 168.825 -70
 168.85 -70
 168.875 -70
 168.9 -70
 168.925 -70
 168.95 -70
 168.975 -70
 169 -70
 169.025 -70
 169.05 -70
 169.075 -70
 169.1 -70
 169.125 -70
 169.15 -70
 169.175 -70
 169.2 -70
 169.225 -70
 169.25 -70
 169.275 -70
 169.3 -70
 169.325 -70
 169.35 -70
 169.375 -70
 169.4 -70
 169.425 -70
 169.45 -70
 169.475 -70
 169.5 -70
 169.525 -70
 169.55 -70
 169.575 -70
 169.6 -70
 169.625 -70
 169.65 -70
 169.675 -70
 169.7 -70
 169.725 -70
 169.75 -70
 169.775 -70
 169.8 -70
 169.825 -70
 169.85 -70
 169.875 -70
 169.9 -70
 169.925 -70
 169.95 -70
 169.975 -70
 170 -70
 170.025 -70
 170.05 -70
 170.075 -70
 170.1 -70
 170.125 -70
 170.15 -70
 170.175 -70
 170.2 -70
 170.225 -70
 170.25 -70
 170.275 -70
 170.3 -70
 170.325 -70
 170.35 -70
 170.375 -70
 170.4 -70
 170.425 -70
 170.45 -70
 170.475 -70
 170.5 -70
 170.525 -70
 170.55 -70
 170.575 -70
 170.6 -70
 170.625 -70
 170.65 -70
 170.675 -70
 170.7 -70
 170.725 -70
 170.75 -70
 170.775 -70
 170.8 -70
 170.825 -70
 170.85 -70
 170.875 -70
 170.9 -70
 170.925 -70
 170.95 -70
 170.975 -70
 171 -70
 171.025 -70
 171.05 -70
 171.075 -70
 171.1 -70
 171.125 -70
 171.15 -70
 171.175 -70
 171.2 -70
 171.225 -70
 171.25 -70
 171.275 -70
 171.3 -70
 171.325 -70
 171.35 -70
 171.375 -70
 171.4 -70
 171.425 -70
 171.45 -70
 171.475 -70
 171.5 -70
 171.525 -70
 171.55 -70
 171.575 -70
 171.6 -70
 171.625 -70
 171.65 -70
 171.675 -70
 171.7 -70
 171.725 -70
 171.75 -70
 171.775 -70
 171.8 -70
 171.825 -70
 171.85 -70
 171.875 -70
 171.9 -70
 171.925 -70
 171.95 -70
 171.975 -70
 172 -70
 172.025 -70
 172.05 -70
 172.075 -70
 172.1 -70
 172.125 -70
 172.15 -70
 172.175 -70
 172.2 -70
 172.225 -70
 172.25 -70
 172.275 -70
 172.3 -70
 172.325 -70
 172.35 -70
 172.375 -70
 172.4 -70
 172.425 -70
 172.45 -70
 172.475 -70
 172.5 -70
 172.525 -70
 172.55 -70
 172.575 -70
 172.6 -70
 172.625 -70
 172.65 -70
 172.675 -70
 172.7 -70
 172.725 -70
 172.75 -70
 172.775 -70
 172.8 -70
 172.825 -70
 172.85 -70
 172.875 -70
 172.9 -70
 172.925 -70
 172.95 -70
 172.975 -70
 173 -70
 173.025 -70
 173.05 -70
 173.075 -70
 173.1 -70
 173.125 -70
 173.15 -70
 173.175 -70
 173.2 -70
 173.225 -70
 173.25 -70
 173.275 -70
 173.3 -70
 173.325 -70
 173.35 -70
 173.375 -70
 173.4 -70
 173.425 -70
 173.45 -70
 173.475 -70
 173.5 -70
 173.525 -70
 173.55 -70
 173.575 -70
 173.6 -70
 173.625 -70
 173.65 -70
 173.675 -70
 173.7 -70
 173.725 -70
 173.75 -70
 173.775 -70
 173.8 -70
 173.825 -70
 173.85 -70
 173.875 -70
 173.9 -70
 173.925 -70
 173.95 -70
 173.975 -70
 174 -70
 174.025 -70
 174.05 -70
 174.075 -70
 174.1 -70
 174.125 -70
 174.15 -70
 174.175 -70
 174.2 -70
 174.225 -70
 174.25 -70
 174.275 -70
 174.3 -70
 174.325 -70
 174.35 -70
 174.375 -70
 174.4 -70
 174.425 -70
 174.45 -70
 174.475 -70
 174.5 -70
 174.525 -70
 174.55 -70
 174.575 -70
 174.6 -70
 174.625 -70
 174.65 -70
 174.675 -70
 174.7 -70
 174.725 -70
 174.75 -70
 174.775 -70
 174.8 -70
 174.825 -70
 174.85 -70
 174.875 -70
 174.9 -70
 174.925 -70
 174.95 -70
 174.975 -70
 175 -70
 175.025 -70
 175.05 -70
 175.075 -70
 175.1 -70
 175.125 -70
 175.15 -70
 175.175 -70
 175.2 -70
 175.225 -70
 175.25 -70
 175.275 -70
 175.3 -70
 175.325 -70
 175.35 -70
 175.375 -70
 175.4 -70
 175.425 -70
 175.45 -70
 175.475 -70
 175.5 -70
 175.525 -70
 175.55 -70
 175.575 -70
 175.6 -70
 175.625 -70
 175.65 -70
 175.675 -70
 175.7 -70
 175.725 -70
 175.75 -70
 175.775 -70
 175.8 -70
 175.825 -70
 175.85 -70
 175.875 -70
 175.9 -70
 175.925 -70
 175.95 -70
 175.975 -70
 176 -70
 176.025 -70
 176.05 -70
 176.075 -70
 176.1 -70
 176.125 -70
 176.15 -70
 176.175 -70
 176.2 -70
 176.225 -70
 176.25 -70
 176.275 -70
 176.3 -70
 176.325 -70
 176.35 -70
 176.375 -70
 176.4 -70
 176.425 -70
 176.45 -70
 176.475 -70
 176.5 -70
 176.525 -70
 176.55 -70
 176.575 -70
 176.6 -70
 176.625 -70
 176.65 -70
 176.675 -70
 176.7 -70
 176.725 -70
 176.75 -70
 176.775 -70
 176.8 -70
 176.825 -70
 176.85 -70
 176.875 -70
 176.9 -70
 176.925 -70
 176.95 -70
 176.975 -70
 177 -70
 177.025 -70
 177.05 -70
 177.075 -70
 177.1 -70
 177.125 -70
 177.15 -70
 177.175 -70
 177.2 -70
 177.225 -70
 177.25 -70
 177.275 -70
 177.3 -70
 177.325 -70
 177.35 -70
 177.375 -70
 177.4 -70
 177.425 -70
 177.45 -70
 177.475 -70
 177.5 -70
 177.525 -70
 177.55 -70
 177.575 -70
 177.6 -70
 177.625 -70
 177.65 -70
 177.675 -70
 177.7 -70
 177.725 -70
 177.75 -70
 177.775 -70
 177.8 -70
 177.825 -70
 177.85 -70
 177.875 -70
 177.9 -70
 177.925 -70
 177.95 -70
 177.975 -70
 178 -70
 178.025 -70
 178.05 -70
 178.075 -70
 178.1 -70
 178.125 -70
 178.15 -70
 178.175 -70
 178.2 -70
 178.225 -70
 178.25 -70
 178.275 -70
 178.3 -70
 178.325 -70
 178.35 -70
 178.375 -70
 178.4 -70
 178.425 -70
 178.45 -70
 178.475 -70
 178.5 -70
 178.525 -70
 178.55 -70
 178.575 -70
 178.6 -70
 178.625 -70
 178.65 -70
 178.675 -70
 178.7 -70
 178.725 -70
 178.75 -70
 178.775 -70
 178.8 -70
 178.825 -70
 178.85 -70
 178.875 -70
 178.9 -70
 178.925 -70
 178.95 -70
 178.975 -70
 179 -70
 179.025 -70
 179.05 -70
 179.075 -70
 179.1 -70
 179.125 -70
 179.15 -70
 179.175 -70
 179.2 -70
 179.225 -70
 179.25 -70
 179.275 -70
 179.3 -70
 179.325 -70
 179.35 -70
 179.375 -70
 179.4 -70
 179.425 -70
 179.45 -70
 179.475 -70
 179.5 -70
 179.525 -70
 179.55 -70
 179.575 -70
 179.6 -70
 179.625 -70
 179.65 -70
 179.675 -70
 179.7 -70
 179.725 -70
 179.75 -70
 179.775 -70
 179.8 -70
 179.825 -70
 179.85 -70
 179.875 -70
 179.9 -70
 179.925 -70
 179.95 -70
 179.975 -70
 180 -70
 180.025 -70
 180.05 -70
 180.075 -70
 180.1 -70
 180.125 -70
 180.15 -70
 180.175 -70
 180.2 -70
 180.225 -70
 180.25 -70
 180.275 -70
 180.3 -70
 180.325 -70
 180.35 -70
 180.375 -70
 180.4 -70
 180.425 -70
 180.45 -70
 180.475 -70
 180.5 -70
 180.525 -70
 180.55 -70
 180.575 -70
 180.6 -70
 180.625 -70
 180.65 -70
 180.675 -70
 180.7 -70
 180.725 -70
 180.75 -70
 180.775 -70
 180.8 -70
 180.825 -70
 180.85 -70
 180.875 -70
 180.9 -70
 180.925 -70
 180.95 -70
 180.975 -70
 181 -70
 181.025 -70
 181.05 -70
 181.075 -70
 181.1 -70
 181.125 -70
 181.15 -70
 181.175 -70
 181.2 -70
 181.225 -70
 181.25 -70
 181.275 -70
 181.3 -70
 181.325 -70
 181.35 -70
 181.375 -70
 181.4 -70
 181.425 -70
 181.45 -70
 181.475 -70
 181.5 -70
 181.525 -70
 181.55 -70
 181.575 -70
 181.6 -70
 181.625 -70
 181.65 -70
 181.675 -70
 181.7 -70
 181.725 -70
 181.75 -70
 181.775 -70
 181.8 -70
 181.825 -70
 181.85 -70
 181.875 -70
 181.9 -70
 181.925 -70
 181.95 -70
 181.975 -70
 182 -70
 182.025 -70
 182.05 -70
 182.075 -70
 182.1 -70
 182.125 -70
 182.15 -70
 182.175 -70
 182.2 -70
 182.225 -70
 182.25 -70
 182.275 -70
 182.3 -70
 182.325 -70
 182.35 -70
 182.375 -70
 182.4 -70
 182.425 -70
 182.45 -70
 182.475 -70
 182.5 -70
 182.525 -70
 182.55 -70
 182.575 -70
 182.6 -70
 182.625 -70
 182.65 -70
 182.675 -70
 182.7 -70
 182.725 -70
 182.75 -70
 182.775 -70
 182.8 -70
 182.825 -70
 182.85 -70
 182.875 -70
 182.9 -70
 182.925 -70
 182.95 -70
 182.975 -70
 183 -70
 183.025 -70
 183.05 -70
 183.075 -70
 183.1 -70
 183.125 -70
 183.15 -70
 183.175 -70
 183.2 -70
 183.225 -70
 183.25 -70
 183.275 -70
 183.3 -70
 183.325 -70
 183.35 -70
 183.375 -70
 183.4 -70
 183.425 -70
 183.45 -70
 183.475 -70
 183.5 -70
 183.525 -70
 183.55 -70
 183.575 -70
 183.6 -70
 183.625 -70
 183.65 -70
 183.675 -70
 183.7 -70
 183.725 -70
 183.75 -70
 183.775 -70
 183.8 -70
 183.825 -70
 183.85 -70
 183.875 -70
 183.9 -70
 183.925 -70
 183.95 -70
 183.975 -70
 184 -70
 184.025 -70
 184.05 -70
 184.075 -70
 184.1 -70
 184.125 -70
 184.15 -70
 184.175 -70
 184.2 -70
 184.225 -70
 184.25 -70
 184.275 -70
 184.3 -70
 184.325 -70
 184.35 -70
 184.375 -70
 184.4 -70
 184.425 -70
 184.45 -70
 184.475 -70
 184.5 -70
 184.525 -70
 184.55 -70
 184.575 -70
 184.6 -70
 184.625 -70
 184.65 -70
 184.675 -70
 184.7 -70
 184.725 -70
 184.75 -70
 184.775 -70
 184.8 -70
 184.825 -70
 184.85 -70
 184.875 -70
 184.9 -70
 184.925 -70
 184.95 -70
 184.975 -70
 185 -70
 185.025 -70
 185.05 -70
 185.075 -70
 185.1 -70
 185.125 -70
 185.15 -70
 185.175 -70
 185.2 -70
 185.225 -70
 185.25 -70
 185.275 -70
 185.3 -70
 185.325 -70
 185.35 -70
 185.375 -70
 185.4 -70
 185.425 -70
 185.45 -70
 185.475 -70
 185.5 -70
 185.525 -70
 185.55 -70
 185.575 -70
 185.6 -70
 185.625 -70
 185.65 -70
 185.675 -70
 185.7 -70
 185.725 -70
 185.75 -70
 185.775 -70
 185.8 -70
 185.825 -70
 185.85 -70
 185.875 -70
 185.9 -70
 185.925 -70
 185.95 -70
 185.975 -70
 186 -70
 186.025 -70
 186.05 -70
 186.075 -70
 186.1 -70
 186.125 -70
 186.15 -70
 186.175 -70
 186.2 -70
 186.225 -70
 186.25 -70
 186.275 -70
 186.3 -70
 186.325 -70
 186.35 -70
 186.375 -70
 186.4 -70
 186.425 -70
 186.45 -70
 186.475 -70
 186.5 -70
 186.525 -70
 186.55 -70
 186.575 -70
 186.6 -70
 186.625 -70
 186.65 -70
 186.675 -70
 186.7 -70
 186.725 -70
 186.75 -70
 186.775 -70
 186.8 -70
 186.825 -70
 186.85 -70
 186.875 -70
 186.9 -70
 186.925 -70
 186.95 -70
 186.975 -70
 187 -70
 187.025 -70
 187.05 -70
 187.075 -70
 187.1 -70
 187.125 -70
 187.15 -70
 187.175 -70
 187.2 -70
 187.225 -70
 187.25 -70
 187.275 -70
 187.3 -70
 187.325 -70
 187.35 -70
 187.375 -70
 187.4 -70
 187.425 -70
 187.45 -70
 187.475 -70
 187.5 -70
 187.525 -70
 187.55 -70
 187.575 -70
 187.6 -70
 187.625 -70
 187.65 -70
 187.675 -70
 187.7 -70
 187.725 -70
 187.75 -70
 187.775 -70
 187.8 -70
 187.825 -70
 187.85 -70
 187.875 -70
 187.9 -70
 187.925 -70
 187.95 -70
 187.975 -70
 188 -70
 188.025 -70
 188.05 -70
 188.075 -70
 188.1 -70
 188.125 -70
 188.15 -70
 188.175 -70
 188.2 -70
 188.225 -70
 188.25 -70
 188.275 -70
 188.3 -70
 188.325 -70
 188.35 -70
 188.375 -70
 188.4 -70
 188.425 -70
 188.45 -70
 188.475 -70
 188.5 -70
 188.525 -70
 188.55 -70
 188.575 -70
 188.6 -70
 188.625 -70
 188.65 -70
 188.675 -70
 188.7 -70
 188.725 -70
 188.75 -70
 188.775 -70
 188.8 -70
 188.825 -70
 188.85 -70
 188.875 -70
 188.9 -70
 188.925 -70
 188.95 -70
 188.975 -70
 189 -70
 189.025 -70
 189.05 -70
 189.075 -70
 189.1 -70
 189.125 -70
 189.15 -70
 189.175 -70
 189.2 -70
 189.225 -70
 189.25 -70
 189.275 -70
 189.3 -70
 189.325 -70
 189.35 -70
 189.375 -70
 189.4 -70
 189.425 -70
 189.45 -70
 189.475 -70
 189.5 -70
 189.525 -70
 189.55 -70
 189.575 -70
 189.6 -70
 189.625 -70
 189.65 -70
 189.675 -70
 189.7 -70
 189.725 -70
 189.75 -70
 189.775 -70
 189.8 -70
 189.825 -70
 189.85 -70
 189.875 -70
 189.9 -70
 189.925 -70
 189.95 -70
 189.975 -70
 190 -70
 190.025 -70
 190.05 -70
 190.075 -70
 190.1 -70
 190.125 -70
 190.15 -70
 190.175 -70
 190.2 -70
 190.225 -70
 190.25 -70
 190.275 -70
 190.3 -70
 190.325 -70
 190.35 -70
 190.375 -70
 190.4 -70
 190.425 -70
 190.45 -70
 190.475 -70
 190.5 -70
 190.525 -70
 190.55 -70
 190.575 -70
 190.6 -70
 190.625 -70
 190.65 -70
 190.675 -70
 190.7 -70
 190.725 -70
 190.75 -70
 190.775 -70
 190.8 -70
 190.825 -70
 190.85 -70
 190.875 -70
 190.9 -70
 190.925 -70
 190.95 -70
 190.975 -70
 191 -70
 191.025 -70
 191.05 -70
 191.075 -70
 191.1 -70
 191.125 -70
 191.15 -70
 191.175 -70
 191.2 -70
 191.225 -70
 191.25 -70
 191.275 -70
 191.3 -70
 191.325 -70
 191.35 -70
 191.375 -70
 191.4 -70
 191.425 -70
 191.45 -70
 191.475 -70
 191.5 -70
 191.525 -70
 191.55 -70
 191.575 -70
 191.6 -70
 191.625 -70
 191.65 -70
 191.675 -70
 191.7 -70
 191.725 -70
 191.75 -70
 191.775 -70
 191.8 -70
 191.825 -70
 191.85 -70
 191.875 -70
 191.9 -70
 191.925 -70
 191.95 -70
 191.975 -70
 192 -70
 192.025 -70
 192.05 -70
 192.075 -70
 192.1 -70
 192.125 -70
 192.15 -70
 192.175 -70
 192.2 -70
 192.225 -70
 192.25 -70
 192.275 -70
 192.3 -70
 192.325 -70
 192.35 -70
 192.375 -70
 192.4 -70
 192.425 -70
 192.45 -70
 192.475 -70
 192.5 -70
 192.525 -70
 192.55 -70
 192.575 -70
 192.6 -70
 192.625 -70
 192.65 -70
 192.675 -70
 192.7 -70
 192.725 -70
 192.75 -70
 192.775 -70
 192.8 -70
 192.825 -70
 192.85 -70
 192.875 -70
 192.9 -70
 192.925 -70
 192.95 -70
 192.975 -70
 193 -70
 193.025 -70
 193.05 -70
 193.075 -70
 193.1 -70
 193.125 -70
 193.15 -70
 193.175 -70
 193.2 -70
 193.225 -70
 193.25 -70
 193.275 -70
 193.3 -70
 193.325 -70
 193.35 -70
 193.375 -70
 193.4 -70
 193.425 -70
 193.45 -70
 193.475 -70
 193.5 -70
 193.525 -70
 193.55 -70
 193.575 -70
 193.6 -70
 193.625 -70
 193.65 -70
 193.675 -70
 193.7 -70
 193.725 -70
 193.75 -70
 193.775 -70
 193.8 -70
 193.825 -70
 193.85 -70
 193.875 -70
 193.9 -70
 193.925 -70
 193.95 -70
 193.975 -70
 194 -70
 194.025 -70
 194.05 -70
 194.075 -70
 194.1 -70
 194.125 -70
 194.15 -70
 194.175 -70
 194.2 -70
 194.225 -70
 194.25 -70
 194.275 -70
 194.3 -70
 194.325 -70
 194.35 -70
 194.375 -70
 194.4 -70
 194.425 -70
 194.45 -70
 194.475 -70
 194.5 -70
 194.525 -70
 194.55 -70
 194.575 -70
 194.6 -70
 194.625 -70
 194.65 -70
 194.675 -70
 194.7 -70
 194.725 -70
 194.75 -70
 194.775 -70
 194.8 -70
 194.825 -70
 194.85 -70
 194.875 -70
 194.9 -70
 194.925 -70
 194.95 -70
 194.975 -70
 195 -70
 195.025 -70
 195.05 -70
 195.075 -70
 195.1 -70
 195.125 -70
 195.15 -70
 195.175 -70
 195.2 -70
 195.225 -70
 195.25 -70
 195.275 -70
 195.3 -70
 195.325 -70
 195.35 -70
 195.375 -70
 195.4 -70
 195.425 -70
 195.45 -70
 195.475 -70
 195.5 -70
 195.525 -70
 195.55 -70
 195.575 -70
 195.6 -70
 195.625 -70
 195.65 -70
 195.675 -70
 195.7 -70
 195.725 -70
 195.75 -70
 195.775 -70
 195.8 -70
 195.825 -70
 195.85 -70
 195.875 -70
 195.9 -70
 195.925 -70
 195.95 -70
 195.975 -70
 196 -70
 196.025 -70
 196.05 -70
 196.075 -70
 196.1 -70
 196.125 -70
 196.15 -70
 196.175 -70
 196.2 -70
 196.225 -70
 196.25 -70
 196.275 -70
 196.3 -70
 196.325 -70
 196.35 -70
 196.375 -70
 196.4 -70
 196.425 -70
 196.45 -70
 196.475 -70
 196.5 -70
 196.525 -70
 196.55 -70
 196.575 -70
 196.6 -70
 196.625 -70
 196.65 -70
 196.675 -70
 196.7 -70
 196.725 -70
 196.75 -70
 196.775 -70
 196.8 -70
 196.825 -70
 196.85 -70
 196.875 -70
 196.9 -70
 196.925 -70
 196.95 -70
 196.975 -70
 197 -70
 197.025 -70
 197.05 -70
 197.075 -70
 197.1 -70
 197.125 -70
 197.15 -70
 197.175 -70
 197.2 -70
 197.225 -70
 197.25 -70
 197.275 -70
 197.3 -70
 197.325 -70
 197.35 -70
 197.375 -70
 197.4 -70
 197.425 -70
 197.45 -70
 197.475 -70
 197.5 -70
 197.525 -70
 197.55 -70
 197.575 -70
 197.6 -70
 197.625 -70
 197.65 -70
 197.675 -70
 197.7 -70
 197.725 -70
 197.75 -70
 197.775 -70
 197.8 -70
 197.825 -70
 197.85 -70
 197.875 -70
 197.9 -70
 197.925 -70
 197.95 -70
 197.975 -70
 198 -70
 198.025 -70
 198.05 -70
 198.075 -70
 198.1 -70
 198.125 -70
 198.15 -70
 198.175 -70
 198.2 -70
 198.225 -70
 198.25 -70
 198.275 -70
 198.3 -70
 198.325 -70
 198.35 -70
 198.375 -70
 198.4 -70
 198.425 -70
 198.45 -70
 198.475 -70
 198.5 -70
 198.525 -70
 198.55 -70
 198.575 -70
 198.6 -70
 198.625 -70
 198.65 -70
 198.675 -70
 198.7 -70
 198.725 -70
 198.75 -70
 198.775 -70
 198.8 -70
 198.825 -70
 198.85 -70
 198.875 -70
 198.9 -70
 198.925 -70
 198.95 -70
 198.975 -70
 199 -70
 199.025 -70
 199.05 -70
 199.075 -70
 199.1 -70
 199.125 -70
 199.15 -70
 199.175 -70
 199.2 -70
 199.225 -70
 199.25 -70
 199.275 -70
 199.3 -70
 199.325 -70
 199.35 -70
 199.375 -70
 199.4 -70
 199.425 -70
 199.45 -70
 199.475 -70
 199.5 -70
 199.525 -70
 199.55 -70
 199.575 -70
 199.6 -70
 199.625 -70
 199.65 -70
 199.675 -70
 199.7 -70
 199.725 -70
 199.75 -70
 199.775 -70
 199.8 -70
 199.825 -70
 199.85 -70
 199.875 -70
 199.9 -70
 199.925 -70
 199.95 -70
 199.975 -70
 200 -70
 200.025 -70
 200.05 -70
 200.075 -70
 200.1 -70
 200.125 -70
 200.15 -70
 200.175 -70
 200.2 -70
 200.225 -70
 200.25 -70
 200.275 -70
 200.3 -70
 200.325 -70
 200.35 -70
 200.375 -70
 200.4 -70
 200.425 -70
 200.45 -70
 200.475 -70
 200.5 -70
 200.525 -70
 200.55 -70
 200.575 -70
 200.6 -70
 200.625 -70
 200.65 -70
 200.675 -70
 200.7 -70
 200.725 -70
 200.75 -70
 200.775 -70
 200.8 -70
 200.825 -70
 200.85 -70
 200.875 -70
 200.9 -70
 200.925 -70
 200.95 -70
 200.975 -70
 201 -70
 201.025 -70
 201.05 -70
 201.075 -70
 201.1 -70
 201.125 -70
 201.15 -70
 201.175 -70
 201.2 -70
 201.225 -70
 201.25 -70
 201.275 -70
 201.3 -70
 201.325 -70
 201.35 -70
 201.375 -70
 201.4 -70
 201.425 -70
 201.45 -70
 201.475 -70
 201.5 -70
 201.525 -70
 201.55 -70
 201.575 -70
 201.6 -70
 201.625 -70
 201.65 -70
 201.675 -70
 201.7 -70
 201.725 -70
 201.75 -70
 201.775 -70
 201.8 -70
 201.825 -70
 201.85 -70
 201.875 -70
 201.9 -70
 201.925 -70
 201.95 -70
 201.975 -70
 202 -70
 202.025 -70
 202.05 -70
 202.075 -70
 202.1 -70
 202.125 -70
 202.15 -70
 202.175 -70
 202.2 -70
 202.225 -70
 202.25 -70
 202.275 -70
 202.3 -70
 202.325 -70
 202.35 -70
 202.375 -70
 202.4 -70
 202.425 -70
 202.45 -70
 202.475 -70
 202.5 -70
 202.525 -70
 202.55 -70
 202.575 -70
 202.6 -70
 202.625 -70
 202.65 -70
 202.675 -70
 202.7 -70
 202.725 -70
 202.75 -70
 202.775 -70
 202.8 -70
 202.825 -70
 202.85 -70
 202.875 -70
 202.9 -70
 202.925 -70
 202.95 -70
 202.975 -70
 203 -70
 203.025 -70
 203.05 -70
 203.075 -70
 203.1 -70
 203.125 -70
 203.15 -70
 203.175 -70
 203.2 -70
 203.225 -70
 203.25 -70
 203.275 -70
 203.3 -70
 203.325 -70
 203.35 -70
 203.375 -70
 203.4 -70
 203.425 -70
 203.45 -70
 203.475 -70
 203.5 -70
 203.525 -70
 203.55 -70
 203.575 -70
 203.6 -70
 203.625 -70
 203.65 -70
 203.675 -70
 203.7 -70
 203.725 -70
 203.75 -70
 203.775 -70
 203.8 -70
 203.825 -70
 203.85 -70
 203.875 -70
 203.9 -70
 203.925 -70
 203.95 -70
 203.975 -70
 204 -70
 204.025 -70
 204.05 -70
 204.075 -70
 204.1 -70
 204.125 -70
 204.15 -70
 204.175 -70
 204.2 -70
 204.225 -70
 204.25 -70
 204.275 -70
 204.3 -70
 204.325 -70
 204.35 -70
 204.375 -70
 204.4 -70
 204.425 -70
 204.45 -70
 204.475 -70
 204.5 -70
 204.525 -70
 204.55 -70
 204.575 -70
 204.6 -70
 204.625 -70
 204.65 -70
 204.675 -70
 204.7 -70
 204.725 -70
 204.75 -70
 204.775 -70
 204.8 -70
 204.825 -70
 204.85 -70
 204.875 -70
 204.9 -70
 204.925 -70
 204.95 -70
 204.975 -70
 205 -70
 205.025 -70
 205.05 -70
 205.075 -70
 205.1 -70
 205.125 -70
 205.15 -70
 205.175 -70
 205.2 -70
 205.225 -70
 205.25 -70
 205.275 -70
 205.3 -70
 205.325 -70
 205.35 -70
 205.375 -70
 205.4 -70
 205.425 -70
 205.45 -70
 205.475 -70
 205.5 -70
 205.525 -70
 205.55 -70
 205.575 -70
 205.6 -70
 205.625 -70
 205.65 -70
 205.675 -70
 205.7 -70
 205.725 -70
 205.75 -70
 205.775 -70
 205.8 -70
 205.825 -70
 205.85 -70
 205.875 -70
 205.9 -70
 205.925 -70
 205.95 -70
 205.975 -70
 206 -70
 206.025 -70
 206.05 -70
 206.075 -70
 206.1 -70
 206.125 -70
 206.15 -70
 206.175 -70
 206.2 -70
 206.225 -70
 206.25 -70
 206.275 -70
 206.3 -70
 206.325 -70
 206.35 -70
 206.375 -70
 206.4 -70
 206.425 -70
 206.45 -70
 206.475 -70
 206.5 -70
 206.525 -70
 206.55 -70
 206.575 -70
 206.6 -70
 206.625 -70
 206.65 -70
 206.675 -70
 206.7 -70
 206.725 -70
 206.75 -70
 206.775 -70
 206.8 -70
 206.825 -70
 206.85 -70
 206.875 -70
 206.9 -70
 206.925 -70
 206.95 -70
 206.975 -70
 207 -70
 207.025 -70
 207.05 -70
 207.075 -70
 207.1 -70
 207.125 -70
 207.15 -70
 207.175 -70
 207.2 -70
 207.225 -70
 207.25 -70
 207.275 -70
 207.3 -70
 207.325 -70
 207.35 -70
 207.375 -70
 207.4 -70
 207.425 -70
 207.45 -70
 207.475 -70
 207.5 -70
 207.525 -70
 207.55 -70
 207.575 -70
 207.6 -70
 207.625 -70
 207.65 -70
 207.675 -70
 207.7 -70
 207.725 -70
 207.75 -70
 207.775 -70
 207.8 -70
 207.825 -70
 207.85 -70
 207.875 -70
 207.9 -70
 207.925 -70
 207.95 -70
 207.975 -70
 208 -70
 208.025 -70
 208.05 -70
 208.075 -70
 208.1 -70
 208.125 -70
 208.15 -70
 208.175 -70
 208.2 -70
 208.225 -70
 208.25 -70
 208.275 -70
 208.3 -70
 208.325 -70
 208.35 -70
 208.375 -70
 208.4 -70
 208.425 -70
 208.45 -70
 208.475 -70
 208.5 -70
 208.525 -70
 208.55 -70
 208.575 -70
 208.6 -70
 208.625 -70
 208.65 -70
 208.675 -70
 208.7 -70
 208.725 -70
 208.75 -70
 208.775 -70
 208.8 -70
 208.825 -70
 208.85 -70
 208.875 -70
 208.9 -70
 208.925 -70
 208.95 -70
 208.975 -70
 209 -70
 209.025 -70
 209.05 -70
 209.075 -70
 209.1 -70
 209.125 -70
 209.15 -70
 209.175 -70
 209.2 -70
 209.225 -70
 209.25 -70
 209.275 -70
 209.3 -70
 209.325 -70
 209.35 -70
 209.375 -70
 209.4 -70
 209.425 -70
 209.45 -70
 209.475 -70
 209.5 -70
 209.525 -70
 209.55 -70
 209.575 -70
 209.6 -70
 209.625 -70
 209.65 -70
 209.675 -70
 209.7 -70
 209.725 -70
 209.75 -70
 209.775 -70
 209.8 -70
 209.825 -70
 209.85 -70
 209.875 -70
 209.9 -70
 209.925 -70
 209.95 -70
 209.975 -70
 210 -70
 210.025 -70
 210.05 -70
 210.075 -70
 210.1 -70
 210.125 -70
 210.15 -70
 210.175 -70
 210.2 -70
 210.225 -70
 210.25 -70
 210.275 -70
 210.3 -70
 210.325 -70
 210.35 -70
 210.375 -70
 210.4 -70
 210.425 -70
 210.45 -70
 210.475 -70
 210.5 -70
 210.525 -70
 210.55 -70
 210.575 -70
 210.6 -70
 210.625 -70
 210.65 -70
 210.675 -70
 210.7 -70
 210.725 -70
 210.75 -70
 210.775 -70
 210.8 -70
 210.825 -70
 210.85 -70
 210.875 -70
 210.9 -70
 210.925 -70
 210.95 -70
 210.975 -70
 211 -70
 211.025 -70
 211.05 -70
 211.075 -70
 211.1 -70
 211.125 -70
 211.15 -70
 211.175 -70
 211.2 -70
 211.225 -70
 211.25 -70
 211.275 -70
 211.3 -70
 211.325 -70
 211.35 -70
 211.375 -70
 211.4 -70
 211.425 -70
 211.45 -70
 211.475 -70
 211.5 -70
 211.525 -70
 211.55 -70
 211.575 -70
 211.6 -70
 211.625 -70
 211.65 -70
 211.675 -70
 211.7 -70
 211.725 -70
 211.75 -70
 211.775 -70
 211.8 -70
 211.825 -70
 211.85 -70
 211.875 -70
 211.9 -70
 211.925 -70
 211.95 -70
 211.975 -70
 212 -70
 212.025 -70
 212.05 -70
 212.075 -70
 212.1 -70
 212.125 -70
 212.15 -70
 212.175 -70
 212.2 -70
 212.225 -70
 212.25 -70
 212.275 -70
 212.3 -70
 212.325 -70
 212.35 -70
 212.375 -70
 212.4 -70
 212.425 -70
 212.45 -70
 212.475 -70
 212.5 -70
 212.525 -70
 212.55 -70
 212.575 -70
 212.6 -70
 212.625 -70
 212.65 -70
 212.675 -70
 212.7 -70
 212.725 -70
 212.75 -70
 212.775 -70
 212.8 -70
 212.825 -70
 212.85 -70
 212.875 -70
 212.9 -70
 212.925 -70
 212.95 -70
 212.975 -70
 213 -70
 213.025 -70
 213.05 -70
 213.075 -70
 213.1 -70
 213.125 -70
 213.15 -70
 213.175 -70
 213.2 -70
 213.225 -70
 213.25 -70
 213.275 -70
 213.3 -70
 213.325 -70
 213.35 -70
 213.375 -70
 213.4 -70
 213.425 -70
 213.45 -70
 213.475 -70
 213.5 -70
 213.525 -70
 213.55 -70
 213.575 -70
 213.6 -70
 213.625 -70
 213.65 -70
 213.675 -70
 213.7 -70
 213.725 -70
 213.75 -70
 213.775 -70
 213.8 -70
 213.825 -70
 213.85 -70
 213.875 -70
 213.9 -70
 213.925 -70
 213.95 -70
 213.975 -70
 214 -70
 214.025 -70
 214.05 -70
 214.075 -70
 214.1 -70
 214.125 -70
 214.15 -70
 214.175 -70
 214.2 -70
 214.225 -70
 214.25 -70
 214.275 -70
 214.3 -70
 214.325 -70
 214.35 -70
 214.375 -70
 214.4 -70
 214.425 -70
 214.45 -70
 214.475 -70
 214.5 -70
 214.525 -70
 214.55 -70
 214.575 -70
 214.6 -70
 214.625 -70
 214.65 -70
 214.675 -70
 214.7 -70
 214.725 -70
 214.75 -70
 214.775 -70
 214.8 -70
 214.825 -70
 214.85 -70
 214.875 -70
 214.9 -70
 214.925 -70
 214.95 -70
 214.975 -70
 215 -70
 215.025 -70
 215.05 -70
 215.075 -70
 215.1 -70
 215.125 -70
 215.15 -70
 215.175 -70
 215.2 -70
 215.225 -70
 215.25 -70
 215.275 -70
 215.3 -70
 215.325 -70
 215.35 -70
 215.375 -70
 215.4 -70
 215.425 -70
 215.45 -70
 215.475 -70
 215.5 -70
 215.525 -70
 215.55 -70
 215.575 -70
 215.6 -70
 215.625 -70
 215.65 -70
 215.675 -70
 215.7 -70
 215.725 -70
 215.75 -70
 215.775 -70
 215.8 -70
 215.825 -70
 215.85 -70
 215.875 -70
 215.9 -70
 215.925 -70
 215.95 -70
 215.975 -70
 216 -70
 216.025 -70
 216.05 -70
 216.075 -70
 216.1 -70
 216.125 -70
 216.15 -70
 216.175 -70
 216.2 -70
 216.225 -70
 216.25 -70
 216.275 -70
 216.3 -70
 216.325 -70
 216.35 -70
 216.375 -70
 216.4 -70
 216.425 -70
 216.45 -70
 216.475 -70
 216.5 -70
 216.525 -70
 216.55 -70
 216.575 -70
 216.6 -70
 216.625 -70
 216.65 -70
 216.675 -70
 216.7 -70
 216.725 -70
 216.75 -70
 216.775 -70
 216.8 -70
 216.825 -70
 216.85 -70
 216.875 -70
 216.9 -70
 216.925 -70
 216.95 -70
 216.975 -70
 217 -70
 217.025 -70
 217.05 -70
 217.075 -70
 217.1 -70
 217.125 -70
 217.15 -70
 217.175 -70
 217.2 -70
 217.225 -70
 217.25 -70
 217.275 -70
 217.3 -70
 217.325 -70
 217.35 -70
 217.375 -70
 217.4 -70
 217.425 -70
 217.45 -70
 217.475 -70
 217.5 -70
 217.525 -70
 217.55 -70
 217.575 -70
 217.6 -70
 217.625 -70
 217.65 -70
 217.675 -70
 217.7 -70
 217.725 -70
 217.75 -70
 217.775 -70
 217.8 -70
 217.825 -70
 217.85 -70
 217.875 -70
 217.9 -70
 217.925 -70
 217.95 -70
 217.975 -70
 218 -70
 218.025 -70
 218.05 -70
 218.075 -70
 218.1 -70
 218.125 -70
 218.15 -70
 218.175 -70
 218.2 -70
 218.225 -70
 218.25 -70
 218.275 -70
 218.3 -70
 218.325 -70
 218.35 -70
 218.375 -70
 218.4 -70
 218.425 -70
 218.45 -70
 218.475 -70
 218.5 -70
 218.525 -70
 218.55 -70
 218.575 -70
 218.6 -70
 218.625 -70
 218.65 -70
 218.675 -70
 218.7 -70
 218.725 -70
 218.75 -70
 218.775 -70
 218.8 -70
 218.825 -70
 218.85 -70
 218.875 -70
 218.9 -70
 218.925 -70
 218.95 -70
 218.975 -70
 219 -70
 219.025 -70
 219.05 -70
 219.075 -70
 219.1 -70
 219.125 -70
 219.15 -70
 219.175 -70
 219.2 -70
 219.225 -70
 219.25 -70
 219.275 -70
 219.3 -70
 219.325 -70
 219.35 -70
 219.375 -70
 219.4 -70
 219.425 -70
 219.45 -70
 219.475 -70
 219.5 -70
 219.525 -70
 219.55 -70
 219.575 -70
 219.6 -70
 219.625 -70
 219.65 -70
 219.675 -70
 219.7 -70
 219.725 -70
 219.75 -70
 219.775 -70
 219.8 -70
 219.825 -70
 219.85 -70
 219.875 -70
 219.9 -70
 219.925 -70
 219.95 -70
 219.975 -70
 220 -70
 220.025 -70
 220.05 -70
 220.075 -70
 220.1 -70
 220.125 -70
 220.15 -70
 220.175 -70
 220.2 -70
 220.225 -70
 220.25 -70
 220.275 -70
 220.3 -70
 220.325 -70
 220.35 -70
 220.375 -70
 220.4 -70
 220.425 -70
 220.45 -70
 220.475 -70
 220.5 -70
 220.525 -70
 220.55 -70
 220.575 -70
 220.6 -70
 220.625 -70
 220.65 -70
 220.675 -70
 220.7 -70
 220.725 -70
 220.75 -70
 220.775 -70
 220.8 -70
 220.825 -70
 220.85 -70
 220.875 -70
 220.9 -70
 220.925 -70
 220.95 -70
 220.975 -70
 221 -70
 221.025 -70
 221.05 -70
 221.075 -70
 221.1 -70
 221.125 -70
 221.15 -70
 221.175 -70
 221.2 -70
 221.225 -70
 221.25 -70
 221.275 -70
 221.3 -70
 221.325 -70
 221.35 -70
 221.375 -70
 221.4 -70
 221.425 -70
 221.45 -70
 221.475 -70
 221.5 -70
 221.525 -70
 221.55 -70
 221.575 -70
 221.6 -70
 221.625 -70
 221.65 -70
 221.675 -70
 221.7 -70
 221.725 -70
 221.75 -70
 221.775 -70
 221.8 -70
 221.825 -70
 221.85 -70
 221.875 -70
 221.9 -70
 221.925 -70
 221.95 -70
 221.975 -70
 222 -70
 222.025 -70
 222.05 -70
 222.075 -70
 222.1 -70
 222.125 -70
 222.15 -70
 222.175 -70
 222.2 -70
 222.225 -70
 222.25 -70
 222.275 -70
 222.3 -70
 222.325 -70
 222.35 -70
 222.375 -70
 222.4 -70
 222.425 -70
 222.45 -70
 222.475 -70
 222.5 -70
 222.525 -70
 222.55 -70
 222.575 -70
 222.6 -70
 222.625 -70
 222.65 -70
 222.675 -70
 222.7 -70
 222.725 -70
 222.75 -70
 222.775 -70
 222.8 -70
 222.825 -70
 222.85 -70
 222.875 -70
 222.9 -70
 222.925 -70
 222.95 -70
 222.975 -70
 223 -70
 223.025 -70
 223.05 -70
 223.075 -70
 223.1 -70
 223.125 -70
 223.15 -70
 223.175 -70
 223.2 -70
 223.225 -70
 223.25 -70
 223.275 -70
 223.3 -70
 223.325 -70
 223.35 -70
 223.375 -70
 223.4 -70
 223.425 -70
 223.45 -70
 223.475 -70
 223.5 -70
 223.525 -70
 223.55 -70
 223.575 -70
 223.6 -70
 223.625 -70
 223.65 -70
 223.675 -70
 223.7 -70
 223.725 -70
 223.75 -70
 223.775 -70
 223.8 -70
 223.825 -70
 223.85 -70
 223.875 -70
 223.9 -70
 223.925 -70
 223.95 -70
 223.975 -70
 224 -70
 224.025 -70
 224.05 -70
 224.075 -70
 224.1 -70
 224.125 -70
 224.15 -70
 224.175 -70
 224.2 -70
 224.225 -70
 224.25 -70
 224.275 -70
 224.3 -70
 224.325 -70
 224.35 -70
 224.375 -70
 224.4 -70
 224.425 -70
 224.45 -70
 224.475 -70
 224.5 -70
 224.525 -70
 224.55 -70
 224.575 -70
 224.6 -70
 224.625 -70
 224.65 -70
 224.675 -70
 224.7 -70
 224.725 -70
 224.75 -70
 224.775 -70
 224.8 -70
 224.825 -70
 224.85 -70
 224.875 -70
 224.9 -70
 224.925 -70
 224.95 -70
 224.975 -70
 225 -70
 225.025 -70
 225.05 -70
 225.075 -70
 225.1 -70
 225.125 -70
 225.15 -70
 225.175 -70
 225.2 -70
 225.225 -70
 225.25 -70
 225.275 -70
 225.3 -70
 225.325 -70
 225.35 -70
 225.375 -70
 225.4 -70
 225.425 -70
 225.45 -70
 225.475 -70
 225.5 -70
 225.525 -70
 225.55 -70
 225.575 -70
 225.6 -70
 225.625 -70
 225.65 -70
 225.675 -70
 225.7 -70
 225.725 -70
 225.75 -70
 225.775 -70
 225.8 -70
 225.825 -70
 225.85 -70
 225.875 -70
 225.9 -70
 225.925 -70
 225.95 -70
 225.975 -70
 226 -70
 226.025 -70
 226.05 -70
 226.075 -70
 226.1 -70
 226.125 -70
 226.15 -70
 226.175 -70
 226.2 -70
 226.225 -70
 226.25 -70
 226.275 -70
 226.3 -70
 226.325 -70
 226.35 -70
 226.375 -70
 226.4 -70
 226.425 -70
 226.45 -70
 226.475 -70
 226.5 -70
 226.525 -70
 226.55 -70
 226.575 -70
 226.6 -70
 226.625 -70
 226.65 -70
 226.675 -70
 226.7 -70
 226.725 -70
 226.75 -70
 226.775 -70
 226.8 -70
 226.825 -70
 226.85 -70
 226.875 -70
 226.9 -70
 226.925 -70
 226.95 -70
 226.975 -70
 227 -70
 227.025 -70
 227.05 -70
 227.075 -70
 227.1 -70
 227.125 -70
 227.15 -70
 227.175 -70
 227.2 -70
 227.225 -70
 227.25 -70
 227.275 -70
 227.3 -70
 227.325 -70
 227.35 -70
 227.375 -70
 227.4 -70
 227.425 -70
 227.45 -70
 227.475 -70
 227.5 -70
 227.525 -70
 227.55 -70
 227.575 -70
 227.6 -70
 227.625 -70
 227.65 -70
 227.675 -70
 227.7 -70
 227.725 -70
 227.75 -70
 227.775 -70
 227.8 -70
 227.825 -70
 227.85 -70
 227.875 -70
 227.9 -70
 227.925 -70
 227.95 -70
 227.975 -70
 228 -70
 228.025 -70
 228.05 -70
 228.075 -70
 228.1 -70
 228.125 -70
 228.15 -70
 228.175 -70
 228.2 -70
 228.225 -70
 228.25 -70
 228.275 -70
 228.3 -70
 228.325 -70
 228.35 -70
 228.375 -70
 228.4 -70
 228.425 -70
 228.45 -70
 228.475 -70
 228.5 -70
 228.525 -70
 228.55 -70
 228.575 -70
 228.6 -70
 228.625 -70
 228.65 -70
 228.675 -70
 228.7 -70
 228.725 -70
 228.75 -70
 228.775 -70
 228.8 -70
 228.825 -70
 228.85 -70
 228.875 -70
 228.9 -70
 228.925 -70
 228.95 -70
 228.975 -70
 229 -70
 229.025 -70
 229.05 -70
 229.075 -70
 229.1 -70
 229.125 -70
 229.15 -70
 229.175 -70
 229.2 -70
 229.225 -70
 229.25 -70
 229.275 -70
 229.3 -70
 229.325 -70
 229.35 -70
 229.375 -70
 229.4 -70
 229.425 -70
 229.45 -70
 229.475 -70
 229.5 -70
 229.525 -70
 229.55 -70
 229.575 -70
 229.6 -70
 229.625 -70
 229.65 -70
 229.675 -70
 229.7 -70
 229.725 -70
 229.75 -70
 229.775 -70
 229.8 -70
 229.825 -70
 229.85 -70
 229.875 -70
 229.9 -70
 229.925 -70
 229.95 -70
 229.975 -70
 230 -70
 230.025 -70
 230.05 -70
 230.075 -70
 230.1 -70
 230.125 -70
 230.15 -70
 230.175 -70
 230.2 -70
 230.225 -70
 230.25 -70
 230.275 -70
 230.3 -70
 230.325 -70
 230.35 -70
 230.375 -70
 230.4 -70
 230.425 -70
 230.45 -70
 230.475 -70
 230.5 -70
 230.525 -70
 230.55 -70
 230.575 -70
 230.6 -70
 230.625 -70
 230.65 -70
 230.675 -70
 230.7 -70
 230.725 -70
 230.75 -70
 230.775 -70
 230.8 -70
 230.825 -70
 230.85 -70
 230.875 -70
 230.9 -70
 230.925 -70
 230.95 -70
 230.975 -70
 231 -70
 231.025 -70
 231.05 -70
 231.075 -70
 231.1 -70
 231.125 -70
 231.15 -70
 231.175 -70
 231.2 -70
 231.225 -70
 231.25 -70
 231.275 -70
 231.3 -70
 231.325 -70
 231.35 -70
 231.375 -70
 231.4 -70
 231.425 -70
 231.45 -70
 231.475 -70
 231.5 -70
 231.525 -70
 231.55 -70
 231.575 -70
 231.6 -70
 231.625 -70
 231.65 -70
 231.675 -70
 231.7 -70
 231.725 -70
 231.75 -70
 231.775 -70
 231.8 -70
 231.825 -70
 231.85 -70
 231.875 -70
 231.9 -70
 231.925 -70
 231.95 -70
 231.975 -70
 232 -70
 232.025 -70
 232.05 -70
 232.075 -70
 232.1 -70
 232.125 -70
 232.15 -70
 232.175 -70
 232.2 -70
 232.225 -70
 232.25 -70
 232.275 -70
 232.3 -70
 232.325 -70
 232.35 -70
 232.375 -70
 232.4 -70
 232.425 -70
 232.45 -70
 232.475 -70
 232.5 -70
 232.525 -70
 232.55 -70
 232.575 -70
 232.6 -70
 232.625 -70
 232.65 -70
 232.675 -70
 232.7 -70
 232.725 -70
 232.75 -70
 232.775 -70
 232.8 -70
 232.825 -70
 232.85 -70
 232.875 -70
 232.9 -70
 232.925 -70
 232.95 -70
 232.975 -70
 233 -70
 233.025 -70
 233.05 -70
 233.075 -70
 233.1 -70
 233.125 -70
 233.15 -70
 233.175 -70
 233.2 -70
 233.225 -70
 233.25 -70
 233.275 -70
 233.3 -70
 233.325 -70
 233.35 -70
 233.375 -70
 233.4 -70
 233.425 -70
 233.45 -70
 233.475 -70
 233.5 -70
 233.525 -70
 233.55 -70
 233.575 -70
 233.6 -70
 233.625 -70
 233.65 -70
 233.675 -70
 233.7 -70
 233.725 -70
 233.75 -70
 233.775 -70
 233.8 -70
 233.825 -70
 233.85 -70
 233.875 -70
 233.9 -70
 233.925 -70
 233.95 -70
 233.975 -70
 234 -70
 234.025 -70
 234.05 -70
 234.075 -70
 234.1 -70
 234.125 -70
 234.15 -70
 234.175 -70
 234.2 -70
 234.225 -70
 234.25 -70
 234.275 -70
 234.3 -70
 234.325 -70
 234.35 -70
 234.375 -70
 234.4 -70
 234.425 -70
 234.45 -70
 234.475 -70
 234.5 -70
 234.525 -70
 234.55 -70
 234.575 -70
 234.6 -70
 234.625 -70
 234.65 -70
 234.675 -70
 234.7 -70
 234.725 -70
 234.75 -70
 234.775 -70
 234.8 -70
 234.825 -70
 234.85 -70
 234.875 -70
 234.9 -70
 234.925 -70
 234.95 -70
 234.975 -70
 235 -70
 235.025 -70
 235.05 -70
 235.075 -70
 235.1 -70
 235.125 -70
 235.15 -70
 235.175 -70
 235.2 -70
 235.225 -70
 235.25 -70
 235.275 -70
 235.3 -70
 235.325 -70
 235.35 -70
 235.375 -70
 235.4 -70
 235.425 -70
 235.45 -70
 235.475 -70
 235.5 -70
 235.525 -70
 235.55 -70
 235.575 -70
 235.6 -70
 235.625 -70
 235.65 -70
 235.675 -70
 235.7 -70
 235.725 -70
 235.75 -70
 235.775 -70
 235.8 -70
 235.825 -70
 235.85 -70
 235.875 -70
 235.9 -70
 235.925 -70
 235.95 -70
 235.975 -70
 236 -70
 236.025 -70
 236.05 -70
 236.075 -70
 236.1 -70
 236.125 -70
 236.15 -70
 236.175 -70
 236.2 -70
 236.225 -70
 236.25 -70
 236.275 -70
 236.3 -70
 236.325 -70
 236.35 -70
 236.375 -70
 236.4 -70
 236.425 -70
 236.45 -70
 236.475 -70
 236.5 -70
 236.525 -70
 236.55 -70
 236.575 -70
 236.6 -70
 236.625 -70
 236.65 -70
 236.675 -70
 236.7 -70
 236.725 -70
 236.75 -70
 236.775 -70
 236.8 -70
 236.825 -70
 236.85 -70
 236.875 -70
 236.9 -70
 236.925 -70
 236.95 -70
 236.975 -70
 237 -70
 237.025 -70
 237.05 -70
 237.075 -70
 237.1 -70
 237.125 -70
 237.15 -70
 237.175 -70
 237.2 -70
 237.225 -70
 237.25 -70
 237.275 -70
 237.3 -70
 237.325 -70
 237.35 -70
 237.375 -70
 237.4 -70
 237.425 -70
 237.45 -70
 237.475 -70
 237.5 -70
 237.525 -70
 237.55 -70
 237.575 -70
 237.6 -70
 237.625 -70
 237.65 -70
 237.675 -70
 237.7 -70
 237.725 -70
 237.75 -70
 237.775 -70
 237.8 -70
 237.825 -70
 237.85 -70
 237.875 -70
 237.9 -70
 237.925 -70
 237.95 -70
 237.975 -70
 238 -70
 238.025 -70
 238.05 -70
 238.075 -70
 238.1 -70
 238.125 -70
 238.15 -70
 238.175 -70
 238.2 -70
 238.225 -70
 238.25 -70
 238.275 -70
 238.3 -70
 238.325 -70
 238.35 -70
 238.375 -70
 238.4 -70
 238.425 -70
 238.45 -70
 238.475 -70
 238.5 -70
 238.525 -70
 238.55 -70
 238.575 -70
 238.6 -70
 238.625 -70
 238.65 -70
 238.675 -70
 238.7 -70
 238.725 -70
 238.75 -70
 238.775 -70
 238.8 -70
 238.825 -70
 238.85 -70
 238.875 -70
 238.9 -70
 238.925 -70
 238.95 -70
 238.975 -70
 239 -70
 239.025 -70
 239.05 -70
 239.075 -70
 239.1 -70
 239.125 -70
 239.15 -70
 239.175 -70
 239.2 -70
 239.225 -70
 239.25 -70
 239.275 -70
 239.3 -70
 239.325 -70
 239.35 -70
 239.375 -70
 239.4 -70
 239.425 -70
 239.45 -70
 239.475 -70
 239.5 -70
 239.525 -70
 239.55 -70
 239.575 -70
 239.6 -70
 239.625 -70
 239.65 -70
 239.675 -70
 239.7 -70
 239.725 -70
 239.75 -70
 239.775 -70
 239.8 -70
 239.825 -70
 239.85 -70
 239.875 -70
 239.9 -70
 239.925 -70
 239.95 -70
 239.975 -70
 240 -70
 240.025 -70
 240.05 -70
 240.075 -70
 240.1 -70
 240.125 -70
 240.15 -70
 240.175 -70
 240.2 -70
 240.225 -70
 240.25 -70
 240.275 -70
 240.3 -70
 240.325 -70
 240.35 -70
 240.375 -70
 240.4 -70
 240.425 -70
 240.45 -70
 240.475 -70
 240.5 -70
 240.525 -70
 240.55 -70
 240.575 -70
 240.6 -70
 240.625 -70
 240.65 -70
 240.675 -70
 240.7 -70
 240.725 -70
 240.75 -70
 240.775 -70
 240.8 -70
 240.825 -70
 240.85 -70
 240.875 -70
 240.9 -70
 240.925 -70
 240.95 -70
 240.975 -70
 241 -70
 241.025 -70
 241.05 -70
 241.075 -70
 241.1 -70
 241.125 -70
 241.15 -70
 241.175 -70
 241.2 -70
 241.225 -70
 241.25 -70
 241.275 -70
 241.3 -70
 241.325 -70
 241.35 -70
 241.375 -70
 241.4 -70
 241.425 -70
 241.45 -70
 241.475 -70
 241.5 -70
 241.525 -70
 241.55 -70
 241.575 -70
 241.6 -70
 241.625 -70
 241.65 -70
 241.675 -70
 241.7 -70
 241.725 -70
 241.75 -70
 241.775 -70
 241.8 -70
 241.825 -70
 241.85 -70
 241.875 -70
 241.9 -70
 241.925 -70
 241.95 -70
 241.975 -70
 242 -70
 242.025 -70
 242.05 -70
 242.075 -70
 242.1 -70
 242.125 -70
 242.15 -70
 242.175 -70
 242.2 -70
 242.225 -70
 242.25 -70
 242.275 -70
 242.3 -70
 242.325 -70
 242.35 -70
 242.375 -70
 242.4 -70
 242.425 -70
 242.45 -70
 242.475 -70
 242.5 -70
 242.525 -70
 242.55 -70
 242.575 -70
 242.6 -70
 242.625 -70
 242.65 -70
 242.675 -70
 242.7 -70
 242.725 -70
 242.75 -70
 242.775 -70
 242.8 -70
 242.825 -70
 242.85 -70
 242.875 -70
 242.9 -70
 242.925 -70
 242.95 -70
 242.975 -70
 243 -70
 243.025 -70
 243.05 -70
 243.075 -70
 243.1 -70
 243.125 -70
 243.15 -70
 243.175 -70
 243.2 -70
 243.225 -70
 243.25 -70
 243.275 -70
 243.3 -70
 243.325 -70
 243.35 -70
 243.375 -70
 243.4 -70
 243.425 -70
 243.45 -70
 243.475 -70
 243.5 -70
 243.525 -70
 243.55 -70
 243.575 -70
 243.6 -70
 243.625 -70
 243.65 -70
 243.675 -70
 243.7 -70
 243.725 -70
 243.75 -70
 243.775 -70
 243.8 -70
 243.825 -70
 243.85 -70
 243.875 -70
 243.9 -70
 243.925 -70
 243.95 -70
 243.975 -70
 244 -70
 244.025 -70
 244.05 -70
 244.075 -70
 244.1 -70
 244.125 -70
 244.15 -70
 244.175 -70
 244.2 -70
 244.225 -70
 244.25 -70
 244.275 -70
 244.3 -70
 244.325 -70
 244.35 -70
 244.375 -70
 244.4 -70
 244.425 -70
 244.45 -70
 244.475 -70
 244.5 -70
 244.525 -70
 244.55 -70
 244.575 -70
 244.6 -70
 244.625 -70
 244.65 -70
 244.675 -70
 244.7 -70
 244.725 -70
 244.75 -70
 244.775 -70
 244.8 -70
 244.825 -70
 244.85 -70
 244.875 -70
 244.9 -70
 244.925 -70
 244.95 -70
 244.975 -70
 245 -70
 245.025 -70
 245.05 -70
 245.075 -70
 245.1 -70
 245.125 -70
 245.15 -70
 245.175 -70
 245.2 -70
 245.225 -70
 245.25 -70
 245.275 -70
 245.3 -70
 245.325 -70
 245.35 -70
 245.375 -70
 245.4 -70
 245.425 -70
 245.45 -70
 245.475 -70
 245.5 -70
 245.525 -70
 245.55 -70
 245.575 -70
 245.6 -70
 245.625 -70
 245.65 -70
 245.675 -70
 245.7 -70
 245.725 -70
 245.75 -70
 245.775 -70
 245.8 -70
 245.825 -70
 245.85 -70
 245.875 -70
 245.9 -70
 245.925 -70
 245.95 -70
 245.975 -70
 246 -70
 246.025 -70
 246.05 -70
 246.075 -70
 246.1 -70
 246.125 -70
 246.15 -70
 246.175 -70
 246.2 -70
 246.225 -70
 246.25 -70
 246.275 -70
 246.3 -70
 246.325 -70
 246.35 -70
 246.375 -70
 246.4 -70
 246.425 -70
 246.45 -70
 246.475 -70
 246.5 -70
 246.525 -70
 246.55 -70
 246.575 -70
 246.6 -70
 246.625 -70
 246.65 -70
 246.675 -70
 246.7 -70
 246.725 -70
 246.75 -70
 246.775 -70
 246.8 -70
 246.825 -70
 246.85 -70
 246.875 -70
 246.9 -70
 246.925 -70
 246.95 -70
 246.975 -70
 247 -70
 247.025 -70
 247.05 -70
 247.075 -70
 247.1 -70
 247.125 -70
 247.15 -70
 247.175 -70
 247.2 -70
 247.225 -70
 247.25 -70
 247.275 -70
 247.3 -70
 247.325 -70
 247.35 -70
 247.375 -70
 247.4 -70
 247.425 -70
 247.45 -70
 247.475 -70
 247.5 -70
 247.525 -70
 247.55 -70
 247.575 -70
 247.6 -70
 247.625 -70
 247.65 -70
 247.675 -70
 247.7 -70
 247.725 -70
 247.75 -70
 247.775 -70
 247.8 -70
 247.825 -70
 247.85 -70
 247.875 -70
 247.9 -70
 247.925 -70
 247.95 -70
 247.975 -70
 248 -70
 248.025 -70
 248.05 -70
 248.075 -70
 248.1 -70
 248.125 -70
 248.15 -70
 248.175 -70
 248.2 -70
 248.225 -70
 248.25 -70
 248.275 -70
 248.3 -70
 248.325 -70
 248.35 -70
 248.375 -70
 248.4 -70
 248.425 -70
 248.45 -70
 248.475 -70
 248.5 -70
 248.525 -70
 248.55 -70
 248.575 -70
 248.6 -70
 248.625 -70
 248.65 -70
 248.675 -70
 248.7 -70
 248.725 -70
 248.75 -70
 248.775 -70
 248.8 -70
 248.825 -70
 248.85 -70
 248.875 -70
 248.9 -70
 248.925 -70
 248.95 -70
 248.975 -70
 249 -70
 249.025 -70
 249.05 -70
 249.075 -70
 249.1 -70
 249.125 -70
 249.15 -70
 249.175 -70
 249.2 -70
 249.225 -70
 249.25 -70
 249.275 -70
 249.3 -70
 249.325 -70
 249.35 -70
 249.375 -70
 249.4 -70
 249.425 -70
 249.45 -70
 249.475 -70
 249.5 -70
 249.525 -70
 249.55 -70
 249.575 -70
 249.6 -70
 249.625 -70
 249.65 -70
 249.675 -70
 249.7 -70
 249.725 -70
 249.75 -70
 249.775 -70
 249.8 -70
 249.825 -70
 249.85 -70
 249.875 -70
 249.9 -70
 249.925 -70
 249.95 -70
 249.975 -70
 250 -70
 250.025 -70
 250.05 -70
 250.075 -70
 250.1 -70
 250.125 -70
 250.15 -70
 250.175 -70
 250.2 -70
 250.225 -70
 250.25 -70
 250.275 -70
 250.3 -70
 250.325 -70
 250.35 -70
 250.375 -70
 250.4 -70
 250.425 -70
 250.45 -70
 250.475 -70
 250.5 -70
 250.525 -70
 250.55 -70
 250.575 -70
 250.6 -70
 250.625 -70
 250.65 -70
 250.675 -70
 250.7 -70
 250.725 -70
 250.75 -70
 250.775 -70
 250.8 -70
 250.825 -70
 250.85 -70
 250.875 -70
 250.9 -70
 250.925 -70
 250.95 -70
 250.975 -70
 251 -70
 251.025 -70
 251.05 -70
 251.075 -70
 251.1 -70
 251.125 -70
 251.15 -70
 251.175 -70
 251.2 -70
 251.225 -70
 251.25 -70
 251.275 -70
 251.3 -70
 251.325 -70
 251.35 -70
 251.375 -70
 251.4 -70
 251.425 -70
 251.45 -70
 251.475 -70
 251.5 -70
 251.525 -70
 251.55 -70
 251.575 -70
 251.6 -70
 251.625 -70
 251.65 -70
 251.675 -70
 251.7 -70
 251.725 -70
 251.75 -70
 251.775 -70
 251.8 -70
 251.825 -70
 251.85 -70
 251.875 -70
 251.9 -70
 251.925 -70
 251.95 -70
 251.975 -70
 252 -70
 252.025 -70
 252.05 -70
 252.075 -70
 252.1 -70
 252.125 -70
 252.15 -70
 252.175 -70
 252.2 -70
 252.225 -70
 252.25 -70
 252.275 -70
 252.3 -70
 252.325 -70
 252.35 -70
 252.375 -70
 252.4 -70
 252.425 -70
 252.45 -70
 252.475 -70
 252.5 -70
 252.525 -70
 252.55 -70
 252.575 -70
 252.6 -70
 252.625 -70
 252.65 -70
 252.675 -70
 252.7 -70
 252.725 -70
 252.75 -70
 252.775 -70
 252.8 -70
 252.825 -70
 252.85 -70
 252.875 -70
 252.9 -70
 252.925 -70
 252.95 -70
 252.975 -70
 253 -70
 253.025 -70
 253.05 -70
 253.075 -70
 253.1 -70
 253.125 -70
 253.15 -70
 253.175 -70
 253.2 -70
 253.225 -70
 253.25 -70
 253.275 -70
 253.3 -70
 253.325 -70
 253.35 -70
 253.375 -70
 253.4 -70
 253.425 -70
 253.45 -70
 253.475 -70
 253.5 -70
 253.525 -70
 253.55 -70
 253.575 -70
 253.6 -70
 253.625 -70
 253.65 -70
 253.675 -70
 253.7 -70
 253.725 -70
 253.75 -70
 253.775 -70
 253.8 -70
 253.825 -70
 253.85 -70
 253.875 -70
 253.9 -70
 253.925 -70
 253.95 -70
 253.975 -70
 254 -70
 254.025 -70
 254.05 -70
 254.075 -70
 254.1 -70
 254.125 -70
 254.15 -70
 254.175 -70
 254.2 -70
 254.225 -70
 254.25 -70
 254.275 -70
 254.3 -70
 254.325 -70
 254.35 -70
 254.375 -70
 254.4 -70
 254.425 -70
 254.45 -70
 254.475 -70
 254.5 -70
 254.525 -70
 254.55 -70
 254.575 -70
 254.6 -70
 254.625 -70
 254.65 -70
 254.675 -70
 254.7 -70
 254.725 -70
 254.75 -70
 254.775 -70
 254.8 -70
 254.825 -70
 254.85 -70
 254.875 -70
 254.9 -70
 254.925 -70
 254.95 -70
 254.975 -70
 255 -70
 255.025 -70
 255.05 -70
 255.075 -70
 255.1 -70
 255.125 -70
 255.15 -70
 255.175 -70
 255.2 -70
 255.225 -70
 255.25 -70
 255.275 -70
 255.3 -70
 255.325 -70
 255.35 -70
 255.375 -70
 255.4 -70
 255.425 -70
 255.45 -70
 255.475 -70
 255.5 -70
 255.525 -70
 255.55 -70
 255.575 -70
 255.6 -70
 255.625 -70
 255.65 -70
 255.675 -70
 255.7 -70
 255.725 -70
 255.75 -70
 255.775 -70
 255.8 -70
 255.825 -70
 255.85 -70
 255.875 -70
 255.9 -70
 255.925 -70
 255.95 -70
 255.975 -70
 256 -70
 256.025 -70
 256.05 -70
 256.075 -70
 256.1 -70
 256.125 -70
 256.15 -70
 256.175 -70
 256.2 -70
 256.225 -70
 256.25 -70
 256.275 -70
 256.3 -70
 256.325 -70
 256.35 -70
 256.375 -70
 256.4 -70
 256.425 -70
 256.45 -70
 256.475 -70
 256.5 -70
 256.525 -70
 256.55 -70
 256.575 -70
 256.6 -70
 256.625 -70
 256.65 -70
 256.675 -70
 256.7 -70
 256.725 -70
 256.75 -70
 256.775 -70
 256.8 -70
 256.825 -70
 256.85 -70
 256.875 -70
 256.9 -70
 256.925 -70
 256.95 -70
 256.975 -70
 257 -70
 257.025 -70
 257.05 -70
 257.075 -70
 257.1 -70
 257.125 -70
 257.15 -70
 257.175 -70
 257.2 -70
 257.225 -70
 257.25 -70
 257.275 -70
 257.3 -70
 257.325 -70
 257.35 -70
 257.375 -70
 257.4 -70
 257.425 -70
 257.45 -70
 257.475 -70
 257.5 -70
 257.525 -70
 257.55 -70
 257.575 -70
 257.6 -70
 257.625 -70
 257.65 -70
 257.675 -70
 257.7 -70
 257.725 -70
 257.75 -70
 257.775 -70
 257.8 -70
 257.825 -70
 257.85 -70
 257.875 -70
 257.9 -70
 257.925 -70
 257.95 -70
 257.975 -70
 258 -70
 258.025 -70
 258.05 -70
 258.075 -70
 258.1 -70
 258.125 -70
 258.15 -70
 258.175 -70
 258.2 -70
 258.225 -70
 258.25 -70
 258.275 -70
 258.3 -70
 258.325 -70
 258.35 -70
 258.375 -70
 258.4 -70
 258.425 -70
 258.45 -70
 258.475 -70
 258.5 -70
 258.525 -70
 258.55 -70
 258.575 -70
 258.6 -70
 258.625 -70
 258.65 -70
 258.675 -70
 258.7 -70
 258.725 -70
 258.75 -70
 258.775 -70
 258.8 -70
 258.825 -70
 258.85 -70
 258.875 -70
 258.9 -70
 258.925 -70
 258.95 -70
 258.975 -70
 259 -70
 259.025 -70
 259.05 -70
 259.075 -70
 259.1 -70
 259.125 -70
 259.15 -70
 259.175 -70
 259.2 -70
 259.225 -70
 259.25 -70
 259.275 -70
 259.3 -70
 259.325 -70
 259.35 -70
 259.375 -70
 259.4 -70
 259.425 -70
 259.45 -70
 259.475 -70
 259.5 -70
 259.525 -70
 259.55 -70
 259.575 -70
 259.6 -70
 259.625 -70
 259.65 -70
 259.675 -70
 259.7 -70
 259.725 -70
 259.75 -70
 259.775 -70
 259.8 -70
 259.825 -70
 259.85 -70
 259.875 -70
 259.9 -70
 259.925 -70
 259.95 -70
 259.975 -70
 260 -70
 260.025 -70
 260.05 -70
 260.075 -70
 260.1 -70
 260.125 -70
 260.15 -70
 260.175 -70
 260.2 -70
 260.225 -70
 260.25 -70
 260.275 -70
 260.3 -70
 260.325 -70
 260.35 -70
 260.375 -70
 260.4 -70
 260.425 -70
 260.45 -70
 260.475 -70
 260.5 -70
 260.525 -70
 260.55 -70
 260.575 -70
 260.6 -70
 260.625 -70
 260.65 -70
 260.675 -70
 260.7 -70
 260.725 -70
 260.75 -70
 260.775 -70
 260.8 -70
 260.825 -70
 260.85 -70
 260.875 -70
 260.9 -70
 260.925 -70
 260.95 -70
 260.975 -70
 261 -70
 261.025 -70
 261.05 -70
 261.075 -70
 261.1 -70
 261.125 -70
 261.15 -70
 261.175 -70
 261.2 -70
 261.225 -70
 261.25 -70
 261.275 -70
 261.3 -70
 261.325 -70
 261.35 -70
 261.375 -70
 261.4 -70
 261.425 -70
 261.45 -70
 261.475 -70
 261.5 -70
 261.525 -70
 261.55 -70
 261.575 -70
 261.6 -70
 261.625 -70
 261.65 -70
 261.675 -70
 261.7 -70
 261.725 -70
 261.75 -70
 261.775 -70
 261.8 -70
 261.825 -70
 261.85 -70
 261.875 -70
 261.9 -70
 261.925 -70
 261.95 -70
 261.975 -70
 262 -70
 262.025 -70
 262.05 -70
 262.075 -70
 262.1 -70
 262.125 -70
 262.15 -70
 262.175 -70
 262.2 -70
 262.225 -70
 262.25 -70
 262.275 -70
 262.3 -70
 262.325 -70
 262.35 -70
 262.375 -70
 262.4 -70
 262.425 -70
 262.45 -70
 262.475 -70
 262.5 -70
 262.525 -70
 262.55 -70
 262.575 -70
 262.6 -70
 262.625 -70
 262.65 -70
 262.675 -70
 262.7 -70
 262.725 -70
 262.75 -70
 262.775 -70
 262.8 -70
 262.825 -70
 262.85 -70
 262.875 -70
 262.9 -70
 262.925 -70
 262.95 -70
 262.975 -70
 263 -70
 263.025 -70
 263.05 -70
 263.075 -70
 263.1 -70
 263.125 -70
 263.15 -70
 263.175 -70
 263.2 -70
 263.225 -70
 263.25 -70
 263.275 -70
 263.3 -70
 263.325 -70
 263.35 -70
 263.375 -70
 263.4 -70
 263.425 -70
 263.45 -70
 263.475 -70
 263.5 -70
 263.525 -70
 263.55 -70
 263.575 -70
 263.6 -70
 263.625 -70
 263.65 -70
 263.675 -70
 263.7 -70
 263.725 -70
 263.75 -70
 263.775 -70
 263.8 -70
 263.825 -70
 263.85 -70
 263.875 -70
 263.9 -70
 263.925 -70
 263.95 -70
 263.975 -70
 264 -70
 264.025 -70
 264.05 -70
 264.075 -70
 264.1 -70
 264.125 -70
 264.15 -70
 264.175 -70
 264.2 -70
 264.225 -70
 264.25 -70
 264.275 -70
 264.3 -70
 264.325 -70
 264.35 -70
 264.375 -70
 264.4 -70
 264.425 -70
 264.45 -70
 264.475 -70
 264.5 -70
 264.525 -70
 264.55 -70
 264.575 -70
 264.6 -70
 264.625 -70
 264.65 -70
 264.675 -70
 264.7 -70
 264.725 -70
 264.75 -70
 264.775 -70
 264.8 -70
 264.825 -70
 264.85 -70
 264.875 -70
 264.9 -70
 264.925 -70
 264.95 -70
 264.975 -70
 265 -70
 265.025 -70
 265.05 -70
 265.075 -70
 265.1 -70
 265.125 -70
 265.15 -70
 265.175 -70
 265.2 -70
 265.225 -70
 265.25 -70
 265.275 -70
 265.3 -70
 265.325 -70
 265.35 -70
 265.375 -70
 265.4 -70
 265.425 -70
 265.45 -70
 265.475 -70
 265.5 -70
 265.525 -70
 265.55 -70
 265.575 -70
 265.6 -70
 265.625 -70
 265.65 -70
 265.675 -70
 265.7 -70
 265.725 -70
 265.75 -70
 265.775 -70
 265.8 -70
 265.825 -70
 265.85 -70
 265.875 -70
 265.9 -70
 265.925 -70
 265.95 -70
 265.975 -70
 266 -70
 266.025 -70
 266.05 -70
 266.075 -70
 266.1 -70
 266.125 -70
 266.15 -70
 266.175 -70
 266.2 -70
 266.225 -70
 266.25 -70
 266.275 -70
 266.3 -70
 266.325 -70
 266.35 -70
 266.375 -70
 266.4 -70
 266.425 -70
 266.45 -70
 266.475 -70
 266.5 -70
 266.525 -70
 266.55 -70
 266.575 -70
 266.6 -70
 266.625 -70
 266.65 -70
 266.675 -70
 266.7 -70
 266.725 -70
 266.75 -70
 266.775 -70
 266.8 -70
 266.825 -70
 266.85 -70
 266.875 -70
 266.9 -70
 266.925 -70
 266.95 -70
 266.975 -70
 267 -70
 267.025 -70
 267.05 -70
 267.075 -70
 267.1 -70
 267.125 -70
 267.15 -70
 267.175 -70
 267.2 -70
 267.225 -70
 267.25 -70
 267.275 -70
 267.3 -70
 267.325 -70
 267.35 -70
 267.375 -70
 267.4 -70
 267.425 -70
 267.45 -70
 267.475 -70
 267.5 -70
 267.525 -70
 267.55 -70
 267.575 -70
 267.6 -70
 267.625 -70
 267.65 -70
 267.675 -70
 267.7 -70
 267.725 -70
 267.75 -70
 267.775 -70
 267.8 -70
 267.825 -70
 267.85 -70
 267.875 -70
 267.9 -70
 267.925 -70
 267.95 -70
 267.975 -70
 268 -70
 268.025 -70
 268.05 -70
 268.075 -70
 268.1 -70
 268.125 -70
 268.15 -70
 268.175 -70
 268.2 -70
 268.225 -70
 268.25 -70
 268.275 -70
 268.3 -70
 268.325 -70
 268.35 -70
 268.375 -70
 268.4 -70
 268.425 -70
 268.45 -70
 268.475 -70
 268.5 -70
 268.525 -70
 268.55 -70
 268.575 -70
 268.6 -70
 268.625 -70
 268.65 -70
 268.675 -70
 268.7 -70
 268.725 -70
 268.75 -70
 268.775 -70
 268.8 -70
 268.825 -70
 268.85 -70
 268.875 -70
 268.9 -70
 268.925 -70
 268.95 -70
 268.975 -70
 269 -70
 269.025 -70
 269.05 -70
 269.075 -70
 269.1 -70
 269.125 -70
 269.15 -70
 269.175 -70
 269.2 -70
 269.225 -70
 269.25 -70
 269.275 -70
 269.3 -70
 269.325 -70
 269.35 -70
 269.375 -70
 269.4 -70
 269.425 -70
 269.45 -70
 269.475 -70
 269.5 -70
 269.525 -70
 269.55 -70
 269.575 -70
 269.6 -70
 269.625 -70
 269.65 -70
 269.675 -70
 269.7 -70
 269.725 -70
 269.75 -70
 269.775 -70
 269.8 -70
 269.825 -70
 269.85 -70
 269.875 -70
 269.9 -70
 269.925 -70
 269.95 -70
 269.975 -70
 270 -70
 270.025 -70
 270.05 -70
 270.075 -70
 270.1 -70
 270.125 -70
 270.15 -70
 270.175 -70
 270.2 -70
 270.225 -70
 270.25 -70
 270.275 -70
 270.3 -70
 270.325 -70
 270.35 -70
 270.375 -70
 270.4 -70
 270.425 -70
 270.45 -70
 270.475 -70
 270.5 -70
 270.525 -70
 270.55 -70
 270.575 -70
 270.6 -70
 270.625 -70
 270.65 -70
 270.675 -70
 270.7 -70
 270.725 -70
 270.75 -70
 270.775 -70
 270.8 -70
 270.825 -70
 270.85 -70
 270.875 -70
 270.9 -70
 270.925 -70
 270.95 -70
 270.975 -70
 271 -70
 271.025 -70
 271.05 -70
 271.075 -70
 271.1 -70
 271.125 -70
 271.15 -70
 271.175 -70
 271.2 -70
 271.225 -70
 271.25 -70
 271.275 -70
 271.3 -70
 271.325 -70
 271.35 -70
 271.375 -70
 271.4 -70
 271.425 -70
 271.45 -70
 271.475 -70
 271.5 -70
 271.525 -70
 271.55 -70
 271.575 -70
 271.6 -70
 271.625 -70
 271.65 -70
 271.675 -70
 271.7 -70
 271.725 -70
 271.75 -70
 271.775 -70
 271.8 -70
 271.825 -70
 271.85 -70
 271.875 -70
 271.9 -70
 271.925 -70
 271.95 -70
 271.975 -70
 272 -70
 272.025 -70
 272.05 -70
 272.075 -70
 272.1 -70
 272.125 -70
 272.15 -70
 272.175 -70
 272.2 -70
 272.225 -70
 272.25 -70
 272.275 -70
 272.3 -70
 272.325 -70
 272.35 -70
 272.375 -70
 272.4 -70
 272.425 -70
 272.45 -70
 272.475 -70
 272.5 -70
 272.525 -70
 272.55 -70
 272.575 -70
 272.6 -70
 272.625 -70
 272.65 -70
 272.675 -70
 272.7 -70
 272.725 -70
 272.75 -70
 272.775 -70
 272.8 -70
 272.825 -70
 272.85 -70
 272.875 -70
 272.9 -70
 272.925 -70
 272.95 -70
 272.975 -70
 273 -70
 273.025 -70
 273.05 -70
 273.075 -70
 273.1 -70
 273.125 -70
 273.15 -70
 273.175 -70
 273.2 -70
 273.225 -70
 273.25 -70
 273.275 -70
 273.3 -70
 273.325 -70
 273.35 -70
 273.375 -70
 273.4 -70
 273.425 -70
 273.45 -70
 273.475 -70
 273.5 -70
 273.525 -70
 273.55 -70
 273.575 -70
 273.6 -70
 273.625 -70
 273.65 -70
 273.675 -70
 273.7 -70
 273.725 -70
 273.75 -70
 273.775 -70
 273.8 -70
 273.825 -70
 273.85 -70
 273.875 -70
 273.9 -70
 273.925 -70
 273.95 -70
 273.975 -70
 274 -70
 274.025 -70
 274.05 -70
 274.075 -70
 274.1 -70
 274.125 -70
 274.15 -70
 274.175 -70
 274.2 -70
 274.225 -70
 274.25 -70
 274.275 -70
 274.3 -70
 274.325 -70
 274.35 -70
 274.375 -70
 274.4 -70
 274.425 -70
 274.45 -70
 274.475 -70
 274.5 -70
 274.525 -70
 274.55 -70
 274.575 -70
 274.6 -70
 274.625 -70
 274.65 -70
 274.675 -70
 274.7 -70
 274.725 -70
 274.75 -70
 274.775 -70
 274.8 -70
 274.825 -70
 274.85 -70
 274.875 -70
 274.9 -70
 274.925 -70
 274.95 -70
 274.975 -70
 275 -70
 275.025 -70
 275.05 -70
 275.075 -70
 275.1 -70
 275.125 -70
 275.15 -70
 275.175 -70
 275.2 -70
 275.225 -70
 275.25 -70
 275.275 -70
 275.3 -70
 275.325 -70
 275.35 -70
 275.375 -70
 275.4 -70
 275.425 -70
 275.45 -70
 275.475 -70
 275.5 -70
 275.525 -70
 275.55 -70
 275.575 -70
 275.6 -70
 275.625 -70
 275.65 -70
 275.675 -70
 275.7 -70
 275.725 -70
 275.75 -70
 275.775 -70
 275.8 -70
 275.825 -70
 275.85 -70
 275.875 -70
 275.9 -70
 275.925 -70
 275.95 -70
 275.975 -70
 276 -70
 276.025 -70
 276.05 -70
 276.075 -70
 276.1 -70
 276.125 -70
 276.15 -70
 276.175 -70
 276.2 -70
 276.225 -70
 276.25 -70
 276.275 -70
 276.3 -70
 276.325 -70
 276.35 -70
 276.375 -70
 276.4 -70
 276.425 -70
 276.45 -70
 276.475 -70
 276.5 -70
 276.525 -70
 276.55 -70
 276.575 -70
 276.6 -70
 276.625 -70
 276.65 -70
 276.675 -70
 276.7 -70
 276.725 -70
 276.75 -70
 276.775 -70
 276.8 -70
 276.825 -70
 276.85 -70
 276.875 -70
 276.9 -70
 276.925 -70
 276.95 -70
 276.975 -70
 277 -70
 277.025 -70
 277.05 -70
 277.075 -70
 277.1 -70
 277.125 -70
 277.15 -70
 277.175 -70
 277.2 -70
 277.225 -70
 277.25 -70
 277.275 -70
 277.3 -70
 277.325 -70
 277.35 -70
 277.375 -70
 277.4 -70
 277.425 -70
 277.45 -70
 277.475 -70
 277.5 -70
 277.525 -70
 277.55 -70
 277.575 -70
 277.6 -70
 277.625 -70
 277.65 -70
 277.675 -70
 277.7 -70
 277.725 -70
 277.75 -70
 277.775 -70
 277.8 -70
 277.825 -70
 277.85 -70
 277.875 -70
 277.9 -70
 277.925 -70
 277.95 -70
 277.975 -70
 278 -70
 278.025 -70
 278.05 -70
 278.075 -70
 278.1 -70
 278.125 -70
 278.15 -70
 278.175 -70
 278.2 -70
 278.225 -70
 278.25 -70
 278.275 -70
 278.3 -70
 278.325 -70
 278.35 -70
 278.375 -70
 278.4 -70
 278.425 -70
 278.45 -70
 278.475 -70
 278.5 -70
 278.525 -70
 278.55 -70
 278.575 -70
 278.6 -70
 278.625 -70
 278.65 -70
 278.675 -70
 278.7 -70
 278.725 -70
 278.75 -70
 278.775 -70
 278.8 -70
 278.825 -70
 278.85 -70
 278.875 -70
 278.9 -70
 278.925 -70
 278.95 -70
 278.975 -70
 279 -70
 279.025 -70
 279.05 -70
 279.075 -70
 279.1 -70
 279.125 -70
 279.15 -70
 279.175 -70
 279.2 -70
 279.225 -70
 279.25 -70
 279.275 -70
 279.3 -70
 279.325 -70
 279.35 -70
 279.375 -70
 279.4 -70
 279.425 -70
 279.45 -70
 279.475 -70
 279.5 -70
 279.525 -70
 279.55 -70
 279.575 -70
 279.6 -70
 279.625 -70
 279.65 -70
 279.675 -70
 279.7 -70
 279.725 -70
 279.75 -70
 279.775 -70
 279.8 -70
 279.825 -70
 279.85 -70
 279.875 -70
 279.9 -70
 279.925 -70
 279.95 -70
 279.975 -70
 280 -70
 280.025 -70
 280.05 -70
 280.075 -70
 280.1 -70
 280.125 -70
 280.15 -70
 280.175 -70
 280.2 -70
 280.225 -70
 280.25 -70
 280.275 -70
 280.3 -70
 280.325 -70
 280.35 -70
 280.375 -70
 280.4 -70
 280.425 -70
 280.45 -70
 280.475 -70
 280.5 -70
 280.525 -70
 280.55 -70
 280.575 -70
 280.6 -70
 280.625 -70
 280.65 -70
 280.675 -70
 280.7 -70
 280.725 -70
 280.75 -70
 280.775 -70
 280.8 -70
 280.825 -70
 280.85 -70
 280.875 -70
 280.9 -70
 280.925 -70
 280.95 -70
 280.975 -70
 281 -70
 281.025 -70
 281.05 -70
 281.075 -70
 281.1 -70
 281.125 -70
 281.15 -70
 281.175 -70
 281.2 -70
 281.225 -70
 281.25 -70
 281.275 -70
 281.3 -70
 281.325 -70
 281.35 -70
 281.375 -70
 281.4 -70
 281.425 -70
 281.45 -70
 281.475 -70
 281.5 -70
 281.525 -70
 281.55 -70
 281.575 -70
 281.6 -70
 281.625 -70
 281.65 -70
 281.675 -70
 281.7 -70
 281.725 -70
 281.75 -70
 281.775 -70
 281.8 -70
 281.825 -70
 281.85 -70
 281.875 -70
 281.9 -70
 281.925 -70
 281.95 -70
 281.975 -70
 282 -70
 282.025 -70
 282.05 -70
 282.075 -70
 282.1 -70
 282.125 -70
 282.15 -70
 282.175 -70
 282.2 -70
 282.225 -70
 282.25 -70
 282.275 -70
 282.3 -70
 282.325 -70
 282.35 -70
 282.375 -70
 282.4 -70
 282.425 -70
 282.45 -70
 282.475 -70
 282.5 -70
 282.525 -70
 282.55 -70
 282.575 -70
 282.6 -70
 282.625 -70
 282.65 -70
 282.675 -70
 282.7 -70
 282.725 -70
 282.75 -70
 282.775 -70
 282.8 -70
 282.825 -70
 282.85 -70
 282.875 -70
 282.9 -70
 282.925 -70
 282.95 -70
 282.975 -70
 283 -70
 283.025 -70
 283.05 -70
 283.075 -70
 283.1 -70
 283.125 -70
 283.15 -70
 283.175 -70
 283.2 -70
 283.225 -70
 283.25 -70
 283.275 -70
 283.3 -70
 283.325 -70
 283.35 -70
 283.375 -70
 283.4 -70
 283.425 -70
 283.45 -70
 283.475 -70
 283.5 -70
 283.525 -70
 283.55 -70
 283.575 -70
 283.6 -70
 283.625 -70
 283.65 -70
 283.675 -70
 283.7 -70
 283.725 -70
 283.75 -70
 283.775 -70
 283.8 -70
 283.825 -70
 283.85 -70
 283.875 -70
 283.9 -70
 283.925 -70
 283.95 -70
 283.975 -70
 284 -70
 284.025 -70
 284.05 -70
 284.075 -70
 284.1 -70
 284.125 -70
 284.15 -70
 284.175 -70
 284.2 -70
 284.225 -70
 284.25 -70
 284.275 -70
 284.3 -70
 284.325 -70
 284.35 -70
 284.375 -70
 284.4 -70
 284.425 -70
 284.45 -70
 284.475 -70
 284.5 -70
 284.525 -70
 284.55 -70
 284.575 -70
 284.6 -70
 284.625 -70
 284.65 -70
 284.675 -70
 284.7 -70
 284.725 -70
 284.75 -70
 284.775 -70
 284.8 -70
 284.825 -70
 284.85 -70
 284.875 -70
 284.9 -70
 284.925 -70
 284.95 -70
 284.975 -70
 285 -70
 285.025 -70
 285.05 -70
 285.075 -70
 285.1 -70
 285.125 -70
 285.15 -70
 285.175 -70
 285.2 -70
 285.225 -70
 285.25 -70
 285.275 -70
 285.3 -70
 285.325 -70
 285.35 -70
 285.375 -70
 285.4 -70
 285.425 -70
 285.45 -70
 285.475 -70
 285.5 -70
 285.525 -70
 285.55 -70
 285.575 -70
 285.6 -70
 285.625 -70
 285.65 -70
 285.675 -70
 285.7 -70
 285.725 -70
 285.75 -70
 285.775 -70
 285.8 -70
 285.825 -70
 285.85 -70
 285.875 -70
 285.9 -70
 285.925 -70
 285.95 -70
 285.975 -70
 286 -70
 286.025 -70
 286.05 -70
 286.075 -70
 286.1 -70
 286.125 -70
 286.15 -70
 286.175 -70
 286.2 -70
 286.225 -70
 286.25 -70
 286.275 -70
 286.3 -70
 286.325 -70
 286.35 -70
 286.375 -70
 286.4 -70
 286.425 -70
 286.45 -70
 286.475 -70
 286.5 -70
 286.525 -70
 286.55 -70
 286.575 -70
 286.6 -70
 286.625 -70
 286.65 -70
 286.675 -70
 286.7 -70
 286.725 -70
 286.75 -70
 286.775 -70
 286.8 -70
 286.825 -70
 286.85 -70
 286.875 -70
 286.9 -70
 286.925 -70
 286.95 -70
 286.975 -70
 287 -70
 287.025 -70
 287.05 -70
 287.075 -70
 287.1 -70
 287.125 -70
 287.15 -70
 287.175 -70
 287.2 -70
 287.225 -70
 287.25 -70
 287.275 -70
 287.3 -70
 287.325 -70
 287.35 -70
 287.375 -70
 287.4 -70
 287.425 -70
 287.45 -70
 287.475 -70
 287.5 -70
 287.525 -70
 287.55 -70
 287.575 -70
 287.6 -70
 287.625 -70
 287.65 -70
 287.675 -70
 287.7 -70
 287.725 -70
 287.75 -70
 287.775 -70
 287.8 -70
 287.825 -70
 287.85 -70
 287.875 -70
 287.9 -70
 287.925 -70
 287.95 -70
 287.975 -70
 288 -70
 288.025 -70
 288.05 -70
 288.075 -70
 288.1 -70
 288.125 -70
 288.15 -70
 288.175 -70
 288.2 -70
 288.225 -70
 288.25 -70
 288.275 -70
 288.3 -70
 288.325 -70
 288.35 -70
 288.375 -70
 288.4 -70
 288.425 -70
 288.45 -70
 288.475 -70
 288.5 -70
 288.525 -70
 288.55 -70
 288.575 -70
 288.6 -70
 288.625 -70
 288.65 -70
 288.675 -70
 288.7 -70
 288.725 -70
 288.75 -70
 288.775 -70
 288.8 -70
 288.825 -70
 288.85 -70
 288.875 -70
 288.9 -70
 288.925 -70
 288.95 -70
 288.975 -70
 289 -70
 289.025 -70
 289.05 -70
 289.075 -70
 289.1 -70
 289.125 -70
 289.15 -70
 289.175 -70
 289.2 -70
 289.225 -70
 289.25 -70
 289.275 -70
 289.3 -70
 289.325 -70
 289.35 -70
 289.375 -70
 289.4 -70
 289.425 -70
 289.45 -70
 289.475 -70
 289.5 -70
 289.525 -70
 289.55 -70
 289.575 -70
 289.6 -70
 289.625 -70
 289.65 -70
 289.675 -70
 289.7 -70
 289.725 -70
 289.75 -70
 289.775 -70
 289.8 -70
 289.825 -70
 289.85 -70
 289.875 -70
 289.9 -70
 289.925 -70
 289.95 -70
 289.975 -70
 290 -70
 290.025 -70
 290.05 -70
 290.075 -70
 290.1 -70
 290.125 -70
 290.15 -70
 290.175 -70
 290.2 -70
 290.225 -70
 290.25 -70
 290.275 -70
 290.3 -70
 290.325 -70
 290.35 -70
 290.375 -70
 290.4 -70
 290.425 -70
 290.45 -70
 290.475 -70
 290.5 -70
 290.525 -70
 290.55 -70
 290.575 -70
 290.6 -70
 290.625 -70
 290.65 -70
 290.675 -70
 290.7 -70
 290.725 -70
 290.75 -70
 290.775 -70
 290.8 -70
 290.825 -70
 290.85 -70
 290.875 -70
 290.9 -70
 290.925 -70
 290.95 -70
 290.975 -70
 291 -70
 291.025 -70
 291.05 -70
 291.075 -70
 291.1 -70
 291.125 -70
 291.15 -70
 291.175 -70
 291.2 -70
 291.225 -70
 291.25 -70
 291.275 -70
 291.3 -70
 291.325 -70
 291.35 -70
 291.375 -70
 291.4 -70
 291.425 -70
 291.45 -70
 291.475 -70
 291.5 -70
 291.525 -70
 291.55 -70
 291.575 -70
 291.6 -70
 291.625 -70
 291.65 -70
 291.675 -70
 291.7 -70
 291.725 -70
 291.75 -70
 291.775 -70
 291.8 -70
 291.825 -70
 291.85 -70
 291.875 -70
 291.9 -70
 291.925 -70
 291.95 -70
 291.975 -70
 292 -70
 292.025 -70
 292.05 -70
 292.075 -70
 292.1 -70
 292.125 -70
 292.15 -70
 292.175 -70
 292.2 -70
 292.225 -70
 292.25 -70
 292.275 -70
 292.3 -70
 292.325 -70
 292.35 -70
 292.375 -70
 292.4 -70
 292.425 -70
 292.45 -70
 292.475 -70
 292.5 -70
 292.525 -70
 292.55 -70
 292.575 -70
 292.6 -70
 292.625 -70
 292.65 -70
 292.675 -70
 292.7 -70
 292.725 -70
 292.75 -70
 292.775 -70
 292.8 -70
 292.825 -70
 292.85 -70
 292.875 -70
 292.9 -70
 292.925 -70
 292.95 -70
 292.975 -70
 293 -70
 293.025 -70
 293.05 -70
 293.075 -70
 293.1 -70
 293.125 -70
 293.15 -70
 293.175 -70
 293.2 -70
 293.225 -70
 293.25 -70
 293.275 -70
 293.3 -70
 293.325 -70
 293.35 -70
 293.375 -70
 293.4 -70
 293.425 -70
 293.45 -70
 293.475 -70
 293.5 -70
 293.525 -70
 293.55 -70
 293.575 -70
 293.6 -70
 293.625 -70
 293.65 -70
 293.675 -70
 293.7 -70
 293.725 -70
 293.75 -70
 293.775 -70
 293.8 -70
 293.825 -70
 293.85 -70
 293.875 -70
 293.9 -70
 293.925 -70
 293.95 -70
 293.975 -70
 294 -70
 294.025 -70
 294.05 -70
 294.075 -70
 294.1 -70
 294.125 -70
 294.15 -70
 294.175 -70
 294.2 -70
 294.225 -70
 294.25 -70
 294.275 -70
 294.3 -70
 294.325 -70
 294.35 -70
 294.375 -70
 294.4 -70
 294.425 -70
 294.45 -70
 294.475 -70
 294.5 -70
 294.525 -70
 294.55 -70
 294.575 -70
 294.6 -70
 294.625 -70
 294.65 -70
 294.675 -70
 294.7 -70
 294.725 -70
 294.75 -70
 294.775 -70
 294.8 -70
 294.825 -70
 294.85 -70
 294.875 -70
 294.9 -70
 294.925 -70
 294.95 -70
 294.975 -70
 295 -70
 295.025 -70
 295.05 -70
 295.075 -70
 295.1 -70
 295.125 -70
 295.15 -70
 295.175 -70
 295.2 -70
 295.225 -70
 295.25 -70
 295.275 -70
 295.3 -70
 295.325 -70
 295.35 -70
 295.375 -70
 295.4 -70
 295.425 -70
 295.45 -70
 295.475 -70
 295.5 -70
 295.525 -70
 295.55 -70
 295.575 -70
 295.6 -70
 295.625 -70
 295.65 -70
 295.675 -70
 295.7 -70
 295.725 -70
 295.75 -70
 295.775 -70
 295.8 -70
 295.825 -70
 295.85 -70
 295.875 -70
 295.9 -70
 295.925 -70
 295.95 -70
 295.975 -70
 296 -70
 296.025 -70
 296.05 -70
 296.075 -70
 296.1 -70
 296.125 -70
 296.15 -70
 296.175 -70
 296.2 -70
 296.225 -70
 296.25 -70
 296.275 -70
 296.3 -70
 296.325 -70
 296.35 -70
 296.375 -70
 296.4 -70
 296.425 -70
 296.45 -70
 296.475 -70
 296.5 -70
 296.525 -70
 296.55 -70
 296.575 -70
 296.6 -70
 296.625 -70
 296.65 -70
 296.675 -70
 296.7 -70
 296.725 -70
 296.75 -70
 296.775 -70
 296.8 -70
 296.825 -70
 296.85 -70
 296.875 -70
 296.9 -70
 296.925 -70
 296.95 -70
 296.975 -70
 297 -70
 297.025 -70
 297.05 -70
 297.075 -70
 297.1 -70
 297.125 -70
 297.15 -70
 297.175 -70
 297.2 -70
 297.225 -70
 297.25 -70
 297.275 -70
 297.3 -70
 297.325 -70
 297.35 -70
 297.375 -70
 297.4 -70
 297.425 -70
 297.45 -70
 297.475 -70
 297.5 -70
 297.525 -70
 297.55 -70
 297.575 -70
 297.6 -70
 297.625 -70
 297.65 -70
 297.675 -70
 297.7 -70
 297.725 -70
 297.75 -70
 297.775 -70
 297.8 -70
 297.825 -70
 297.85 -70
 297.875 -70
 297.9 -70
 297.925 -70
 297.95 -70
 297.975 -70
 298 -70
 298.025 -70
 298.05 -70
 298.075 -70
 298.1 -70
 298.125 -70
 298.15 -70
 298.175 -70
 298.2 -70
 298.225 -70
 298.25 -70
 298.275 -70
 298.3 -70
 298.325 -70
 298.35 -70
 298.375 -70
 298.4 -70
 298.425 -70
 298.45 -70
 298.475 -70
 298.5 -70
 298.525 -70
 298.55 -70
 298.575 -70
 298.6 -70
 298.625 -70
 298.65 -70
 298.675 -70
 298.7 -70
 298.725 -70
 298.75 -70
 298.775 -70
 298.8 -70
 298.825 -70
 298.85 -70
 298.875 -70
 298.9 -70
 298.925 -70
 298.95 -70
 298.975 -70
 299 -70
 299.025 -70
 299.05 -70
 299.075 -70
 299.1 -70
 299.125 -70
 299.15 -70
 299.175 -70
 299.2 -70
 299.225 -70
 299.25 -70
 299.275 -70
 299.3 -70
 299.325 -70
 299.35 -70
 299.375 -70
 299.4 -70
 299.425 -70
 299.45 -70
 299.475 -70
 299.5 -70
 299.525 -70
 299.55 -70
 299.575 -70
 299.6 -70
 299.625 -70
 299.65 -70
 299.675 -70
 299.7 -70
 299.725 -70
 299.75 -70
 299.775 -70
 299.8 -70
 299.825 -70
 299.85 -70
 299.875 -70
 299.9 -70
 299.925 -70
 299.95 -70
 299.975 -70
 300 -70
 300.025 -70
 300.05 -70
 300.075 -70
 300.1 -70
 300.125 -70
 300.15 -70
 300.175 -70
 300.2 -70
 300.225 -70
 300.25 -70
 300.275 -70
 300.3 -70
 300.325 -70
 300.35 -70
 300.375 -70
 300.4 -70
 300.425 -70
 300.45 -70
 300.475 -70
 300.5 -70
 300.525 -70
 300.55 -70
 300.575 -70
 300.6 -70
 300.625 -70
 300.65 -70
 300.675 -70
 300.7 -70
 300.725 -70
 300.75 -70
 300.775 -70
 300.8 -70
 300.825 -70
 300.85 -70
 300.875 -70
 300.9 -70
 300.925 -70
 300.95 -70
 300.975 -70
 301 -70
 301.025 -70
 301.05 -70
 301.075 -70
 301.1 -70
 301.125 -70
 301.15 -70
 301.175 -70
 301.2 -70
 301.225 -70
 301.25 -70
 301.275 -70
 301.3 -70
 301.325 -70
 301.35 -70
 301.375 -70
 301.4 -70
 301.425 -70
 301.45 -70
 301.475 -70
 301.5 -70
 301.525 -70
 301.55 -70
 301.575 -70
 301.6 -70
 301.625 -70
 301.65 -70
 301.675 -70
 301.7 -70
 301.725 -70
 301.75 -70
 301.775 -70
 301.8 -70
 301.825 -70
 301.85 -70
 301.875 -70
 301.9 -70
 301.925 -70
 301.95 -70
 301.975 -70
 302 -70
 302.025 -70
 302.05 -70
 302.075 -70
 302.1 -70
 302.125 -70
 302.15 -70
 302.175 -70
 302.2 -70
 302.225 -70
 302.25 -70
 302.275 -70
 302.3 -70
 302.325 -70
 302.35 -70
 302.375 -70
 302.4 -70
 302.425 -70
 302.45 -70
 302.475 -70
 302.5 -70
 302.525 -70
 302.55 -70
 302.575 -70
 302.6 -70
 302.625 -70
 302.65 -70
 302.675 -70
 302.7 -70
 302.725 -70
 302.75 -70
 302.775 -70
 302.8 -70
 302.825 -70
 302.85 -70
 302.875 -70
 302.9 -70
 302.925 -70
 302.95 -70
 302.975 -70
 303 -70
 303.025 -70
 303.05 -70
 303.075 -70
 303.1 -70
 303.125 -70
 303.15 -70
 303.175 -70
 303.2 -70
 303.225 -70
 303.25 -70
 303.275 -70
 303.3 -70
 303.325 -70
 303.35 -70
 303.375 -70
 303.4 -70
 303.425 -70
 303.45 -70
 303.475 -70
 303.5 -70
 303.525 -70
 303.55 -70
 303.575 -70
 303.6 -70
 303.625 -70
 303.65 -70
 303.675 -70
 303.7 -70
 303.725 -70
 303.75 -70
 303.775 -70
 303.8 -70
 303.825 -70
 303.85 -70
 303.875 -70
 303.9 -70
 303.925 -70
 303.95 -70
 303.975 -70
 304 -70
 304.025 -70
 304.05 -70
 304.075 -70
 304.1 -70
 304.125 -70
 304.15 -70
 304.175 -70
 304.2 -70
 304.225 -70
 304.25 -70
 304.275 -70
 304.3 -70
 304.325 -70
 304.35 -70
 304.375 -70
 304.4 -70
 304.425 -70
 304.45 -70
 304.475 -70
 304.5 -70
 304.525 -70
 304.55 -70
 304.575 -70
 304.6 -70
 304.625 -70
 304.65 -70
 304.675 -70
 304.7 -70
 304.725 -70
 304.75 -70
 304.775 -70
 304.8 -70
 304.825 -70
 304.85 -70
 304.875 -70
 304.9 -70
 304.925 -70
 304.95 -70
 304.975 -70
 305 -70
 305.025 -70
 305.05 -70
 305.075 -70
 305.1 -70
 305.125 -70
 305.15 -70
 305.175 -70
 305.2 -70
 305.225 -70
 305.25 -70
 305.275 -70
 305.3 -70
 305.325 -70
 305.35 -70
 305.375 -70
 305.4 -70
 305.425 -70
 305.45 -70
 305.475 -70
 305.5 -70
 305.525 -70
 305.55 -70
 305.575 -70
 305.6 -70
 305.625 -70
 305.65 -70
 305.675 -70
 305.7 -70
 305.725 -70
 305.75 -70
 305.775 -70
 305.8 -70
 305.825 -70
 305.85 -70
 305.875 -70
 305.9 -70
 305.925 -70
 305.95 -70
 305.975 -70
 306 -70
 306.025 -70
 306.05 -70
 306.075 -70
 306.1 -70
 306.125 -70
 306.15 -70
 306.175 -70
 306.2 -70
 306.225 -70
 306.25 -70
 306.275 -70
 306.3 -70
 306.325 -70
 306.35 -70
 306.375 -70
 306.4 -70
 306.425 -70
 306.45 -70
 306.475 -70
 306.5 -70
 306.525 -70
 306.55 -70
 306.575 -70
 306.6 -70
 306.625 -70
 306.65 -70
 306.675 -70
 306.7 -70
 306.725 -70
 306.75 -70
 306.775 -70
 306.8 -70
 306.825 -70
 306.85 -70
 306.875 -70
 306.9 -70
 306.925 -70
 306.95 -70
 306.975 -70
 307 -70
 307.025 -70
 307.05 -70
 307.075 -70
 307.1 -70
 307.125 -70
 307.15 -70
 307.175 -70
 307.2 -70
 307.225 -70
 307.25 -70
 307.275 -70
 307.3 -70
 307.325 -70
 307.35 -70
 307.375 -70
 307.4 -70
 307.425 -70
 307.45 -70
 307.475 -70
 307.5 -70
 307.525 -70
 307.55 -70
 307.575 -70
 307.6 -70
 307.625 -70
 307.65 -70
 307.675 -70
 307.7 -70
 307.725 -70
 307.75 -70
 307.775 -70
 307.8 -70
 307.825 -70
 307.85 -70
 307.875 -70
 307.9 -70
 307.925 -70
 307.95 -70
 307.975 -70
 308 -70
 308.025 -70
 308.05 -70
 308.075 -70
 308.1 -70
 308.125 -70
 308.15 -70
 308.175 -70
 308.2 -70
 308.225 -70
 308.25 -70
 308.275 -70
 308.3 -70
 308.325 -70
 308.35 -70
 308.375 -70
 308.4 -70
 308.425 -70
 308.45 -70
 308.475 -70
 308.5 -70
 308.525 -70
 308.55 -70
 308.575 -70
 308.6 -70
 308.625 -70
 308.65 -70
 308.675 -70
 308.7 -70
 308.725 -70
 308.75 -70
 308.775 -70
 308.8 -70
 308.825 -70
 308.85 -70
 308.875 -70
 308.9 -70
 308.925 -70
 308.95 -70
 308.975 -70
 309 -70
 309.025 -70
 309.05 -70
 309.075 -70
 309.1 -70
 309.125 -70
 309.15 -70
 309.175 -70
 309.2 -70
 309.225 -70
 309.25 -70
 309.275 -70
 309.3 -70
 309.325 -70
 309.35 -70
 309.375 -70
 309.4 -70
 309.425 -70
 309.45 -70
 309.475 -70
 309.5 -70
 309.525 -70
 309.55 -70
 309.575 -70
 309.6 -70
 309.625 -70
 309.65 -70
 309.675 -70
 309.7 -70
 309.725 -70
 309.75 -70
 309.775 -70
 309.8 -70
 309.825 -70
 309.85 -70
 309.875 -70
 309.9 -70
 309.925 -70
 309.95 -70
 309.975 -70
 310 -70
 310.025 -70
 310.05 -70
 310.075 -70
 310.1 -70
 310.125 -70
 310.15 -70
 310.175 -70
 310.2 -70
 310.225 -70
 310.25 -70
 310.275 -70
 310.3 -70
 310.325 -70
 310.35 -70
 310.375 -70
 310.4 -70
 310.425 -70
 310.45 -70
 310.475 -70
 310.5 -70
 310.525 -70
 310.55 -70
 310.575 -70
 310.6 -70
 310.625 -70
 310.65 -70
 310.675 -70
 310.7 -70
 310.725 -70
 310.75 -70
 310.775 -70
 310.8 -70
 310.825 -70
 310.85 -70
 310.875 -70
 310.9 -70
 310.925 -70
 310.95 -70
 310.975 -70
 311 -70
 311.025 -70
 311.05 -70
 311.075 -70
 311.1 -70
 311.125 -70
 311.15 -70
 311.175 -70
 311.2 -70
 311.225 -70
 311.25 -70
 311.275 -70
 311.3 -70
 311.325 -70
 311.35 -70
 311.375 -70
 311.4 -70
 311.425 -70
 311.45 -70
 311.475 -70
 311.5 -70
 311.525 -70
 311.55 -70
 311.575 -70
 311.6 -70
 311.625 -70
 311.65 -70
 311.675 -70
 311.7 -70
 311.725 -70
 311.75 -70
 311.775 -70
 311.8 -70
 311.825 -70
 311.85 -70
 311.875 -70
 311.9 -70
 311.925 -70
 311.95 -70
 311.975 -70
 312 -70
 312.025 -70
 312.05 -70
 312.075 -70
 312.1 -70
 312.125 -70
 312.15 -70
 312.175 -70
 312.2 -70
 312.225 -70
 312.25 -70
 312.275 -70
 312.3 -70
 312.325 -70
 312.35 -70
 312.375 -70
 312.4 -70
 312.425 -70
 312.45 -70
 312.475 -70
 312.5 -70
 312.525 -70
 312.55 -70
 312.575 -70
 312.6 -70
 312.625 -70
 312.65 -70
 312.675 -70
 312.7 -70
 312.725 -70
 312.75 -70
 312.775 -70
 312.8 -70
 312.825 -70
 312.85 -70
 312.875 -70
 312.9 -70
 312.925 -70
 312.95 -70
 312.975 -70
 313 -70
 313.025 -70
 313.05 -70
 313.075 -70
 313.1 -70
 313.125 -70
 313.15 -70
 313.175 -70
 313.2 -70
 313.225 -70
 313.25 -70
 313.275 -70
 313.3 -70
 313.325 -70
 313.35 -70
 313.375 -70
 313.4 -70
 313.425 -70
 313.45 -70
 313.475 -70
 313.5 -70
 313.525 -70
 313.55 -70
 313.575 -70
 313.6 -70
 313.625 -70
 313.65 -70
 313.675 -70
 313.7 -70
 313.725 -70
 313.75 -70
 313.775 -70
 313.8 -70
 313.825 -70
 313.85 -70
 313.875 -70
 313.9 -70
 313.925 -70
 313.95 -70
 313.975 -70
 314 -70
 314.025 -70
 314.05 -70
 314.075 -70
 314.1 -70
 314.125 -70
 314.15 -70
 314.175 -70
 314.2 -70
 314.225 -70
 314.25 -70
 314.275 -70
 314.3 -70
 314.325 -70
 314.35 -70
 314.375 -70
 314.4 -70
 314.425 -70
 314.45 -70
 314.475 -70
 314.5 -70
 314.525 -70
 314.55 -70
 314.575 -70
 314.6 -70
 314.625 -70
 314.65 -70
 314.675 -70
 314.7 -70
 314.725 -70
 314.75 -70
 314.775 -70
 314.8 -70
 314.825 -70
 314.85 -70
 314.875 -70
 314.9 -70
 314.925 -70
 314.95 -70
 314.975 -70
 315 -70
 315.025 -70
 315.05 -70
 315.075 -70
 315.1 -70
 315.125 -70
 315.15 -70
 315.175 -70
 315.2 -70
 315.225 -70
 315.25 -70
 315.275 -70
 315.3 -70
 315.325 -70
 315.35 -70
 315.375 -70
 315.4 -70
 315.425 -70
 315.45 -70
 315.475 -70
 315.5 -70
 315.525 -70
 315.55 -70
 315.575 -70
 315.6 -70
 315.625 -70
 315.65 -70
 315.675 -70
 315.7 -70
 315.725 -70
 315.75 -70
 315.775 -70
 315.8 -70
 315.825 -70
 315.85 -70
 315.875 -70
 315.9 -70
 315.925 -70
 315.95 -70
 315.975 -70
 316 -70
 316.025 -70
 316.05 -70
 316.075 -70
 316.1 -70
 316.125 -70
 316.15 -70
 316.175 -70
 316.2 -70
 316.225 -70
 316.25 -70
 316.275 -70
 316.3 -70
 316.325 -70
 316.35 -70
 316.375 -70
 316.4 -70
 316.425 -70
 316.45 -70
 316.475 -70
 316.5 -70
 316.525 -70
 316.55 -70
 316.575 -70
 316.6 -70
 316.625 -70
 316.65 -70
 316.675 -70
 316.7 -70
 316.725 -70
 316.75 -70
 316.775 -70
 316.8 -70
 316.825 -70
 316.85 -70
 316.875 -70
 316.9 -70
 316.925 -70
 316.95 -70
 316.975 -70
 317 -70
 317.025 -70
 317.05 -70
 317.075 -70
 317.1 -70
 317.125 -70
 317.15 -70
 317.175 -70
 317.2 -70
 317.225 -70
 317.25 -70
 317.275 -70
 317.3 -70
 317.325 -70
 317.35 -70
 317.375 -70
 317.4 -70
 317.425 -70
 317.45 -70
 317.475 -70
 317.5 -70
 317.525 -70
 317.55 -70
 317.575 -70
 317.6 -70
 317.625 -70
 317.65 -70
 317.675 -70
 317.7 -70
 317.725 -70
 317.75 -70
 317.775 -70
 317.8 -70
 317.825 -70
 317.85 -70
 317.875 -70
 317.9 -70
 317.925 -70
 317.95 -70
 317.975 -70
 318 -70
 318.025 -70
 318.05 -70
 318.075 -70
 318.1 -70
 318.125 -70
 318.15 -70
 318.175 -70
 318.2 -70
 318.225 -70
 318.25 -70
 318.275 -70
 318.3 -70
 318.325 -70
 318.35 -70
 318.375 -70
 318.4 -70
 318.425 -70
 318.45 -70
 318.475 -70
 318.5 -70
 318.525 -70
 318.55 -70
 318.575 -70
 318.6 -70
 318.625 -70
 318.65 -70
 318.675 -70
 318.7 -70
 318.725 -70
 318.75 -70
 318.775 -70
 318.8 -70
 318.825 -70
 318.85 -70
 318.875 -70
 318.9 -70
 318.925 -70
 318.95 -70
 318.975 -70
 319 -70
 319.025 -70
 319.05 -70
 319.075 -70
 319.1 -70
 319.125 -70
 319.15 -70
 319.175 -70
 319.2 -70
 319.225 -70
 319.25 -70
 319.275 -70
 319.3 -70
 319.325 -70
 319.35 -70
 319.375 -70
 319.4 -70
 319.425 -70
 319.45 -70
 319.475 -70
 319.5 -70
 319.525 -70
 319.55 -70
 319.575 -70
 319.6 -70
 319.625 -70
 319.65 -70
 319.675 -70
 319.7 -70
 319.725 -70
 319.75 -70
 319.775 -70
 319.8 -70
 319.825 -70
 319.85 -70
 319.875 -70
 319.9 -70
 319.925 -70
 319.95 -70
 319.975 -70
 320 -70
 320.025 -70
 320.05 -70
 320.075 -70
 320.1 -70
 320.125 -70
 320.15 -70
 320.175 -70
 320.2 -70
 320.225 -70
 320.25 -70
 320.275 -70
 320.3 -70
 320.325 -70
 320.35 -70
 320.375 -70
 320.4 -70
 320.425 -70
 320.45 -70
 320.475 -70
 320.5 -70
 320.525 -70
 320.55 -70
 320.575 -70
 320.6 -70
 320.625 -70
 320.65 -70
 320.675 -70
 320.7 -70
 320.725 -70
 320.75 -70
 320.775 -70
 320.8 -70
 320.825 -70
 320.85 -70
 320.875 -70
 320.9 -70
 320.925 -70
 320.95 -70
 320.975 -70
 321 -70
 321.025 -70
 321.05 -70
 321.075 -70
 321.1 -70
 321.125 -70
 321.15 -70
 321.175 -70
 321.2 -70
 321.225 -70
 321.25 -70
 321.275 -70
 321.3 -70
 321.325 -70
 321.35 -70
 321.375 -70
 321.4 -70
 321.425 -70
 321.45 -70
 321.475 -70
 321.5 -70
 321.525 -70
 321.55 -70
 321.575 -70
 321.6 -70
 321.625 -70
 321.65 -70
 321.675 -70
 321.7 -70
 321.725 -70
 321.75 -70
 321.775 -70
 321.8 -70
 321.825 -70
 321.85 -70
 321.875 -70
 321.9 -70
 321.925 -70
 321.95 -70
 321.975 -70
 322 -70
 322.025 -70
 322.05 -70
 322.075 -70
 322.1 -70
 322.125 -70
 322.15 -70
 322.175 -70
 322.2 -70
 322.225 -70
 322.25 -70
 322.275 -70
 322.3 -70
 322.325 -70
 322.35 -70
 322.375 -70
 322.4 -70
 322.425 -70
 322.45 -70
 322.475 -70
 322.5 -70
 322.525 -70
 322.55 -70
 322.575 -70
 322.6 -70
 322.625 -70
 322.65 -70
 322.675 -70
 322.7 -70
 322.725 -70
 322.75 -70
 322.775 -70
 322.8 -70
 322.825 -70
 322.85 -70
 322.875 -70
 322.9 -70
 322.925 -70
 322.95 -70
 322.975 -70
 323 -70
 323.025 -70
 323.05 -70
 323.075 -70
 323.1 -70
 323.125 -70
 323.15 -70
 323.175 -70
 323.2 -70
 323.225 -70
 323.25 -70
 323.275 -70
 323.3 -70
 323.325 -70
 323.35 -70
 323.375 -70
 323.4 -70
 323.425 -70
 323.45 -70
 323.475 -70
 323.5 -70
 323.525 -70
 323.55 -70
 323.575 -70
 323.6 -70
 323.625 -70
 323.65 -70
 323.675 -70
 323.7 -70
 323.725 -70
 323.75 -70
 323.775 -70
 323.8 -70
 323.825 -70
 323.85 -70
 323.875 -70
 323.9 -70
 323.925 -70
 323.95 -70
 323.975 -70
 324 -70
 324.025 -70
 324.05 -70
 324.075 -70
 324.1 -70
 324.125 -70
 324.15 -70
 324.175 -70
 324.2 -70
 324.225 -70
 324.25 -70
 324.275 -70
 324.3 -70
 324.325 -70
 324.35 -70
 324.375 -70
 324.4 -70
 324.425 -70
 324.45 -70
 324.475 -70
 324.5 -70
 324.525 -70
 324.55 -70
 324.575 -70
 324.6 -70
 324.625 -70
 324.65 -70
 324.675 -70
 324.7 -70
 324.725 -70
 324.75 -70
 324.775 -70
 324.8 -70
 324.825 -70
 324.85 -70
 324.875 -70
 324.9 -70
 324.925 -70
 324.95 -70
 324.975 -70
 325 -70
 325.025 -70
 325.05 -70
 325.075 -70
 325.1 -70
 325.125 -70
 325.15 -70
 325.175 -70
 325.2 -70
 325.225 -70
 325.25 -70
 325.275 -70
 325.3 -70
 325.325 -70
 325.35 -70
 325.375 -70
 325.4 -70
 325.425 -70
 325.45 -70
 325.475 -70
 325.5 -70
 325.525 -70
 325.55 -70
 325.575 -70
 325.6 -70
 325.625 -70
 325.65 -70
 325.675 -70
 325.7 -70
 325.725 -70
 325.75 -70
 325.775 -70
 325.8 -70
 325.825 -70
 325.85 -70
 325.875 -70
 325.9 -70
 325.925 -70
 325.95 -70
 325.975 -70
 326 -70
 326.025 -70
 326.05 -70
 326.075 -70
 326.1 -70
 326.125 -70
 326.15 -70
 326.175 -70
 326.2 -70
 326.225 -70
 326.25 -70
 326.275 -70
 326.3 -70
 326.325 -70
 326.35 -70
 326.375 -70
 326.4 -70
 326.425 -70
 326.45 -70
 326.475 -70
 326.5 -70
 326.525 -70
 326.55 -70
 326.575 -70
 326.6 -70
 326.625 -70
 326.65 -70
 326.675 -70
 326.7 -70
 326.725 -70
 326.75 -70
 326.775 -70
 326.8 -70
 326.825 -70
 326.85 -70
 326.875 -70
 326.9 -70
 326.925 -70
 326.95 -70
 326.975 -70
 327 -70
 327.025 -70
 327.05 -70
 327.075 -70
 327.1 -70
 327.125 -70
 327.15 -70
 327.175 -70
 327.2 -70
 327.225 -70
 327.25 -70
 327.275 -70
 327.3 -70
 327.325 -70
 327.35 -70
 327.375 -70
 327.4 -70
 327.425 -70
 327.45 -70
 327.475 -70
 327.5 -70
 327.525 -70
 327.55 -70
 327.575 -70
 327.6 -70
 327.625 -70
 327.65 -70
 327.675 -70
 327.7 -70
 327.725 -70
 327.75 -70
 327.775 -70
 327.8 -70
 327.825 -70
 327.85 -70
 327.875 -70
 327.9 -70
 327.925 -70
 327.95 -70
 327.975 -70
 328 -70
 328.025 -70
 328.05 -70
 328.075 -70
 328.1 -70
 328.125 -70
 328.15 -70
 328.175 -70
 328.2 -70
 328.225 -70
 328.25 -70
 328.275 -70
 328.3 -70
 328.325 -70
 328.35 -70
 328.375 -70
 328.4 -70
 328.425 -70
 328.45 -70
 328.475 -70
 328.5 -70
 328.525 -70
 328.55 -70
 328.575 -70
 328.6 -70
 328.625 -70
 328.65 -70
 328.675 -70
 328.7 -70
 328.725 -70
 328.75 -70
 328.775 -70
 328.8 -70
 328.825 -70
 328.85 -70
 328.875 -70
 328.9 -70
 328.925 -70
 328.95 -70
 328.975 -70
 329 -70
 329.025 -70
 329.05 -70
 329.075 -70
 329.1 -70
 329.125 -70
 329.15 -70
 329.175 -70
 329.2 -70
 329.225 -70
 329.25 -70
 329.275 -70
 329.3 -70
 329.325 -70
 329.35 -70
 329.375 -70
 329.4 -70
 329.425 -70
 329.45 -70
 329.475 -70
 329.5 -70
 329.525 -70
 329.55 -70
 329.575 -70
 329.6 -70
 329.625 -70
 329.65 -70
 329.675 -70
 329.7 -70
 329.725 -70
 329.75 -70
 329.775 -70
 329.8 -70
 329.825 -70
 329.85 -70
 329.875 -70
 329.9 -70
 329.925 -70
 329.95 -70
 329.975 -70
 330 -70
 330.025 -70
 330.05 -70
 330.075 -70
 330.1 -70
 330.125 -70
 330.15 -70
 330.175 -70
 330.2 -70
 330.225 -70
 330.25 -70
 330.275 -70
 330.3 -70
 330.325 -70
 330.35 -70
 330.375 -70
 330.4 -70
 330.425 -70
 330.45 -70
 330.475 -70
 330.5 -70
 330.525 -70
 330.55 -70
 330.575 -70
 330.6 -70
 330.625 -70
 330.65 -70
 330.675 -70
 330.7 -70
 330.725 -70
 330.75 -70
 330.775 -70
 330.8 -70
 330.825 -70
 330.85 -70
 330.875 -70
 330.9 -70
 330.925 -70
 330.95 -70
 330.975 -70
 331 -70
 331.025 -70
 331.05 -70
 331.075 -70
 331.1 -70
 331.125 -70
 331.15 -70
 331.175 -70
 331.2 -70
 331.225 -70
 331.25 -70
 331.275 -70
 331.3 -70
 331.325 -70
 331.35 -70
 331.375 -70
 331.4 -70
 331.425 -70
 331.45 -70
 331.475 -70
 331.5 -70
 331.525 -70
 331.55 -70
 331.575 -70
 331.6 -70
 331.625 -70
 331.65 -70
 331.675 -70
 331.7 -70
 331.725 -70
 331.75 -70
 331.775 -70
 331.8 -70
 331.825 -70
 331.85 -70
 331.875 -70
 331.9 -70
 331.925 -70
 331.95 -70
 331.975 -70
 332 -70
 332.025 -70
 332.05 -70
 332.075 -70
 332.1 -70
 332.125 -70
 332.15 -70
 332.175 -70
 332.2 -70
 332.225 -70
 332.25 -70
 332.275 -70
 332.3 -70
 332.325 -70
 332.35 -70
 332.375 -70
 332.4 -70
 332.425 -70
 332.45 -70
 332.475 -70
 332.5 -70
 332.525 -70
 332.55 -70
 332.575 -70
 332.6 -70
 332.625 -70
 332.65 -70
 332.675 -70
 332.7 -70
 332.725 -70
 332.75 -70
 332.775 -70
 332.8 -70
 332.825 -70
 332.85 -70
 332.875 -70
 332.9 -70
 332.925 -70
 332.95 -70
 332.975 -70
 333 -70
 333.025 -70
 333.05 -70
 333.075 -70
 333.1 -70
 333.125 -70
 333.15 -70
 333.175 -70
 333.2 -70
 333.225 -70
 333.25 -70
 333.275 -70
 333.3 -70
 333.325 -70
 333.35 -70
 333.375 -70
 333.4 -70
 333.425 -70
 333.45 -70
 333.475 -70
 333.5 -70
 333.525 -70
 333.55 -70
 333.575 -70
 333.6 -70
 333.625 -70
 333.65 -70
 333.675 -70
 333.7 -70
 333.725 -70
 333.75 -70
 333.775 -70
 333.8 -70
 333.825 -70
 333.85 -70
 333.875 -70
 333.9 -70
 333.925 -70
 333.95 -70
 333.975 -70
 334 -70
 334.025 -70
 334.05 -70
 334.075 -70
 334.1 -70
 334.125 -70
 334.15 -70
 334.175 -70
 334.2 -70
 334.225 -70
 334.25 -70
 334.275 -70
 334.3 -70
 334.325 -70
 334.35 -70
 334.375 -70
 334.4 -70
 334.425 -70
 334.45 -70
 334.475 -70
 334.5 -70
 334.525 -70
 334.55 -70
 334.575 -70
 334.6 -70
 334.625 -70
 334.65 -70
 334.675 -70
 334.7 -70
 334.725 -70
 334.75 -70
 334.775 -70
 334.8 -70
 334.825 -70
 334.85 -70
 334.875 -70
 334.9 -70
 334.925 -70
 334.95 -70
 334.975 -70
 335 -70
 335.025 -70
 335.05 -70
 335.075 -70
 335.1 -70
 335.125 -70
 335.15 -70
 335.175 -70
 335.2 -70
 335.225 -70
 335.25 -70
 335.275 -70
 335.3 -70
 335.325 -70
 335.35 -70
 335.375 -70
 335.4 -70
 335.425 -70
 335.45 -70
 335.475 -70
 335.5 -70
 335.525 -70
 335.55 -70
 335.575 -70
 335.6 -70
 335.625 -70
 335.65 -70
 335.675 -70
 335.7 -70
 335.725 -70
 335.75 -70
 335.775 -70
 335.8 -70
 335.825 -70
 335.85 -70
 335.875 -70
 335.9 -70
 335.925 -70
 335.95 -70
 335.975 -70
 336 -70
 336.025 -70
 336.05 -70
 336.075 -70
 336.1 -70
 336.125 -70
 336.15 -70
 336.175 -70
 336.2 -70
 336.225 -70
 336.25 -70
 336.275 -70
 336.3 -70
 336.325 -70
 336.35 -70
 336.375 -70
 336.4 -70
 336.425 -70
 336.45 -70
 336.475 -70
 336.5 -70
 336.525 -70
 336.55 -70
 336.575 -70
 336.6 -70
 336.625 -70
 336.65 -70
 336.675 -70
 336.7 -70
 336.725 -70
 336.75 -70
 336.775 -70
 336.8 -70
 336.825 -70
 336.85 -70
 336.875 -70
 336.9 -70
 336.925 -70
 336.95 -70
 336.975 -70
 337 -70
 337.025 -70
 337.05 -70
 337.075 -70
 337.1 -70
 337.125 -70
 337.15 -70
 337.175 -70
 337.2 -70
 337.225 -70
 337.25 -70
 337.275 -70
 337.3 -70
 337.325 -70
 337.35 -70
 337.375 -70
 337.4 -70
 337.425 -70
 337.45 -70
 337.475 -70
 337.5 -70
 337.525 -70
 337.55 -70
 337.575 -70
 337.6 -70
 337.625 -70
 337.65 -70
 337.675 -70
 337.7 -70
 337.725 -70
 337.75 -70
 337.775 -70
 337.8 -70
 337.825 -70
 337.85 -70
 337.875 -70
 337.9 -70
 337.925 -70
 337.95 -70
 337.975 -70
 338 -70
 338.025 -70
 338.05 -70
 338.075 -70
 338.1 -70
 338.125 -70
 338.15 -70
 338.175 -70
 338.2 -70
 338.225 -70
 338.25 -70
 338.275 -70
 338.3 -70
 338.325 -70
 338.35 -70
 338.375 -70
 338.4 -70
 338.425 -70
 338.45 -70
 338.475 -70
 338.5 -70
 338.525 -70
 338.55 -70
 338.575 -70
 338.6 -70
 338.625 -70
 338.65 -70
 338.675 -70
 338.7 -70
 338.725 -70
 338.75 -70
 338.775 -70
 338.8 -70
 338.825 -70
 338.85 -70
 338.875 -70
 338.9 -70
 338.925 -70
 338.95 -70
 338.975 -70
 339 -70
 339.025 -70
 339.05 -70
 339.075 -70
 339.1 -70
 339.125 -70
 339.15 -70
 339.175 -70
 339.2 -70
 339.225 -70
 339.25 -70
 339.275 -70
 339.3 -70
 339.325 -70
 339.35 -70
 339.375 -70
 339.4 -70
 339.425 -70
 339.45 -70
 339.475 -70
 339.5 -70
 339.525 -70
 339.55 -70
 339.575 -70
 339.6 -70
 339.625 -70
 339.65 -70
 339.675 -70
 339.7 -70
 339.725 -70
 339.75 -70
 339.775 -70
 339.8 -70
 339.825 -70
 339.85 -70
 339.875 -70
 339.9 -70
 339.925 -70
 339.95 -70
 339.975 -70
 340 -70
 340.025 -70
 340.05 -70
 340.075 -70
 340.1 -70
 340.125 -70
 340.15 -70
 340.175 -70
 340.2 -70
 340.225 -70
 340.25 -70
 340.275 -70
 340.3 -70
 340.325 -70
 340.35 -70
 340.375 -70
 340.4 -70
 340.425 -70
 340.45 -70
 340.475 -70
 340.5 -70
 340.525 -70
 340.55 -70
 340.575 -70
 340.6 -70
 340.625 -70
 340.65 -70
 340.675 -70
 340.7 -70
 340.725 -70
 340.75 -70
 340.775 -70
 340.8 -70
 340.825 -70
 340.85 -70
 340.875 -70
 340.9 -70
 340.925 -70
 340.95 -70
 340.975 -70
 341 -70
 341.025 -70
 341.05 -70
 341.075 -70
 341.1 -70
 341.125 -70
 341.15 -70
 341.175 -70
 341.2 -70
 341.225 -70
 341.25 -70
 341.275 -70
 341.3 -70
 341.325 -70
 341.35 -70
 341.375 -70
 341.4 -70
 341.425 -70
 341.45 -70
 341.475 -70
 341.5 -70
 341.525 -70
 341.55 -70
 341.575 -70
 341.6 -70
 341.625 -70
 341.65 -70
 341.675 -70
 341.7 -70
 341.725 -70
 341.75 -70
 341.775 -70
 341.8 -70
 341.825 -70
 341.85 -70
 341.875 -70
 341.9 -70
 341.925 -70
 341.95 -70
 341.975 -70
 342 -70
 342.025 -70
 342.05 -70
 342.075 -70
 342.1 -70
 342.125 -70
 342.15 -70
 342.175 -70
 342.2 -70
 342.225 -70
 342.25 -70
 342.275 -70
 342.3 -70
 342.325 -70
 342.35 -70
 342.375 -70
 342.4 -70
 342.425 -70
 342.45 -70
 342.475 -70
 342.5 -70
 342.525 -70
 342.55 -70
 342.575 -70
 342.6 -70
 342.625 -70
 342.65 -70
 342.675 -70
 342.7 -70
 342.725 -70
 342.75 -70
 342.775 -70
 342.8 -70
 342.825 -70
 342.85 -70
 342.875 -70
 342.9 -70
 342.925 -70
 342.95 -70
 342.975 -70
 343 -70
 343.025 -70
 343.05 -70
 343.075 -70
 343.1 -70
 343.125 -70
 343.15 -70
 343.175 -70
 343.2 -70
 343.225 -70
 343.25 -70
 343.275 -70
 343.3 -70
 343.325 -70
 343.35 -70
 343.375 -70
 343.4 -70
 343.425 -70
 343.45 -70
 343.475 -70
 343.5 -70
 343.525 -70
 343.55 -70
 343.575 -70
 343.6 -70
 343.625 -70
 343.65 -70
 343.675 -70
 343.7 -70
 343.725 -70
 343.75 -70
 343.775 -70
 343.8 -70
 343.825 -70
 343.85 -70
 343.875 -70
 343.9 -70
 343.925 -70
 343.95 -70
 343.975 -70
 344 -70
 344.025 -70
 344.05 -70
 344.075 -70
 344.1 -70
 344.125 -70
 344.15 -70
 344.175 -70
 344.2 -70
 344.225 -70
 344.25 -70
 344.275 -70
 344.3 -70
 344.325 -70
 344.35 -70
 344.375 -70
 344.4 -70
 344.425 -70
 344.45 -70
 344.475 -70
 344.5 -70
 344.525 -70
 344.55 -70
 344.575 -70
 344.6 -70
 344.625 -70
 344.65 -70
 344.675 -70
 344.7 -70
 344.725 -70
 344.75 -70
 344.775 -70
 344.8 -70
 344.825 -70
 344.85 -70
 344.875 -70
 344.9 -70
 344.925 -70
 344.95 -70
 344.975 -70
 345 -70
 345.025 -70
 345.05 -70
 345.075 -70
 345.1 -70
 345.125 -70
 345.15 -70
 345.175 -70
 345.2 -70
 345.225 -70
 345.25 -70
 345.275 -70
 345.3 -70
 345.325 -70
 345.35 -70
 345.375 -70
 345.4 -70
 345.425 -70
 345.45 -70
 345.475 -70
 345.5 -70
 345.525 -70
 345.55 -70
 345.575 -70
 345.6 -70
 345.625 -70
 345.65 -70
 345.675 -70
 345.7 -70
 345.725 -70
 345.75 -70
 345.775 -70
 345.8 -70
 345.825 -70
 345.85 -70
 345.875 -70
 345.9 -70
 345.925 -70
 345.95 -70
 345.975 -70
 346 -70
 346.025 -70
 346.05 -70
 346.075 -70
 346.1 -70
 346.125 -70
 346.15 -70
 346.175 -70
 346.2 -70
 346.225 -70
 346.25 -70
 346.275 -70
 346.3 -70
 346.325 -70
 346.35 -70
 346.375 -70
 346.4 -70
 346.425 -70
 346.45 -70
 346.475 -70
 346.5 -70
 346.525 -70
 346.55 -70
 346.575 -70
 346.6 -70
 346.625 -70
 346.65 -70
 346.675 -70
 346.7 -70
 346.725 -70
 346.75 -70
 346.775 -70
 346.8 -70
 346.825 -70
 346.85 -70
 346.875 -70
 346.9 -70
 346.925 -70
 346.95 -70
 346.975 -70
 347 -70
 347.025 -70
 347.05 -70
 347.075 -70
 347.1 -70
 347.125 -70
 347.15 -70
 347.175 -70
 347.2 -70
 347.225 -70
 347.25 -70
 347.275 -70
 347.3 -70
 347.325 -70
 347.35 -70
 347.375 -70
 347.4 -70
 347.425 -70
 347.45 -70
 347.475 -70
 347.5 -70
 347.525 -70
 347.55 -70
 347.575 -70
 347.6 -70
 347.625 -70
 347.65 -70
 347.675 -70
 347.7 -70
 347.725 -70
 347.75 -70
 347.775 -70
 347.8 -70
 347.825 -70
 347.85 -70
 347.875 -70
 347.9 -70
 347.925 -70
 347.95 -70
 347.975 -70
 348 -70
 348.025 -70
 348.05 -70
 348.075 -70
 348.1 -70
 348.125 -70
 348.15 -70
 348.175 -70
 348.2 -70
 348.225 -70
 348.25 -70
 348.275 -70
 348.3 -70
 348.325 -70
 348.35 -70
 348.375 -70
 348.4 -70
 348.425 -70
 348.45 -70
 348.475 -70
 348.5 -70
 348.525 -70
 348.55 -70
 348.575 -70
 348.6 -70
 348.625 -70
 348.65 -70
 348.675 -70
 348.7 -70
 348.725 -70
 348.75 -70
 348.775 -70
 348.8 -70
 348.825 -70
 348.85 -70
 348.875 -70
 348.9 -70
 348.925 -70
 348.95 -70
 348.975 -70
 349 -70
 349.025 -70
 349.05 -70
 349.075 -70
 349.1 -70
 349.125 -70
 349.15 -70
 349.175 -70
 349.2 -70
 349.225 -70
 349.25 -70
 349.275 -70
 349.3 -70
 349.325 -70
 349.35 -70
 349.375 -70
 349.4 -70
 349.425 -70
 349.45 -70
 349.475 -70
 349.5 -70
 349.525 -70
 349.55 -70
 349.575 -70
 349.6 -70
 349.625 -70
 349.65 -70
 349.675 -70
 349.7 -70
 349.725 -70
 349.75 -70
 349.775 -70
 349.8 -70
 349.825 -70
 349.85 -70
 349.875 -70
 349.9 -70
 349.925 -70
 349.95 -70
 349.975 -70
 350 -70
 350.025 -70
 350.05 -70
 350.075 -70
 350.1 -70
 350.125 -70
 350.15 -70
 350.175 -70
 350.2 -70
 350.225 -70
 350.25 -70
 350.275 -70
 350.3 -70
 350.325 -70
 350.35 -70
 350.375 -70
 350.4 -70
 350.425 -70
 350.45 -70
 350.475 -70
 350.5 -70
 350.525 -70
 350.55 -70
 350.575 -70
 350.6 -70
 350.625 -70
 350.65 -70
 350.675 -70
 350.7 -70
 350.725 -70
 350.75 -70
 350.775 -70
 350.8 -70
 350.825 -70
 350.85 -70
 350.875 -70
 350.9 -70
 350.925 -70
 350.95 -70
 350.975 -70
 351 -70
 351.025 -70
 351.05 -70
 351.075 -70
 351.1 -70
 351.125 -70
 351.15 -70
 351.175 -70
 351.2 -70
 351.225 -70
 351.25 -70
 351.275 -70
 351.3 -70
 351.325 -70
 351.35 -70
 351.375 -70
 351.4 -70
 351.425 -70
 351.45 -70
 351.475 -70
 351.5 -70
 351.525 -70
 351.55 -70
 351.575 -70
 351.6 -70
 351.625 -70
 351.65 -70
 351.675 -70
 351.7 -70
 351.725 -70
 351.75 -70
 351.775 -70
 351.8 -70
 351.825 -70
 351.85 -70
 351.875 -70
 351.9 -70
 351.925 -70
 351.95 -70
 351.975 -70
 352 -70
 352.025 -70
 352.05 -70
 352.075 -70
 352.1 -70
 352.125 -70
 352.15 -70
 352.175 -70
 352.2 -70
 352.225 -70
 352.25 -70
 352.275 -70
 352.3 -70
 352.325 -70
 352.35 -70
 352.375 -70
 352.4 -70
 352.425 -70
 352.45 -70
 352.475 -70
 352.5 -70
 352.525 -70
 352.55 -70
 352.575 -70
 352.6 -70
 352.625 -70
 352.65 -70
 352.675 -70
 352.7 -70
 352.725 -70
 352.75 -70
 352.775 -70
 352.8 -70
 352.825 -70
 352.85 -70
 352.875 -70
 352.9 -70
 352.925 -70
 352.95 -70
 352.975 -70
 353 -70
 353.025 -70
 353.05 -70
 353.075 -70
 353.1 -70
 353.125 -70
 353.15 -70
 353.175 -70
 353.2 -70
 353.225 -70
 353.25 -70
 353.275 -70
 353.3 -70
 353.325 -70
 353.35 -70
 353.375 -70
 353.4 -70
 353.425 -70
 353.45 -70
 353.475 -70
 353.5 -70
 353.525 -70
 353.55 -70
 353.575 -70
 353.6 -70
 353.625 -70
 353.65 -70
 353.675 -70
 353.7 -70
 353.725 -70
 353.75 -70
 353.775 -70
 353.8 -70
 353.825 -70
 353.85 -70
 353.875 -70
 353.9 -70
 353.925 -70
 353.95 -70
 353.975 -70
 354 -70
 354.025 -70
 354.05 -70
 354.075 -70
 354.1 -70
 354.125 -70
 354.15 -70
 354.175 -70
 354.2 -70
 354.225 -70
 354.25 -70
 354.275 -70
 354.3 -70
 354.325 -70
 354.35 -70
 354.375 -70
 354.4 -70
 354.425 -70
 354.45 -70
 354.475 -70
 354.5 -70
 354.525 -70
 354.55 -70
 354.575 -70
 354.6 -70
 354.625 -70
 354.65 -70
 354.675 -70
 354.7 -70
 354.725 -70
 354.75 -70
 354.775 -70
 354.8 -70
 354.825 -70
 354.85 -70
 354.875 -70
 354.9 -70
 354.925 -70
 354.95 -70
 354.975 -70
 355 -70
 355.025 -70
 355.05 -70
 355.075 -70
 355.1 -70
 355.125 -70
 355.15 -70
 355.175 -70
 355.2 -70
 355.225 -70
 355.25 -70
 355.275 -70
 355.3 -70
 355.325 -70
 355.35 -70
 355.375 -70
 355.4 -70
 355.425 -70
 355.45 -70
 355.475 -70
 355.5 -70
 355.525 -70
 355.55 -70
 355.575 -70
 355.6 -70
 355.625 -70
 355.65 -70
 355.675 -70
 355.7 -70
 355.725 -70
 355.75 -70
 355.775 -70
 355.8 -70
 355.825 -70
 355.85 -70
 355.875 -70
 355.9 -70
 355.925 -70
 355.95 -70
 355.975 -70
 356 -70
 356.025 -70
 356.05 -70
 356.075 -70
 356.1 -70
 356.125 -70
 356.15 -70
 356.175 -70
 356.2 -70
 356.225 -70
 356.25 -70
 356.275 -70
 356.3 -70
 356.325 -70
 356.35 -70
 356.375 -70
 356.4 -70
 356.425 -70
 356.45 -70
 356.475 -70
 356.5 -70
 356.525 -70
 356.55 -70
 356.575 -70
 356.6 -70
 356.625 -70
 356.65 -70
 356.675 -70
 356.7 -70
 356.725 -70
 356.75 -70
 356.775 -70
 356.8 -70
 356.825 -70
 356.85 -70
 356.875 -70
 356.9 -70
 356.925 -70
 356.95 -70
 356.975 -70
 357 -70
 357.025 -70
 357.05 -70
 357.075 -70
 357.1 -70
 357.125 -70
 357.15 -70
 357.175 -70
 357.2 -70
 357.225 -70
 357.25 -70
 357.275 -70
 357.3 -70
 357.325 -70
 357.35 -70
 357.375 -70
 357.4 -70
 357.425 -70
 357.45 -70
 357.475 -70
 357.5 -70
 357.525 -70
 357.55 -70
 357.575 -70
 357.6 -70
 357.625 -70
 357.65 -70
 357.675 -70
 357.7 -70
 357.725 -70
 357.75 -70
 357.775 -70
 357.8 -70
 357.825 -70
 357.85 -70
 357.875 -70
 357.9 -70
 357.925 -70
 357.95 -70
 357.975 -70
 358 -70
 358.025 -70
 358.05 -70
 358.075 -70
 358.1 -70
 358.125 -70
 358.15 -70
 358.175 -70
 358.2 -70
 358.225 -70
 358.25 -70
 358.275 -70
 358.3 -70
 358.325 -70
 358.35 -70
 358.375 -70
 358.4 -70
 358.425 -70
 358.45 -70
 358.475 -70
 358.5 -70
 358.525 -70
 358.55 -70
 358.575 -70
 358.6 -70
 358.625 -70
 358.65 -70
 358.675 -70
 358.7 -70
 358.725 -70
 358.75 -70
 358.775 -70
 358.8 -70
 358.825 -70
 358.85 -70
 358.875 -70
 358.9 -70
 358.925 -70
 358.95 -70
 358.975 -70
 359 -70
 359.025 -70
 359.05 -70
 359.075 -70
 359.1 -70
 359.125 -70
 359.15 -70
 359.175 -70
 359.2 -70
 359.225 -70
 359.25 -70
 359.275 -70
 359.3 -70
 359.325 -70
 359.35 -70
 359.375 -70
 359.4 -70
 359.425 -70
 359.45 -70
 359.475 -70
 359.5 -70
 359.525 -70
 359.55 -70
 359.575 -70
 359.6 -70
 359.625 -70
 359.65 -70
 359.675 -70
 359.7 -70
 359.725 -70
 359.75 -70
 359.775 -70
 359.8 -70
 359.825 -70
 359.85 -70
 359.875 -70
 359.9 -70
 359.925 -70
 359.95 -70
 359.975 -70
 360 -70
 360.025 -70
 360.05 -70
 360.075 -70
 360.1 -70
 360.125 -70
 360.15 -70
 360.175 -70
 360.2 -70
 360.225 -70
 360.25 -70
 360.275 -70
 360.3 -70
 360.325 -70
 360.35 -70
 360.375 -70
 360.4 -70
 360.425 -70
 360.45 -70
 360.475 -70
 360.5 -70
 360.525 -70
 360.55 -70
 360.575 -70
 360.6 -70
 360.625 -70
 360.65 -70
 360.675 -70
 360.7 -70
 360.725 -70
 360.75 -70
 360.775 -70
 360.8 -70
 360.825 -70
 360.85 -70
 360.875 -70
 360.9 -70
 360.925 -70
 360.95 -70
 360.975 -70
 361 -70
 361.025 -70
 361.05 -70
 361.075 -70
 361.1 -70
 361.125 -70
 361.15 -70
 361.175 -70
 361.2 -70
 361.225 -70
 361.25 -70
 361.275 -70
 361.3 -70
 361.325 -70
 361.35 -70
 361.375 -70
 361.4 -70
 361.425 -70
 361.45 -70
 361.475 -70
 361.5 -70
 361.525 -70
 361.55 -70
 361.575 -70
 361.6 -70
 361.625 -70
 361.65 -70
 361.675 -70
 361.7 -70
 361.725 -70
 361.75 -70
 361.775 -70
 361.8 -70
 361.825 -70
 361.85 -70
 361.875 -70
 361.9 -70
 361.925 -70
 361.95 -70
 361.975 -70
 362 -70
 362.025 -70
 362.05 -70
 362.075 -70
 362.1 -70
 362.125 -70
 362.15 -70
 362.175 -70
 362.2 -70
 362.225 -70
 362.25 -70
 362.275 -70
 362.3 -70
 362.325 -70
 362.35 -70
 362.375 -70
 362.4 -70
 362.425 -70
 362.45 -70
 362.475 -70
 362.5 -70
 362.525 -70
 362.55 -70
 362.575 -70
 362.6 -70
 362.625 -70
 362.65 -70
 362.675 -70
 362.7 -70
 362.725 -70
 362.75 -70
 362.775 -70
 362.8 -70
 362.825 -70
 362.85 -70
 362.875 -70
 362.9 -70
 362.925 -70
 362.95 -70
 362.975 -70
 363 -70
 363.025 -70
 363.05 -70
 363.075 -70
 363.1 -70
 363.125 -70
 363.15 -70
 363.175 -70
 363.2 -70
 363.225 -70
 363.25 -70
 363.275 -70
 363.3 -70
 363.325 -70
 363.35 -70
 363.375 -70
 363.4 -70
 363.425 -70
 363.45 -70
 363.475 -70
 363.5 -70
 363.525 -70
 363.55 -70
 363.575 -70
 363.6 -70
 363.625 -70
 363.65 -70
 363.675 -70
 363.7 -70
 363.725 -70
 363.75 -70
 363.775 -70
 363.8 -70
 363.825 -70
 363.85 -70
 363.875 -70
 363.9 -70
 363.925 -70
 363.95 -70
 363.975 -70
 364 -70
 364.025 -70
 364.05 -70
 364.075 -70
 364.1 -70
 364.125 -70
 364.15 -70
 364.175 -70
 364.2 -70
 364.225 -70
 364.25 -70
 364.275 -70
 364.3 -70
 364.325 -70
 364.35 -70
 364.375 -70
 364.4 -70
 364.425 -70
 364.45 -70
 364.475 -70
 364.5 -70
 364.525 -70
 364.55 -70
 364.575 -70
 364.6 -70
 364.625 -70
 364.65 -70
 364.675 -70
 364.7 -70
 364.725 -70
 364.75 -70
 364.775 -70
 364.8 -70
 364.825 -70
 364.85 -70
 364.875 -70
 364.9 -70
 364.925 -70
 364.95 -70
 364.975 -70
 365 -70
 365.025 -70
 365.05 -70
 365.075 -70
 365.1 -70
 365.125 -70
 365.15 -70
 365.175 -70
 365.2 -70
 365.225 -70
 365.25 -70
 365.275 -70
 365.3 -70
 365.325 -70
 365.35 -70
 365.375 -70
 365.4 -70
 365.425 -70
 365.45 -70
 365.475 -70
 365.5 -70
 365.525 -70
 365.55 -70
 365.575 -70
 365.6 -70
 365.625 -70
 365.65 -70
 365.675 -70
 365.7 -70
 365.725 -70
 365.75 -70
 365.775 -70
 365.8 -70
 365.825 -70
 365.85 -70
 365.875 -70
 365.9 -70
 365.925 -70
 365.95 -70
 365.975 -70
 366 -70
 366.025 -70
 366.05 -70
 366.075 -70
 366.1 -70
 366.125 -70
 366.15 -70
 366.175 -70
 366.2 -70
 366.225 -70
 366.25 -70
 366.275 -70
 366.3 -70
 366.325 -70
 366.35 -70
 366.375 -70
 366.4 -70
 366.425 -70
 366.45 -70
 366.475 -70
 366.5 -70
 366.525 -70
 366.55 -70
 366.575 -70
 366.6 -70
 366.625 -70
 366.65 -70
 366.675 -70
 366.7 -70
 366.725 -70
 366.75 -70
 366.775 -70
 366.8 -70
 366.825 -70
 366.85 -70
 366.875 -70
 366.9 -70
 366.925 -70
 366.95 -70
 366.975 -70
 367 -70
 367.025 -70
 367.05 -70
 367.075 -70
 367.1 -70
 367.125 -70
 367.15 -70
 367.175 -70
 367.2 -70
 367.225 -70
 367.25 -70
 367.275 -70
 367.3 -70
 367.325 -70
 367.35 -70
 367.375 -70
 367.4 -70
 367.425 -70
 367.45 -70
 367.475 -70
 367.5 -70
 367.525 -70
 367.55 -70
 367.575 -70
 367.6 -70
 367.625 -70
 367.65 -70
 367.675 -70
 367.7 -70
 367.725 -70
 367.75 -70
 367.775 -70
 367.8 -70
 367.825 -70
 367.85 -70
 367.875 -70
 367.9 -70
 367.925 -70
 367.95 -70
 367.975 -70
 368 -70
 368.025 -70
 368.05 -70
 368.075 -70
 368.1 -70
 368.125 -70
 368.15 -70
 368.175 -70
 368.2 -70
 368.225 -70
 368.25 -70
 368.275 -70
 368.3 -70
 368.325 -70
 368.35 -70
 368.375 -70
 368.4 -70
 368.425 -70
 368.45 -70
 368.475 -70
 368.5 -70
 368.525 -70
 368.55 -70
 368.575 -70
 368.6 -70
 368.625 -70
 368.65 -70
 368.675 -70
 368.7 -70
 368.725 -70
 368.75 -70
 368.775 -70
 368.8 -70
 368.825 -70
 368.85 -70
 368.875 -70
 368.9 -70
 368.925 -70
 368.95 -70
 368.975 -70
 369 -70
 369.025 -70
 369.05 -70
 369.075 -70
 369.1 -70
 369.125 -70
 369.15 -70
 369.175 -70
 369.2 -70
 369.225 -70
 369.25 -70
 369.275 -70
 369.3 -70
 369.325 -70
 369.35 -70
 369.375 -70
 369.4 -70
 369.425 -70
 369.45 -70
 369.475 -70
 369.5 -70
 369.525 -70
 369.55 -70
 369.575 -70
 369.6 -70
 369.625 -70
 369.65 -70
 369.675 -70
 369.7 -70
 369.725 -70
 369.75 -70
 369.775 -70
 369.8 -70
 369.825 -70
 369.85 -70
 369.875 -70
 369.9 -70
 369.925 -70
 369.95 -70
 369.975 -70
 370 -70
 370.025 -70
 370.05 -70
 370.075 -70
 370.1 -70
 370.125 -70
 370.15 -70
 370.175 -70
 370.2 -70
 370.225 -70
 370.25 -70
 370.275 -70
 370.3 -70
 370.325 -70
 370.35 -70
 370.375 -70
 370.4 -70
 370.425 -70
 370.45 -70
 370.475 -70
 370.5 -70
 370.525 -70
 370.55 -70
 370.575 -70
 370.6 -70
 370.625 -70
 370.65 -70
 370.675 -70
 370.7 -70
 370.725 -70
 370.75 -70
 370.775 -70
 370.8 -70
 370.825 -70
 370.85 -70
 370.875 -70
 370.9 -70
 370.925 -70
 370.95 -70
 370.975 -70
 371 -70
 371.025 -70
 371.05 -70
 371.075 -70
 371.1 -70
 371.125 -70
 371.15 -70
 371.175 -70
 371.2 -70
 371.225 -70
 371.25 -70
 371.275 -70
 371.3 -70
 371.325 -70
 371.35 -70
 371.375 -70
 371.4 -70
 371.425 -70
 371.45 -70
 371.475 -70
 371.5 -70
 371.525 -70
 371.55 -70
 371.575 -70
 371.6 -70
 371.625 -70
 371.65 -70
 371.675 -70
 371.7 -70
 371.725 -70
 371.75 -70
 371.775 -70
 371.8 -70
 371.825 -70
 371.85 -70
 371.875 -70
 371.9 -70
 371.925 -70
 371.95 -70
 371.975 -70
 372 -70
 372.025 -70
 372.05 -70
 372.075 -70
 372.1 -70
 372.125 -70
 372.15 -70
 372.175 -70
 372.2 -70
 372.225 -70
 372.25 -70
 372.275 -70
 372.3 -70
 372.325 -70
 372.35 -70
 372.375 -70
 372.4 -70
 372.425 -70
 372.45 -70
 372.475 -70
 372.5 -70
 372.525 -70
 372.55 -70
 372.575 -70
 372.6 -70
 372.625 -70
 372.65 -70
 372.675 -70
 372.7 -70
 372.725 -70
 372.75 -70
 372.775 -70
 372.8 -70
 372.825 -70
 372.85 -70
 372.875 -70
 372.9 -70
 372.925 -70
 372.95 -70
 372.975 -70
 373 -70
 373.025 -70
 373.05 -70
 373.075 -70
 373.1 -70
 373.125 -70
 373.15 -70
 373.175 -70
 373.2 -70
 373.225 -70
 373.25 -70
 373.275 -70
 373.3 -70
 373.325 -70
 373.35 -70
 373.375 -70
 373.4 -70
 373.425 -70
 373.45 -70
 373.475 -70
 373.5 -70
 373.525 -70
 373.55 -70
 373.575 -70
 373.6 -70
 373.625 -70
 373.65 -70
 373.675 -70
 373.7 -70
 373.725 -70
 373.75 -70
 373.775 -70
 373.8 -70
 373.825 -70
 373.85 -70
 373.875 -70
 373.9 -70
 373.925 -70
 373.95 -70
 373.975 -70
 374 -70
 374.025 -70
 374.05 -70
 374.075 -70
 374.1 -70
 374.125 -70
 374.15 -70
 374.175 -70
 374.2 -70
 374.225 -70
 374.25 -70
 374.275 -70
 374.3 -70
 374.325 -70
 374.35 -70
 374.375 -70
 374.4 -70
 374.425 -70
 374.45 -70
 374.475 -70
 374.5 -70
 374.525 -70
 374.55 -70
 374.575 -70
 374.6 -70
 374.625 -70
 374.65 -70
 374.675 -70
 374.7 -70
 374.725 -70
 374.75 -70
 374.775 -70
 374.8 -70
 374.825 -70
 374.85 -70
 374.875 -70
 374.9 -70
 374.925 -70
 374.95 -70
 374.975 -70
 375 -70
 375.025 -70
 375.05 -70
 375.075 -70
 375.1 -70
 375.125 -70
 375.15 -70
 375.175 -70
 375.2 -70
 375.225 -70
 375.25 -70
 375.275 -70
 375.3 -70
 375.325 -70
 375.35 -70
 375.375 -70
 375.4 -70
 375.425 -70
 375.45 -70
 375.475 -70
 375.5 -70
 375.525 -70
 375.55 -70
 375.575 -70
 375.6 -70
 375.625 -70
 375.65 -70
 375.675 -70
 375.7 -70
 375.725 -70
 375.75 -70
 375.775 -70
 375.8 -70
 375.825 -70
 375.85 -70
 375.875 -70
 375.9 -70
 375.925 -70
 375.95 -70
 375.975 -70
 376 -70
 376.025 -70
 376.05 -70
 376.075 -70
 376.1 -70
 376.125 -70
 376.15 -70
 376.175 -70
 376.2 -70
 376.225 -70
 376.25 -70
 376.275 -70
 376.3 -70
 376.325 -70
 376.35 -70
 376.375 -70
 376.4 -70
 376.425 -70
 376.45 -70
 376.475 -70
 376.5 -70
 376.525 -70
 376.55 -70
 376.575 -70
 376.6 -70
 376.625 -70
 376.65 -70
 376.675 -70
 376.7 -70
 376.725 -70
 376.75 -70
 376.775 -70
 376.8 -70
 376.825 -70
 376.85 -70
 376.875 -70
 376.9 -70
 376.925 -70
 376.95 -70
 376.975 -70
 377 -70
 377.025 -70
 377.05 -70
 377.075 -70
 377.1 -70
 377.125 -70
 377.15 -70
 377.175 -70
 377.2 -70
 377.225 -70
 377.25 -70
 377.275 -70
 377.3 -70
 377.325 -70
 377.35 -70
 377.375 -70
 377.4 -70
 377.425 -70
 377.45 -70
 377.475 -70
 377.5 -70
 377.525 -70
 377.55 -70
 377.575 -70
 377.6 -70
 377.625 -70
 377.65 -70
 377.675 -70
 377.7 -70
 377.725 -70
 377.75 -70
 377.775 -70
 377.8 -70
 377.825 -70
 377.85 -70
 377.875 -70
 377.9 -70
 377.925 -70
 377.95 -70
 377.975 -70
 378 -70
 378.025 -70
 378.05 -70
 378.075 -70
 378.1 -70
 378.125 -70
 378.15 -70
 378.175 -70
 378.2 -70
 378.225 -70
 378.25 -70
 378.275 -70
 378.3 -70
 378.325 -70
 378.35 -70
 378.375 -70
 378.4 -70
 378.425 -70
 378.45 -70
 378.475 -70
 378.5 -70
 378.525 -70
 378.55 -70
 378.575 -70
 378.6 -70
 378.625 -70
 378.65 -70
 378.675 -70
 378.7 -70
 378.725 -70
 378.75 -70
 378.775 -70
 378.8 -70
 378.825 -70
 378.85 -70
 378.875 -70
 378.9 -70
 378.925 -70
 378.95 -70
 378.975 -70
 379 -70
 379.025 -70
 379.05 -70
 379.075 -70
 379.1 -70
 379.125 -70
 379.15 -70
 379.175 -70
 379.2 -70
 379.225 -70
 379.25 -70
 379.275 -70
 379.3 -70
 379.325 -70
 379.35 -70
 379.375 -70
 379.4 -70
 379.425 -70
 379.45 -70
 379.475 -70
 379.5 -70
 379.525 -70
 379.55 -70
 379.575 -70
 379.6 -70
 379.625 -70
 379.65 -70
 379.675 -70
 379.7 -70
 379.725 -70
 379.75 -70
 379.775 -70
 379.8 -70
 379.825 -70
 379.85 -70
 379.875 -70
 379.9 -70
 379.925 -70
 379.95 -70
 379.975 -70
 380 -70
 380.025 -70
 380.05 -70
 380.075 -70
 380.1 -70
 380.125 -70
 380.15 -70
 380.175 -70
 380.2 -70
 380.225 -70
 380.25 -70
 380.275 -70
 380.3 -70
 380.325 -70
 380.35 -70
 380.375 -70
 380.4 -70
 380.425 -70
 380.45 -70
 380.475 -70
 380.5 -70
 380.525 -70
 380.55 -70
 380.575 -70
 380.6 -70
 380.625 -70
 380.65 -70
 380.675 -70
 380.7 -70
 380.725 -70
 380.75 -70
 380.775 -70
 380.8 -70
 380.825 -70
 380.85 -70
 380.875 -70
 380.9 -70
 380.925 -70
 380.95 -70
 380.975 -70
 381 -70
 381.025 -70
 381.05 -70
 381.075 -70
 381.1 -70
 381.125 -70
 381.15 -70
 381.175 -70
 381.2 -70
 381.225 -70
 381.25 -70
 381.275 -70
 381.3 -70
 381.325 -70
 381.35 -70
 381.375 -70
 381.4 -70
 381.425 -70
 381.45 -70
 381.475 -70
 381.5 -70
 381.525 -70
 381.55 -70
 381.575 -70
 381.6 -70
 381.625 -70
 381.65 -70
 381.675 -70
 381.7 -70
 381.725 -70
 381.75 -70
 381.775 -70
 381.8 -70
 381.825 -70
 381.85 -70
 381.875 -70
 381.9 -70
 381.925 -70
 381.95 -70
 381.975 -70
 382 -70
 382.025 -70
 382.05 -70
 382.075 -70
 382.1 -70
 382.125 -70
 382.15 -70
 382.175 -70
 382.2 -70
 382.225 -70
 382.25 -70
 382.275 -70
 382.3 -70
 382.325 -70
 382.35 -70
 382.375 -70
 382.4 -70
 382.425 -70
 382.45 -70
 382.475 -70
 382.5 -70
 382.525 -70
 382.55 -70
 382.575 -70
 382.6 -70
 382.625 -70
 382.65 -70
 382.675 -70
 382.7 -70
 382.725 -70
 382.75 -70
 382.775 -70
 382.8 -70
 382.825 -70
 382.85 -70
 382.875 -70
 382.9 -70
 382.925 -70
 382.95 -70
 382.975 -70
 383 -70
 383.025 -70
 383.05 -70
 383.075 -70
 383.1 -70
 383.125 -70
 383.15 -70
 383.175 -70
 383.2 -70
 383.225 -70
 383.25 -70
 383.275 -70
 383.3 -70
 383.325 -70
 383.35 -70
 383.375 -70
 383.4 -70
 383.425 -70
 383.45 -70
 383.475 -70
 383.5 -70
 383.525 -70
 383.55 -70
 383.575 -70
 383.6 -70
 383.625 -70
 383.65 -70
 383.675 -70
 383.7 -70
 383.725 -70
 383.75 -70
 383.775 -70
 383.8 -70
 383.825 -70
 383.85 -70
 383.875 -70
 383.9 -70
 383.925 -70
 383.95 -70
 383.975 -70
 384 -70
 384.025 -70
 384.05 -70
 384.075 -70
 384.1 -70
 384.125 -70
 384.15 -70
 384.175 -70
 384.2 -70
 384.225 -70
 384.25 -70
 384.275 -70
 384.3 -70
 384.325 -70
 384.35 -70
 384.375 -70
 384.4 -70
 384.425 -70
 384.45 -70
 384.475 -70
 384.5 -70
 384.525 -70
 384.55 -70
 384.575 -70
 384.6 -70
 384.625 -70
 384.65 -70
 384.675 -70
 384.7 -70
 384.725 -70
 384.75 -70
 384.775 -70
 384.8 -70
 384.825 -70
 384.85 -70
 384.875 -70
 384.9 -70
 384.925 -70
 384.95 -70
 384.975 -70
 385 -70
 385.025 -70
 385.05 -70
 385.075 -70
 385.1 -70
 385.125 -70
 385.15 -70
 385.175 -70
 385.2 -70
 385.225 -70
 385.25 -70
 385.275 -70
 385.3 -70
 385.325 -70
 385.35 -70
 385.375 -70
 385.4 -70
 385.425 -70
 385.45 -70
 385.475 -70
 385.5 -70
 385.525 -70
 385.55 -70
 385.575 -70
 385.6 -70
 385.625 -70
 385.65 -70
 385.675 -70
 385.7 -70
 385.725 -70
 385.75 -70
 385.775 -70
 385.8 -70
 385.825 -70
 385.85 -70
 385.875 -70
 385.9 -70
 385.925 -70
 385.95 -70
 385.975 -70
 386 -70
 386.025 -70
 386.05 -70
 386.075 -70
 386.1 -70
 386.125 -70
 386.15 -70
 386.175 -70
 386.2 -70
 386.225 -70
 386.25 -70
 386.275 -70
 386.3 -70
 386.325 -70
 386.35 -70
 386.375 -70
 386.4 -70
 386.425 -70
 386.45 -70
 386.475 -70
 386.5 -70
 386.525 -70
 386.55 -70
 386.575 -70
 386.6 -70
 386.625 -70
 386.65 -70
 386.675 -70
 386.7 -70
 386.725 -70
 386.75 -70
 386.775 -70
 386.8 -70
 386.825 -70
 386.85 -70
 386.875 -70
 386.9 -70
 386.925 -70
 386.95 -70
 386.975 -70
 387 -70
 387.025 -70
 387.05 -70
 387.075 -70
 387.1 -70
 387.125 -70
 387.15 -70
 387.175 -70
 387.2 -70
 387.225 -70
 387.25 -70
 387.275 -70
 387.3 -70
 387.325 -70
 387.35 -70
 387.375 -70
 387.4 -70
 387.425 -70
 387.45 -70
 387.475 -70
 387.5 -70
 387.525 -70
 387.55 -70
 387.575 -70
 387.6 -70
 387.625 -70
 387.65 -70
 387.675 -70
 387.7 -70
 387.725 -70
 387.75 -70
 387.775 -70
 387.8 -70
 387.825 -70
 387.85 -70
 387.875 -70
 387.9 -70
 387.925 -70
 387.95 -70
 387.975 -70
 388 -70
 388.025 -70
 388.05 -70
 388.075 -70
 388.1 -70
 388.125 -70
 388.15 -70
 388.175 -70
 388.2 -70
 388.225 -70
 388.25 -70
 388.275 -70
 388.3 -70
 388.325 -70
 388.35 -70
 388.375 -70
 388.4 -70
 388.425 -70
 388.45 -70
 388.475 -70
 388.5 -70
 388.525 -70
 388.55 -70
 388.575 -70
 388.6 -70
 388.625 -70
 388.65 -70
 388.675 -70
 388.7 -70
 388.725 -70
 388.75 -70
 388.775 -70
 388.8 -70
 388.825 -70
 388.85 -70
 388.875 -70
 388.9 -70
 388.925 -70
 388.95 -70
 388.975 -70
 389 -70
 389.025 -70
 389.05 -70
 389.075 -70
 389.1 -70
 389.125 -70
 389.15 -70
 389.175 -70
 389.2 -70
 389.225 -70
 389.25 -70
 389.275 -70
 389.3 -70
 389.325 -70
 389.35 -70
 389.375 -70
 389.4 -70
 389.425 -70
 389.45 -70
 389.475 -70
 389.5 -70
 389.525 -70
 389.55 -70
 389.575 -70
 389.6 -70
 389.625 -70
 389.65 -70
 389.675 -70
 389.7 -70
 389.725 -70
 389.75 -70
 389.775 -70
 389.8 -70
 389.825 -70
 389.85 -70
 389.875 -70
 389.9 -70
 389.925 -70
 389.95 -70
 389.975 -70
 390 -70
 390.025 -70
 390.05 -70
 390.075 -70
 390.1 -70
 390.125 -70
 390.15 -70
 390.175 -70
 390.2 -70
 390.225 -70
 390.25 -70
 390.275 -70
 390.3 -70
 390.325 -70
 390.35 -70
 390.375 -70
 390.4 -70
 390.425 -70
 390.45 -70
 390.475 -70
 390.5 -70
 390.525 -70
 390.55 -70
 390.575 -70
 390.6 -70
 390.625 -70
 390.65 -70
 390.675 -70
 390.7 -70
 390.725 -70
 390.75 -70
 390.775 -70
 390.8 -70
 390.825 -70
 390.85 -70
 390.875 -70
 390.9 -70
 390.925 -70
 390.95 -70
 390.975 -70
 391 -70
 391.025 -70
 391.05 -70
 391.075 -70
 391.1 -70
 391.125 -70
 391.15 -70
 391.175 -70
 391.2 -70
 391.225 -70
 391.25 -70
 391.275 -70
 391.3 -70
 391.325 -70
 391.35 -70
 391.375 -70
 391.4 -70
 391.425 -70
 391.45 -70
 391.475 -70
 391.5 -70
 391.525 -70
 391.55 -70
 391.575 -70
 391.6 -70
 391.625 -70
 391.65 -70
 391.675 -70
 391.7 -70
 391.725 -70
 391.75 -70
 391.775 -70
 391.8 -70
 391.825 -70
 391.85 -70
 391.875 -70
 391.9 -70
 391.925 -70
 391.95 -70
 391.975 -70
 392 -70
 392.025 -70
 392.05 -70
 392.075 -70
 392.1 -70
 392.125 -70
 392.15 -70
 392.175 -70
 392.2 -70
 392.225 -70
 392.25 -70
 392.275 -70
 392.3 -70
 392.325 -70
 392.35 -70
 392.375 -70
 392.4 -70
 392.425 -70
 392.45 -70
 392.475 -70
 392.5 -70
 392.525 -70
 392.55 -70
 392.575 -70
 392.6 -70
 392.625 -70
 392.65 -70
 392.675 -70
 392.7 -70
 392.725 -70
 392.75 -70
 392.775 -70
 392.8 -70
 392.825 -70
 392.85 -70
 392.875 -70
 392.9 -70
 392.925 -70
 392.95 -70
 392.975 -70
 393 -70
 393.025 -70
 393.05 -70
 393.075 -70
 393.1 -70
 393.125 -70
 393.15 -70
 393.175 -70
 393.2 -70
 393.225 -70
 393.25 -70
 393.275 -70
 393.3 -70
 393.325 -70
 393.35 -70
 393.375 -70
 393.4 -70
 393.425 -70
 393.45 -70
 393.475 -70
 393.5 -70
 393.525 -70
 393.55 -70
 393.575 -70
 393.6 -70
 393.625 -70
 393.65 -70
 393.675 -70
 393.7 -70
 393.725 -70
 393.75 -70
 393.775 -70
 393.8 -70
 393.825 -70
 393.85 -70
 393.875 -70
 393.9 -70
 393.925 -70
 393.95 -70
 393.975 -70
 394 -70
 394.025 -70
 394.05 -70
 394.075 -70
 394.1 -70
 394.125 -70
 394.15 -70
 394.175 -70
 394.2 -70
 394.225 -70
 394.25 -70
 394.275 -70
 394.3 -70
 394.325 -70
 394.35 -70
 394.375 -70
 394.4 -70
 394.425 -70
 394.45 -70
 394.475 -70
 394.5 -70
 394.525 -70
 394.55 -70
 394.575 -70
 394.6 -70
 394.625 -70
 394.65 -70
 394.675 -70
 394.7 -70
 394.725 -70
 394.75 -70
 394.775 -70
 394.8 -70
 394.825 -70
 394.85 -70
 394.875 -70
 394.9 -70
 394.925 -70
 394.95 -70
 394.975 -70
 395 -70
 395.025 -70
 395.05 -70
 395.075 -70
 395.1 -70
 395.125 -70
 395.15 -70
 395.175 -70
 395.2 -70
 395.225 -70
 395.25 -70
 395.275 -70
 395.3 -70
 395.325 -70
 395.35 -70
 395.375 -70
 395.4 -70
 395.425 -70
 395.45 -70
 395.475 -70
 395.5 -70
 395.525 -70
 395.55 -70
 395.575 -70
 395.6 -70
 395.625 -70
 395.65 -70
 395.675 -70
 395.7 -70
 395.725 -70
 395.75 -70
 395.775 -70
 395.8 -70
 395.825 -70
 395.85 -70
 395.875 -70
 395.9 -70
 395.925 -70
 395.95 -70
 395.975 -70
 396 -70
 396.025 -70
 396.05 -70
 396.075 -70
 396.1 -70
 396.125 -70
 396.15 -70
 396.175 -70
 396.2 -70
 396.225 -70
 396.25 -70
 396.275 -70
 396.3 -70
 396.325 -70
 396.35 -70
 396.375 -70
 396.4 -70
 396.425 -70
 396.45 -70
 396.475 -70
 396.5 -70
 396.525 -70
 396.55 -70
 396.575 -70
 396.6 -70
 396.625 -70
 396.65 -70
 396.675 -70
 396.7 -70
 396.725 -70
 396.75 -70
 396.775 -70
 396.8 -70
 396.825 -70
 396.85 -70
 396.875 -70
 396.9 -70
 396.925 -70
 396.95 -70
 396.975 -70
 397 -70
 397.025 -70
 397.05 -70
 397.075 -70
 397.1 -70
 397.125 -70
 397.15 -70
 397.175 -70
 397.2 -70
 397.225 -70
 397.25 -70
 397.275 -70
 397.3 -70
 397.325 -70
 397.35 -70
 397.375 -70
 397.4 -70
 397.425 -70
 397.45 -70
 397.475 -70
 397.5 -70
 397.525 -70
 397.55 -70
 397.575 -70
 397.6 -70
 397.625 -70
 397.65 -70
 397.675 -70
 397.7 -70
 397.725 -70
 397.75 -70
 397.775 -70
 397.8 -70
 397.825 -70
 397.85 -70
 397.875 -70
 397.9 -70
 397.925 -70
 397.95 -70
 397.975 -70
 398 -70
 398.025 -70
 398.05 -70
 398.075 -70
 398.1 -70
 398.125 -70
 398.15 -70
 398.175 -70
 398.2 -70
 398.225 -70
 398.25 -70
 398.275 -70
 398.3 -70
 398.325 -70
 398.35 -70
 398.375 -70
 398.4 -70
 398.425 -70
 398.45 -70
 398.475 -70
 398.5 -70
 398.525 -70
 398.55 -70
 398.575 -70
 398.6 -70
 398.625 -70
 398.65 -70
 398.675 -70
 398.7 -70
 398.725 -70
 398.75 -70
 398.775 -70
 398.8 -70
 398.825 -70
 398.85 -70
 398.875 -70
 398.9 -70
 398.925 -70
 398.95 -70
 398.975 -70
 399 -70
 399.025 -70
 399.05 -70
 399.075 -70
 399.1 -70
 399.125 -70
 399.15 -70
 399.175 -70
 399.2 -70
 399.225 -70
 399.25 -70
 399.275 -70
 399.3 -70
 399.325 -70
 399.35 -70
 399.375 -70
 399.4 -70
 399.425 -70
 399.45 -70
 399.475 -70
 399.5 -70
 399.525 -70
 399.55 -70
 399.575 -70
 399.6 -70
 399.625 -70
 399.65 -70
 399.675 -70
 399.7 -70
 399.725 -70
 399.75 -70
 399.775 -70
 399.8 -70
 399.825 -70
 399.85 -70
 399.875 -70
 399.9 -70
 399.925 -70
 399.95 -70
 399.975 -70
 400 -70
 400.025 -70
 400.05 -70
 400.075 -70
 400.1 -70
 400.125 -70
 400.15 -70
 400.175 -70
 400.2 -70
 400.225 -70
 400.25 -70
 400.275 -70
 400.3 -70
 400.325 -70
 400.35 -70
 400.375 -70
 400.4 -70
 400.425 -70
 400.45 -70
 400.475 -70
 400.5 -70
 400.525 -70
 400.55 -70
 400.575 -70
 400.6 -70
 400.625 -70
 400.65 -70
 400.675 -70
 400.7 -70
 400.725 -70
 400.75 -70
 400.775 -70
 400.8 -70
 400.825 -70
 400.85 -70
 400.875 -70
 400.9 -70
 400.925 -70
 400.95 -70
 400.975 -70
 401 -70
 401.025 -70
 401.05 -70
 401.075 -70
 401.1 -70
 401.125 -70
 401.15 -70
 401.175 -70
 401.2 -70
 401.225 -70
 401.25 -70
 401.275 -70
 401.3 -70
 401.325 -70
 401.35 -70
 401.375 -70
 401.4 -70
 401.425 -70
 401.45 -70
 401.475 -70
 401.5 -70
 401.525 -70
 401.55 -70
 401.575 -70
 401.6 -70
 401.625 -70
 401.65 -70
 401.675 -70
 401.7 -70
 401.725 -70
 401.75 -70
 401.775 -70
 401.8 -70
 401.825 -70
 401.85 -70
 401.875 -70
 401.9 -70
 401.925 -70
 401.95 -70
 401.975 -70
 402 -70
 402.025 -70
 402.05 -70
 402.075 -70
 402.1 -70
 402.125 -70
 402.15 -70
 402.175 -70
 402.2 -70
 402.225 -70
 402.25 -70
 402.275 -70
 402.3 -70
 402.325 -70
 402.35 -70
 402.375 -70
 402.4 -70
 402.425 -70
 402.45 -70
 402.475 -70
 402.5 -70
 402.525 -70
 402.55 -70
 402.575 -70
 402.6 -70
 402.625 -70
 402.65 -70
 402.675 -70
 402.7 -70
 402.725 -70
 402.75 -70
 402.775 -70
 402.8 -70
 402.825 -70
 402.85 -70
 402.875 -70
 402.9 -70
 402.925 -70
 402.95 -70
 402.975 -70
 403 -70
 403.025 -70
 403.05 -70
 403.075 -70
 403.1 -70
 403.125 -70
 403.15 -70
 403.175 -70
 403.2 -70
 403.225 -70
 403.25 -70
 403.275 -70
 403.3 -70
 403.325 -70
 403.35 -70
 403.375 -70
 403.4 -70
 403.425 -70
 403.45 -70
 403.475 -70
 403.5 -70
 403.525 -70
 403.55 -70
 403.575 -70
 403.6 -70
 403.625 -70
 403.65 -70
 403.675 -70
 403.7 -70
 403.725 -70
 403.75 -70
 403.775 -70
 403.8 -70
 403.825 -70
 403.85 -70
 403.875 -70
 403.9 -70
 403.925 -70
 403.95 -70
 403.975 -70
 404 -70
 404.025 -70
 404.05 -70
 404.075 -70
 404.1 -70
 404.125 -70
 404.15 -70
 404.175 -70
 404.2 -70
 404.225 -70
 404.25 -70
 404.275 -70
 404.3 -70
 404.325 -70
 404.35 -70
 404.375 -70
 404.4 -70
 404.425 -70
 404.45 -70
 404.475 -70
 404.5 -70
 404.525 -70
 404.55 -70
 404.575 -70
 404.6 -70
 404.625 -70
 404.65 -70
 404.675 -70
 404.7 -70
 404.725 -70
 404.75 -70
 404.775 -70
 404.8 -70
 404.825 -70
 404.85 -70
 404.875 -70
 404.9 -70
 404.925 -70
 404.95 -70
 404.975 -70
 405 -70
 405.025 -70
 405.05 -70
 405.075 -70
 405.1 -70
 405.125 -70
 405.15 -70
 405.175 -70
 405.2 -70
 405.225 -70
 405.25 -70
 405.275 -70
 405.3 -70
 405.325 -70
 405.35 -70
 405.375 -70
 405.4 -70
 405.425 -70
 405.45 -70
 405.475 -70
 405.5 -70
 405.525 -70
 405.55 -70
 405.575 -70
 405.6 -70
 405.625 -70
 405.65 -70
 405.675 -70
 405.7 -70
 405.725 -70
 405.75 -70
 405.775 -70
 405.8 -70
 405.825 -70
 405.85 -70
 405.875 -70
 405.9 -70
 405.925 -70
 405.95 -70
 405.975 -70
 406 -70
 406.025 -70
 406.05 -70
 406.075 -70
 406.1 -70
 406.125 -70
 406.15 -70
 406.175 -70
 406.2 -70
 406.225 -70
 406.25 -70
 406.275 -70
 406.3 -70
 406.325 -70
 406.35 -70
 406.375 -70
 406.4 -70
 406.425 -70
 406.45 -70
 406.475 -70
 406.5 -70
 406.525 -70
 406.55 -70
 406.575 -70
 406.6 -70
 406.625 -70
 406.65 -70
 406.675 -70
 406.7 -70
 406.725 -70
 406.75 -70
 406.775 -70
 406.8 -70
 406.825 -70
 406.85 -70
 406.875 -70
 406.9 -70
 406.925 -70
 406.95 -70
 406.975 -70
 407 -70
 407.025 -70
 407.05 -70
 407.075 -70
 407.1 -70
 407.125 -70
 407.15 -70
 407.175 -70
 407.2 -70
 407.225 -70
 407.25 -70
 407.275 -70
 407.3 -70
 407.325 -70
 407.35 -70
 407.375 -70
 407.4 -70
 407.425 -70
 407.45 -70
 407.475 -70
 407.5 -70
 407.525 -70
 407.55 -70
 407.575 -70
 407.6 -70
 407.625 -70
 407.65 -70
 407.675 -70
 407.7 -70
 407.725 -70
 407.75 -70
 407.775 -70
 407.8 -70
 407.825 -70
 407.85 -70
 407.875 -70
 407.9 -70
 407.925 -70
 407.95 -70
 407.975 -70
 408 -70
 408.025 -70
 408.05 -70
 408.075 -70
 408.1 -70
 408.125 -70
 408.15 -70
 408.175 -70
 408.2 -70
 408.225 -70
 408.25 -70
 408.275 -70
 408.3 -70
 408.325 -70
 408.35 -70
 408.375 -70
 408.4 -70
 408.425 -70
 408.45 -70
 408.475 -70
 408.5 -70
 408.525 -70
 408.55 -70
 408.575 -70
 408.6 -70
 408.625 -70
 408.65 -70
 408.675 -70
 408.7 -70
 408.725 -70
 408.75 -70
 408.775 -70
 408.8 -70
 408.825 -70
 408.85 -70
 408.875 -70
 408.9 -70
 408.925 -70
 408.95 -70
 408.975 -70
 409 -70
 409.025 -70
 409.05 -70
 409.075 -70
 409.1 -70
 409.125 -70
 409.15 -70
 409.175 -70
 409.2 -70
 409.225 -70
 409.25 -70
 409.275 -70
 409.3 -70
 409.325 -70
 409.35 -70
 409.375 -70
 409.4 -70
 409.425 -70
 409.45 -70
 409.475 -70
 409.5 -70
 409.525 -70
 409.55 -70
 409.575 -70
 409.6 -70
 409.625 -70
 409.65 -70
 409.675 -70
 409.7 -70
 409.725 -70
 409.75 -70
 409.775 -70
 409.8 -70
 409.825 -70
 409.85 -70
 409.875 -70
 409.9 -70
 409.925 -70
 409.95 -70
 409.975 -70
 410 -70
 410.025 -70
 410.05 -70
 410.075 -70
 410.1 -70
 410.125 -70
 410.15 -70
 410.175 -70
 410.2 -70
 410.225 -70
 410.25 -70
 410.275 -70
 410.3 -70
 410.325 -70
 410.35 -70
 410.375 -70
 410.4 -70
 410.425 -70
 410.45 -70
 410.475 -70
 410.5 -70
 410.525 -70
 410.55 -70
 410.575 -70
 410.6 -70
 410.625 -70
 410.65 -70
 410.675 -70
 410.7 -70
 410.725 -70
 410.75 -70
 410.775 -70
 410.8 -70
 410.825 -70
 410.85 -70
 410.875 -70
 410.9 -70
 410.925 -70
 410.95 -70
 410.975 -70
 411 -70
 411.025 -70
 411.05 -70
 411.075 -70
 411.1 -70
 411.125 -70
 411.15 -70
 411.175 -70
 411.2 -70
 411.225 -70
 411.25 -70
 411.275 -70
 411.3 -70
 411.325 -70
 411.35 -70
 411.375 -70
 411.4 -70
 411.425 -70
 411.45 -70
 411.475 -70
 411.5 -70
 411.525 -70
 411.55 -70
 411.575 -70
 411.6 -70
 411.625 -70
 411.65 -70
 411.675 -70
 411.7 -70
 411.725 -70
 411.75 -70
 411.775 -70
 411.8 -70
 411.825 -70
 411.85 -70
 411.875 -70
 411.9 -70
 411.925 -70
 411.95 -70
 411.975 -70
 412 -70
 412.025 -70
 412.05 -70
 412.075 -70
 412.1 -70
 412.125 -70
 412.15 -70
 412.175 -70
 412.2 -70
 412.225 -70
 412.25 -70
 412.275 -70
 412.3 -70
 412.325 -70
 412.35 -70
 412.375 -70
 412.4 -70
 412.425 -70
 412.45 -70
 412.475 -70
 412.5 -70
 412.525 -70
 412.55 -70
 412.575 -70
 412.6 -70
 412.625 -70
 412.65 -70
 412.675 -70
 412.7 -70
 412.725 -70
 412.75 -70
 412.775 -70
 412.8 -70
 412.825 -70
 412.85 -70
 412.875 -70
 412.9 -70
 412.925 -70
 412.95 -70
 412.975 -70
 413 -70
 413.025 -70
 413.05 -70
 413.075 -70
 413.1 -70
 413.125 -70
 413.15 -70
 413.175 -70
 413.2 -70
 413.225 -70
 413.25 -70
 413.275 -70
 413.3 -70
 413.325 -70
 413.35 -70
 413.375 -70
 413.4 -70
 413.425 -70
 413.45 -70
 413.475 -70
 413.5 -70
 413.525 -70
 413.55 -70
 413.575 -70
 413.6 -70
 413.625 -70
 413.65 -70
 413.675 -70
 413.7 -70
 413.725 -70
 413.75 -70
 413.775 -70
 413.8 -70
 413.825 -70
 413.85 -70
 413.875 -70
 413.9 -70
 413.925 -70
 413.95 -70
 413.975 -70
 414 -70
 414.025 -70
 414.05 -70
 414.075 -70
 414.1 -70
 414.125 -70
 414.15 -70
 414.175 -70
 414.2 -70
 414.225 -70
 414.25 -70
 414.275 -70
 414.3 -70
 414.325 -70
 414.35 -70
 414.375 -70
 414.4 -70
 414.425 -70
 414.45 -70
 414.475 -70
 414.5 -70
 414.525 -70
 414.55 -70
 414.575 -70
 414.6 -70
 414.625 -70
 414.65 -70
 414.675 -70
 414.7 -70
 414.725 -70
 414.75 -70
 414.775 -70
 414.8 -70
 414.825 -70
 414.85 -70
 414.875 -70
 414.9 -70
 414.925 -70
 414.95 -70
 414.975 -70
 415 -70
 415.025 -70
 415.05 -70
 415.075 -70
 415.1 -70
 415.125 -70
 415.15 -70
 415.175 -70
 415.2 -70
 415.225 -70
 415.25 -70
 415.275 -70
 415.3 -70
 415.325 -70
 415.35 -70
 415.375 -70
 415.4 -70
 415.425 -70
 415.45 -70
 415.475 -70
 415.5 -70
 415.525 -70
 415.55 -70
 415.575 -70
 415.6 -70
 415.625 -70
 415.65 -70
 415.675 -70
 415.7 -70
 415.725 -70
 415.75 -70
 415.775 -70
 415.8 -70
 415.825 -70
 415.85 -70
 415.875 -70
 415.9 -70
 415.925 -70
 415.95 -70
 415.975 -70
 416 -70
 416.025 -70
 416.05 -70
 416.075 -70
 416.1 -70
 416.125 -70
 416.15 -70
 416.175 -70
 416.2 -70
 416.225 -70
 416.25 -70
 416.275 -70
 416.3 -70
 416.325 -70
 416.35 -70
 416.375 -70
 416.4 -70
 416.425 -70
 416.45 -70
 416.475 -70
 416.5 -70
 416.525 -70
 416.55 -70
 416.575 -70
 416.6 -70
 416.625 -70
 416.65 -70
 416.675 -70
 416.7 -70
 416.725 -70
 416.75 -70
 416.775 -70
 416.8 -70
 416.825 -70
 416.85 -70
 416.875 -70
 416.9 -70
 416.925 -70
 416.95 -70
 416.975 -70
 417 -70
 417.025 -70
 417.05 -70
 417.075 -70
 417.1 -70
 417.125 -70
 417.15 -70
 417.175 -70
 417.2 -70
 417.225 -70
 417.25 -70
 417.275 -70
 417.3 -70
 417.325 -70
 417.35 -70
 417.375 -70
 417.4 -70
 417.425 -70
 417.45 -70
 417.475 -70
 417.5 -70
 417.525 -70
 417.55 -70
 417.575 -70
 417.6 -70
 417.625 -70
 417.65 -70
 417.675 -70
 417.7 -70
 417.725 -70
 417.75 -70
 417.775 -70
 417.8 -70
 417.825 -70
 417.85 -70
 417.875 -70
 417.9 -70
 417.925 -70
 417.95 -70
 417.975 -70
 418 -70
 418.025 -70
 418.05 -70
 418.075 -70
 418.1 -70
 418.125 -70
 418.15 -70
 418.175 -70
 418.2 -70
 418.225 -70
 418.25 -70
 418.275 -70
 418.3 -70
 418.325 -70
 418.35 -70
 418.375 -70
 418.4 -70
 418.425 -70
 418.45 -70
 418.475 -70
 418.5 -70
 418.525 -70
 418.55 -70
 418.575 -70
 418.6 -70
 418.625 -70
 418.65 -70
 418.675 -70
 418.7 -70
 418.725 -70
 418.75 -70
 418.775 -70
 418.8 -70
 418.825 -70
 418.85 -70
 418.875 -70
 418.9 -70
 418.925 -70
 418.95 -70
 418.975 -70
 419 -70
 419.025 -70
 419.05 -70
 419.075 -70
 419.1 -70
 419.125 -70
 419.15 -70
 419.175 -70
 419.2 -70
 419.225 -70
 419.25 -70
 419.275 -70
 419.3 -70
 419.325 -70
 419.35 -70
 419.375 -70
 419.4 -70
 419.425 -70
 419.45 -70
 419.475 -70
 419.5 -70
 419.525 -70
 419.55 -70
 419.575 -70
 419.6 -70
 419.625 -70
 419.65 -70
 419.675 -70
 419.7 -70
 419.725 -70
 419.75 -70
 419.775 -70
 419.8 -70
 419.825 -70
 419.85 -70
 419.875 -70
 419.9 -70
 419.925 -70
 419.95 -70
 419.975 -70
 420 -70
 420.025 -70
 420.05 -70
 420.075 -70
 420.1 -70
 420.125 -70
 420.15 -70
 420.175 -70
 420.2 -70
 420.225 -70
 420.25 -70
 420.275 -70
 420.3 -70
 420.325 -70
 420.35 -70
 420.375 -70
 420.4 -70
 420.425 -70
 420.45 -70
 420.475 -70
 420.5 -70
 420.525 -70
 420.55 -70
 420.575 -70
 420.6 -70
 420.625 -70
 420.65 -70
 420.675 -70
 420.7 -70
 420.725 -70
 420.75 -70
 420.775 -70
 420.8 -70
 420.825 -70
 420.85 -70
 420.875 -70
 420.9 -70
 420.925 -70
 420.95 -70
 420.975 -70
 421 -70
 421.025 -70
 421.05 -70
 421.075 -70
 421.1 -70
 421.125 -70
 421.15 -70
 421.175 -70
 421.2 -70
 421.225 -70
 421.25 -70
 421.275 -70
 421.3 -70
 421.325 -70
 421.35 -70
 421.375 -70
 421.4 -70
 421.425 -70
 421.45 -70
 421.475 -70
 421.5 -70
 421.525 -70
 421.55 -70
 421.575 -70
 421.6 -70
 421.625 -70
 421.65 -70
 421.675 -70
 421.7 -70
 421.725 -70
 421.75 -70
 421.775 -70
 421.8 -70
 421.825 -70
 421.85 -70
 421.875 -70
 421.9 -70
 421.925 -70
 421.95 -70
 421.975 -70
 422 -70
 422.025 -70
 422.05 -70
 422.075 -70
 422.1 -70
 422.125 -70
 422.15 -70
 422.175 -70
 422.2 -70
 422.225 -70
 422.25 -70
 422.275 -70
 422.3 -70
 422.325 -70
 422.35 -70
 422.375 -70
 422.4 -70
 422.425 -70
 422.45 -70
 422.475 -70
 422.5 -70
 422.525 -70
 422.55 -70
 422.575 -70
 422.6 -70
 422.625 -70
 422.65 -70
 422.675 -70
 422.7 -70
 422.725 -70
 422.75 -70
 422.775 -70
 422.8 -70
 422.825 -70
 422.85 -70
 422.875 -70
 422.9 -70
 422.925 -70
 422.95 -70
 422.975 -70
 423 -70
 423.025 -70
 423.05 -70
 423.075 -70
 423.1 -70
 423.125 -70
 423.15 -70
 423.175 -70
 423.2 -70
 423.225 -70
 423.25 -70
 423.275 -70
 423.3 -70
 423.325 -70
 423.35 -70
 423.375 -70
 423.4 -70
 423.425 -70
 423.45 -70
 423.475 -70
 423.5 -70
 423.525 -70
 423.55 -70
 423.575 -70
 423.6 -70
 423.625 -70
 423.65 -70
 423.675 -70
 423.7 -70
 423.725 -70
 423.75 -70
 423.775 -70
 423.8 -70
 423.825 -70
 423.85 -70
 423.875 -70
 423.9 -70
 423.925 -70
 423.95 -70
 423.975 -70
 424 -70
 424.025 -70
 424.05 -70
 424.075 -70
 424.1 -70
 424.125 -70
 424.15 -70
 424.175 -70
 424.2 -70
 424.225 -70
 424.25 -70
 424.275 -70
 424.3 -70
 424.325 -70
 424.35 -70
 424.375 -70
 424.4 -70
 424.425 -70
 424.45 -70
 424.475 -70
 424.5 -70
 424.525 -70
 424.55 -70
 424.575 -70
 424.6 -70
 424.625 -70
 424.65 -70
 424.675 -70
 424.7 -70
 424.725 -70
 424.75 -70
 424.775 -70
 424.8 -70
 424.825 -70
 424.85 -70
 424.875 -70
 424.9 -70
 424.925 -70
 424.95 -70
 424.975 -70
 425 -70
 425.025 -70
 425.05 -70
 425.075 -70
 425.1 -70
 425.125 -70
 425.15 -70
 425.175 -70
 425.2 -70
 425.225 -70
 425.25 -70
 425.275 -70
 425.3 -70
 425.325 -70
 425.35 -70
 425.375 -70
 425.4 -70
 425.425 -70
 425.45 -70
 425.475 -70
 425.5 -70
 425.525 -70
 425.55 -70
 425.575 -70
 425.6 -70
 425.625 -70
 425.65 -70
 425.675 -70
 425.7 -70
 425.725 -70
 425.75 -70
 425.775 -70
 425.8 -70
 425.825 -70
 425.85 -70
 425.875 -70
 425.9 -70
 425.925 -70
 425.95 -70
 425.975 -70
 426 -70
 426.025 -70
 426.05 -70
 426.075 -70
 426.1 -70
 426.125 -70
 426.15 -70
 426.175 -70
 426.2 -70
 426.225 -70
 426.25 -70
 426.275 -70
 426.3 -70
 426.325 -70
 426.35 -70
 426.375 -70
 426.4 -70
 426.425 -70
 426.45 -70
 426.475 -70
 426.5 -70
 426.525 -70
 426.55 -70
 426.575 -70
 426.6 -70
 426.625 -70
 426.65 -70
 426.675 -70
 426.7 -70
 426.725 -70
 426.75 -70
 426.775 -70
 426.8 -70
 426.825 -70
 426.85 -70
 426.875 -70
 426.9 -70
 426.925 -70
 426.95 -70
 426.975 -70
 427 -70
 427.025 -70
 427.05 -70
 427.075 -70
 427.1 -70
 427.125 -70
 427.15 -70
 427.175 -70
 427.2 -70
 427.225 -70
 427.25 -70
 427.275 -70
 427.3 -70
 427.325 -70
 427.35 -70
 427.375 -70
 427.4 -70
 427.425 -70
 427.45 -70
 427.475 -70
 427.5 -70
 427.525 -70
 427.55 -70
 427.575 -70
 427.6 -70
 427.625 -70
 427.65 -70
 427.675 -70
 427.7 -70
 427.725 -70
 427.75 -70
 427.775 -70
 427.8 -70
 427.825 -70
 427.85 -70
 427.875 -70
 427.9 -70
 427.925 -70
 427.95 -70
 427.975 -70
 428 -70
 428.025 -70
 428.05 -70
 428.075 -70
 428.1 -70
 428.125 -70
 428.15 -70
 428.175 -70
 428.2 -70
 428.225 -70
 428.25 -70
 428.275 -70
 428.3 -70
 428.325 -70
 428.35 -70
 428.375 -70
 428.4 -70
 428.425 -70
 428.45 -70
 428.475 -70
 428.5 -70
 428.525 -70
 428.55 -70
 428.575 -70
 428.6 -70
 428.625 -70
 428.65 -70
 428.675 -70
 428.7 -70
 428.725 -70
 428.75 -70
 428.775 -70
 428.8 -70
 428.825 -70
 428.85 -70
 428.875 -70
 428.9 -70
 428.925 -70
 428.95 -70
 428.975 -70
 429 -70
 429.025 -70
 429.05 -70
 429.075 -70
 429.1 -70
 429.125 -70
 429.15 -70
 429.175 -70
 429.2 -70
 429.225 -70
 429.25 -70
 429.275 -70
 429.3 -70
 429.325 -70
 429.35 -70
 429.375 -70
 429.4 -70
 429.425 -70
 429.45 -70
 429.475 -70
 429.5 -70
 429.525 -70
 429.55 -70
 429.575 -70
 429.6 -70
 429.625 -70
 429.65 -70
 429.675 -70
 429.7 -70
 429.725 -70
 429.75 -70
 429.775 -70
 429.8 -70
 429.825 -70
 429.85 -70
 429.875 -70
 429.9 -70
 429.925 -70
 429.95 -70
 429.975 -70
 430 -70
 430.025 -70
 430.05 -70
 430.075 -70
 430.1 -70
 430.125 -70
 430.15 -70
 430.175 -70
 430.2 -70
 430.225 -70
 430.25 -70
 430.275 -70
 430.3 -70
 430.325 -70
 430.35 -70
 430.375 -70
 430.4 -70
 430.425 -70
 430.45 -70
 430.475 -70
 430.5 -70
 430.525 -70
 430.55 -70
 430.575 -70
 430.6 -70
 430.625 -70
 430.65 -70
 430.675 -70
 430.7 -70
 430.725 -70
 430.75 -70
 430.775 -70
 430.8 -70
 430.825 -70
 430.85 -70
 430.875 -70
 430.9 -70
 430.925 -70
 430.95 -70
 430.975 -70
 431 -70
 431.025 -70
 431.05 -70
 431.075 -70
 431.1 -70
 431.125 -70
 431.15 -70
 431.175 -70
 431.2 -70
 431.225 -70
 431.25 -70
 431.275 -70
 431.3 -70
 431.325 -70
 431.35 -70
 431.375 -70
 431.4 -70
 431.425 -70
 431.45 -70
 431.475 -70
 431.5 -70
 431.525 -70
 431.55 -70
 431.575 -70
 431.6 -70
 431.625 -70
 431.65 -70
 431.675 -70
 431.7 -70
 431.725 -70
 431.75 -70
 431.775 -70
 431.8 -70
 431.825 -70
 431.85 -70
 431.875 -70
 431.9 -70
 431.925 -70
 431.95 -70
 431.975 -70
 432 -70
 432.025 -70
 432.05 -70
 432.075 -70
 432.1 -70
 432.125 -70
 432.15 -70
 432.175 -70
 432.2 -70
 432.225 -70
 432.25 -70
 432.275 -70
 432.3 -70
 432.325 -70
 432.35 -70
 432.375 -70
 432.4 -70
 432.425 -70
 432.45 -70
 432.475 -70
 432.5 -70
 432.525 -70
 432.55 -70
 432.575 -70
 432.6 -70
 432.625 -70
 432.65 -70
 432.675 -70
 432.7 -70
 432.725 -70
 432.75 -70
 432.775 -70
 432.8 -70
 432.825 -70
 432.85 -70
 432.875 -70
 432.9 -70
 432.925 -70
 432.95 -70
 432.975 -70
 433 -70
 433.025 -70
 433.05 -70
 433.075 -70
 433.1 -70
 433.125 -70
 433.15 -70
 433.175 -70
 433.2 -70
 433.225 -70
 433.25 -70
 433.275 -70
 433.3 -70
 433.325 -70
 433.35 -70
 433.375 -70
 433.4 -70
 433.425 -70
 433.45 -70
 433.475 -70
 433.5 -70
 433.525 -70
 433.55 -70
 433.575 -70
 433.6 -70
 433.625 -70
 433.65 -70
 433.675 -70
 433.7 -70
 433.725 -70
 433.75 -70
 433.775 -70
 433.8 -70
 433.825 -70
 433.85 -70
 433.875 -70
 433.9 -70
 433.925 -70
 433.95 -70
 433.975 -70
 434 -70
 434.025 -70
 434.05 -70
 434.075 -70
 434.1 -70
 434.125 -70
 434.15 -70
 434.175 -70
 434.2 -70
 434.225 -70
 434.25 -70
 434.275 -70
 434.3 -70
 434.325 -70
 434.35 -70
 434.375 -70
 434.4 -70
 434.425 -70
 434.45 -70
 434.475 -70
 434.5 -70
 434.525 -70
 434.55 -70
 434.575 -70
 434.6 -70
 434.625 -70
 434.65 -70
 434.675 -70
 434.7 -70
 434.725 -70
 434.75 -70
 434.775 -70
 434.8 -70
 434.825 -70
 434.85 -70
 434.875 -70
 434.9 -70
 434.925 -70
 434.95 -70
 434.975 -70
 435 -70
 435.025 -70
 435.05 -70
 435.075 -70
 435.1 -70
 435.125 -70
 435.15 -70
 435.175 -70
 435.2 -70
 435.225 -70
 435.25 -70
 435.275 -70
 435.3 -70
 435.325 -70
 435.35 -70
 435.375 -70
 435.4 -70
 435.425 -70
 435.45 -70
 435.475 -70
 435.5 -70
 435.525 -70
 435.55 -70
 435.575 -70
 435.6 -70
 435.625 -70
 435.65 -70
 435.675 -70
 435.7 -70
 435.725 -70
 435.75 -70
 435.775 -70
 435.8 -70
 435.825 -70
 435.85 -70
 435.875 -70
 435.9 -70
 435.925 -70
 435.95 -70
 435.975 -70
 436 -70
 436.025 -70
 436.05 -70
 436.075 -70
 436.1 -70
 436.125 -70
 436.15 -70
 436.175 -70
 436.2 -70
 436.225 -70
 436.25 -70
 436.275 -70
 436.3 -70
 436.325 -70
 436.35 -70
 436.375 -70
 436.4 -70
 436.425 -70
 436.45 -70
 436.475 -70
 436.5 -70
 436.525 -70
 436.55 -70
 436.575 -70
 436.6 -70
 436.625 -70
 436.65 -70
 436.675 -70
 436.7 -70
 436.725 -70
 436.75 -70
 436.775 -70
 436.8 -70
 436.825 -70
 436.85 -70
 436.875 -70
 436.9 -70
 436.925 -70
 436.95 -70
 436.975 -70
 437 -70
 437.025 -70
 437.05 -70
 437.075 -70
 437.1 -70
 437.125 -70
 437.15 -70
 437.175 -70
 437.2 -70
 437.225 -70
 437.25 -70
 437.275 -70
 437.3 -70
 437.325 -70
 437.35 -70
 437.375 -70
 437.4 -70
 437.425 -70
 437.45 -70
 437.475 -70
 437.5 -70
 437.525 -70
 437.55 -70
 437.575 -70
 437.6 -70
 437.625 -70
 437.65 -70
 437.675 -70
 437.7 -70
 437.725 -70
 437.75 -70
 437.775 -70
 437.8 -70
 437.825 -70
 437.85 -70
 437.875 -70
 437.9 -70
 437.925 -70
 437.95 -70
 437.975 -70
 438 -70
 438.025 -70
 438.05 -70
 438.075 -70
 438.1 -70
 438.125 -70
 438.15 -70
 438.175 -70
 438.2 -70
 438.225 -70
 438.25 -70
 438.275 -70
 438.3 -70
 438.325 -70
 438.35 -70
 438.375 -70
 438.4 -70
 438.425 -70
 438.45 -70
 438.475 -70
 438.5 -70
 438.525 -70
 438.55 -70
 438.575 -70
 438.6 -70
 438.625 -70
 438.65 -70
 438.675 -70
 438.7 -70
 438.725 -70
 438.75 -70
 438.775 -70
 438.8 -70
 438.825 -70
 438.85 -70
 438.875 -70
 438.9 -70
 438.925 -70
 438.95 -70
 438.975 -70
 439 -70
 439.025 -70
 439.05 -70
 439.075 -70
 439.1 -70
 439.125 -70
 439.15 -70
 439.175 -70
 439.2 -70
 439.225 -70
 439.25 -70
 439.275 -70
 439.3 -70
 439.325 -70
 439.35 -70
 439.375 -70
 439.4 -70
 439.425 -70
 439.45 -70
 439.475 -70
 439.5 -70
 439.525 -70
 439.55 -70
 439.575 -70
 439.6 -70
 439.625 -70
 439.65 -70
 439.675 -70
 439.7 -70
 439.725 -70
 439.75 -70
 439.775 -70
 439.8 -70
 439.825 -70
 439.85 -70
 439.875 -70
 439.9 -70
 439.925 -70
 439.95 -70
 439.975 -70
 440 -70
 440.025 -70
 440.05 -70
 440.075 -70
 440.1 -70
 440.125 -70
 440.15 -70
 440.175 -70
 440.2 -70
 440.225 -70
 440.25 -70
 440.275 -70
 440.3 -70
 440.325 -70
 440.35 -70
 440.375 -70
 440.4 -70
 440.425 -70
 440.45 -70
 440.475 -70
 440.5 -70
 440.525 -70
 440.55 -70
 440.575 -70
 440.6 -70
 440.625 -70
 440.65 -70
 440.675 -70
 440.7 -70
 440.725 -70
 440.75 -70
 440.775 -70
 440.8 -70
 440.825 -70
 440.85 -70
 440.875 -70
 440.9 -70
 440.925 -70
 440.95 -70
 440.975 -70
 441 -70
 441.025 -70
 441.05 -70
 441.075 -70
 441.1 -70
 441.125 -70
 441.15 -70
 441.175 -70
 441.2 -70
 441.225 -70
 441.25 -70
 441.275 -70
 441.3 -70
 441.325 -70
 441.35 -70
 441.375 -70
 441.4 -70
 441.425 -70
 441.45 -70
 441.475 -70
 441.5 -70
 441.525 -70
 441.55 -70
 441.575 -70
 441.6 -70
 441.625 -70
 441.65 -70
 441.675 -70
 441.7 -70
 441.725 -70
 441.75 -70
 441.775 -70
 441.8 -70
 441.825 -70
 441.85 -70
 441.875 -70
 441.9 -70
 441.925 -70
 441.95 -70
 441.975 -70
 442 -70
 442.025 -70
 442.05 -70
 442.075 -70
 442.1 -70
 442.125 -70
 442.15 -70
 442.175 -70
 442.2 -70
 442.225 -70
 442.25 -70
 442.275 -70
 442.3 -70
 442.325 -70
 442.35 -70
 442.375 -70
 442.4 -70
 442.425 -70
 442.45 -70
 442.475 -70
 442.5 -70
 442.525 -70
 442.55 -70
 442.575 -70
 442.6 -70
 442.625 -70
 442.65 -70
 442.675 -70
 442.7 -70
 442.725 -70
 442.75 -70
 442.775 -70
 442.8 -70
 442.825 -70
 442.85 -70
 442.875 -70
 442.9 -70
 442.925 -70
 442.95 -70
 442.975 -70
 443 -70
 443.025 -70
 443.05 -70
 443.075 -70
 443.1 -70
 443.125 -70
 443.15 -70
 443.175 -70
 443.2 -70
 443.225 -70
 443.25 -70
 443.275 -70
 443.3 -70
 443.325 -70
 443.35 -70
 443.375 -70
 443.4 -70
 443.425 -70
 443.45 -70
 443.475 -70
 443.5 -70
 443.525 -70
 443.55 -70
 443.575 -70
 443.6 -70
 443.625 -70
 443.65 -70
 443.675 -70
 443.7 -70
 443.725 -70
 443.75 -70
 443.775 -70
 443.8 -70
 443.825 -70
 443.85 -70
 443.875 -70
 443.9 -70
 443.925 -70
 443.95 -70
 443.975 -70
 444 -70
 444.025 -70
 444.05 -70
 444.075 -70
 444.1 -70
 444.125 -70
 444.15 -70
 444.175 -70
 444.2 -70
 444.225 -70
 444.25 -70
 444.275 -70
 444.3 -70
 444.325 -70
 444.35 -70
 444.375 -70
 444.4 -70
 444.425 -70
 444.45 -70
 444.475 -70
 444.5 -70
 444.525 -70
 444.55 -70
 444.575 -70
 444.6 -70
 444.625 -70
 444.65 -70
 444.675 -70
 444.7 -70
 444.725 -70
 444.75 -70
 444.775 -70
 444.8 -70
 444.825 -70
 444.85 -70
 444.875 -70
 444.9 -70
 444.925 -70
 444.95 -70
 444.975 -70
 445 -70
 445.025 -70
 445.05 -70
 445.075 -70
 445.1 -70
 445.125 -70
 445.15 -70
 445.175 -70
 445.2 -70
 445.225 -70
 445.25 -70
 445.275 -70
 445.3 -70
 445.325 -70
 445.35 -70
 445.375 -70
 445.4 -70
 445.425 -70
 445.45 -70
 445.475 -70
 445.5 -70
 445.525 -70
 445.55 -70
 445.575 -70
 445.6 -70
 445.625 -70
 445.65 -70
 445.675 -70
 445.7 -70
 445.725 -70
 445.75 -70
 445.775 -70
 445.8 -70
 445.825 -70
 445.85 -70
 445.875 -70
 445.9 -70
 445.925 -70
 445.95 -70
 445.975 -70
 446 -70
 446.025 -70
 446.05 -70
 446.075 -70
 446.1 -70
 446.125 -70
 446.15 -70
 446.175 -70
 446.2 -70
 446.225 -70
 446.25 -70
 446.275 -70
 446.3 -70
 446.325 -70
 446.35 -70
 446.375 -70
 446.4 -70
 446.425 -70
 446.45 -70
 446.475 -70
 446.5 -70
 446.525 -70
 446.55 -70
 446.575 -70
 446.6 -70
 446.625 -70
 446.65 -70
 446.675 -70
 446.7 -70
 446.725 -70
 446.75 -70
 446.775 -70
 446.8 -70
 446.825 -70
 446.85 -70
 446.875 -70
 446.9 -70
 446.925 -70
 446.95 -70
 446.975 -70
 447 -70
 447.025 -70
 447.05 -70
 447.075 -70
 447.1 -70
 447.125 -70
 447.15 -70
 447.175 -70
 447.2 -70
 447.225 -70
 447.25 -70
 447.275 -70
 447.3 -70
 447.325 -70
 447.35 -70
 447.375 -70
 447.4 -70
 447.425 -70
 447.45 -70
 447.475 -70
 447.5 -70
 447.525 -70
 447.55 -70
 447.575 -70
 447.6 -70
 447.625 -70
 447.65 -70
 447.675 -70
 447.7 -70
 447.725 -70
 447.75 -70
 447.775 -70
 447.8 -70
 447.825 -70
 447.85 -70
 447.875 -70
 447.9 -70
 447.925 -70
 447.95 -70
 447.975 -70
 448 -70
 448.025 -70
 448.05 -70
 448.075 -70
 448.1 -70
 448.125 -70
 448.15 -70
 448.175 -70
 448.2 -70
 448.225 -70
 448.25 -70
 448.275 -70
 448.3 -70
 448.325 -70
 448.35 -70
 448.375 -70
 448.4 -70
 448.425 -70
 448.45 -70
 448.475 -70
 448.5 -70
 448.525 -70
 448.55 -70
 448.575 -70
 448.6 -70
 448.625 -70
 448.65 -70
 448.675 -70
 448.7 -70
 448.725 -70
 448.75 -70
 448.775 -70
 448.8 -70
 448.825 -70
 448.85 -70
 448.875 -70
 448.9 -70
 448.925 -70
 448.95 -70
 448.975 -70
 449 -70
 449.025 -70
 449.05 -70
 449.075 -70
 449.1 -70
 449.125 -70
 449.15 -70
 449.175 -70
 449.2 -70
 449.225 -70
 449.25 -70
 449.275 -70
 449.3 -70
 449.325 -70
 449.35 -70
 449.375 -70
 449.4 -70
 449.425 -70
 449.45 -70
 449.475 -70
 449.5 -70
 449.525 -70
 449.55 -70
 449.575 -70
 449.6 -70
 449.625 -70
 449.65 -70
 449.675 -70
 449.7 -70
 449.725 -70
 449.75 -70
 449.775 -70
 449.8 -70
 449.825 -70
 449.85 -70
 449.875 -70
 449.9 -70
 449.925 -70
 449.95 -70
 449.975 -70
 450 -70
 450.025 -70
 450.05 -70
 450.075 -70
 450.1 -70
 450.125 -70
 450.15 -70
 450.175 -70
 450.2 -70
 450.225 -70
 450.25 -70
 450.275 -70
 450.3 -70
 450.325 -70
 450.35 -70
 450.375 -70
 450.4 -70
 450.425 -70
 450.45 -70
 450.475 -70
 450.5 -70
 450.525 -70
 450.55 -70
 450.575 -70
 450.6 -70
 450.625 -70
 450.65 -70
 450.675 -70
 450.7 -70
 450.725 -70
 450.75 -70
 450.775 -70
 450.8 -70
 450.825 -70
 450.85 -70
 450.875 -70
 450.9 -70
 450.925 -70
 450.95 -70
 450.975 -70
 451 -70
 451.025 -70
 451.05 -70
 451.075 -70
 451.1 -70
 451.125 -70
 451.15 -70
 451.175 -70
 451.2 -70
 451.225 -70
 451.25 -70
 451.275 -70
 451.3 -70
 451.325 -70
 451.35 -70
 451.375 -70
 451.4 -70
 451.425 -70
 451.45 -70
 451.475 -70
 451.5 -70
 451.525 -70
 451.55 -70
 451.575 -70
 451.6 -70
 451.625 -70
 451.65 -70
 451.675 -70
 451.7 -70
 451.725 -70
 451.75 -70
 451.775 -70
 451.8 -70
 451.825 -70
 451.85 -70
 451.875 -70
 451.9 -70
 451.925 -70
 451.95 -70
 451.975 -70
 452 -70
 452.025 -70
 452.05 -70
 452.075 -70
 452.1 -70
 452.125 -70
 452.15 -70
 452.175 -70
 452.2 -70
 452.225 -70
 452.25 -70
 452.275 -70
 452.3 -70
 452.325 -70
 452.35 -70
 452.375 -70
 452.4 -70
 452.425 -70
 452.45 -70
 452.475 -70
 452.5 -70
 452.525 -70
 452.55 -70
 452.575 -70
 452.6 -70
 452.625 -70
 452.65 -70
 452.675 -70
 452.7 -70
 452.725 -70
 452.75 -70
 452.775 -70
 452.8 -70
 452.825 -70
 452.85 -70
 452.875 -70
 452.9 -70
 452.925 -70
 452.95 -70
 452.975 -70
 453 -70
 453.025 -70
 453.05 -70
 453.075 -70
 453.1 -70
 453.125 -70
 453.15 -70
 453.175 -70
 453.2 -70
 453.225 -70
 453.25 -70
 453.275 -70
 453.3 -70
 453.325 -70
 453.35 -70
 453.375 -70
 453.4 -70
 453.425 -70
 453.45 -70
 453.475 -70
 453.5 -70
 453.525 -70
 453.55 -70
 453.575 -70
 453.6 -70
 453.625 -70
 453.65 -70
 453.675 -70
 453.7 -70
 453.725 -70
 453.75 -70
 453.775 -70
 453.8 -70
 453.825 -70
 453.85 -70
 453.875 -70
 453.9 -70
 453.925 -70
 453.95 -70
 453.975 -70
 454 -70
 454.025 -70
 454.05 -70
 454.075 -70
 454.1 -70
 454.125 -70
 454.15 -70
 454.175 -70
 454.2 -70
 454.225 -70
 454.25 -70
 454.275 -70
 454.3 -70
 454.325 -70
 454.35 -70
 454.375 -70
 454.4 -70
 454.425 -70
 454.45 -70
 454.475 -70
 454.5 -70
 454.525 -70
 454.55 -70
 454.575 -70
 454.6 -70
 454.625 -70
 454.65 -70
 454.675 -70
 454.7 -70
 454.725 -70
 454.75 -70
 454.775 -70
 454.8 -70
 454.825 -70
 454.85 -70
 454.875 -70
 454.9 -70
 454.925 -70
 454.95 -70
 454.975 -70
 455 -70
 455.025 -70
 455.05 -70
 455.075 -70
 455.1 -70
 455.125 -70
 455.15 -70
 455.175 -70
 455.2 -70
 455.225 -70
 455.25 -70
 455.275 -70
 455.3 -70
 455.325 -70
 455.35 -70
 455.375 -70
 455.4 -70
 455.425 -70
 455.45 -70
 455.475 -70
 455.5 -70
 455.525 -70
 455.55 -70
 455.575 -70
 455.6 -70
 455.625 -70
 455.65 -70
 455.675 -70
 455.7 -70
 455.725 -70
 455.75 -70
 455.775 -70
 455.8 -70
 455.825 -70
 455.85 -70
 455.875 -70
 455.9 -70
 455.925 -70
 455.95 -70
 455.975 -70
 456 -70
 456.025 -70
 456.05 -70
 456.075 -70
 456.1 -70
 456.125 -70
 456.15 -70
 456.175 -70
 456.2 -70
 456.225 -70
 456.25 -70
 456.275 -70
 456.3 -70
 456.325 -70
 456.35 -70
 456.375 -70
 456.4 -70
 456.425 -70
 456.45 -70
 456.475 -70
 456.5 -70
 456.525 -70
 456.55 -70
 456.575 -70
 456.6 -70
 456.625 -70
 456.65 -70
 456.675 -70
 456.7 -70
 456.725 -70
 456.75 -70
 456.775 -70
 456.8 -70
 456.825 -70
 456.85 -70
 456.875 -70
 456.9 -70
 456.925 -70
 456.95 -70
 456.975 -70
 457 -70
 457.025 -70
 457.05 -70
 457.075 -70
 457.1 -70
 457.125 -70
 457.15 -70
 457.175 -70
 457.2 -70
 457.225 -70
 457.25 -70
 457.275 -70
 457.3 -70
 457.325 -70
 457.35 -70
 457.375 -70
 457.4 -70
 457.425 -70
 457.45 -70
 457.475 -70
 457.5 -70
 457.525 -70
 457.55 -70
 457.575 -70
 457.6 -70
 457.625 -70
 457.65 -70
 457.675 -70
 457.7 -70
 457.725 -70
 457.75 -70
 457.775 -70
 457.8 -70
 457.825 -70
 457.85 -70
 457.875 -70
 457.9 -70
 457.925 -70
 457.95 -70
 457.975 -70
 458 -70
 458.025 -70
 458.05 -70
 458.075 -70
 458.1 -70
 458.125 -70
 458.15 -70
 458.175 -70
 458.2 -70
 458.225 -70
 458.25 -70
 458.275 -70
 458.3 -70
 458.325 -70
 458.35 -70
 458.375 -70
 458.4 -70
 458.425 -70
 458.45 -70
 458.475 -70
 458.5 -70
 458.525 -70
 458.55 -70
 458.575 -70
 458.6 -70
 458.625 -70
 458.65 -70
 458.675 -70
 458.7 -70
 458.725 -70
 458.75 -70
 458.775 -70
 458.8 -70
 458.825 -70
 458.85 -70
 458.875 -70
 458.9 -70
 458.925 -70
 458.95 -70
 458.975 -70
 459 -70
 459.025 -70
 459.05 -70
 459.075 -70
 459.1 -70
 459.125 -70
 459.15 -70
 459.175 -70
 459.2 -70
 459.225 -70
 459.25 -70
 459.275 -70
 459.3 -70
 459.325 -70
 459.35 -70
 459.375 -70
 459.4 -70
 459.425 -70
 459.45 -70
 459.475 -70
 459.5 -70
 459.525 -70
 459.55 -70
 459.575 -70
 459.6 -70
 459.625 -70
 459.65 -70
 459.675 -70
 459.7 -70
 459.725 -70
 459.75 -70
 459.775 -70
 459.8 -70
 459.825 -70
 459.85 -70
 459.875 -70
 459.9 -70
 459.925 -70
 459.95 -70
 459.975 -70
 460 -70
 460.025 -70
 460.05 -70
 460.075 -70
 460.1 -70
 460.125 -70
 460.15 -70
 460.175 -70
 460.2 -70
 460.225 -70
 460.25 -70
 460.275 -70
 460.3 -70
 460.325 -70
 460.35 -70
 460.375 -70
 460.4 -70
 460.425 -70
 460.45 -70
 460.475 -70
 460.5 -70
 460.525 -70
 460.55 -70
 460.575 -70
 460.6 -70
 460.625 -70
 460.65 -70
 460.675 -70
 460.7 -70
 460.725 -70
 460.75 -70
 460.775 -70
 460.8 -70
 460.825 -70
 460.85 -70
 460.875 -70
 460.9 -70
 460.925 -70
 460.95 -70
 460.975 -70
 461 -70
 461.025 -70
 461.05 -70
 461.075 -70
 461.1 -70
 461.125 -70
 461.15 -70
 461.175 -70
 461.2 -70
 461.225 -70
 461.25 -70
 461.275 -70
 461.3 -70
 461.325 -70
 461.35 -70
 461.375 -70
 461.4 -70
 461.425 -70
 461.45 -70
 461.475 -70
 461.5 -70
 461.525 -70
 461.55 -70
 461.575 -70
 461.6 -70
 461.625 -70
 461.65 -70
 461.675 -70
 461.7 -70
 461.725 -70
 461.75 -70
 461.775 -70
 461.8 -70
 461.825 -70
 461.85 -70
 461.875 -70
 461.9 -70
 461.925 -70
 461.95 -70
 461.975 -70
 462 -70
 462.025 -70
 462.05 -70
 462.075 -70
 462.1 -70
 462.125 -70
 462.15 -70
 462.175 -70
 462.2 -70
 462.225 -70
 462.25 -70
 462.275 -70
 462.3 -70
 462.325 -70
 462.35 -70
 462.375 -70
 462.4 -70
 462.425 -70
 462.45 -70
 462.475 -70
 462.5 -70
 462.525 -70
 462.55 -70
 462.575 -70
 462.6 -70
 462.625 -70
 462.65 -70
 462.675 -70
 462.7 -70
 462.725 -70
 462.75 -70
 462.775 -70
 462.8 -70
 462.825 -70
 462.85 -70
 462.875 -70
 462.9 -70
 462.925 -70
 462.95 -70
 462.975 -70
 463 -70
 463.025 -70
 463.05 -70
 463.075 -70
 463.1 -70
 463.125 -70
 463.15 -70
 463.175 -70
 463.2 -70
 463.225 -70
 463.25 -70
 463.275 -70
 463.3 -70
 463.325 -70
 463.35 -70
 463.375 -70
 463.4 -70
 463.425 -70
 463.45 -70
 463.475 -70
 463.5 -70
 463.525 -70
 463.55 -70
 463.575 -70
 463.6 -70
 463.625 -70
 463.65 -70
 463.675 -70
 463.7 -70
 463.725 -70
 463.75 -70
 463.775 -70
 463.8 -70
 463.825 -70
 463.85 -70
 463.875 -70
 463.9 -70
 463.925 -70
 463.95 -70
 463.975 -70
 464 -70
 464.025 -70
 464.05 -70
 464.075 -70
 464.1 -70
 464.125 -70
 464.15 -70
 464.175 -70
 464.2 -70
 464.225 -70
 464.25 -70
 464.275 -70
 464.3 -70
 464.325 -70
 464.35 -70
 464.375 -70
 464.4 -70
 464.425 -70
 464.45 -70
 464.475 -70
 464.5 -70
 464.525 -70
 464.55 -70
 464.575 -70
 464.6 -70
 464.625 -70
 464.65 -70
 464.675 -70
 464.7 -70
 464.725 -70
 464.75 -70
 464.775 -70
 464.8 -70
 464.825 -70
 464.85 -70
 464.875 -70
 464.9 -70
 464.925 -70
 464.95 -70
 464.975 -70
 465 -70
 465.025 -70
 465.05 -70
 465.075 -70
 465.1 -70
 465.125 -70
 465.15 -70
 465.175 -70
 465.2 -70
 465.225 -70
 465.25 -70
 465.275 -70
 465.3 -70
 465.325 -70
 465.35 -70
 465.375 -70
 465.4 -70
 465.425 -70
 465.45 -70
 465.475 -70
 465.5 -70
 465.525 -70
 465.55 -70
 465.575 -70
 465.6 -70
 465.625 -70
 465.65 -70
 465.675 -70
 465.7 -70
 465.725 -70
 465.75 -70
 465.775 -70
 465.8 -70
 465.825 -70
 465.85 -70
 465.875 -70
 465.9 -70
 465.925 -70
 465.95 -70
 465.975 -70
 466 -70
 466.025 -70
 466.05 -70
 466.075 -70
 466.1 -70
 466.125 -70
 466.15 -70
 466.175 -70
 466.2 -70
 466.225 -70
 466.25 -70
 466.275 -70
 466.3 -70
 466.325 -70
 466.35 -70
 466.375 -70
 466.4 -70
 466.425 -70
 466.45 -70
 466.475 -70
 466.5 -70
 466.525 -70
 466.55 -70
 466.575 -70
 466.6 -70
 466.625 -70
 466.65 -70
 466.675 -70
 466.7 -70
 466.725 -70
 466.75 -70
 466.775 -70
 466.8 -70
 466.825 -70
 466.85 -70
 466.875 -70
 466.9 -70
 466.925 -70
 466.95 -70
 466.975 -70
 467 -70
 467.025 -70
 467.05 -70
 467.075 -70
 467.1 -70
 467.125 -70
 467.15 -70
 467.175 -70
 467.2 -70
 467.225 -70
 467.25 -70
 467.275 -70
 467.3 -70
 467.325 -70
 467.35 -70
 467.375 -70
 467.4 -70
 467.425 -70
 467.45 -70
 467.475 -70
 467.5 -70
 467.525 -70
 467.55 -70
 467.575 -70
 467.6 -70
 467.625 -70
 467.65 -70
 467.675 -70
 467.7 -70
 467.725 -70
 467.75 -70
 467.775 -70
 467.8 -70
 467.825 -70
 467.85 -70
 467.875 -70
 467.9 -70
 467.925 -70
 467.95 -70
 467.975 -70
 468 -70
 468.025 -70
 468.05 -70
 468.075 -70
 468.1 -70
 468.125 -70
 468.15 -70
 468.175 -70
 468.2 -70
 468.225 -70
 468.25 -70
 468.275 -70
 468.3 -70
 468.325 -70
 468.35 -70
 468.375 -70
 468.4 -70
 468.425 -70
 468.45 -70
 468.475 -70
 468.5 -70
 468.525 -70
 468.55 -70
 468.575 -70
 468.6 -70
 468.625 -70
 468.65 -70
 468.675 -70
 468.7 -70
 468.725 -70
 468.75 -70
 468.775 -70
 468.8 -70
 468.825 -70
 468.85 -70
 468.875 -70
 468.9 -70
 468.925 -70
 468.95 -70
 468.975 -70
 469 -70
 469.025 -70
 469.05 -70
 469.075 -70
 469.1 -70
 469.125 -70
 469.15 -70
 469.175 -70
 469.2 -70
 469.225 -70
 469.25 -70
 469.275 -70
 469.3 -70
 469.325 -70
 469.35 -70
 469.375 -70
 469.4 -70
 469.425 -70
 469.45 -70
 469.475 -70
 469.5 -70
 469.525 -70
 469.55 -70
 469.575 -70
 469.6 -70
 469.625 -70
 469.65 -70
 469.675 -70
 469.7 -70
 469.725 -70
 469.75 -70
 469.775 -70
 469.8 -70
 469.825 -70
 469.85 -70
 469.875 -70
 469.9 -70
 469.925 -70
 469.95 -70
 469.975 -70
 470 -70
 470.025 -70
 470.05 -70
 470.075 -70
 470.1 -70
 470.125 -70
 470.15 -70
 470.175 -70
 470.2 -70
 470.225 -70
 470.25 -70
 470.275 -70
 470.3 -70
 470.325 -70
 470.35 -70
 470.375 -70
 470.4 -70
 470.425 -70
 470.45 -70
 470.475 -70
 470.5 -70
 470.525 -70
 470.55 -70
 470.575 -70
 470.6 -70
 470.625 -70
 470.65 -70
 470.675 -70
 470.7 -70
 470.725 -70
 470.75 -70
 470.775 -70
 470.8 -70
 470.825 -70
 470.85 -70
 470.875 -70
 470.9 -70
 470.925 -70
 470.95 -70
 470.975 -70
 471 -70
 471.025 -70
 471.05 -70
 471.075 -70
 471.1 -70
 471.125 -70
 471.15 -70
 471.175 -70
 471.2 -70
 471.225 -70
 471.25 -70
 471.275 -70
 471.3 -70
 471.325 -70
 471.35 -70
 471.375 -70
 471.4 -70
 471.425 -70
 471.45 -70
 471.475 -70
 471.5 -70
 471.525 -70
 471.55 -70
 471.575 -70
 471.6 -70
 471.625 -70
 471.65 -70
 471.675 -70
 471.7 -70
 471.725 -70
 471.75 -70
 471.775 -70
 471.8 -70
 471.825 -70
 471.85 -70
 471.875 -70
 471.9 -70
 471.925 -70
 471.95 -70
 471.975 -70
 472 -70
 472.025 -70
 472.05 -70
 472.075 -70
 472.1 -70
 472.125 -70
 472.15 -70
 472.175 -70
 472.2 -70
 472.225 -70
 472.25 -70
 472.275 -70
 472.3 -70
 472.325 -70
 472.35 -70
 472.375 -70
 472.4 -70
 472.425 -70
 472.45 -70
 472.475 -70
 472.5 -70
 472.525 -70
 472.55 -70
 472.575 -70
 472.6 -70
 472.625 -70
 472.65 -70
 472.675 -70
 472.7 -70
 472.725 -70
 472.75 -70
 472.775 -70
 472.8 -70
 472.825 -70
 472.85 -70
 472.875 -70
 472.9 -70
 472.925 -70
 472.95 -70
 472.975 -70
 473 -70
 473.025 -70
 473.05 -70
 473.075 -70
 473.1 -70
 473.125 -70
 473.15 -70
 473.175 -70
 473.2 -70
 473.225 -70
 473.25 -70
 473.275 -70
 473.3 -70
 473.325 -70
 473.35 -70
 473.375 -70
 473.4 -70
 473.425 -70
 473.45 -70
 473.475 -70
 473.5 -70
 473.525 -70
 473.55 -70
 473.575 -70
 473.6 -70
 473.625 -70
 473.65 -70
 473.675 -70
 473.7 -70
 473.725 -70
 473.75 -70
 473.775 -70
 473.8 -70
 473.825 -70
 473.85 -70
 473.875 -70
 473.9 -70
 473.925 -70
 473.95 -70
 473.975 -70
 474 -70
 474.025 -70
 474.05 -70
 474.075 -70
 474.1 -70
 474.125 -70
 474.15 -70
 474.175 -70
 474.2 -70
 474.225 -70
 474.25 -70
 474.275 -70
 474.3 -70
 474.325 -70
 474.35 -70
 474.375 -70
 474.4 -70
 474.425 -70
 474.45 -70
 474.475 -70
 474.5 -70
 474.525 -70
 474.55 -70
 474.575 -70
 474.6 -70
 474.625 -70
 474.65 -70
 474.675 -70
 474.7 -70
 474.725 -70
 474.75 -70
 474.775 -70
 474.8 -70
 474.825 -70
 474.85 -70
 474.875 -70
 474.9 -70
 474.925 -70
 474.95 -70
 474.975 -70
 475 -70
 475.025 -70
 475.05 -70
 475.075 -70
 475.1 -70
 475.125 -70
 475.15 -70
 475.175 -70
 475.2 -70
 475.225 -70
 475.25 -70
 475.275 -70
 475.3 -70
 475.325 -70
 475.35 -70
 475.375 -70
 475.4 -70
 475.425 -70
 475.45 -70
 475.475 -70
 475.5 -70
 475.525 -70
 475.55 -70
 475.575 -70
 475.6 -70
 475.625 -70
 475.65 -70
 475.675 -70
 475.7 -70
 475.725 -70
 475.75 -70
 475.775 -70
 475.8 -70
 475.825 -70
 475.85 -70
 475.875 -70
 475.9 -70
 475.925 -70
 475.95 -70
 475.975 -70
 476 -70
 476.025 -70
 476.05 -70
 476.075 -70
 476.1 -70
 476.125 -70
 476.15 -70
 476.175 -70
 476.2 -70
 476.225 -70
 476.25 -70
 476.275 -70
 476.3 -70
 476.325 -70
 476.35 -70
 476.375 -70
 476.4 -70
 476.425 -70
 476.45 -70
 476.475 -70
 476.5 -70
 476.525 -70
 476.55 -70
 476.575 -70
 476.6 -70
 476.625 -70
 476.65 -70
 476.675 -70
 476.7 -70
 476.725 -70
 476.75 -70
 476.775 -70
 476.8 -70
 476.825 -70
 476.85 -70
 476.875 -70
 476.9 -70
 476.925 -70
 476.95 -70
 476.975 -70
 477 -70
 477.025 -70
 477.05 -70
 477.075 -70
 477.1 -70
 477.125 -70
 477.15 -70
 477.175 -70
 477.2 -70
 477.225 -70
 477.25 -70
 477.275 -70
 477.3 -70
 477.325 -70
 477.35 -70
 477.375 -70
 477.4 -70
 477.425 -70
 477.45 -70
 477.475 -70
 477.5 -70
 477.525 -70
 477.55 -70
 477.575 -70
 477.6 -70
 477.625 -70
 477.65 -70
 477.675 -70
 477.7 -70
 477.725 -70
 477.75 -70
 477.775 -70
 477.8 -70
 477.825 -70
 477.85 -70
 477.875 -70
 477.9 -70
 477.925 -70
 477.95 -70
 477.975 -70
 478 -70
 478.025 -70
 478.05 -70
 478.075 -70
 478.1 -70
 478.125 -70
 478.15 -70
 478.175 -70
 478.2 -70
 478.225 -70
 478.25 -70
 478.275 -70
 478.3 -70
 478.325 -70
 478.35 -70
 478.375 -70
 478.4 -70
 478.425 -70
 478.45 -70
 478.475 -70
 478.5 -70
 478.525 -70
 478.55 -70
 478.575 -70
 478.6 -70
 478.625 -70
 478.65 -70
 478.675 -70
 478.7 -70
 478.725 -70
 478.75 -70
 478.775 -70
 478.8 -70
 478.825 -70
 478.85 -70
 478.875 -70
 478.9 -70
 478.925 -70
 478.95 -70
 478.975 -70
 479 -70
 479.025 -70
 479.05 -70
 479.075 -70
 479.1 -70
 479.125 -70
 479.15 -70
 479.175 -70
 479.2 -70
 479.225 -70
 479.25 -70
 479.275 -70
 479.3 -70
 479.325 -70
 479.35 -70
 479.375 -70
 479.4 -70
 479.425 -70
 479.45 -70
 479.475 -70
 479.5 -70
 479.525 -70
 479.55 -70
 479.575 -70
 479.6 -70
 479.625 -70
 479.65 -70
 479.675 -70
 479.7 -70
 479.725 -70
 479.75 -70
 479.775 -70
 479.8 -70
 479.825 -70
 479.85 -70
 479.875 -70
 479.9 -70
 479.925 -70
 479.95 -70
 479.975 -70
 480 -70
 480.025 -70
 480.05 -70
 480.075 -70
 480.1 -70
 480.125 -70
 480.15 -70
 480.175 -70
 480.2 -70
 480.225 -70
 480.25 -70
 480.275 -70
 480.3 -70
 480.325 -70
 480.35 -70
 480.375 -70
 480.4 -70
 480.425 -70
 480.45 -70
 480.475 -70
 480.5 -70
 480.525 -70
 480.55 -70
 480.575 -70
 480.6 -70
 480.625 -70
 480.65 -70
 480.675 -70
 480.7 -70
 480.725 -70
 480.75 -70
 480.775 -70
 480.8 -70
 480.825 -70
 480.85 -70
 480.875 -70
 480.9 -70
 480.925 -70
 480.95 -70
 480.975 -70
 481 -70
 481.025 -70
 481.05 -70
 481.075 -70
 481.1 -70
 481.125 -70
 481.15 -70
 481.175 -70
 481.2 -70
 481.225 -70
 481.25 -70
 481.275 -70
 481.3 -70
 481.325 -70
 481.35 -70
 481.375 -70
 481.4 -70
 481.425 -70
 481.45 -70
 481.475 -70
 481.5 -70
 481.525 -70
 481.55 -70
 481.575 -70
 481.6 -70
 481.625 -70
 481.65 -70
 481.675 -70
 481.7 -70
 481.725 -70
 481.75 -70
 481.775 -70
 481.8 -70
 481.825 -70
 481.85 -70
 481.875 -70
 481.9 -70
 481.925 -70
 481.95 -70
 481.975 -70
 482 -70
 482.025 -70
 482.05 -70
 482.075 -70
 482.1 -70
 482.125 -70
 482.15 -70
 482.175 -70
 482.2 -70
 482.225 -70
 482.25 -70
 482.275 -70
 482.3 -70
 482.325 -70
 482.35 -70
 482.375 -70
 482.4 -70
 482.425 -70
 482.45 -70
 482.475 -70
 482.5 -70
 482.525 -70
 482.55 -70
 482.575 -70
 482.6 -70
 482.625 -70
 482.65 -70
 482.675 -70
 482.7 -70
 482.725 -70
 482.75 -70
 482.775 -70
 482.8 -70
 482.825 -70
 482.85 -70
 482.875 -70
 482.9 -70
 482.925 -70
 482.95 -70
 482.975 -70
 483 -70
 483.025 -70
 483.05 -70
 483.075 -70
 483.1 -70
 483.125 -70
 483.15 -70
 483.175 -70
 483.2 -70
 483.225 -70
 483.25 -70
 483.275 -70
 483.3 -70
 483.325 -70
 483.35 -70
 483.375 -70
 483.4 -70
 483.425 -70
 483.45 -70
 483.475 -70
 483.5 -70
 483.525 -70
 483.55 -70
 483.575 -70
 483.6 -70
 483.625 -70
 483.65 -70
 483.675 -70
 483.7 -70
 483.725 -70
 483.75 -70
 483.775 -70
 483.8 -70
 483.825 -70
 483.85 -70
 483.875 -70
 483.9 -70
 483.925 -70
 483.95 -70
 483.975 -70
 484 -70
 484.025 -70
 484.05 -70
 484.075 -70
 484.1 -70
 484.125 -70
 484.15 -70
 484.175 -70
 484.2 -70
 484.225 -70
 484.25 -70
 484.275 -70
 484.3 -70
 484.325 -70
 484.35 -70
 484.375 -70
 484.4 -70
 484.425 -70
 484.45 -70
 484.475 -70
 484.5 -70
 484.525 -70
 484.55 -70
 484.575 -70
 484.6 -70
 484.625 -70
 484.65 -70
 484.675 -70
 484.7 -70
 484.725 -70
 484.75 -70
 484.775 -70
 484.8 -70
 484.825 -70
 484.85 -70
 484.875 -70
 484.9 -70
 484.925 -70
 484.95 -70
 484.975 -70
 485 -70
 485.025 -70
 485.05 -70
 485.075 -70
 485.1 -70
 485.125 -70
 485.15 -70
 485.175 -70
 485.2 -70
 485.225 -70
 485.25 -70
 485.275 -70
 485.3 -70
 485.325 -70
 485.35 -70
 485.375 -70
 485.4 -70
 485.425 -70
 485.45 -70
 485.475 -70
 485.5 -70
 485.525 -70
 485.55 -70
 485.575 -70
 485.6 -70
 485.625 -70
 485.65 -70
 485.675 -70
 485.7 -70
 485.725 -70
 485.75 -70
 485.775 -70
 485.8 -70
 485.825 -70
 485.85 -70
 485.875 -70
 485.9 -70
 485.925 -70
 485.95 -70
 485.975 -70
 486 -70
 486.025 -70
 486.05 -70
 486.075 -70
 486.1 -70
 486.125 -70
 486.15 -70
 486.175 -70
 486.2 -70
 486.225 -70
 486.25 -70
 486.275 -70
 486.3 -70
 486.325 -70
 486.35 -70
 486.375 -70
 486.4 -70
 486.425 -70
 486.45 -70
 486.475 -70
 486.5 -70
 486.525 -70
 486.55 -70
 486.575 -70
 486.6 -70
 486.625 -70
 486.65 -70
 486.675 -70
 486.7 -70
 486.725 -70
 486.75 -70
 486.775 -70
 486.8 -70
 486.825 -70
 486.85 -70
 486.875 -70
 486.9 -70
 486.925 -70
 486.95 -70
 486.975 -70
 487 -70
 487.025 -70
 487.05 -70
 487.075 -70
 487.1 -70
 487.125 -70
 487.15 -70
 487.175 -70
 487.2 -70
 487.225 -70
 487.25 -70
 487.275 -70
 487.3 -70
 487.325 -70
 487.35 -70
 487.375 -70
 487.4 -70
 487.425 -70
 487.45 -70
 487.475 -70
 487.5 -70
 487.525 -70
 487.55 -70
 487.575 -70
 487.6 -70
 487.625 -70
 487.65 -70
 487.675 -70
 487.7 -70
 487.725 -70
 487.75 -70
 487.775 -70
 487.8 -70
 487.825 -70
 487.85 -70
 487.875 -70
 487.9 -70
 487.925 -70
 487.95 -70
 487.975 -70
 488 -70
 488.025 -70
 488.05 -70
 488.075 -70
 488.1 -70
 488.125 -70
 488.15 -70
 488.175 -70
 488.2 -70
 488.225 -70
 488.25 -70
 488.275 -70
 488.3 -70
 488.325 -70
 488.35 -70
 488.375 -70
 488.4 -70
 488.425 -70
 488.45 -70
 488.475 -70
 488.5 -70
 488.525 -70
 488.55 -70
 488.575 -70
 488.6 -70
 488.625 -70
 488.65 -70
 488.675 -70
 488.7 -70
 488.725 -70
 488.75 -70
 488.775 -70
 488.8 -70
 488.825 -70
 488.85 -70
 488.875 -70
 488.9 -70
 488.925 -70
 488.95 -70
 488.975 -70
 489 -70
 489.025 -70
 489.05 -70
 489.075 -70
 489.1 -70
 489.125 -70
 489.15 -70
 489.175 -70
 489.2 -70
 489.225 -70
 489.25 -70
 489.275 -70
 489.3 -70
 489.325 -70
 489.35 -70
 489.375 -70
 489.4 -70
 489.425 -70
 489.45 -70
 489.475 -70
 489.5 -70
 489.525 -70
 489.55 -70
 489.575 -70
 489.6 -70
 489.625 -70
 489.65 -70
 489.675 -70
 489.7 -70
 489.725 -70
 489.75 -70
 489.775 -70
 489.8 -70
 489.825 -70
 489.85 -70
 489.875 -70
 489.9 -70
 489.925 -70
 489.95 -70
 489.975 -70
 490 -70
 490.025 -70
 490.05 -70
 490.075 -70
 490.1 -70
 490.125 -70
 490.15 -70
 490.175 -70
 490.2 -70
 490.225 -70
 490.25 -70
 490.275 -70
 490.3 -70
 490.325 -70
 490.35 -70
 490.375 -70
 490.4 -70
 490.425 -70
 490.45 -70
 490.475 -70
 490.5 -70
 490.525 -70
 490.55 -70
 490.575 -70
 490.6 -70
 490.625 -70
 490.65 -70
 490.675 -70
 490.7 -70
 490.725 -70
 490.75 -70
 490.775 -70
 490.8 -70
 490.825 -70
 490.85 -70
 490.875 -70
 490.9 -70
 490.925 -70
 490.95 -70
 490.975 -70
 491 -70
 491.025 -70
 491.05 -70
 491.075 -70
 491.1 -70
 491.125 -70
 491.15 -70
 491.175 -70
 491.2 -70
 491.225 -70
 491.25 -70
 491.275 -70
 491.3 -70
 491.325 -70
 491.35 -70
 491.375 -70
 491.4 -70
 491.425 -70
 491.45 -70
 491.475 -70
 491.5 -70
 491.525 -70
 491.55 -70
 491.575 -70
 491.6 -70
 491.625 -70
 491.65 -70
 491.675 -70
 491.7 -70
 491.725 -70
 491.75 -70
 491.775 -70
 491.8 -70
 491.825 -70
 491.85 -70
 491.875 -70
 491.9 -70
 491.925 -70
 491.95 -70
 491.975 -70
 492 -70
 492.025 -70
 492.05 -70
 492.075 -70
 492.1 -70
 492.125 -70
 492.15 -70
 492.175 -70
 492.2 -70
 492.225 -70
 492.25 -70
 492.275 -70
 492.3 -70
 492.325 -70
 492.35 -70
 492.375 -70
 492.4 -70
 492.425 -70
 492.45 -70
 492.475 -70
 492.5 -70
 492.525 -70
 492.55 -70
 492.575 -70
 492.6 -70
 492.625 -70
 492.65 -70
 492.675 -70
 492.7 -70
 492.725 -70
 492.75 -70
 492.775 -70
 492.8 -70
 492.825 -70
 492.85 -70
 492.875 -70
 492.9 -70
 492.925 -70
 492.95 -70
 492.975 -70
 493 -70
 493.025 -70
 493.05 -70
 493.075 -70
 493.1 -70
 493.125 -70
 493.15 -70
 493.175 -70
 493.2 -70
 493.225 -70
 493.25 -70
 493.275 -70
 493.3 -70
 493.325 -70
 493.35 -70
 493.375 -70
 493.4 -70
 493.425 -70
 493.45 -70
 493.475 -70
 493.5 -70
 493.525 -70
 493.55 -70
 493.575 -70
 493.6 -70
 493.625 -70
 493.65 -70
 493.675 -70
 493.7 -70
 493.725 -70
 493.75 -70
 493.775 -70
 493.8 -70
 493.825 -70
 493.85 -70
 493.875 -70
 493.9 -70
 493.925 -70
 493.95 -70
 493.975 -70
 494 -70
 494.025 -70
 494.05 -70
 494.075 -70
 494.1 -70
 494.125 -70
 494.15 -70
 494.175 -70
 494.2 -70
 494.225 -70
 494.25 -70
 494.275 -70
 494.3 -70
 494.325 -70
 494.35 -70
 494.375 -70
 494.4 -70
 494.425 -70
 494.45 -70
 494.475 -70
 494.5 -70
 494.525 -70
 494.55 -70
 494.575 -70
 494.6 -70
 494.625 -70
 494.65 -70
 494.675 -70
 494.7 -70
 494.725 -70
 494.75 -70
 494.775 -70
 494.8 -70
 494.825 -70
 494.85 -70
 494.875 -70
 494.9 -70
 494.925 -70
 494.95 -70
 494.975 -70
 495 -70
 495.025 -70
 495.05 -70
 495.075 -70
 495.1 -70
 495.125 -70
 495.15 -70
 495.175 -70
 495.2 -70
 495.225 -70
 495.25 -70
 495.275 -70
 495.3 -70
 495.325 -70
 495.35 -70
 495.375 -70
 495.4 -70
 495.425 -70
 495.45 -70
 495.475 -70
 495.5 -70
 495.525 -70
 495.55 -70
 495.575 -70
 495.6 -70
 495.625 -70
 495.65 -70
 495.675 -70
 495.7 -70
 495.725 -70
 495.75 -70
 495.775 -70
 495.8 -70
 495.825 -70
 495.85 -70
 495.875 -70
 495.9 -70
 495.925 -70
 495.95 -70
 495.975 -70
 496 -70
 496.025 -70
 496.05 -70
 496.075 -70
 496.1 -70
 496.125 -70
 496.15 -70
 496.175 -70
 496.2 -70
 496.225 -70
 496.25 -70
 496.275 -70
 496.3 -70
 496.325 -70
 496.35 -70
 496.375 -70
 496.4 -70
 496.425 -70
 496.45 -70
 496.475 -70
 496.5 -70
 496.525 -70
 496.55 -70
 496.575 -70
 496.6 -70
 496.625 -70
 496.65 -70
 496.675 -70
 496.7 -70
 496.725 -70
 496.75 -70
 496.775 -70
 496.8 -70
 496.825 -70
 496.85 -70
 496.875 -70
 496.9 -70
 496.925 -70
 496.95 -70
 496.975 -70
 497 -70
 497.025 -70
 497.05 -70
 497.075 -70
 497.1 -70
 497.125 -70
 497.15 -70
 497.175 -70
 497.2 -70
 497.225 -70
 497.25 -70
 497.275 -70
 497.3 -70
 497.325 -70
 497.35 -70
 497.375 -70
 497.4 -70
 497.425 -70
 497.45 -70
 497.475 -70
 497.5 -70
 497.525 -70
 497.55 -70
 497.575 -70
 497.6 -70
 497.625 -70
 497.65 -70
 497.675 -70
 497.7 -70
 497.725 -70
 497.75 -70
 497.775 -70
 497.8 -70
 497.825 -70
 497.85 -70
 497.875 -70
 497.9 -70
 497.925 -70
 497.95 -70
 497.975 -70
 498 -70
 498.025 -70
 498.05 -70
 498.075 -70
 498.1 -70
 498.125 -70
 498.15 -70
 498.175 -70
 498.2 -70
 498.225 -70
 498.25 -70
 498.275 -70
 498.3 -70
 498.325 -70
 498.35 -70
 498.375 -70
 498.4 -70
 498.425 -70
 498.45 -70
 498.475 -70
 498.5 -70
 498.525 -70
 498.55 -70
 498.575 -70
 498.6 -70
 498.625 -70
 498.65 -70
 498.675 -70
 498.7 -70
 498.725 -70
 498.75 -70
 498.775 -70
 498.8 -70
 498.825 -70
 498.85 -70
 498.875 -70
 498.9 -70
 498.925 -70
 498.95 -70
 498.975 -70
 499 -70
 499.025 -70
 499.05 -70
 499.075 -70
 499.1 -70
 499.125 -70
 499.15 -70
 499.175 -70
 499.2 -70
 499.225 -70
 499.25 -70
 499.275 -70
 499.3 -70
 499.325 -70
 499.35 -70
 499.375 -70
 499.4 -70
 499.425 -70
 499.45 -70
 499.475 -70
 499.5 -70
 499.525 -70
 499.55 -70
 499.575 -70
 499.6 -70
 499.625 -70
 499.65 -70
 499.675 -70
 499.7 -70
 499.725 -70
 499.75 -70
 499.775 -70
 499.8 -70
 499.825 -70
 499.85 -70
 499.875 -70
 499.9 -70
 499.925 -70
 499.95 -70
 499.975 -70
 500 -70
 500.025 -70
 500.05 -70
 500.075 -70
 500.1 -70
 500.125 -70
 500.15 -70
 500.175 -70
 500.2 -70
 500.225 -70
 500.25 -70
 500.275 -70
 500.3 -70
 500.325 -70
 500.35 -70
 500.375 -70
 500.4 -70
 500.425 -70
 500.45 -70
 500.475 -70
 500.5 -70
 500.525 -70
 500.55 -70
 500.575 -70
 500.6 -70
 500.625 -70
 500.65 -70
 500.675 -70
 500.7 -70
 500.725 -70
 500.75 -70
 500.775 -70
 500.8 -70
 500.825 -70
 500.85 -70
 500.875 -70
 500.9 -70
 500.925 -70
 500.95 -70
 500.975 -70
 501 -70
 501.025 -70
 501.05 -70
 501.075 -70
 501.1 -70
 501.125 -70
 501.15 -70
 501.175 -70
 501.2 -70
 501.225 -70
 501.25 -70
 501.275 -70
 501.3 -70
 501.325 -70
 501.35 -70
 501.375 -70
 501.4 -70
 501.425 -70
 501.45 -70
 501.475 -70
 501.5 -70
 501.525 -70
 501.55 -70
 501.575 -70
 501.6 -70
 501.625 -70
 501.65 -70
 501.675 -70
 501.7 -70
 501.725 -70
 501.75 -70
 501.775 -70
 501.8 -70
 501.825 -70
 501.85 -70
 501.875 -70
 501.9 -70
 501.925 -70
 501.95 -70
 501.975 -70
 502 -70
 502.025 -70
 502.05 -70
 502.075 -70
 502.1 -70
 502.125 -70
 502.15 -70
 502.175 -70
 502.2 -70
 502.225 -70
 502.25 -70
 502.275 -70
 502.3 -70
 502.325 -70
 502.35 -70
 502.375 -70
 502.4 -70
 502.425 -70
 502.45 -70
 502.475 -70
 502.5 -70
 502.525 -70
 502.55 -70
 502.575 -70
 502.6 -70
 502.625 -70
 502.65 -70
 502.675 -70
 502.7 -70
 502.725 -70
 502.75 -70
 502.775 -70
 502.8 -70
 502.825 -70
 502.85 -70
 502.875 -70
 502.9 -70
 502.925 -70
 502.95 -70
 502.975 -70
 503 -70
 503.025 -70
 503.05 -70
 503.075 -70
 503.1 -70
 503.125 -70
 503.15 -70
 503.175 -70
 503.2 -70
 503.225 -70
 503.25 -70
 503.275 -70
 503.3 -70
 503.325 -70
 503.35 -70
 503.375 -70
 503.4 -70
 503.425 -70
 503.45 -70
 503.475 -70
 503.5 -70
 503.525 -70
 503.55 -70
 503.575 -70
 503.6 -70
 503.625 -70
 503.65 -70
 503.675 -70
 503.7 -70
 503.725 -70
 503.75 -70
 503.775 -70
 503.8 -70
 503.825 -70
 503.85 -70
 503.875 -70
 503.9 -70
 503.925 -70
 503.95 -70
 503.975 -70
 504 -70
 504.025 -70
 504.05 -70
 504.075 -70
 504.1 -70
 504.125 -70
 504.15 -70
 504.175 -70
 504.2 -70
 504.225 -70
 504.25 -70
 504.275 -70
 504.3 -70
 504.325 -70
 504.35 -70
 504.375 -70
 504.4 -70
 504.425 -70
 504.45 -70
 504.475 -70
 504.5 -70
 504.525 -70
 504.55 -70
 504.575 -70
 504.6 -70
 504.625 -70
 504.65 -70
 504.675 -70
 504.7 -70
 504.725 -70
 504.75 -70
 504.775 -70
 504.8 -70
 504.825 -70
 504.85 -70
 504.875 -70
 504.9 -70
 504.925 -70
 504.95 -70
 504.975 -70
 505 -70
 505.025 -70
 505.05 -70
 505.075 -70
 505.1 -70
 505.125 -70
 505.15 -70
 505.175 -70
 505.2 -70
 505.225 -70
 505.25 -70
 505.275 -70
 505.3 -70
 505.325 -70
 505.35 -70
 505.375 -70
 505.4 -70
 505.425 -70
 505.45 -70
 505.475 -70
 505.5 -70
 505.525 -70
 505.55 -70
 505.575 -70
 505.6 -70
 505.625 -70
 505.65 -70
 505.675 -70
 505.7 -70
 505.725 -70
 505.75 -70
 505.775 -70
 505.8 -70
 505.825 -70
 505.85 -70
 505.875 -70
 505.9 -70
 505.925 -70
 505.95 -70
 505.975 -70
 506 -70
 506.025 -70
 506.05 -70
 506.075 -70
 506.1 -70
 506.125 -70
 506.15 -70
 506.175 -70
 506.2 -70
 506.225 -70
 506.25 -70
 506.275 -70
 506.3 -70
 506.325 -70
 506.35 -70
 506.375 -70
 506.4 -70
 506.425 -70
 506.45 -70
 506.475 -70
 506.5 -70
 506.525 -70
 506.55 -70
 506.575 -70
 506.6 -70
 506.625 -70
 506.65 -70
 506.675 -70
 506.7 -70
 506.725 -70
 506.75 -70
 506.775 -70
 506.8 -70
 506.825 -70
 506.85 -70
 506.875 -70
 506.9 -70
 506.925 -70
 506.95 -70
 506.975 -70
 507 -70
 507.025 -70
 507.05 -70
 507.075 -70
 507.1 -70
 507.125 -70
 507.15 -70
 507.175 -70
 507.2 -70
 507.225 -70
 507.25 -70
 507.275 -70
 507.3 -70
 507.325 -70
 507.35 -70
 507.375 -70
 507.4 -70
 507.425 -70
 507.45 -70
 507.475 -70
 507.5 -70
 507.525 -70
 507.55 -70
 507.575 -70
 507.6 -70
 507.625 -70
 507.65 -70
 507.675 -70
 507.7 -70
 507.725 -70
 507.75 -70
 507.775 -70
 507.8 -70
 507.825 -70
 507.85 -70
 507.875 -70
 507.9 -70
 507.925 -70
 507.95 -70
 507.975 -70
 508 -70
 508.025 -70
 508.05 -70
 508.075 -70
 508.1 -70
 508.125 -70
 508.15 -70
 508.175 -70
 508.2 -70
 508.225 -70
 508.25 -70
 508.275 -70
 508.3 -70
 508.325 -70
 508.35 -70
 508.375 -70
 508.4 -70
 508.425 -70
 508.45 -70
 508.475 -70
 508.5 -70
 508.525 -70
 508.55 -70
 508.575 -70
 508.6 -70
 508.625 -70
 508.65 -70
 508.675 -70
 508.7 -70
 508.725 -70
 508.75 -70
 508.775 -70
 508.8 -70
 508.825 -70
 508.85 -70
 508.875 -70
 508.9 -70
 508.925 -70
 508.95 -70
 508.975 -70
 509 -70
 509.025 -70
 509.05 -70
 509.075 -70
 509.1 -70
 509.125 -70
 509.15 -70
 509.175 -70
 509.2 -70
 509.225 -70
 509.25 -70
 509.275 -70
 509.3 -70
 509.325 -70
 509.35 -70
 509.375 -70
 509.4 -70
 509.425 -70
 509.45 -70
 509.475 -70
 509.5 -70
 509.525 -70
 509.55 -70
 509.575 -70
 509.6 -70
 509.625 -70
 509.65 -70
 509.675 -70
 509.7 -70
 509.725 -70
 509.75 -70
 509.775 -70
 509.8 -70
 509.825 -70
 509.85 -70
 509.875 -70
 509.9 -70
 509.925 -70
 509.95 -70
 509.975 -70
 510 -70
 510.025 -70
 510.05 -70
 510.075 -70
 510.1 -70
 510.125 -70
 510.15 -70
 510.175 -70
 510.2 -70
 510.225 -70
 510.25 -70
 510.275 -70
 510.3 -70
 510.325 -70
 510.35 -70
 510.375 -70
 510.4 -70
 510.425 -70
 510.45 -70
 510.475 -70
 510.5 -70
 510.525 -70
 510.55 -70
 510.575 -70
 510.6 -70
 510.625 -70
 510.65 -70
 510.675 -70
 510.7 -70
 510.725 -70
 510.75 -70
 510.775 -70
 510.8 -70
 510.825 -70
 510.85 -70
 510.875 -70
 510.9 -70
 510.925 -70
 510.95 -70
 510.975 -70
 511 -70
 511.025 -70
 511.05 -70
 511.075 -70
 511.1 -70
 511.125 -70
 511.15 -70
 511.175 -70
 511.2 -70
 511.225 -70
 511.25 -70
 511.275 -70
 511.3 -70
 511.325 -70
 511.35 -70
 511.375 -70
 511.4 -70
 511.425 -70
 511.45 -70
 511.475 -70
 511.5 -70
 511.525 -70
 511.55 -70
 511.575 -70
 511.6 -70
 511.625 -70
 511.65 -70
 511.675 -70
 511.7 -70
 511.725 -70
 511.75 -70
 511.775 -70
 511.8 -70
 511.825 -70
 511.85 -70
 511.875 -70
 511.9 -70
 511.925 -70
 511.95 -70
 511.975 -70
 512 -70
 512.025 -70
 512.05 -70
 512.075 -70
 512.1 -70
 512.125 -70
 512.15 -70
 512.175 -70
 512.2 -70
 512.225 -70
 512.25 -70
 512.275 -70
 512.3 -70
 512.325 -70
 512.35 -70
 512.375 -70
 512.4 -70
 512.425 -70
 512.45 -70
 512.475 -70
 512.5 -70
 512.525 -70
 512.55 -70
 512.575 -70
 512.6 -70
 512.625 -70
 512.65 -70
 512.675 -70
 512.7 -70
 512.725 -70
 512.75 -70
 512.775 -70
 512.8 -70
 512.825 -70
 512.85 -70
 512.875 -70
 512.9 -70
 512.925 -70
 512.95 -70
 512.975 -70
 513 -70
 513.025 -70
 513.05 -70
 513.075 -70
 513.1 -70
 513.125 -70
 513.15 -70
 513.175 -70
 513.2 -70
 513.225 -70
 513.25 -70
 513.275 -70
 513.3 -70
 513.325 -70
 513.35 -70
 513.375 -70
 513.4 -70
 513.425 -70
 513.45 -70
 513.475 -70
 513.5 -70
 513.525 -70
 513.55 -70
 513.575 -70
 513.6 -70
 513.625 -70
 513.65 -70
 513.675 -70
 513.7 -70
 513.725 -70
 513.75 -70
 513.775 -70
 513.8 -70
 513.825 -70
 513.85 -70
 513.875 -70
 513.9 -70
 513.925 -70
 513.95 -70
 513.975 -70
 514 -70
 514.025 -70
 514.05 -70
 514.075 -70
 514.1 -70
 514.125 -70
 514.15 -70
 514.175 -70
 514.2 -70
 514.225 -70
 514.25 -70
 514.275 -70
 514.3 -70
 514.325 -70
 514.35 -70
 514.375 -70
 514.4 -70
 514.425 -70
 514.45 -70
 514.475 -70
 514.5 -70
 514.525 -70
 514.55 -70
 514.575 -70
 514.6 -70
 514.625 -70
 514.65 -70
 514.675 -70
 514.7 -70
 514.725 -70
 514.75 -70
 514.775 -70
 514.8 -70
 514.825 -70
 514.85 -70
 514.875 -70
 514.9 -70
 514.925 -70
 514.95 -70
 514.975 -70
 515 -70
 515.025 -70
 515.05 -70
 515.075 -70
 515.1 -70
 515.125 -70
 515.15 -70
 515.175 -70
 515.2 -70
 515.225 -70
 515.25 -70
 515.275 -70
 515.3 -70
 515.325 -70
 515.35 -70
 515.375 -70
 515.4 -70
 515.425 -70
 515.45 -70
 515.475 -70
 515.5 -70
 515.525 -70
 515.55 -70
 515.575 -70
 515.6 -70
 515.625 -70
 515.65 -70
 515.675 -70
 515.7 -70
 515.725 -70
 515.75 -70
 515.775 -70
 515.8 -70
 515.825 -70
 515.85 -70
 515.875 -70
 515.9 -70
 515.925 -70
 515.95 -70
 515.975 -70
 516 -70
 516.025 -70
 516.05 -70
 516.075 -70
 516.1 -70
 516.125 -70
 516.15 -70
 516.175 -70
 516.2 -70
 516.225 -70
 516.25 -70
 516.275 -70
 516.3 -70
 516.325 -70
 516.35 -70
 516.375 -70
 516.4 -70
 516.425 -70
 516.45 -70
 516.475 -70
 516.5 -70
 516.525 -70
 516.55 -70
 516.575 -70
 516.6 -70
 516.625 -70
 516.65 -70
 516.675 -70
 516.7 -70
 516.725 -70
 516.75 -70
 516.775 -70
 516.8 -70
 516.825 -70
 516.85 -70
 516.875 -70
 516.9 -70
 516.925 -70
 516.95 -70
 516.975 -70
 517 -70
 517.025 -70
 517.05 -70
 517.075 -70
 517.1 -70
 517.125 -70
 517.15 -70
 517.175 -70
 517.2 -70
 517.225 -70
 517.25 -70
 517.275 -70
 517.3 -70
 517.325 -70
 517.35 -70
 517.375 -70
 517.4 -70
 517.425 -70
 517.45 -70
 517.475 -70
 517.5 -70
 517.525 -70
 517.55 -70
 517.575 -70
 517.6 -70
 517.625 -70
 517.65 -70
 517.675 -70
 517.7 -70
 517.725 -70
 517.75 -70
 517.775 -70
 517.8 -70
 517.825 -70
 517.85 -70
 517.875 -70
 517.9 -70
 517.925 -70
 517.95 -70
 517.975 -70
 518 -70
 518.025 -70
 518.05 -70
 518.075 -70
 518.1 -70
 518.125 -70
 518.15 -70
 518.175 -70
 518.2 -70
 518.225 -70
 518.25 -70
 518.275 -70
 518.3 -70
 518.325 -70
 518.35 -70
 518.375 -70
 518.4 -70
 518.425 -70
 518.45 -70
 518.475 -70
 518.5 -70
 518.525 -70
 518.55 -70
 518.575 -70
 518.6 -70
 518.625 -70
 518.65 -70
 518.675 -70
 518.7 -70
 518.725 -70
 518.75 -70
 518.775 -70
 518.8 -70
 518.825 -70
 518.85 -70
 518.875 -70
 518.9 -70
 518.925 -70
 518.95 -70
 518.975 -70
 519 -70
 519.025 -70
 519.05 -70
 519.075 -70
 519.1 -70
 519.125 -70
 519.15 -70
 519.175 -70
 519.2 -70
 519.225 -70
 519.25 -70
 519.275 -70
 519.3 -70
 519.325 -70
 519.35 -70
 519.375 -70
 519.4 -70
 519.425 -70
 519.45 -70
 519.475 -70
 519.5 -70
 519.525 -70
 519.55 -70
 519.575 -70
 519.6 -70
 519.625 -70
 519.65 -70
 519.675 -70
 519.7 -70
 519.725 -70
 519.75 -70
 519.775 -70
 519.8 -70
 519.825 -70
 519.85 -70
 519.875 -70
 519.9 -70
 519.925 -70
 519.95 -70
 519.975 -70
 520 -70
 520.025 -70
 520.05 -70
 520.075 -70
 520.1 -70
 520.125 -70
 520.15 -70
 520.175 -70
 520.2 -70
 520.225 -70
 520.25 -70
 520.275 -70
 520.3 -70
 520.325 -70
 520.35 -70
 520.375 -70
 520.4 -70
 520.425 -70
 520.45 -70
 520.475 -70
 520.5 -70
 520.525 -70
 520.55 -70
 520.575 -70
 520.6 -70
 520.625 -70
 520.65 -70
 520.675 -70
 520.7 -70
 520.725 -70
 520.75 -70
 520.775 -70
 520.8 -70
 520.825 -70
 520.85 -70
 520.875 -70
 520.9 -70
 520.925 -70
 520.95 -70
 520.975 -70
 521 -70
 521.025 -70
 521.05 -70
 521.075 -70
 521.1 -70
 521.125 -70
 521.15 -70
 521.175 -70
 521.2 -70
 521.225 -70
 521.25 -70
 521.275 -70
 521.3 -70
 521.325 -70
 521.35 -70
 521.375 -70
 521.4 -70
 521.425 -70
 521.45 -70
 521.475 -70
 521.5 -70
 521.525 -70
 521.55 -70
 521.575 -70
 521.6 -70
 521.625 -70
 521.65 -70
 521.675 -70
 521.7 -70
 521.725 -70
 521.75 -70
 521.775 -70
 521.8 -70
 521.825 -70
 521.85 -70
 521.875 -70
 521.9 -70
 521.925 -70
 521.95 -70
 521.975 -70
 522 -70
 522.025 -70
 522.05 -70
 522.075 -70
 522.1 -70
 522.125 -70
 522.15 -70
 522.175 -70
 522.2 -70
 522.225 -70
 522.25 -70
 522.275 -70
 522.3 -70
 522.325 -70
 522.35 -70
 522.375 -70
 522.4 -70
 522.425 -70
 522.45 -70
 522.475 -70
 522.5 -70
 522.525 -70
 522.55 -70
 522.575 -70
 522.6 -70
 522.625 -70
 522.65 -70
 522.675 -70
 522.7 -70
 522.725 -70
 522.75 -70
 522.775 -70
 522.8 -70
 522.825 -70
 522.85 -70
 522.875 -70
 522.9 -70
 522.925 -70
 522.95 -70
 522.975 -70
 523 -70
 523.025 -70
 523.05 -70
 523.075 -70
 523.1 -70
 523.125 -70
 523.15 -70
 523.175 -70
 523.2 -70
 523.225 -70
 523.25 -70
 523.275 -70
 523.3 -70
 523.325 -70
 523.35 -70
 523.375 -70
 523.4 -70
 523.425 -70
 523.45 -70
 523.475 -70
 523.5 -70
 523.525 -70
 523.55 -70
 523.575 -70
 523.6 -70
 523.625 -70
 523.65 -70
 523.675 -70
 523.7 -70
 523.725 -70
 523.75 -70
 523.775 -70
 523.8 -70
 523.825 -70
 523.85 -70
 523.875 -70
 523.9 -70
 523.925 -70
 523.95 -70
 523.975 -70
 524 -70
 524.025 -70
 524.05 -70
 524.075 -70
 524.1 -70
 524.125 -70
 524.15 -70
 524.175 -70
 524.2 -70
 524.225 -70
 524.25 -70
 524.275 -70
 524.3 -70
 524.325 -70
 524.35 -70
 524.375 -70
 524.4 -70
 524.425 -70
 524.45 -70
 524.475 -70
 524.5 -70
 524.525 -70
 524.55 -70
 524.575 -70
 524.6 -70
 524.625 -70
 524.65 -70
 524.675 -70
 524.7 -70
 524.725 -70
 524.75 -70
 524.775 -70
 524.8 -70
 524.825 -70
 524.85 -70
 524.875 -70
 524.9 -70
 524.925 -70
 524.95 -70
 524.975 -70
 525 -70
 525.025 -70
 525.05 -70
 525.075 -70
 525.1 -70
 525.125 -70
 525.15 -70
 525.175 -70
 525.2 -70
 525.225 -70
 525.25 -70
 525.275 -70
 525.3 -70
 525.325 -70
 525.35 -70
 525.375 -70
 525.4 -70
 525.425 -70
 525.45 -70
 525.475 -70
 525.5 -70
 525.525 -70
 525.55 -70
 525.575 -70
 525.6 -70
 525.625 -70
 525.65 -70
 525.675 -70
 525.7 -70
 525.725 -70
 525.75 -70
 525.775 -70
 525.8 -70
 525.825 -70
 525.85 -70
 525.875 -70
 525.9 -70
 525.925 -70
 525.95 -70
 525.975 -70
 526 -70
 526.025 -70
 526.05 -70
 526.075 -70
 526.1 -70
 526.125 -70
 526.15 -70
 526.175 -70
 526.2 -70
 526.225 -70
 526.25 -70
 526.275 -70
 526.3 -70
 526.325 -70
 526.35 -70
 526.375 -70
 526.4 -70
 526.425 -70
 526.45 -70
 526.475 -70
 526.5 -70
 526.525 -70
 526.55 -70
 526.575 -70
 526.6 -70
 526.625 -70
 526.65 -70
 526.675 -70
 526.7 -70
 526.725 -70
 526.75 -70
 526.775 -70
 526.8 -70
 526.825 -70
 526.85 -70
 526.875 -70
 526.9 -70
 526.925 -70
 526.95 -70
 526.975 -70
 527 -70
 527.025 -70
 527.05 -70
 527.075 -70
 527.1 -70
 527.125 -70
 527.15 -70
 527.175 -70
 527.2 -70
 527.225 -70
 527.25 -70
 527.275 -70
 527.3 -70
 527.325 -70
 527.35 -70
 527.375 -70
 527.4 -70
 527.425 -70
 527.45 -70
 527.475 -70
 527.5 -70
 527.525 -70
 527.55 -70
 527.575 -70
 527.6 -70
 527.625 -70
 527.65 -70
 527.675 -70
 527.7 -70
 527.725 -70
 527.75 -70
 527.775 -70
 527.8 -70
 527.825 -70
 527.85 -70
 527.875 -70
 527.9 -70
 527.925 -70
 527.95 -70
 527.975 -70
 528 -70
 528.025 -70
 528.05 -70
 528.075 -70
 528.1 -70
 528.125 -70
 528.15 -70
 528.175 -70
 528.2 -70
 528.225 -70
 528.25 -70
 528.275 -70
 528.3 -70
 528.325 -70
 528.35 -70
 528.375 -70
 528.4 -70
 528.425 -70
 528.45 -70
 528.475 -70
 528.5 -70
 528.525 -70
 528.55 -70
 528.575 -70
 528.6 -70
 528.625 -70
 528.65 -70
 528.675 -70
 528.7 -70
 528.725 -70
 528.75 -70
 528.775 -70
 528.8 -70
 528.825 -70
 528.85 -70
 528.875 -70
 528.9 -70
 528.925 -70
 528.95 -70
 528.975 -70
 529 -70
 529.025 -70
 529.05 -70
 529.075 -70
 529.1 -70
 529.125 -70
 529.15 -70
 529.175 -70
 529.2 -70
 529.225 -70
 529.25 -70
 529.275 -70
 529.3 -70
 529.325 -70
 529.35 -70
 529.375 -70
 529.4 -70
 529.425 -70
 529.45 -70
 529.475 -70
 529.5 -70
 529.525 -70
 529.55 -70
 529.575 -70
 529.6 -70
 529.625 -70
 529.65 -70
 529.675 -70
 529.7 -70
 529.725 -70
 529.75 -70
 529.775 -70
 529.8 -70
 529.825 -70
 529.85 -70
 529.875 -70
 529.9 -70
 529.925 -70
 529.95 -70
 529.975 -70
 530 -70
 530.025 -70
 530.05 -70
 530.075 -70
 530.1 -70
 530.125 -70
 530.15 -70
 530.175 -70
 530.2 -70
 530.225 -70
 530.25 -70
 530.275 -70
 530.3 -70
 530.325 -70
 530.35 -70
 530.375 -70
 530.4 -70
 530.425 -70
 530.45 -70
 530.475 -70
 530.5 -70
 530.525 -70
 530.55 -70
 530.575 -70
 530.6 -70
 530.625 -70
 530.65 -70
 530.675 -70
 530.7 -70
 530.725 -70
 530.75 -70
 530.775 -70
 530.8 -70
 530.825 -70
 530.85 -70
 530.875 -70
 530.9 -70
 530.925 -70
 530.95 -70
 530.975 -70
 531 -70
 531.025 -70
 531.05 -70
 531.075 -70
 531.1 -70
 531.125 -70
 531.15 -70
 531.175 -70
 531.2 -70
 531.225 -70
 531.25 -70
 531.275 -70
 531.3 -70
 531.325 -70
 531.35 -70
 531.375 -70
 531.4 -70
 531.425 -70
 531.45 -70
 531.475 -70
 531.5 -70
 531.525 -70
 531.55 -70
 531.575 -70
 531.6 -70
 531.625 -70
 531.65 -70
 531.675 -70
 531.7 -70
 531.725 -70
 531.75 -70
 531.775 -70
 531.8 -70
 531.825 -70
 531.85 -70
 531.875 -70
 531.9 -70
 531.925 -70
 531.95 -70
 531.975 -70
 532 -70
 532.025 -70
 532.05 -70
 532.075 -70
 532.1 -70
 532.125 -70
 532.15 -70
 532.175 -70
 532.2 -70
 532.225 -70
 532.25 -70
 532.275 -70
 532.3 -70
 532.325 -70
 532.35 -70
 532.375 -70
 532.4 -70
 532.425 -70
 532.45 -70
 532.475 -70
 532.5 -70
 532.525 -70
 532.55 -70
 532.575 -70
 532.6 -70
 532.625 -70
 532.65 -70
 532.675 -70
 532.7 -70
 532.725 -70
 532.75 -70
 532.775 -70
 532.8 -70
 532.825 -70
 532.85 -70
 532.875 -70
 532.9 -70
 532.925 -70
 532.95 -70
 532.975 -70
 533 -70
 533.025 -70
 533.05 -70
 533.075 -70
 533.1 -70
 533.125 -70
 533.15 -70
 533.175 -70
 533.2 -70
 533.225 -70
 533.25 -70
 533.275 -70
 533.3 -70
 533.325 -70
 533.35 -70
 533.375 -70
 533.4 -70
 533.425 -70
 533.45 -70
 533.475 -70
 533.5 -70
 533.525 -70
 533.55 -70
 533.575 -70
 533.6 -70
 533.625 -70
 533.65 -70
 533.675 -70
 533.7 -70
 533.725 -70
 533.75 -70
 533.775 -70
 533.8 -70
 533.825 -70
 533.85 -70
 533.875 -70
 533.9 -70
 533.925 -70
 533.95 -70
 533.975 -70
 534 -70
 534.025 -70
 534.05 -70
 534.075 -70
 534.1 -70
 534.125 -70
 534.15 -70
 534.175 -70
 534.2 -70
 534.225 -70
 534.25 -70
 534.275 -70
 534.3 -70
 534.325 -70
 534.35 -70
 534.375 -70
 534.4 -70
 534.425 -70
 534.45 -70
 534.475 -70
 534.5 -70
 534.525 -70
 534.55 -70
 534.575 -70
 534.6 -70
 534.625 -70
 534.65 -70
 534.675 -70
 534.7 -70
 534.725 -70
 534.75 -70
 534.775 -70
 534.8 -70
 534.825 -70
 534.85 -70
 534.875 -70
 534.9 -70
 534.925 -70
 534.95 -70
 534.975 -70
 535 -70
 535.025 -70
 535.05 -70
 535.075 -70
 535.1 -70
 535.125 -70
 535.15 -70
 535.175 -70
 535.2 -70
 535.225 -70
 535.25 -70
 535.275 -70
 535.3 -70
 535.325 -70
 535.35 -70
 535.375 -70
 535.4 -70
 535.425 -70
 535.45 -70
 535.475 -70
 535.5 -70
 535.525 -70
 535.55 -70
 535.575 -70
 535.6 -70
 535.625 -70
 535.65 -70
 535.675 -70
 535.7 -70
 535.725 -70
 535.75 -70
 535.775 -70
 535.8 -70
 535.825 -70
 535.85 -70
 535.875 -70
 535.9 -70
 535.925 -70
 535.95 -70
 535.975 -70
 536 -70
 536.025 -70
 536.05 -70
 536.075 -70
 536.1 -70
 536.125 -70
 536.15 -70
 536.175 -70
 536.2 -70
 536.225 -70
 536.25 -70
 536.275 -70
 536.3 -70
 536.325 -70
 536.35 -70
 536.375 -70
 536.4 -70
 536.425 -70
 536.45 -70
 536.475 -70
 536.5 -70
 536.525 -70
 536.55 -70
 536.575 -70
 536.6 -70
 536.625 -70
 536.65 -70
 536.675 -70
 536.7 -70
 536.725 -70
 536.75 -70
 536.775 -70
 536.8 -70
 536.825 -70
 536.85 -70
 536.875 -70
 536.9 -70
 536.925 -70
 536.95 -70
 536.975 -70
 537 -70
 537.025 -70
 537.05 -70
 537.075 -70
 537.1 -70
 537.125 -70
 537.15 -70
 537.175 -70
 537.2 -70
 537.225 -70
 537.25 -70
 537.275 -70
 537.3 -70
 537.325 -70
 537.35 -70
 537.375 -70
 537.4 -70
 537.425 -70
 537.45 -70
 537.475 -70
 537.5 -70
 537.525 -70
 537.55 -70
 537.575 -70
 537.6 -70
 537.625 -70
 537.65 -70
 537.675 -70
 537.7 -70
 537.725 -70
 537.75 -70
 537.775 -70
 537.8 -70
 537.825 -70
 537.85 -70
 537.875 -70
 537.9 -70
 537.925 -70
 537.95 -70
 537.975 -70
 538 -70
 538.025 -70
 538.05 -70
 538.075 -70
 538.1 -70
 538.125 -70
 538.15 -70
 538.175 -70
 538.2 -70
 538.225 -70
 538.25 -70
 538.275 -70
 538.3 -70
 538.325 -70
 538.35 -70
 538.375 -70
 538.4 -70
 538.425 -70
 538.45 -70
 538.475 -70
 538.5 -70
 538.525 -70
 538.55 -70
 538.575 -70
 538.6 -70
 538.625 -70
 538.65 -70
 538.675 -70
 538.7 -70
 538.725 -70
 538.75 -70
 538.775 -70
 538.8 -70
 538.825 -70
 538.85 -70
 538.875 -70
 538.9 -70
 538.925 -70
 538.95 -70
 538.975 -70
 539 -70
 539.025 -70
 539.05 -70
 539.075 -70
 539.1 -70
 539.125 -70
 539.15 -70
 539.175 -70
 539.2 -70
 539.225 -70
 539.25 -70
 539.275 -70
 539.3 -70
 539.325 -70
 539.35 -70
 539.375 -70
 539.4 -70
 539.425 -70
 539.45 -70
 539.475 -70
 539.5 -70
 539.525 -70
 539.55 -70
 539.575 -70
 539.6 -70
 539.625 -70
 539.65 -70
 539.675 -70
 539.7 -70
 539.725 -70
 539.75 -70
 539.775 -70
 539.8 -70
 539.825 -70
 539.85 -70
 539.875 -70
 539.9 -70
 539.925 -70
 539.95 -70
 539.975 -70
 540 -70
 540.025 -70
 540.05 -70
 540.075 -70
 540.1 -70
 540.125 -70
 540.15 -70
 540.175 -70
 540.2 -70
 540.225 -70
 540.25 -70
 540.275 -70
 540.3 -70
 540.325 -70
 540.35 -70
 540.375 -70
 540.4 -70
 540.425 -70
 540.45 -70
 540.475 -70
 540.5 -70
 540.525 -70
 540.55 -70
 540.575 -70
 540.6 -70
 540.625 -70
 540.65 -70
 540.675 -70
 540.7 -70
 540.725 -70
 540.75 -70
 540.775 -70
 540.8 -70
 540.825 -70
 540.85 -70
 540.875 -70
 540.9 -70
 540.925 -70
 540.95 -70
 540.975 -70
 541 -70
 541.025 -70
 541.05 -70
 541.075 -70
 541.1 -70
 541.125 -70
 541.15 -70
 541.175 -70
 541.2 -70
 541.225 -70
 541.25 -70
 541.275 -70
 541.3 -70
 541.325 -70
 541.35 -70
 541.375 -70
 541.4 -70
 541.425 -70
 541.45 -70
 541.475 -70
 541.5 -70
 541.525 -70
 541.55 -70
 541.575 -70
 541.6 -70
 541.625 -70
 541.65 -70
 541.675 -70
 541.7 -70
 541.725 -70
 541.75 -70
 541.775 -70
 541.8 -70
 541.825 -70
 541.85 -70
 541.875 -70
 541.9 -70
 541.925 -70
 541.95 -70
 541.975 -70
 542 -70
 542.025 -70
 542.05 -70
 542.075 -70
 542.1 -70
 542.125 -70
 542.15 -70
 542.175 -70
 542.2 -70
 542.225 -70
 542.25 -70
 542.275 -70
 542.3 -70
 542.325 -70
 542.35 -70
 542.375 -70
 542.4 -70
 542.425 -70
 542.45 -70
 542.475 -70
 542.5 -70
 542.525 -70
 542.55 -70
 542.575 -70
 542.6 -70
 542.625 -70
 542.65 -70
 542.675 -70
 542.7 -70
 542.725 -70
 542.75 -70
 542.775 -70
 542.8 -70
 542.825 -70
 542.85 -70
 542.875 -70
 542.9 -70
 542.925 -70
 542.95 -70
 542.975 -70
 543 -70
 543.025 -70
 543.05 -70
 543.075 -70
 543.1 -70
 543.125 -70
 543.15 -70
 543.175 -70
 543.2 -70
 543.225 -70
 543.25 -70
 543.275 -70
 543.3 -70
 543.325 -70
 543.35 -70
 543.375 -70
 543.4 -70
 543.425 -70
 543.45 -70
 543.475 -70
 543.5 -70
 543.525 -70
 543.55 -70
 543.575 -70
 543.6 -70
 543.625 -70
 543.65 -70
 543.675 -70
 543.7 -70
 543.725 -70
 543.75 -70
 543.775 -70
 543.8 -70
 543.825 -70
 543.85 -70
 543.875 -70
 543.9 -70
 543.925 -70
 543.95 -70
 543.975 -70
 544 -70
 544.025 -70
 544.05 -70
 544.075 -70
 544.1 -70
 544.125 -70
 544.15 -70
 544.175 -70
 544.2 -70
 544.225 -70
 544.25 -70
 544.275 -70
 544.3 -70
 544.325 -70
 544.35 -70
 544.375 -70
 544.4 -70
 544.425 -70
 544.45 -70
 544.475 -70
 544.5 -70
 544.525 -70
 544.55 -70
 544.575 -70
 544.6 -70
 544.625 -70
 544.65 -70
 544.675 -70
 544.7 -70
 544.725 -70
 544.75 -70
 544.775 -70
 544.8 -70
 544.825 -70
 544.85 -70
 544.875 -70
 544.9 -70
 544.925 -70
 544.95 -70
 544.975 -70
 545 -70
 545.025 -70
 545.05 -70
 545.075 -70
 545.1 -70
 545.125 -70
 545.15 -70
 545.175 -70
 545.2 -70
 545.225 -70
 545.25 -70
 545.275 -70
 545.3 -70
 545.325 -70
 545.35 -70
 545.375 -70
 545.4 -70
 545.425 -70
 545.45 -70
 545.475 -70
 545.5 -70
 545.525 -70
 545.55 -70
 545.575 -70
 545.6 -70
 545.625 -70
 545.65 -70
 545.675 -70
 545.7 -70
 545.725 -70
 545.75 -70
 545.775 -70
 545.8 -70
 545.825 -70
 545.85 -70
 545.875 -70
 545.9 -70
 545.925 -70
 545.95 -70
 545.975 -70
 546 -70
 546.025 -70
 546.05 -70
 546.075 -70
 546.1 -70
 546.125 -70
 546.15 -70
 546.175 -70
 546.2 -70
 546.225 -70
 546.25 -70
 546.275 -70
 546.3 -70
 546.325 -70
 546.35 -70
 546.375 -70
 546.4 -70
 546.425 -70
 546.45 -70
 546.475 -70
 546.5 -70
 546.525 -70
 546.55 -70
 546.575 -70
 546.6 -70
 546.625 -70
 546.65 -70
 546.675 -70
 546.7 -70
 546.725 -70
 546.75 -70
 546.775 -70
 546.8 -70
 546.825 -70
 546.85 -70
 546.875 -70
 546.9 -70
 546.925 -70
 546.95 -70
 546.975 -70
 547 -70
 547.025 -70
 547.05 -70
 547.075 -70
 547.1 -70
 547.125 -70
 547.15 -70
 547.175 -70
 547.2 -70
 547.225 -70
 547.25 -70
 547.275 -70
 547.3 -70
 547.325 -70
 547.35 -70
 547.375 -70
 547.4 -70
 547.425 -70
 547.45 -70
 547.475 -70
 547.5 -70
 547.525 -70
 547.55 -70
 547.575 -70
 547.6 -70
 547.625 -70
 547.65 -70
 547.675 -70
 547.7 -70
 547.725 -70
 547.75 -70
 547.775 -70
 547.8 -70
 547.825 -70
 547.85 -70
 547.875 -70
 547.9 -70
 547.925 -70
 547.95 -70
 547.975 -70
 548 -70
 548.025 -70
 548.05 -70
 548.075 -70
 548.1 -70
 548.125 -70
 548.15 -70
 548.175 -70
 548.2 -70
 548.225 -70
 548.25 -70
 548.275 -70
 548.3 -70
 548.325 -70
 548.35 -70
 548.375 -70
 548.4 -70
 548.425 -70
 548.45 -70
 548.475 -70
 548.5 -70
 548.525 -70
 548.55 -70
 548.575 -70
 548.6 -70
 548.625 -70
 548.65 -70
 548.675 -70
 548.7 -70
 548.725 -70
 548.75 -70
 548.775 -70
 548.8 -70
 548.825 -70
 548.85 -70
 548.875 -70
 548.9 -70
 548.925 -70
 548.95 -70
 548.975 -70
 549 -70
 549.025 -70
 549.05 -70
 549.075 -70
 549.1 -70
 549.125 -70
 549.15 -70
 549.175 -70
 549.2 -70
 549.225 -70
 549.25 -70
 549.275 -70
 549.3 -70
 549.325 -70
 549.35 -70
 549.375 -70
 549.4 -70
 549.425 -70
 549.45 -70
 549.475 -70
 549.5 -70
 549.525 -70
 549.55 -70
 549.575 -70
 549.6 -70
 549.625 -70
 549.65 -70
 549.675 -70
 549.7 -70
 549.725 -70
 549.75 -70
 549.775 -70
 549.8 -70
 549.825 -70
 549.85 -70
 549.875 -70
 549.9 -70
 549.925 -70
 549.95 -70
 549.975 -70
 550 -70
 550.025 -70
 550.05 -70
 550.075 -70
 550.1 -70
 550.125 -70
 550.15 -70
 550.175 -70
 550.2 -70
 550.225 -70
 550.25 -70
 550.275 -70
 550.3 -70
 550.325 -70
 550.35 -70
 550.375 -70
 550.4 -70
 550.425 -70
 550.45 -70
 550.475 -70
 550.5 -70
 550.525 -70
 550.55 -70
 550.575 -70
 550.6 -70
 550.625 -70
 550.65 -70
 550.675 -70
 550.7 -70
 550.725 -70
 550.75 -70
 550.775 -70
 550.8 -70
 550.825 -70
 550.85 -70
 550.875 -70
 550.9 -70
 550.925 -70
 550.95 -70
 550.975 -70
 551 -70
 551.025 -70
 551.05 -70
 551.075 -70
 551.1 -70
 551.125 -70
 551.15 -70
 551.175 -70
 551.2 -70
 551.225 -70
 551.25 -70
 551.275 -70
 551.3 -70
 551.325 -70
 551.35 -70
 551.375 -70
 551.4 -70
 551.425 -70
 551.45 -70
 551.475 -70
 551.5 -70
 551.525 -70
 551.55 -70
 551.575 -70
 551.6 -70
 551.625 -70
 551.65 -70
 551.675 -70
 551.7 -70
 551.725 -70
 551.75 -70
 551.775 -70
 551.8 -70
 551.825 -70
 551.85 -70
 551.875 -70
 551.9 -70
 551.925 -70
 551.95 -70
 551.975 -70
 552 -70
 552.025 -70
 552.05 -70
 552.075 -70
 552.1 -70
 552.125 -70
 552.15 -70
 552.175 -70
 552.2 -70
 552.225 -70
 552.25 -70
 552.275 -70
 552.3 -70
 552.325 -70
 552.35 -70
 552.375 -70
 552.4 -70
 552.425 -70
 552.45 -70
 552.475 -70
 552.5 -70
 552.525 -70
 552.55 -70
 552.575 -70
 552.6 -70
 552.625 -70
 552.65 -70
 552.675 -70
 552.7 -70
 552.725 -70
 552.75 -70
 552.775 -70
 552.8 -70
 552.825 -70
 552.85 -70
 552.875 -70
 552.9 -70
 552.925 -70
 552.95 -70
 552.975 -70
 553 -70
 553.025 -70
 553.05 -70
 553.075 -70
 553.1 -70
 553.125 -70
 553.15 -70
 553.175 -70
 553.2 -70
 553.225 -70
 553.25 -70
 553.275 -70
 553.3 -70
 553.325 -70
 553.35 -70
 553.375 -70
 553.4 -70
 553.425 -70
 553.45 -70
 553.475 -70
 553.5 -70
 553.525 -70
 553.55 -70
 553.575 -70
 553.6 -70
 553.625 -70
 553.65 -70
 553.675 -70
 553.7 -70
 553.725 -70
 553.75 -70
 553.775 -70
 553.8 -70
 553.825 -70
 553.85 -70
 553.875 -70
 553.9 -70
 553.925 -70
 553.95 -70
 553.975 -70
 554 -70
 554.025 -70
 554.05 -70
 554.075 -70
 554.1 -70
 554.125 -70
 554.15 -70
 554.175 -70
 554.2 -70
 554.225 -70
 554.25 -70
 554.275 -70
 554.3 -70
 554.325 -70
 554.35 -70
 554.375 -70
 554.4 -70
 554.425 -70
 554.45 -70
 554.475 -70
 554.5 -70
 554.525 -70
 554.55 -70
 554.575 -70
 554.6 -70
 554.625 -70
 554.65 -70
 554.675 -70
 554.7 -70
 554.725 -70
 554.75 -70
 554.775 -70
 554.8 -70
 554.825 -70
 554.85 -70
 554.875 -70
 554.9 -70
 554.925 -70
 554.95 -70
 554.975 -70
 555 -70
 555.025 -70
 555.05 -70
 555.075 -70
 555.1 -70
 555.125 -70
 555.15 -70
 555.175 -70
 555.2 -70
 555.225 -70
 555.25 -70
 555.275 -70
 555.3 -70
 555.325 -70
 555.35 -70
 555.375 -70
 555.4 -70
 555.425 -70
 555.45 -70
 555.475 -70
 555.5 -70
 555.525 -70
 555.55 -70
 555.575 -70
 555.6 -70
 555.625 -70
 555.65 -70
 555.675 -70
 555.7 -70
 555.725 -70
 555.75 -70
 555.775 -70
 555.8 -70
 555.825 -70
 555.85 -70
 555.875 -70
 555.9 -70
 555.925 -70
 555.95 -70
 555.975 -70
 556 -70
 556.025 -70
 556.05 -70
 556.075 -70
 556.1 -70
 556.125 -70
 556.15 -70
 556.175 -70
 556.2 -70
 556.225 -70
 556.25 -70
 556.275 -70
 556.3 -70
 556.325 -70
 556.35 -70
 556.375 -70
 556.4 -70
 556.425 -70
 556.45 -70
 556.475 -70
 556.5 -70
 556.525 -70
 556.55 -70
 556.575 -70
 556.6 -70
 556.625 -70
 556.65 -70
 556.675 -70
 556.7 -70
 556.725 -70
 556.75 -70
 556.775 -70
 556.8 -70
 556.825 -70
 556.85 -70
 556.875 -70
 556.9 -70
 556.925 -70
 556.95 -70
 556.975 -70
 557 -70
 557.025 -70
 557.05 -70
 557.075 -70
 557.1 -70
 557.125 -70
 557.15 -70
 557.175 -70
 557.2 -70
 557.225 -70
 557.25 -70
 557.275 -70
 557.3 -70
 557.325 -70
 557.35 -70
 557.375 -70
 557.4 -70
 557.425 -70
 557.45 -70
 557.475 -70
 557.5 -70
 557.525 -70
 557.55 -70
 557.575 -70
 557.6 -70
 557.625 -70
 557.65 -70
 557.675 -70
 557.7 -70
 557.725 -70
 557.75 -70
 557.775 -70
 557.8 -70
 557.825 -70
 557.85 -70
 557.875 -70
 557.9 -70
 557.925 -70
 557.95 -70
 557.975 -70
 558 -70
 558.025 -70
 558.05 -70
 558.075 -70
 558.1 -70
 558.125 -70
 558.15 -70
 558.175 -70
 558.2 -70
 558.225 -70
 558.25 -70
 558.275 -70
 558.3 -70
 558.325 -70
 558.35 -70
 558.375 -70
 558.4 -70
 558.425 -70
 558.45 -70
 558.475 -70
 558.5 -70
 558.525 -70
 558.55 -70
 558.575 -70
 558.6 -70
 558.625 -70
 558.65 -70
 558.675 -70
 558.7 -70
 558.725 -70
 558.75 -70
 558.775 -70
 558.8 -70
 558.825 -70
 558.85 -70
 558.875 -70
 558.9 -70
 558.925 -70
 558.95 -70
 558.975 -70
 559 -70
 559.025 -70
 559.05 -70
 559.075 -70
 559.1 -70
 559.125 -70
 559.15 -70
 559.175 -70
 559.2 -70
 559.225 -70
 559.25 -70
 559.275 -70
 559.3 -70
 559.325 -70
 559.35 -70
 559.375 -70
 559.4 -70
 559.425 -70
 559.45 -70
 559.475 -70
 559.5 -70
 559.525 -70
 559.55 -70
 559.575 -70
 559.6 -70
 559.625 -70
 559.65 -70
 559.675 -70
 559.7 -70
 559.725 -70
 559.75 -70
 559.775 -70
 559.8 -70
 559.825 -70
 559.85 -70
 559.875 -70
 559.9 -70
 559.925 -70
 559.95 -70
 559.975 -70
 560 -70
 560.025 -70
 560.05 -70
 560.075 -70
 560.1 -70
 560.125 -70
 560.15 -70
 560.175 -70
 560.2 -70
 560.225 -70
 560.25 -70
 560.275 -70
 560.3 -70
 560.325 -70
 560.35 -70
 560.375 -70
 560.4 -70
 560.425 -70
 560.45 -70
 560.475 -70
 560.5 -70
 560.525 -70
 560.55 -70
 560.575 -70
 560.6 -70
 560.625 -70
 560.65 -70
 560.675 -70
 560.7 -70
 560.725 -70
 560.75 -70
 560.775 -70
 560.8 -70
 560.825 -70
 560.85 -70
 560.875 -70
 560.9 -70
 560.925 -70
 560.95 -70
 560.975 -70
 561 -70
 561.025 -70
 561.05 -70
 561.075 -70
 561.1 -70
 561.125 -70
 561.15 -70
 561.175 -70
 561.2 -70
 561.225 -70
 561.25 -70
 561.275 -70
 561.3 -70
 561.325 -70
 561.35 -70
 561.375 -70
 561.4 -70
 561.425 -70
 561.45 -70
 561.475 -70
 561.5 -70
 561.525 -70
 561.55 -70
 561.575 -70
 561.6 -70
 561.625 -70
 561.65 -70
 561.675 -70
 561.7 -70
 561.725 -70
 561.75 -70
 561.775 -70
 561.8 -70
 561.825 -70
 561.85 -70
 561.875 -70
 561.9 -70
 561.925 -70
 561.95 -70
 561.975 -70
 562 -70
 562.025 -70
 562.05 -70
 562.075 -70
 562.1 -70
 562.125 -70
 562.15 -70
 562.175 -70
 562.2 -70
 562.225 -70
 562.25 -70
 562.275 -70
 562.3 -70
 562.325 -70
 562.35 -70
 562.375 -70
 562.4 -70
 562.425 -70
 562.45 -70
 562.475 -70
 562.5 -70
 562.525 -70
 562.55 -70
 562.575 -70
 562.6 -70
 562.625 -70
 562.65 -70
 562.675 -70
 562.7 -70
 562.725 -70
 562.75 -70
 562.775 -70
 562.8 -70
 562.825 -70
 562.85 -70
 562.875 -70
 562.9 -70
 562.925 -70
 562.95 -70
 562.975 -70
 563 -70
 563.025 -70
 563.05 -70
 563.075 -70
 563.1 -70
 563.125 -70
 563.15 -70
 563.175 -70
 563.2 -70
 563.225 -70
 563.25 -70
 563.275 -70
 563.3 -70
 563.325 -70
 563.35 -70
 563.375 -70
 563.4 -70
 563.425 -70
 563.45 -70
 563.475 -70
 563.5 -70
 563.525 -70
 563.55 -70
 563.575 -70
 563.6 -70
 563.625 -70
 563.65 -70
 563.675 -70
 563.7 -70
 563.725 -70
 563.75 -70
 563.775 -70
 563.8 -70
 563.825 -70
 563.85 -70
 563.875 -70
 563.9 -70
 563.925 -70
 563.95 -70
 563.975 -70
 564 -70
 564.025 -70
 564.05 -70
 564.075 -70
 564.1 -70
 564.125 -70
 564.15 -70
 564.175 -70
 564.2 -70
 564.225 -70
 564.25 -70
 564.275 -70
 564.3 -70
 564.325 -70
 564.35 -70
 564.375 -70
 564.4 -70
 564.425 -70
 564.45 -70
 564.475 -70
 564.5 -70
 564.525 -70
 564.55 -70
 564.575 -70
 564.6 -70
 564.625 -70
 564.65 -70
 564.675 -70
 564.7 -70
 564.725 -70
 564.75 -70
 564.775 -70
 564.8 -70
 564.825 -70
 564.85 -70
 564.875 -70
 564.9 -70
 564.925 -70
 564.95 -70
 564.975 -70
 565 -70
 565.025 -70
 565.05 -70
 565.075 -70
 565.1 -70
 565.125 -70
 565.15 -70
 565.175 -70
 565.2 -70
 565.225 -70
 565.25 -70
 565.275 -70
 565.3 -70
 565.325 -70
 565.35 -70
 565.375 -70
 565.4 -70
 565.425 -70
 565.45 -70
 565.475 -70
 565.5 -70
 565.525 -70
 565.55 -70
 565.575 -70
 565.6 -70
 565.625 -70
 565.65 -70
 565.675 -70
 565.7 -70
 565.725 -70
 565.75 -70
 565.775 -70
 565.8 -70
 565.825 -70
 565.85 -70
 565.875 -70
 565.9 -70
 565.925 -70
 565.95 -70
 565.975 -70
 566 -70
 566.025 -70
 566.05 -70
 566.075 -70
 566.1 -70
 566.125 -70
 566.15 -70
 566.175 -70
 566.2 -70
 566.225 -70
 566.25 -70
 566.275 -70
 566.3 -70
 566.325 -70
 566.35 -70
 566.375 -70
 566.4 -70
 566.425 -70
 566.45 -70
 566.475 -70
 566.5 -70
 566.525 -70
 566.55 -70
 566.575 -70
 566.6 -70
 566.625 -70
 566.65 -70
 566.675 -70
 566.7 -70
 566.725 -70
 566.75 -70
 566.775 -70
 566.8 -70
 566.825 -70
 566.85 -70
 566.875 -70
 566.9 -70
 566.925 -70
 566.95 -70
 566.975 -70
 567 -70
 567.025 -70
 567.05 -70
 567.075 -70
 567.1 -70
 567.125 -70
 567.15 -70
 567.175 -70
 567.2 -70
 567.225 -70
 567.25 -70
 567.275 -70
 567.3 -70
 567.325 -70
 567.35 -70
 567.375 -70
 567.4 -70
 567.425 -70
 567.45 -70
 567.475 -70
 567.5 -70
 567.525 -70
 567.55 -70
 567.575 -70
 567.6 -70
 567.625 -70
 567.65 -70
 567.675 -70
 567.7 -70
 567.725 -70
 567.75 -70
 567.775 -70
 567.8 -70
 567.825 -70
 567.85 -70
 567.875 -70
 567.9 -70
 567.925 -70
 567.95 -70
 567.975 -70
 568 -70
 568.025 -70
 568.05 -70
 568.075 -70
 568.1 -70
 568.125 -70
 568.15 -70
 568.175 -70
 568.2 -70
 568.225 -70
 568.25 -70
 568.275 -70
 568.3 -70
 568.325 -70
 568.35 -70
 568.375 -70
 568.4 -70
 568.425 -70
 568.45 -70
 568.475 -70
 568.5 -70
 568.525 -70
 568.55 -70
 568.575 -70
 568.6 -70
 568.625 -70
 568.65 -70
 568.675 -70
 568.7 -70
 568.725 -70
 568.75 -70
 568.775 -70
 568.8 -70
 568.825 -70
 568.85 -70
 568.875 -70
 568.9 -70
 568.925 -70
 568.95 -70
 568.975 -70
 569 -70
 569.025 -70
 569.05 -70
 569.075 -70
 569.1 -70
 569.125 -70
 569.15 -70
 569.175 -70
 569.2 -70
 569.225 -70
 569.25 -70
 569.275 -70
 569.3 -70
 569.325 -70
 569.35 -70
 569.375 -70
 569.4 -70
 569.425 -70
 569.45 -70
 569.475 -70
 569.5 -70
 569.525 -70
 569.55 -70
 569.575 -70
 569.6 -70
 569.625 -70
 569.65 -70
 569.675 -70
 569.7 -70
 569.725 -70
 569.75 -70
 569.775 -70
 569.8 -70
 569.825 -70
 569.85 -70
 569.875 -70
 569.9 -70
 569.925 -70
 569.95 -70
 569.975 -70
 570 -70
 570.025 -70
 570.05 -70
 570.075 -70
 570.1 -70
 570.125 -70
 570.15 -70
 570.175 -70
 570.2 -70
 570.225 -70
 570.25 -70
 570.275 -70
 570.3 -70
 570.325 -70
 570.35 -70
 570.375 -70
 570.4 -70
 570.425 -70
 570.45 -70
 570.475 -70
 570.5 -70
 570.525 -70
 570.55 -70
 570.575 -70
 570.6 -70
 570.625 -70
 570.65 -70
 570.675 -70
 570.7 -70
 570.725 -70
 570.75 -70
 570.775 -70
 570.8 -70
 570.825 -70
 570.85 -70
 570.875 -70
 570.9 -70
 570.925 -70
 570.95 -70
 570.975 -70
 571 -70
 571.025 -70
 571.05 -70
 571.075 -70
 571.1 -70
 571.125 -70
 571.15 -70
 571.175 -70
 571.2 -70
 571.225 -70
 571.25 -70
 571.275 -70
 571.3 -70
 571.325 -70
 571.35 -70
 571.375 -70
 571.4 -70
 571.425 -70
 571.45 -70
 571.475 -70
 571.5 -70
 571.525 -70
 571.55 -70
 571.575 -70
 571.6 -70
 571.625 -70
 571.65 -70
 571.675 -70
 571.7 -70
 571.725 -70
 571.75 -70
 571.775 -70
 571.8 -70
 571.825 -70
 571.85 -70
 571.875 -70
 571.9 -70
 571.925 -70
 571.95 -70
 571.975 -70
 572 -70
 572.025 -70
 572.05 -70
 572.075 -70
 572.1 -70
 572.125 -70
 572.15 -70
 572.175 -70
 572.2 -70
 572.225 -70
 572.25 -70
 572.275 -70
 572.3 -70
 572.325 -70
 572.35 -70
 572.375 -70
 572.4 -70
 572.425 -70
 572.45 -70
 572.475 -70
 572.5 -70
 572.525 -70
 572.55 -70
 572.575 -70
 572.6 -70
 572.625 -70
 572.65 -70
 572.675 -70
 572.7 -70
 572.725 -70
 572.75 -70
 572.775 -70
 572.8 -70
 572.825 -70
 572.85 -70
 572.875 -70
 572.9 -70
 572.925 -70
 572.95 -70
 572.975 -70
 573 -70
 573.025 -70
 573.05 -70
 573.075 -70
 573.1 -70
 573.125 -70
 573.15 -70
 573.175 -70
 573.2 -70
 573.225 -70
 573.25 -70
 573.275 -70
 573.3 -70
 573.325 -70
 573.35 -70
 573.375 -70
 573.4 -70
 573.425 -70
 573.45 -70
 573.475 -70
 573.5 -70
 573.525 -70
 573.55 -70
 573.575 -70
 573.6 -70
 573.625 -70
 573.65 -70
 573.675 -70
 573.7 -70
 573.725 -70
 573.75 -70
 573.775 -70
 573.8 -70
 573.825 -70
 573.85 -70
 573.875 -70
 573.9 -70
 573.925 -70
 573.95 -70
 573.975 -70
 574 -70
 574.025 -70
 574.05 -70
 574.075 -70
 574.1 -70
 574.125 -70
 574.15 -70
 574.175 -70
 574.2 -70
 574.225 -70
 574.25 -70
 574.275 -70
 574.3 -70
 574.325 -70
 574.35 -70
 574.375 -70
 574.4 -70
 574.425 -70
 574.45 -70
 574.475 -70
 574.5 -70
 574.525 -70
 574.55 -70
 574.575 -70
 574.6 -70
 574.625 -70
 574.65 -70
 574.675 -70
 574.7 -70
 574.725 -70
 574.75 -70
 574.775 -70
 574.8 -70
 574.825 -70
 574.85 -70
 574.875 -70
 574.9 -70
 574.925 -70
 574.95 -70
 574.975 -70
 575 -70
 575.025 -70
 575.05 -70
 575.075 -70
 575.1 -70
 575.125 -70
 575.15 -70
 575.175 -70
 575.2 -70
 575.225 -70
 575.25 -70
 575.275 -70
 575.3 -70
 575.325 -70
 575.35 -70
 575.375 -70
 575.4 -70
 575.425 -70
 575.45 -70
 575.475 -70
 575.5 -70
 575.525 -70
 575.55 -70
 575.575 -70
 575.6 -70
 575.625 -70
 575.65 -70
 575.675 -70
 575.7 -70
 575.725 -70
 575.75 -70
 575.775 -70
 575.8 -70
 575.825 -70
 575.85 -70
 575.875 -70
 575.9 -70
 575.925 -70
 575.95 -70
 575.975 -70
 576 -70
 576.025 -70
 576.05 -70
 576.075 -70
 576.1 -70
 576.125 -70
 576.15 -70
 576.175 -70
 576.2 -70
 576.225 -70
 576.25 -70
 576.275 -70
 576.3 -70
 576.325 -70
 576.35 -70
 576.375 -70
 576.4 -70
 576.425 -70
 576.45 -70
 576.475 -70
 576.5 -70
 576.525 -70
 576.55 -70
 576.575 -70
 576.6 -70
 576.625 -70
 576.65 -70
 576.675 -70
 576.7 -70
 576.725 -70
 576.75 -70
 576.775 -70
 576.8 -70
 576.825 -70
 576.85 -70
 576.875 -70
 576.9 -70
 576.925 -70
 576.95 -70
 576.975 -70
 577 -70
 577.025 -70
 577.05 -70
 577.075 -70
 577.1 -70
 577.125 -70
 577.15 -70
 577.175 -70
 577.2 -70
 577.225 -70
 577.25 -70
 577.275 -70
 577.3 -70
 577.325 -70
 577.35 -70
 577.375 -70
 577.4 -70
 577.425 -70
 577.45 -70
 577.475 -70
 577.5 -70
 577.525 -70
 577.55 -70
 577.575 -70
 577.6 -70
 577.625 -70
 577.65 -70
 577.675 -70
 577.7 -70
 577.725 -70
 577.75 -70
 577.775 -70
 577.8 -70
 577.825 -70
 577.85 -70
 577.875 -70
 577.9 -70
 577.925 -70
 577.95 -70
 577.975 -70
 578 -70
 578.025 -70
 578.05 -70
 578.075 -70
 578.1 -70
 578.125 -70
 578.15 -70
 578.175 -70
 578.2 -70
 578.225 -70
 578.25 -70
 578.275 -70
 578.3 -70
 578.325 -70
 578.35 -70
 578.375 -70
 578.4 -70
 578.425 -70
 578.45 -70
 578.475 -70
 578.5 -70
 578.525 -70
 578.55 -70
 578.575 -70
 578.6 -70
 578.625 -70
 578.65 -70
 578.675 -70
 578.7 -70
 578.725 -70
 578.75 -70
 578.775 -70
 578.8 -70
 578.825 -70
 578.85 -70
 578.875 -70
 578.9 -70
 578.925 -70
 578.95 -70
 578.975 -70
 579 -70
 579.025 -70
 579.05 -70
 579.075 -70
 579.1 -70
 579.125 -70
 579.15 -70
 579.175 -70
 579.2 -70
 579.225 -70
 579.25 -70
 579.275 -70
 579.3 -70
 579.325 -70
 579.35 -70
 579.375 -70
 579.4 -70
 579.425 -70
 579.45 -70
 579.475 -70
 579.5 -70
 579.525 -70
 579.55 -70
 579.575 -70
 579.6 -70
 579.625 -70
 579.65 -70
 579.675 -70
 579.7 -70
 579.725 -70
 579.75 -70
 579.775 -70
 579.8 -70
 579.825 -70
 579.85 -70
 579.875 -70
 579.9 -70
 579.925 -70
 579.95 -70
 579.975 -70
 580 -70
 580.025 -70
 580.05 -70
 580.075 -70
 580.1 -70
 580.125 -70
 580.15 -70
 580.175 -70
 580.2 -70
 580.225 -70
 580.25 -70
 580.275 -70
 580.3 -70
 580.325 -70
 580.35 -70
 580.375 -70
 580.4 -70
 580.425 -70
 580.45 -70
 580.475 -70
 580.5 -70
 580.525 -70
 580.55 -70
 580.575 -70
 580.6 -70
 580.625 -70
 580.65 -70
 580.675 -70
 580.7 -70
 580.725 -70
 580.75 -70
 580.775 -70
 580.8 -70
 580.825 -70
 580.85 -70
 580.875 -70
 580.9 -70
 580.925 -70
 580.95 -70
 580.975 -70
 581 -70
 581.025 -70
 581.05 -70
 581.075 -70
 581.1 -70
 581.125 -70
 581.15 -70
 581.175 -70
 581.2 -70
 581.225 -70
 581.25 -70
 581.275 -70
 581.3 -70
 581.325 -70
 581.35 -70
 581.375 -70
 581.4 -70
 581.425 -70
 581.45 -70
 581.475 -70
 581.5 -70
 581.525 -70
 581.55 -70
 581.575 -70
 581.6 -70
 581.625 -70
 581.65 -70
 581.675 -70
 581.7 -70
 581.725 -70
 581.75 -70
 581.775 -70
 581.8 -70
 581.825 -70
 581.85 -70
 581.875 -70
 581.9 -70
 581.925 -70
 581.95 -70
 581.975 -70
 582 -70
 582.025 -70
 582.05 -70
 582.075 -70
 582.1 -70
 582.125 -70
 582.15 -70
 582.175 -70
 582.2 -70
 582.225 -70
 582.25 -70
 582.275 -70
 582.3 -70
 582.325 -70
 582.35 -70
 582.375 -70
 582.4 -70
 582.425 -70
 582.45 -70
 582.475 -70
 582.5 -70
 582.525 -70
 582.55 -70
 582.575 -70
 582.6 -70
 582.625 -70
 582.65 -70
 582.675 -70
 582.7 -70
 582.725 -70
 582.75 -70
 582.775 -70
 582.8 -70
 582.825 -70
 582.85 -70
 582.875 -70
 582.9 -70
 582.925 -70
 582.95 -70
 582.975 -70
 583 -70
 583.025 -70
 583.05 -70
 583.075 -70
 583.1 -70
 583.125 -70
 583.15 -70
 583.175 -70
 583.2 -70
 583.225 -70
 583.25 -70
 583.275 -70
 583.3 -70
 583.325 -70
 583.35 -70
 583.375 -70
 583.4 -70
 583.425 -70
 583.45 -70
 583.475 -70
 583.5 -70
 583.525 -70
 583.55 -70
 583.575 -70
 583.6 -70
 583.625 -70
 583.65 -70
 583.675 -70
 583.7 -70
 583.725 -70
 583.75 -70
 583.775 -70
 583.8 -70
 583.825 -70
 583.85 -70
 583.875 -70
 583.9 -70
 583.925 -70
 583.95 -70
 583.975 -70
 584 -70
 584.025 -70
 584.05 -70
 584.075 -70
 584.1 -70
 584.125 -70
 584.15 -70
 584.175 -70
 584.2 -70
 584.225 -70
 584.25 -70
 584.275 -70
 584.3 -70
 584.325 -70
 584.35 -70
 584.375 -70
 584.4 -70
 584.425 -70
 584.45 -70
 584.475 -70
 584.5 -70
 584.525 -70
 584.55 -70
 584.575 -70
 584.6 -70
 584.625 -70
 584.65 -70
 584.675 -70
 584.7 -70
 584.725 -70
 584.75 -70
 584.775 -70
 584.8 -70
 584.825 -70
 584.85 -70
 584.875 -70
 584.9 -70
 584.925 -70
 584.95 -70
 584.975 -70
 585 -70
 585.025 -70
 585.05 -70
 585.075 -70
 585.1 -70
 585.125 -70
 585.15 -70
 585.175 -70
 585.2 -70
 585.225 -70
 585.25 -70
 585.275 -70
 585.3 -70
 585.325 -70
 585.35 -70
 585.375 -70
 585.4 -70
 585.425 -70
 585.45 -70
 585.475 -70
 585.5 -70
 585.525 -70
 585.55 -70
 585.575 -70
 585.6 -70
 585.625 -70
 585.65 -70
 585.675 -70
 585.7 -70
 585.725 -70
 585.75 -70
 585.775 -70
 585.8 -70
 585.825 -70
 585.85 -70
 585.875 -70
 585.9 -70
 585.925 -70
 585.95 -70
 585.975 -70
 586 -70
 586.025 -70
 586.05 -70
 586.075 -70
 586.1 -70
 586.125 -70
 586.15 -70
 586.175 -70
 586.2 -70
 586.225 -70
 586.25 -70
 586.275 -70
 586.3 -70
 586.325 -70
 586.35 -70
 586.375 -70
 586.4 -70
 586.425 -70
 586.45 -70
 586.475 -70
 586.5 -70
 586.525 -70
 586.55 -70
 586.575 -70
 586.6 -70
 586.625 -70
 586.65 -70
 586.675 -70
 586.7 -70
 586.725 -70
 586.75 -70
 586.775 -70
 586.8 -70
 586.825 -70
 586.85 -70
 586.875 -70
 586.9 -70
 586.925 -70
 586.95 -70
 586.975 -70
 587 -70
 587.025 -70
 587.05 -70
 587.075 -70
 587.1 -70
 587.125 -70
 587.15 -70
 587.175 -70
 587.2 -70
 587.225 -70
 587.25 -70
 587.275 -70
 587.3 -70
 587.325 -70
 587.35 -70
 587.375 -70
 587.4 -70
 587.425 -70
 587.45 -70
 587.475 -70
 587.5 -70
 587.525 -70
 587.55 -70
 587.575 -70
 587.6 -70
 587.625 -70
 587.65 -70
 587.675 -70
 587.7 -70
 587.725 -70
 587.75 -70
 587.775 -70
 587.8 -70
 587.825 -70
 587.85 -70
 587.875 -70
 587.9 -70
 587.925 -70
 587.95 -70
 587.975 -70
 588 -70
 588.025 -70
 588.05 -70
 588.075 -70
 588.1 -70
 588.125 -70
 588.15 -70
 588.175 -70
 588.2 -70
 588.225 -70
 588.25 -70
 588.275 -70
 588.3 -70
 588.325 -70
 588.35 -70
 588.375 -70
 588.4 -70
 588.425 -70
 588.45 -70
 588.475 -70
 588.5 -70
 588.525 -70
 588.55 -70
 588.575 -70
 588.6 -70
 588.625 -70
 588.65 -70
 588.675 -70
 588.7 -70
 588.725 -70
 588.75 -70
 588.775 -70
 588.8 -70
 588.825 -70
 588.85 -70
 588.875 -70
 588.9 -70
 588.925 -70
 588.95 -70
 588.975 -70
 589 -70
 589.025 -70
 589.05 -70
 589.075 -70
 589.1 -70
 589.125 -70
 589.15 -70
 589.175 -70
 589.2 -70
 589.225 -70
 589.25 -70
 589.275 -70
 589.3 -70
 589.325 -70
 589.35 -70
 589.375 -70
 589.4 -70
 589.425 -70
 589.45 -70
 589.475 -70
 589.5 -70
 589.525 -70
 589.55 -70
 589.575 -70
 589.6 -70
 589.625 -70
 589.65 -70
 589.675 -70
 589.7 -70
 589.725 -70
 589.75 -70
 589.775 -70
 589.8 -70
 589.825 -70
 589.85 -70
 589.875 -70
 589.9 -70
 589.925 -70
 589.95 -70
 589.975 -70
 590 -70
 590.025 -70
 590.05 -70
 590.075 -70
 590.1 -70
 590.125 -70
 590.15 -70
 590.175 -70
 590.2 -70
 590.225 -70
 590.25 -70
 590.275 -70
 590.3 -70
 590.325 -70
 590.35 -70
 590.375 -70
 590.4 -70
 590.425 -70
 590.45 -70
 590.475 -70
 590.5 -70
 590.525 -70
 590.55 -70
 590.575 -70
 590.6 -70
 590.625 -70
 590.65 -70
 590.675 -70
 590.7 -70
 590.725 -70
 590.75 -70
 590.775 -70
 590.8 -70
 590.825 -70
 590.85 -70
 590.875 -70
 590.9 -70
 590.925 -70
 590.95 -70
 590.975 -70
 591 -70
 591.025 -70
 591.05 -70
 591.075 -70
 591.1 -70
 591.125 -70
 591.15 -70
 591.175 -70
 591.2 -70
 591.225 -70
 591.25 -70
 591.275 -70
 591.3 -70
 591.325 -70
 591.35 -70
 591.375 -70
 591.4 -70
 591.425 -70
 591.45 -70
 591.475 -70
 591.5 -70
 591.525 -70
 591.55 -70
 591.575 -70
 591.6 -70
 591.625 -70
 591.65 -70
 591.675 -70
 591.7 -70
 591.725 -70
 591.75 -70
 591.775 -70
 591.8 -70
 591.825 -70
 591.85 -70
 591.875 -70
 591.9 -70
 591.925 -70
 591.95 -70
 591.975 -70
 592 -70
 592.025 -70
 592.05 -70
 592.075 -70
 592.1 -70
 592.125 -70
 592.15 -70
 592.175 -70
 592.2 -70
 592.225 -70
 592.25 -70
 592.275 -70
 592.3 -70
 592.325 -70
 592.35 -70
 592.375 -70
 592.4 -70
 592.425 -70
 592.45 -70
 592.475 -70
 592.5 -70
 592.525 -70
 592.55 -70
 592.575 -70
 592.6 -70
 592.625 -70
 592.65 -70
 592.675 -70
 592.7 -70
 592.725 -70
 592.75 -70
 592.775 -70
 592.8 -70
 592.825 -70
 592.85 -70
 592.875 -70
 592.9 -70
 592.925 -70
 592.95 -70
 592.975 -70
 593 -70
 593.025 -70
 593.05 -70
 593.075 -70
 593.1 -70
 593.125 -70
 593.15 -70
 593.175 -70
 593.2 -70
 593.225 -70
 593.25 -70
 593.275 -70
 593.3 -70
 593.325 -70
 593.35 -70
 593.375 -70
 593.4 -70
 593.425 -70
 593.45 -70
 593.475 -70
 593.5 -70
 593.525 -70
 593.55 -70
 593.575 -70
 593.6 -70
 593.625 -70
 593.65 -70
 593.675 -70
 593.7 -70
 593.725 -70
 593.75 -70
 593.775 -70
 593.8 -70
 593.825 -70
 593.85 -70
 593.875 -70
 593.9 -70
 593.925 -70
 593.95 -70
 593.975 -70
 594 -70
 594.025 -70
 594.05 -70
 594.075 -70
 594.1 -70
 594.125 -70
 594.15 -70
 594.175 -70
 594.2 -70
 594.225 -70
 594.25 -70
 594.275 -70
 594.3 -70
 594.325 -70
 594.35 -70
 594.375 -70
 594.4 -70
 594.425 -70
 594.45 -70
 594.475 -70
 594.5 -70
 594.525 -70
 594.55 -70
 594.575 -70
 594.6 -70
 594.625 -70
 594.65 -70
 594.675 -70
 594.7 -70
 594.725 -70
 594.75 -70
 594.775 -70
 594.8 -70
 594.825 -70
 594.85 -70
 594.875 -70
 594.9 -70
 594.925 -70
 594.95 -70
 594.975 -70
 595 -70
 595.025 -70
 595.05 -70
 595.075 -70
 595.1 -70
 595.125 -70
 595.15 -70
 595.175 -70
 595.2 -70
 595.225 -70
 595.25 -70
 595.275 -70
 595.3 -70
 595.325 -70
 595.35 -70
 595.375 -70
 595.4 -70
 595.425 -70
 595.45 -70
 595.475 -70
 595.5 -70
 595.525 -70
 595.55 -70
 595.575 -70
 595.6 -70
 595.625 -70
 595.65 -70
 595.675 -70
 595.7 -70
 595.725 -70
 595.75 -70
 595.775 -70
 595.8 -70
 595.825 -70
 595.85 -70
 595.875 -70
 595.9 -70
 595.925 -70
 595.95 -70
 595.975 -70
 596 -70
 596.025 -70
 596.05 -70
 596.075 -70
 596.1 -70
 596.125 -70
 596.15 -70
 596.175 -70
 596.2 -70
 596.225 -70
 596.25 -70
 596.275 -70
 596.3 -70
 596.325 -70
 596.35 -70
 596.375 -70
 596.4 -70
 596.425 -70
 596.45 -70
 596.475 -70
 596.5 -70
 596.525 -70
 596.55 -70
 596.575 -70
 596.6 -70
 596.625 -70
 596.65 -70
 596.675 -70
 596.7 -70
 596.725 -70
 596.75 -70
 596.775 -70
 596.8 -70
 596.825 -70
 596.85 -70
 596.875 -70
 596.9 -70
 596.925 -70
 596.95 -70
 596.975 -70
 597 -70
 597.025 -70
 597.05 -70
 597.075 -70
 597.1 -70
 597.125 -70
 597.15 -70
 597.175 -70
 597.2 -70
 597.225 -70
 597.25 -70
 597.275 -70
 597.3 -70
 597.325 -70
 597.35 -70
 597.375 -70
 597.4 -70
 597.425 -70
 597.45 -70
 597.475 -70
 597.5 -70
 597.525 -70
 597.55 -70
 597.575 -70
 597.6 -70
 597.625 -70
 597.65 -70
 597.675 -70
 597.7 -70
 597.725 -70
 597.75 -70
 597.775 -70
 597.8 -70
 597.825 -70
 597.85 -70
 597.875 -70
 597.9 -70
 597.925 -70
 597.95 -70
 597.975 -70
 598 -70
 598.025 -70
 598.05 -70
 598.075 -70
 598.1 -70
 598.125 -70
 598.15 -70
 598.175 -70
 598.2 -70
 598.225 -70
 598.25 -70
 598.275 -70
 598.3 -70
 598.325 -70
 598.35 -70
 598.375 -70
 598.4 -70
 598.425 -70
 598.45 -70
 598.475 -70
 598.5 -70
 598.525 -70
 598.55 -70
 598.575 -70
 598.6 -70
 598.625 -70
 598.65 -70
 598.675 -70
 598.7 -70
 598.725 -70
 598.75 -70
 598.775 -70
 598.8 -70
 598.825 -70
 598.85 -70
 598.875 -70
 598.9 -70
 598.925 -70
 598.95 -70
 598.975 -70
 599 -70
 599.025 -70
 599.05 -70
 599.075 -70
 599.1 -70
 599.125 -70
 599.15 -70
 599.175 -70
 599.2 -70
 599.225 -70
 599.25 -70
 599.275 -70
 599.3 -70
 599.325 -70
 599.35 -70
 599.375 -70
 599.4 -70
 599.425 -70
 599.45 -70
 599.475 -70
 599.5 -70
 599.525 -70
 599.55 -70
 599.575 -70
 599.6 -70
 599.625 -70
 599.65 -70
 599.675 -70
 599.7 -70
 599.725 -70
 599.75 -70
 599.775 -70
 599.8 -70
 599.825 -70
 599.85 -70
 599.875 -70
 599.9 -70
 599.925 -70
 599.95 -70
 599.975 -70
 600 -70
 600.025 -70
 600.05 -70
 600.075 -70
 600.1 -70
 600.125 -70
 600.15 -70
 600.175 -70
 600.2 -70
 600.225 -70
 600.25 -70
 600.275 -70
 600.3 -70
 600.325 -70
 600.35 -70
 600.375 -70
 600.4 -70
 600.425 -70
 600.45 -70
 600.475 -70
 600.5 -70
 600.525 -70
 600.55 -70
 600.575 -70
 600.6 -70
 600.625 -70
 600.65 -70
 600.675 -70
 600.7 -70
 600.725 -70
 600.75 -70
 600.775 -70
 600.8 -70
 600.825 -70
 600.85 -70
 600.875 -70
 600.9 -70
 600.925 -70
 600.95 -70
 600.975 -70
 601 -70
 601.025 -70
 601.05 -70
 601.075 -70
 601.1 -70
 601.125 -70
 601.15 -70
 601.175 -70
 601.2 -70
 601.225 -70
 601.25 -70
 601.275 -70
 601.3 -70
 601.325 -70
 601.35 -70
 601.375 -70
 601.4 -70
 601.425 -70
 601.45 -70
 601.475 -70
 601.5 -70
 601.525 -70
 601.55 -70
 601.575 -70
 601.6 -70
 601.625 -70
 601.65 -70
 601.675 -70
 601.7 -70
 601.725 -70
 601.75 -70
 601.775 -70
 601.8 -70
 601.825 -70
 601.85 -70
 601.875 -70
 601.9 -70
 601.925 -70
 601.95 -70
 601.975 -70
 602 -70
 602.025 -70
 602.05 -70
 602.075 -70
 602.1 -70
 602.125 -70
 602.15 -70
 602.175 -70
 602.2 -70
 602.225 -70
 602.25 -70
 602.275 -70
 602.3 -70
 602.325 -70
 602.35 -70
 602.375 -70
 602.4 -70
 602.425 -70
 602.45 -70
 602.475 -70
 602.5 -70
 602.525 -70
 602.55 -70
 602.575 -70
 602.6 -70
 602.625 -70
 602.65 -70
 602.675 -70
 602.7 -70
 602.725 -70
 602.75 -70
 602.775 -70
 602.8 -70
 602.825 -70
 602.85 -70
 602.875 -70
 602.9 -70
 602.925 -70
 602.95 -70
 602.975 -70
 603 -70
 603.025 -70
 603.05 -70
 603.075 -70
 603.1 -70
 603.125 -70
 603.15 -70
 603.175 -70
 603.2 -70
 603.225 -70
 603.25 -70
 603.275 -70
 603.3 -70
 603.325 -70
 603.35 -70
 603.375 -70
 603.4 -70
 603.425 -70
 603.45 -70
 603.475 -70
 603.5 -70
 603.525 -70
 603.55 -70
 603.575 -70
 603.6 -70
 603.625 -70
 603.65 -70
 603.675 -70
 603.7 -70
 603.725 -70
 603.75 -70
 603.775 -70
 603.8 -70
 603.825 -70
 603.85 -70
 603.875 -70
 603.9 -70
 603.925 -70
 603.95 -70
 603.975 -70
 604 -70
 604.025 -70
 604.05 -70
 604.075 -70
 604.1 -70
 604.125 -70
 604.15 -70
 604.175 -70
 604.2 -70
 604.225 -70
 604.25 -70
 604.275 -70
 604.3 -70
 604.325 -70
 604.35 -70
 604.375 -70
 604.4 -70
 604.425 -70
 604.45 -70
 604.475 -70
 604.5 -70
 604.525 -70
 604.55 -70
 604.575 -70
 604.6 -70
 604.625 -70
 604.65 -70
 604.675 -70
 604.7 -70
 604.725 -70
 604.75 -70
 604.775 -70
 604.8 -70
 604.825 -70
 604.85 -70
 604.875 -70
 604.9 -70
 604.925 -70
 604.95 -70
 604.975 -70
 605 -70
 605.025 -70
 605.05 -70
 605.075 -70
 605.1 -70
 605.125 -70
 605.15 -70
 605.175 -70
 605.2 -70
 605.225 -70
 605.25 -70
 605.275 -70
 605.3 -70
 605.325 -70
 605.35 -70
 605.375 -70
 605.4 -70
 605.425 -70
 605.45 -70
 605.475 -70
 605.5 -70
 605.525 -70
 605.55 -70
 605.575 -70
 605.6 -70
 605.625 -70
 605.65 -70
 605.675 -70
 605.7 -70
 605.725 -70
 605.75 -70
 605.775 -70
 605.8 -70
 605.825 -70
 605.85 -70
 605.875 -70
 605.9 -70
 605.925 -70
 605.95 -70
 605.975 -70
 606 -70
 606.025 -70
 606.05 -70
 606.075 -70
 606.1 -70
 606.125 -70
 606.15 -70
 606.175 -70
 606.2 -70
 606.225 -70
 606.25 -70
 606.275 -70
 606.3 -70
 606.325 -70
 606.35 -70
 606.375 -70
 606.4 -70
 606.425 -70
 606.45 -70
 606.475 -70
 606.5 -70
 606.525 -70
 606.55 -70
 606.575 -70
 606.6 -70
 606.625 -70
 606.65 -70
 606.675 -70
 606.7 -70
 606.725 -70
 606.75 -70
 606.775 -70
 606.8 -70
 606.825 -70
 606.85 -70
 606.875 -70
 606.9 -70
 606.925 -70
 606.95 -70
 606.975 -70
 607 -70
 607.025 -70
 607.05 -70
 607.075 -70
 607.1 -70
 607.125 -70
 607.15 -70
 607.175 -70
 607.2 -70
 607.225 -70
 607.25 -70
 607.275 -70
 607.3 -70
 607.325 -70
 607.35 -70
 607.375 -70
 607.4 -70
 607.425 -70
 607.45 -70
 607.475 -70
 607.5 -70
 607.525 -70
 607.55 -70
 607.575 -70
 607.6 -70
 607.625 -70
 607.65 -70
 607.675 -70
 607.7 -70
 607.725 -70
 607.75 -70
 607.775 -70
 607.8 -70
 607.825 -70
 607.85 -70
 607.875 -70
 607.9 -70
 607.925 -70
 607.95 -70
 607.975 -70
 608 -70
 608.025 -70
 608.05 -70
 608.075 -70
 608.1 -70
 608.125 -70
 608.15 -70
 608.175 -70
 608.2 -70
 608.225 -70
 608.25 -70
 608.275 -70
 608.3 -70
 608.325 -70
 608.35 -70
 608.375 -70
 608.4 -70
 608.425 -70
 608.45 -70
 608.475 -70
 608.5 -70
 608.525 -70
 608.55 -70
 608.575 -70
 608.6 -70
 608.625 -70
 608.65 -70
 608.675 -70
 608.7 -70
 608.725 -70
 608.75 -70
 608.775 -70
 608.8 -70
 608.825 -70
 608.85 -70
 608.875 -70
 608.9 -70
 608.925 -70
 608.95 -70
 608.975 -70
 609 -70
 609.025 -70
 609.05 -70
 609.075 -70
 609.1 -70
 609.125 -70
 609.15 -70
 609.175 -70
 609.2 -70
 609.225 -70
 609.25 -70
 609.275 -70
 609.3 -70
 609.325 -70
 609.35 -70
 609.375 -70
 609.4 -70
 609.425 -70
 609.45 -70
 609.475 -70
 609.5 -70
 609.525 -70
 609.55 -70
 609.575 -70
 609.6 -70
 609.625 -70
 609.65 -70
 609.675 -70
 609.7 -70
 609.725 -70
 609.75 -70
 609.775 -70
 609.8 -70
 609.825 -70
 609.85 -70
 609.875 -70
 609.9 -70
 609.925 -70
 609.95 -70
 609.975 -70
 610 -70
 610.025 -70
 610.05 -70
 610.075 -70
 610.1 -70
 610.125 -70
 610.15 -70
 610.175 -70
 610.2 -70
 610.225 -70
 610.25 -70
 610.275 -70
 610.3 -70
 610.325 -70
 610.35 -70
 610.375 -70
 610.4 -70
 610.425 -70
 610.45 -70
 610.475 -70
 610.5 -70
 610.525 -70
 610.55 -70
 610.575 -70
 610.6 -70
 610.625 -70
 610.65 -70
 610.675 -70
 610.7 -70
 610.725 -70
 610.75 -70
 610.775 -70
 610.8 -70
 610.825 -70
 610.85 -70
 610.875 -70
 610.9 -70
 610.925 -70
 610.95 -70
 610.975 -70
 611 -70
 611.025 -70
 611.05 -70
 611.075 -70
 611.1 -70
 611.125 -70
 611.15 -70
 611.175 -70
 611.2 -70
 611.225 -70
 611.25 -70
 611.275 -70
 611.3 -70
 611.325 -70
 611.35 -70
 611.375 -70
 611.4 -70
 611.425 -70
 611.45 -70
 611.475 -70
 611.5 -70
 611.525 -70
 611.55 -70
 611.575 -70
 611.6 -70
 611.625 -70
 611.65 -70
 611.675 -70
 611.7 -70
 611.725 -70
 611.75 -70
 611.775 -70
 611.8 -70
 611.825 -70
 611.85 -70
 611.875 -70
 611.9 -70
 611.925 -70
 611.95 -70
 611.975 -70
 612 -70
 612.025 -70
 612.05 -70
 612.075 -70
 612.1 -70
 612.125 -70
 612.15 -70
 612.175 -70
 612.2 -70
 612.225 -70
 612.25 -70
 612.275 -70
 612.3 -70
 612.325 -70
 612.35 -70
 612.375 -70
 612.4 -70
 612.425 -70
 612.45 -70
 612.475 -70
 612.5 -70
 612.525 -70
 612.55 -70
 612.575 -70
 612.6 -70
 612.625 -70
 612.65 -70
 612.675 -70
 612.7 -70
 612.725 -70
 612.75 -70
 612.775 -70
 612.8 -70
 612.825 -70
 612.85 -70
 612.875 -70
 612.9 -70
 612.925 -70
 612.95 -70
 612.975 -70
 613 -70
 613.025 -70
 613.05 -70
 613.075 -70
 613.1 -70
 613.125 -70
 613.15 -70
 613.175 -70
 613.2 -70
 613.225 -70
 613.25 -70
 613.275 -70
 613.3 -70
 613.325 -70
 613.35 -70
 613.375 -70
 613.4 -70
 613.425 -70
 613.45 -70
 613.475 -70
 613.5 -70
 613.525 -70
 613.55 -70
 613.575 -70
 613.6 -70
 613.625 -70
 613.65 -70
 613.675 -70
 613.7 -70
 613.725 -70
 613.75 -70
 613.775 -70
 613.8 -70
 613.825 -70
 613.85 -70
 613.875 -70
 613.9 -70
 613.925 -70
 613.95 -70
 613.975 -70
 614 -70
 614.025 -70
 614.05 -70
 614.075 -70
 614.1 -70
 614.125 -70
 614.15 -70
 614.175 -70
 614.2 -70
 614.225 -70
 614.25 -70
 614.275 -70
 614.3 -70
 614.325 -70
 614.35 -70
 614.375 -70
 614.4 -70
 614.425 -70
 614.45 -70
 614.475 -70
 614.5 -70
 614.525 -70
 614.55 -70
 614.575 -70
 614.6 -70
 614.625 -70
 614.65 -70
 614.675 -70
 614.7 -70
 614.725 -70
 614.75 -70
 614.775 -70
 614.8 -70
 614.825 -70
 614.85 -70
 614.875 -70
 614.9 -70
 614.925 -70
 614.95 -70
 614.975 -70
 615 -70
 615.025 -70
 615.05 -70
 615.075 -70
 615.1 -70
 615.125 -70
 615.15 -70
 615.175 -70
 615.2 -70
 615.225 -70
 615.25 -70
 615.275 -70
 615.3 -70
 615.325 -70
 615.35 -70
 615.375 -70
 615.4 -70
 615.425 -70
 615.45 -70
 615.475 -70
 615.5 -70
 615.525 -70
 615.55 -70
 615.575 -70
 615.6 -70
 615.625 -70
 615.65 -70
 615.675 -70
 615.7 -70
 615.725 -70
 615.75 -70
 615.775 -70
 615.8 -70
 615.825 -70
 615.85 -70
 615.875 -70
 615.9 -70
 615.925 -70
 615.95 -70
 615.975 -70
 616 -70
 616.025 -70
 616.05 -70
 616.075 -70
 616.1 -70
 616.125 -70
 616.15 -70
 616.175 -70
 616.2 -70
 616.225 -70
 616.25 -70
 616.275 -70
 616.3 -70
 616.325 -70
 616.35 -70
 616.375 -70
 616.4 -70
 616.425 -70
 616.45 -70
 616.475 -70
 616.5 -70
 616.525 -70
 616.55 -70
 616.575 -70
 616.6 -70
 616.625 -70
 616.65 -70
 616.675 -70
 616.7 -70
 616.725 -70
 616.75 -70
 616.775 -70
 616.8 -70
 616.825 -70
 616.85 -70
 616.875 -70
 616.9 -70
 616.925 -70
 616.95 -70
 616.975 -70
 617 -70
 617.025 -70
 617.05 -70
 617.075 -70
 617.1 -70
 617.125 -70
 617.15 -70
 617.175 -70
 617.2 -70
 617.225 -70
 617.25 -70
 617.275 -70
 617.3 -70
 617.325 -70
 617.35 -70
 617.375 -70
 617.4 -70
 617.425 -70
 617.45 -70
 617.475 -70
 617.5 -70
 617.525 -70
 617.55 -70
 617.575 -70
 617.6 -70
 617.625 -70
 617.65 -70
 617.675 -70
 617.7 -70
 617.725 -70
 617.75 -70
 617.775 -70
 617.8 -70
 617.825 -70
 617.85 -70
 617.875 -70
 617.9 -70
 617.925 -70
 617.95 -70
 617.975 -70
 618 -70
 618.025 -70
 618.05 -70
 618.075 -70
 618.1 -70
 618.125 -70
 618.15 -70
 618.175 -70
 618.2 -70
 618.225 -70
 618.25 -70
 618.275 -70
 618.3 -70
 618.325 -70
 618.35 -70
 618.375 -70
 618.4 -70
 618.425 -70
 618.45 -70
 618.475 -70
 618.5 -70
 618.525 -70
 618.55 -70
 618.575 -70
 618.6 -70
 618.625 -70
 618.65 -70
 618.675 -70
 618.7 -70
 618.725 -70
 618.75 -70
 618.775 -70
 618.8 -70
 618.825 -70
 618.85 -70
 618.875 -70
 618.9 -70
 618.925 -70
 618.95 -70
 618.975 -70
 619 -70
 619.025 -70
 619.05 -70
 619.075 -70
 619.1 -70
 619.125 -70
 619.15 -70
 619.175 -70
 619.2 -70
 619.225 -70
 619.25 -70
 619.275 -70
 619.3 -70
 619.325 -70
 619.35 -70
 619.375 -70
 619.4 -70
 619.425 -70
 619.45 -70
 619.475 -70
 619.5 -70
 619.525 -70
 619.55 -70
 619.575 -70
 619.6 -70
 619.625 -70
 619.65 -70
 619.675 -70
 619.7 -70
 619.725 -70
 619.75 -70
 619.775 -70
 619.8 -70
 619.825 -70
 619.85 -70
 619.875 -70
 619.9 -70
 619.925 -70
 619.95 -70
 619.975 -70
 620 -70
 620.025 -70
 620.05 -70
 620.075 -70
 620.1 -70
 620.125 -70
 620.15 -70
 620.175 -70
 620.2 -70
 620.225 -70
 620.25 -70
 620.275 -70
 620.3 -70
 620.325 -70
 620.35 -70
 620.375 -70
 620.4 -70
 620.425 -70
 620.45 -70
 620.475 -70
 620.5 -70
 620.525 -70
 620.55 -70
 620.575 -70
 620.6 -70
 620.625 -70
 620.65 -70
 620.675 -70
 620.7 -70
 620.725 -70
 620.75 -70
 620.775 -70
 620.8 -70
 620.825 -70
 620.85 -70
 620.875 -70
 620.9 -70
 620.925 -70
 620.95 -70
 620.975 -70
 621 -70
 621.025 -70
 621.05 -70
 621.075 -70
 621.1 -70
 621.125 -70
 621.15 -70
 621.175 -70
 621.2 -70
 621.225 -70
 621.25 -70
 621.275 -70
 621.3 -70
 621.325 -70
 621.35 -70
 621.375 -70
 621.4 -70
 621.425 -70
 621.45 -70
 621.475 -70
 621.5 -70
 621.525 -70
 621.55 -70
 621.575 -70
 621.6 -70
 621.625 -70
 621.65 -70
 621.675 -70
 621.7 -70
 621.725 -70
 621.75 -70
 621.775 -70
 621.8 -70
 621.825 -70
 621.85 -70
 621.875 -70
 621.9 -70
 621.925 -70
 621.95 -70
 621.975 -70
 622 -70
 622.025 -70
 622.05 -70
 622.075 -70
 622.1 -70
 622.125 -70
 622.15 -70
 622.175 -70
 622.2 -70
 622.225 -70
 622.25 -70
 622.275 -70
 622.3 -70
 622.325 -70
 622.35 -70
 622.375 -70
 622.4 -70
 622.425 -70
 622.45 -70
 622.475 -70
 622.5 -70
 622.525 -70
 622.55 -70
 622.575 -70
 622.6 -70
 622.625 -70
 622.65 -70
 622.675 -70
 622.7 -70
 622.725 -70
 622.75 -70
 622.775 -70
 622.8 -70
 622.825 -70
 622.85 -70
 622.875 -70
 622.9 -70
 622.925 -70
 622.95 -70
 622.975 -70
 623 -70
 623.025 -70
 623.05 -70
 623.075 -70
 623.1 -70
 623.125 -70
 623.15 -70
 623.175 -70
 623.2 -70
 623.225 -70
 623.25 -70
 623.275 -70
 623.3 -70
 623.325 -70
 623.35 -70
 623.375 -70
 623.4 -70
 623.425 -70
 623.45 -70
 623.475 -70
 623.5 -70
 623.525 -70
 623.55 -70
 623.575 -70
 623.6 -70
 623.625 -70
 623.65 -70
 623.675 -70
 623.7 -70
 623.725 -70
 623.75 -70
 623.775 -70
 623.8 -70
 623.825 -70
 623.85 -70
 623.875 -70
 623.9 -70
 623.925 -70
 623.95 -70
 623.975 -70
 624 -70
 624.025 -70
 624.05 -70
 624.075 -70
 624.1 -70
 624.125 -70
 624.15 -70
 624.175 -70
 624.2 -70
 624.225 -70
 624.25 -70
 624.275 -70
 624.3 -70
 624.325 -70
 624.35 -70
 624.375 -70
 624.4 -70
 624.425 -70
 624.45 -70
 624.475 -70
 624.5 -70
 624.525 -70
 624.55 -70
 624.575 -70
 624.6 -70
 624.625 -70
 624.65 -70
 624.675 -70
 624.7 -70
 624.725 -70
 624.75 -70
 624.775 -70
 624.8 -70
 624.825 -70
 624.85 -70
 624.875 -70
 624.9 -70
 624.925 -70
 624.95 -70
 624.975 -70
 625 -70
 625.025 -70
 625.05 -70
 625.075 -70
 625.1 -70
 625.125 -70
 625.15 -70
 625.175 -70
 625.2 -70
 625.225 -70
 625.25 -70
 625.275 -70
 625.3 -70
 625.325 -70
 625.35 -70
 625.375 -70
 625.4 -70
 625.425 -70
 625.45 -70
 625.475 -70
 625.5 -70
 625.525 -70
 625.55 -70
 625.575 -70
 625.6 -70
 625.625 -70
 625.65 -70
 625.675 -70
 625.7 -70
 625.725 -70
 625.75 -70
 625.775 -70
 625.8 -70
 625.825 -70
 625.85 -70
 625.875 -70
 625.9 -70
 625.925 -70
 625.95 -70
 625.975 -70
 626 -70
 626.025 -70
 626.05 -70
 626.075 -70
 626.1 -70
 626.125 -70
 626.15 -70
 626.175 -70
 626.2 -70
 626.225 -70
 626.25 -70
 626.275 -70
 626.3 -70
 626.325 -70
 626.35 -70
 626.375 -70
 626.4 -70
 626.425 -70
 626.45 -70
 626.475 -70
 626.5 -70
 626.525 -70
 626.55 -70
 626.575 -70
 626.6 -70
 626.625 -70
 626.65 -70
 626.675 -70
 626.7 -70
 626.725 -70
 626.75 -70
 626.775 -70
 626.8 -70
 626.825 -70
 626.85 -70
 626.875 -70
 626.9 -70
 626.925 -70
 626.95 -70
 626.975 -70
 627 -70
 627.025 -70
 627.05 -70
 627.075 -70
 627.1 -70
 627.125 -70
 627.15 -70
 627.175 -70
 627.2 -70
 627.225 -70
 627.25 -70
 627.275 -70
 627.3 -70
 627.325 -70
 627.35 -70
 627.375 -70
 627.4 -70
 627.425 -70
 627.45 -70
 627.475 -70
 627.5 -70
 627.525 -70
 627.55 -70
 627.575 -70
 627.6 -70
 627.625 -70
 627.65 -70
 627.675 -70
 627.7 -70
 627.725 -70
 627.75 -70
 627.775 -70
 627.8 -70
 627.825 -70
 627.85 -70
 627.875 -70
 627.9 -70
 627.925 -70
 627.95 -70
 627.975 -70
 628 -70
 628.025 -70
 628.05 -70
 628.075 -70
 628.1 -70
 628.125 -70
 628.15 -70
 628.175 -70
 628.2 -70
 628.225 -70
 628.25 -70
 628.275 -70
 628.3 -70
 628.325 -70
 628.35 -70
 628.375 -70
 628.4 -70
 628.425 -70
 628.45 -70
 628.475 -70
 628.5 -70
 628.525 -70
 628.55 -70
 628.575 -70
 628.6 -70
 628.625 -70
 628.65 -70
 628.675 -70
 628.7 -70
 628.725 -70
 628.75 -70
 628.775 -70
 628.8 -70
 628.825 -70
 628.85 -70
 628.875 -70
 628.9 -70
 628.925 -70
 628.95 -70
 628.975 -70
 629 -70
 629.025 -70
 629.05 -70
 629.075 -70
 629.1 -70
 629.125 -70
 629.15 -70
 629.175 -70
 629.2 -70
 629.225 -70
 629.25 -70
 629.275 -70
 629.3 -70
 629.325 -70
 629.35 -70
 629.375 -70
 629.4 -70
 629.425 -70
 629.45 -70
 629.475 -70
 629.5 -70
 629.525 -70
 629.55 -70
 629.575 -70
 629.6 -70
 629.625 -70
 629.65 -70
 629.675 -70
 629.7 -70
 629.725 -70
 629.75 -70
 629.775 -70
 629.8 -70
 629.825 -70
 629.85 -70
 629.875 -70
 629.9 -70
 629.925 -70
 629.95 -70
 629.975 -70
 630 -70
 630.025 -70
 630.05 -70
 630.075 -70
 630.1 -70
 630.125 -70
 630.15 -70
 630.175 -70
 630.2 -70
 630.225 -70
 630.25 -70
 630.275 -70
 630.3 -70
 630.325 -70
 630.35 -70
 630.375 -70
 630.4 -70
 630.425 -70
 630.45 -70
 630.475 -70
 630.5 -70
 630.525 -70
 630.55 -70
 630.575 -70
 630.6 -70
 630.625 -70
 630.65 -70
 630.675 -70
 630.7 -70
 630.725 -70
 630.75 -70
 630.775 -70
 630.8 -70
 630.825 -70
 630.85 -70
 630.875 -70
 630.9 -70
 630.925 -70
 630.95 -70
 630.975 -70
 631 -70
 631.025 -70
 631.05 -70
 631.075 -70
 631.1 -70
 631.125 -70
 631.15 -70
 631.175 -70
 631.2 -70
 631.225 -70
 631.25 -70
 631.275 -70
 631.3 -70
 631.325 -70
 631.35 -70
 631.375 -70
 631.4 -70
 631.425 -70
 631.45 -70
 631.475 -70
 631.5 -70
 631.525 -70
 631.55 -70
 631.575 -70
 631.6 -70
 631.625 -70
 631.65 -70
 631.675 -70
 631.7 -70
 631.725 -70
 631.75 -70
 631.775 -70
 631.8 -70
 631.825 -70
 631.85 -70
 631.875 -70
 631.9 -70
 631.925 -70
 631.95 -70
 631.975 -70
 632 -70
 632.025 -70
 632.05 -70
 632.075 -70
 632.1 -70
 632.125 -70
 632.15 -70
 632.175 -70
 632.2 -70
 632.225 -70
 632.25 -70
 632.275 -70
 632.3 -70
 632.325 -70
 632.35 -70
 632.375 -70
 632.4 -70
 632.425 -70
 632.45 -70
 632.475 -70
 632.5 -70
 632.525 -70
 632.55 -70
 632.575 -70
 632.6 -70
 632.625 -70
 632.65 -70
 632.675 -70
 632.7 -70
 632.725 -70
 632.75 -70
 632.775 -70
 632.8 -70
 632.825 -70
 632.85 -70
 632.875 -70
 632.9 -70
 632.925 -70
 632.95 -70
 632.975 -70
 633 -70
 633.025 -70
 633.05 -70
 633.075 -70
 633.1 -70
 633.125 -70
 633.15 -70
 633.175 -70
 633.2 -70
 633.225 -70
 633.25 -70
 633.275 -70
 633.3 -70
 633.325 -70
 633.35 -70
 633.375 -70
 633.4 -70
 633.425 -70
 633.45 -70
 633.475 -70
 633.5 -70
 633.525 -70
 633.55 -70
 633.575 -70
 633.6 -70
 633.625 -70
 633.65 -70
 633.675 -70
 633.7 -70
 633.725 -70
 633.75 -70
 633.775 -70
 633.8 -70
 633.825 -70
 633.85 -70
 633.875 -70
 633.9 -70
 633.925 -70
 633.95 -70
 633.975 -70
 634 -70
 634.025 -70
 634.05 -70
 634.075 -70
 634.1 -70
 634.125 -70
 634.15 -70
 634.175 -70
 634.2 -70
 634.225 -70
 634.25 -70
 634.275 -70
 634.3 -70
 634.325 -70
 634.35 -70
 634.375 -70
 634.4 -70
 634.425 -70
 634.45 -70
 634.475 -70
 634.5 -70
 634.525 -70
 634.55 -70
 634.575 -70
 634.6 -70
 634.625 -70
 634.65 -70
 634.675 -70
 634.7 -70
 634.725 -70
 634.75 -70
 634.775 -70
 634.8 -70
 634.825 -70
 634.85 -70
 634.875 -70
 634.9 -70
 634.925 -70
 634.95 -70
 634.975 -70
 635 -70
 635.025 -70
 635.05 -70
 635.075 -70
 635.1 -70
 635.125 -70
 635.15 -70
 635.175 -70
 635.2 -70
 635.225 -70
 635.25 -70
 635.275 -70
 635.3 -70
 635.325 -70
 635.35 -70
 635.375 -70
 635.4 -70
 635.425 -70
 635.45 -70
 635.475 -70
 635.5 -70
 635.525 -70
 635.55 -70
 635.575 -70
 635.6 -70
 635.625 -70
 635.65 -70
 635.675 -70
 635.7 -70
 635.725 -70
 635.75 -70
 635.775 -70
 635.8 -70
 635.825 -70
 635.85 -70
 635.875 -70
 635.9 -70
 635.925 -70
 635.95 -70
 635.975 -70
 636 -70
 636.025 -70
 636.05 -70
 636.075 -70
 636.1 -70
 636.125 -70
 636.15 -70
 636.175 -70
 636.2 -70
 636.225 -70
 636.25 -70
 636.275 -70
 636.3 -70
 636.325 -70
 636.35 -70
 636.375 -70
 636.4 -70
 636.425 -70
 636.45 -70
 636.475 -70
 636.5 -70
 636.525 -70
 636.55 -70
 636.575 -70
 636.6 -70
 636.625 -70
 636.65 -70
 636.675 -70
 636.7 -70
 636.725 -70
 636.75 -70
 636.775 -70
 636.8 -70
 636.825 -70
 636.85 -70
 636.875 -70
 636.9 -70
 636.925 -70
 636.95 -70
 636.975 -70
 637 -70
 637.025 -70
 637.05 -70
 637.075 -70
 637.1 -70
 637.125 -70
 637.15 -70
 637.175 -70
 637.2 -70
 637.225 -70
 637.25 -70
 637.275 -70
 637.3 -70
 637.325 -70
 637.35 -70
 637.375 -70
 637.4 -70
 637.425 -70
 637.45 -70
 637.475 -70
 637.5 -70
 637.525 -70
 637.55 -70
 637.575 -70
 637.6 -70
 637.625 -70
 637.65 -70
 637.675 -70
 637.7 -70
 637.725 -70
 637.75 -70
 637.775 -70
 637.8 -70
 637.825 -70
 637.85 -70
 637.875 -70
 637.9 -70
 637.925 -70
 637.95 -70
 637.975 -70
 638 -70
 638.025 -70
 638.05 -70
 638.075 -70
 638.1 -70
 638.125 -70
 638.15 -70
 638.175 -70
 638.2 -70
 638.225 -70
 638.25 -70
 638.275 -70
 638.3 -70
 638.325 -70
 638.35 -70
 638.375 -70
 638.4 -70
 638.425 -70
 638.45 -70
 638.475 -70
 638.5 -70
 638.525 -70
 638.55 -70
 638.575 -70
 638.6 -70
 638.625 -70
 638.65 -70
 638.675 -70
 638.7 -70
 638.725 -70
 638.75 -70
 638.775 -70
 638.8 -70
 638.825 -70
 638.85 -70
 638.875 -70
 638.9 -70
 638.925 -70
 638.95 -70
 638.975 -70
 639 -70
 639.025 -70
 639.05 -70
 639.075 -70
 639.1 -70
 639.125 -70
 639.15 -70
 639.175 -70
 639.2 -70
 639.225 -70
 639.25 -70
 639.275 -70
 639.3 -70
 639.325 -70
 639.35 -70
 639.375 -70
 639.4 -70
 639.425 -70
 639.45 -70
 639.475 -70
 639.5 -70
 639.525 -70
 639.55 -70
 639.575 -70
 639.6 -70
 639.625 -70
 639.65 -70
 639.675 -70
 639.7 -70
 639.725 -70
 639.75 -70
 639.775 -70
 639.8 -70
 639.825 -70
 639.85 -70
 639.875 -70
 639.9 -70
 639.925 -70
 639.95 -70
 639.975 -70
 640 -70
 640.025 -70
 640.05 -70
 640.075 -70
 640.1 -70
 640.125 -70
 640.15 -70
 640.175 -70
 640.2 -70
 640.225 -70
 640.25 -70
 640.275 -70
 640.3 -70
 640.325 -70
 640.35 -70
 640.375 -70
 640.4 -70
 640.425 -70
 640.45 -70
 640.475 -70
 640.5 -70
 640.525 -70
 640.55 -70
 640.575 -70
 640.6 -70
 640.625 -70
 640.65 -70
 640.675 -70
 640.7 -70
 640.725 -70
 640.75 -70
 640.775 -70
 640.8 -70
 640.825 -70
 640.85 -70
 640.875 -70
 640.9 -70
 640.925 -70
 640.95 -70
 640.975 -70
 641 -70
 641.025 -70
 641.05 -70
 641.075 -70
 641.1 -70
 641.125 -70
 641.15 -70
 641.175 -70
 641.2 -70
 641.225 -70
 641.25 -70
 641.275 -70
 641.3 -70
 641.325 -70
 641.35 -70
 641.375 -70
 641.4 -70
 641.425 -70
 641.45 -70
 641.475 -70
 641.5 -70
 641.525 -70
 641.55 -70
 641.575 -70
 641.6 -70
 641.625 -70
 641.65 -70
 641.675 -70
 641.7 -70
 641.725 -70
 641.75 -70
 641.775 -70
 641.8 -70
 641.825 -70
 641.85 -70
 641.875 -70
 641.9 -70
 641.925 -70
 641.95 -70
 641.975 -70
 642 -70
 642.025 -70
 642.05 -70
 642.075 -70
 642.1 -70
 642.125 -70
 642.15 -70
 642.175 -70
 642.2 -70
 642.225 -70
 642.25 -70
 642.275 -70
 642.3 -70
 642.325 -70
 642.35 -70
 642.375 -70
 642.4 -70
 642.425 -70
 642.45 -70
 642.475 -70
 642.5 -70
 642.525 -70
 642.55 -70
 642.575 -70
 642.6 -70
 642.625 -70
 642.65 -70
 642.675 -70
 642.7 -70
 642.725 -70
 642.75 -70
 642.775 -70
 642.8 -70
 642.825 -70
 642.85 -70
 642.875 -70
 642.9 -70
 642.925 -70
 642.95 -70
 642.975 -70
 643 -70
 643.025 -70
 643.05 -70
 643.075 -70
 643.1 -70
 643.125 -70
 643.15 -70
 643.175 -70
 643.2 -70
 643.225 -70
 643.25 -70
 643.275 -70
 643.3 -70
 643.325 -70
 643.35 -70
 643.375 -70
 643.4 -70
 643.425 -70
 643.45 -70
 643.475 -70
 643.5 -70
 643.525 -70
 643.55 -70
 643.575 -70
 643.6 -70
 643.625 -70
 643.65 -70
 643.675 -70
 643.7 -70
 643.725 -70
 643.75 -70
 643.775 -70
 643.8 -70
 643.825 -70
 643.85 -70
 643.875 -70
 643.9 -70
 643.925 -70
 643.95 -70
 643.975 -70
 644 -70
 644.025 -70
 644.05 -70
 644.075 -70
 644.1 -70
 644.125 -70
 644.15 -70
 644.175 -70
 644.2 -70
 644.225 -70
 644.25 -70
 644.275 -70
 644.3 -70
 644.325 -70
 644.35 -70
 644.375 -70
 644.4 -70
 644.425 -70
 644.45 -70
 644.475 -70
 644.5 -70
 644.525 -70
 644.55 -70
 644.575 -70
 644.6 -70
 644.625 -70
 644.65 -70
 644.675 -70
 644.7 -70
 644.725 -70
 644.75 -70
 644.775 -70
 644.8 -70
 644.825 -70
 644.85 -70
 644.875 -70
 644.9 -70
 644.925 -70
 644.95 -70
 644.975 -70
 645 -70
 645.025 -70
 645.05 -70
 645.075 -70
 645.1 -70
 645.125 -70
 645.15 -70
 645.175 -70
 645.2 -70
 645.225 -70
 645.25 -70
 645.275 -70
 645.3 -70
 645.325 -70
 645.35 -70
 645.375 -70
 645.4 -70
 645.425 -70
 645.45 -70
 645.475 -70
 645.5 -70
 645.525 -70
 645.55 -70
 645.575 -70
 645.6 -70
 645.625 -70
 645.65 -70
 645.675 -70
 645.7 -70
 645.725 -70
 645.75 -70
 645.775 -70
 645.8 -70
 645.825 -70
 645.85 -70
 645.875 -70
 645.9 -70
 645.925 -70
 645.95 -70
 645.975 -70
 646 -70
 646.025 -70
 646.05 -70
 646.075 -70
 646.1 -70
 646.125 -70
 646.15 -70
 646.175 -70
 646.2 -70
 646.225 -70
 646.25 -70
 646.275 -70
 646.3 -70
 646.325 -70
 646.35 -70
 646.375 -70
 646.4 -70
 646.425 -70
 646.45 -70
 646.475 -70
 646.5 -70
 646.525 -70
 646.55 -70
 646.575 -70
 646.6 -70
 646.625 -70
 646.65 -70
 646.675 -70
 646.7 -70
 646.725 -70
 646.75 -70
 646.775 -70
 646.8 -70
 646.825 -70
 646.85 -70
 646.875 -70
 646.9 -70
 646.925 -70
 646.95 -70
 646.975 -70
 647 -70
 647.025 -70
 647.05 -70
 647.075 -70
 647.1 -70
 647.125 -70
 647.15 -70
 647.175 -70
 647.2 -70
 647.225 -70
 647.25 -70
 647.275 -70
 647.3 -70
 647.325 -70
 647.35 -70
 647.375 -70
 647.4 -70
 647.425 -70
 647.45 -70
 647.475 -70
 647.5 -70
 647.525 -70
 647.55 -70
 647.575 -70
 647.6 -70
 647.625 -70
 647.65 -70
 647.675 -70
 647.7 -70
 647.725 -70
 647.75 -70
 647.775 -70
 647.8 -70
 647.825 -70
 647.85 -70
 647.875 -70
 647.9 -70
 647.925 -70
 647.95 -70
 647.975 -70
 648 -70
 648.025 -70
 648.05 -70
 648.075 -70
 648.1 -70
 648.125 -70
 648.15 -70
 648.175 -70
 648.2 -70
 648.225 -70
 648.25 -70
 648.275 -70
 648.3 -70
 648.325 -70
 648.35 -70
 648.375 -70
 648.4 -70
 648.425 -70
 648.45 -70
 648.475 -70
 648.5 -70
 648.525 -70
 648.55 -70
 648.575 -70
 648.6 -70
 648.625 -70
 648.65 -70
 648.675 -70
 648.7 -70
 648.725 -70
 648.75 -70
 648.775 -70
 648.8 -70
 648.825 -70
 648.85 -70
 648.875 -70
 648.9 -70
 648.925 -70
 648.95 -70
 648.975 -70
 649 -70
 649.025 -70
 649.05 -70
 649.075 -70
 649.1 -70
 649.125 -70
 649.15 -70
 649.175 -70
 649.2 -70
 649.225 -70
 649.25 -70
 649.275 -70
 649.3 -70
 649.325 -70
 649.35 -70
 649.375 -70
 649.4 -70
 649.425 -70
 649.45 -70
 649.475 -70
 649.5 -70
 649.525 -70
 649.55 -70
 649.575 -70
 649.6 -70
 649.625 -70
 649.65 -70
 649.675 -70
 649.7 -70
 649.725 -70
 649.75 -70
 649.775 -70
 649.8 -70
 649.825 -70
 649.85 -70
 649.875 -70
 649.9 -70
 649.925 -70
 649.95 -70
 649.975 -70
 650 -70
 650.025 -70
 650.05 -70
 650.075 -70
 650.1 -70
 650.125 -70
 650.15 -70
 650.175 -70
 650.2 -70
 650.225 -70
 650.25 -70
 650.275 -70
 650.3 -70
 650.325 -70
 650.35 -70
 650.375 -70
 650.4 -70
 650.425 -70
 650.45 -70
 650.475 -70
 650.5 -70
 650.525 -70
 650.55 -70
 650.575 -70
 650.6 -70
 650.625 -70
 650.65 -70
 650.675 -70
 650.7 -70
 650.725 -70
 650.75 -70
 650.775 -70
 650.8 -70
 650.825 -70
 650.85 -70
 650.875 -70
 650.9 -70
 650.925 -70
 650.95 -70
 650.975 -70
 651 -70
 651.025 -70
 651.05 -70
 651.075 -70
 651.1 -70
 651.125 -70
 651.15 -70
 651.175 -70
 651.2 -70
 651.225 -70
 651.25 -70
 651.275 -70
 651.3 -70
 651.325 -70
 651.35 -70
 651.375 -70
 651.4 -70
 651.425 -70
 651.45 -70
 651.475 -70
 651.5 -70
 651.525 -70
 651.55 -70
 651.575 -70
 651.6 -70
 651.625 -70
 651.65 -70
 651.675 -70
 651.7 -70
 651.725 -70
 651.75 -70
 651.775 -70
 651.8 -70
 651.825 -70
 651.85 -70
 651.875 -70
 651.9 -70
 651.925 -70
 651.95 -70
 651.975 -70
 652 -70
 652.025 -70
 652.05 -70
 652.075 -70
 652.1 -70
 652.125 -70
 652.15 -70
 652.175 -70
 652.2 -70
 652.225 -70
 652.25 -70
 652.275 -70
 652.3 -70
 652.325 -70
 652.35 -70
 652.375 -70
 652.4 -70
 652.425 -70
 652.45 -70
 652.475 -70
 652.5 -70
 652.525 -70
 652.55 -70
 652.575 -70
 652.6 -70
 652.625 -70
 652.65 -70
 652.675 -70
 652.7 -70
 652.725 -70
 652.75 -70
 652.775 -70
 652.8 -70
 652.825 -70
 652.85 -70
 652.875 -70
 652.9 -70
 652.925 -70
 652.95 -70
 652.975 -70
 653 -70
 653.025 -70
 653.05 -70
 653.075 -70
 653.1 -70
 653.125 -70
 653.15 -70
 653.175 -70
 653.2 -70
 653.225 -70
 653.25 -70
 653.275 -70
 653.3 -70
 653.325 -70
 653.35 -70
 653.375 -70
 653.4 -70
 653.425 -70
 653.45 -70
 653.475 -70
 653.5 -70
 653.525 -70
 653.55 -70
 653.575 -70
 653.6 -70
 653.625 -70
 653.65 -70
 653.675 -70
 653.7 -70
 653.725 -70
 653.75 -70
 653.775 -70
 653.8 -70
 653.825 -70
 653.85 -70
 653.875 -70
 653.9 -70
 653.925 -70
 653.95 -70
 653.975 -70
 654 -70
 654.025 -70
 654.05 -70
 654.075 -70
 654.1 -70
 654.125 -70
 654.15 -70
 654.175 -70
 654.2 -70
 654.225 -70
 654.25 -70
 654.275 -70
 654.3 -70
 654.325 -70
 654.35 -70
 654.375 -70
 654.4 -70
 654.425 -70
 654.45 -70
 654.475 -70
 654.5 -70
 654.525 -70
 654.55 -70
 654.575 -70
 654.6 -70
 654.625 -70
 654.65 -70
 654.675 -70
 654.7 -70
 654.725 -70
 654.75 -70
 654.775 -70
 654.8 -70
 654.825 -70
 654.85 -70
 654.875 -70
 654.9 -70
 654.925 -70
 654.95 -70
 654.975 -70
 655 -70
 655.025 -70
 655.05 -70
 655.075 -70
 655.1 -70
 655.125 -70
 655.15 -70
 655.175 -70
 655.2 -70
 655.225 -70
 655.25 -70
 655.275 -70
 655.3 -70
 655.325 -70
 655.35 -70
 655.375 -70
 655.4 -70
 655.425 -70
 655.45 -70
 655.475 -70
 655.5 -70
 655.525 -70
 655.55 -70
 655.575 -70
 655.6 -70
 655.625 -70
 655.65 -70
 655.675 -70
 655.7 -70
 655.725 -70
 655.75 -70
 655.775 -70
 655.8 -70
 655.825 -70
 655.85 -70
 655.875 -70
 655.9 -70
 655.925 -70
 655.95 -70
 655.975 -70
 656 -70
 656.025 -70
 656.05 -70
 656.075 -70
 656.1 -70
 656.125 -70
 656.15 -70
 656.175 -70
 656.2 -70
 656.225 -70
 656.25 -70
 656.275 -70
 656.3 -70
 656.325 -70
 656.35 -70
 656.375 -70
 656.4 -70
 656.425 -70
 656.45 -70
 656.475 -70
 656.5 -70
 656.525 -70
 656.55 -70
 656.575 -70
 656.6 -70
 656.625 -70
 656.65 -70
 656.675 -70
 656.7 -70
 656.725 -70
 656.75 -70
 656.775 -70
 656.8 -70
 656.825 -70
 656.85 -70
 656.875 -70
 656.9 -70
 656.925 -70
 656.95 -70
 656.975 -70
 657 -70
 657.025 -70
 657.05 -70
 657.075 -70
 657.1 -70
 657.125 -70
 657.15 -70
 657.175 -70
 657.2 -70
 657.225 -70
 657.25 -70
 657.275 -70
 657.3 -70
 657.325 -70
 657.35 -70
 657.375 -70
 657.4 -70
 657.425 -70
 657.45 -70
 657.475 -70
 657.5 -70
 657.525 -70
 657.55 -70
 657.575 -70
 657.6 -70
 657.625 -70
 657.65 -70
 657.675 -70
 657.7 -70
 657.725 -70
 657.75 -70
 657.775 -70
 657.8 -70
 657.825 -70
 657.85 -70
 657.875 -70
 657.9 -70
 657.925 -70
 657.95 -70
 657.975 -70
 658 -70
 658.025 -70
 658.05 -70
 658.075 -70
 658.1 -70
 658.125 -70
 658.15 -70
 658.175 -70
 658.2 -70
 658.225 -70
 658.25 -70
 658.275 -70
 658.3 -70
 658.325 -70
 658.35 -70
 658.375 -70
 658.4 -70
 658.425 -70
 658.45 -70
 658.475 -70
 658.5 -70
 658.525 -70
 658.55 -70
 658.575 -70
 658.6 -70
 658.625 -70
 658.65 -70
 658.675 -70
 658.7 -70
 658.725 -70
 658.75 -70
 658.775 -70
 658.8 -70
 658.825 -70
 658.85 -70
 658.875 -70
 658.9 -70
 658.925 -70
 658.95 -70
 658.975 -70
 659 -70
 659.025 -70
 659.05 -70
 659.075 -70
 659.1 -70
 659.125 -70
 659.15 -70
 659.175 -70
 659.2 -70
 659.225 -70
 659.25 -70
 659.275 -70
 659.3 -70
 659.325 -70
 659.35 -70
 659.375 -70
 659.4 -70
 659.425 -70
 659.45 -70
 659.475 -70
 659.5 -70
 659.525 -70
 659.55 -70
 659.575 -70
 659.6 -70
 659.625 -70
 659.65 -70
 659.675 -70
 659.7 -70
 659.725 -70
 659.75 -70
 659.775 -70
 659.8 -70
 659.825 -70
 659.85 -70
 659.875 -70
 659.9 -70
 659.925 -70
 659.95 -70
 659.975 -70
 660 -70
 660.025 -70
 660.05 -70
 660.075 -70
 660.1 -70
 660.125 -70
 660.15 -70
 660.175 -70
 660.2 -70
 660.225 -70
 660.25 -70
 660.275 -70
 660.3 -70
 660.325 -70
 660.35 -70
 660.375 -70
 660.4 -70
 660.425 -70
 660.45 -70
 660.475 -70
 660.5 -70
 660.525 -70
 660.55 -70
 660.575 -70
 660.6 -70
 660.625 -70
 660.65 -70
 660.675 -70
 660.7 -70
 660.725 -70
 660.75 -70
 660.775 -70
 660.8 -70
 660.825 -70
 660.85 -70
 660.875 -70
 660.9 -70
 660.925 -70
 660.95 -70
 660.975 -70
 661 -70
 661.025 -70
 661.05 -70
 661.075 -70
 661.1 -70
 661.125 -70
 661.15 -70
 661.175 -70
 661.2 -70
 661.225 -70
 661.25 -70
 661.275 -70
 661.3 -70
 661.325 -70
 661.35 -70
 661.375 -70
 661.4 -70
 661.425 -70
 661.45 -70
 661.475 -70
 661.5 -70
 661.525 -70
 661.55 -70
 661.575 -70
 661.6 -70
 661.625 -70
 661.65 -70
 661.675 -70
 661.7 -70
 661.725 -70
 661.75 -70
 661.775 -70
 661.8 -70
 661.825 -70
 661.85 -70
 661.875 -70
 661.9 -70
 661.925 -70
 661.95 -70
 661.975 -70
 662 -70
 662.025 -70
 662.05 -70
 662.075 -70
 662.1 -70
 662.125 -70
 662.15 -70
 662.175 -70
 662.2 -70
 662.225 -70
 662.25 -70
 662.275 -70
 662.3 -70
 662.325 -70
 662.35 -70
 662.375 -70
 662.4 -70
 662.425 -70
 662.45 -70
 662.475 -70
 662.5 -70
 662.525 -70
 662.55 -70
 662.575 -70
 662.6 -70
 662.625 -70
 662.65 -70
 662.675 -70
 662.7 -70
 662.725 -70
 662.75 -70
 662.775 -70
 662.8 -70
 662.825 -70
 662.85 -70
 662.875 -70
 662.9 -70
 662.925 -70
 662.95 -70
 662.975 -70
 663 -70
 663.025 -70
 663.05 -70
 663.075 -70
 663.1 -70
 663.125 -70
 663.15 -70
 663.175 -70
 663.2 -70
 663.225 -70
 663.25 -70
 663.275 -70
 663.3 -70
 663.325 -70
 663.35 -70
 663.375 -70
 663.4 -70
 663.425 -70
 663.45 -70
 663.475 -70
 663.5 -70
 663.525 -70
 663.55 -70
 663.575 -70
 663.6 -70
 663.625 -70
 663.65 -70
 663.675 -70
 663.7 -70
 663.725 -70
 663.75 -70
 663.775 -70
 663.8 -70
 663.825 -70
 663.85 -70
 663.875 -70
 663.9 -70
 663.925 -70
 663.95 -70
 663.975 -70
 664 -70
 664.025 -70
 664.05 -70
 664.075 -70
 664.1 -70
 664.125 -70
 664.15 -70
 664.175 -70
 664.2 -70
 664.225 -70
 664.25 -70
 664.275 -70
 664.3 -70
 664.325 -70
 664.35 -70
 664.375 -70
 664.4 -70
 664.425 -70
 664.45 -70
 664.475 -70
 664.5 -70
 664.525 -70
 664.55 -70
 664.575 -70
 664.6 -70
 664.625 -70
 664.65 -70
 664.675 -70
 664.7 -70
 664.725 -70
 664.75 -70
 664.775 -70
 664.8 -70
 664.825 -70
 664.85 -70
 664.875 -70
 664.9 -70
 664.925 -70
 664.95 -70
 664.975 -70
 665 -70
 665.025 -70
 665.05 -70
 665.075 -70
 665.1 -70
 665.125 -70
 665.15 -70
 665.175 -70
 665.2 -70
 665.225 -70
 665.25 -70
 665.275 -70
 665.3 -70
 665.325 -70
 665.35 -70
 665.375 -70
 665.4 -70
 665.425 -70
 665.45 -70
 665.475 -70
 665.5 -70
 665.525 -70
 665.55 -70
 665.575 -70
 665.6 -70
 665.625 -70
 665.65 -70
 665.675 -70
 665.7 -70
 665.725 -70
 665.75 -70
 665.775 -70
 665.8 -70
 665.825 -70
 665.85 -70
 665.875 -70
 665.9 -70
 665.925 -70
 665.95 -70
 665.975 -70
 666 -70
 666.025 -70
 666.05 -70
 666.075 -70
 666.1 -70
 666.125 -70
 666.15 -70
 666.175 -70
 666.2 -70
 666.225 -70
 666.25 -70
 666.275 -70
 666.3 -70
 666.325 -70
 666.35 -70
 666.375 -70
 666.4 -70
 666.425 -70
 666.45 -70
 666.475 -70
 666.5 -70
 666.525 -70
 666.55 -70
 666.575 -70
 666.6 -70
 666.625 -70
 666.65 -70
 666.675 -70
 666.7 -70
 666.725 -70
 666.75 -70
 666.775 -70
 666.8 -70
 666.825 -70
 666.85 -70
 666.875 -70
 666.9 -70
 666.925 -70
 666.95 -70
 666.975 -70
 667 -70
 667.025 -70
 667.05 -70
 667.075 -70
 667.1 -70
 667.125 -70
 667.15 -70
 667.175 -70
 667.2 -70
 667.225 -70
 667.25 -70
 667.275 -70
 667.3 -70
 667.325 -70
 667.35 -70
 667.375 -70
 667.4 -70
 667.425 -70
 667.45 -70
 667.475 -70
 667.5 -70
 667.525 -70
 667.55 -70
 667.575 -70
 667.6 -70
 667.625 -70
 667.65 -70
 667.675 -70
 667.7 -70
 667.725 -70
 667.75 -70
 667.775 -70
 667.8 -70
 667.825 -70
 667.85 -70
 667.875 -70
 667.9 -70
 667.925 -70
 667.95 -70
 667.975 -70
 668 -70
 668.025 -70
 668.05 -70
 668.075 -70
 668.1 -70
 668.125 -70
 668.15 -70
 668.175 -70
 668.2 -70
 668.225 -70
 668.25 -70
 668.275 -70
 668.3 -70
 668.325 -70
 668.35 -70
 668.375 -70
 668.4 -70
 668.425 -70
 668.45 -70
 668.475 -70
 668.5 -70
 668.525 -70
 668.55 -70
 668.575 -70
 668.6 -70
 668.625 -70
 668.65 -70
 668.675 -70
 668.7 -70
 668.725 -70
 668.75 -70
 668.775 -70
 668.8 -70
 668.825 -70
 668.85 -70
 668.875 -70
 668.9 -70
 668.925 -70
 668.95 -70
 668.975 -70
 669 -70
 669.025 -70
 669.05 -70
 669.075 -70
 669.1 -70
 669.125 -70
 669.15 -70
 669.175 -70
 669.2 -70
 669.225 -70
 669.25 -70
 669.275 -70
 669.3 -70
 669.325 -70
 669.35 -70
 669.375 -70
 669.4 -70
 669.425 -70
 669.45 -70
 669.475 -70
 669.5 -70
 669.525 -70
 669.55 -70
 669.575 -70
 669.6 -70
 669.625 -70
 669.65 -70
 669.675 -70
 669.7 -70
 669.725 -70
 669.75 -70
 669.775 -70
 669.8 -70
 669.825 -70
 669.85 -70
 669.875 -70
 669.9 -70
 669.925 -70
 669.95 -70
 669.975 -70
 670 -70
 670.025 -70
 670.05 -70
 670.075 -70
 670.1 -70
 670.125 -70
 670.15 -70
 670.175 -70
 670.2 -70
 670.225 -70
 670.25 -70
 670.275 -70
 670.3 -70
 670.325 -70
 670.35 -70
 670.375 -70
 670.4 -70
 670.425 -70
 670.45 -70
 670.475 -70
 670.5 -70
 670.525 -70
 670.55 -70
 670.575 -70
 670.6 -70
 670.625 -70
 670.65 -70
 670.675 -70
 670.7 -70
 670.725 -70
 670.75 -70
 670.775 -70
 670.8 -70
 670.825 -70
 670.85 -70
 670.875 -70
 670.9 -70
 670.925 -70
 670.95 -70
 670.975 -70
 671 -70
 671.025 -70
 671.05 -70
 671.075 -70
 671.1 -70
 671.125 -70
 671.15 -70
 671.175 -70
 671.2 -70
 671.225 -70
 671.25 -70
 671.275 -70
 671.3 -70
 671.325 -70
 671.35 -70
 671.375 -70
 671.4 -70
 671.425 -70
 671.45 -70
 671.475 -70
 671.5 -70
 671.525 -70
 671.55 -70
 671.575 -70
 671.6 -70
 671.625 -70
 671.65 -70
 671.675 -70
 671.7 -70
 671.725 -70
 671.75 -70
 671.775 -70
 671.8 -70
 671.825 -70
 671.85 -70
 671.875 -70
 671.9 -70
 671.925 -70
 671.95 -70
 671.975 -70
 672 -70
 672.025 -70
 672.05 -70
 672.075 -70
 672.1 -70
 672.125 -70
 672.15 -70
 672.175 -70
 672.2 -70
 672.225 -70
 672.25 -70
 672.275 -70
 672.3 -70
 672.325 -70
 672.35 -70
 672.375 -70
 672.4 -70
 672.425 -70
 672.45 -70
 672.475 -70
 672.5 -70
 672.525 -70
 672.55 -70
 672.575 -70
 672.6 -70
 672.625 -70
 672.65 -70
 672.675 -70
 672.7 -70
 672.725 -70
 672.75 -70
 672.775 -70
 672.8 -70
 672.825 -70
 672.85 -70
 672.875 -70
 672.9 -70
 672.925 -70
 672.95 -70
 672.975 -70
 673 -70
 673.025 -70
 673.05 -70
 673.075 -70
 673.1 -70
 673.125 -70
 673.15 -70
 673.175 -70
 673.2 -70
 673.225 -70
 673.25 -70
 673.275 -70
 673.3 -70
 673.325 -70
 673.35 -70
 673.375 -70
 673.4 -70
 673.425 -70
 673.45 -70
 673.475 -70
 673.5 -70
 673.525 -70
 673.55 -70
 673.575 -70
 673.6 -70
 673.625 -70
 673.65 -70
 673.675 -70
 673.7 -70
 673.725 -70
 673.75 -70
 673.775 -70
 673.8 -70
 673.825 -70
 673.85 -70
 673.875 -70
 673.9 -70
 673.925 -70
 673.95 -70
 673.975 -70
 674 -70
 674.025 -70
 674.05 -70
 674.075 -70
 674.1 -70
 674.125 -70
 674.15 -70
 674.175 -70
 674.2 -70
 674.225 -70
 674.25 -70
 674.275 -70
 674.3 -70
 674.325 -70
 674.35 -70
 674.375 -70
 674.4 -70
 674.425 -70
 674.45 -70
 674.475 -70
 674.5 -70
 674.525 -70
 674.55 -70
 674.575 -70
 674.6 -70
 674.625 -70
 674.65 -70
 674.675 -70
 674.7 -70
 674.725 -70
 674.75 -70
 674.775 -70
 674.8 -70
 674.825 -70
 674.85 -70
 674.875 -70
 674.9 -70
 674.925 -70
 674.95 -70
 674.975 -70
 675 -70
 675.025 -70
 675.05 -70
 675.075 -70
 675.1 -70
 675.125 -70
 675.15 -70
 675.175 -70
 675.2 -70
 675.225 -70
 675.25 -70
 675.275 -70
 675.3 -70
 675.325 -70
 675.35 -70
 675.375 -70
 675.4 -70
 675.425 -70
 675.45 -70
 675.475 -70
 675.5 -70
 675.525 -70
 675.55 -70
 675.575 -70
 675.6 -70
 675.625 -70
 675.65 -70
 675.675 -70
 675.7 -70
 675.725 -70
 675.75 -70
 675.775 -70
 675.8 -70
 675.825 -70
 675.85 -70
 675.875 -70
 675.9 -70
 675.925 -70
 675.95 -70
 675.975 -70
 676 -70
 676.025 -70
 676.05 -70
 676.075 -70
 676.1 -70
 676.125 -70
 676.15 -70
 676.175 -70
 676.2 -70
 676.225 -70
 676.25 -70
 676.275 -70
 676.3 -70
 676.325 -70
 676.35 -70
 676.375 -70
 676.4 -70
 676.425 -70
 676.45 -70
 676.475 -70
 676.5 -70
 676.525 -70
 676.55 -70
 676.575 -70
 676.6 -70
 676.625 -70
 676.65 -70
 676.675 -70
 676.7 -70
 676.725 -70
 676.75 -70
 676.775 -70
 676.8 -70
 676.825 -70
 676.85 -70
 676.875 -70
 676.9 -70
 676.925 -70
 676.95 -70
 676.975 -70
 677 -70
 677.025 -70
 677.05 -70
 677.075 -70
 677.1 -70
 677.125 -70
 677.15 -70
 677.175 -70
 677.2 -70
 677.225 -70
 677.25 -70
 677.275 -70
 677.3 -70
 677.325 -70
 677.35 -70
 677.375 -70
 677.4 -70
 677.425 -70
 677.45 -70
 677.475 -70
 677.5 -70
 677.525 -70
 677.55 -70
 677.575 -70
 677.6 -70
 677.625 -70
 677.65 -70
 677.675 -70
 677.7 -70
 677.725 -70
 677.75 -70
 677.775 -70
 677.8 -70
 677.825 -70
 677.85 -70
 677.875 -70
 677.9 -70
 677.925 -70
 677.95 -70
 677.975 -70
 678 -70
 678.025 -70
 678.05 -70
 678.075 -70
 678.1 -70
 678.125 -70
 678.15 -70
 678.175 -70
 678.2 -70
 678.225 -70
 678.25 -70
 678.275 -70
 678.3 -70
 678.325 -70
 678.35 -70
 678.375 -70
 678.4 -70
 678.425 -70
 678.45 -70
 678.475 -70
 678.5 -70
 678.525 -70
 678.55 -70
 678.575 -70
 678.6 -70
 678.625 -70
 678.65 -70
 678.675 -70
 678.7 -70
 678.725 -70
 678.75 -70
 678.775 -70
 678.8 -70
 678.825 -70
 678.85 -70
 678.875 -70
 678.9 -70
 678.925 -70
 678.95 -70
 678.975 -70
 679 -70
 679.025 -70
 679.05 -70
 679.075 -70
 679.1 -70
 679.125 -70
 679.15 -70
 679.175 -70
 679.2 -70
 679.225 -70
 679.25 -70
 679.275 -70
 679.3 -70
 679.325 -70
 679.35 -70
 679.375 -70
 679.4 -70
 679.425 -70
 679.45 -70
 679.475 -70
 679.5 -70
 679.525 -70
 679.55 -70
 679.575 -70
 679.6 -70
 679.625 -70
 679.65 -70
 679.675 -70
 679.7 -70
 679.725 -70
 679.75 -70
 679.775 -70
 679.8 -70
 679.825 -70
 679.85 -70
 679.875 -70
 679.9 -70
 679.925 -70
 679.95 -70
 679.975 -70
 680 -70
 680.025 -70
 680.05 -70
 680.075 -70
 680.1 -70
 680.125 -70
 680.15 -70
 680.175 -70
 680.2 -70
 680.225 -70
 680.25 -70
 680.275 -70
 680.3 -70
 680.325 -70
 680.35 -70
 680.375 -70
 680.4 -70
 680.425 -70
 680.45 -70
 680.475 -70
 680.5 -70
 680.525 -70
 680.55 -70
 680.575 -70
 680.6 -70
 680.625 -70
 680.65 -70
 680.675 -70
 680.7 -70
 680.725 -70
 680.75 -70
 680.775 -70
 680.8 -70
 680.825 -70
 680.85 -70
 680.875 -70
 680.9 -70
 680.925 -70
 680.95 -70
 680.975 -70
 681 -70
 681.025 -70
 681.05 -70
 681.075 -70
 681.1 -70
 681.125 -70
 681.15 -70
 681.175 -70
 681.2 -70
 681.225 -70
 681.25 -70
 681.275 -70
 681.3 -70
 681.325 -70
 681.35 -70
 681.375 -70
 681.4 -70
 681.425 -70
 681.45 -70
 681.475 -70
 681.5 -70
 681.525 -70
 681.55 -70
 681.575 -70
 681.6 -70
 681.625 -70
 681.65 -70
 681.675 -70
 681.7 -70
 681.725 -70
 681.75 -70
 681.775 -70
 681.8 -70
 681.825 -70
 681.85 -70
 681.875 -70
 681.9 -70
 681.925 -70
 681.95 -70
 681.975 -70
 682 -70
 682.025 -70
 682.05 -70
 682.075 -70
 682.1 -70
 682.125 -70
 682.15 -70
 682.175 -70
 682.2 -70
 682.225 -70
 682.25 -70
 682.275 -70
 682.3 -70
 682.325 -70
 682.35 -70
 682.375 -70
 682.4 -70
 682.425 -70
 682.45 -70
 682.475 -70
 682.5 -70
 682.525 -70
 682.55 -70
 682.575 -70
 682.6 -70
 682.625 -70
 682.65 -70
 682.675 -70
 682.7 -70
 682.725 -70
 682.75 -70
 682.775 -70
 682.8 -70
 682.825 -70
 682.85 -70
 682.875 -70
 682.9 -70
 682.925 -70
 682.95 -70
 682.975 -70
 683 -70
 683.025 -70
 683.05 -70
 683.075 -70
 683.1 -70
 683.125 -70
 683.15 -70
 683.175 -70
 683.2 -70
 683.225 -70
 683.25 -70
 683.275 -70
 683.3 -70
 683.325 -70
 683.35 -70
 683.375 -70
 683.4 -70
 683.425 -70
 683.45 -70
 683.475 -70
 683.5 -70
 683.525 -70
 683.55 -70
 683.575 -70
 683.6 -70
 683.625 -70
 683.65 -70
 683.675 -70
 683.7 -70
 683.725 -70
 683.75 -70
 683.775 -70
 683.8 -70
 683.825 -70
 683.85 -70
 683.875 -70
 683.9 -70
 683.925 -70
 683.95 -70
 683.975 -70
 684 -70
 684.025 -70
 684.05 -70
 684.075 -70
 684.1 -70
 684.125 -70
 684.15 -70
 684.175 -70
 684.2 -70
 684.225 -70
 684.25 -70
 684.275 -70
 684.3 -70
 684.325 -70
 684.35 -70
 684.375 -70
 684.4 -70
 684.425 -70
 684.45 -70
 684.475 -70
 684.5 -70
 684.525 -70
 684.55 -70
 684.575 -70
 684.6 -70
 684.625 -70
 684.65 -70
 684.675 -70
 684.7 -70
 684.725 -70
 684.75 -70
 684.775 -70
 684.8 -70
 684.825 -70
 684.85 -70
 684.875 -70
 684.9 -70
 684.925 -70
 684.95 -70
 684.975 -70
 685 -70
 685.025 -70
 685.05 -70
 685.075 -70
 685.1 -70
 685.125 -70
 685.15 -70
 685.175 -70
 685.2 -70
 685.225 -70
 685.25 -70
 685.275 -70
 685.3 -70
 685.325 -70
 685.35 -70
 685.375 -70
 685.4 -70
 685.425 -70
 685.45 -70
 685.475 -70
 685.5 -70
 685.525 -70
 685.55 -70
 685.575 -70
 685.6 -70
 685.625 -70
 685.65 -70
 685.675 -70
 685.7 -70
 685.725 -70
 685.75 -70
 685.775 -70
 685.8 -70
 685.825 -70
 685.85 -70
 685.875 -70
 685.9 -70
 685.925 -70
 685.95 -70
 685.975 -70
 686 -70
 686.025 -70
 686.05 -70
 686.075 -70
 686.1 -70
 686.125 -70
 686.15 -70
 686.175 -70
 686.2 -70
 686.225 -70
 686.25 -70
 686.275 -70
 686.3 -70
 686.325 -70
 686.35 -70
 686.375 -70
 686.4 -70
 686.425 -70
 686.45 -70
 686.475 -70
 686.5 -70
 686.525 -70
 686.55 -70
 686.575 -70
 686.6 -70
 686.625 -70
 686.65 -70
 686.675 -70
 686.7 -70
 686.725 -70
 686.75 -70
 686.775 -70
 686.8 -70
 686.825 -70
 686.85 -70
 686.875 -70
 686.9 -70
 686.925 -70
 686.95 -70
 686.975 -70
 687 -70
 687.025 -70
 687.05 -70
 687.075 -70
 687.1 -70
 687.125 -70
 687.15 -70
 687.175 -70
 687.2 -70
 687.225 -70
 687.25 -70
 687.275 -70
 687.3 -70
 687.325 -70
 687.35 -70
 687.375 -70
 687.4 -70
 687.425 -70
 687.45 -70
 687.475 -70
 687.5 -70
 687.525 -70
 687.55 -70
 687.575 -70
 687.6 -70
 687.625 -70
 687.65 -70
 687.675 -70
 687.7 -70
 687.725 -70
 687.75 -70
 687.775 -70
 687.8 -70
 687.825 -70
 687.85 -70
 687.875 -70
 687.9 -70
 687.925 -70
 687.95 -70
 687.975 -70
 688 -70
 688.025 -70
 688.05 -70
 688.075 -70
 688.1 -70
 688.125 -70
 688.15 -70
 688.175 -70
 688.2 -70
 688.225 -70
 688.25 -70
 688.275 -70
 688.3 -70
 688.325 -70
 688.35 -70
 688.375 -70
 688.4 -70
 688.425 -70
 688.45 -70
 688.475 -70
 688.5 -70
 688.525 -70
 688.55 -70
 688.575 -70
 688.6 -70
 688.625 -70
 688.65 -70
 688.675 -70
 688.7 -70
 688.725 -70
 688.75 -70
 688.775 -70
 688.8 -70
 688.825 -70
 688.85 -70
 688.875 -70
 688.9 -70
 688.925 -70
 688.95 -70
 688.975 -70
 689 -70
 689.025 -70
 689.05 -70
 689.075 -70
 689.1 -70
 689.125 -70
 689.15 -70
 689.175 -70
 689.2 -70
 689.225 -70
 689.25 -70
 689.275 -70
 689.3 -70
 689.325 -70
 689.35 -70
 689.375 -70
 689.4 -70
 689.425 -70
 689.45 -70
 689.475 -70
 689.5 -70
 689.525 -70
 689.55 -70
 689.575 -70
 689.6 -70
 689.625 -70
 689.65 -70
 689.675 -70
 689.7 -70
 689.725 -70
 689.75 -70
 689.775 -70
 689.8 -70
 689.825 -70
 689.85 -70
 689.875 -70
 689.9 -70
 689.925 -70
 689.95 -70
 689.975 -70
 690 -70
 690.025 -70
 690.05 -70
 690.075 -70
 690.1 -70
 690.125 -70
 690.15 -70
 690.175 -70
 690.2 -70
 690.225 -70
 690.25 -70
 690.275 -70
 690.3 -70
 690.325 -70
 690.35 -70
 690.375 -70
 690.4 -70
 690.425 -70
 690.45 -70
 690.475 -70
 690.5 -70
 690.525 -70
 690.55 -70
 690.575 -70
 690.6 -70
 690.625 -70
 690.65 -70
 690.675 -70
 690.7 -70
 690.725 -70
 690.75 -70
 690.775 -70
 690.8 -70
 690.825 -70
 690.85 -70
 690.875 -70
 690.9 -70
 690.925 -70
 690.95 -70
 690.975 -70
 691 -70
 691.025 -70
 691.05 -70
 691.075 -70
 691.1 -70
 691.125 -70
 691.15 -70
 691.175 -70
 691.2 -70
 691.225 -70
 691.25 -70
 691.275 -70
 691.3 -70
 691.325 -70
 691.35 -70
 691.375 -70
 691.4 -70
 691.425 -70
 691.45 -70
 691.475 -70
 691.5 -70
 691.525 -70
 691.55 -70
 691.575 -70
 691.6 -70
 691.625 -70
 691.65 -70
 691.675 -70
 691.7 -70
 691.725 -70
 691.75 -70
 691.775 -70
 691.8 -70
 691.825 -70
 691.85 -70
 691.875 -70
 691.9 -70
 691.925 -70
 691.95 -70
 691.975 -70
 692 -70
 692.025 -70
 692.05 -70
 692.075 -70
 692.1 -70
 692.125 -70
 692.15 -70
 692.175 -70
 692.2 -70
 692.225 -70
 692.25 -70
 692.275 -70
 692.3 -70
 692.325 -70
 692.35 -70
 692.375 -70
 692.4 -70
 692.425 -70
 692.45 -70
 692.475 -70
 692.5 -70
 692.525 -70
 692.55 -70
 692.575 -70
 692.6 -70
 692.625 -70
 692.65 -70
 692.675 -70
 692.7 -70
 692.725 -70
 692.75 -70
 692.775 -70
 692.8 -70
 692.825 -70
 692.85 -70
 692.875 -70
 692.9 -70
 692.925 -70
 692.95 -70
 692.975 -70
 693 -70
 693.025 -70
 693.05 -70
 693.075 -70
 693.1 -70
 693.125 -70
 693.15 -70
 693.175 -70
 693.2 -70
 693.225 -70
 693.25 -70
 693.275 -70
 693.3 -70
 693.325 -70
 693.35 -70
 693.375 -70
 693.4 -70
 693.425 -70
 693.45 -70
 693.475 -70
 693.5 -70
 693.525 -70
 693.55 -70
 693.575 -70
 693.6 -70
 693.625 -70
 693.65 -70
 693.675 -70
 693.7 -70
 693.725 -70
 693.75 -70
 693.775 -70
 693.8 -70
 693.825 -70
 693.85 -70
 693.875 -70
 693.9 -70
 693.925 -70
 693.95 -70
 693.975 -70
 694 -70
 694.025 -70
 694.05 -70
 694.075 -70
 694.1 -70
 694.125 -70
 694.15 -70
 694.175 -70
 694.2 -70
 694.225 -70
 694.25 -70
 694.275 -70
 694.3 -70
 694.325 -70
 694.35 -70
 694.375 -70
 694.4 -70
 694.425 -70
 694.45 -70
 694.475 -70
 694.5 -70
 694.525 -70
 694.55 -70
 694.575 -70
 694.6 -70
 694.625 -70
 694.65 -70
 694.675 -70
 694.7 -70
 694.725 -70
 694.75 -70
 694.775 -70
 694.8 -70
 694.825 -70
 694.85 -70
 694.875 -70
 694.9 -70
 694.925 -70
 694.95 -70
 694.975 -70
 695 -70
 695.025 -70
 695.05 -70
 695.075 -70
 695.1 -70
 695.125 -70
 695.15 -70
 695.175 -70
 695.2 -70
 695.225 -70
 695.25 -70
 695.275 -70
 695.3 -70
 695.325 -70
 695.35 -70
 695.375 -70
 695.4 -70
 695.425 -70
 695.45 -70
 695.475 -70
 695.5 -70
 695.525 -70
 695.55 -70
 695.575 -70
 695.6 -70
 695.625 -70
 695.65 -70
 695.675 -70
 695.7 -70
 695.725 -70
 695.75 -70
 695.775 -70
 695.8 -70
 695.825 -70
 695.85 -70
 695.875 -70
 695.9 -70
 695.925 -70
 695.95 -70
 695.975 -70
 696 -70
 696.025 -70
 696.05 -70
 696.075 -70
 696.1 -70
 696.125 -70
 696.15 -70
 696.175 -70
 696.2 -70
 696.225 -70
 696.25 -70
 696.275 -70
 696.3 -70
 696.325 -70
 696.35 -70
 696.375 -70
 696.4 -70
 696.425 -70
 696.45 -70
 696.475 -70
 696.5 -70
 696.525 -70
 696.55 -70
 696.575 -70
 696.6 -70
 696.625 -70
 696.65 -70
 696.675 -70
 696.7 -70
 696.725 -70
 696.75 -70
 696.775 -70
 696.8 -70
 696.825 -70
 696.85 -70
 696.875 -70
 696.9 -70
 696.925 -70
 696.95 -70
 696.975 -70
 697 -70
 697.025 -70
 697.05 -70
 697.075 -70
 697.1 -70
 697.125 -70
 697.15 -70
 697.175 -70
 697.2 -70
 697.225 -70
 697.25 -70
 697.275 -70
 697.3 -70
 697.325 -70
 697.35 -70
 697.375 -70
 697.4 -70
 697.425 -70
 697.45 -70
 697.475 -70
 697.5 -70
 697.525 -70
 697.55 -70
 697.575 -70
 697.6 -70
 697.625 -70
 697.65 -70
 697.675 -70
 697.7 -70
 697.725 -70
 697.75 -70
 697.775 -70
 697.8 -70
 697.825 -70
 697.85 -70
 697.875 -70
 697.9 -70
 697.925 -70
 697.95 -70
 697.975 -70
 698 -70
 698.025 -70
 698.05 -70
 698.075 -70
 698.1 -70
 698.125 -70
 698.15 -70
 698.175 -70
 698.2 -70
 698.225 -70
 698.25 -70
 698.275 -70
 698.3 -70
 698.325 -70
 698.35 -70
 698.375 -70
 698.4 -70
 698.425 -70
 698.45 -70
 698.475 -70
 698.5 -70
 698.525 -70
 698.55 -70
 698.575 -70
 698.6 -70
 698.625 -70
 698.65 -70
 698.675 -70
 698.7 -70
 698.725 -70
 698.75 -70
 698.775 -70
 698.8 -70
 698.825 -70
 698.85 -70
 698.875 -70
 698.9 -70
 698.925 -70
 698.95 -70
 698.975 -70
 699 -70
 699.025 -70
 699.05 -70
 699.075 -70
 699.1 -70
 699.125 -70
 699.15 -70
 699.175 -70
 699.2 -70
 699.225 -70
 699.25 -70
 699.275 -70
 699.3 -70
 699.325 -70
 699.35 -70
 699.375 -70
 699.4 -70
 699.425 -70
 699.45 -70
 699.475 -70
 699.5 -70
 699.525 -70
 699.55 -70
 699.575 -70
 699.6 -70
 699.625 -70
 699.65 -70
 699.675 -70
 699.7 -70
 699.725 -70
 699.75 -70
 699.775 -70
 699.8 -70
 699.825 -70
 699.85 -70
 699.875 -70
 699.9 -70
 699.925 -70
 699.95 -70
 699.975 -70
 700 -70
 700.025 -70
 700.05 -70
 700.075 -70
 700.1 -70
 700.125 -70
 700.15 -70
 700.175 -70
 700.2 -70
 700.225 -70
 700.25 -70
 700.275 -70
 700.3 -70
 700.325 -70
 700.35 -70
 700.375 -70
 700.4 -70
 700.425 -70
 700.45 -70
 700.475 -70
 700.5 -70
 700.525 -70
 700.55 -70
 700.575 -70
 700.6 -70
 700.625 -70
 700.65 -70
 700.675 -70
 700.7 -70
 700.725 -70
 700.75 -70
 700.775 -70
 700.8 -70
 700.825 -70
 700.85 -70
 700.875 -70
 700.9 -70
 700.925 -70
 700.95 -70
 700.975 -70
 701 -70
 701.025 -70
 701.05 -70
 701.075 -70
 701.1 -70
 701.125 -70
 701.15 -70
 701.175 -70
 701.2 -70
 701.225 -70
 701.25 -70
 701.275 -70
 701.3 -70
 701.325 -70
 701.35 -70
 701.375 -70
 701.4 -70
 701.425 -70
 701.45 -70
 701.475 -70
 701.5 -70
 701.525 -70
 701.55 -70
 701.575 -70
 701.6 -70
 701.625 -70
 701.65 -70
 701.675 -70
 701.7 -70
 701.725 -70
 701.75 -70
 701.775 -70
 701.8 -70
 701.825 -70
 701.85 -70
 701.875 -70
 701.9 -70
 701.925 -70
 701.95 -70
 701.975 -70
 702 -70
 702.025 -70
 702.05 -70
 702.075 -70
 702.1 -70
 702.125 -70
 702.15 -70
 702.175 -70
 702.2 -70
 702.225 -70
 702.25 -70
 702.275 -70
 702.3 -70
 702.325 -70
 702.35 -70
 702.375 -70
 702.4 -70
 702.425 -70
 702.45 -70
 702.475 -70
 702.5 -70
 702.525 -70
 702.55 -70
 702.575 -70
 702.6 -70
 702.625 -70
 702.65 -70
 702.675 -70
 702.7 -70
 702.725 -70
 702.75 -70
 702.775 -70
 702.8 -70
 702.825 -70
 702.85 -70
 702.875 -70
 702.9 -70
 702.925 -70
 702.95 -70
 702.975 -70
 703 -70
 703.025 -70
 703.05 -70
 703.075 -70
 703.1 -70
 703.125 -70
 703.15 -70
 703.175 -70
 703.2 -70
 703.225 -70
 703.25 -70
 703.275 -70
 703.3 -70
 703.325 -70
 703.35 -70
 703.375 -70
 703.4 -70
 703.425 -70
 703.45 -70
 703.475 -70
 703.5 -70
 703.525 -70
 703.55 -70
 703.575 -70
 703.6 -70
 703.625 -70
 703.65 -70
 703.675 -70
 703.7 -70
 703.725 -70
 703.75 -70
 703.775 -70
 703.8 -70
 703.825 -70
 703.85 -70
 703.875 -70
 703.9 -70
 703.925 -70
 703.95 -70
 703.975 -70
 704 -70
 704.025 -70
 704.05 -70
 704.075 -70
 704.1 -70
 704.125 -70
 704.15 -70
 704.175 -70
 704.2 -70
 704.225 -70
 704.25 -70
 704.275 -70
 704.3 -70
 704.325 -70
 704.35 -70
 704.375 -70
 704.4 -70
 704.425 -70
 704.45 -70
 704.475 -70
 704.5 -70
 704.525 -70
 704.55 -70
 704.575 -70
 704.6 -70
 704.625 -70
 704.65 -70
 704.675 -70
 704.7 -70
 704.725 -70
 704.75 -70
 704.775 -70
 704.8 -70
 704.825 -70
 704.85 -70
 704.875 -70
 704.9 -70
 704.925 -70
 704.95 -70
 704.975 -70
 705 -70
 705.025 -70
 705.05 -70
 705.075 -70
 705.1 -70
 705.125 -70
 705.15 -70
 705.175 -70
 705.2 -70
 705.225 -70
 705.25 -70
 705.275 -70
 705.3 -70
 705.325 -70
 705.35 -70
 705.375 -70
 705.4 -70
 705.425 -70
 705.45 -70
 705.475 -70
 705.5 -70
 705.525 -70
 705.55 -70
 705.575 -70
 705.6 -70
 705.625 -70
 705.65 -70
 705.675 -70
 705.7 -70
 705.725 -70
 705.75 -70
 705.775 -70
 705.8 -70
 705.825 -70
 705.85 -70
 705.875 -70
 705.9 -70
 705.925 -70
 705.95 -70
 705.975 -70
 706 -70
 706.025 -70
 706.05 -70
 706.075 -70
 706.1 -70
 706.125 -70
 706.15 -70
 706.175 -70
 706.2 -70
 706.225 -70
 706.25 -70
 706.275 -70
 706.3 -70
 706.325 -70
 706.35 -70
 706.375 -70
 706.4 -70
 706.425 -70
 706.45 -70
 706.475 -70
 706.5 -70
 706.525 -70
 706.55 -70
 706.575 -70
 706.6 -70
 706.625 -70
 706.65 -70
 706.675 -70
 706.7 -70
 706.725 -70
 706.75 -70
 706.775 -70
 706.8 -70
 706.825 -70
 706.85 -70
 706.875 -70
 706.9 -70
 706.925 -70
 706.95 -70
 706.975 -70
 707 -70
 707.025 -70
 707.05 -70
 707.075 -70
 707.1 -70
 707.125 -70
 707.15 -70
 707.175 -70
 707.2 -70
 707.225 -70
 707.25 -70
 707.275 -70
 707.3 -70
 707.325 -70
 707.35 -70
 707.375 -70
 707.4 -70
 707.425 -70
 707.45 -70
 707.475 -70
 707.5 -70
 707.525 -70
 707.55 -70
 707.575 -70
 707.6 -70
 707.625 -70
 707.65 -70
 707.675 -70
 707.7 -70
 707.725 -70
 707.75 -70
 707.775 -70
 707.8 -70
 707.825 -70
 707.85 -70
 707.875 -70
 707.9 -70
 707.925 -70
 707.95 -70
 707.975 -70
 708 -70
 708.025 -70
 708.05 -70
 708.075 -70
 708.1 -70
 708.125 -70
 708.15 -70
 708.175 -70
 708.2 -70
 708.225 -70
 708.25 -70
 708.275 -70
 708.3 -70
 708.325 -70
 708.35 -70
 708.375 -70
 708.4 -70
 708.425 -70
 708.45 -70
 708.475 -70
 708.5 -70
 708.525 -70
 708.55 -70
 708.575 -70
 708.6 -70
 708.625 -70
 708.65 -70
 708.675 -70
 708.7 -70
 708.725 -70
 708.75 -70
 708.775 -70
 708.8 -70
 708.825 -70
 708.85 -70
 708.875 -70
 708.9 -70
 708.925 -70
 708.95 -70
 708.975 -70
 709 -70
 709.025 -70
 709.05 -70
 709.075 -70
 709.1 -70
 709.125 -70
 709.15 -70
 709.175 -70
 709.2 -70
 709.225 -70
 709.25 -70
 709.275 -70
 709.3 -70
 709.325 -70
 709.35 -70
 709.375 -70
 709.4 -70
 709.425 -70
 709.45 -70
 709.475 -70
 709.5 -70
 709.525 -70
 709.55 -70
 709.575 -70
 709.6 -70
 709.625 -70
 709.65 -70
 709.675 -70
 709.7 -70
 709.725 -70
 709.75 -70
 709.775 -70
 709.8 -70
 709.825 -70
 709.85 -70
 709.875 -70
 709.9 -70
 709.925 -70
 709.95 -70
 709.975 -70
 710 -70
 710.025 -70
 710.05 -70
 710.075 -70
 710.1 -70
 710.125 -70
 710.15 -70
 710.175 -70
 710.2 -70
 710.225 -70
 710.25 -70
 710.275 -70
 710.3 -70
 710.325 -70
 710.35 -70
 710.375 -70
 710.4 -70
 710.425 -70
 710.45 -70
 710.475 -70
 710.5 -70
 710.525 -70
 710.55 -70
 710.575 -70
 710.6 -70
 710.625 -70
 710.65 -70
 710.675 -70
 710.7 -70
 710.725 -70
 710.75 -70
 710.775 -70
 710.8 -70
 710.825 -70
 710.85 -70
 710.875 -70
 710.9 -70
 710.925 -70
 710.95 -70
 710.975 -70
 711 -70
 711.025 -70
 711.05 -70
 711.075 -70
 711.1 -70
 711.125 -70
 711.15 -70
 711.175 -70
 711.2 -70
 711.225 -70
 711.25 -70
 711.275 -70
 711.3 -70
 711.325 -70
 711.35 -70
 711.375 -70
 711.4 -70
 711.425 -70
 711.45 -70
 711.475 -70
 711.5 -70
 711.525 -70
 711.55 -70
 711.575 -70
 711.6 -70
 711.625 -70
 711.65 -70
 711.675 -70
 711.7 -70
 711.725 -70
 711.75 -70
 711.775 -70
 711.8 -70
 711.825 -70
 711.85 -70
 711.875 -70
 711.9 -70
 711.925 -70
 711.95 -70
 711.975 -70
 712 -70
 712.025 -70
 712.05 -70
 712.075 -70
 712.1 -70
 712.125 -70
 712.15 -70
 712.175 -70
 712.2 -70
 712.225 -70
 712.25 -70
 712.275 -70
 712.3 -70
 712.325 -70
 712.35 -70
 712.375 -70
 712.4 -70
 712.425 -70
 712.45 -70
 712.475 -70
 712.5 -70
 712.525 -70
 712.55 -70
 712.575 -70
 712.6 -70
 712.625 -70
 712.65 -70
 712.675 -70
 712.7 -70
 712.725 -70
 712.75 -70
 712.775 -70
 712.8 -70
 712.825 -70
 712.85 -70
 712.875 -70
 712.9 -70
 712.925 -70
 712.95 -70
 712.975 -70
 713 -70
 713.025 -70
 713.05 -70
 713.075 -70
 713.1 -70
 713.125 -70
 713.15 -70
 713.175 -70
 713.2 -70
 713.225 -70
 713.25 -70
 713.275 -70
 713.3 -70
 713.325 -70
 713.35 -70
 713.375 -70
 713.4 -70
 713.425 -70
 713.45 -70
 713.475 -70
 713.5 -70
 713.525 -70
 713.55 -70
 713.575 -70
 713.6 -70
 713.625 -70
 713.65 -70
 713.675 -70
 713.7 -70
 713.725 -70
 713.75 -70
 713.775 -70
 713.8 -70
 713.825 -70
 713.85 -70
 713.875 -70
 713.9 -70
 713.925 -70
 713.95 -70
 713.975 -70
 714 -70
 714.025 -70
 714.05 -70
 714.075 -70
 714.1 -70
 714.125 -70
 714.15 -70
 714.175 -70
 714.2 -70
 714.225 -70
 714.25 -70
 714.275 -70
 714.3 -70
 714.325 -70
 714.35 -70
 714.375 -70
 714.4 -70
 714.425 -70
 714.45 -70
 714.475 -70
 714.5 -70
 714.525 -70
 714.55 -70
 714.575 -70
 714.6 -70
 714.625 -70
 714.65 -70
 714.675 -70
 714.7 -70
 714.725 -70
 714.75 -70
 714.775 -70
 714.8 -70
 714.825 -70
 714.85 -70
 714.875 -70
 714.9 -70
 714.925 -70
 714.95 -70
 714.975 -70
 715 -70
 715.025 -70
 715.05 -70
 715.075 -70
 715.1 -70
 715.125 -70
 715.15 -70
 715.175 -70
 715.2 -70
 715.225 -70
 715.25 -70
 715.275 -70
 715.3 -70
 715.325 -70
 715.35 -70
 715.375 -70
 715.4 -70
 715.425 -70
 715.45 -70
 715.475 -70
 715.5 -70
 715.525 -70
 715.55 -70
 715.575 -70
 715.6 -70
 715.625 -70
 715.65 -70
 715.675 -70
 715.7 -70
 715.725 -70
 715.75 -70
 715.775 -70
 715.8 -70
 715.825 -70
 715.85 -70
 715.875 -70
 715.9 -70
 715.925 -70
 715.95 -70
 715.975 -70
 716 -70
 716.025 -70
 716.05 -70
 716.075 -70
 716.1 -70
 716.125 -70
 716.15 -70
 716.175 -70
 716.2 -70
 716.225 -70
 716.25 -70
 716.275 -70
 716.3 -70
 716.325 -70
 716.35 -70
 716.375 -70
 716.4 -70
 716.425 -70
 716.45 -70
 716.475 -70
 716.5 -70
 716.525 -70
 716.55 -70
 716.575 -70
 716.6 -70
 716.625 -70
 716.65 -70
 716.675 -70
 716.7 -70
 716.725 -70
 716.75 -70
 716.775 -70
 716.8 -70
 716.825 -70
 716.85 -70
 716.875 -70
 716.9 -70
 716.925 -70
 716.95 -70
 716.975 -70
 717 -70
 717.025 -70
 717.05 -70
 717.075 -70
 717.1 -70
 717.125 -70
 717.15 -70
 717.175 -70
 717.2 -70
 717.225 -70
 717.25 -70
 717.275 -70
 717.3 -70
 717.325 -70
 717.35 -70
 717.375 -70
 717.4 -70
 717.425 -70
 717.45 -70
 717.475 -70
 717.5 -70
 717.525 -70
 717.55 -70
 717.575 -70
 717.6 -70
 717.625 -70
 717.65 -70
 717.675 -70
 717.7 -70
 717.725 -70
 717.75 -70
 717.775 -70
 717.8 -70
 717.825 -70
 717.85 -70
 717.875 -70
 717.9 -70
 717.925 -70
 717.95 -70
 717.975 -70
 718 -70
 718.025 -70
 718.05 -70
 718.075 -70
 718.1 -70
 718.125 -70
 718.15 -70
 718.175 -70
 718.2 -70
 718.225 -70
 718.25 -70
 718.275 -70
 718.3 -70
 718.325 -70
 718.35 -70
 718.375 -70
 718.4 -70
 718.425 -70
 718.45 -70
 718.475 -70
 718.5 -70
 718.525 -70
 718.55 -70
 718.575 -70
 718.6 -70
 718.625 -70
 718.65 -70
 718.675 -70
 718.7 -70
 718.725 -70
 718.75 -70
 718.775 -70
 718.8 -70
 718.825 -70
 718.85 -70
 718.875 -70
 718.9 -70
 718.925 -70
 718.95 -70
 718.975 -70
 719 -70
 719.025 -70
 719.05 -70
 719.075 -70
 719.1 -70
 719.125 -70
 719.15 -70
 719.175 -70
 719.2 -70
 719.225 -70
 719.25 -70
 719.275 -70
 719.3 -70
 719.325 -70
 719.35 -70
 719.375 -70
 719.4 -70
 719.425 -70
 719.45 -70
 719.475 -70
 719.5 -70
 719.525 -70
 719.55 -70
 719.575 -70
 719.6 -70
 719.625 -70
 719.65 -70
 719.675 -70
 719.7 -70
 719.725 -70
 719.75 -70
 719.775 -70
 719.8 -70
 719.825 -70
 719.85 -70
 719.875 -70
 719.9 -70
 719.925 -70
 719.95 -70
 719.975 -70
 720 -70
 720.025 -70
 720.05 -70
 720.075 -70
 720.1 -70
 720.125 -70
 720.15 -70
 720.175 -70
 720.2 -70
 720.225 -70
 720.25 -70
 720.275 -70
 720.3 -70
 720.325 -70
 720.35 -70
 720.375 -70
 720.4 -70
 720.425 -70
 720.45 -70
 720.475 -70
 720.5 -70
 720.525 -70
 720.55 -70
 720.575 -70
 720.6 -70
 720.625 -70
 720.65 -70
 720.675 -70
 720.7 -70
 720.725 -70
 720.75 -70
 720.775 -70
 720.8 -70
 720.825 -70
 720.85 -70
 720.875 -70
 720.9 -70
 720.925 -70
 720.95 -70
 720.975 -70
 721 -70
 721.025 -70
 721.05 -70
 721.075 -70
 721.1 -70
 721.125 -70
 721.15 -70
 721.175 -70
 721.2 -70
 721.225 -70
 721.25 -70
 721.275 -70
 721.3 -70
 721.325 -70
 721.35 -70
 721.375 -70
 721.4 -70
 721.425 -70
 721.45 -70
 721.475 -70
 721.5 -70
 721.525 -70
 721.55 -70
 721.575 -70
 721.6 -70
 721.625 -70
 721.65 -70
 721.675 -70
 721.7 -70
 721.725 -70
 721.75 -70
 721.775 -70
 721.8 -70
 721.825 -70
 721.85 -70
 721.875 -70
 721.9 -70
 721.925 -70
 721.95 -70
 721.975 -70
 722 -70
 722.025 -70
 722.05 -70
 722.075 -70
 722.1 -70
 722.125 -70
 722.15 -70
 722.175 -70
 722.2 -70
 722.225 -70
 722.25 -70
 722.275 -70
 722.3 -70
 722.325 -70
 722.35 -70
 722.375 -70
 722.4 -70
 722.425 -70
 722.45 -70
 722.475 -70
 722.5 -70
 722.525 -70
 722.55 -70
 722.575 -70
 722.6 -70
 722.625 -70
 722.65 -70
 722.675 -70
 722.7 -70
 722.725 -70
 722.75 -70
 722.775 -70
 722.8 -70
 722.825 -70
 722.85 -70
 722.875 -70
 722.9 -70
 722.925 -70
 722.95 -70
 722.975 -70
 723 -70
 723.025 -70
 723.05 -70
 723.075 -70
 723.1 -70
 723.125 -70
 723.15 -70
 723.175 -70
 723.2 -70
 723.225 -70
 723.25 -70
 723.275 -70
 723.3 -70
 723.325 -70
 723.35 -70
 723.375 -70
 723.4 -70
 723.425 -70
 723.45 -70
 723.475 -70
 723.5 -70
 723.525 -70
 723.55 -70
 723.575 -70
 723.6 -70
 723.625 -70
 723.65 -70
 723.675 -70
 723.7 -70
 723.725 -70
 723.75 -70
 723.775 -70
 723.8 -70
 723.825 -70
 723.85 -70
 723.875 -70
 723.9 -70
 723.925 -70
 723.95 -70
 723.975 -70
 724 -70
 724.025 -70
 724.05 -70
 724.075 -70
 724.1 -70
 724.125 -70
 724.15 -70
 724.175 -70
 724.2 -70
 724.225 -70
 724.25 -70
 724.275 -70
 724.3 -70
 724.325 -70
 724.35 -70
 724.375 -70
 724.4 -70
 724.425 -70
 724.45 -70
 724.475 -70
 724.5 -70
 724.525 -70
 724.55 -70
 724.575 -70
 724.6 -70
 724.625 -70
 724.65 -70
 724.675 -70
 724.7 -70
 724.725 -70
 724.75 -70
 724.775 -70
 724.8 -70
 724.825 -70
 724.85 -70
 724.875 -70
 724.9 -70
 724.925 -70
 724.95 -70
 724.975 -70
 725 -70
 725.025 -70
 725.05 -70
 725.075 -70
 725.1 -70
 725.125 -70
 725.15 -70
 725.175 -70
 725.2 -70
 725.225 -70
 725.25 -70
 725.275 -70
 725.3 -70
 725.325 -70
 725.35 -70
 725.375 -70
 725.4 -70
 725.425 -70
 725.45 -70
 725.475 -70
 725.5 -70
 725.525 -70
 725.55 -70
 725.575 -70
 725.6 -70
 725.625 -70
 725.65 -70
 725.675 -70
 725.7 -70
 725.725 -70
 725.75 -70
 725.775 -70
 725.8 -70
 725.825 -70
 725.85 -70
 725.875 -70
 725.9 -70
 725.925 -70
 725.95 -70
 725.975 -70
 726 -70
 726.025 -70
 726.05 -70
 726.075 -70
 726.1 -70
 726.125 -70
 726.15 -70
 726.175 -70
 726.2 -70
 726.225 -70
 726.25 -70
 726.275 -70
 726.3 -70
 726.325 -70
 726.35 -70
 726.375 -70
 726.4 -70
 726.425 -70
 726.45 -70
 726.475 -70
 726.5 -70
 726.525 -70
 726.55 -70
 726.575 -70
 726.6 -70
 726.625 -70
 726.65 -70
 726.675 -70
 726.7 -70
 726.725 -70
 726.75 -70
 726.775 -70
 726.8 -70
 726.825 -70
 726.85 -70
 726.875 -70
 726.9 -70
 726.925 -70
 726.95 -70
 726.975 -70
 727 -70
 727.025 -70
 727.05 -70
 727.075 -70
 727.1 -70
 727.125 -70
 727.15 -70
 727.175 -70
 727.2 -70
 727.225 -70
 727.25 -70
 727.275 -70
 727.3 -70
 727.325 -70
 727.35 -70
 727.375 -70
 727.4 -70
 727.425 -70
 727.45 -70
 727.475 -70
 727.5 -70
 727.525 -70
 727.55 -70
 727.575 -70
 727.6 -70
 727.625 -70
 727.65 -70
 727.675 -70
 727.7 -70
 727.725 -70
 727.75 -70
 727.775 -70
 727.8 -70
 727.825 -70
 727.85 -70
 727.875 -70
 727.9 -70
 727.925 -70
 727.95 -70
 727.975 -70
 728 -70
 728.025 -70
 728.05 -70
 728.075 -70
 728.1 -70
 728.125 -70
 728.15 -70
 728.175 -70
 728.2 -70
 728.225 -70
 728.25 -70
 728.275 -70
 728.3 -70
 728.325 -70
 728.35 -70
 728.375 -70
 728.4 -70
 728.425 -70
 728.45 -70
 728.475 -70
 728.5 -70
 728.525 -70
 728.55 -70
 728.575 -70
 728.6 -70
 728.625 -70
 728.65 -70
 728.675 -70
 728.7 -70
 728.725 -70
 728.75 -70
 728.775 -70
 728.8 -70
 728.825 -70
 728.85 -70
 728.875 -70
 728.9 -70
 728.925 -70
 728.95 -70
 728.975 -70
 729 -70
 729.025 -70
 729.05 -70
 729.075 -70
 729.1 -70
 729.125 -70
 729.15 -70
 729.175 -70
 729.2 -70
 729.225 -70
 729.25 -70
 729.275 -70
 729.3 -70
 729.325 -70
 729.35 -70
 729.375 -70
 729.4 -70
 729.425 -70
 729.45 -70
 729.475 -70
 729.5 -70
 729.525 -70
 729.55 -70
 729.575 -70
 729.6 -70
 729.625 -70
 729.65 -70
 729.675 -70
 729.7 -70
 729.725 -70
 729.75 -70
 729.775 -70
 729.8 -70
 729.825 -70
 729.85 -70
 729.875 -70
 729.9 -70
 729.925 -70
 729.95 -70
 729.975 -70
 730 -70
 730.025 -70
 730.05 -70
 730.075 -70
 730.1 -70
 730.125 -70
 730.15 -70
 730.175 -70
 730.2 -70
 730.225 -70
 730.25 -70
 730.275 -70
 730.3 -70
 730.325 -70
 730.35 -70
 730.375 -70
 730.4 -70
 730.425 -70
 730.45 -70
 730.475 -70
 730.5 -70
 730.525 -70
 730.55 -70
 730.575 -70
 730.6 -70
 730.625 -70
 730.65 -70
 730.675 -70
 730.7 -70
 730.725 -70
 730.75 -70
 730.775 -70
 730.8 -70
 730.825 -70
 730.85 -70
 730.875 -70
 730.9 -70
 730.925 -70
 730.95 -70
 730.975 -70
 731 -70
 731.025 -70
 731.05 -70
 731.075 -70
 731.1 -70
 731.125 -70
 731.15 -70
 731.175 -70
 731.2 -70
 731.225 -70
 731.25 -70
 731.275 -70
 731.3 -70
 731.325 -70
 731.35 -70
 731.375 -70
 731.4 -70
 731.425 -70
 731.45 -70
 731.475 -70
 731.5 -70
 731.525 -70
 731.55 -70
 731.575 -70
 731.6 -70
 731.625 -70
 731.65 -70
 731.675 -70
 731.7 -70
 731.725 -70
 731.75 -70
 731.775 -70
 731.8 -70
 731.825 -70
 731.85 -70
 731.875 -70
 731.9 -70
 731.925 -70
 731.95 -70
 731.975 -70
 732 -70
 732.025 -70
 732.05 -70
 732.075 -70
 732.1 -70
 732.125 -70
 732.15 -70
 732.175 -70
 732.2 -70
 732.225 -70
 732.25 -70
 732.275 -70
 732.3 -70
 732.325 -70
 732.35 -70
 732.375 -70
 732.4 -70
 732.425 -70
 732.45 -70
 732.475 -70
 732.5 -70
 732.525 -70
 732.55 -70
 732.575 -70
 732.6 -70
 732.625 -70
 732.65 -70
 732.675 -70
 732.7 -70
 732.725 -70
 732.75 -70
 732.775 -70
 732.8 -70
 732.825 -70
 732.85 -70
 732.875 -70
 732.9 -70
 732.925 -70
 732.95 -70
 732.975 -70
 733 -70
 733.025 -70
 733.05 -70
 733.075 -70
 733.1 -70
 733.125 -70
 733.15 -70
 733.175 -70
 733.2 -70
 733.225 -70
 733.25 -70
 733.275 -70
 733.3 -70
 733.325 -70
 733.35 -70
 733.375 -70
 733.4 -70
 733.425 -70
 733.45 -70
 733.475 -70
 733.5 -70
 733.525 -70
 733.55 -70
 733.575 -70
 733.6 -70
 733.625 -70
 733.65 -70
 733.675 -70
 733.7 -70
 733.725 -70
 733.75 -70
 733.775 -70
 733.8 -70
 733.825 -70
 733.85 -70
 733.875 -70
 733.9 -70
 733.925 -70
 733.95 -70
 733.975 -70
 734 -70
 734.025 -70
 734.05 -70
 734.075 -70
 734.1 -70
 734.125 -70
 734.15 -70
 734.175 -70
 734.2 -70
 734.225 -70
 734.25 -70
 734.275 -70
 734.3 -70
 734.325 -70
 734.35 -70
 734.375 -70
 734.4 -70
 734.425 -70
 734.45 -70
 734.475 -70
 734.5 -70
 734.525 -70
 734.55 -70
 734.575 -70
 734.6 -70
 734.625 -70
 734.65 -70
 734.675 -70
 734.7 -70
 734.725 -70
 734.75 -70
 734.775 -70
 734.8 -70
 734.825 -70
 734.85 -70
 734.875 -70
 734.9 -70
 734.925 -70
 734.95 -70
 734.975 -70
 735 -70
 735.025 -70
 735.05 -70
 735.075 -70
 735.1 -70
 735.125 -70
 735.15 -70
 735.175 -70
 735.2 -70
 735.225 -70
 735.25 -70
 735.275 -70
 735.3 -70
 735.325 -70
 735.35 -70
 735.375 -70
 735.4 -70
 735.425 -70
 735.45 -70
 735.475 -70
 735.5 -70
 735.525 -70
 735.55 -70
 735.575 -70
 735.6 -70
 735.625 -70
 735.65 -70
 735.675 -70
 735.7 -70
 735.725 -70
 735.75 -70
 735.775 -70
 735.8 -70
 735.825 -70
 735.85 -70
 735.875 -70
 735.9 -70
 735.925 -70
 735.95 -70
 735.975 -70
 736 -70
 736.025 -70
 736.05 -70
 736.075 -70
 736.1 -70
 736.125 -70
 736.15 -70
 736.175 -70
 736.2 -70
 736.225 -70
 736.25 -70
 736.275 -70
 736.3 -70
 736.325 -70
 736.35 -70
 736.375 -70
 736.4 -70
 736.425 -70
 736.45 -70
 736.475 -70
 736.5 -70
 736.525 -70
 736.55 -70
 736.575 -70
 736.6 -70
 736.625 -70
 736.65 -70
 736.675 -70
 736.7 -70
 736.725 -70
 736.75 -70
 736.775 -70
 736.8 -70
 736.825 -70
 736.85 -70
 736.875 -70
 736.9 -70
 736.925 -70
 736.95 -70
 736.975 -70
 737 -70
 737.025 -70
 737.05 -70
 737.075 -70
 737.1 -70
 737.125 -70
 737.15 -70
 737.175 -70
 737.2 -70
 737.225 -70
 737.25 -70
 737.275 -70
 737.3 -70
 737.325 -70
 737.35 -70
 737.375 -70
 737.4 -70
 737.425 -70
 737.45 -70
 737.475 -70
 737.5 -70
 737.525 -70
 737.55 -70
 737.575 -70
 737.6 -70
 737.625 -70
 737.65 -70
 737.675 -70
 737.7 -70
 737.725 -70
 737.75 -70
 737.775 -70
 737.8 -70
 737.825 -70
 737.85 -70
 737.875 -70
 737.9 -70
 737.925 -70
 737.95 -70
 737.975 -70
 738 -70
 738.025 -70
 738.05 -70
 738.075 -70
 738.1 -70
 738.125 -70
 738.15 -70
 738.175 -70
 738.2 -70
 738.225 -70
 738.25 -70
 738.275 -70
 738.3 -70
 738.325 -70
 738.35 -70
 738.375 -70
 738.4 -70
 738.425 -70
 738.45 -70
 738.475 -70
 738.5 -70
 738.525 -70
 738.55 -70
 738.575 -70
 738.6 -70
 738.625 -70
 738.65 -70
 738.675 -70
 738.7 -70
 738.725 -70
 738.75 -70
 738.775 -70
 738.8 -70
 738.825 -70
 738.85 -70
 738.875 -70
 738.9 -70
 738.925 -70
 738.95 -70
 738.975 -70
 739 -70
 739.025 -70
 739.05 -70
 739.075 -70
 739.1 -70
 739.125 -70
 739.15 -70
 739.175 -70
 739.2 -70
 739.225 -70
 739.25 -70
 739.275 -70
 739.3 -70
 739.325 -70
 739.35 -70
 739.375 -70
 739.4 -70
 739.425 -70
 739.45 -70
 739.475 -70
 739.5 -70
 739.525 -70
 739.55 -70
 739.575 -70
 739.6 -70
 739.625 -70
 739.65 -70
 739.675 -70
 739.7 -70
 739.725 -70
 739.75 -70
 739.775 -70
 739.8 -70
 739.825 -70
 739.85 -70
 739.875 -70
 739.9 -70
 739.925 -70
 739.95 -70
 739.975 -70
 740 -70
 740.025 -70
 740.05 -70
 740.075 -70
 740.1 -70
 740.125 -70
 740.15 -70
 740.175 -70
 740.2 -70
 740.225 -70
 740.25 -70
 740.275 -70
 740.3 -70
 740.325 -70
 740.35 -70
 740.375 -70
 740.4 -70
 740.425 -70
 740.45 -70
 740.475 -70
 740.5 -70
 740.525 -70
 740.55 -70
 740.575 -70
 740.6 -70
 740.625 -70
 740.65 -70
 740.675 -70
 740.7 -70
 740.725 -70
 740.75 -70
 740.775 -70
 740.8 -70
 740.825 -70
 740.85 -70
 740.875 -70
 740.9 -70
 740.925 -70
 740.95 -70
 740.975 -70
 741 -70
 741.025 -70
 741.05 -70
 741.075 -70
 741.1 -70
 741.125 -70
 741.15 -70
 741.175 -70
 741.2 -70
 741.225 -70
 741.25 -70
 741.275 -70
 741.3 -70
 741.325 -70
 741.35 -70
 741.375 -70
 741.4 -70
 741.425 -70
 741.45 -70
 741.475 -70
 741.5 -70
 741.525 -70
 741.55 -70
 741.575 -70
 741.6 -70
 741.625 -70
 741.65 -70
 741.675 -70
 741.7 -70
 741.725 -70
 741.75 -70
 741.775 -70
 741.8 -70
 741.825 -70
 741.85 -70
 741.875 -70
 741.9 -70
 741.925 -70
 741.95 -70
 741.975 -70
 742 -70
 742.025 -70
 742.05 -70
 742.075 -70
 742.1 -70
 742.125 -70
 742.15 -70
 742.175 -70
 742.2 -70
 742.225 -70
 742.25 -70
 742.275 -70
 742.3 -70
 742.325 -70
 742.35 -70
 742.375 -70
 742.4 -70
 742.425 -70
 742.45 -70
 742.475 -70
 742.5 -70
 742.525 -70
 742.55 -70
 742.575 -70
 742.6 -70
 742.625 -70
 742.65 -70
 742.675 -70
 742.7 -70
 742.725 -70
 742.75 -70
 742.775 -70
 742.8 -70
 742.825 -70
 742.85 -70
 742.875 -70
 742.9 -70
 742.925 -70
 742.95 -70
 742.975 -70
 743 -70
 743.025 -70
 743.05 -70
 743.075 -70
 743.1 -70
 743.125 -70
 743.15 -70
 743.175 -70
 743.2 -70
 743.225 -70
 743.25 -70
 743.275 -70
 743.3 -70
 743.325 -70
 743.35 -70
 743.375 -70
 743.4 -70
 743.425 -70
 743.45 -70
 743.475 -70
 743.5 -70
 743.525 -70
 743.55 -70
 743.575 -70
 743.6 -70
 743.625 -70
 743.65 -70
 743.675 -70
 743.7 -70
 743.725 -70
 743.75 -70
 743.775 -70
 743.8 -70
 743.825 -70
 743.85 -70
 743.875 -70
 743.9 -70
 743.925 -70
 743.95 -70
 743.975 -70
 744 -70
 744.025 -70
 744.05 -70
 744.075 -70
 744.1 -70
 744.125 -70
 744.15 -70
 744.175 -70
 744.2 -70
 744.225 -70
 744.25 -70
 744.275 -70
 744.3 -70
 744.325 -70
 744.35 -70
 744.375 -70
 744.4 -70
 744.425 -70
 744.45 -70
 744.475 -70
 744.5 -70
 744.525 -70
 744.55 -70
 744.575 -70
 744.6 -70
 744.625 -70
 744.65 -70
 744.675 -70
 744.7 -70
 744.725 -70
 744.75 -70
 744.775 -70
 744.8 -70
 744.825 -70
 744.85 -70
 744.875 -70
 744.9 -70
 744.925 -70
 744.95 -70
 744.975 -70
 745 -70
 745.025 -70
 745.05 -70
 745.075 -70
 745.1 -70
 745.125 -70
 745.15 -70
 745.175 -70
 745.2 -70
 745.225 -70
 745.25 -70
 745.275 -70
 745.3 -70
 745.325 -70
 745.35 -70
 745.375 -70
 745.4 -70
 745.425 -70
 745.45 -70
 745.475 -70
 745.5 -70
 745.525 -70
 745.55 -70
 745.575 -70
 745.6 -70
 745.625 -70
 745.65 -70
 745.675 -70
 745.7 -70
 745.725 -70
 745.75 -70
 745.775 -70
 745.8 -70
 745.825 -70
 745.85 -70
 745.875 -70
 745.9 -70
 745.925 -70
 745.95 -70
 745.975 -70
 746 -70
 746.025 -70
 746.05 -70
 746.075 -70
 746.1 -70
 746.125 -70
 746.15 -70
 746.175 -70
 746.2 -70
 746.225 -70
 746.25 -70
 746.275 -70
 746.3 -70
 746.325 -70
 746.35 -70
 746.375 -70
 746.4 -70
 746.425 -70
 746.45 -70
 746.475 -70
 746.5 -70
 746.525 -70
 746.55 -70
 746.575 -70
 746.6 -70
 746.625 -70
 746.65 -70
 746.675 -70
 746.7 -70
 746.725 -70
 746.75 -70
 746.775 -70
 746.8 -70
 746.825 -70
 746.85 -70
 746.875 -70
 746.9 -70
 746.925 -70
 746.95 -70
 746.975 -70
 747 -70
 747.025 -70
 747.05 -70
 747.075 -70
 747.1 -70
 747.125 -70
 747.15 -70
 747.175 -70
 747.2 -70
 747.225 -70
 747.25 -70
 747.275 -70
 747.3 -70
 747.325 -70
 747.35 -70
 747.375 -70
 747.4 -70
 747.425 -70
 747.45 -70
 747.475 -70
 747.5 -70
 747.525 -70
 747.55 -70
 747.575 -70
 747.6 -70
 747.625 -70
 747.65 -70
 747.675 -70
 747.7 -70
 747.725 -70
 747.75 -70
 747.775 -70
 747.8 -70
 747.825 -70
 747.85 -70
 747.875 -70
 747.9 -70
 747.925 -70
 747.95 -70
 747.975 -70
 748 -70
 748.025 -70
 748.05 -70
 748.075 -70
 748.1 -70
 748.125 -70
 748.15 -70
 748.175 -70
 748.2 -70
 748.225 -70
 748.25 -70
 748.275 -70
 748.3 -70
 748.325 -70
 748.35 -70
 748.375 -70
 748.4 -70
 748.425 -70
 748.45 -70
 748.475 -70
 748.5 -70
 748.525 -70
 748.55 -70
 748.575 -70
 748.6 -70
 748.625 -70
 748.65 -70
 748.675 -70
 748.7 -70
 748.725 -70
 748.75 -70
 748.775 -70
 748.8 -70
 748.825 -70
 748.85 -70
 748.875 -70
 748.9 -70
 748.925 -70
 748.95 -70
 748.975 -70
 749 -70
 749.025 -70
 749.05 -70
 749.075 -70
 749.1 -70
 749.125 -70
 749.15 -70
 749.175 -70
 749.2 -70
 749.225 -70
 749.25 -70
 749.275 -70
 749.3 -70
 749.325 -70
 749.35 -70
 749.375 -70
 749.4 -70
 749.425 -70
 749.45 -70
 749.475 -70
 749.5 -70
 749.525 -70
 749.55 -70
 749.575 -70
 749.6 -70
 749.625 -70
 749.65 -70
 749.675 -70
 749.7 -70
 749.725 -70
 749.75 -70
 749.775 -70
 749.8 -70
 749.825 -70
 749.85 -70
 749.875 -70
 749.9 -70
 749.925 -70
 749.95 -70
 749.975 -70
 750 -70
 750.025 -70
 750.05 -70
 750.075 -70
 750.1 -70
 750.125 -70
 750.15 -70
 750.175 -70
 750.2 -70
 750.225 -70
 750.25 -70
 750.275 -70
 750.3 -70
 750.325 -70
 750.35 -70
 750.375 -70
 750.4 -70
 750.425 -70
 750.45 -70
 750.475 -70
 750.5 -70
 750.525 -70
 750.55 -70
 750.575 -70
 750.6 -70
 750.625 -70
 750.65 -70
 750.675 -70
 750.7 -70
 750.725 -70
 750.75 -70
 750.775 -70
 750.8 -70
 750.825 -70
 750.85 -70
 750.875 -70
 750.9 -70
 750.925 -70
 750.95 -70
 750.975 -70
 751 -70
 751.025 -70
 751.05 -70
 751.075 -70
 751.1 -70
 751.125 -70
 751.15 -70
 751.175 -70
 751.2 -70
 751.225 -70
 751.25 -70
 751.275 -70
 751.3 -70
 751.325 -70
 751.35 -70
 751.375 -70
 751.4 -70
 751.425 -70
 751.45 -70
 751.475 -70
 751.5 -70
 751.525 -70
 751.55 -70
 751.575 -70
 751.6 -70
 751.625 -70
 751.65 -70
 751.675 -70
 751.7 -70
 751.725 -70
 751.75 -70
 751.775 -70
 751.8 -70
 751.825 -70
 751.85 -70
 751.875 -70
 751.9 -70
 751.925 -70
 751.95 -70
 751.975 -70
 752 -70
 752.025 -70
 752.05 -70
 752.075 -70
 752.1 -70
 752.125 -70
 752.15 -70
 752.175 -70
 752.2 -70
 752.225 -70
 752.25 -70
 752.275 -70
 752.3 -70
 752.325 -70
 752.35 -70
 752.375 -70
 752.4 -70
 752.425 -70
 752.45 -70
 752.475 -70
 752.5 -70
 752.525 -70
 752.55 -70
 752.575 -70
 752.6 -70
 752.625 -70
 752.65 -70
 752.675 -70
 752.7 -70
 752.725 -70
 752.75 -70
 752.775 -70
 752.8 -70
 752.825 -70
 752.85 -70
 752.875 -70
 752.9 -70
 752.925 -70
 752.95 -70
 752.975 -70
 753 -70
 753.025 -70
 753.05 -70
 753.075 -70
 753.1 -70
 753.125 -70
 753.15 -70
 753.175 -70
 753.2 -70
 753.225 -70
 753.25 -70
 753.275 -70
 753.3 -70
 753.325 -70
 753.35 -70
 753.375 -70
 753.4 -70
 753.425 -70
 753.45 -70
 753.475 -70
 753.5 -70
 753.525 -70
 753.55 -70
 753.575 -70
 753.6 -70
 753.625 -70
 753.65 -70
 753.675 -70
 753.7 -70
 753.725 -70
 753.75 -70
 753.775 -70
 753.8 -70
 753.825 -70
 753.85 -70
 753.875 -70
 753.9 -70
 753.925 -70
 753.95 -70
 753.975 -70
 754 -70
 754.025 -70
 754.05 -70
 754.075 -70
 754.1 -70
 754.125 -70
 754.15 -70
 754.175 -70
 754.2 -70
 754.225 -70
 754.25 -70
 754.275 -70
 754.3 -70
 754.325 -70
 754.35 -70
 754.375 -70
 754.4 -70
 754.425 -70
 754.45 -70
 754.475 -70
 754.5 -70
 754.525 -70
 754.55 -70
 754.575 -70
 754.6 -70
 754.625 -70
 754.65 -70
 754.675 -70
 754.7 -70
 754.725 -70
 754.75 -70
 754.775 -70
 754.8 -70
 754.825 -70
 754.85 -70
 754.875 -70
 754.9 -70
 754.925 -70
 754.95 -70
 754.975 -70
 755 -70
 755.025 -70
 755.05 -70
 755.075 -70
 755.1 -70
 755.125 -70
 755.15 -70
 755.175 -70
 755.2 -70
 755.225 -70
 755.25 -70
 755.275 -70
 755.3 -70
 755.325 -70
 755.35 -70
 755.375 -70
 755.4 -70
 755.425 -70
 755.45 -70
 755.475 -70
 755.5 -70
 755.525 -70
 755.55 -70
 755.575 -70
 755.6 -70
 755.625 -70
 755.65 -70
 755.675 -70
 755.7 -70
 755.725 -70
 755.75 -70
 755.775 -70
 755.8 -70
 755.825 -70
 755.85 -70
 755.875 -70
 755.9 -70
 755.925 -70
 755.95 -70
 755.975 -70
 756 -70
 756.025 -70
 756.05 -70
 756.075 -70
 756.1 -70
 756.125 -70
 756.15 -70
 756.175 -70
 756.2 -70
 756.225 -70
 756.25 -70
 756.275 -70
 756.3 -70
 756.325 -70
 756.35 -70
 756.375 -70
 756.4 -70
 756.425 -70
 756.45 -70
 756.475 -70
 756.5 -70
 756.525 -70
 756.55 -70
 756.575 -70
 756.6 -70
 756.625 -70
 756.65 -70
 756.675 -70
 756.7 -70
 756.725 -70
 756.75 -70
 756.775 -70
 756.8 -70
 756.825 -70
 756.85 -70
 756.875 -70
 756.9 -70
 756.925 -70
 756.95 -70
 756.975 -70
 757 -70
 757.025 -70
 757.05 -70
 757.075 -70
 757.1 -70
 757.125 -70
 757.15 -70
 757.175 -70
 757.2 -70
 757.225 -70
 757.25 -70
 757.275 -70
 757.3 -70
 757.325 -70
 757.35 -70
 757.375 -70
 757.4 -70
 757.425 -70
 757.45 -70
 757.475 -70
 757.5 -70
 757.525 -70
 757.55 -70
 757.575 -70
 757.6 -70
 757.625 -70
 757.65 -70
 757.675 -70
 757.7 -70
 757.725 -70
 757.75 -70
 757.775 -70
 757.8 -70
 757.825 -70
 757.85 -70
 757.875 -70
 757.9 -70
 757.925 -70
 757.95 -70
 757.975 -70
 758 -70
 758.025 -70
 758.05 -70
 758.075 -70
 758.1 -70
 758.125 -70
 758.15 -70
 758.175 -70
 758.2 -70
 758.225 -70
 758.25 -70
 758.275 -70
 758.3 -70
 758.325 -70
 758.35 -70
 758.375 -70
 758.4 -70
 758.425 -70
 758.45 -70
 758.475 -70
 758.5 -70
 758.525 -70
 758.55 -70
 758.575 -70
 758.6 -70
 758.625 -70
 758.65 -70
 758.675 -70
 758.7 -70
 758.725 -70
 758.75 -70
 758.775 -70
 758.8 -70
 758.825 -70
 758.85 -70
 758.875 -70
 758.9 -70
 758.925 -70
 758.95 -70
 758.975 -70
 759 -70
 759.025 -70
 759.05 -70
 759.075 -70
 759.1 -70
 759.125 -70
 759.15 -70
 759.175 -70
 759.2 -70
 759.225 -70
 759.25 -70
 759.275 -70
 759.3 -70
 759.325 -70
 759.35 -70
 759.375 -70
 759.4 -70
 759.425 -70
 759.45 -70
 759.475 -70
 759.5 -70
 759.525 -70
 759.55 -70
 759.575 -70
 759.6 -70
 759.625 -70
 759.65 -70
 759.675 -70
 759.7 -70
 759.725 -70
 759.75 -70
 759.775 -70
 759.8 -70
 759.825 -70
 759.85 -70
 759.875 -70
 759.9 -70
 759.925 -70
 759.95 -70
 759.975 -70
 760 -70
 760.025 -70
 760.05 -70
 760.075 -70
 760.1 -70
 760.125 -70
 760.15 -70
 760.175 -70
 760.2 -70
 760.225 -70
 760.25 -70
 760.275 -70
 760.3 -70
 760.325 -70
 760.35 -70
 760.375 -70
 760.4 -70
 760.425 -70
 760.45 -70
 760.475 -70
 760.5 -70
 760.525 -70
 760.55 -70
 760.575 -70
 760.6 -70
 760.625 -70
 760.65 -70
 760.675 -70
 760.7 -70
 760.725 -70
 760.75 -70
 760.775 -70
 760.8 -70
 760.825 -70
 760.85 -70
 760.875 -70
 760.9 -70
 760.925 -70
 760.95 -70
 760.975 -70
 761 -70
 761.025 -70
 761.05 -70
 761.075 -70
 761.1 -70
 761.125 -70
 761.15 -70
 761.175 -70
 761.2 -70
 761.225 -70
 761.25 -70
 761.275 -70
 761.3 -70
 761.325 -70
 761.35 -70
 761.375 -70
 761.4 -70
 761.425 -70
 761.45 -70
 761.475 -70
 761.5 -70
 761.525 -70
 761.55 -70
 761.575 -70
 761.6 -70
 761.625 -70
 761.65 -70
 761.675 -70
 761.7 -70
 761.725 -70
 761.75 -70
 761.775 -70
 761.8 -70
 761.825 -70
 761.85 -70
 761.875 -70
 761.9 -70
 761.925 -70
 761.95 -70
 761.975 -70
 762 -70
 762.025 -70
 762.05 -70
 762.075 -70
 762.1 -70
 762.125 -70
 762.15 -70
 762.175 -70
 762.2 -70
 762.225 -70
 762.25 -70
 762.275 -70
 762.3 -70
 762.325 -70
 762.35 -70
 762.375 -70
 762.4 -70
 762.425 -70
 762.45 -70
 762.475 -70
 762.5 -70
 762.525 -70
 762.55 -70
 762.575 -70
 762.6 -70
 762.625 -70
 762.65 -70
 762.675 -70
 762.7 -70
 762.725 -70
 762.75 -70
 762.775 -70
 762.8 -70
 762.825 -70
 762.85 -70
 762.875 -70
 762.9 -70
 762.925 -70
 762.95 -70
 762.975 -70
 763 -70
 763.025 -70
 763.05 -70
 763.075 -70
 763.1 -70
 763.125 -70
 763.15 -70
 763.175 -70
 763.2 -70
 763.225 -70
 763.25 -70
 763.275 -70
 763.3 -70
 763.325 -70
 763.35 -70
 763.375 -70
 763.4 -70
 763.425 -70
 763.45 -70
 763.475 -70
 763.5 -70
 763.525 -70
 763.55 -70
 763.575 -70
 763.6 -70
 763.625 -70
 763.65 -70
 763.675 -70
 763.7 -70
 763.725 -70
 763.75 -70
 763.775 -70
 763.8 -70
 763.825 -70
 763.85 -70
 763.875 -70
 763.9 -70
 763.925 -70
 763.95 -70
 763.975 -70
 764 -70
 764.025 -70
 764.05 -70
 764.075 -70
 764.1 -70
 764.125 -70
 764.15 -70
 764.175 -70
 764.2 -70
 764.225 -70
 764.25 -70
 764.275 -70
 764.3 -70
 764.325 -70
 764.35 -70
 764.375 -70
 764.4 -70
 764.425 -70
 764.45 -70
 764.475 -70
 764.5 -70
 764.525 -70
 764.55 -70
 764.575 -70
 764.6 -70
 764.625 -70
 764.65 -70
 764.675 -70
 764.7 -70
 764.725 -70
 764.75 -70
 764.775 -70
 764.8 -70
 764.825 -70
 764.85 -70
 764.875 -70
 764.9 -70
 764.925 -70
 764.95 -70
 764.975 -70
 765 -70
 765.025 -70
 765.05 -70
 765.075 -70
 765.1 -70
 765.125 -70
 765.15 -70
 765.175 -70
 765.2 -70
 765.225 -70
 765.25 -70
 765.275 -70
 765.3 -70
 765.325 -70
 765.35 -70
 765.375 -70
 765.4 -70
 765.425 -70
 765.45 -70
 765.475 -70
 765.5 -70
 765.525 -70
 765.55 -70
 765.575 -70
 765.6 -70
 765.625 -70
 765.65 -70
 765.675 -70
 765.7 -70
 765.725 -70
 765.75 -70
 765.775 -70
 765.8 -70
 765.825 -70
 765.85 -70
 765.875 -70
 765.9 -70
 765.925 -70
 765.95 -70
 765.975 -70
 766 -70
 766.025 -70
 766.05 -70
 766.075 -70
 766.1 -70
 766.125 -70
 766.15 -70
 766.175 -70
 766.2 -70
 766.225 -70
 766.25 -70
 766.275 -70
 766.3 -70
 766.325 -70
 766.35 -70
 766.375 -70
 766.4 -70
 766.425 -70
 766.45 -70
 766.475 -70
 766.5 -70
 766.525 -70
 766.55 -70
 766.575 -70
 766.6 -70
 766.625 -70
 766.65 -70
 766.675 -70
 766.7 -70
 766.725 -70
 766.75 -70
 766.775 -70
 766.8 -70
 766.825 -70
 766.85 -70
 766.875 -70
 766.9 -70
 766.925 -70
 766.95 -70
 766.975 -70
 767 -70
 767.025 -70
 767.05 -70
 767.075 -70
 767.1 -70
 767.125 -70
 767.15 -70
 767.175 -70
 767.2 -70
 767.225 -70
 767.25 -70
 767.275 -70
 767.3 -70
 767.325 -70
 767.35 -70
 767.375 -70
 767.4 -70
 767.425 -70
 767.45 -70
 767.475 -70
 767.5 -70
 767.525 -70
 767.55 -70
 767.575 -70
 767.6 -70
 767.625 -70
 767.65 -70
 767.675 -70
 767.7 -70
 767.725 -70
 767.75 -70
 767.775 -70
 767.8 -70
 767.825 -70
 767.85 -70
 767.875 -70
 767.9 -70
 767.925 -70
 767.95 -70
 767.975 -70
 768 -70
 768.025 -70
 768.05 -70
 768.075 -70
 768.1 -70
 768.125 -70
 768.15 -70
 768.175 -70
 768.2 -70
 768.225 -70
 768.25 -70
 768.275 -70
 768.3 -70
 768.325 -70
 768.35 -70
 768.375 -70
 768.4 -70
 768.425 -70
 768.45 -70
 768.475 -70
 768.5 -70
 768.525 -70
 768.55 -70
 768.575 -70
 768.6 -70
 768.625 -70
 768.65 -70
 768.675 -70
 768.7 -70
 768.725 -70
 768.75 -70
 768.775 -70
 768.8 -70
 768.825 -70
 768.85 -70
 768.875 -70
 768.9 -70
 768.925 -70
 768.95 -70
 768.975 -70
 769 -70
 769.025 -70
 769.05 -70
 769.075 -70
 769.1 -70
 769.125 -70
 769.15 -70
 769.175 -70
 769.2 -70
 769.225 -70
 769.25 -70
 769.275 -70
 769.3 -70
 769.325 -70
 769.35 -70
 769.375 -70
 769.4 -70
 769.425 -70
 769.45 -70
 769.475 -70
 769.5 -70
 769.525 -70
 769.55 -70
 769.575 -70
 769.6 -70
 769.625 -70
 769.65 -70
 769.675 -70
 769.7 -70
 769.725 -70
 769.75 -70
 769.775 -70
 769.8 -70
 769.825 -70
 769.85 -70
 769.875 -70
 769.9 -70
 769.925 -70
 769.95 -70
 769.975 -70
 770 -70
 770.025 -70
 770.05 -70
 770.075 -70
 770.1 -70
 770.125 -70
 770.15 -70
 770.175 -70
 770.2 -70
 770.225 -70
 770.25 -70
 770.275 -70
 770.3 -70
 770.325 -70
 770.35 -70
 770.375 -70
 770.4 -70
 770.425 -70
 770.45 -70
 770.475 -70
 770.5 -70
 770.525 -70
 770.55 -70
 770.575 -70
 770.6 -70
 770.625 -70
 770.65 -70
 770.675 -70
 770.7 -70
 770.725 -70
 770.75 -70
 770.775 -70
 770.8 -70
 770.825 -70
 770.85 -70
 770.875 -70
 770.9 -70
 770.925 -70
 770.95 -70
 770.975 -70
 771 -70
 771.025 -70
 771.05 -70
 771.075 -70
 771.1 -70
 771.125 -70
 771.15 -70
 771.175 -70
 771.2 -70
 771.225 -70
 771.25 -70
 771.275 -70
 771.3 -70
 771.325 -70
 771.35 -70
 771.375 -70
 771.4 -70
 771.425 -70
 771.45 -70
 771.475 -70
 771.5 -70
 771.525 -70
 771.55 -70
 771.575 -70
 771.6 -70
 771.625 -70
 771.65 -70
 771.675 -70
 771.7 -70
 771.725 -70
 771.75 -70
 771.775 -70
 771.8 -70
 771.825 -70
 771.85 -70
 771.875 -70
 771.9 -70
 771.925 -70
 771.95 -70
 771.975 -70
 772 -70
 772.025 -70
 772.05 -70
 772.075 -70
 772.1 -70
 772.125 -70
 772.15 -70
 772.175 -70
 772.2 -70
 772.225 -70
 772.25 -70
 772.275 -70
 772.3 -70
 772.325 -70
 772.35 -70
 772.375 -70
 772.4 -70
 772.425 -70
 772.45 -70
 772.475 -70
 772.5 -70
 772.525 -70
 772.55 -70
 772.575 -70
 772.6 -70
 772.625 -70
 772.65 -70
 772.675 -70
 772.7 -70
 772.725 -70
 772.75 -70
 772.775 -70
 772.8 -70
 772.825 -70
 772.85 -70
 772.875 -70
 772.9 -70
 772.925 -70
 772.95 -70
 772.975 -70
 773 -70
 773.025 -70
 773.05 -70
 773.075 -70
 773.1 -70
 773.125 -70
 773.15 -70
 773.175 -70
 773.2 -70
 773.225 -70
 773.25 -70
 773.275 -70
 773.3 -70
 773.325 -70
 773.35 -70
 773.375 -70
 773.4 -70
 773.425 -70
 773.45 -70
 773.475 -70
 773.5 -70
 773.525 -70
 773.55 -70
 773.575 -70
 773.6 -70
 773.625 -70
 773.65 -70
 773.675 -70
 773.7 -70
 773.725 -70
 773.75 -70
 773.775 -70
 773.8 -70
 773.825 -70
 773.85 -70
 773.875 -70
 773.9 -70
 773.925 -70
 773.95 -70
 773.975 -70
 774 -70
 774.025 -70
 774.05 -70
 774.075 -70
 774.1 -70
 774.125 -70
 774.15 -70
 774.175 -70
 774.2 -70
 774.225 -70
 774.25 -70
 774.275 -70
 774.3 -70
 774.325 -70
 774.35 -70
 774.375 -70
 774.4 -70
 774.425 -70
 774.45 -70
 774.475 -70
 774.5 -70
 774.525 -70
 774.55 -70
 774.575 -70
 774.6 -70
 774.625 -70
 774.65 -70
 774.675 -70
 774.7 -70
 774.725 -70
 774.75 -70
 774.775 -70
 774.8 -70
 774.825 -70
 774.85 -70
 774.875 -70
 774.9 -70
 774.925 -70
 774.95 -70
 774.975 -70
 775 -70
 775.025 -70
 775.05 -70
 775.075 -70
 775.1 -70
 775.125 -70
 775.15 -70
 775.175 -70
 775.2 -70
 775.225 -70
 775.25 -70
 775.275 -70
 775.3 -70
 775.325 -70
 775.35 -70
 775.375 -70
 775.4 -70
 775.425 -70
 775.45 -70
 775.475 -70
 775.5 -70
 775.525 -70
 775.55 -70
 775.575 -70
 775.6 -70
 775.625 -70
 775.65 -70
 775.675 -70
 775.7 -70
 775.725 -70
 775.75 -70
 775.775 -70
 775.8 -70
 775.825 -70
 775.85 -70
 775.875 -70
 775.9 -70
 775.925 -70
 775.95 -70
 775.975 -70
 776 -70
 776.025 -70
 776.05 -70
 776.075 -70
 776.1 -70
 776.125 -70
 776.15 -70
 776.175 -70
 776.2 -70
 776.225 -70
 776.25 -70
 776.275 -70
 776.3 -70
 776.325 -70
 776.35 -70
 776.375 -70
 776.4 -70
 776.425 -70
 776.45 -70
 776.475 -70
 776.5 -70
 776.525 -70
 776.55 -70
 776.575 -70
 776.6 -70
 776.625 -70
 776.65 -70
 776.675 -70
 776.7 -70
 776.725 -70
 776.75 -70
 776.775 -70
 776.8 -70
 776.825 -70
 776.85 -70
 776.875 -70
 776.9 -70
 776.925 -70
 776.95 -70
 776.975 -70
 777 -70
 777.025 -70
 777.05 -70
 777.075 -70
 777.1 -70
 777.125 -70
 777.15 -70
 777.175 -70
 777.2 -70
 777.225 -70
 777.25 -70
 777.275 -70
 777.3 -70
 777.325 -70
 777.35 -70
 777.375 -70
 777.4 -70
 777.425 -70
 777.45 -70
 777.475 -70
 777.5 -70
 777.525 -70
 777.55 -70
 777.575 -70
 777.6 -70
 777.625 -70
 777.65 -70
 777.675 -70
 777.7 -70
 777.725 -70
 777.75 -70
 777.775 -70
 777.8 -70
 777.825 -70
 777.85 -70
 777.875 -70
 777.9 -70
 777.925 -70
 777.95 -70
 777.975 -70
 778 -70
 778.025 -70
 778.05 -70
 778.075 -70
 778.1 -70
 778.125 -70
 778.15 -70
 778.175 -70
 778.2 -70
 778.225 -70
 778.25 -70
 778.275 -70
 778.3 -70
 778.325 -70
 778.35 -70
 778.375 -70
 778.4 -70
 778.425 -70
 778.45 -70
 778.475 -70
 778.5 -70
 778.525 -70
 778.55 -70
 778.575 -70
 778.6 -70
 778.625 -70
 778.65 -70
 778.675 -70
 778.7 -70
 778.725 -70
 778.75 -70
 778.775 -70
 778.8 -70
 778.825 -70
 778.85 -70
 778.875 -70
 778.9 -70
 778.925 -70
 778.95 -70
 778.975 -70
 779 -70
 779.025 -70
 779.05 -70
 779.075 -70
 779.1 -70
 779.125 -70
 779.15 -70
 779.175 -70
 779.2 -70
 779.225 -70
 779.25 -70
 779.275 -70
 779.3 -70
 779.325 -70
 779.35 -70
 779.375 -70
 779.4 -70
 779.425 -70
 779.45 -70
 779.475 -70
 779.5 -70
 779.525 -70
 779.55 -70
 779.575 -70
 779.6 -70
 779.625 -70
 779.65 -70
 779.675 -70
 779.7 -70
 779.725 -70
 779.75 -70
 779.775 -70
 779.8 -70
 779.825 -70
 779.85 -70
 779.875 -70
 779.9 -70
 779.925 -70
 779.95 -70
 779.975 -70
 780 -70
 780.025 -70
 780.05 -70
 780.075 -70
 780.1 -70
 780.125 -70
 780.15 -70
 780.175 -70
 780.2 -70
 780.225 -70
 780.25 -70
 780.275 -70
 780.3 -70
 780.325 -70
 780.35 -70
 780.375 -70
 780.4 -70
 780.425 -70
 780.45 -70
 780.475 -70
 780.5 -70
 780.525 -70
 780.55 -70
 780.575 -70
 780.6 -70
 780.625 -70
 780.65 -70
 780.675 -70
 780.7 -70
 780.725 -70
 780.75 -70
 780.775 -70
 780.8 -70
 780.825 -70
 780.85 -70
 780.875 -70
 780.9 -70
 780.925 -70
 780.95 -70
 780.975 -70
 781 -70
 781.025 -70
 781.05 -70
 781.075 -70
 781.1 -70
 781.125 -70
 781.15 -70
 781.175 -70
 781.2 -70
 781.225 -70
 781.25 -70
 781.275 -70
 781.3 -70
 781.325 -70
 781.35 -70
 781.375 -70
 781.4 -70
 781.425 -70
 781.45 -70
 781.475 -70
 781.5 -70
 781.525 -70
 781.55 -70
 781.575 -70
 781.6 -70
 781.625 -70
 781.65 -70
 781.675 -70
 781.7 -70
 781.725 -70
 781.75 -70
 781.775 -70
 781.8 -70
 781.825 -70
 781.85 -70
 781.875 -70
 781.9 -70
 781.925 -70
 781.95 -70
 781.975 -70
 782 -70
 782.025 -70
 782.05 -70
 782.075 -70
 782.1 -70
 782.125 -70
 782.15 -70
 782.175 -70
 782.2 -70
 782.225 -70
 782.25 -70
 782.275 -70
 782.3 -70
 782.325 -70
 782.35 -70
 782.375 -70
 782.4 -70
 782.425 -70
 782.45 -70
 782.475 -70
 782.5 -70
 782.525 -70
 782.55 -70
 782.575 -70
 782.6 -70
 782.625 -70
 782.65 -70
 782.675 -70
 782.7 -70
 782.725 -70
 782.75 -70
 782.775 -70
 782.8 -70
 782.825 -70
 782.85 -70
 782.875 -70
 782.9 -70
 782.925 -70
 782.95 -70
 782.975 -70
 783 -70
 783.025 -70
 783.05 -70
 783.075 -70
 783.1 -70
 783.125 -70
 783.15 -70
 783.175 -70
 783.2 -70
 783.225 -70
 783.25 -70
 783.275 -70
 783.3 -70
 783.325 -70
 783.35 -70
 783.375 -70
 783.4 -70
 783.425 -70
 783.45 -70
 783.475 -70
 783.5 -70
 783.525 -70
 783.55 -70
 783.575 -70
 783.6 -70
 783.625 -70
 783.65 -70
 783.675 -70
 783.7 -70
 783.725 -70
 783.75 -70
 783.775 -70
 783.8 -70
 783.825 -70
 783.85 -70
 783.875 -70
 783.9 -70
 783.925 -70
 783.95 -70
 783.975 -70
 784 -70
 784.025 -70
 784.05 -70
 784.075 -70
 784.1 -70
 784.125 -70
 784.15 -70
 784.175 -70
 784.2 -70
 784.225 -70
 784.25 -70
 784.275 -70
 784.3 -70
 784.325 -70
 784.35 -70
 784.375 -70
 784.4 -70
 784.425 -70
 784.45 -70
 784.475 -70
 784.5 -70
 784.525 -70
 784.55 -70
 784.575 -70
 784.6 -70
 784.625 -70
 784.65 -70
 784.675 -70
 784.7 -70
 784.725 -70
 784.75 -70
 784.775 -70
 784.8 -70
 784.825 -70
 784.85 -70
 784.875 -70
 784.9 -70
 784.925 -70
 784.95 -70
 784.975 -70
 785 -70
 785.025 -70
 785.05 -70
 785.075 -70
 785.1 -70
 785.125 -70
 785.15 -70
 785.175 -70
 785.2 -70
 785.225 -70
 785.25 -70
 785.275 -70
 785.3 -70
 785.325 -70
 785.35 -70
 785.375 -70
 785.4 -70
 785.425 -70
 785.45 -70
 785.475 -70
 785.5 -70
 785.525 -70
 785.55 -70
 785.575 -70
 785.6 -70
 785.625 -70
 785.65 -70
 785.675 -70
 785.7 -70
 785.725 -70
 785.75 -70
 785.775 -70
 785.8 -70
 785.825 -70
 785.85 -70
 785.875 -70
 785.9 -70
 785.925 -70
 785.95 -70
 785.975 -70
 786 -70
 786.025 -70
 786.05 -70
 786.075 -70
 786.1 -70
 786.125 -70
 786.15 -70
 786.175 -70
 786.2 -70
 786.225 -70
 786.25 -70
 786.275 -70
 786.3 -70
 786.325 -70
 786.35 -70
 786.375 -70
 786.4 -70
 786.425 -70
 786.45 -70
 786.475 -70
 786.5 -70
 786.525 -70
 786.55 -70
 786.575 -70
 786.6 -70
 786.625 -70
 786.65 -70
 786.675 -70
 786.7 -70
 786.725 -70
 786.75 -70
 786.775 -70
 786.8 -70
 786.825 -70
 786.85 -70
 786.875 -70
 786.9 -70
 786.925 -70
 786.95 -70
 786.975 -70
 787 -70
 787.025 -70
 787.05 -70
 787.075 -70
 787.1 -70
 787.125 -70
 787.15 -70
 787.175 -70
 787.2 -70
 787.225 -70
 787.25 -70
 787.275 -70
 787.3 -70
 787.325 -70
 787.35 -70
 787.375 -70
 787.4 -70
 787.425 -70
 787.45 -70
 787.475 -70
 787.5 -70
 787.525 -70
 787.55 -70
 787.575 -70
 787.6 -70
 787.625 -70
 787.65 -70
 787.675 -70
 787.7 -70
 787.725 -70
 787.75 -70
 787.775 -70
 787.8 -70
 787.825 -70
 787.85 -70
 787.875 -70
 787.9 -70
 787.925 -70
 787.95 -70
 787.975 -70
 788 -70
 788.025 -70
 788.05 -70
 788.075 -70
 788.1 -70
 788.125 -70
 788.15 -70
 788.175 -70
 788.2 -70
 788.225 -70
 788.25 -70
 788.275 -70
 788.3 -70
 788.325 -70
 788.35 -70
 788.375 -70
 788.4 -70
 788.425 -70
 788.45 -70
 788.475 -70
 788.5 -70
 788.525 -70
 788.55 -70
 788.575 -70
 788.6 -70
 788.625 -70
 788.65 -70
 788.675 -70
 788.7 -70
 788.725 -70
 788.75 -70
 788.775 -70
 788.8 -70
 788.825 -70
 788.85 -70
 788.875 -70
 788.9 -70
 788.925 -70
 788.95 -70
 788.975 -70
 789 -70
 789.025 -70
 789.05 -70
 789.075 -70
 789.1 -70
 789.125 -70
 789.15 -70
 789.175 -70
 789.2 -70
 789.225 -70
 789.25 -70
 789.275 -70
 789.3 -70
 789.325 -70
 789.35 -70
 789.375 -70
 789.4 -70
 789.425 -70
 789.45 -70
 789.475 -70
 789.5 -70
 789.525 -70
 789.55 -70
 789.575 -70
 789.6 -70
 789.625 -70
 789.65 -70
 789.675 -70
 789.7 -70
 789.725 -70
 789.75 -70
 789.775 -70
 789.8 -70
 789.825 -70
 789.85 -70
 789.875 -70
 789.9 -70
 789.925 -70
 789.95 -70
 789.975 -70
 790 -70
 790.025 -70
 790.05 -70
 790.075 -70
 790.1 -70
 790.125 -70
 790.15 -70
 790.175 -70
 790.2 -70
 790.225 -70
 790.25 -70
 790.275 -70
 790.3 -70
 790.325 -70
 790.35 -70
 790.375 -70
 790.4 -70
 790.425 -70
 790.45 -70
 790.475 -70
 790.5 -70
 790.525 -70
 790.55 -70
 790.575 -70
 790.6 -70
 790.625 -70
 790.65 -70
 790.675 -70
 790.7 -70
 790.725 -70
 790.75 -70
 790.775 -70
 790.8 -70
 790.825 -70
 790.85 -70
 790.875 -70
 790.9 -70
 790.925 -70
 790.95 -70
 790.975 -70
 791 -70
 791.025 -70
 791.05 -70
 791.075 -70
 791.1 -70
 791.125 -70
 791.15 -70
 791.175 -70
 791.2 -70
 791.225 -70
 791.25 -70
 791.275 -70
 791.3 -70
 791.325 -70
 791.35 -70
 791.375 -70
 791.4 -70
 791.425 -70
 791.45 -70
 791.475 -70
 791.5 -70
 791.525 -70
 791.55 -70
 791.575 -70
 791.6 -70
 791.625 -70
 791.65 -70
 791.675 -70
 791.7 -70
 791.725 -70
 791.75 -70
 791.775 -70
 791.8 -70
 791.825 -70
 791.85 -70
 791.875 -70
 791.9 -70
 791.925 -70
 791.95 -70
 791.975 -70
 792 -70
 792.025 -70
 792.05 -70
 792.075 -70
 792.1 -70
 792.125 -70
 792.15 -70
 792.175 -70
 792.2 -70
 792.225 -70
 792.25 -70
 792.275 -70
 792.3 -70
 792.325 -70
 792.35 -70
 792.375 -70
 792.4 -70
 792.425 -70
 792.45 -70
 792.475 -70
 792.5 -70
 792.525 -70
 792.55 -70
 792.575 -70
 792.6 -70
 792.625 -70
 792.65 -70
 792.675 -70
 792.7 -70
 792.725 -70
 792.75 -70
 792.775 -70
 792.8 -70
 792.825 -70
 792.85 -70
 792.875 -70
 792.9 -70
 792.925 -70
 792.95 -70
 792.975 -70
 793 -70
 793.025 -70
 793.05 -70
 793.075 -70
 793.1 -70
 793.125 -70
 793.15 -70
 793.175 -70
 793.2 -70
 793.225 -70
 793.25 -70
 793.275 -70
 793.3 -70
 793.325 -70
 793.35 -70
 793.375 -70
 793.4 -70
 793.425 -70
 793.45 -70
 793.475 -70
 793.5 -70
 793.525 -70
 793.55 -70
 793.575 -70
 793.6 -70
 793.625 -70
 793.65 -70
 793.675 -70
 793.7 -70
 793.725 -70
 793.75 -70
 793.775 -70
 793.8 -70
 793.825 -70
 793.85 -70
 793.875 -70
 793.9 -70
 793.925 -70
 793.95 -70
 793.975 -70
 794 -70
 794.025 -70
 794.05 -70
 794.075 -70
 794.1 -70
 794.125 -70
 794.15 -70
 794.175 -70
 794.2 -70
 794.225 -70
 794.25 -70
 794.275 -70
 794.3 -70
 794.325 -70
 794.35 -70
 794.375 -70
 794.4 -70
 794.425 -70
 794.45 -70
 794.475 -70
 794.5 -70
 794.525 -70
 794.55 -70
 794.575 -70
 794.6 -70
 794.625 -70
 794.65 -70
 794.675 -70
 794.7 -70
 794.725 -70
 794.75 -70
 794.775 -70
 794.8 -70
 794.825 -70
 794.85 -70
 794.875 -70
 794.9 -70
 794.925 -70
 794.95 -70
 794.975 -70
 795 -70
 795.025 -70
 795.05 -70
 795.075 -70
 795.1 -70
 795.125 -70
 795.15 -70
 795.175 -70
 795.2 -70
 795.225 -70
 795.25 -70
 795.275 -70
 795.3 -70
 795.325 -70
 795.35 -70
 795.375 -70
 795.4 -70
 795.425 -70
 795.45 -70
 795.475 -70
 795.5 -70
 795.525 -70
 795.55 -70
 795.575 -70
 795.6 -70
 795.625 -70
 795.65 -70
 795.675 -70
 795.7 -70
 795.725 -70
 795.75 -70
 795.775 -70
 795.8 -70
 795.825 -70
 795.85 -70
 795.875 -70
 795.9 -70
 795.925 -70
 795.95 -70
 795.975 -70
 796 -70
 796.025 -70
 796.05 -70
 796.075 -70
 796.1 -70
 796.125 -70
 796.15 -70
 796.175 -70
 796.2 -70
 796.225 -70
 796.25 -70
 796.275 -70
 796.3 -70
 796.325 -70
 796.35 -70
 796.375 -70
 796.4 -70
 796.425 -70
 796.45 -70
 796.475 -70
 796.5 -70
 796.525 -70
 796.55 -70
 796.575 -70
 796.6 -70
 796.625 -70
 796.65 -70
 796.675 -70
 796.7 -70
 796.725 -70
 796.75 -70
 796.775 -70
 796.8 -70
 796.825 -70
 796.85 -70
 796.875 -70
 796.9 -70
 796.925 -70
 796.95 -70
 796.975 -70
 797 -70
 797.025 -70
 797.05 -70
 797.075 -70
 797.1 -70
 797.125 -70
 797.15 -70
 797.175 -70
 797.2 -70
 797.225 -70
 797.25 -70
 797.275 -70
 797.3 -70
 797.325 -70
 797.35 -70
 797.375 -70
 797.4 -70
 797.425 -70
 797.45 -70
 797.475 -70
 797.5 -70
 797.525 -70
 797.55 -70
 797.575 -70
 797.6 -70
 797.625 -70
 797.65 -70
 797.675 -70
 797.7 -70
 797.725 -70
 797.75 -70
 797.775 -70
 797.8 -70
 797.825 -70
 797.85 -70
 797.875 -70
 797.9 -70
 797.925 -70
 797.95 -70
 797.975 -70
 798 -70
 798.025 -70
 798.05 -70
 798.075 -70
 798.1 -70
 798.125 -70
 798.15 -70
 798.175 -70
 798.2 -70
 798.225 -70
 798.25 -70
 798.275 -70
 798.3 -70
 798.325 -70
 798.35 -70
 798.375 -70
 798.4 -70
 798.425 -70
 798.45 -70
 798.475 -70
 798.5 -70
 798.525 -70
 798.55 -70
 798.575 -70
 798.6 -70
 798.625 -70
 798.65 -70
 798.675 -70
 798.7 -70
 798.725 -70
 798.75 -70
 798.775 -70
 798.8 -70
 798.825 -70
 798.85 -70
 798.875 -70
 798.9 -70
 798.925 -70
 798.95 -70
 798.975 -70
 799 -70
 799.025 -70
 799.05 -70
 799.075 -70
 799.1 -70
 799.125 -70
 799.15 -70
 799.175 -70
 799.2 -70
 799.225 -70
 799.25 -70
 799.275 -70
 799.3 -70
 799.325 -70
 799.35 -70
 799.375 -70
 799.4 -70
 799.425 -70
 799.45 -70
 799.475 -70
 799.5 -70
 799.525 -70
 799.55 -70
 799.575 -70
 799.6 -70
 799.625 -70
 799.65 -70
 799.675 -70
 799.7 -70
 799.725 -70
 799.75 -70
 799.775 -70
 799.8 -70
 799.825 -70
 799.85 -70
 799.875 -70
 799.9 -70
 799.925 -70
 799.95 -70
 799.975 -70
 800 -70
 800.025 -70
 800.05 -70
 800.075 -70
 800.1 -70
 800.125 -70
 800.15 -70
 800.175 -70
 800.2 -70
 800.225 -70
 800.25 -70
 800.275 -70
 800.3 -70
 800.325 -70
 800.35 -70
 800.375 -70
 800.4 -70
 800.425 -70
 800.45 -70
 800.475 -70
 800.5 -70
 800.525 -70
 800.55 -70
 800.575 -70
 800.6 -70
 800.625 -70
 800.65 -70
 800.675 -70
 800.7 -70
 800.725 -70
 800.75 -70
 800.775 -70
 800.8 -70
 800.825 -70
 800.85 -70
 800.875 -70
 800.9 -70
 800.925 -70
 800.95 -70
 800.975 -70
 801 -70
 801.025 -70
 801.05 -70
 801.075 -70
 801.1 -70
 801.125 -70
 801.15 -70
 801.175 -70
 801.2 -70
 801.225 -70
 801.25 -70
 801.275 -70
 801.3 -70
 801.325 -70
 801.35 -70
 801.375 -70
 801.4 -70
 801.425 -70
 801.45 -70
 801.475 -70
 801.5 -70
 801.525 -70
 801.55 -70
 801.575 -70
 801.6 -70
 801.625 -70
 801.65 -70
 801.675 -70
 801.7 -70
 801.725 -70
 801.75 -70
 801.775 -70
 801.8 -70
 801.825 -70
 801.85 -70
 801.875 -70
 801.9 -70
 801.925 -70
 801.95 -70
 801.975 -70
 802 -70
 802.025 -70
 802.05 -70
 802.075 -70
 802.1 -70
 802.125 -70
 802.15 -70
 802.175 -70
 802.2 -70
 802.225 -70
 802.25 -70
 802.275 -70
 802.3 -70
 802.325 -70
 802.35 -70
 802.375 -70
 802.4 -70
 802.425 -70
 802.45 -70
 802.475 -70
 802.5 -70
 802.525 -70
 802.55 -70
 802.575 -70
 802.6 -70
 802.625 -70
 802.65 -70
 802.675 -70
 802.7 -70
 802.725 -70
 802.75 -70
 802.775 -70
 802.8 -70
 802.825 -70
 802.85 -70
 802.875 -70
 802.9 -70
 802.925 -70
 802.95 -70
 802.975 -70
 803 -70
 803.025 -70
 803.05 -70
 803.075 -70
 803.1 -70
 803.125 -70
 803.15 -70
 803.175 -70
 803.2 -70
 803.225 -70
 803.25 -70
 803.275 -70
 803.3 -70
 803.325 -70
 803.35 -70
 803.375 -70
 803.4 -70
 803.425 -70
 803.45 -70
 803.475 -70
 803.5 -70
 803.525 -70
 803.55 -70
 803.575 -70
 803.6 -70
 803.625 -70
 803.65 -70
 803.675 -70
 803.7 -70
 803.725 -70
 803.75 -70
 803.775 -70
 803.8 -70
 803.825 -70
 803.85 -70
 803.875 -70
 803.9 -70
 803.925 -70
 803.95 -70
 803.975 -70
 804 -70
 804.025 -70
 804.05 -70
 804.075 -70
 804.1 -70
 804.125 -70
 804.15 -70
 804.175 -70
 804.2 -70
 804.225 -70
 804.25 -70
 804.275 -70
 804.3 -70
 804.325 -70
 804.35 -70
 804.375 -70
 804.4 -70
 804.425 -70
 804.45 -70
 804.475 -70
 804.5 -70
 804.525 -70
 804.55 -70
 804.575 -70
 804.6 -70
 804.625 -70
 804.65 -70
 804.675 -70
 804.7 -70
 804.725 -70
 804.75 -70
 804.775 -70
 804.8 -70
 804.825 -70
 804.85 -70
 804.875 -70
 804.9 -70
 804.925 -70
 804.95 -70
 804.975 -70
 805 -70
 805.025 -70
 805.05 -70
 805.075 -70
 805.1 -70
 805.125 -70
 805.15 -70
 805.175 -70
 805.2 -70
 805.225 -70
 805.25 -70
 805.275 -70
 805.3 -70
 805.325 -70
 805.35 -70
 805.375 -70
 805.4 -70
 805.425 -70
 805.45 -70
 805.475 -70
 805.5 -70
 805.525 -70
 805.55 -70
 805.575 -70
 805.6 -70
 805.625 -70
 805.65 -70
 805.675 -70
 805.7 -70
 805.725 -70
 805.75 -70
 805.775 -70
 805.8 -70
 805.825 -70
 805.85 -70
 805.875 -70
 805.9 -70
 805.925 -70
 805.95 -70
 805.975 -70
 806 -70
 806.025 -70
 806.05 -70
 806.075 -70
 806.1 -70
 806.125 -70
 806.15 -70
 806.175 -70
 806.2 -70
 806.225 -70
 806.25 -70
 806.275 -70
 806.3 -70
 806.325 -70
 806.35 -70
 806.375 -70
 806.4 -70
 806.425 -70
 806.45 -70
 806.475 -70
 806.5 -70
 806.525 -70
 806.55 -70
 806.575 -70
 806.6 -70
 806.625 -70
 806.65 -70
 806.675 -70
 806.7 -70
 806.725 -70
 806.75 -70
 806.775 -70
 806.8 -70
 806.825 -70
 806.85 -70
 806.875 -70
 806.9 -70
 806.925 -70
 806.95 -70
 806.975 -70
 807 -70
 807.025 -70
 807.05 -70
 807.075 -70
 807.1 -70
 807.125 -70
 807.15 -70
 807.175 -70
 807.2 -70
 807.225 -70
 807.25 -70
 807.275 -70
 807.3 -70
 807.325 -70
 807.35 -70
 807.375 -70
 807.4 -70
 807.425 -70
 807.45 -70
 807.475 -70
 807.5 -70
 807.525 -70
 807.55 -70
 807.575 -70
 807.6 -70
 807.625 -70
 807.65 -70
 807.675 -70
 807.7 -70
 807.725 -70
 807.75 -70
 807.775 -70
 807.8 -70
 807.825 -70
 807.85 -70
 807.875 -70
 807.9 -70
 807.925 -70
 807.95 -70
 807.975 -70
 808 -70
 808.025 -70
 808.05 -70
 808.075 -70
 808.1 -70
 808.125 -70
 808.15 -70
 808.175 -70
 808.2 -70
 808.225 -70
 808.25 -70
 808.275 -70
 808.3 -70
 808.325 -70
 808.35 -70
 808.375 -70
 808.4 -70
 808.425 -70
 808.45 -70
 808.475 -70
 808.5 -70
 808.525 -70
 808.55 -70
 808.575 -70
 808.6 -70
 808.625 -70
 808.65 -70
 808.675 -70
 808.7 -70
 808.725 -70
 808.75 -70
 808.775 -70
 808.8 -70
 808.825 -70
 808.85 -70
 808.875 -70
 808.9 -70
 808.925 -70
 808.95 -70
 808.975 -70
 809 -70
 809.025 -70
 809.05 -70
 809.075 -70
 809.1 -70
 809.125 -70
 809.15 -70
 809.175 -70
 809.2 -70
 809.225 -70
 809.25 -70
 809.275 -70
 809.3 -70
 809.325 -70
 809.35 -70
 809.375 -70
 809.4 -70
 809.425 -70
 809.45 -70
 809.475 -70
 809.5 -70
 809.525 -70
 809.55 -70
 809.575 -70
 809.6 -70
 809.625 -70
 809.65 -70
 809.675 -70
 809.7 -70
 809.725 -70
 809.75 -70
 809.775 -70
 809.8 -70
 809.825 -70
 809.85 -70
 809.875 -70
 809.9 -70
 809.925 -70
 809.95 -70
 809.975 -70
 810 -70
 810.025 -70
 810.05 -70
 810.075 -70
 810.1 -70
 810.125 -70
 810.15 -70
 810.175 -70
 810.2 -70
 810.225 -70
 810.25 -70
 810.275 -70
 810.3 -70
 810.325 -70
 810.35 -70
 810.375 -70
 810.4 -70
 810.425 -70
 810.45 -70
 810.475 -70
 810.5 -70
 810.525 -70
 810.55 -70
 810.575 -70
 810.6 -70
 810.625 -70
 810.65 -70
 810.675 -70
 810.7 -70
 810.725 -70
 810.75 -70
 810.775 -70
 810.8 -70
 810.825 -70
 810.85 -70
 810.875 -70
 810.9 -70
 810.925 -70
 810.95 -70
 810.975 -70
 811 -70
 811.025 -70
 811.05 -70
 811.075 -70
 811.1 -70
 811.125 -70
 811.15 -70
 811.175 -70
 811.2 -70
 811.225 -70
 811.25 -70
 811.275 -70
 811.3 -70
 811.325 -70
 811.35 -70
 811.375 -70
 811.4 -70
 811.425 -70
 811.45 -70
 811.475 -70
 811.5 -70
 811.525 -70
 811.55 -70
 811.575 -70
 811.6 -70
 811.625 -70
 811.65 -70
 811.675 -70
 811.7 -70
 811.725 -70
 811.75 -70
 811.775 -70
 811.8 -70
 811.825 -70
 811.85 -70
 811.875 -70
 811.9 -70
 811.925 -70
 811.95 -70
 811.975 -70
 812 -70
 812.025 -70
 812.05 -70
 812.075 -70
 812.1 -70
 812.125 -70
 812.15 -70
 812.175 -70
 812.2 -70
 812.225 -70
 812.25 -70
 812.275 -70
 812.3 -70
 812.325 -70
 812.35 -70
 812.375 -70
 812.4 -70
 812.425 -70
 812.45 -70
 812.475 -70
 812.5 -70
 812.525 -70
 812.55 -70
 812.575 -70
 812.6 -70
 812.625 -70
 812.65 -70
 812.675 -70
 812.7 -70
 812.725 -70
 812.75 -70
 812.775 -70
 812.8 -70
 812.825 -70
 812.85 -70
 812.875 -70
 812.9 -70
 812.925 -70
 812.95 -70
 812.975 -70
 813 -70
 813.025 -70
 813.05 -70
 813.075 -70
 813.1 -70
 813.125 -70
 813.15 -70
 813.175 -70
 813.2 -70
 813.225 -70
 813.25 -70
 813.275 -70
 813.3 -70
 813.325 -70
 813.35 -70
 813.375 -70
 813.4 -70
 813.425 -70
 813.45 -70
 813.475 -70
 813.5 -70
 813.525 -70
 813.55 -70
 813.575 -70
 813.6 -70
 813.625 -70
 813.65 -70
 813.675 -70
 813.7 -70
 813.725 -70
 813.75 -70
 813.775 -70
 813.8 -70
 813.825 -70
 813.85 -70
 813.875 -70
 813.9 -70
 813.925 -70
 813.95 -70
 813.975 -70
 814 -70
 814.025 -70
 814.05 -70
 814.075 -70
 814.1 -70
 814.125 -70
 814.15 -70
 814.175 -70
 814.2 -70
 814.225 -70
 814.25 -70
 814.275 -70
 814.3 -70
 814.325 -70
 814.35 -70
 814.375 -70
 814.4 -70
 814.425 -70
 814.45 -70
 814.475 -70
 814.5 -70
 814.525 -70
 814.55 -70
 814.575 -70
 814.6 -70
 814.625 -70
 814.65 -70
 814.675 -70
 814.7 -70
 814.725 -70
 814.75 -70
 814.775 -70
 814.8 -70
 814.825 -70
 814.85 -70
 814.875 -70
 814.9 -70
 814.925 -70
 814.95 -70
 814.975 -70
 815 -70
 815.025 -70
 815.05 -70
 815.075 -70
 815.1 -70
 815.125 -70
 815.15 -70
 815.175 -70
 815.2 -70
 815.225 -70
 815.25 -70
 815.275 -70
 815.3 -70
 815.325 -70
 815.35 -70
 815.375 -70
 815.4 -70
 815.425 -70
 815.45 -70
 815.475 -70
 815.5 -70
 815.525 -70
 815.55 -70
 815.575 -70
 815.6 -70
 815.625 -70
 815.65 -70
 815.675 -70
 815.7 -70
 815.725 -70
 815.75 -70
 815.775 -70
 815.8 -70
 815.825 -70
 815.85 -70
 815.875 -70
 815.9 -70
 815.925 -70
 815.95 -70
 815.975 -70
 816 -70
 816.025 -70
 816.05 -70
 816.075 -70
 816.1 -70
 816.125 -70
 816.15 -70
 816.175 -70
 816.2 -70
 816.225 -70
 816.25 -70
 816.275 -70
 816.3 -70
 816.325 -70
 816.35 -70
 816.375 -70
 816.4 -70
 816.425 -70
 816.45 -70
 816.475 -70
 816.5 -70
 816.525 -70
 816.55 -70
 816.575 -70
 816.6 -70
 816.625 -70
 816.65 -70
 816.675 -70
 816.7 -70
 816.725 -70
 816.75 -70
 816.775 -70
 816.8 -70
 816.825 -70
 816.85 -70
 816.875 -70
 816.9 -70
 816.925 -70
 816.95 -70
 816.975 -70
 817 -70
 817.025 -70
 817.05 -70
 817.075 -70
 817.1 -70
 817.125 -70
 817.15 -70
 817.175 -70
 817.2 -70
 817.225 -70
 817.25 -70
 817.275 -70
 817.3 -70
 817.325 -70
 817.35 -70
 817.375 -70
 817.4 -70
 817.425 -70
 817.45 -70
 817.475 -70
 817.5 -70
 817.525 -70
 817.55 -70
 817.575 -70
 817.6 -70
 817.625 -70
 817.65 -70
 817.675 -70
 817.7 -70
 817.725 -70
 817.75 -70
 817.775 -70
 817.8 -70
 817.825 -70
 817.85 -70
 817.875 -70
 817.9 -70
 817.925 -70
 817.95 -70
 817.975 -70
 818 -70
 818.025 -70
 818.05 -70
 818.075 -70
 818.1 -70
 818.125 -70
 818.15 -70
 818.175 -70
 818.2 -70
 818.225 -70
 818.25 -70
 818.275 -70
 818.3 -70
 818.325 -70
 818.35 -70
 818.375 -70
 818.4 -70
 818.425 -70
 818.45 -70
 818.475 -70
 818.5 -70
 818.525 -70
 818.55 -70
 818.575 -70
 818.6 -70
 818.625 -70
 818.65 -70
 818.675 -70
 818.7 -70
 818.725 -70
 818.75 -70
 818.775 -70
 818.8 -70
 818.825 -70
 818.85 -70
 818.875 -70
 818.9 -70
 818.925 -70
 818.95 -70
 818.975 -70
 819 -70
 819.025 -70
 819.05 -70
 819.075 -70
 819.1 -70
 819.125 -70
 819.15 -70
 819.175 -70
 819.2 -70
 819.225 -70
 819.25 -70
 819.275 -70
 819.3 -70
 819.325 -70
 819.35 -70
 819.375 -70
 819.4 -70
 819.425 -70
 819.45 -70
 819.475 -70
 819.5 -70
 819.525 -70
 819.55 -70
 819.575 -70
 819.6 -70
 819.625 -70
 819.65 -70
 819.675 -70
 819.7 -70
 819.725 -70
 819.75 -70
 819.775 -70
 819.8 -70
 819.825 -70
 819.85 -70
 819.875 -70
 819.9 -70
 819.925 -70
 819.95 -70
 819.975 -70
 820 -70
 820.025 -70
 820.05 -70
 820.075 -70
 820.1 -70
 820.125 -70
 820.15 -70
 820.175 -70
 820.2 -70
 820.225 -70
 820.25 -70
 820.275 -70
 820.3 -70
 820.325 -70
 820.35 -70
 820.375 -70
 820.4 -70
 820.425 -70
 820.45 -70
 820.475 -70
 820.5 -70
 820.525 -70
 820.55 -70
 820.575 -70
 820.6 -70
 820.625 -70
 820.65 -70
 820.675 -70
 820.7 -70
 820.725 -70
 820.75 -70
 820.775 -70
 820.8 -70
 820.825 -70
 820.85 -70
 820.875 -70
 820.9 -70
 820.925 -70
 820.95 -70
 820.975 -70
 821 -70
 821.025 -70
 821.05 -70
 821.075 -70
 821.1 -70
 821.125 -70
 821.15 -70
 821.175 -70
 821.2 -70
 821.225 -70
 821.25 -70
 821.275 -70
 821.3 -70
 821.325 -70
 821.35 -70
 821.375 -70
 821.4 -70
 821.425 -70
 821.45 -70
 821.475 -70
 821.5 -70
 821.525 -70
 821.55 -70
 821.575 -70
 821.6 -70
 821.625 -70
 821.65 -70
 821.675 -70
 821.7 -70
 821.725 -70
 821.75 -70
 821.775 -70
 821.8 -70
 821.825 -70
 821.85 -70
 821.875 -70
 821.9 -70
 821.925 -70
 821.95 -70
 821.975 -70
 822 -70
 822.025 -70
 822.05 -70
 822.075 -70
 822.1 -70
 822.125 -70
 822.15 -70
 822.175 -70
 822.2 -70
 822.225 -70
 822.25 -70
 822.275 -70
 822.3 -70
 822.325 -70
 822.35 -70
 822.375 -70
 822.4 -70
 822.425 -70
 822.45 -70
 822.475 -70
 822.5 -70
 822.525 -70
 822.55 -70
 822.575 -70
 822.6 -70
 822.625 -70
 822.65 -70
 822.675 -70
 822.7 -70
 822.725 -70
 822.75 -70
 822.775 -70
 822.8 -70
 822.825 -70
 822.85 -70
 822.875 -70
 822.9 -70
 822.925 -70
 822.95 -70
 822.975 -70
 823 -70
 823.025 -70
 823.05 -70
 823.075 -70
 823.1 -70
 823.125 -70
 823.15 -70
 823.175 -70
 823.2 -70
 823.225 -70
 823.25 -70
 823.275 -70
 823.3 -70
 823.325 -70
 823.35 -70
 823.375 -70
 823.4 -70
 823.425 -70
 823.45 -70
 823.475 -70
 823.5 -70
 823.525 -70
 823.55 -70
 823.575 -70
 823.6 -70
 823.625 -70
 823.65 -70
 823.675 -70
 823.7 -70
 823.725 -70
 823.75 -70
 823.775 -70
 823.8 -70
 823.825 -70
 823.85 -70
 823.875 -70
 823.9 -70
 823.925 -70
 823.95 -70
 823.975 -70
 824 -70
 824.025 -70
 824.05 -70
 824.075 -70
 824.1 -70
 824.125 -70
 824.15 -70
 824.175 -70
 824.2 -70
 824.225 -70
 824.25 -70
 824.275 -70
 824.3 -70
 824.325 -70
 824.35 -70
 824.375 -70
 824.4 -70
 824.425 -70
 824.45 -70
 824.475 -70
 824.5 -70
 824.525 -70
 824.55 -70
 824.575 -70
 824.6 -70
 824.625 -70
 824.65 -70
 824.675 -70
 824.7 -70
 824.725 -70
 824.75 -70
 824.775 -70
 824.8 -70
 824.825 -70
 824.85 -70
 824.875 -70
 824.9 -70
 824.925 -70
 824.95 -70
 824.975 -70
 825 -70
 825.025 -70
 825.05 -70
 825.075 -70
 825.1 -70
 825.125 -70
 825.15 -70
 825.175 -70
 825.2 -70
 825.225 -70
 825.25 -70
 825.275 -70
 825.3 -70
 825.325 -70
 825.35 -70
 825.375 -70
 825.4 -70
 825.425 -70
 825.45 -70
 825.475 -70
 825.5 -70
 825.525 -70
 825.55 -70
 825.575 -70
 825.6 -70
 825.625 -70
 825.65 -70
 825.675 -70
 825.7 -70
 825.725 -70
 825.75 -70
 825.775 -70
 825.8 -70
 825.825 -70
 825.85 -70
 825.875 -70
 825.9 -70
 825.925 -70
 825.95 -70
 825.975 -70
 826 -70
 826.025 -70
 826.05 -70
 826.075 -70
 826.1 -70
 826.125 -70
 826.15 -70
 826.175 -70
 826.2 -70
 826.225 -70
 826.25 -70
 826.275 -70
 826.3 -70
 826.325 -70
 826.35 -70
 826.375 -70
 826.4 -70
 826.425 -70
 826.45 -70
 826.475 -70
 826.5 -70
 826.525 -70
 826.55 -70
 826.575 -70
 826.6 -70
 826.625 -70
 826.65 -70
 826.675 -70
 826.7 -70
 826.725 -70
 826.75 -70
 826.775 -70
 826.8 -70
 826.825 -70
 826.85 -70
 826.875 -70
 826.9 -70
 826.925 -70
 826.95 -70
 826.975 -70
 827 -70
 827.025 -70
 827.05 -70
 827.075 -70
 827.1 -70
 827.125 -70
 827.15 -70
 827.175 -70
 827.2 -70
 827.225 -70
 827.25 -70
 827.275 -70
 827.3 -70
 827.325 -70
 827.35 -70
 827.375 -70
 827.4 -70
 827.425 -70
 827.45 -70
 827.475 -70
 827.5 -70
 827.525 -70
 827.55 -70
 827.575 -70
 827.6 -70
 827.625 -70
 827.65 -70
 827.675 -70
 827.7 -70
 827.725 -70
 827.75 -70
 827.775 -70
 827.8 -70
 827.825 -70
 827.85 -70
 827.875 -70
 827.9 -70
 827.925 -70
 827.95 -70
 827.975 -70
 828 -70
 828.025 -70
 828.05 -70
 828.075 -70
 828.1 -70
 828.125 -70
 828.15 -70
 828.175 -70
 828.2 -70
 828.225 -70
 828.25 -70
 828.275 -70
 828.3 -70
 828.325 -70
 828.35 -70
 828.375 -70
 828.4 -70
 828.425 -70
 828.45 -70
 828.475 -70
 828.5 -70
 828.525 -70
 828.55 -70
 828.575 -70
 828.6 -70
 828.625 -70
 828.65 -70
[truncated: 1,099,619 more chars]
