# Supplementary material for: Visual physiology of the layer 4 cortical circuit in silico
Source: PLoS Comput Biol. 2018 Nov 12;14(11):e1006535. doi: 10.1371/journal.pcbi.1006535 (PMC6258373; doi:10.1371/journal.pcbi.1006535)
Supplement: SI 5 — (ZIP) [file pcbi.1006535.s015.zip › SI_5/5_cells_measure_i_baseline/i_SEClamp_baseline.csv]

gid type i_bln
2 Nr5a1 0.0706954253637
3 PV1 0.112306064597
1 Rorb 0.100756903005
0 Scnn1a 0.0553063482626
4 PV2 0.0938389094195
