# Supplementary material for: Visual physiology of the layer 4 cortical circuit in silico
Source: PLoS Comput Biol. 2018 Nov 12;14(11):e1006535. doi: 10.1371/journal.pcbi.1006535 (PMC6258373; doi:10.1371/journal.pcbi.1006535)
Supplement: SI 5 — (ZIP) [file pcbi.1006535.s015.zip › SI_5/5_cells_measure_i_baseline/i_SEClamp-cell-1.dat]

 0 1e+06
 0.025 4.05124
 0.05 1.45658
 0.075 1.22614
 0.1 1.10289
 0.125 1.02174
 0.15 0.96106
 0.175 0.911793
 0.2 0.869624
 0.225 0.832314
 0.25 0.798613
 0.275 0.767761
 0.3 0.739267
 0.325 0.712783
 0.35 0.688055
 0.375 0.664881
 0.4 0.643103
 0.425 0.622585
 0.45 0.603215
 0.475 0.584896
 0.5 0.567544
 0.525 0.551082
 0.55 0.535447
 0.575 0.520579
 0.6 0.506425
 0.625 0.492938
 0.65 0.480074
 0.675 0.467794
 0.7 0.456063
 0.725 0.444848
 0.75 0.434118
 0.775 0.423845
 0.8 0.414004
 0.825 0.404572
 0.85 0.395525
 0.875 0.386845
 0.9 0.378511
 0.925 0.370506
 0.95 0.362813
 0.975 0.355417
 1 0.348302
 1.025 0.341457
 1.05 0.334867
 1.075 0.328521
 1.1 0.322407
 1.125 0.316515
 1.15 0.310834
 1.175 0.305356
 1.2 0.30007
 1.225 0.294969
 1.25 0.290045
 1.275 0.28529
 1.3 0.280697
 1.325 0.276258
 1.35 0.271968
 1.375 0.267821
 1.4 0.26381
 1.425 0.25993
 1.45 0.256176
 1.475 0.252543
 1.5 0.249025
 1.525 0.245619
 1.55 0.242321
 1.575 0.239125
 1.6 0.236028
 1.625 0.233026
 1.65 0.230116
 1.675 0.227294
 1.7 0.224558
 1.725 0.221903
 1.75 0.219327
 1.775 0.216827
 1.8 0.2144
 1.825 0.212044
 1.85 0.209756
 1.875 0.207534
 1.9 0.205375
 1.925 0.203277
 1.95 0.201239
 1.975 0.199258
 2 0.197331
 2.025 0.195458
 2.05 0.193637
 2.075 0.191865
 2.1 0.190141
 2.125 0.188464
 2.15 0.186832
 2.175 0.185243
 2.2 0.183696
 2.225 0.18219
 2.25 0.180723
 2.275 0.179294
 2.3 0.177902
 2.325 0.176546
 2.35 0.175225
 2.375 0.173937
 2.4 0.172681
 2.425 0.171457
 2.45 0.170264
 2.475 0.1691
 2.5 0.167964
 2.525 0.166856
 2.55 0.165776
 2.575 0.164721
 2.6 0.163691
 2.625 0.162686
 2.65 0.161705
 2.675 0.160747
 2.7 0.159812
 2.725 0.158898
 2.75 0.158005
 2.775 0.157133
 2.8 0.156281
 2.825 0.155448
 2.85 0.154634
 2.875 0.153838
 2.9 0.153059
 2.925 0.152298
 2.95 0.151554
 2.975 0.150826
 3 0.150114
 3.025 0.149417
 3.05 0.148734
 3.075 0.148067
 3.1 0.147413
 3.125 0.146773
 3.15 0.146147
 3.175 0.145533
 3.2 0.144933
 3.225 0.144344
 3.25 0.143767
 3.275 0.143202
 3.3 0.142648
 3.325 0.142105
 3.35 0.141573
 3.375 0.141052
 3.4 0.14054
 3.425 0.140038
 3.45 0.139546
 3.475 0.139064
 3.5 0.13859
 3.525 0.138125
 3.55 0.137669
 3.575 0.137222
 3.6 0.136782
 3.625 0.136351
 3.65 0.135927
 3.675 0.135511
 3.7 0.135103
 3.725 0.134701
 3.75 0.134307
 3.775 0.13392
 3.8 0.133539
 3.825 0.133165
 3.85 0.132797
 3.875 0.132435
 3.9 0.13208
 3.925 0.13173
 3.95 0.131386
 3.975 0.131048
 4 0.130715
 4.025 0.130388
 4.05 0.130066
 4.075 0.129749
 4.1 0.129437
 4.125 0.12913
 4.15 0.128828
 4.175 0.12853
 4.2 0.128237
 4.225 0.127949
 4.25 0.127664
 4.275 0.127384
 4.3 0.127109
 4.325 0.126837
 4.35 0.126569
 4.375 0.126305
 4.4 0.126045
 4.425 0.125788
 4.45 0.125536
 4.475 0.125286
 4.5 0.125041
 4.525 0.124798
 4.55 0.124559
 4.575 0.124323
 4.6 0.124091
 4.625 0.123861
 4.65 0.123635
 4.675 0.123411
 4.7 0.123191
 4.725 0.122973
 4.75 0.122758
 4.775 0.122546
 4.8 0.122337
 4.825 0.12213
 4.85 0.121926
 4.875 0.121724
 4.9 0.121525
 4.925 0.121328
 4.95 0.121134
 4.975 0.120942
 5 0.120752
 5.025 0.120564
 5.05 0.120379
 5.075 0.120196
 5.1 0.120015
 5.125 0.119836
 5.15 0.119659
 5.175 0.119485
 5.2 0.119312
 5.225 0.119141
 5.25 0.118972
 5.275 0.118805
 5.3 0.118639
 5.325 0.118476
 5.35 0.118314
 5.375 0.118154
 5.4 0.117996
 5.425 0.117839
 5.45 0.117684
 5.475 0.117531
 5.5 0.117379
 5.525 0.117229
 5.55 0.11708
 5.575 0.116933
 5.6 0.116787
 5.625 0.116643
 5.65 0.1165
 5.675 0.116359
 5.7 0.116219
 5.725 0.116081
 5.75 0.115943
 5.775 0.115807
 5.8 0.115673
 5.825 0.11554
 5.85 0.115408
 5.875 0.115277
 5.9 0.115147
 5.925 0.115019
 5.95 0.114892
 5.975 0.114766
 6 0.114641
 6.025 0.114517
 6.05 0.114395
 6.075 0.114273
 6.1 0.114153
 6.125 0.114034
 6.15 0.113915
 6.175 0.113798
 6.2 0.113682
 6.225 0.113567
 6.25 0.113453
 6.275 0.11334
 6.3 0.113228
 6.325 0.113116
 6.35 0.113006
 6.375 0.112897
 6.4 0.112789
 6.425 0.112681
 6.45 0.112575
 6.475 0.112469
 6.5 0.112364
 6.525 0.11226
 6.55 0.112157
 6.575 0.112055
 6.6 0.111954
 6.625 0.111853
 6.65 0.111753
 6.675 0.111654
 6.7 0.111556
 6.725 0.111459
 6.75 0.111362
 6.775 0.111266
 6.8 0.111171
 6.825 0.111077
 6.85 0.110984
 6.875 0.110891
 6.9 0.110799
 6.925 0.110707
 6.95 0.110617
 6.975 0.110527
 7 0.110437
 7.025 0.110349
 7.05 0.110261
 7.075 0.110174
 7.1 0.110087
 7.125 0.110001
 7.15 0.109916
 7.175 0.109831
 7.2 0.109747
 7.225 0.109664
 7.25 0.109581
 7.275 0.109499
 7.3 0.109417
 7.325 0.109336
 7.35 0.109256
 7.375 0.109176
 7.4 0.109097
 7.425 0.109019
 7.45 0.108941
 7.475 0.108863
 7.5 0.108786
 7.525 0.10871
 7.55 0.108634
 7.575 0.108559
 7.6 0.108484
 7.625 0.10841
 7.65 0.108337
 7.675 0.108263
 7.7 0.108191
 7.725 0.108119
 7.75 0.108047
 7.775 0.107976
 7.8 0.107906
 7.825 0.107836
 7.85 0.107766
 7.875 0.107697
 7.9 0.107629
 7.925 0.107561
 7.95 0.107493
 7.975 0.107426
 8 0.107359
 8.025 0.107293
 8.05 0.107227
 8.075 0.107162
 8.1 0.107097
 8.125 0.107033
 8.15 0.106969
 8.175 0.106905
 8.2 0.106842
 8.225 0.10678
 8.25 0.106717
 8.275 0.106656
 8.3 0.106594
 8.325 0.106533
 8.35 0.106473
 8.375 0.106413
 8.4 0.106353
 8.425 0.106294
 8.45 0.106235
 8.475 0.106176
 8.5 0.106118
 8.525 0.106061
 8.55 0.106003
 8.575 0.105946
 8.6 0.10589
 8.625 0.105834
 8.65 0.105778
 8.675 0.105722
 8.7 0.105667
 8.725 0.105613
 8.75 0.105558
 8.775 0.105504
 8.8 0.105451
 8.825 0.105398
 8.85 0.105345
 8.875 0.105292
 8.9 0.10524
 8.925 0.105188
 8.95 0.105137
 8.975 0.105086
 9 0.105035
 9.025 0.104984
 9.05 0.104934
 9.075 0.104885
 9.1 0.104835
 9.125 0.104786
 9.15 0.104737
 9.175 0.104689
 9.2 0.10464
 9.225 0.104593
 9.25 0.104545
 9.275 0.104498
 9.3 0.104451
 9.325 0.104404
 9.35 0.104358
 9.375 0.104312
 9.4 0.104266
 9.425 0.104221
 9.45 0.104176
 9.475 0.104131
 9.5 0.104087
 9.525 0.104042
 9.55 0.103998
 9.575 0.103955
 9.6 0.103911
 9.625 0.103868
 9.65 0.103826
 9.675 0.103783
 9.7 0.103741
 9.725 0.103699
 9.75 0.103657
 9.775 0.103616
 9.8 0.103575
 9.825 0.103534
 9.85 0.103493
 9.875 0.103453
 9.9 0.103413
 9.925 0.103373
 9.95 0.103333
 9.975 0.103294
 10 0.103255
 10.025 0.103216
 10.05 0.103178
 10.075 0.103139
 10.1 0.103101
 10.125 0.103064
 10.15 0.103026
 10.175 0.102989
 10.2 0.102952
 10.225 0.102915
 10.25 0.102878
 10.275 0.102842
 10.3 0.102806
 10.325 0.10277
 10.35 0.102734
 10.375 0.102699
 10.4 0.102664
 10.425 0.102629
 10.45 0.102594
 10.475 0.10256
 10.5 0.102525
 10.525 0.102491
 10.55 0.102457
 10.575 0.102424
 10.6 0.10239
 10.625 0.102357
 10.65 0.102324
 10.675 0.102291
 10.7 0.102259
 10.725 0.102226
 10.75 0.102194
 10.775 0.102162
 10.8 0.102131
 10.825 0.102099
 10.85 0.102068
 10.875 0.102037
 10.9 0.102006
 10.925 0.101975
 10.95 0.101945
 10.975 0.101914
 11 0.101884
 11.025 0.101854
 11.05 0.101825
 11.075 0.101795
 11.1 0.101766
 11.125 0.101737
 11.15 0.101708
 11.175 0.101679
 11.2 0.10165
 11.225 0.101622
 11.25 0.101594
 11.275 0.101566
 11.3 0.101538
 11.325 0.10151
 11.35 0.101483
 11.375 0.101455
 11.4 0.101428
 11.425 0.101401
 11.45 0.101374
 11.475 0.101348
 11.5 0.101321
 11.525 0.101295
 11.55 0.101269
 11.575 0.101243
 11.6 0.101217
 11.625 0.101192
 11.65 0.101166
 11.675 0.101141
 11.7 0.101116
 11.725 0.101091
 11.75 0.101066
 11.775 0.101041
 11.8 0.101017
 11.825 0.100993
 11.85 0.100968
 11.875 0.100944
 11.9 0.100921
 11.925 0.100897
 11.95 0.100873
 11.975 0.10085
 12 0.100827
 12.025 0.100804
 12.05 0.100781
 12.075 0.100758
 12.1 0.100735
 12.125 0.100713
 12.15 0.100691
 12.175 0.100668
 12.2 0.100646
 12.225 0.100624
 12.25 0.100603
 12.275 0.100581
 12.3 0.10056
 12.325 0.100538
 12.35 0.100517
 12.375 0.100496
 12.4 0.100475
 12.425 0.100454
 12.45 0.100434
 12.475 0.100413
 12.5 0.100393
 12.525 0.100372
 12.55 0.100352
 12.575 0.100332
 12.6 0.100312
 12.625 0.100293
 12.65 0.100273
 12.675 0.100254
 12.7 0.100234
 12.725 0.100215
 12.75 0.100196
 12.775 0.100177
 12.8 0.100158
 12.825 0.100139
 12.85 0.100121
 12.875 0.100102
 12.9 0.100084
 12.925 0.100066
 12.95 0.100048
 12.975 0.10003
 13 0.100012
 13.025 0.0999939
 13.05 0.0999762
 13.075 0.0999587
 13.1 0.0999413
 13.125 0.0999239
 13.15 0.0999067
 13.175 0.0998897
 13.2 0.0998727
 13.225 0.0998558
 13.25 0.0998391
 13.275 0.0998224
 13.3 0.0998059
 13.325 0.0997895
 13.35 0.0997732
 13.375 0.099757
 13.4 0.0997409
 13.425 0.0997249
 13.45 0.099709
 13.475 0.0996932
 13.5 0.0996775
 13.525 0.0996619
 13.55 0.0996464
 13.575 0.0996311
 13.6 0.0996158
 13.625 0.0996006
 13.65 0.0995855
 13.675 0.0995706
 13.7 0.0995557
 13.725 0.0995409
 13.75 0.0995262
 13.775 0.0995116
 13.8 0.0994972
 13.825 0.0994828
 13.85 0.0994685
 13.875 0.0994543
 13.9 0.0994402
 13.925 0.0994261
 13.95 0.0994122
 13.975 0.0993984
 14 0.0993847
 14.025 0.099371
 14.05 0.0993575
 14.075 0.099344
 14.1 0.0993306
 14.125 0.0993173
 14.15 0.0993041
 14.175 0.099291
 14.2 0.099278
 14.225 0.0992651
 14.25 0.0992522
 14.275 0.0992394
 14.3 0.0992268
 14.325 0.0992142
 14.35 0.0992016
 14.375 0.0991892
 14.4 0.0991769
 14.425 0.0991646
 14.45 0.0991524
 14.475 0.0991403
 14.5 0.0991283
 14.525 0.0991164
 14.55 0.0991045
 14.575 0.0990927
 14.6 0.099081
 14.625 0.0990694
 14.65 0.0990578
 14.675 0.0990464
 14.7 0.099035
 14.725 0.0990237
 14.75 0.0990124
 14.775 0.0990013
 14.8 0.0989902
 14.825 0.0989792
 14.85 0.0989682
 14.875 0.0989574
 14.9 0.0989466
 14.925 0.0989359
 14.95 0.0989252
 14.975 0.0989146
 15 0.0989041
 15.025 0.0988937
 15.05 0.0988833
 15.075 0.098873
 15.1 0.0988628
 15.125 0.0988527
 15.15 0.0988426
 15.175 0.0988326
 15.2 0.0988226
 15.225 0.0988127
 15.25 0.0988029
 15.275 0.0987932
 15.3 0.0987835
 15.325 0.0987739
 15.35 0.0987643
 15.375 0.0987548
 15.4 0.0987454
 15.425 0.0987361
 15.45 0.0987268
 15.475 0.0987175
 15.5 0.0987084
 15.525 0.0986993
 15.55 0.0986902
 15.575 0.0986812
 15.6 0.0986723
 15.625 0.0986635
 15.65 0.0986547
 15.675 0.0986459
 15.7 0.0986373
 15.725 0.0986286
 15.75 0.0986201
 15.775 0.0986116
 15.8 0.0986031
 15.825 0.0985948
 15.85 0.0985864
 15.875 0.0985782
 15.9 0.09857
 15.925 0.0985618
 15.95 0.0985537
 15.975 0.0985457
 16 0.0985377
 16.025 0.0985298
 16.05 0.0985219
 16.075 0.0985141
 16.1 0.0985063
 16.125 0.0984986
 16.15 0.0984909
 16.175 0.0984833
 16.2 0.0984758
 16.225 0.0984683
 16.25 0.0984608
 16.275 0.0984534
 16.3 0.0984461
 16.325 0.0984388
 16.35 0.0984315
 16.375 0.0984244
 16.4 0.0984172
 16.425 0.0984101
 16.45 0.0984031
 16.475 0.0983961
 16.5 0.0983891
 16.525 0.0983823
 16.55 0.0983754
 16.575 0.0983686
 16.6 0.0983619
 16.625 0.0983552
 16.65 0.0983485
 16.675 0.0983419
 16.7 0.0983353
 16.725 0.0983288
 16.75 0.0983224
 16.775 0.0983159
 16.8 0.0983096
 16.825 0.0983032
 16.85 0.098297
 16.875 0.0982907
 16.9 0.0982845
 16.925 0.0982784
 16.95 0.0982723
 16.975 0.0982662
 17 0.0982602
 17.025 0.0982542
 17.05 0.0982483
 17.075 0.0982424
 17.1 0.0982365
 17.125 0.0982307
 17.15 0.0982249
 17.175 0.0982192
 17.2 0.0982135
 17.225 0.0982079
 17.25 0.0982023
 17.275 0.0981967
 17.3 0.0981912
 17.325 0.0981857
 17.35 0.0981803
 17.375 0.0981749
 17.4 0.0981695
 17.425 0.0981642
 17.45 0.0981589
 17.475 0.0981537
 17.5 0.0981485
 17.525 0.0981433
 17.55 0.0981381
 17.575 0.0981331
 17.6 0.098128
 17.625 0.098123
 17.65 0.098118
 17.675 0.098113
 17.7 0.0981081
 17.725 0.0981033
 17.75 0.0980984
 17.775 0.0980936
 17.8 0.0980889
 17.825 0.0980841
 17.85 0.0980794
 17.875 0.0980748
 17.9 0.0980701
 17.925 0.0980655
 17.95 0.098061
 17.975 0.0980565
 18 0.098052
 18.025 0.0980475
 18.05 0.0980431
 18.075 0.0980387
 18.1 0.0980344
 18.125 0.09803
 18.15 0.0980257
 18.175 0.0980215
 18.2 0.0980172
 18.225 0.0980131
 18.25 0.0980089
 18.275 0.0980048
 18.3 0.0980007
 18.325 0.0979966
 18.35 0.0979926
 18.375 0.0979885
 18.4 0.0979846
 18.425 0.0979806
 18.45 0.0979767
 18.475 0.0979728
 18.5 0.097969
 18.525 0.0979651
 18.55 0.0979613
 18.575 0.0979576
 18.6 0.0979538
 18.625 0.0979501
 18.65 0.0979464
 18.675 0.0979428
 18.7 0.0979392
 18.725 0.0979356
 18.75 0.097932
 18.775 0.0979285
 18.8 0.097925
 18.825 0.0979215
 18.85 0.097918
 18.875 0.0979146
 18.9 0.0979112
 18.925 0.0979078
 18.95 0.0979045
 18.975 0.0979011
 19 0.0978978
 19.025 0.0978946
 19.05 0.0978913
 19.075 0.0978881
 19.1 0.0978849
 19.125 0.0978817
 19.15 0.0978786
 19.175 0.0978755
 19.2 0.0978724
 19.225 0.0978693
 19.25 0.0978663
 19.275 0.0978633
 19.3 0.0978603
 19.325 0.0978573
 19.35 0.0978544
 19.375 0.0978514
 19.4 0.0978486
 19.425 0.0978457
 19.45 0.0978428
 19.475 0.09784
 19.5 0.0978372
 19.525 0.0978344
 19.55 0.0978317
 19.575 0.0978289
 19.6 0.0978262
 19.625 0.0978235
 19.65 0.0978209
 19.675 0.0978182
 19.7 0.0978156
 19.725 0.097813
 19.75 0.0978104
 19.775 0.0978079
 19.8 0.0978053
 19.825 0.0978028
 19.85 0.0978003
 19.875 0.0977979
 19.9 0.0977954
 19.925 0.097793
 19.95 0.0977906
 19.975 0.0977882
 20 0.0977858
 20.025 0.0977835
 20.05 0.0977812
 20.075 0.0977789
 20.1 0.0977766
 20.125 0.0977743
 20.15 0.0977721
 20.175 0.0977699
 20.2 0.0977676
 20.225 0.0977655
 20.25 0.0977633
 20.275 0.0977611
 20.3 0.097759
 20.325 0.0977569
 20.35 0.0977548
 20.375 0.0977528
 20.4 0.0977507
 20.425 0.0977487
 20.45 0.0977466
 20.475 0.0977446
 20.5 0.0977427
 20.525 0.0977407
 20.55 0.0977388
 20.575 0.0977368
 20.6 0.0977349
 20.625 0.097733
 20.65 0.0977312
 20.675 0.0977293
 20.7 0.0977275
 20.725 0.0977257
 20.75 0.0977238
 20.775 0.0977221
 20.8 0.0977203
 20.825 0.0977185
 20.85 0.0977168
 20.875 0.0977151
 20.9 0.0977134
 20.925 0.0977117
 20.95 0.09771
 20.975 0.0977084
 21 0.0977067
 21.025 0.0977051
 21.05 0.0977035
 21.075 0.0977019
 21.1 0.0977003
 21.125 0.0976988
 21.15 0.0976972
 21.175 0.0976957
 21.2 0.0976942
 21.225 0.0976927
 21.25 0.0976912
 21.275 0.0976897
 21.3 0.0976883
 21.325 0.0976868
 21.35 0.0976854
 21.375 0.097684
 21.4 0.0976826
 21.425 0.0976812
 21.45 0.0976799
 21.475 0.0976785
 21.5 0.0976772
 21.525 0.0976758
 21.55 0.0976745
 21.575 0.0976732
 21.6 0.0976719
 21.625 0.0976707
 21.65 0.0976694
 21.675 0.0976682
 21.7 0.097667
 21.725 0.0976657
 21.75 0.0976645
 21.775 0.0976633
 21.8 0.0976622
 21.825 0.097661
 21.85 0.0976599
 21.875 0.0976587
 21.9 0.0976576
 21.925 0.0976565
 21.95 0.0976554
 21.975 0.0976543
 22 0.0976532
 22.025 0.0976522
 22.05 0.0976511
 22.075 0.0976501
 22.1 0.0976491
 22.125 0.0976481
 22.15 0.0976471
 22.175 0.0976461
 22.2 0.0976451
 22.225 0.0976441
 22.25 0.0976432
 22.275 0.0976422
 22.3 0.0976413
 22.325 0.0976404
 22.35 0.0976395
 22.375 0.0976386
 22.4 0.0976377
 22.425 0.0976368
 22.45 0.097636
 22.475 0.0976351
 22.5 0.0976343
 22.525 0.0976335
 22.55 0.0976326
 22.575 0.0976318
 22.6 0.097631
 22.625 0.0976303
 22.65 0.0976295
 22.675 0.0976287
 22.7 0.097628
 22.725 0.0976272
 22.75 0.0976265
 22.775 0.0976258
 22.8 0.0976251
 22.825 0.0976244
 22.85 0.0976237
 22.875 0.097623
 22.9 0.0976223
 22.925 0.0976217
 22.95 0.097621
 22.975 0.0976204
 23 0.0976197
 23.025 0.0976191
 23.05 0.0976185
 23.075 0.0976179
 23.1 0.0976173
 23.125 0.0976167
 23.15 0.0976162
 23.175 0.0976156
 23.2 0.097615
 23.225 0.0976145
 23.25 0.097614
 23.275 0.0976134
 23.3 0.0976129
 23.325 0.0976124
 23.35 0.0976119
 23.375 0.0976114
 23.4 0.0976109
 23.425 0.0976105
 23.45 0.09761
 23.475 0.0976095
 23.5 0.0976091
 23.525 0.0976086
 23.55 0.0976082
 23.575 0.0976078
 23.6 0.0976074
 23.625 0.097607
 23.65 0.0976066
 23.675 0.0976062
 23.7 0.0976058
 23.725 0.0976054
 23.75 0.0976051
 23.775 0.0976047
 23.8 0.0976044
 23.825 0.097604
 23.85 0.0976037
 23.875 0.0976034
 23.9 0.097603
 23.925 0.0976027
 23.95 0.0976024
 23.975 0.0976021
 24 0.0976019
 24.025 0.0976016
 24.05 0.0976013
 24.075 0.097601
 24.1 0.0976008
 24.125 0.0976005
 24.15 0.0976003
 24.175 0.0976001
 24.2 0.0975998
 24.225 0.0975996
 24.25 0.0975994
 24.275 0.0975992
 24.3 0.097599
 24.325 0.0975988
 24.35 0.0975986
 24.375 0.0975984
 24.4 0.0975983
 24.425 0.0975981
 24.45 0.0975979
 24.475 0.0975978
 24.5 0.0975977
 24.525 0.0975975
 24.55 0.0975974
 24.575 0.0975973
 24.6 0.0975971
 24.625 0.097597
 24.65 0.0975969
 24.675 0.0975968
 24.7 0.0975967
 24.725 0.0975967
 24.75 0.0975966
 24.775 0.0975965
 24.8 0.0975964
 24.825 0.0975964
 24.85 0.0975963
 24.875 0.0975963
 24.9 0.0975962
 24.925 0.0975962
 24.95 0.0975962
 24.975 0.0975961
 25 0.0975961
 25.025 0.0975961
 25.05 0.0975961
 25.075 0.0975961
 25.1 0.0975961
 25.125 0.0975961
 25.15 0.0975961
 25.175 0.0975962
 25.2 0.0975962
 25.225 0.0975962
 25.25 0.0975963
 25.275 0.0975963
 25.3 0.0975964
 25.325 0.0975964
 25.35 0.0975965
 25.375 0.0975966
 25.4 0.0975966
 25.425 0.0975967
 25.45 0.0975968
 25.475 0.0975969
 25.5 0.097597
 25.525 0.0975971
 25.55 0.0975972
 25.575 0.0975973
 25.6 0.0975974
 25.625 0.0975975
 25.65 0.0975976
 25.675 0.0975978
 25.7 0.0975979
 25.725 0.097598
 25.75 0.0975982
 25.775 0.0975983
 25.8 0.0975985
 25.825 0.0975987
 25.85 0.0975988
 25.875 0.097599
 25.9 0.0975992
 25.925 0.0975993
 25.95 0.0975995
 25.975 0.0975997
 26 0.0975999
 26.025 0.0976001
 26.05 0.0976003
 26.075 0.0976005
 26.1 0.0976007
 26.125 0.0976009
 26.15 0.0976012
 26.175 0.0976014
 26.2 0.0976016
 26.225 0.0976018
 26.25 0.0976021
 26.275 0.0976023
 26.3 0.0976026
 26.325 0.0976028
 26.35 0.0976031
 26.375 0.0976033
 26.4 0.0976036
 26.425 0.0976039
 26.45 0.0976041
 26.475 0.0976044
 26.5 0.0976047
 26.525 0.097605
 26.55 0.0976053
 26.575 0.0976055
 26.6 0.0976058
 26.625 0.0976061
 26.65 0.0976064
 26.675 0.0976067
 26.7 0.0976071
 26.725 0.0976074
 26.75 0.0976077
 26.775 0.097608
 26.8 0.0976083
 26.825 0.0976087
 26.85 0.097609
 26.875 0.0976093
 26.9 0.0976097
 26.925 0.09761
 26.95 0.0976104
 26.975 0.0976107
 27 0.0976111
 27.025 0.0976114
 27.05 0.0976118
 27.075 0.0976122
 27.1 0.0976125
 27.125 0.0976129
 27.15 0.0976133
 27.175 0.0976137
 27.2 0.0976141
 27.225 0.0976144
 27.25 0.0976148
 27.275 0.0976152
 27.3 0.0976156
 27.325 0.097616
 27.35 0.0976164
 27.375 0.0976168
 27.4 0.0976173
 27.425 0.0976177
 27.45 0.0976181
 27.475 0.0976185
 27.5 0.0976189
 27.525 0.0976194
 27.55 0.0976198
 27.575 0.0976202
 27.6 0.0976207
 27.625 0.0976211
 27.65 0.0976215
 27.675 0.097622
 27.7 0.0976224
 27.725 0.0976229
 27.75 0.0976233
 27.775 0.0976238
 27.8 0.0976243
 27.825 0.0976247
 27.85 0.0976252
 27.875 0.0976257
 27.9 0.0976261
 27.925 0.0976266
 27.95 0.0976271
 27.975 0.0976276
 28 0.097628
 28.025 0.0976285
 28.05 0.097629
 28.075 0.0976295
 28.1 0.09763
 28.125 0.0976305
 28.15 0.097631
 28.175 0.0976315
 28.2 0.097632
 28.225 0.0976325
 28.25 0.097633
 28.275 0.0976335
 28.3 0.0976341
 28.325 0.0976346
 28.35 0.0976351
 28.375 0.0976356
 28.4 0.0976361
 28.425 0.0976367
 28.45 0.0976372
 28.475 0.0976377
 28.5 0.0976383
 28.525 0.0976388
 28.55 0.0976394
 28.575 0.0976399
 28.6 0.0976404
 28.625 0.097641
 28.65 0.0976415
 28.675 0.0976421
 28.7 0.0976427
 28.725 0.0976432
 28.75 0.0976438
 28.775 0.0976443
 28.8 0.0976449
 28.825 0.0976455
 28.85 0.097646
 28.875 0.0976466
 28.9 0.0976472
 28.925 0.0976478
 28.95 0.0976483
 28.975 0.0976489
 29 0.0976495
 29.025 0.0976501
 29.05 0.0976507
 29.075 0.0976513
 29.1 0.0976519
 29.125 0.0976524
 29.15 0.097653
 29.175 0.0976536
 29.2 0.0976542
 29.225 0.0976548
 29.25 0.0976554
 29.275 0.0976561
 29.3 0.0976567
 29.325 0.0976573
 29.35 0.0976579
 29.375 0.0976585
 29.4 0.0976591
 29.425 0.0976597
 29.45 0.0976604
 29.475 0.097661
 29.5 0.0976616
 29.525 0.0976622
 29.55 0.0976628
 29.575 0.0976635
 29.6 0.0976641
 29.625 0.0976647
 29.65 0.0976654
 29.675 0.097666
 29.7 0.0976667
 29.725 0.0976673
 29.75 0.0976679
 29.775 0.0976686
 29.8 0.0976692
 29.825 0.0976699
 29.85 0.0976705
 29.875 0.0976712
 29.9 0.0976718
 29.925 0.0976725
 29.95 0.0976731
 29.975 0.0976738
 30 0.0976745
 30.025 0.0976751
 30.05 0.0976758
 30.075 0.0976765
 30.1 0.0976771
 30.125 0.0976778
 30.15 0.0976785
 30.175 0.0976791
 30.2 0.0976798
 30.225 0.0976805
 30.25 0.0976812
 30.275 0.0976818
 30.3 0.0976825
 30.325 0.0976832
 30.35 0.0976839
 30.375 0.0976846
 30.4 0.0976852
 30.425 0.0976859
 30.45 0.0976866
 30.475 0.0976873
 30.5 0.097688
 30.525 0.0976887
 30.55 0.0976894
 30.575 0.0976901
 30.6 0.0976908
 30.625 0.0976915
 30.65 0.0976922
 30.675 0.0976929
 30.7 0.0976936
 30.725 0.0976943
 30.75 0.097695
 30.775 0.0976957
 30.8 0.0976964
 30.825 0.0976971
 30.85 0.0976978
 30.875 0.0976986
 30.9 0.0976993
 30.925 0.0977
 30.95 0.0977007
 30.975 0.0977014
 31 0.0977022
 31.025 0.0977029
 31.05 0.0977036
 31.075 0.0977043
 31.1 0.097705
 31.125 0.0977058
 31.15 0.0977065
 31.175 0.0977072
 31.2 0.097708
 31.225 0.0977087
 31.25 0.0977094
 31.275 0.0977102
 31.3 0.0977109
 31.325 0.0977116
 31.35 0.0977124
 31.375 0.0977131
 31.4 0.0977138
 31.425 0.0977146
 31.45 0.0977153
 31.475 0.0977161
 31.5 0.0977168
 31.525 0.0977176
 31.55 0.0977183
 31.575 0.0977191
 31.6 0.0977198
 31.625 0.0977206
 31.65 0.0977213
 31.675 0.0977221
 31.7 0.0977228
 31.725 0.0977236
 31.75 0.0977243
 31.775 0.0977251
 31.8 0.0977258
 31.825 0.0977266
 31.85 0.0977274
 31.875 0.0977281
 31.9 0.0977289
 31.925 0.0977297
 31.95 0.0977304
 31.975 0.0977312
 32 0.097732
 32.025 0.0977327
 32.05 0.0977335
 32.075 0.0977343
 32.1 0.097735
 32.125 0.0977358
 32.15 0.0977366
 32.175 0.0977373
 32.2 0.0977381
 32.225 0.0977389
 32.25 0.0977397
 32.275 0.0977404
 32.3 0.0977412
 32.325 0.097742
 32.35 0.0977428
 32.375 0.0977436
 32.4 0.0977444
 32.425 0.0977451
 32.45 0.0977459
 32.475 0.0977467
 32.5 0.0977475
 32.525 0.0977483
 32.55 0.0977491
 32.575 0.0977499
 32.6 0.0977506
 32.625 0.0977514
 32.65 0.0977522
 32.675 0.097753
 32.7 0.0977538
 32.725 0.0977546
 32.75 0.0977554
 32.775 0.0977562
 32.8 0.097757
 32.825 0.0977578
 32.85 0.0977586
 32.875 0.0977594
 32.9 0.0977602
 32.925 0.097761
 32.95 0.0977618
 32.975 0.0977626
 33 0.0977634
 33.025 0.0977642
 33.05 0.097765
 33.075 0.0977658
 33.1 0.0977666
 33.125 0.0977674
 33.15 0.0977682
 33.175 0.097769
 33.2 0.0977698
 33.225 0.0977706
 33.25 0.0977714
 33.275 0.0977723
 33.3 0.0977731
 33.325 0.0977739
 33.35 0.0977747
 33.375 0.0977755
 33.4 0.0977763
 33.425 0.0977771
 33.45 0.097778
 33.475 0.0977788
 33.5 0.0977796
 33.525 0.0977804
 33.55 0.0977812
 33.575 0.097782
 33.6 0.0977829
 33.625 0.0977837
 33.65 0.0977845
 33.675 0.0977853
 33.7 0.0977861
 33.725 0.097787
 33.75 0.0977878
 33.775 0.0977886
 33.8 0.0977894
 33.825 0.0977903
 33.85 0.0977911
 33.875 0.0977919
 33.9 0.0977927
 33.925 0.0977936
 33.95 0.0977944
 33.975 0.0977952
 34 0.0977961
 34.025 0.0977969
 34.05 0.0977977
 34.075 0.0977986
 34.1 0.0977994
 34.125 0.0978002
 34.15 0.0978011
 34.175 0.0978019
 34.2 0.0978027
 34.225 0.0978036
 34.25 0.0978044
 34.275 0.0978052
 34.3 0.0978061
 34.325 0.0978069
 34.35 0.0978077
 34.375 0.0978086
 34.4 0.0978094
 34.425 0.0978103
 34.45 0.0978111
 34.475 0.0978119
 34.5 0.0978128
 34.525 0.0978136
 34.55 0.0978145
 34.575 0.0978153
 34.6 0.0978161
 34.625 0.097817
 34.65 0.0978178
 34.675 0.0978187
 34.7 0.0978195
 34.725 0.0978204
 34.75 0.0978212
 34.775 0.0978221
 34.8 0.0978229
 34.825 0.0978237
 34.85 0.0978246
 34.875 0.0978254
 34.9 0.0978263
 34.925 0.0978271
 34.95 0.097828
 34.975 0.0978288
 35 0.0978297
 35.025 0.0978305
 35.05 0.0978314
 35.075 0.0978322
 35.1 0.0978331
 35.125 0.097834
 35.15 0.0978348
 35.175 0.0978357
 35.2 0.0978365
 35.225 0.0978374
 35.25 0.0978382
 35.275 0.0978391
 35.3 0.0978399
 35.325 0.0978408
 35.35 0.0978416
 35.375 0.0978425
 35.4 0.0978434
 35.425 0.0978442
 35.45 0.0978451
 35.475 0.0978459
 35.5 0.0978468
 35.525 0.0978476
 35.55 0.0978485
 35.575 0.0978494
 35.6 0.0978502
 35.625 0.0978511
 35.65 0.0978519
 35.675 0.0978528
 35.7 0.0978537
 35.725 0.0978545
 35.75 0.0978554
 35.775 0.0978563
 35.8 0.0978571
 35.825 0.097858
 35.85 0.0978588
 35.875 0.0978597
 35.9 0.0978606
 35.925 0.0978614
 35.95 0.0978623
 35.975 0.0978632
 36 0.097864
 36.025 0.0978649
 36.05 0.0978658
 36.075 0.0978666
 36.1 0.0978675
 36.125 0.0978684
 36.15 0.0978692
 36.175 0.0978701
 36.2 0.097871
 36.225 0.0978718
 36.25 0.0978727
 36.275 0.0978736
 36.3 0.0978744
 36.325 0.0978753
 36.35 0.0978762
 36.375 0.0978771
 36.4 0.0978779
 36.425 0.0978788
 36.45 0.0978797
 36.475 0.0978805
 36.5 0.0978814
 36.525 0.0978823
 36.55 0.0978832
 36.575 0.097884
 36.6 0.0978849
 36.625 0.0978858
 36.65 0.0978866
 36.675 0.0978875
 36.7 0.0978884
 36.725 0.0978893
 36.75 0.0978901
 36.775 0.097891
 36.8 0.0978919
 36.825 0.0978928
 36.85 0.0978936
 36.875 0.0978945
 36.9 0.0978954
 36.925 0.0978963
 36.95 0.0978971
 36.975 0.097898
 37 0.0978989
 37.025 0.0978998
 37.05 0.0979007
 37.075 0.0979015
 37.1 0.0979024
 37.125 0.0979033
 37.15 0.0979042
 37.175 0.097905
 37.2 0.0979059
 37.225 0.0979068
 37.25 0.0979077
 37.275 0.0979086
 37.3 0.0979094
 37.325 0.0979103
 37.35 0.0979112
 37.375 0.0979121
 37.4 0.097913
 37.425 0.0979138
 37.45 0.0979147
 37.475 0.0979156
 37.5 0.0979165
 37.525 0.0979174
 37.55 0.0979182
 37.575 0.0979191
 37.6 0.09792
 37.625 0.0979209
 37.65 0.0979218
 37.675 0.0979226
 37.7 0.0979235
 37.725 0.0979244
 37.75 0.0979253
 37.775 0.0979262
 37.8 0.0979271
 37.825 0.0979279
 37.85 0.0979288
 37.875 0.0979297
 37.9 0.0979306
 37.925 0.0979315
 37.95 0.0979324
 37.975 0.0979332
 38 0.0979341
 38.025 0.097935
 38.05 0.0979359
 38.075 0.0979368
 38.1 0.0979377
 38.125 0.0979386
 38.15 0.0979394
 38.175 0.0979403
 38.2 0.0979412
 38.225 0.0979421
 38.25 0.097943
 38.275 0.0979439
 38.3 0.0979448
 38.325 0.0979456
 38.35 0.0979465
 38.375 0.0979474
 38.4 0.0979483
 38.425 0.0979492
 38.45 0.0979501
 38.475 0.097951
 38.5 0.0979518
 38.525 0.0979527
 38.55 0.0979536
 38.575 0.0979545
 38.6 0.0979554
 38.625 0.0979563
 38.65 0.0979572
 38.675 0.0979581
 38.7 0.0979589
 38.725 0.0979598
 38.75 0.0979607
 38.775 0.0979616
 38.8 0.0979625
 38.825 0.0979634
 38.85 0.0979643
 38.875 0.0979652
 38.9 0.0979661
 38.925 0.0979669
 38.95 0.0979678
 38.975 0.0979687
 39 0.0979696
 39.025 0.0979705
 39.05 0.0979714
 39.075 0.0979723
 39.1 0.0979732
 39.125 0.0979741
 39.15 0.0979749
 39.175 0.0979758
 39.2 0.0979767
 39.225 0.0979776
 39.25 0.0979785
 39.275 0.0979794
 39.3 0.0979803
 39.325 0.0979812
 39.35 0.0979821
 39.375 0.097983
 39.4 0.0979838
 39.425 0.0979847
 39.45 0.0979856
 39.475 0.0979865
 39.5 0.0979874
 39.525 0.0979883
 39.55 0.0979892
 39.575 0.0979901
 39.6 0.097991
 39.625 0.0979919
 39.65 0.0979928
 39.675 0.0979936
 39.7 0.0979945
 39.725 0.0979954
 39.75 0.0979963
 39.775 0.0979972
 39.8 0.0979981
 39.825 0.097999
 39.85 0.0979999
 39.875 0.0980008
 39.9 0.0980017
 39.925 0.0980026
 39.95 0.0980035
 39.975 0.0980043
 40 0.0980052
 40.025 0.0980061
 40.05 0.098007
 40.075 0.0980079
 40.1 0.0980088
 40.125 0.0980097
 40.15 0.0980106
 40.175 0.0980115
 40.2 0.0980124
 40.225 0.0980133
 40.25 0.0980142
 40.275 0.098015
 40.3 0.0980159
 40.325 0.0980168
 40.35 0.0980177
 40.375 0.0980186
 40.4 0.0980195
 40.425 0.0980204
 40.45 0.0980213
 40.475 0.0980222
 40.5 0.0980231
 40.525 0.098024
 40.55 0.0980249
 40.575 0.0980258
 40.6 0.0980266
 40.625 0.0980275
 40.65 0.0980284
 40.675 0.0980293
 40.7 0.0980302
 40.725 0.0980311
 40.75 0.098032
 40.775 0.0980329
 40.8 0.0980338
 40.825 0.0980347
 40.85 0.0980356
 40.875 0.0980365
 40.9 0.0980374
 40.925 0.0980382
 40.95 0.0980391
 40.975 0.09804
 41 0.0980409
 41.025 0.0980418
 41.05 0.0980427
 41.075 0.0980436
 41.1 0.0980445
 41.125 0.0980454
 41.15 0.0980463
 41.175 0.0980472
 41.2 0.0980481
 41.225 0.098049
 41.25 0.0980499
 41.275 0.0980507
 41.3 0.0980516
 41.325 0.0980525
 41.35 0.0980534
 41.375 0.0980543
 41.4 0.0980552
 41.425 0.0980561
 41.45 0.098057
 41.475 0.0980579
 41.5 0.0980588
 41.525 0.0980597
 41.55 0.0980606
 41.575 0.0980615
 41.6 0.0980623
 41.625 0.0980632
 41.65 0.0980641
 41.675 0.098065
 41.7 0.0980659
 41.725 0.0980668
 41.75 0.0980677
 41.775 0.0980686
 41.8 0.0980695
 41.825 0.0980704
 41.85 0.0980713
 41.875 0.0980722
 41.9 0.098073
 41.925 0.0980739
 41.95 0.0980748
 41.975 0.0980757
 42 0.0980766
 42.025 0.0980775
 42.05 0.0980784
 42.075 0.0980793
 42.1 0.0980802
 42.125 0.0980811
 42.15 0.098082
 42.175 0.0980829
 42.2 0.0980837
 42.225 0.0980846
 42.25 0.0980855
 42.275 0.0980864
 42.3 0.0980873
 42.325 0.0980882
 42.35 0.0980891
 42.375 0.09809
 42.4 0.0980909
 42.425 0.0980918
 42.45 0.0980927
 42.475 0.0980935
 42.5 0.0980944
 42.525 0.0980953
 42.55 0.0980962
 42.575 0.0980971
 42.6 0.098098
 42.625 0.0980989
 42.65 0.0980998
 42.675 0.0981007
 42.7 0.0981016
 42.725 0.0981025
 42.75 0.0981033
 42.775 0.0981042
 42.8 0.0981051
 42.825 0.098106
 42.85 0.0981069
 42.875 0.0981078
 42.9 0.0981087
 42.925 0.0981096
 42.95 0.0981105
 42.975 0.0981114
 43 0.0981122
 43.025 0.0981131
 43.05 0.098114
 43.075 0.0981149
 43.1 0.0981158
 43.125 0.0981167
 43.15 0.0981176
 43.175 0.0981185
 43.2 0.0981194
 43.225 0.0981202
 43.25 0.0981211
 43.275 0.098122
 43.3 0.0981229
 43.325 0.0981238
 43.35 0.0981247
 43.375 0.0981256
 43.4 0.0981265
 43.425 0.0981274
 43.45 0.0981282
 43.475 0.0981291
 43.5 0.09813
 43.525 0.0981309
 43.55 0.0981318
 43.575 0.0981327
 43.6 0.0981336
 43.625 0.0981345
 43.65 0.0981353
 43.675 0.0981362
 43.7 0.0981371
 43.725 0.098138
 43.75 0.0981389
 43.775 0.0981398
 43.8 0.0981407
 43.825 0.0981416
 43.85 0.0981424
 43.875 0.0981433
 43.9 0.0981442
 43.925 0.0981451
 43.95 0.098146
 43.975 0.0981469
 44 0.0981478
 44.025 0.0981487
 44.05 0.0981495
 44.075 0.0981504
 44.1 0.0981513
 44.125 0.0981522
 44.15 0.0981531
 44.175 0.098154
 44.2 0.0981549
 44.225 0.0981557
 44.25 0.0981566
 44.275 0.0981575
 44.3 0.0981584
 44.325 0.0981593
 44.35 0.0981602
 44.375 0.0981611
 44.4 0.0981619
 44.425 0.0981628
 44.45 0.0981637
 44.475 0.0981646
 44.5 0.0981655
 44.525 0.0981664
 44.55 0.0981672
 44.575 0.0981681
 44.6 0.098169
 44.625 0.0981699
 44.65 0.0981708
 44.675 0.0981717
 44.7 0.0981725
 44.725 0.0981734
 44.75 0.0981743
 44.775 0.0981752
 44.8 0.0981761
 44.825 0.098177
 44.85 0.0981778
 44.875 0.0981787
 44.9 0.0981796
 44.925 0.0981805
 44.95 0.0981814
 44.975 0.0981823
 45 0.0981831
 45.025 0.098184
 45.05 0.0981849
 45.075 0.0981858
 45.1 0.0981867
 45.125 0.0981876
 45.15 0.0981884
 45.175 0.0981893
 45.2 0.0981902
 45.225 0.0981911
 45.25 0.098192
 45.275 0.0981928
 45.3 0.0981937
 45.325 0.0981946
 45.35 0.0981955
 45.375 0.0981964
 45.4 0.0981972
 45.425 0.0981981
 45.45 0.098199
 45.475 0.0981999
 45.5 0.0982008
 45.525 0.0982016
 45.55 0.0982025
 45.575 0.0982034
 45.6 0.0982043
 45.625 0.0982052
 45.65 0.098206
 45.675 0.0982069
 45.7 0.0982078
 45.725 0.0982087
 45.75 0.0982096
 45.775 0.0982104
 45.8 0.0982113
 45.825 0.0982122
 45.85 0.0982131
 45.875 0.0982139
 45.9 0.0982148
 45.925 0.0982157
 45.95 0.0982166
 45.975 0.0982175
 46 0.0982183
 46.025 0.0982192
 46.05 0.0982201
 46.075 0.098221
 46.1 0.0982218
 46.125 0.0982227
 46.15 0.0982236
 46.175 0.0982245
 46.2 0.0982254
 46.225 0.0982262
 46.25 0.0982271
 46.275 0.098228
 46.3 0.0982289
 46.325 0.0982297
 46.35 0.0982306
 46.375 0.0982315
 46.4 0.0982324
 46.425 0.0982332
 46.45 0.0982341
 46.475 0.098235
 46.5 0.0982359
 46.525 0.0982367
 46.55 0.0982376
 46.575 0.0982385
 46.6 0.0982394
 46.625 0.0982402
 46.65 0.0982411
 46.675 0.098242
 46.7 0.0982429
 46.725 0.0982437
 46.75 0.0982446
 46.775 0.0982455
 46.8 0.0982463
 46.825 0.0982472
 46.85 0.0982481
 46.875 0.098249
 46.9 0.0982498
 46.925 0.0982507
 46.95 0.0982516
 46.975 0.0982525
 47 0.0982533
 47.025 0.0982542
 47.05 0.0982551
 47.075 0.0982559
 47.1 0.0982568
 47.125 0.0982577
 47.15 0.0982586
 47.175 0.0982594
 47.2 0.0982603
 47.225 0.0982612
 47.25 0.098262
 47.275 0.0982629
 47.3 0.0982638
 47.325 0.0982646
 47.35 0.0982655
 47.375 0.0982664
 47.4 0.0982673
 47.425 0.0982681
 47.45 0.098269
 47.475 0.0982699
 47.5 0.0982707
 47.525 0.0982716
 47.55 0.0982725
 47.575 0.0982733
 47.6 0.0982742
 47.625 0.0982751
 47.65 0.0982759
 47.675 0.0982768
 47.7 0.0982777
 47.725 0.0982785
 47.75 0.0982794
 47.775 0.0982803
 47.8 0.0982811
 47.825 0.098282
 47.85 0.0982829
 47.875 0.0982837
 47.9 0.0982846
 47.925 0.0982855
 47.95 0.0982863
 47.975 0.0982872
 48 0.0982881
 48.025 0.0982889
 48.05 0.0982898
 48.075 0.0982907
 48.1 0.0982915
 48.125 0.0982924
 48.15 0.0982933
 48.175 0.0982941
 48.2 0.098295
 48.225 0.0982959
 48.25 0.0982967
 48.275 0.0982976
 48.3 0.0982984
 48.325 0.0982993
 48.35 0.0983002
 48.375 0.098301
 48.4 0.0983019
 48.425 0.0983028
 48.45 0.0983036
 48.475 0.0983045
 48.5 0.0983053
 48.525 0.0983062
 48.55 0.0983071
 48.575 0.0983079
 48.6 0.0983088
 48.625 0.0983097
 48.65 0.0983105
 48.675 0.0983114
 48.7 0.0983122
 48.725 0.0983131
 48.75 0.098314
 48.775 0.0983148
 48.8 0.0983157
 48.825 0.0983165
 48.85 0.0983174
 48.875 0.0983183
 48.9 0.0983191
 48.925 0.09832
 48.95 0.0983208
 48.975 0.0983217
 49 0.0983226
 49.025 0.0983234
 49.05 0.0983243
 49.075 0.0983251
 49.1 0.098326
 49.125 0.0983268
 49.15 0.0983277
 49.175 0.0983286
 49.2 0.0983294
 49.225 0.0983303
 49.25 0.0983311
 49.275 0.098332
 49.3 0.0983328
 49.325 0.0983337
 49.35 0.0983346
 49.375 0.0983354
 49.4 0.0983363
 49.425 0.0983371
 49.45 0.098338
 49.475 0.0983388
 49.5 0.0983397
 49.525 0.0983406
 49.55 0.0983414
 49.575 0.0983423
 49.6 0.0983431
 49.625 0.098344
 49.65 0.0983448
 49.675 0.0983457
 49.7 0.0983465
 49.725 0.0983474
 49.75 0.0983482
 49.775 0.0983491
 49.8 0.0983499
 49.825 0.0983508
 49.85 0.0983517
 49.875 0.0983525
 49.9 0.0983534
 49.925 0.0983542
 49.95 0.0983551
 49.975 0.0983559
 50 0.0983568
 50.025 0.0983576
 50.05 0.0983585
 50.075 0.0983593
 50.1 0.0983602
 50.125 0.098361
 50.15 0.0983619
 50.175 0.0983627
 50.2 0.0983636
 50.225 0.0983644
 50.25 0.0983653
 50.275 0.0983661
 50.3 0.098367
 50.325 0.0983678
 50.35 0.0983687
 50.375 0.0983695
 50.4 0.0983704
 50.425 0.0983712
 50.45 0.0983721
 50.475 0.0983729
 50.5 0.0983738
 50.525 0.0983746
 50.55 0.0983755
 50.575 0.0983763
 50.6 0.0983771
 50.625 0.098378
 50.65 0.0983788
 50.675 0.0983797
 50.7 0.0983805
 50.725 0.0983814
 50.75 0.0983822
 50.775 0.0983831
 50.8 0.0983839
 50.825 0.0983848
 50.85 0.0983856
 50.875 0.0983864
 50.9 0.0983873
 50.925 0.0983881
 50.95 0.098389
 50.975 0.0983898
 51 0.0983907
 51.025 0.0983915
 51.05 0.0983924
 51.075 0.0983932
 51.1 0.098394
 51.125 0.0983949
 51.15 0.0983957
 51.175 0.0983966
 51.2 0.0983974
 51.225 0.0983983
 51.25 0.0983991
 51.275 0.0983999
 51.3 0.0984008
 51.325 0.0984016
 51.35 0.0984025
 51.375 0.0984033
 51.4 0.0984041
 51.425 0.098405
 51.45 0.0984058
 51.475 0.0984067
 51.5 0.0984075
 51.525 0.0984083
 51.55 0.0984092
 51.575 0.09841
 51.6 0.0984109
 51.625 0.0984117
 51.65 0.0984125
 51.675 0.0984134
 51.7 0.0984142
 51.725 0.0984151
 51.75 0.0984159
 51.775 0.0984167
 51.8 0.0984176
 51.825 0.0984184
 51.85 0.0984192
 51.875 0.0984201
 51.9 0.0984209
 51.925 0.0984218
 51.95 0.0984226
 51.975 0.0984234
 52 0.0984243
 52.025 0.0984251
 52.05 0.0984259
 52.075 0.0984268
 52.1 0.0984276
 52.125 0.0984284
 52.15 0.0984293
 52.175 0.0984301
 52.2 0.0984309
 52.225 0.0984318
 52.25 0.0984326
 52.275 0.0984334
 52.3 0.0984343
 52.325 0.0984351
 52.35 0.0984359
 52.375 0.0984368
 52.4 0.0984376
 52.425 0.0984384
 52.45 0.0984393
 52.475 0.0984401
 52.5 0.0984409
 52.525 0.0984418
 52.55 0.0984426
 52.575 0.0984434
 52.6 0.0984443
 52.625 0.0984451
 52.65 0.0984459
 52.675 0.0984468
 52.7 0.0984476
 52.725 0.0984484
 52.75 0.0984492
 52.775 0.0984501
 52.8 0.0984509
 52.825 0.0984517
 52.85 0.0984526
 52.875 0.0984534
 52.9 0.0984542
 52.925 0.098455
 52.95 0.0984559
 52.975 0.0984567
 53 0.0984575
 53.025 0.0984584
 53.05 0.0984592
 53.075 0.09846
 53.1 0.0984608
 53.125 0.0984617
 53.15 0.0984625
 53.175 0.0984633
 53.2 0.0984641
 53.225 0.098465
 53.25 0.0984658
 53.275 0.0984666
 53.3 0.0984674
 53.325 0.0984683
 53.35 0.0984691
 53.375 0.0984699
 53.4 0.0984707
 53.425 0.0984716
 53.45 0.0984724
 53.475 0.0984732
 53.5 0.098474
 53.525 0.0984749
 53.55 0.0984757
 53.575 0.0984765
 53.6 0.0984773
 53.625 0.0984781
 53.65 0.098479
 53.675 0.0984798
 53.7 0.0984806
 53.725 0.0984814
 53.75 0.0984823
 53.775 0.0984831
 53.8 0.0984839
 53.825 0.0984847
 53.85 0.0984855
 53.875 0.0984864
 53.9 0.0984872
 53.925 0.098488
 53.95 0.0984888
 53.975 0.0984896
 54 0.0984905
 54.025 0.0984913
 54.05 0.0984921
 54.075 0.0984929
 54.1 0.0984937
 54.125 0.0984945
 54.15 0.0984954
 54.175 0.0984962
 54.2 0.098497
 54.225 0.0984978
 54.25 0.0984986
 54.275 0.0984994
 54.3 0.0985003
 54.325 0.0985011
 54.35 0.0985019
 54.375 0.0985027
 54.4 0.0985035
 54.425 0.0985043
 54.45 0.0985052
 54.475 0.098506
 54.5 0.0985068
 54.525 0.0985076
 54.55 0.0985084
 54.575 0.0985092
 54.6 0.09851
 54.625 0.0985108
 54.65 0.0985117
 54.675 0.0985125
 54.7 0.0985133
 54.725 0.0985141
 54.75 0.0985149
 54.775 0.0985157
 54.8 0.0985165
 54.825 0.0985173
 54.85 0.0985182
 54.875 0.098519
 54.9 0.0985198
 54.925 0.0985206
 54.95 0.0985214
 54.975 0.0985222
 55 0.098523
 55.025 0.0985238
 55.05 0.0985246
 55.075 0.0985254
 55.1 0.0985263
 55.125 0.0985271
 55.15 0.0985279
 55.175 0.0985287
 55.2 0.0985295
 55.225 0.0985303
 55.25 0.0985311
 55.275 0.0985319
 55.3 0.0985327
 55.325 0.0985335
 55.35 0.0985343
 55.375 0.0985351
 55.4 0.0985359
 55.425 0.0985368
 55.45 0.0985376
 55.475 0.0985384
 55.5 0.0985392
 55.525 0.09854
 55.55 0.0985408
 55.575 0.0985416
 55.6 0.0985424
 55.625 0.0985432
 55.65 0.098544
 55.675 0.0985448
 55.7 0.0985456
 55.725 0.0985464
 55.75 0.0985472
 55.775 0.098548
 55.8 0.0985488
 55.825 0.0985496
 55.85 0.0985504
 55.875 0.0985512
 55.9 0.098552
 55.925 0.0985528
 55.95 0.0985536
 55.975 0.0985544
 56 0.0985552
 56.025 0.098556
 56.05 0.0985568
 56.075 0.0985576
 56.1 0.0985584
 56.125 0.0985592
 56.15 0.09856
 56.175 0.0985608
 56.2 0.0985616
 56.225 0.0985624
 56.25 0.0985632
 56.275 0.098564
 56.3 0.0985648
 56.325 0.0985656
 56.35 0.0985664
 56.375 0.0985672
 56.4 0.098568
 56.425 0.0985688
 56.45 0.0985696
 56.475 0.0985704
 56.5 0.0985712
 56.525 0.098572
 56.55 0.0985728
 56.575 0.0985736
 56.6 0.0985744
 56.625 0.0985752
 56.65 0.098576
 56.675 0.0985768
 56.7 0.0985775
 56.725 0.0985783
 56.75 0.0985791
 56.775 0.0985799
 56.8 0.0985807
 56.825 0.0985815
 56.85 0.0985823
 56.875 0.0985831
 56.9 0.0985839
 56.925 0.0985847
 56.95 0.0985855
 56.975 0.0985863
 57 0.0985871
 57.025 0.0985878
 57.05 0.0985886
 57.075 0.0985894
 57.1 0.0985902
 57.125 0.098591
 57.15 0.0985918
 57.175 0.0985926
 57.2 0.0985934
 57.225 0.0985942
 57.25 0.098595
 57.275 0.0985957
 57.3 0.0985965
 57.325 0.0985973
 57.35 0.0985981
 57.375 0.0985989
 57.4 0.0985997
 57.425 0.0986005
 57.45 0.0986013
 57.475 0.098602
 57.5 0.0986028
 57.525 0.0986036
 57.55 0.0986044
 57.575 0.0986052
 57.6 0.098606
 57.625 0.0986068
 57.65 0.0986075
 57.675 0.0986083
 57.7 0.0986091
 57.725 0.0986099
 57.75 0.0986107
 57.775 0.0986115
 57.8 0.0986122
 57.825 0.098613
 57.85 0.0986138
 57.875 0.0986146
 57.9 0.0986154
 57.925 0.0986162
 57.95 0.0986169
 57.975 0.0986177
 58 0.0986185
 58.025 0.0986193
 58.05 0.0986201
 58.075 0.0986208
 58.1 0.0986216
 58.125 0.0986224
 58.15 0.0986232
 58.175 0.098624
 58.2 0.0986247
 58.225 0.0986255
 58.25 0.0986263
 58.275 0.0986271
 58.3 0.0986279
 58.325 0.0986286
 58.35 0.0986294
 58.375 0.0986302
 58.4 0.098631
 58.425 0.0986318
 58.45 0.0986325
 58.475 0.0986333
 58.5 0.0986341
 58.525 0.0986349
 58.55 0.0986356
 58.575 0.0986364
 58.6 0.0986372
 58.625 0.098638
 58.65 0.0986387
 58.675 0.0986395
 58.7 0.0986403
 58.725 0.0986411
 58.75 0.0986418
 58.775 0.0986426
 58.8 0.0986434
 58.825 0.0986442
 58.85 0.0986449
 58.875 0.0986457
 58.9 0.0986465
 58.925 0.0986472
 58.95 0.098648
 58.975 0.0986488
 59 0.0986496
 59.025 0.0986503
 59.05 0.0986511
 59.075 0.0986519
 59.1 0.0986526
 59.125 0.0986534
 59.15 0.0986542
 59.175 0.098655
 59.2 0.0986557
 59.225 0.0986565
 59.25 0.0986573
 59.275 0.098658
 59.3 0.0986588
 59.325 0.0986596
 59.35 0.0986603
 59.375 0.0986611
 59.4 0.0986619
 59.425 0.0986626
 59.45 0.0986634
 59.475 0.0986642
 59.5 0.0986649
 59.525 0.0986657
 59.55 0.0986665
 59.575 0.0986672
 59.6 0.098668
 59.625 0.0986688
 59.65 0.0986695
 59.675 0.0986703
 59.7 0.0986711
 59.725 0.0986718
 59.75 0.0986726
 59.775 0.0986734
 59.8 0.0986741
 59.825 0.0986749
 59.85 0.0986757
 59.875 0.0986764
 59.9 0.0986772
 59.925 0.0986779
 59.95 0.0986787
 59.975 0.0986795
 60 0.0986802
 60.025 0.098681
 60.05 0.0986817
 60.075 0.0986825
 60.1 0.0986833
 60.125 0.098684
 60.15 0.0986848
 60.175 0.0986856
 60.2 0.0986863
 60.225 0.0986871
 60.25 0.0986878
 60.275 0.0986886
 60.3 0.0986893
 60.325 0.0986901
 60.35 0.0986909
 60.375 0.0986916
 60.4 0.0986924
 60.425 0.0986931
 60.45 0.0986939
 60.475 0.0986947
 60.5 0.0986954
 60.525 0.0986962
 60.55 0.0986969
 60.575 0.0986977
 60.6 0.0986984
 60.625 0.0986992
 60.65 0.0986999
 60.675 0.0987007
 60.7 0.0987015
 60.725 0.0987022
 60.75 0.098703
 60.775 0.0987037
 60.8 0.0987045
 60.825 0.0987052
 60.85 0.098706
 60.875 0.0987067
 60.9 0.0987075
 60.925 0.0987082
 60.95 0.098709
 60.975 0.0987097
 61 0.0987105
 61.025 0.0987112
 61.05 0.098712
 61.075 0.0987127
 61.1 0.0987135
 61.125 0.0987142
 61.15 0.098715
 61.175 0.0987157
 61.2 0.0987165
 61.225 0.0987172
 61.25 0.098718
 61.275 0.0987187
 61.3 0.0987195
 61.325 0.0987202
 61.35 0.098721
 61.375 0.0987217
 61.4 0.0987225
 61.425 0.0987232
 61.45 0.098724
 61.475 0.0987247
 61.5 0.0987255
 61.525 0.0987262
 61.55 0.098727
 61.575 0.0987277
 61.6 0.0987284
 61.625 0.0987292
 61.65 0.0987299
 61.675 0.0987307
 61.7 0.0987314
 61.725 0.0987322
 61.75 0.0987329
 61.775 0.0987337
 61.8 0.0987344
 61.825 0.0987351
 61.85 0.0987359
 61.875 0.0987366
 61.9 0.0987374
 61.925 0.0987381
 61.95 0.0987389
 61.975 0.0987396
 62 0.0987403
 62.025 0.0987411
 62.05 0.0987418
 62.075 0.0987426
 62.1 0.0987433
 62.125 0.098744
 62.15 0.0987448
 62.175 0.0987455
 62.2 0.0987463
 62.225 0.098747
 62.25 0.0987477
 62.275 0.0987485
 62.3 0.0987492
 62.325 0.09875
 62.35 0.0987507
 62.375 0.0987514
 62.4 0.0987522
 62.425 0.0987529
 62.45 0.0987536
 62.475 0.0987544
 62.5 0.0987551
 62.525 0.0987559
 62.55 0.0987566
 62.575 0.0987573
 62.6 0.0987581
 62.625 0.0987588
 62.65 0.0987595
 62.675 0.0987603
 62.7 0.098761
 62.725 0.0987617
 62.75 0.0987625
 62.775 0.0987632
 62.8 0.0987639
 62.825 0.0987647
 62.85 0.0987654
 62.875 0.0987661
 62.9 0.0987669
 62.925 0.0987676
 62.95 0.0987683
 62.975 0.0987691
 63 0.0987698
 63.025 0.0987705
 63.05 0.0987712
 63.075 0.098772
 63.1 0.0987727
 63.125 0.0987734
 63.15 0.0987742
 63.175 0.0987749
 63.2 0.0987756
 63.225 0.0987764
 63.25 0.0987771
 63.275 0.0987778
 63.3 0.0987785
 63.325 0.0987793
 63.35 0.09878
 63.375 0.0987807
 63.4 0.0987814
 63.425 0.0987822
 63.45 0.0987829
 63.475 0.0987836
 63.5 0.0987843
 63.525 0.0987851
 63.55 0.0987858
 63.575 0.0987865
 63.6 0.0987872
 63.625 0.098788
 63.65 0.0987887
 63.675 0.0987894
 63.7 0.0987901
 63.725 0.0987909
 63.75 0.0987916
 63.775 0.0987923
 63.8 0.098793
 63.825 0.0987938
 63.85 0.0987945
 63.875 0.0987952
 63.9 0.0987959
 63.925 0.0987966
 63.95 0.0987974
 63.975 0.0987981
 64 0.0987988
 64.025 0.0987995
 64.05 0.0988003
 64.075 0.098801
 64.1 0.0988017
 64.125 0.0988024
 64.15 0.0988031
 64.175 0.0988038
 64.2 0.0988046
 64.225 0.0988053
 64.25 0.098806
 64.275 0.0988067
 64.3 0.0988074
 64.325 0.0988082
 64.35 0.0988089
 64.375 0.0988096
 64.4 0.0988103
 64.425 0.098811
 64.45 0.0988117
 64.475 0.0988125
 64.5 0.0988132
 64.525 0.0988139
 64.55 0.0988146
 64.575 0.0988153
 64.6 0.098816
 64.625 0.0988167
 64.65 0.0988175
 64.675 0.0988182
 64.7 0.0988189
 64.725 0.0988196
 64.75 0.0988203
 64.775 0.098821
 64.8 0.0988217
 64.825 0.0988224
 64.85 0.0988232
 64.875 0.0988239
 64.9 0.0988246
 64.925 0.0988253
 64.95 0.098826
 64.975 0.0988267
 65 0.0988274
 65.025 0.0988281
 65.05 0.0988288
 65.075 0.0988295
 65.1 0.0988303
 65.125 0.098831
 65.15 0.0988317
 65.175 0.0988324
 65.2 0.0988331
 65.225 0.0988338
 65.25 0.0988345
 65.275 0.0988352
 65.3 0.0988359
 65.325 0.0988366
 65.35 0.0988373
 65.375 0.098838
 65.4 0.0988387
 65.425 0.0988395
 65.45 0.0988402
 65.475 0.0988409
 65.5 0.0988416
 65.525 0.0988423
 65.55 0.098843
 65.575 0.0988437
 65.6 0.0988444
 65.625 0.0988451
 65.65 0.0988458
 65.675 0.0988465
 65.7 0.0988472
 65.725 0.0988479
 65.75 0.0988486
 65.775 0.0988493
 65.8 0.09885
 65.825 0.0988507
 65.85 0.0988514
 65.875 0.0988521
 65.9 0.0988528
 65.925 0.0988535
 65.95 0.0988542
 65.975 0.0988549
 66 0.0988556
 66.025 0.0988563
 66.05 0.098857
 66.075 0.0988577
 66.1 0.0988584
 66.125 0.0988591
 66.15 0.0988598
 66.175 0.0988605
 66.2 0.0988612
 66.225 0.0988619
 66.25 0.0988626
 66.275 0.0988633
 66.3 0.098864
 66.325 0.0988647
 66.35 0.0988654
 66.375 0.0988661
 66.4 0.0988668
 66.425 0.0988675
 66.45 0.0988682
 66.475 0.0988688
 66.5 0.0988695
 66.525 0.0988702
 66.55 0.0988709
 66.575 0.0988716
 66.6 0.0988723
 66.625 0.098873
 66.65 0.0988737
 66.675 0.0988744
 66.7 0.0988751
 66.725 0.0988758
 66.75 0.0988765
 66.775 0.0988772
 66.8 0.0988779
 66.825 0.0988785
 66.85 0.0988792
 66.875 0.0988799
 66.9 0.0988806
 66.925 0.0988813
 66.95 0.098882
 66.975 0.0988827
 67 0.0988834
 67.025 0.0988841
 67.05 0.0988847
 67.075 0.0988854
 67.1 0.0988861
 67.125 0.0988868
 67.15 0.0988875
 67.175 0.0988882
 67.2 0.0988889
 67.225 0.0988896
 67.25 0.0988902
 67.275 0.0988909
 67.3 0.0988916
 67.325 0.0988923
 67.35 0.098893
 67.375 0.0988937
 67.4 0.0988944
 67.425 0.098895
 67.45 0.0988957
 67.475 0.0988964
 67.5 0.0988971
 67.525 0.0988978
 67.55 0.0988985
 67.575 0.0988991
 67.6 0.0988998
 67.625 0.0989005
 67.65 0.0989012
 67.675 0.0989019
 67.7 0.0989026
 67.725 0.0989032
 67.75 0.0989039
 67.775 0.0989046
 67.8 0.0989053
 67.825 0.098906
 67.85 0.0989066
 67.875 0.0989073
 67.9 0.098908
 67.925 0.0989087
 67.95 0.0989094
 67.975 0.09891
 68 0.0989107
 68.025 0.0989114
 68.05 0.0989121
 68.075 0.0989127
 68.1 0.0989134
 68.125 0.0989141
 68.15 0.0989148
 68.175 0.0989155
 68.2 0.0989161
 68.225 0.0989168
 68.25 0.0989175
 68.275 0.0989182
 68.3 0.0989188
 68.325 0.0989195
 68.35 0.0989202
 68.375 0.0989209
 68.4 0.0989215
 68.425 0.0989222
 68.45 0.0989229
 68.475 0.0989236
 68.5 0.0989242
 68.525 0.0989249
 68.55 0.0989256
 68.575 0.0989262
 68.6 0.0989269
 68.625 0.0989276
 68.65 0.0989283
 68.675 0.0989289
 68.7 0.0989296
 68.725 0.0989303
 68.75 0.0989309
 68.775 0.0989316
 68.8 0.0989323
 68.825 0.098933
 68.85 0.0989336
 68.875 0.0989343
 68.9 0.098935
 68.925 0.0989356
 68.95 0.0989363
 68.975 0.098937
 69 0.0989376
 69.025 0.0989383
 69.05 0.098939
 69.075 0.0989396
 69.1 0.0989403
 69.125 0.098941
 69.15 0.0989416
 69.175 0.0989423
 69.2 0.098943
 69.225 0.0989436
 69.25 0.0989443
 69.275 0.098945
 69.3 0.0989456
 69.325 0.0989463
 69.35 0.098947
 69.375 0.0989476
 69.4 0.0989483
 69.425 0.0989489
 69.45 0.0989496
 69.475 0.0989503
 69.5 0.0989509
 69.525 0.0989516
 69.55 0.0989523
 69.575 0.0989529
 69.6 0.0989536
 69.625 0.0989542
 69.65 0.0989549
 69.675 0.0989556
 69.7 0.0989562
 69.725 0.0989569
 69.75 0.0989575
 69.775 0.0989582
 69.8 0.0989589
 69.825 0.0989595
 69.85 0.0989602
 69.875 0.0989608
 69.9 0.0989615
 69.925 0.0989621
 69.95 0.0989628
 69.975 0.0989635
 70 0.0989641
 70.025 0.0989648
 70.05 0.0989654
 70.075 0.0989661
 70.1 0.0989667
 70.125 0.0989674
 70.15 0.0989681
 70.175 0.0989687
 70.2 0.0989694
 70.225 0.09897
 70.25 0.0989707
 70.275 0.0989713
 70.3 0.098972
 70.325 0.0989726
 70.35 0.0989733
 70.375 0.0989739
 70.4 0.0989746
 70.425 0.0989753
 70.45 0.0989759
 70.475 0.0989766
 70.5 0.0989772
 70.525 0.0989779
 70.55 0.0989785
 70.575 0.0989792
 70.6 0.0989798
 70.625 0.0989805
 70.65 0.0989811
 70.675 0.0989818
 70.7 0.0989824
 70.725 0.0989831
 70.75 0.0989837
 70.775 0.0989844
 70.8 0.098985
 70.825 0.0989857
 70.85 0.0989863
 70.875 0.098987
 70.9 0.0989876
 70.925 0.0989882
 70.95 0.0989889
 70.975 0.0989895
 71 0.0989902
 71.025 0.0989908
 71.05 0.0989915
 71.075 0.0989921
 71.1 0.0989928
 71.125 0.0989934
 71.15 0.0989941
 71.175 0.0989947
 71.2 0.0989954
 71.225 0.098996
 71.25 0.0989966
 71.275 0.0989973
 71.3 0.0989979
 71.325 0.0989986
 71.35 0.0989992
 71.375 0.0989999
 71.4 0.0990005
 71.425 0.0990011
 71.45 0.0990018
 71.475 0.0990024
 71.5 0.0990031
 71.525 0.0990037
 71.55 0.0990043
 71.575 0.099005
 71.6 0.0990056
 71.625 0.0990063
 71.65 0.0990069
 71.675 0.0990075
 71.7 0.0990082
 71.725 0.0990088
 71.75 0.0990095
 71.775 0.0990101
 71.8 0.0990107
 71.825 0.0990114
 71.85 0.099012
 71.875 0.0990126
 71.9 0.0990133
 71.925 0.0990139
 71.95 0.0990146
 71.975 0.0990152
 72 0.0990158
 72.025 0.0990165
 72.05 0.0990171
 72.075 0.0990177
 72.1 0.0990184
 72.125 0.099019
 72.15 0.0990196
 72.175 0.0990203
 72.2 0.0990209
 72.225 0.0990215
 72.25 0.0990222
 72.275 0.0990228
 72.3 0.0990234
 72.325 0.0990241
 72.35 0.0990247
 72.375 0.0990253
 72.4 0.099026
 72.425 0.0990266
 72.45 0.0990272
 72.475 0.0990279
 72.5 0.0990285
 72.525 0.0990291
 72.55 0.0990298
 72.575 0.0990304
 72.6 0.099031
 72.625 0.0990316
 72.65 0.0990323
 72.675 0.0990329
 72.7 0.0990335
 72.725 0.0990342
 72.75 0.0990348
 72.775 0.0990354
 72.8 0.099036
 72.825 0.0990367
 72.85 0.0990373
 72.875 0.0990379
 72.9 0.0990385
 72.925 0.0990392
 72.95 0.0990398
 72.975 0.0990404
 73 0.099041
 73.025 0.0990417
 73.05 0.0990423
 73.075 0.0990429
 73.1 0.0990435
 73.125 0.0990442
 73.15 0.0990448
 73.175 0.0990454
 73.2 0.099046
 73.225 0.0990467
 73.25 0.0990473
 73.275 0.0990479
 73.3 0.0990485
 73.325 0.0990492
 73.35 0.0990498
 73.375 0.0990504
 73.4 0.099051
 73.425 0.0990516
 73.45 0.0990523
 73.475 0.0990529
 73.5 0.0990535
 73.525 0.0990541
 73.55 0.0990547
 73.575 0.0990554
 73.6 0.099056
 73.625 0.0990566
 73.65 0.0990572
 73.675 0.0990578
 73.7 0.0990585
 73.725 0.0990591
 73.75 0.0990597
 73.775 0.0990603
 73.8 0.0990609
 73.825 0.0990615
 73.85 0.0990622
 73.875 0.0990628
 73.9 0.0990634
 73.925 0.099064
 73.95 0.0990646
 73.975 0.0990652
 74 0.0990658
 74.025 0.0990665
 74.05 0.0990671
 74.075 0.0990677
 74.1 0.0990683
 74.125 0.0990689
 74.15 0.0990695
 74.175 0.0990701
 74.2 0.0990708
 74.225 0.0990714
 74.25 0.099072
 74.275 0.0990726
 74.3 0.0990732
 74.325 0.0990738
 74.35 0.0990744
 74.375 0.099075
 74.4 0.0990756
 74.425 0.0990763
 74.45 0.0990769
 74.475 0.0990775
 74.5 0.0990781
 74.525 0.0990787
 74.55 0.0990793
 74.575 0.0990799
 74.6 0.0990805
 74.625 0.0990811
 74.65 0.0990817
 74.675 0.0990823
 74.7 0.099083
 74.725 0.0990836
 74.75 0.0990842
 74.775 0.0990848
 74.8 0.0990854
 74.825 0.099086
 74.85 0.0990866
 74.875 0.0990872
 74.9 0.0990878
 74.925 0.0990884
 74.95 0.099089
 74.975 0.0990896
 75 0.0990902
 75.025 0.0990908
 75.05 0.0990914
 75.075 0.099092
 75.1 0.0990926
 75.125 0.0990932
 75.15 0.0990938
 75.175 0.0990944
 75.2 0.099095
 75.225 0.0990957
 75.25 0.0990963
 75.275 0.0990969
 75.3 0.0990975
 75.325 0.0990981
 75.35 0.0990987
 75.375 0.0990993
 75.4 0.0990999
 75.425 0.0991005
 75.45 0.0991011
 75.475 0.0991017
 75.5 0.0991023
 75.525 0.0991029
 75.55 0.0991035
 75.575 0.099104
 75.6 0.0991046
 75.625 0.0991052
 75.65 0.0991058
 75.675 0.0991064
 75.7 0.099107
 75.725 0.0991076
 75.75 0.0991082
 75.775 0.0991088
 75.8 0.0991094
 75.825 0.09911
 75.85 0.0991106
 75.875 0.0991112
 75.9 0.0991118
 75.925 0.0991124
 75.95 0.099113
 75.975 0.0991136
 76 0.0991142
 76.025 0.0991148
 76.05 0.0991154
 76.075 0.099116
 76.1 0.0991166
 76.125 0.0991171
 76.15 0.0991177
 76.175 0.0991183
 76.2 0.0991189
 76.225 0.0991195
 76.25 0.0991201
 76.275 0.0991207
 76.3 0.0991213
 76.325 0.0991219
 76.35 0.0991225
 76.375 0.0991231
 76.4 0.0991236
 76.425 0.0991242
 76.45 0.0991248
 76.475 0.0991254
 76.5 0.099126
 76.525 0.0991266
 76.55 0.0991272
 76.575 0.0991278
 76.6 0.0991284
 76.625 0.0991289
 76.65 0.0991295
 76.675 0.0991301
 76.7 0.0991307
 76.725 0.0991313
 76.75 0.0991319
 76.775 0.0991325
 76.8 0.099133
 76.825 0.0991336
 76.85 0.0991342
 76.875 0.0991348
 76.9 0.0991354
 76.925 0.099136
 76.95 0.0991366
 76.975 0.0991371
 77 0.0991377
 77.025 0.0991383
 77.05 0.0991389
 77.075 0.0991395
 77.1 0.0991401
 77.125 0.0991406
 77.15 0.0991412
 77.175 0.0991418
 77.2 0.0991424
 77.225 0.099143
 77.25 0.0991435
 77.275 0.0991441
 77.3 0.0991447
 77.325 0.0991453
 77.35 0.0991459
 77.375 0.0991464
 77.4 0.099147
 77.425 0.0991476
 77.45 0.0991482
 77.475 0.0991488
 77.5 0.0991493
 77.525 0.0991499
 77.55 0.0991505
 77.575 0.0991511
 77.6 0.0991516
 77.625 0.0991522
 77.65 0.0991528
 77.675 0.0991534
 77.7 0.099154
 77.725 0.0991545
 77.75 0.0991551
 77.775 0.0991557
 77.8 0.0991563
 77.825 0.0991568
 77.85 0.0991574
 77.875 0.099158
 77.9 0.0991586
 77.925 0.0991591
 77.95 0.0991597
 77.975 0.0991603
 78 0.0991609
 78.025 0.0991614
 78.05 0.099162
 78.075 0.0991626
 78.1 0.0991631
 78.125 0.0991637
 78.15 0.0991643
 78.175 0.0991649
 78.2 0.0991654
 78.225 0.099166
 78.25 0.0991666
 78.275 0.0991671
 78.3 0.0991677
 78.325 0.0991683
 78.35 0.0991688
 78.375 0.0991694
 78.4 0.09917
 78.425 0.0991706
 78.45 0.0991711
 78.475 0.0991717
 78.5 0.0991723
 78.525 0.0991728
 78.55 0.0991734
 78.575 0.099174
 78.6 0.0991745
 78.625 0.0991751
 78.65 0.0991757
 78.675 0.0991762
 78.7 0.0991768
 78.725 0.0991774
 78.75 0.0991779
 78.775 0.0991785
 78.8 0.0991791
 78.825 0.0991796
 78.85 0.0991802
 78.875 0.0991808
 78.9 0.0991813
 78.925 0.0991819
 78.95 0.0991824
 78.975 0.099183
 79 0.0991836
 79.025 0.0991841
 79.05 0.0991847
 79.075 0.0991853
 79.1 0.0991858
 79.125 0.0991864
 79.15 0.0991869
 79.175 0.0991875
 79.2 0.0991881
 79.225 0.0991886
 79.25 0.0991892
 79.275 0.0991897
 79.3 0.0991903
 79.325 0.0991909
 79.35 0.0991914
 79.375 0.099192
 79.4 0.0991925
 79.425 0.0991931
 79.45 0.0991937
 79.475 0.0991942
 79.5 0.0991948
 79.525 0.0991953
 79.55 0.0991959
 79.575 0.0991964
 79.6 0.099197
 79.625 0.0991976
 79.65 0.0991981
 79.675 0.0991987
 79.7 0.0991992
 79.725 0.0991998
 79.75 0.0992003
 79.775 0.0992009
 79.8 0.0992014
 79.825 0.099202
 79.85 0.0992026
 79.875 0.0992031
 79.9 0.0992037
 79.925 0.0992042
 79.95 0.0992048
 79.975 0.0992053
 80 0.0992059
 80.025 0.0992064
 80.05 0.099207
 80.075 0.0992075
 80.1 0.0992081
 80.125 0.0992086
 80.15 0.0992092
 80.175 0.0992097
 80.2 0.0992103
 80.225 0.0992108
 80.25 0.0992114
 80.275 0.0992119
 80.3 0.0992125
 80.325 0.099213
 80.35 0.0992136
 80.375 0.0992141
 80.4 0.0992147
 80.425 0.0992152
 80.45 0.0992158
 80.475 0.0992163
 80.5 0.0992169
 80.525 0.0992174
 80.55 0.099218
 80.575 0.0992185
 80.6 0.0992191
 80.625 0.0992196
 80.65 0.0992202
 80.675 0.0992207
 80.7 0.0992213
 80.725 0.0992218
 80.75 0.0992223
 80.775 0.0992229
 80.8 0.0992234
 80.825 0.099224
 80.85 0.0992245
 80.875 0.0992251
 80.9 0.0992256
 80.925 0.0992262
 80.95 0.0992267
 80.975 0.0992272
 81 0.0992278
 81.025 0.0992283
 81.05 0.0992289
 81.075 0.0992294
 81.1 0.09923
 81.125 0.0992305
 81.15 0.099231
 81.175 0.0992316
 81.2 0.0992321
 81.225 0.0992327
 81.25 0.0992332
 81.275 0.0992337
 81.3 0.0992343
 81.325 0.0992348
 81.35 0.0992354
 81.375 0.0992359
 81.4 0.0992364
 81.425 0.099237
 81.45 0.0992375
 81.475 0.099238
 81.5 0.0992386
 81.525 0.0992391
 81.55 0.0992397
 81.575 0.0992402
 81.6 0.0992407
 81.625 0.0992413
 81.65 0.0992418
 81.675 0.0992423
 81.7 0.0992429
 81.725 0.0992434
 81.75 0.0992439
 81.775 0.0992445
 81.8 0.099245
 81.825 0.0992456
 81.85 0.0992461
 81.875 0.0992466
 81.9 0.0992472
 81.925 0.0992477
 81.95 0.0992482
 81.975 0.0992488
 82 0.0992493
 82.025 0.0992498
 82.05 0.0992504
 82.075 0.0992509
 82.1 0.0992514
 82.125 0.0992519
 82.15 0.0992525
 82.175 0.099253
 82.2 0.0992535
 82.225 0.0992541
 82.25 0.0992546
 82.275 0.0992551
 82.3 0.0992557
 82.325 0.0992562
 82.35 0.0992567
 82.375 0.0992573
 82.4 0.0992578
 82.425 0.0992583
 82.45 0.0992588
 82.475 0.0992594
 82.5 0.0992599
 82.525 0.0992604
 82.55 0.0992609
 82.575 0.0992615
 82.6 0.099262
 82.625 0.0992625
 82.65 0.0992631
 82.675 0.0992636
 82.7 0.0992641
 82.725 0.0992646
 82.75 0.0992652
 82.775 0.0992657
 82.8 0.0992662
 82.825 0.0992667
 82.85 0.0992673
 82.875 0.0992678
 82.9 0.0992683
 82.925 0.0992688
 82.95 0.0992694
 82.975 0.0992699
 83 0.0992704
 83.025 0.0992709
 83.05 0.0992714
 83.075 0.099272
 83.1 0.0992725
 83.125 0.099273
 83.15 0.0992735
 83.175 0.099274
 83.2 0.0992746
 83.225 0.0992751
 83.25 0.0992756
 83.275 0.0992761
 83.3 0.0992767
 83.325 0.0992772
 83.35 0.0992777
 83.375 0.0992782
 83.4 0.0992787
 83.425 0.0992792
 83.45 0.0992798
 83.475 0.0992803
 83.5 0.0992808
 83.525 0.0992813
 83.55 0.0992818
 83.575 0.0992824
 83.6 0.0992829
 83.625 0.0992834
 83.65 0.0992839
 83.675 0.0992844
 83.7 0.0992849
 83.725 0.0992855
 83.75 0.099286
 83.775 0.0992865
 83.8 0.099287
 83.825 0.0992875
 83.85 0.099288
 83.875 0.0992885
 83.9 0.0992891
 83.925 0.0992896
 83.95 0.0992901
 83.975 0.0992906
 84 0.0992911
 84.025 0.0992916
 84.05 0.0992921
 84.075 0.0992927
 84.1 0.0992932
 84.125 0.0992937
 84.15 0.0992942
 84.175 0.0992947
 84.2 0.0992952
 84.225 0.0992957
 84.25 0.0992962
 84.275 0.0992967
 84.3 0.0992973
 84.325 0.0992978
 84.35 0.0992983
 84.375 0.0992988
 84.4 0.0992993
 84.425 0.0992998
 84.45 0.0993003
 84.475 0.0993008
 84.5 0.0993013
 84.525 0.0993018
 84.55 0.0993023
 84.575 0.0993028
 84.6 0.0993034
 84.625 0.0993039
 84.65 0.0993044
 84.675 0.0993049
 84.7 0.0993054
 84.725 0.0993059
 84.75 0.0993064
 84.775 0.0993069
 84.8 0.0993074
 84.825 0.0993079
 84.85 0.0993084
 84.875 0.0993089
 84.9 0.0993094
 84.925 0.0993099
 84.95 0.0993104
 84.975 0.0993109
 85 0.0993114
 85.025 0.0993119
 85.05 0.0993124
 85.075 0.0993129
 85.1 0.0993134
 85.125 0.099314
 85.15 0.0993145
 85.175 0.099315
 85.2 0.0993155
 85.225 0.099316
 85.25 0.0993165
 85.275 0.099317
 85.3 0.0993175
 85.325 0.099318
 85.35 0.0993185
 85.375 0.099319
 85.4 0.0993195
 85.425 0.09932
 85.45 0.0993205
 85.475 0.099321
 85.5 0.0993215
 85.525 0.099322
 85.55 0.0993225
 85.575 0.099323
 85.6 0.0993234
 85.625 0.0993239
 85.65 0.0993244
 85.675 0.0993249
 85.7 0.0993254
 85.725 0.0993259
 85.75 0.0993264
 85.775 0.0993269
 85.8 0.0993274
 85.825 0.0993279
 85.85 0.0993284
 85.875 0.0993289
 85.9 0.0993294
 85.925 0.0993299
 85.95 0.0993304
 85.975 0.0993309
 86 0.0993314
 86.025 0.0993319
 86.05 0.0993324
 86.075 0.0993329
 86.1 0.0993334
 86.125 0.0993338
 86.15 0.0993343
 86.175 0.0993348
 86.2 0.0993353
 86.225 0.0993358
 86.25 0.0993363
 86.275 0.0993368
 86.3 0.0993373
 86.325 0.0993378
 86.35 0.0993383
 86.375 0.0993388
 86.4 0.0993392
 86.425 0.0993397
 86.45 0.0993402
 86.475 0.0993407
 86.5 0.0993412
 86.525 0.0993417
 86.55 0.0993422
 86.575 0.0993427
 86.6 0.0993432
 86.625 0.0993436
 86.65 0.0993441
 86.675 0.0993446
 86.7 0.0993451
 86.725 0.0993456
 86.75 0.0993461
 86.775 0.0993466
 86.8 0.0993471
 86.825 0.0993475
 86.85 0.099348
 86.875 0.0993485
 86.9 0.099349
 86.925 0.0993495
 86.95 0.09935
 86.975 0.0993505
 87 0.0993509
 87.025 0.0993514
 87.05 0.0993519
 87.075 0.0993524
 87.1 0.0993529
 87.125 0.0993534
 87.15 0.0993538
 87.175 0.0993543
 87.2 0.0993548
 87.225 0.0993553
 87.25 0.0993558
 87.275 0.0993563
 87.3 0.0993567
 87.325 0.0993572
 87.35 0.0993577
 87.375 0.0993582
 87.4 0.0993587
 87.425 0.0993591
 87.45 0.0993596
 87.475 0.0993601
 87.5 0.0993606
 87.525 0.0993611
 87.55 0.0993615
 87.575 0.099362
 87.6 0.0993625
 87.625 0.099363
 87.65 0.0993635
 87.675 0.0993639
 87.7 0.0993644
 87.725 0.0993649
 87.75 0.0993654
 87.775 0.0993658
 87.8 0.0993663
 87.825 0.0993668
 87.85 0.0993673
 87.875 0.0993677
 87.9 0.0993682
 87.925 0.0993687
 87.95 0.0993692
 87.975 0.0993697
 88 0.0993701
 88.025 0.0993706
 88.05 0.0993711
 88.075 0.0993716
 88.1 0.099372
 88.125 0.0993725
 88.15 0.099373
 88.175 0.0993734
 88.2 0.0993739
 88.225 0.0993744
 88.25 0.0993749
 88.275 0.0993753
 88.3 0.0993758
 88.325 0.0993763
 88.35 0.0993768
 88.375 0.0993772
 88.4 0.0993777
 88.425 0.0993782
 88.45 0.0993786
 88.475 0.0993791
 88.5 0.0993796
 88.525 0.09938
 88.55 0.0993805
 88.575 0.099381
 88.6 0.0993815
 88.625 0.0993819
 88.65 0.0993824
 88.675 0.0993829
 88.7 0.0993833
 88.725 0.0993838
 88.75 0.0993843
 88.775 0.0993847
 88.8 0.0993852
 88.825 0.0993857
 88.85 0.0993861
 88.875 0.0993866
 88.9 0.0993871
 88.925 0.0993875
 88.95 0.099388
 88.975 0.0993885
 89 0.0993889
 89.025 0.0993894
 89.05 0.0993899
 89.075 0.0993903
 89.1 0.0993908
 89.125 0.0993913
 89.15 0.0993917
 89.175 0.0993922
 89.2 0.0993927
 89.225 0.0993931
 89.25 0.0993936
 89.275 0.099394
 89.3 0.0993945
 89.325 0.099395
 89.35 0.0993954
 89.375 0.0993959
 89.4 0.0993964
 89.425 0.0993968
 89.45 0.0993973
 89.475 0.0993977
 89.5 0.0993982
 89.525 0.0993987
 89.55 0.0993991
 89.575 0.0993996
 89.6 0.0994001
 89.625 0.0994005
 89.65 0.099401
 89.675 0.0994014
 89.7 0.0994019
 89.725 0.0994024
 89.75 0.0994028
 89.775 0.0994033
 89.8 0.0994037
 89.825 0.0994042
 89.85 0.0994046
 89.875 0.0994051
 89.9 0.0994056
 89.925 0.099406
 89.95 0.0994065
 89.975 0.0994069
 90 0.0994074
 90.025 0.0994078
 90.05 0.0994083
 90.075 0.0994088
 90.1 0.0994092
 90.125 0.0994097
 90.15 0.0994101
 90.175 0.0994106
 90.2 0.099411
 90.225 0.0994115
 90.25 0.0994119
 90.275 0.0994124
 90.3 0.0994129
 90.325 0.0994133
 90.35 0.0994138
 90.375 0.0994142
 90.4 0.0994147
 90.425 0.0994151
 90.45 0.0994156
 90.475 0.099416
 90.5 0.0994165
 90.525 0.0994169
 90.55 0.0994174
 90.575 0.0994178
 90.6 0.0994183
 90.625 0.0994187
 90.65 0.0994192
 90.675 0.0994196
 90.7 0.0994201
 90.725 0.0994205
 90.75 0.099421
 90.775 0.0994214
 90.8 0.0994219
 90.825 0.0994223
 90.85 0.0994228
 90.875 0.0994232
 90.9 0.0994237
 90.925 0.0994241
 90.95 0.0994246
 90.975 0.099425
 91 0.0994255
 91.025 0.0994259
 91.05 0.0994264
 91.075 0.0994268
 91.1 0.0994273
 91.125 0.0994277
 91.15 0.0994282
 91.175 0.0994286
 91.2 0.099429
 91.225 0.0994295
 91.25 0.0994299
 91.275 0.0994304
 91.3 0.0994308
 91.325 0.0994313
 91.35 0.0994317
 91.375 0.0994322
 91.4 0.0994326
 91.425 0.0994331
 91.45 0.0994335
 91.475 0.0994339
 91.5 0.0994344
 91.525 0.0994348
 91.55 0.0994353
 91.575 0.0994357
 91.6 0.0994362
 91.625 0.0994366
 91.65 0.099437
 91.675 0.0994375
 91.7 0.0994379
 91.725 0.0994384
 91.75 0.0994388
 91.775 0.0994392
 91.8 0.0994397
 91.825 0.0994401
 91.85 0.0994406
 91.875 0.099441
 91.9 0.0994414
 91.925 0.0994419
 91.95 0.0994423
 91.975 0.0994428
 92 0.0994432
 92.025 0.0994436
 92.05 0.0994441
 92.075 0.0994445
 92.1 0.099445
 92.125 0.0994454
 92.15 0.0994458
 92.175 0.0994463
 92.2 0.0994467
 92.225 0.0994471
 92.25 0.0994476
 92.275 0.099448
 92.3 0.0994485
 92.325 0.0994489
 92.35 0.0994493
 92.375 0.0994498
 92.4 0.0994502
 92.425 0.0994506
 92.45 0.0994511
 92.475 0.0994515
 92.5 0.0994519
 92.525 0.0994524
 92.55 0.0994528
 92.575 0.0994532
 92.6 0.0994537
 92.625 0.0994541
 92.65 0.0994545
 92.675 0.099455
 92.7 0.0994554
 92.725 0.0994558
 92.75 0.0994563
 92.775 0.0994567
 92.8 0.0994571
 92.825 0.0994576
 92.85 0.099458
 92.875 0.0994584
 92.9 0.0994589
 92.925 0.0994593
 92.95 0.0994597
 92.975 0.0994601
 93 0.0994606
 93.025 0.099461
 93.05 0.0994614
 93.075 0.0994619
 93.1 0.0994623
 93.125 0.0994627
 93.15 0.0994632
 93.175 0.0994636
 93.2 0.099464
 93.225 0.0994644
 93.25 0.0994649
 93.275 0.0994653
 93.3 0.0994657
 93.325 0.0994662
 93.35 0.0994666
 93.375 0.099467
 93.4 0.0994674
 93.425 0.0994679
 93.45 0.0994683
 93.475 0.0994687
 93.5 0.0994691
 93.525 0.0994696
 93.55 0.09947
 93.575 0.0994704
 93.6 0.0994708
 93.625 0.0994713
 93.65 0.0994717
 93.675 0.0994721
 93.7 0.0994725
 93.725 0.099473
 93.75 0.0994734
 93.775 0.0994738
 93.8 0.0994742
 93.825 0.0994747
 93.85 0.0994751
 93.875 0.0994755
 93.9 0.0994759
 93.925 0.0994763
 93.95 0.0994768
 93.975 0.0994772
 94 0.0994776
 94.025 0.099478
 94.05 0.0994785
 94.075 0.0994789
 94.1 0.0994793
 94.125 0.0994797
 94.15 0.0994801
 94.175 0.0994806
 94.2 0.099481
 94.225 0.0994814
 94.25 0.0994818
 94.275 0.0994822
 94.3 0.0994827
 94.325 0.0994831
 94.35 0.0994835
 94.375 0.0994839
 94.4 0.0994843
 94.425 0.0994847
 94.45 0.0994852
 94.475 0.0994856
 94.5 0.099486
 94.525 0.0994864
 94.55 0.0994868
 94.575 0.0994872
 94.6 0.0994877
 94.625 0.0994881
 94.65 0.0994885
 94.675 0.0994889
 94.7 0.0994893
 94.725 0.0994897
 94.75 0.0994902
 94.775 0.0994906
 94.8 0.099491
 94.825 0.0994914
 94.85 0.0994918
 94.875 0.0994922
 94.9 0.0994926
 94.925 0.0994931
 94.95 0.0994935
 94.975 0.0994939
 95 0.0994943
 95.025 0.0994947
 95.05 0.0994951
 95.075 0.0994955
 95.1 0.0994959
 95.125 0.0994964
 95.15 0.0994968
 95.175 0.0994972
 95.2 0.0994976
 95.225 0.099498
 95.25 0.0994984
 95.275 0.0994988
 95.3 0.0994992
 95.325 0.0994996
 95.35 0.0995001
 95.375 0.0995005
 95.4 0.0995009
 95.425 0.0995013
 95.45 0.0995017
 95.475 0.0995021
 95.5 0.0995025
 95.525 0.0995029
 95.55 0.0995033
 95.575 0.0995037
 95.6 0.0995041
 95.625 0.0995046
 95.65 0.099505
 95.675 0.0995054
 95.7 0.0995058
 95.725 0.0995062
 95.75 0.0995066
 95.775 0.099507
 95.8 0.0995074
 95.825 0.0995078
 95.85 0.0995082
 95.875 0.0995086
 95.9 0.099509
 95.925 0.0995094
 95.95 0.0995098
 95.975 0.0995102
 96 0.0995106
 96.025 0.0995111
 96.05 0.0995115
 96.075 0.0995119
 96.1 0.0995123
 96.125 0.0995127
 96.15 0.0995131
 96.175 0.0995135
 96.2 0.0995139
 96.225 0.0995143
 96.25 0.0995147
 96.275 0.0995151
 96.3 0.0995155
 96.325 0.0995159
 96.35 0.0995163
 96.375 0.0995167
 96.4 0.0995171
 96.425 0.0995175
 96.45 0.0995179
 96.475 0.0995183
 96.5 0.0995187
 96.525 0.0995191
 96.55 0.0995195
 96.575 0.0995199
 96.6 0.0995203
 96.625 0.0995207
 96.65 0.0995211
 96.675 0.0995215
 96.7 0.0995219
 96.725 0.0995223
 96.75 0.0995227
 96.775 0.0995231
 96.8 0.0995235
 96.825 0.0995239
 96.85 0.0995243
 96.875 0.0995247
 96.9 0.0995251
 96.925 0.0995255
 96.95 0.0995259
 96.975 0.0995263
 97 0.0995267
 97.025 0.0995271
 97.05 0.0995275
 97.075 0.0995279
 97.1 0.0995283
 97.125 0.0995286
 97.15 0.099529
 97.175 0.0995294
 97.2 0.0995298
 97.225 0.0995302
 97.25 0.0995306
 97.275 0.099531
 97.3 0.0995314
 97.325 0.0995318
 97.35 0.0995322
 97.375 0.0995326
 97.4 0.099533
 97.425 0.0995334
 97.45 0.0995338
 97.475 0.0995342
 97.5 0.0995346
 97.525 0.0995349
 97.55 0.0995353
 97.575 0.0995357
 97.6 0.0995361
 97.625 0.0995365
 97.65 0.0995369
 97.675 0.0995373
 97.7 0.0995377
 97.725 0.0995381
 97.75 0.0995385
 97.775 0.0995389
 97.8 0.0995392
 97.825 0.0995396
 97.85 0.09954
 97.875 0.0995404
 97.9 0.0995408
 97.925 0.0995412
 97.95 0.0995416
 97.975 0.099542
 98 0.0995424
 98.025 0.0995427
 98.05 0.0995431
 98.075 0.0995435
 98.1 0.0995439
 98.125 0.0995443
 98.15 0.0995447
 98.175 0.0995451
 98.2 0.0995455
 98.225 0.0995458
 98.25 0.0995462
 98.275 0.0995466
 98.3 0.099547
 98.325 0.0995474
 98.35 0.0995478
 98.375 0.0995482
 98.4 0.0995485
 98.425 0.0995489
 98.45 0.0995493
 98.475 0.0995497
 98.5 0.0995501
 98.525 0.0995505
 98.55 0.0995509
 98.575 0.0995512
 98.6 0.0995516
 98.625 0.099552
 98.65 0.0995524
 98.675 0.0995528
 98.7 0.0995532
 98.725 0.0995535
 98.75 0.0995539
 98.775 0.0995543
 98.8 0.0995547
 98.825 0.0995551
 98.85 0.0995554
 98.875 0.0995558
 98.9 0.0995562
 98.925 0.0995566
 98.95 0.099557
 98.975 0.0995574
 99 0.0995577
 99.025 0.0995581
 99.05 0.0995585
 99.075 0.0995589
 99.1 0.0995593
 99.125 0.0995596
 99.15 0.09956
 99.175 0.0995604
 99.2 0.0995608
 99.225 0.0995611
 99.25 0.0995615
 99.275 0.0995619
 99.3 0.0995623
 99.325 0.0995627
 99.35 0.099563
 99.375 0.0995634
 99.4 0.0995638
 99.425 0.0995642
 99.45 0.0995645
 99.475 0.0995649
 99.5 0.0995653
 99.525 0.0995657
 99.55 0.099566
 99.575 0.0995664
 99.6 0.0995668
 99.625 0.0995672
 99.65 0.0995676
 99.675 0.0995679
 99.7 0.0995683
 99.725 0.0995687
 99.75 0.0995691
 99.775 0.0995694
 99.8 0.0995698
 99.825 0.0995702
 99.85 0.0995705
 99.875 0.0995709
 99.9 0.0995713
 99.925 0.0995717
 99.95 0.099572
 99.975 0.0995724
 100 0.0995728
 100.025 0.0995732
 100.05 0.0995735
 100.075 0.0995739
 100.1 0.0995743
 100.125 0.0995746
 100.15 0.099575
 100.175 0.0995754
 100.2 0.0995758
 100.225 0.0995761
 100.25 0.0995765
 100.275 0.0995769
 100.3 0.0995772
 100.325 0.0995776
 100.35 0.099578
 100.375 0.0995784
 100.4 0.0995787
 100.425 0.0995791
 100.45 0.0995795
 100.475 0.0995798
 100.5 0.0995802
 100.525 0.0995806
 100.55 0.0995809
 100.575 0.0995813
 100.6 0.0995817
 100.625 0.099582
 100.65 0.0995824
 100.675 0.0995828
 100.7 0.0995831
 100.725 0.0995835
 100.75 0.0995839
 100.775 0.0995842
 100.8 0.0995846
 100.825 0.099585
 100.85 0.0995853
 100.875 0.0995857
 100.9 0.0995861
 100.925 0.0995864
 100.95 0.0995868
 100.975 0.0995872
 101 0.0995875
 101.025 0.0995879
 101.05 0.0995883
 101.075 0.0995886
 101.1 0.099589
 101.125 0.0995894
 101.15 0.0995897
 101.175 0.0995901
 101.2 0.0995904
 101.225 0.0995908
 101.25 0.0995912
 101.275 0.0995915
 101.3 0.0995919
 101.325 0.0995923
 101.35 0.0995926
 101.375 0.099593
 101.4 0.0995933
 101.425 0.0995937
 101.45 0.0995941
 101.475 0.0995944
 101.5 0.0995948
 101.525 0.0995951
 101.55 0.0995955
 101.575 0.0995959
 101.6 0.0995962
 101.625 0.0995966
 101.65 0.0995969
 101.675 0.0995973
 101.7 0.0995977
 101.725 0.099598
 101.75 0.0995984
 101.775 0.0995987
 101.8 0.0995991
 101.825 0.0995995
 101.85 0.0995998
 101.875 0.0996002
 101.9 0.0996005
 101.925 0.0996009
 101.95 0.0996013
 101.975 0.0996016
 102 0.099602
 102.025 0.0996023
 102.05 0.0996027
 102.075 0.099603
 102.1 0.0996034
 102.125 0.0996037
 102.15 0.0996041
 102.175 0.0996045
 102.2 0.0996048
 102.225 0.0996052
 102.25 0.0996055
 102.275 0.0996059
 102.3 0.0996062
 102.325 0.0996066
 102.35 0.0996069
 102.375 0.0996073
 102.4 0.0996077
 102.425 0.099608
 102.45 0.0996084
 102.475 0.0996087
 102.5 0.0996091
 102.525 0.0996094
 102.55 0.0996098
 102.575 0.0996101
 102.6 0.0996105
 102.625 0.0996108
 102.65 0.0996112
 102.675 0.0996115
 102.7 0.0996119
 102.725 0.0996122
 102.75 0.0996126
 102.775 0.0996129
 102.8 0.0996133
 102.825 0.0996136
 102.85 0.099614
 102.875 0.0996144
 102.9 0.0996147
 102.925 0.0996151
 102.95 0.0996154
 102.975 0.0996158
 103 0.0996161
 103.025 0.0996165
 103.05 0.0996168
 103.075 0.0996172
 103.1 0.0996175
 103.125 0.0996178
 103.15 0.0996182
 103.175 0.0996185
 103.2 0.0996189
 103.225 0.0996192
 103.25 0.0996196
 103.275 0.0996199
 103.3 0.0996203
 103.325 0.0996206
 103.35 0.099621
 103.375 0.0996213
 103.4 0.0996217
 103.425 0.099622
 103.45 0.0996224
 103.475 0.0996227
 103.5 0.0996231
 103.525 0.0996234
 103.55 0.0996238
 103.575 0.0996241
 103.6 0.0996244
 103.625 0.0996248
 103.65 0.0996251
 103.675 0.0996255
 103.7 0.0996258
 103.725 0.0996262
 103.75 0.0996265
 103.775 0.0996269
 103.8 0.0996272
 103.825 0.0996275
 103.85 0.0996279
 103.875 0.0996282
 103.9 0.0996286
 103.925 0.0996289
 103.95 0.0996293
 103.975 0.0996296
 104 0.0996299
 104.025 0.0996303
 104.05 0.0996306
 104.075 0.099631
 104.1 0.0996313
 104.125 0.0996317
 104.15 0.099632
 104.175 0.0996323
 104.2 0.0996327
 104.225 0.099633
 104.25 0.0996334
 104.275 0.0996337
 104.3 0.099634
 104.325 0.0996344
 104.35 0.0996347
 104.375 0.0996351
 104.4 0.0996354
 104.425 0.0996357
 104.45 0.0996361
 104.475 0.0996364
 104.5 0.0996368
 104.525 0.0996371
 104.55 0.0996374
 104.575 0.0996378
 104.6 0.0996381
 104.625 0.0996384
 104.65 0.0996388
 104.675 0.0996391
 104.7 0.0996395
 104.725 0.0996398
 104.75 0.0996401
 104.775 0.0996405
 104.8 0.0996408
 104.825 0.0996411
 104.85 0.0996415
 104.875 0.0996418
 104.9 0.0996421
 104.925 0.0996425
 104.95 0.0996428
 104.975 0.0996432
 105 0.0996435
 105.025 0.0996438
 105.05 0.0996442
 105.075 0.0996445
 105.1 0.0996448
 105.125 0.0996452
 105.15 0.0996455
 105.175 0.0996458
 105.2 0.0996462
 105.225 0.0996465
 105.25 0.0996468
 105.275 0.0996472
 105.3 0.0996475
 105.325 0.0996478
 105.35 0.0996482
 105.375 0.0996485
 105.4 0.0996488
 105.425 0.0996492
 105.45 0.0996495
 105.475 0.0996498
 105.5 0.0996502
 105.525 0.0996505
 105.55 0.0996508
 105.575 0.0996512
 105.6 0.0996515
 105.625 0.0996518
 105.65 0.0996521
 105.675 0.0996525
 105.7 0.0996528
 105.725 0.0996531
 105.75 0.0996535
 105.775 0.0996538
 105.8 0.0996541
 105.825 0.0996545
 105.85 0.0996548
 105.875 0.0996551
 105.9 0.0996554
 105.925 0.0996558
 105.95 0.0996561
 105.975 0.0996564
 106 0.0996568
 106.025 0.0996571
 106.05 0.0996574
 106.075 0.0996577
 106.1 0.0996581
 106.125 0.0996584
 106.15 0.0996587
 106.175 0.099659
 106.2 0.0996594
 106.225 0.0996597
 106.25 0.09966
 106.275 0.0996604
 106.3 0.0996607
 106.325 0.099661
 106.35 0.0996613
 106.375 0.0996617
 106.4 0.099662
 106.425 0.0996623
 106.45 0.0996626
 106.475 0.099663
 106.5 0.0996633
 106.525 0.0996636
 106.55 0.0996639
 106.575 0.0996643
 106.6 0.0996646
 106.625 0.0996649
 106.65 0.0996652
 106.675 0.0996655
 106.7 0.0996659
 106.725 0.0996662
 106.75 0.0996665
 106.775 0.0996668
 106.8 0.0996672
 106.825 0.0996675
 106.85 0.0996678
 106.875 0.0996681
 106.9 0.0996684
 106.925 0.0996688
 106.95 0.0996691
 106.975 0.0996694
 107 0.0996697
 107.025 0.0996701
 107.05 0.0996704
 107.075 0.0996707
 107.1 0.099671
 107.125 0.0996713
 107.15 0.0996717
 107.175 0.099672
 107.2 0.0996723
 107.225 0.0996726
 107.25 0.0996729
 107.275 0.0996733
 107.3 0.0996736
 107.325 0.0996739
 107.35 0.0996742
 107.375 0.0996745
 107.4 0.0996749
 107.425 0.0996752
 107.45 0.0996755
 107.475 0.0996758
 107.5 0.0996761
 107.525 0.0996764
 107.55 0.0996768
 107.575 0.0996771
 107.6 0.0996774
 107.625 0.0996777
 107.65 0.099678
 107.675 0.0996783
 107.7 0.0996787
 107.725 0.099679
 107.75 0.0996793
 107.775 0.0996796
 107.8 0.0996799
 107.825 0.0996802
 107.85 0.0996806
 107.875 0.0996809
 107.9 0.0996812
 107.925 0.0996815
 107.95 0.0996818
 107.975 0.0996821
 108 0.0996824
 108.025 0.0996828
 108.05 0.0996831
 108.075 0.0996834
 108.1 0.0996837
 108.125 0.099684
 108.15 0.0996843
 108.175 0.0996846
 108.2 0.0996849
 108.225 0.0996853
 108.25 0.0996856
 108.275 0.0996859
 108.3 0.0996862
 108.325 0.0996865
 108.35 0.0996868
 108.375 0.0996871
 108.4 0.0996874
 108.425 0.0996878
 108.45 0.0996881
 108.475 0.0996884
 108.5 0.0996887
 108.525 0.099689
 108.55 0.0996893
 108.575 0.0996896
 108.6 0.0996899
 108.625 0.0996902
 108.65 0.0996906
 108.675 0.0996909
 108.7 0.0996912
 108.725 0.0996915
 108.75 0.0996918
 108.775 0.0996921
 108.8 0.0996924
 108.825 0.0996927
 108.85 0.099693
 108.875 0.0996933
 108.9 0.0996936
 108.925 0.099694
 108.95 0.0996943
 108.975 0.0996946
 109 0.0996949
 109.025 0.0996952
 109.05 0.0996955
 109.075 0.0996958
 109.1 0.0996961
 109.125 0.0996964
 109.15 0.0996967
 109.175 0.099697
 109.2 0.0996973
 109.225 0.0996976
 109.25 0.0996979
 109.275 0.0996982
 109.3 0.0996986
 109.325 0.0996989
 109.35 0.0996992
 109.375 0.0996995
 109.4 0.0996998
 109.425 0.0997001
 109.45 0.0997004
 109.475 0.0997007
 109.5 0.099701
 109.525 0.0997013
 109.55 0.0997016
 109.575 0.0997019
 109.6 0.0997022
 109.625 0.0997025
 109.65 0.0997028
 109.675 0.0997031
 109.7 0.0997034
 109.725 0.0997037
 109.75 0.099704
 109.775 0.0997043
 109.8 0.0997046
 109.825 0.0997049
 109.85 0.0997052
 109.875 0.0997055
 109.9 0.0997058
 109.925 0.0997061
 109.95 0.0997064
 109.975 0.0997067
 110 0.099707
 110.025 0.0997073
 110.05 0.0997076
 110.075 0.0997079
 110.1 0.0997082
 110.125 0.0997085
 110.15 0.0997088
 110.175 0.0997091
 110.2 0.0997094
 110.225 0.0997097
 110.25 0.09971
 110.275 0.0997103
 110.3 0.0997106
 110.325 0.0997109
 110.35 0.0997112
 110.375 0.0997115
 110.4 0.0997118
 110.425 0.0997121
 110.45 0.0997124
 110.475 0.0997127
 110.5 0.099713
 110.525 0.0997133
 110.55 0.0997136
 110.575 0.0997139
 110.6 0.0997142
 110.625 0.0997145
 110.65 0.0997148
 110.675 0.0997151
 110.7 0.0997154
 110.725 0.0997157
 110.75 0.099716
 110.775 0.0997163
 110.8 0.0997166
 110.825 0.0997169
 110.85 0.0997172
 110.875 0.0997175
 110.9 0.0997178
 110.925 0.0997181
 110.95 0.0997184
 110.975 0.0997187
 111 0.099719
 111.025 0.0997192
 111.05 0.0997195
 111.075 0.0997198
 111.1 0.0997201
 111.125 0.0997204
 111.15 0.0997207
 111.175 0.099721
 111.2 0.0997213
 111.225 0.0997216
 111.25 0.0997219
 111.275 0.0997222
 111.3 0.0997225
 111.325 0.0997228
 111.35 0.0997231
 111.375 0.0997234
 111.4 0.0997236
 111.425 0.0997239
 111.45 0.0997242
 111.475 0.0997245
 111.5 0.0997248
 111.525 0.0997251
 111.55 0.0997254
 111.575 0.0997257
 111.6 0.099726
 111.625 0.0997263
 111.65 0.0997266
 111.675 0.0997268
 111.7 0.0997271
 111.725 0.0997274
 111.75 0.0997277
 111.775 0.099728
 111.8 0.0997283
 111.825 0.0997286
 111.85 0.0997289
 111.875 0.0997292
 111.9 0.0997295
 111.925 0.0997297
 111.95 0.09973
 111.975 0.0997303
 112 0.0997306
 112.025 0.0997309
 112.05 0.0997312
 112.075 0.0997315
 112.1 0.0997318
 112.125 0.099732
 112.15 0.0997323
 112.175 0.0997326
 112.2 0.0997329
 112.225 0.0997332
 112.25 0.0997335
 112.275 0.0997338
 112.3 0.0997341
 112.325 0.0997343
 112.35 0.0997346
 112.375 0.0997349
 112.4 0.0997352
 112.425 0.0997355
 112.45 0.0997358
 112.475 0.0997361
 112.5 0.0997363
 112.525 0.0997366
 112.55 0.0997369
 112.575 0.0997372
 112.6 0.0997375
 112.625 0.0997378
 112.65 0.099738
 112.675 0.0997383
 112.7 0.0997386
 112.725 0.0997389
 112.75 0.0997392
 112.775 0.0997395
 112.8 0.0997397
 112.825 0.09974
 112.85 0.0997403
 112.875 0.0997406
 112.9 0.0997409
 112.925 0.0997412
 112.95 0.0997414
 112.975 0.0997417
 113 0.099742
 113.025 0.0997423
 113.05 0.0997426
 113.075 0.0997429
 113.1 0.0997431
 113.125 0.0997434
 113.15 0.0997437
 113.175 0.099744
 113.2 0.0997443
 113.225 0.0997445
 113.25 0.0997448
 113.275 0.0997451
 113.3 0.0997454
 113.325 0.0997457
 113.35 0.0997459
 113.375 0.0997462
 113.4 0.0997465
 113.425 0.0997468
 113.45 0.0997471
 113.475 0.0997473
 113.5 0.0997476
 113.525 0.0997479
 113.55 0.0997482
 113.575 0.0997484
 113.6 0.0997487
 113.625 0.099749
 113.65 0.0997493
 113.675 0.0997496
 113.7 0.0997498
 113.725 0.0997501
 113.75 0.0997504
 113.775 0.0997507
 113.8 0.0997509
 113.825 0.0997512
 113.85 0.0997515
 113.875 0.0997518
 113.9 0.0997521
 113.925 0.0997523
 113.95 0.0997526
 113.975 0.0997529
 114 0.0997532
 114.025 0.0997534
 114.05 0.0997537
 114.075 0.099754
 114.1 0.0997543
 114.125 0.0997545
 114.15 0.0997548
 114.175 0.0997551
 114.2 0.0997554
 114.225 0.0997556
 114.25 0.0997559
 114.275 0.0997562
 114.3 0.0997565
 114.325 0.0997567
 114.35 0.099757
 114.375 0.0997573
 114.4 0.0997576
 114.425 0.0997578
 114.45 0.0997581
 114.475 0.0997584
 114.5 0.0997586
 114.525 0.0997589
 114.55 0.0997592
 114.575 0.0997595
 114.6 0.0997597
 114.625 0.09976
 114.65 0.0997603
 114.675 0.0997605
 114.7 0.0997608
 114.725 0.0997611
 114.75 0.0997614
 114.775 0.0997616
 114.8 0.0997619
 114.825 0.0997622
 114.85 0.0997624
 114.875 0.0997627
 114.9 0.099763
 114.925 0.0997633
 114.95 0.0997635
 114.975 0.0997638
 115 0.0997641
 115.025 0.0997643
 115.05 0.0997646
 115.075 0.0997649
 115.1 0.0997651
 115.125 0.0997654
 115.15 0.0997657
 115.175 0.099766
 115.2 0.0997662
 115.225 0.0997665
 115.25 0.0997668
 115.275 0.099767
 115.3 0.0997673
 115.325 0.0997676
 115.35 0.0997678
 115.375 0.0997681
 115.4 0.0997684
 115.425 0.0997686
 115.45 0.0997689
 115.475 0.0997692
 115.5 0.0997694
 115.525 0.0997697
 115.55 0.09977
 115.575 0.0997702
 115.6 0.0997705
 115.625 0.0997708
 115.65 0.099771
 115.675 0.0997713
 115.7 0.0997716
 115.725 0.0997718
 115.75 0.0997721
 115.775 0.0997724
 115.8 0.0997726
 115.825 0.0997729
 115.85 0.0997732
 115.875 0.0997734
 115.9 0.0997737
 115.925 0.099774
 115.95 0.0997742
 115.975 0.0997745
 116 0.0997747
 116.025 0.099775
 116.05 0.0997753
 116.075 0.0997755
 116.1 0.0997758
 116.125 0.0997761
 116.15 0.0997763
 116.175 0.0997766
 116.2 0.0997768
 116.225 0.0997771
 116.25 0.0997774
 116.275 0.0997776
 116.3 0.0997779
 116.325 0.0997782
 116.35 0.0997784
 116.375 0.0997787
 116.4 0.0997789
 116.425 0.0997792
 116.45 0.0997795
 116.475 0.0997797
 116.5 0.09978
 116.525 0.0997803
 116.55 0.0997805
 116.575 0.0997808
 116.6 0.099781
 116.625 0.0997813
 116.65 0.0997816
 116.675 0.0997818
 116.7 0.0997821
 116.725 0.0997823
 116.75 0.0997826
 116.775 0.0997829
 116.8 0.0997831
 116.825 0.0997834
 116.85 0.0997836
 116.875 0.0997839
 116.9 0.0997841
 116.925 0.0997844
 116.95 0.0997847
 116.975 0.0997849
 117 0.0997852
 117.025 0.0997854
 117.05 0.0997857
 117.075 0.099786
 117.1 0.0997862
 117.125 0.0997865
 117.15 0.0997867
 117.175 0.099787
 117.2 0.0997872
 117.225 0.0997875
 117.25 0.0997878
 117.275 0.099788
 117.3 0.0997883
 117.325 0.0997885
 117.35 0.0997888
 117.375 0.099789
 117.4 0.0997893
 117.425 0.0997896
 117.45 0.0997898
 117.475 0.0997901
 117.5 0.0997903
 117.525 0.0997906
 117.55 0.0997908
 117.575 0.0997911
 117.6 0.0997913
 117.625 0.0997916
 117.65 0.0997918
 117.675 0.0997921
 117.7 0.0997924
 117.725 0.0997926
 117.75 0.0997929
 117.775 0.0997931
 117.8 0.0997934
 117.825 0.0997936
 117.85 0.0997939
 117.875 0.0997941
 117.9 0.0997944
 117.925 0.0997946
 117.95 0.0997949
 117.975 0.0997951
 118 0.0997954
 118.025 0.0997956
 118.05 0.0997959
 118.075 0.0997962
 118.1 0.0997964
 118.125 0.0997967
 118.15 0.0997969
 118.175 0.0997972
 118.2 0.0997974
 118.225 0.0997977
 118.25 0.0997979
 118.275 0.0997982
 118.3 0.0997984
 118.325 0.0997987
 118.35 0.0997989
 118.375 0.0997992
 118.4 0.0997994
 118.425 0.0997997
 118.45 0.0997999
 118.475 0.0998002
 118.5 0.0998004
 118.525 0.0998007
 118.55 0.0998009
 118.575 0.0998012
 118.6 0.0998014
 118.625 0.0998017
 118.65 0.0998019
 118.675 0.0998022
 118.7 0.0998024
 118.725 0.0998027
 118.75 0.0998029
 118.775 0.0998032
 118.8 0.0998034
 118.825 0.0998037
 118.85 0.0998039
 118.875 0.0998041
 118.9 0.0998044
 118.925 0.0998046
 118.95 0.0998049
 118.975 0.0998051
 119 0.0998054
 119.025 0.0998056
 119.05 0.0998059
 119.075 0.0998061
 119.1 0.0998064
 119.125 0.0998066
 119.15 0.0998069
 119.175 0.0998071
 119.2 0.0998074
 119.225 0.0998076
 119.25 0.0998078
 119.275 0.0998081
 119.3 0.0998083
 119.325 0.0998086
 119.35 0.0998088
 119.375 0.0998091
 119.4 0.0998093
 119.425 0.0998096
 119.45 0.0998098
 119.475 0.0998101
 119.5 0.0998103
 119.525 0.0998105
 119.55 0.0998108
 119.575 0.099811
 119.6 0.0998113
 119.625 0.0998115
 119.65 0.0998118
 119.675 0.099812
 119.7 0.0998122
 119.725 0.0998125
 119.75 0.0998127
 119.775 0.099813
 119.8 0.0998132
 119.825 0.0998135
 119.85 0.0998137
 119.875 0.0998139
 119.9 0.0998142
 119.925 0.0998144
 119.95 0.0998147
 119.975 0.0998149
 120 0.0998152
 120.025 0.0998154
 120.05 0.0998156
 120.075 0.0998159
 120.1 0.0998161
 120.125 0.0998164
 120.15 0.0998166
 120.175 0.0998168
 120.2 0.0998171
 120.225 0.0998173
 120.25 0.0998176
 120.275 0.0998178
 120.3 0.099818
 120.325 0.0998183
 120.35 0.0998185
 120.375 0.0998188
 120.4 0.099819
 120.425 0.0998192
 120.45 0.0998195
 120.475 0.0998197
 120.5 0.09982
 120.525 0.0998202
 120.55 0.0998204
 120.575 0.0998207
 120.6 0.0998209
 120.625 0.0998211
 120.65 0.0998214
 120.675 0.0998216
 120.7 0.0998219
 120.725 0.0998221
 120.75 0.0998223
 120.775 0.0998226
 120.8 0.0998228
 120.825 0.099823
 120.85 0.0998233
 120.875 0.0998235
 120.9 0.0998238
 120.925 0.099824
 120.95 0.0998242
 120.975 0.0998245
 121 0.0998247
 121.025 0.0998249
 121.05 0.0998252
 121.075 0.0998254
 121.1 0.0998256
 121.125 0.0998259
 121.15 0.0998261
 121.175 0.0998264
 121.2 0.0998266
 121.225 0.0998268
 121.25 0.0998271
 121.275 0.0998273
 121.3 0.0998275
 121.325 0.0998278
 121.35 0.099828
 121.375 0.0998282
 121.4 0.0998285
 121.425 0.0998287
 121.45 0.0998289
 121.475 0.0998292
 121.5 0.0998294
 121.525 0.0998296
 121.55 0.0998299
 121.575 0.0998301
 121.6 0.0998303
 121.625 0.0998306
 121.65 0.0998308
 121.675 0.099831
 121.7 0.0998313
 121.725 0.0998315
 121.75 0.0998317
 121.775 0.099832
 121.8 0.0998322
 121.825 0.0998324
 121.85 0.0998327
 121.875 0.0998329
 121.9 0.0998331
 121.925 0.0998334
 121.95 0.0998336
 121.975 0.0998338
 122 0.099834
 122.025 0.0998343
 122.05 0.0998345
 122.075 0.0998347
 122.1 0.099835
 122.125 0.0998352
 122.15 0.0998354
 122.175 0.0998357
 122.2 0.0998359
 122.225 0.0998361
 122.25 0.0998364
 122.275 0.0998366
 122.3 0.0998368
 122.325 0.099837
 122.35 0.0998373
 122.375 0.0998375
 122.4 0.0998377
 122.425 0.099838
 122.45 0.0998382
 122.475 0.0998384
 122.5 0.0998386
 122.525 0.0998389
 122.55 0.0998391
 122.575 0.0998393
 122.6 0.0998396
 122.625 0.0998398
 122.65 0.09984
 122.675 0.0998402
 122.7 0.0998405
 122.725 0.0998407
 122.75 0.0998409
 122.775 0.0998411
 122.8 0.0998414
 122.825 0.0998416
 122.85 0.0998418
 122.875 0.0998421
 122.9 0.0998423
 122.925 0.0998425
 122.95 0.0998427
 122.975 0.099843
 123 0.0998432
 123.025 0.0998434
 123.05 0.0998436
 123.075 0.0998439
 123.1 0.0998441
 123.125 0.0998443
 123.15 0.0998445
 123.175 0.0998448
 123.2 0.099845
 123.225 0.0998452
 123.25 0.0998454
 123.275 0.0998457
 123.3 0.0998459
 123.325 0.0998461
 123.35 0.0998463
 123.375 0.0998466
 123.4 0.0998468
 123.425 0.099847
 123.45 0.0998472
 123.475 0.0998475
 123.5 0.0998477
 123.525 0.0998479
 123.55 0.0998481
 123.575 0.0998483
 123.6 0.0998486
 123.625 0.0998488
 123.65 0.099849
 123.675 0.0998492
 123.7 0.0998495
 123.725 0.0998497
 123.75 0.0998499
 123.775 0.0998501
 123.8 0.0998503
 123.825 0.0998506
 123.85 0.0998508
 123.875 0.099851
 123.9 0.0998512
 123.925 0.0998515
 123.95 0.0998517
 123.975 0.0998519
 124 0.0998521
 124.025 0.0998523
 124.05 0.0998526
 124.075 0.0998528
 124.1 0.099853
 124.125 0.0998532
 124.15 0.0998534
 124.175 0.0998537
 124.2 0.0998539
 124.225 0.0998541
 124.25 0.0998543
 124.275 0.0998545
 124.3 0.0998548
 124.325 0.099855
 124.35 0.0998552
 124.375 0.0998554
 124.4 0.0998556
 124.425 0.0998559
 124.45 0.0998561
 124.475 0.0998563
 124.5 0.0998565
 124.525 0.0998567
 124.55 0.0998569
 124.575 0.0998572
 124.6 0.0998574
 124.625 0.0998576
 124.65 0.0998578
 124.675 0.099858
 124.7 0.0998583
 124.725 0.0998585
 124.75 0.0998587
 124.775 0.0998589
 124.8 0.0998591
 124.825 0.0998593
 124.85 0.0998596
 124.875 0.0998598
 124.9 0.09986
 124.925 0.0998602
 124.95 0.0998604
 124.975 0.0998606
 125 0.0998609
 125.025 0.0998611
 125.05 0.0998613
 125.075 0.0998615
 125.1 0.0998617
 125.125 0.0998619
 125.15 0.0998621
 125.175 0.0998624
 125.2 0.0998626
 125.225 0.0998628
 125.25 0.099863
 125.275 0.0998632
 125.3 0.0998634
 125.325 0.0998636
 125.35 0.0998639
 125.375 0.0998641
 125.4 0.0998643
 125.425 0.0998645
 125.45 0.0998647
 125.475 0.0998649
 125.5 0.0998651
 125.525 0.0998654
 125.55 0.0998656
 125.575 0.0998658
 125.6 0.099866
 125.625 0.0998662
 125.65 0.0998664
 125.675 0.0998666
 125.7 0.0998668
 125.725 0.0998671
 125.75 0.0998673
 125.775 0.0998675
 125.8 0.0998677
 125.825 0.0998679
 125.85 0.0998681
 125.875 0.0998683
 125.9 0.0998685
 125.925 0.0998688
 125.95 0.099869
 125.975 0.0998692
 126 0.0998694
 126.025 0.0998696
 126.05 0.0998698
 126.075 0.09987
 126.1 0.0998702
 126.125 0.0998704
 126.15 0.0998707
 126.175 0.0998709
 126.2 0.0998711
 126.225 0.0998713
 126.25 0.0998715
 126.275 0.0998717
 126.3 0.0998719
 126.325 0.0998721
 126.35 0.0998723
 126.375 0.0998725
 126.4 0.0998728
 126.425 0.099873
 126.45 0.0998732
 126.475 0.0998734
 126.5 0.0998736
 126.525 0.0998738
 126.55 0.099874
 126.575 0.0998742
 126.6 0.0998744
 126.625 0.0998746
 126.65 0.0998748
 126.675 0.099875
 126.7 0.0998753
 126.725 0.0998755
 126.75 0.0998757
 126.775 0.0998759
 126.8 0.0998761
 126.825 0.0998763
 126.85 0.0998765
 126.875 0.0998767
 126.9 0.0998769
 126.925 0.0998771
 126.95 0.0998773
 126.975 0.0998775
 127 0.0998777
 127.025 0.0998779
 127.05 0.0998782
 127.075 0.0998784
 127.1 0.0998786
 127.125 0.0998788
 127.15 0.099879
 127.175 0.0998792
 127.2 0.0998794
 127.225 0.0998796
 127.25 0.0998798
 127.275 0.09988
 127.3 0.0998802
 127.325 0.0998804
 127.35 0.0998806
 127.375 0.0998808
 127.4 0.099881
 127.425 0.0998812
 127.45 0.0998814
 127.475 0.0998816
 127.5 0.0998818
 127.525 0.099882
 127.55 0.0998823
 127.575 0.0998825
 127.6 0.0998827
 127.625 0.0998829
 127.65 0.0998831
 127.675 0.0998833
 127.7 0.0998835
 127.725 0.0998837
 127.75 0.0998839
 127.775 0.0998841
 127.8 0.0998843
 127.825 0.0998845
 127.85 0.0998847
 127.875 0.0998849
 127.9 0.0998851
 127.925 0.0998853
 127.95 0.0998855
 127.975 0.0998857
 128 0.0998859
 128.025 0.0998861
 128.05 0.0998863
 128.075 0.0998865
 128.1 0.0998867
 128.125 0.0998869
 128.15 0.0998871
 128.175 0.0998873
 128.2 0.0998875
 128.225 0.0998877
 128.25 0.0998879
 128.275 0.0998881
 128.3 0.0998883
 128.325 0.0998885
 128.35 0.0998887
 128.375 0.0998889
 128.4 0.0998891
 128.425 0.0998893
 128.45 0.0998895
 128.475 0.0998897
 128.5 0.0998899
 128.525 0.0998901
 128.55 0.0998903
 128.575 0.0998905
 128.6 0.0998907
 128.625 0.0998909
 128.65 0.0998911
 128.675 0.0998913
 128.7 0.0998915
 128.725 0.0998917
 128.75 0.0998919
 128.775 0.0998921
 128.8 0.0998923
 128.825 0.0998925
 128.85 0.0998927
 128.875 0.0998929
 128.9 0.0998931
 128.925 0.0998933
 128.95 0.0998935
 128.975 0.0998937
 129 0.0998939
 129.025 0.0998941
 129.05 0.0998943
 129.075 0.0998945
 129.1 0.0998947
 129.125 0.0998949
 129.15 0.0998951
 129.175 0.0998953
 129.2 0.0998955
 129.225 0.0998957
 129.25 0.0998959
 129.275 0.099896
 129.3 0.0998962
 129.325 0.0998964
 129.35 0.0998966
 129.375 0.0998968
 129.4 0.099897
 129.425 0.0998972
 129.45 0.0998974
 129.475 0.0998976
 129.5 0.0998978
 129.525 0.099898
 129.55 0.0998982
 129.575 0.0998984
 129.6 0.0998986
 129.625 0.0998988
 129.65 0.099899
 129.675 0.0998992
 129.7 0.0998994
 129.725 0.0998996
 129.75 0.0998998
 129.775 0.0998999
 129.8 0.0999001
 129.825 0.0999003
 129.85 0.0999005
 129.875 0.0999007
 129.9 0.0999009
 129.925 0.0999011
 129.95 0.0999013
 129.975 0.0999015
 130 0.0999017
 130.025 0.0999019
 130.05 0.0999021
 130.075 0.0999023
 130.1 0.0999025
 130.125 0.0999026
 130.15 0.0999028
 130.175 0.099903
 130.2 0.0999032
 130.225 0.0999034
 130.25 0.0999036
 130.275 0.0999038
 130.3 0.099904
 130.325 0.0999042
 130.35 0.0999044
 130.375 0.0999046
 130.4 0.0999048
 130.425 0.099905
 130.45 0.0999051
 130.475 0.0999053
 130.5 0.0999055
 130.525 0.0999057
 130.55 0.0999059
 130.575 0.0999061
 130.6 0.0999063
 130.625 0.0999065
 130.65 0.0999067
 130.675 0.0999069
 130.7 0.099907
 130.725 0.0999072
 130.75 0.0999074
 130.775 0.0999076
 130.8 0.0999078
 130.825 0.099908
 130.85 0.0999082
 130.875 0.0999084
 130.9 0.0999086
 130.925 0.0999087
 130.95 0.0999089
 130.975 0.0999091
 131 0.0999093
 131.025 0.0999095
 131.05 0.0999097
 131.075 0.0999099
 131.1 0.0999101
 131.125 0.0999103
 131.15 0.0999104
 131.175 0.0999106
 131.2 0.0999108
 131.225 0.099911
 131.25 0.0999112
 131.275 0.0999114
 131.3 0.0999116
 131.325 0.0999118
 131.35 0.0999119
 131.375 0.0999121
 131.4 0.0999123
 131.425 0.0999125
 131.45 0.0999127
 131.475 0.0999129
 131.5 0.0999131
 131.525 0.0999132
 131.55 0.0999134
 131.575 0.0999136
 131.6 0.0999138
 131.625 0.099914
 131.65 0.0999142
 131.675 0.0999144
 131.7 0.0999146
 131.725 0.0999147
 131.75 0.0999149
 131.775 0.0999151
 131.8 0.0999153
 131.825 0.0999155
 131.85 0.0999157
 131.875 0.0999158
 131.9 0.099916
 131.925 0.0999162
 131.95 0.0999164
 131.975 0.0999166
 132 0.0999168
 132.025 0.099917
 132.05 0.0999171
 132.075 0.0999173
 132.1 0.0999175
 132.125 0.0999177
 132.15 0.0999179
 132.175 0.0999181
 132.2 0.0999182
 132.225 0.0999184
 132.25 0.0999186
 132.275 0.0999188
 132.3 0.099919
 132.325 0.0999192
 132.35 0.0999193
 132.375 0.0999195
 132.4 0.0999197
 132.425 0.0999199
 132.45 0.0999201
 132.475 0.0999203
 132.5 0.0999204
 132.525 0.0999206
 132.55 0.0999208
 132.575 0.099921
 132.6 0.0999212
 132.625 0.0999213
 132.65 0.0999215
 132.675 0.0999217
 132.7 0.0999219
 132.725 0.0999221
 132.75 0.0999223
 132.775 0.0999224
 132.8 0.0999226
 132.825 0.0999228
 132.85 0.099923
 132.875 0.0999232
 132.9 0.0999233
 132.925 0.0999235
 132.95 0.0999237
 132.975 0.0999239
 133 0.0999241
 133.025 0.0999242
 133.05 0.0999244
 133.075 0.0999246
 133.1 0.0999248
 133.125 0.099925
 133.15 0.0999251
 133.175 0.0999253
 133.2 0.0999255
 133.225 0.0999257
 133.25 0.0999259
 133.275 0.099926
 133.3 0.0999262
 133.325 0.0999264
 133.35 0.0999266
 133.375 0.0999267
 133.4 0.0999269
 133.425 0.0999271
 133.45 0.0999273
 133.475 0.0999275
 133.5 0.0999276
 133.525 0.0999278
 133.55 0.099928
 133.575 0.0999282
 133.6 0.0999284
 133.625 0.0999285
 133.65 0.0999287
 133.675 0.0999289
 133.7 0.0999291
 133.725 0.0999292
 133.75 0.0999294
 133.775 0.0999296
 133.8 0.0999298
 133.825 0.0999299
 133.85 0.0999301
 133.875 0.0999303
 133.9 0.0999305
 133.925 0.0999307
 133.95 0.0999308
 133.975 0.099931
 134 0.0999312
 134.025 0.0999314
 134.05 0.0999315
 134.075 0.0999317
 134.1 0.0999319
 134.125 0.0999321
 134.15 0.0999322
 134.175 0.0999324
 134.2 0.0999326
 134.225 0.0999328
 134.25 0.0999329
 134.275 0.0999331
 134.3 0.0999333
 134.325 0.0999335
 134.35 0.0999336
 134.375 0.0999338
 134.4 0.099934
 134.425 0.0999342
 134.45 0.0999343
 134.475 0.0999345
 134.5 0.0999347
 134.525 0.0999349
 134.55 0.099935
 134.575 0.0999352
 134.6 0.0999354
 134.625 0.0999356
 134.65 0.0999357
 134.675 0.0999359
 134.7 0.0999361
 134.725 0.0999362
 134.75 0.0999364
 134.775 0.0999366
 134.8 0.0999368
 134.825 0.0999369
 134.85 0.0999371
 134.875 0.0999373
 134.9 0.0999375
 134.925 0.0999376
 134.95 0.0999378
 134.975 0.099938
 135 0.0999381
 135.025 0.0999383
 135.05 0.0999385
 135.075 0.0999387
 135.1 0.0999388
 135.125 0.099939
 135.15 0.0999392
 135.175 0.0999393
 135.2 0.0999395
 135.225 0.0999397
 135.25 0.0999399
 135.275 0.09994
 135.3 0.0999402
 135.325 0.0999404
 135.35 0.0999405
 135.375 0.0999407
 135.4 0.0999409
 135.425 0.0999411
 135.45 0.0999412
 135.475 0.0999414
 135.5 0.0999416
 135.525 0.0999417
 135.55 0.0999419
 135.575 0.0999421
 135.6 0.0999422
 135.625 0.0999424
 135.65 0.0999426
 135.675 0.0999428
 135.7 0.0999429
 135.725 0.0999431
 135.75 0.0999433
 135.775 0.0999434
 135.8 0.0999436
 135.825 0.0999438
 135.85 0.0999439
 135.875 0.0999441
 135.9 0.0999443
 135.925 0.0999444
 135.95 0.0999446
 135.975 0.0999448
 136 0.0999449
 136.025 0.0999451
 136.05 0.0999453
 136.075 0.0999455
 136.1 0.0999456
 136.125 0.0999458
 136.15 0.099946
 136.175 0.0999461
 136.2 0.0999463
 136.225 0.0999465
 136.25 0.0999466
 136.275 0.0999468
 136.3 0.099947
 136.325 0.0999471
 136.35 0.0999473
 136.375 0.0999475
 136.4 0.0999476
 136.425 0.0999478
 136.45 0.099948
 136.475 0.0999481
 136.5 0.0999483
 136.525 0.0999485
 136.55 0.0999486
 136.575 0.0999488
 136.6 0.099949
 136.625 0.0999491
 136.65 0.0999493
 136.675 0.0999495
 136.7 0.0999496
 136.725 0.0999498
 136.75 0.09995
 136.775 0.0999501
 136.8 0.0999503
 136.825 0.0999504
 136.85 0.0999506
 136.875 0.0999508
 136.9 0.0999509
 136.925 0.0999511
 136.95 0.0999513
 136.975 0.0999514
 137 0.0999516
 137.025 0.0999518
 137.05 0.0999519
 137.075 0.0999521
 137.1 0.0999523
 137.125 0.0999524
 137.15 0.0999526
 137.175 0.0999527
 137.2 0.0999529
 137.225 0.0999531
 137.25 0.0999532
 137.275 0.0999534
 137.3 0.0999536
 137.325 0.0999537
 137.35 0.0999539
 137.375 0.0999541
 137.4 0.0999542
 137.425 0.0999544
 137.45 0.0999545
 137.475 0.0999547
 137.5 0.0999549
 137.525 0.099955
 137.55 0.0999552
 137.575 0.0999554
 137.6 0.0999555
 137.625 0.0999557
 137.65 0.0999558
 137.675 0.099956
 137.7 0.0999562
 137.725 0.0999563
 137.75 0.0999565
 137.775 0.0999566
 137.8 0.0999568
 137.825 0.099957
 137.85 0.0999571
 137.875 0.0999573
 137.9 0.0999575
 137.925 0.0999576
 137.95 0.0999578
 137.975 0.0999579
 138 0.0999581
 138.025 0.0999583
 138.05 0.0999584
 138.075 0.0999586
 138.1 0.0999587
 138.125 0.0999589
 138.15 0.0999591
 138.175 0.0999592
 138.2 0.0999594
 138.225 0.0999595
 138.25 0.0999597
 138.275 0.0999599
 138.3 0.09996
 138.325 0.0999602
 138.35 0.0999603
 138.375 0.0999605
 138.4 0.0999607
 138.425 0.0999608
 138.45 0.099961
 138.475 0.0999611
 138.5 0.0999613
 138.525 0.0999615
 138.55 0.0999616
 138.575 0.0999618
 138.6 0.0999619
 138.625 0.0999621
 138.65 0.0999622
 138.675 0.0999624
 138.7 0.0999626
 138.725 0.0999627
 138.75 0.0999629
 138.775 0.099963
 138.8 0.0999632
 138.825 0.0999633
 138.85 0.0999635
 138.875 0.0999637
 138.9 0.0999638
 138.925 0.099964
 138.95 0.0999641
 138.975 0.0999643
 139 0.0999645
 139.025 0.0999646
 139.05 0.0999648
 139.075 0.0999649
 139.1 0.0999651
 139.125 0.0999652
 139.15 0.0999654
 139.175 0.0999655
 139.2 0.0999657
 139.225 0.0999659
 139.25 0.099966
 139.275 0.0999662
 139.3 0.0999663
 139.325 0.0999665
 139.35 0.0999666
 139.375 0.0999668
 139.4 0.099967
 139.425 0.0999671
 139.45 0.0999673
 139.475 0.0999674
 139.5 0.0999676
 139.525 0.0999677
 139.55 0.0999679
 139.575 0.099968
 139.6 0.0999682
 139.625 0.0999683
 139.65 0.0999685
 139.675 0.0999687
 139.7 0.0999688
 139.725 0.099969
 139.75 0.0999691
 139.775 0.0999693
 139.8 0.0999694
 139.825 0.0999696
 139.85 0.0999697
 139.875 0.0999699
 139.9 0.09997
 139.925 0.0999702
 139.95 0.0999704
 139.975 0.0999705
 140 0.0999707
 140.025 0.0999708
 140.05 0.099971
 140.075 0.0999711
 140.1 0.0999713
 140.125 0.0999714
 140.15 0.0999716
 140.175 0.0999717
 140.2 0.0999719
 140.225 0.099972
 140.25 0.0999722
 140.275 0.0999723
 140.3 0.0999725
 140.325 0.0999726
 140.35 0.0999728
 140.375 0.099973
 140.4 0.0999731
 140.425 0.0999733
 140.45 0.0999734
 140.475 0.0999736
 140.5 0.0999737
 140.525 0.0999739
 140.55 0.099974
 140.575 0.0999742
 140.6 0.0999743
 140.625 0.0999745
 140.65 0.0999746
 140.675 0.0999748
 140.7 0.0999749
 140.725 0.0999751
 140.75 0.0999752
 140.775 0.0999754
 140.8 0.0999755
 140.825 0.0999757
 140.85 0.0999758
 140.875 0.099976
 140.9 0.0999761
 140.925 0.0999763
 140.95 0.0999764
 140.975 0.0999766
 141 0.0999767
 141.025 0.0999769
 141.05 0.099977
 141.075 0.0999772
 141.1 0.0999773
 141.125 0.0999775
 141.15 0.0999776
 141.175 0.0999778
 141.2 0.0999779
 141.225 0.0999781
 141.25 0.0999782
 141.275 0.0999784
 141.3 0.0999785
 141.325 0.0999787
 141.35 0.0999788
 141.375 0.099979
 141.4 0.0999791
 141.425 0.0999793
 141.45 0.0999794
 141.475 0.0999796
 141.5 0.0999797
 141.525 0.0999799
 141.55 0.09998
 141.575 0.0999802
 141.6 0.0999803
 141.625 0.0999804
 141.65 0.0999806
 141.675 0.0999807
 141.7 0.0999809
 141.725 0.099981
 141.75 0.0999812
 141.775 0.0999813
 141.8 0.0999815
 141.825 0.0999816
 141.85 0.0999818
 141.875 0.0999819
 141.9 0.0999821
 141.925 0.0999822
 141.95 0.0999824
 141.975 0.0999825
 142 0.0999827
 142.025 0.0999828
 142.05 0.0999829
 142.075 0.0999831
 142.1 0.0999832
 142.125 0.0999834
 142.15 0.0999835
 142.175 0.0999837
 142.2 0.0999838
 142.225 0.099984
 142.25 0.0999841
 142.275 0.0999843
 142.3 0.0999844
 142.325 0.0999846
 142.35 0.0999847
 142.375 0.0999848
 142.4 0.099985
 142.425 0.0999851
 142.45 0.0999853
 142.475 0.0999854
 142.5 0.0999856
 142.525 0.0999857
 142.55 0.0999859
 142.575 0.099986
 142.6 0.0999861
 142.625 0.0999863
 142.65 0.0999864
 142.675 0.0999866
 142.7 0.0999867
 142.725 0.0999869
 142.75 0.099987
 142.775 0.0999872
 142.8 0.0999873
 142.825 0.0999874
 142.85 0.0999876
 142.875 0.0999877
 142.9 0.0999879
 142.925 0.099988
 142.95 0.0999882
 142.975 0.0999883
 143 0.0999884
 143.025 0.0999886
 143.05 0.0999887
 143.075 0.0999889
 143.1 0.099989
 143.125 0.0999892
 143.15 0.0999893
 143.175 0.0999894
 143.2 0.0999896
 143.225 0.0999897
 143.25 0.0999899
 143.275 0.09999
 143.3 0.0999902
 143.325 0.0999903
 143.35 0.0999904
 143.375 0.0999906
 143.4 0.0999907
 143.425 0.0999909
 143.45 0.099991
 143.475 0.0999912
 143.5 0.0999913
 143.525 0.0999914
 143.55 0.0999916
 143.575 0.0999917
 143.6 0.0999919
 143.625 0.099992
 143.65 0.0999921
 143.675 0.0999923
 143.7 0.0999924
 143.725 0.0999926
 143.75 0.0999927
 143.775 0.0999928
 143.8 0.099993
 143.825 0.0999931
 143.85 0.0999933
 143.875 0.0999934
 143.9 0.0999936
 143.925 0.0999937
 143.95 0.0999938
 143.975 0.099994
 144 0.0999941
 144.025 0.0999943
 144.05 0.0999944
 144.075 0.0999945
 144.1 0.0999947
 144.125 0.0999948
 144.15 0.0999949
 144.175 0.0999951
 144.2 0.0999952
 144.225 0.0999954
 144.25 0.0999955
 144.275 0.0999956
 144.3 0.0999958
 144.325 0.0999959
 144.35 0.0999961
 144.375 0.0999962
 144.4 0.0999963
 144.425 0.0999965
 144.45 0.0999966
 144.475 0.0999968
 144.5 0.0999969
 144.525 0.099997
 144.55 0.0999972
 144.575 0.0999973
 144.6 0.0999974
 144.625 0.0999976
 144.65 0.0999977
 144.675 0.0999979
 144.7 0.099998
 144.725 0.0999981
 144.75 0.0999983
 144.775 0.0999984
 144.8 0.0999985
 144.825 0.0999987
 144.85 0.0999988
 144.875 0.099999
 144.9 0.0999991
 144.925 0.0999992
 144.95 0.0999994
 144.975 0.0999995
 145 0.0999996
 145.025 0.0999998
 145.05 0.0999999
 145.075 0.1
 145.1 0.1
 145.125 0.1
 145.15 0.1
 145.175 0.100001
 145.2 0.100001
 145.225 0.100001
 145.25 0.100001
 145.275 0.100001
 145.3 0.100001
 145.325 0.100001
 145.35 0.100002
 145.375 0.100002
 145.4 0.100002
 145.425 0.100002
 145.45 0.100002
 145.475 0.100002
 145.5 0.100002
 145.525 0.100002
 145.55 0.100003
 145.575 0.100003
 145.6 0.100003
 145.625 0.100003
 145.65 0.100003
 145.675 0.100003
 145.7 0.100003
 145.725 0.100004
 145.75 0.100004
 145.775 0.100004
 145.8 0.100004
 145.825 0.100004
 145.85 0.100004
 145.875 0.100004
 145.9 0.100005
 145.925 0.100005
 145.95 0.100005
 145.975 0.100005
 146 0.100005
 146.025 0.100005
 146.05 0.100005
 146.075 0.100005
 146.1 0.100006
 146.125 0.100006
 146.15 0.100006
 146.175 0.100006
 146.2 0.100006
 146.225 0.100006
 146.25 0.100006
 146.275 0.100007
 146.3 0.100007
 146.325 0.100007
 146.35 0.100007
 146.375 0.100007
 146.4 0.100007
 146.425 0.100007
 146.45 0.100007
 146.475 0.100008
 146.5 0.100008
 146.525 0.100008
 146.55 0.100008
 146.575 0.100008
 146.6 0.100008
 146.625 0.100008
 146.65 0.100008
 146.675 0.100009
 146.7 0.100009
 146.725 0.100009
 146.75 0.100009
 146.775 0.100009
 146.8 0.100009
 146.825 0.100009
 146.85 0.10001
 146.875 0.10001
 146.9 0.10001
 146.925 0.10001
 146.95 0.10001
 146.975 0.10001
 147 0.10001
 147.025 0.10001
 147.05 0.100011
 147.075 0.100011
 147.1 0.100011
 147.125 0.100011
 147.15 0.100011
 147.175 0.100011
 147.2 0.100011
 147.225 0.100012
 147.25 0.100012
 147.275 0.100012
 147.3 0.100012
 147.325 0.100012
 147.35 0.100012
 147.375 0.100012
 147.4 0.100012
 147.425 0.100013
 147.45 0.100013
 147.475 0.100013
 147.5 0.100013
 147.525 0.100013
 147.55 0.100013
 147.575 0.100013
 147.6 0.100013
 147.625 0.100014
 147.65 0.100014
 147.675 0.100014
 147.7 0.100014
 147.725 0.100014
 147.75 0.100014
 147.775 0.100014
 147.8 0.100014
 147.825 0.100015
 147.85 0.100015
 147.875 0.100015
 147.9 0.100015
 147.925 0.100015
 147.95 0.100015
 147.975 0.100015
 148 0.100015
 148.025 0.100016
 148.05 0.100016
 148.075 0.100016
 148.1 0.100016
 148.125 0.100016
 148.15 0.100016
 148.175 0.100016
 148.2 0.100017
 148.225 0.100017
 148.25 0.100017
 148.275 0.100017
 148.3 0.100017
 148.325 0.100017
 148.35 0.100017
 148.375 0.100017
 148.4 0.100018
 148.425 0.100018
 148.45 0.100018
 148.475 0.100018
 148.5 0.100018
 148.525 0.100018
 148.55 0.100018
 148.575 0.100018
 148.6 0.100019
 148.625 0.100019
 148.65 0.100019
 148.675 0.100019
 148.7 0.100019
 148.725 0.100019
 148.75 0.100019
 148.775 0.100019
 148.8 0.10002
 148.825 0.10002
 148.85 0.10002
 148.875 0.10002
 148.9 0.10002
 148.925 0.10002
 148.95 0.10002
 148.975 0.10002
 149 0.100021
 149.025 0.100021
 149.05 0.100021
 149.075 0.100021
 149.1 0.100021
 149.125 0.100021
 149.15 0.100021
 149.175 0.100021
 149.2 0.100022
 149.225 0.100022
 149.25 0.100022
 149.275 0.100022
 149.3 0.100022
 149.325 0.100022
 149.35 0.100022
 149.375 0.100022
 149.4 0.100023
 149.425 0.100023
 149.45 0.100023
 149.475 0.100023
 149.5 0.100023
 149.525 0.100023
 149.55 0.100023
 149.575 0.100023
 149.6 0.100024
 149.625 0.100024
 149.65 0.100024
 149.675 0.100024
 149.7 0.100024
 149.725 0.100024
 149.75 0.100024
 149.775 0.100024
 149.8 0.100024
 149.825 0.100025
 149.85 0.100025
 149.875 0.100025
 149.9 0.100025
 149.925 0.100025
 149.95 0.100025
 149.975 0.100025
 150 0.100025
 150.025 0.100026
 150.05 0.100026
 150.075 0.100026
 150.1 0.100026
 150.125 0.100026
 150.15 0.100026
 150.175 0.100026
 150.2 0.100026
 150.225 0.100027
 150.25 0.100027
 150.275 0.100027
 150.3 0.100027
 150.325 0.100027
 150.35 0.100027
 150.375 0.100027
 150.4 0.100027
 150.425 0.100028
 150.45 0.100028
 150.475 0.100028
 150.5 0.100028
 150.525 0.100028
 150.55 0.100028
 150.575 0.100028
 150.6 0.100028
 150.625 0.100028
 150.65 0.100029
 150.675 0.100029
 150.7 0.100029
 150.725 0.100029
 150.75 0.100029
 150.775 0.100029
 150.8 0.100029
 150.825 0.100029
 150.85 0.10003
 150.875 0.10003
 150.9 0.10003
 150.925 0.10003
 150.95 0.10003
 150.975 0.10003
 151 0.10003
 151.025 0.10003
 151.05 0.100031
 151.075 0.100031
 151.1 0.100031
 151.125 0.100031
 151.15 0.100031
 151.175 0.100031
 151.2 0.100031
 151.225 0.100031
 151.25 0.100031
 151.275 0.100032
 151.3 0.100032
 151.325 0.100032
 151.35 0.100032
 151.375 0.100032
 151.4 0.100032
 151.425 0.100032
 151.45 0.100032
 151.475 0.100033
 151.5 0.100033
 151.525 0.100033
 151.55 0.100033
 151.575 0.100033
 151.6 0.100033
 151.625 0.100033
 151.65 0.100033
 151.675 0.100033
 151.7 0.100034
 151.725 0.100034
 151.75 0.100034
 151.775 0.100034
 151.8 0.100034
 151.825 0.100034
 151.85 0.100034
 151.875 0.100034
 151.9 0.100035
 151.925 0.100035
 151.95 0.100035
 151.975 0.100035
 152 0.100035
 152.025 0.100035
 152.05 0.100035
 152.075 0.100035
 152.1 0.100035
 152.125 0.100036
 152.15 0.100036
 152.175 0.100036
 152.2 0.100036
 152.225 0.100036
 152.25 0.100036
 152.275 0.100036
 152.3 0.100036
 152.325 0.100036
 152.35 0.100037
 152.375 0.100037
 152.4 0.100037
 152.425 0.100037
 152.45 0.100037
 152.475 0.100037
 152.5 0.100037
 152.525 0.100037
 152.55 0.100038
 152.575 0.100038
 152.6 0.100038
 152.625 0.100038
 152.65 0.100038
 152.675 0.100038
 152.7 0.100038
 152.725 0.100038
 152.75 0.100038
 152.775 0.100039
 152.8 0.100039
 152.825 0.100039
 152.85 0.100039
 152.875 0.100039
 152.9 0.100039
 152.925 0.100039
 152.95 0.100039
 152.975 0.100039
 153 0.10004
 153.025 0.10004
 153.05 0.10004
 153.075 0.10004
 153.1 0.10004
 153.125 0.10004
 153.15 0.10004
 153.175 0.10004
 153.2 0.10004
 153.225 0.100041
 153.25 0.100041
 153.275 0.100041
 153.3 0.100041
 153.325 0.100041
 153.35 0.100041
 153.375 0.100041
 153.4 0.100041
 153.425 0.100041
 153.45 0.100042
 153.475 0.100042
 153.5 0.100042
 153.525 0.100042
 153.55 0.100042
 153.575 0.100042
 153.6 0.100042
 153.625 0.100042
 153.65 0.100043
 153.675 0.100043
 153.7 0.100043
 153.725 0.100043
 153.75 0.100043
 153.775 0.100043
 153.8 0.100043
 153.825 0.100043
 153.85 0.100043
 153.875 0.100044
 153.9 0.100044
 153.925 0.100044
 153.95 0.100044
 153.975 0.100044
 154 0.100044
 154.025 0.100044
 154.05 0.100044
 154.075 0.100044
 154.1 0.100045
 154.125 0.100045
 154.15 0.100045
 154.175 0.100045
 154.2 0.100045
 154.225 0.100045
 154.25 0.100045
 154.275 0.100045
 154.3 0.100045
 154.325 0.100046
 154.35 0.100046
 154.375 0.100046
 154.4 0.100046
 154.425 0.100046
 154.45 0.100046
 154.475 0.100046
 154.5 0.100046
 154.525 0.100046
 154.55 0.100046
 154.575 0.100047
 154.6 0.100047
 154.625 0.100047
 154.65 0.100047
 154.675 0.100047
 154.7 0.100047
 154.725 0.100047
 154.75 0.100047
 154.775 0.100047
 154.8 0.100048
 154.825 0.100048
 154.85 0.100048
 154.875 0.100048
 154.9 0.100048
 154.925 0.100048
 154.95 0.100048
 154.975 0.100048
 155 0.100048
 155.025 0.100049
 155.05 0.100049
 155.075 0.100049
 155.1 0.100049
 155.125 0.100049
 155.15 0.100049
 155.175 0.100049
 155.2 0.100049
 155.225 0.100049
 155.25 0.10005
 155.275 0.10005
 155.3 0.10005
 155.325 0.10005
 155.35 0.10005
 155.375 0.10005
 155.4 0.10005
 155.425 0.10005
 155.45 0.10005
 155.475 0.10005
 155.5 0.100051
 155.525 0.100051
 155.55 0.100051
 155.575 0.100051
 155.6 0.100051
 155.625 0.100051
 155.65 0.100051
 155.675 0.100051
 155.7 0.100051
 155.725 0.100052
 155.75 0.100052
 155.775 0.100052
 155.8 0.100052
 155.825 0.100052
 155.85 0.100052
 155.875 0.100052
 155.9 0.100052
 155.925 0.100052
 155.95 0.100053
 155.975 0.100053
 156 0.100053
 156.025 0.100053
 156.05 0.100053
 156.075 0.100053
 156.1 0.100053
 156.125 0.100053
 156.15 0.100053
 156.175 0.100053
 156.2 0.100054
 156.225 0.100054
 156.25 0.100054
 156.275 0.100054
 156.3 0.100054
 156.325 0.100054
 156.35 0.100054
 156.375 0.100054
 156.4 0.100054
 156.425 0.100055
 156.45 0.100055
 156.475 0.100055
 156.5 0.100055
 156.525 0.100055
 156.55 0.100055
 156.575 0.100055
 156.6 0.100055
 156.625 0.100055
 156.65 0.100055
 156.675 0.100056
 156.7 0.100056
 156.725 0.100056
 156.75 0.100056
 156.775 0.100056
 156.8 0.100056
 156.825 0.100056
 156.85 0.100056
 156.875 0.100056
 156.9 0.100057
 156.925 0.100057
 156.95 0.100057
 156.975 0.100057
 157 0.100057
 157.025 0.100057
 157.05 0.100057
 157.075 0.100057
 157.1 0.100057
 157.125 0.100057
 157.15 0.100058
 157.175 0.100058
 157.2 0.100058
 157.225 0.100058
 157.25 0.100058
 157.275 0.100058
 157.3 0.100058
 157.325 0.100058
 157.35 0.100058
 157.375 0.100058
 157.4 0.100059
 157.425 0.100059
 157.45 0.100059
 157.475 0.100059
 157.5 0.100059
 157.525 0.100059
 157.55 0.100059
 157.575 0.100059
 157.6 0.100059
 157.625 0.100059
 157.65 0.10006
 157.675 0.10006
 157.7 0.10006
 157.725 0.10006
 157.75 0.10006
 157.775 0.10006
 157.8 0.10006
 157.825 0.10006
 157.85 0.10006
 157.875 0.100061
 157.9 0.100061
 157.925 0.100061
 157.95 0.100061
 157.975 0.100061
 158 0.100061
 158.025 0.100061
 158.05 0.100061
 158.075 0.100061
 158.1 0.100061
 158.125 0.100062
 158.15 0.100062
 158.175 0.100062
 158.2 0.100062
 158.225 0.100062
 158.25 0.100062
 158.275 0.100062
 158.3 0.100062
 158.325 0.100062
 158.35 0.100062
 158.375 0.100063
 158.4 0.100063
 158.425 0.100063
 158.45 0.100063
 158.475 0.100063
 158.5 0.100063
 158.525 0.100063
 158.55 0.100063
 158.575 0.100063
 158.6 0.100063
 158.625 0.100064
 158.65 0.100064
 158.675 0.100064
 158.7 0.100064
 158.725 0.100064
 158.75 0.100064
 158.775 0.100064
 158.8 0.100064
 158.825 0.100064
 158.85 0.100064
 158.875 0.100065
 158.9 0.100065
 158.925 0.100065
 158.95 0.100065
 158.975 0.100065
 159 0.100065
 159.025 0.100065
 159.05 0.100065
 159.075 0.100065
 159.1 0.100065
 159.125 0.100066
 159.15 0.100066
 159.175 0.100066
 159.2 0.100066
 159.225 0.100066
 159.25 0.100066
 159.275 0.100066
 159.3 0.100066
 159.325 0.100066
 159.35 0.100066
 159.375 0.100066
 159.4 0.100067
 159.425 0.100067
 159.45 0.100067
 159.475 0.100067
 159.5 0.100067
 159.525 0.100067
 159.55 0.100067
 159.575 0.100067
 159.6 0.100067
 159.625 0.100067
 159.65 0.100068
 159.675 0.100068
 159.7 0.100068
 159.725 0.100068
 159.75 0.100068
 159.775 0.100068
 159.8 0.100068
 159.825 0.100068
 159.85 0.100068
 159.875 0.100068
 159.9 0.100069
 159.925 0.100069
 159.95 0.100069
 159.975 0.100069
 160 0.100069
 160.025 0.100069
 160.05 0.100069
 160.075 0.100069
 160.1 0.100069
 160.125 0.100069
 160.15 0.100069
 160.175 0.10007
 160.2 0.10007
 160.225 0.10007
 160.25 0.10007
 160.275 0.10007
 160.3 0.10007
 160.325 0.10007
 160.35 0.10007
 160.375 0.10007
 160.4 0.10007
 160.425 0.100071
 160.45 0.100071
 160.475 0.100071
 160.5 0.100071
 160.525 0.100071
 160.55 0.100071
 160.575 0.100071
 160.6 0.100071
 160.625 0.100071
 160.65 0.100071
 160.675 0.100071
 160.7 0.100072
 160.725 0.100072
 160.75 0.100072
 160.775 0.100072
 160.8 0.100072
 160.825 0.100072
 160.85 0.100072
 160.875 0.100072
 160.9 0.100072
 160.925 0.100072
 160.95 0.100073
 160.975 0.100073
 161 0.100073
 161.025 0.100073
 161.05 0.100073
 161.075 0.100073
 161.1 0.100073
 161.125 0.100073
 161.15 0.100073
 161.175 0.100073
 161.2 0.100073
 161.225 0.100074
 161.25 0.100074
 161.275 0.100074
 161.3 0.100074
 161.325 0.100074
 161.35 0.100074
 161.375 0.100074
 161.4 0.100074
 161.425 0.100074
 161.45 0.100074
 161.475 0.100075
 161.5 0.100075
 161.525 0.100075
 161.55 0.100075
 161.575 0.100075
 161.6 0.100075
 161.625 0.100075
 161.65 0.100075
 161.675 0.100075
 161.7 0.100075
 161.725 0.100075
 161.75 0.100076
 161.775 0.100076
 161.8 0.100076
 161.825 0.100076
 161.85 0.100076
 161.875 0.100076
 161.9 0.100076
 161.925 0.100076
 161.95 0.100076
 161.975 0.100076
 162 0.100076
 162.025 0.100077
 162.05 0.100077
 162.075 0.100077
 162.1 0.100077
 162.125 0.100077
 162.15 0.100077
 162.175 0.100077
 162.2 0.100077
 162.225 0.100077
 162.25 0.100077
 162.275 0.100077
 162.3 0.100078
 162.325 0.100078
 162.35 0.100078
 162.375 0.100078
 162.4 0.100078
 162.425 0.100078
 162.45 0.100078
 162.475 0.100078
 162.5 0.100078
 162.525 0.100078
 162.55 0.100078
 162.575 0.100079
 162.6 0.100079
 162.625 0.100079
 162.65 0.100079
 162.675 0.100079
 162.7 0.100079
 162.725 0.100079
 162.75 0.100079
 162.775 0.100079
 162.8 0.100079
 162.825 0.100079
 162.85 0.10008
 162.875 0.10008
 162.9 0.10008
 162.925 0.10008
 162.95 0.10008
 162.975 0.10008
 163 0.10008
 163.025 0.10008
 163.05 0.10008
 163.075 0.10008
 163.1 0.10008
 163.125 0.100081
 163.15 0.100081
 163.175 0.100081
 163.2 0.100081
 163.225 0.100081
 163.25 0.100081
 163.275 0.100081
 163.3 0.100081
 163.325 0.100081
 163.35 0.100081
 163.375 0.100081
 163.4 0.100082
 163.425 0.100082
 163.45 0.100082
 163.475 0.100082
 163.5 0.100082
 163.525 0.100082
 163.55 0.100082
 163.575 0.100082
 163.6 0.100082
 163.625 0.100082
 163.65 0.100082
 163.675 0.100082
 163.7 0.100083
 163.725 0.100083
 163.75 0.100083
 163.775 0.100083
 163.8 0.100083
 163.825 0.100083
 163.85 0.100083
 163.875 0.100083
 163.9 0.100083
 163.925 0.100083
 163.95 0.100083
 163.975 0.100084
 164 0.100084
 164.025 0.100084
 164.05 0.100084
 164.075 0.100084
 164.1 0.100084
 164.125 0.100084
 164.15 0.100084
 164.175 0.100084
 164.2 0.100084
 164.225 0.100084
 164.25 0.100085
 164.275 0.100085
 164.3 0.100085
 164.325 0.100085
 164.35 0.100085
 164.375 0.100085
 164.4 0.100085
 164.425 0.100085
 164.45 0.100085
 164.475 0.100085
 164.5 0.100085
 164.525 0.100085
 164.55 0.100086
 164.575 0.100086
 164.6 0.100086
 164.625 0.100086
 164.65 0.100086
 164.675 0.100086
 164.7 0.100086
 164.725 0.100086
 164.75 0.100086
 164.775 0.100086
 164.8 0.100086
 164.825 0.100087
 164.85 0.100087
 164.875 0.100087
 164.9 0.100087
 164.925 0.100087
 164.95 0.100087
 164.975 0.100087
 165 0.100087
 165.025 0.100087
 165.05 0.100087
 165.075 0.100087
 165.1 0.100087
 165.125 0.100088
 165.15 0.100088
 165.175 0.100088
 165.2 0.100088
 165.225 0.100088
 165.25 0.100088
 165.275 0.100088
 165.3 0.100088
 165.325 0.100088
 165.35 0.100088
 165.375 0.100088
 165.4 0.100088
 165.425 0.100089
 165.45 0.100089
 165.475 0.100089
 165.5 0.100089
 165.525 0.100089
 165.55 0.100089
 165.575 0.100089
 165.6 0.100089
 165.625 0.100089
 165.65 0.100089
 165.675 0.100089
 165.7 0.100089
 165.725 0.10009
 165.75 0.10009
 165.775 0.10009
 165.8 0.10009
 165.825 0.10009
 165.85 0.10009
 165.875 0.10009
 165.9 0.10009
 165.925 0.10009
 165.95 0.10009
 165.975 0.10009
 166 0.100091
 166.025 0.100091
 166.05 0.100091
 166.075 0.100091
 166.1 0.100091
 166.125 0.100091
 166.15 0.100091
 166.175 0.100091
 166.2 0.100091
 166.225 0.100091
 166.25 0.100091
 166.275 0.100091
 166.3 0.100092
 166.325 0.100092
 166.35 0.100092
 166.375 0.100092
 166.4 0.100092
 166.425 0.100092
 166.45 0.100092
 166.475 0.100092
 166.5 0.100092
 166.525 0.100092
 166.55 0.100092
 166.575 0.100092
 166.6 0.100093
 166.625 0.100093
 166.65 0.100093
 166.675 0.100093
 166.7 0.100093
 166.725 0.100093
 166.75 0.100093
 166.775 0.100093
 166.8 0.100093
 166.825 0.100093
 166.85 0.100093
 166.875 0.100093
 166.9 0.100093
 166.925 0.100094
 166.95 0.100094
 166.975 0.100094
 167 0.100094
 167.025 0.100094
 167.05 0.100094
 167.075 0.100094
 167.1 0.100094
 167.125 0.100094
 167.15 0.100094
 167.175 0.100094
 167.2 0.100094
 167.225 0.100095
 167.25 0.100095
 167.275 0.100095
 167.3 0.100095
 167.325 0.100095
 167.35 0.100095
 167.375 0.100095
 167.4 0.100095
 167.425 0.100095
 167.45 0.100095
 167.475 0.100095
 167.5 0.100095
 167.525 0.100096
 167.55 0.100096
 167.575 0.100096
 167.6 0.100096
 167.625 0.100096
 167.65 0.100096
 167.675 0.100096
 167.7 0.100096
 167.725 0.100096
 167.75 0.100096
 167.775 0.100096
 167.8 0.100096
 167.825 0.100096
 167.85 0.100097
 167.875 0.100097
 167.9 0.100097
 167.925 0.100097
 167.95 0.100097
 167.975 0.100097
 168 0.100097
 168.025 0.100097
 168.05 0.100097
 168.075 0.100097
 168.1 0.100097
 168.125 0.100097
 168.15 0.100098
 168.175 0.100098
 168.2 0.100098
 168.225 0.100098
 168.25 0.100098
 168.275 0.100098
 168.3 0.100098
 168.325 0.100098
 168.35 0.100098
 168.375 0.100098
 168.4 0.100098
 168.425 0.100098
 168.45 0.100098
 168.475 0.100099
 168.5 0.100099
 168.525 0.100099
 168.55 0.100099
 168.575 0.100099
 168.6 0.100099
 168.625 0.100099
 168.65 0.100099
 168.675 0.100099
 168.7 0.100099
 168.725 0.100099
 168.75 0.100099
 168.775 0.1001
 168.8 0.1001
 168.825 0.1001
 168.85 0.1001
 168.875 0.1001
 168.9 0.1001
 168.925 0.1001
 168.95 0.1001
 168.975 0.1001
 169 0.1001
 169.025 0.1001
 169.05 0.1001
 169.075 0.1001
 169.1 0.100101
 169.125 0.100101
 169.15 0.100101
 169.175 0.100101
 169.2 0.100101
 169.225 0.100101
 169.25 0.100101
 169.275 0.100101
 169.3 0.100101
 169.325 0.100101
 169.35 0.100101
 169.375 0.100101
 169.4 0.100101
 169.425 0.100102
 169.45 0.100102
 169.475 0.100102
 169.5 0.100102
 169.525 0.100102
 169.55 0.100102
 169.575 0.100102
 169.6 0.100102
 169.625 0.100102
 169.65 0.100102
 169.675 0.100102
 169.7 0.100102
 169.725 0.100102
 169.75 0.100103
 169.775 0.100103
 169.8 0.100103
 169.825 0.100103
 169.85 0.100103
 169.875 0.100103
 169.9 0.100103
 169.925 0.100103
 169.95 0.100103
 169.975 0.100103
 170 0.100103
 170.025 0.100103
 170.05 0.100103
 170.075 0.100104
 170.1 0.100104
 170.125 0.100104
 170.15 0.100104
 170.175 0.100104
 170.2 0.100104
 170.225 0.100104
 170.25 0.100104
 170.275 0.100104
 170.3 0.100104
 170.325 0.100104
 170.35 0.100104
 170.375 0.100104
 170.4 0.100105
 170.425 0.100105
 170.45 0.100105
 170.475 0.100105
 170.5 0.100105
 170.525 0.100105
 170.55 0.100105
 170.575 0.100105
 170.6 0.100105
 170.625 0.100105
 170.65 0.100105
 170.675 0.100105
 170.7 0.100105
 170.725 0.100106
 170.75 0.100106
 170.775 0.100106
 170.8 0.100106
 170.825 0.100106
 170.85 0.100106
 170.875 0.100106
 170.9 0.100106
 170.925 0.100106
 170.95 0.100106
 170.975 0.100106
 171 0.100106
 171.025 0.100106
 171.05 0.100106
 171.075 0.100107
 171.1 0.100107
 171.125 0.100107
 171.15 0.100107
 171.175 0.100107
 171.2 0.100107
 171.225 0.100107
 171.25 0.100107
 171.275 0.100107
 171.3 0.100107
 171.325 0.100107
 171.35 0.100107
 171.375 0.100107
 171.4 0.100108
 171.425 0.100108
 171.45 0.100108
 171.475 0.100108
 171.5 0.100108
 171.525 0.100108
 171.55 0.100108
 171.575 0.100108
 171.6 0.100108
 171.625 0.100108
 171.65 0.100108
 171.675 0.100108
 171.7 0.100108
 171.725 0.100108
 171.75 0.100109
 171.775 0.100109
 171.8 0.100109
 171.825 0.100109
 171.85 0.100109
 171.875 0.100109
 171.9 0.100109
 171.925 0.100109
 171.95 0.100109
 171.975 0.100109
 172 0.100109
 172.025 0.100109
 172.05 0.100109
 172.075 0.100109
 172.1 0.10011
 172.125 0.10011
 172.15 0.10011
 172.175 0.10011
 172.2 0.10011
 172.225 0.10011
 172.25 0.10011
 172.275 0.10011
 172.3 0.10011
 172.325 0.10011
 172.35 0.10011
 172.375 0.10011
 172.4 0.10011
 172.425 0.100111
 172.45 0.100111
 172.475 0.100111
 172.5 0.100111
 172.525 0.100111
 172.55 0.100111
 172.575 0.100111
 172.6 0.100111
 172.625 0.100111
 172.65 0.100111
 172.675 0.100111
 172.7 0.100111
 172.725 0.100111
 172.75 0.100111
 172.775 0.100112
 172.8 0.100112
 172.825 0.100112
 172.85 0.100112
 172.875 0.100112
 172.9 0.100112
 172.925 0.100112
 172.95 0.100112
 172.975 0.100112
 173 0.100112
 173.025 0.100112
 173.05 0.100112
 173.075 0.100112
 173.1 0.100112
 173.125 0.100113
 173.15 0.100113
 173.175 0.100113
 173.2 0.100113
 173.225 0.100113
 173.25 0.100113
 173.275 0.100113
 173.3 0.100113
 173.325 0.100113
 173.35 0.100113
 173.375 0.100113
 173.4 0.100113
 173.425 0.100113
 173.45 0.100113
 173.475 0.100114
 173.5 0.100114
 173.525 0.100114
 173.55 0.100114
 173.575 0.100114
 173.6 0.100114
 173.625 0.100114
 173.65 0.100114
 173.675 0.100114
 173.7 0.100114
 173.725 0.100114
 173.75 0.100114
 173.775 0.100114
 173.8 0.100114
 173.825 0.100114
 173.85 0.100115
 173.875 0.100115
 173.9 0.100115
 173.925 0.100115
 173.95 0.100115
 173.975 0.100115
 174 0.100115
 174.025 0.100115
 174.05 0.100115
 174.075 0.100115
 174.1 0.100115
 174.125 0.100115
 174.15 0.100115
 174.175 0.100115
 174.2 0.100116
 174.225 0.100116
 174.25 0.100116
 174.275 0.100116
 174.3 0.100116
 174.325 0.100116
 174.35 0.100116
 174.375 0.100116
 174.4 0.100116
 174.425 0.100116
 174.45 0.100116
 174.475 0.100116
 174.5 0.100116
 174.525 0.100116
 174.55 0.100116
 174.575 0.100117
 174.6 0.100117
 174.625 0.100117
 174.65 0.100117
 174.675 0.100117
 174.7 0.100117
 174.725 0.100117
 174.75 0.100117
 174.775 0.100117
 174.8 0.100117
 174.825 0.100117
 174.85 0.100117
 174.875 0.100117
 174.9 0.100117
 174.925 0.100118
 174.95 0.100118
 174.975 0.100118
 175 0.100118
 175.025 0.100118
 175.05 0.100118
 175.075 0.100118
 175.1 0.100118
 175.125 0.100118
 175.15 0.100118
 175.175 0.100118
 175.2 0.100118
 175.225 0.100118
 175.25 0.100118
 175.275 0.100118
 175.3 0.100119
 175.325 0.100119
 175.35 0.100119
 175.375 0.100119
 175.4 0.100119
 175.425 0.100119
 175.45 0.100119
 175.475 0.100119
 175.5 0.100119
 175.525 0.100119
 175.55 0.100119
 175.575 0.100119
 175.6 0.100119
 175.625 0.100119
 175.65 0.100119
 175.675 0.10012
 175.7 0.10012
 175.725 0.10012
 175.75 0.10012
 175.775 0.10012
 175.8 0.10012
 175.825 0.10012
 175.85 0.10012
 175.875 0.10012
 175.9 0.10012
 175.925 0.10012
 175.95 0.10012
 175.975 0.10012
 176 0.10012
 176.025 0.10012
 176.05 0.100121
 176.075 0.100121
 176.1 0.100121
 176.125 0.100121
 176.15 0.100121
 176.175 0.100121
 176.2 0.100121
 176.225 0.100121
 176.25 0.100121
 176.275 0.100121
 176.3 0.100121
 176.325 0.100121
 176.35 0.100121
 176.375 0.100121
 176.4 0.100121
 176.425 0.100122
 176.45 0.100122
 176.475 0.100122
 176.5 0.100122
 176.525 0.100122
 176.55 0.100122
 176.575 0.100122
 176.6 0.100122
 176.625 0.100122
 176.65 0.100122
 176.675 0.100122
 176.7 0.100122
 176.725 0.100122
 176.75 0.100122
 176.775 0.100122
 176.8 0.100123
 176.825 0.100123
 176.85 0.100123
 176.875 0.100123
 176.9 0.100123
 176.925 0.100123
 176.95 0.100123
 176.975 0.100123
 177 0.100123
 177.025 0.100123
 177.05 0.100123
 177.075 0.100123
 177.1 0.100123
 177.125 0.100123
 177.15 0.100123
 177.175 0.100123
 177.2 0.100124
 177.225 0.100124
 177.25 0.100124
 177.275 0.100124
 177.3 0.100124
 177.325 0.100124
 177.35 0.100124
 177.375 0.100124
 177.4 0.100124
 177.425 0.100124
 177.45 0.100124
 177.475 0.100124
 177.5 0.100124
 177.525 0.100124
 177.55 0.100124
 177.575 0.100125
 177.6 0.100125
 177.625 0.100125
 177.65 0.100125
 177.675 0.100125
 177.7 0.100125
 177.725 0.100125
 177.75 0.100125
 177.775 0.100125
 177.8 0.100125
 177.825 0.100125
 177.85 0.100125
 177.875 0.100125
 177.9 0.100125
 177.925 0.100125
 177.95 0.100125
 177.975 0.100126
 178 0.100126
 178.025 0.100126
 178.05 0.100126
 178.075 0.100126
 178.1 0.100126
 178.125 0.100126
 178.15 0.100126
 178.175 0.100126
 178.2 0.100126
 178.225 0.100126
 178.25 0.100126
 178.275 0.100126
 178.3 0.100126
 178.325 0.100126
 178.35 0.100126
 178.375 0.100127
 178.4 0.100127
 178.425 0.100127
 178.45 0.100127
 178.475 0.100127
 178.5 0.100127
 178.525 0.100127
 178.55 0.100127
 178.575 0.100127
 178.6 0.100127
 178.625 0.100127
 178.65 0.100127
 178.675 0.100127
 178.7 0.100127
 178.725 0.100127
 178.75 0.100127
 178.775 0.100128
 178.8 0.100128
 178.825 0.100128
 178.85 0.100128
 178.875 0.100128
 178.9 0.100128
 178.925 0.100128
 178.95 0.100128
 178.975 0.100128
 179 0.100128
 179.025 0.100128
 179.05 0.100128
 179.075 0.100128
 179.1 0.100128
 179.125 0.100128
 179.15 0.100128
 179.175 0.100129
 179.2 0.100129
 179.225 0.100129
 179.25 0.100129
 179.275 0.100129
 179.3 0.100129
 179.325 0.100129
 179.35 0.100129
 179.375 0.100129
 179.4 0.100129
 179.425 0.100129
 179.45 0.100129
 179.475 0.100129
 179.5 0.100129
 179.525 0.100129
 179.55 0.100129
 179.575 0.100129
 179.6 0.10013
 179.625 0.10013
 179.65 0.10013
 179.675 0.10013
 179.7 0.10013
 179.725 0.10013
 179.75 0.10013
 179.775 0.10013
 179.8 0.10013
 179.825 0.10013
 179.85 0.10013
 179.875 0.10013
 179.9 0.10013
 179.925 0.10013
 179.95 0.10013
 179.975 0.10013
 180 0.100131
 180.025 0.100131
 180.05 0.100131
 180.075 0.100131
 180.1 0.100131
 180.125 0.100131
 180.15 0.100131
 180.175 0.100131
 180.2 0.100131
 180.225 0.100131
 180.25 0.100131
 180.275 0.100131
 180.3 0.100131
 180.325 0.100131
 180.35 0.100131
 180.375 0.100131
 180.4 0.100131
 180.425 0.100132
 180.45 0.100132
 180.475 0.100132
 180.5 0.100132
 180.525 0.100132
 180.55 0.100132
 180.575 0.100132
 180.6 0.100132
 180.625 0.100132
 180.65 0.100132
 180.675 0.100132
 180.7 0.100132
 180.725 0.100132
 180.75 0.100132
 180.775 0.100132
 180.8 0.100132
 180.825 0.100133
 180.85 0.100133
 180.875 0.100133
 180.9 0.100133
 180.925 0.100133
 180.95 0.100133
 180.975 0.100133
 181 0.100133
 181.025 0.100133
 181.05 0.100133
 181.075 0.100133
 181.1 0.100133
 181.125 0.100133
 181.15 0.100133
 181.175 0.100133
 181.2 0.100133
 181.225 0.100133
 181.25 0.100134
 181.275 0.100134
 181.3 0.100134
 181.325 0.100134
 181.35 0.100134
 181.375 0.100134
 181.4 0.100134
 181.425 0.100134
 181.45 0.100134
 181.475 0.100134
 181.5 0.100134
 181.525 0.100134
 181.55 0.100134
 181.575 0.100134
 181.6 0.100134
 181.625 0.100134
 181.65 0.100134
 181.675 0.100134
 181.7 0.100135
 181.725 0.100135
 181.75 0.100135
 181.775 0.100135
 181.8 0.100135
 181.825 0.100135
 181.85 0.100135
 181.875 0.100135
 181.9 0.100135
 181.925 0.100135
 181.95 0.100135
 181.975 0.100135
 182 0.100135
 182.025 0.100135
 182.05 0.100135
 182.075 0.100135
 182.1 0.100135
 182.125 0.100136
 182.15 0.100136
 182.175 0.100136
 182.2 0.100136
 182.225 0.100136
 182.25 0.100136
 182.275 0.100136
 182.3 0.100136
 182.325 0.100136
 182.35 0.100136
 182.375 0.100136
 182.4 0.100136
 182.425 0.100136
 182.45 0.100136
 182.475 0.100136
 182.5 0.100136
 182.525 0.100136
 182.55 0.100137
 182.575 0.100137
 182.6 0.100137
 182.625 0.100137
 182.65 0.100137
 182.675 0.100137
 182.7 0.100137
 182.725 0.100137
 182.75 0.100137
 182.775 0.100137
 182.8 0.100137
 182.825 0.100137
 182.85 0.100137
 182.875 0.100137
 182.9 0.100137
 182.925 0.100137
 182.95 0.100137
 182.975 0.100137
 183 0.100138
 183.025 0.100138
 183.05 0.100138
 183.075 0.100138
 183.1 0.100138
 183.125 0.100138
 183.15 0.100138
 183.175 0.100138
 183.2 0.100138
 183.225 0.100138
 183.25 0.100138
 183.275 0.100138
 183.3 0.100138
 183.325 0.100138
 183.35 0.100138
 183.375 0.100138
 183.4 0.100138
 183.425 0.100138
 183.45 0.100139
 183.475 0.100139
 183.5 0.100139
 183.525 0.100139
 183.55 0.100139
 183.575 0.100139
 183.6 0.100139
 183.625 0.100139
 183.65 0.100139
 183.675 0.100139
 183.7 0.100139
 183.725 0.100139
 183.75 0.100139
 183.775 0.100139
 183.8 0.100139
 183.825 0.100139
 183.85 0.100139
 183.875 0.100139
 183.9 0.10014
 183.925 0.10014
 183.95 0.10014
 183.975 0.10014
 184 0.10014
 184.025 0.10014
 184.05 0.10014
 184.075 0.10014
 184.1 0.10014
 184.125 0.10014
 184.15 0.10014
 184.175 0.10014
 184.2 0.10014
 184.225 0.10014
 184.25 0.10014
 184.275 0.10014
 184.3 0.10014
 184.325 0.10014
 184.35 0.100141
 184.375 0.100141
 184.4 0.100141
 184.425 0.100141
 184.45 0.100141
 184.475 0.100141
 184.5 0.100141
 184.525 0.100141
 184.55 0.100141
 184.575 0.100141
 184.6 0.100141
 184.625 0.100141
 184.65 0.100141
 184.675 0.100141
 184.7 0.100141
 184.725 0.100141
 184.75 0.100141
 184.775 0.100141
 184.8 0.100141
 184.825 0.100142
 184.85 0.100142
 184.875 0.100142
 184.9 0.100142
 184.925 0.100142
 184.95 0.100142
 184.975 0.100142
 185 0.100142
 185.025 0.100142
 185.05 0.100142
 185.075 0.100142
 185.1 0.100142
 185.125 0.100142
 185.15 0.100142
 185.175 0.100142
 185.2 0.100142
 185.225 0.100142
 185.25 0.100142
 185.275 0.100143
 185.3 0.100143
 185.325 0.100143
 185.35 0.100143
 185.375 0.100143
 185.4 0.100143
 185.425 0.100143
 185.45 0.100143
 185.475 0.100143
 185.5 0.100143
 185.525 0.100143
 185.55 0.100143
 185.575 0.100143
 185.6 0.100143
 185.625 0.100143
 185.65 0.100143
 185.675 0.100143
 185.7 0.100143
 185.725 0.100143
 185.75 0.100144
 185.775 0.100144
 185.8 0.100144
 185.825 0.100144
 185.85 0.100144
 185.875 0.100144
 185.9 0.100144
 185.925 0.100144
 185.95 0.100144
 185.975 0.100144
 186 0.100144
 186.025 0.100144
 186.05 0.100144
 186.075 0.100144
 186.1 0.100144
 186.125 0.100144
 186.15 0.100144
 186.175 0.100144
 186.2 0.100144
 186.225 0.100145
 186.25 0.100145
 186.275 0.100145
 186.3 0.100145
 186.325 0.100145
 186.35 0.100145
 186.375 0.100145
 186.4 0.100145
 186.425 0.100145
 186.45 0.100145
 186.475 0.100145
 186.5 0.100145
 186.525 0.100145
 186.55 0.100145
 186.575 0.100145
 186.6 0.100145
 186.625 0.100145
 186.65 0.100145
 186.675 0.100145
 186.7 0.100146
 186.725 0.100146
 186.75 0.100146
 186.775 0.100146
 186.8 0.100146
 186.825 0.100146
 186.85 0.100146
 186.875 0.100146
 186.9 0.100146
 186.925 0.100146
 186.95 0.100146
 186.975 0.100146
 187 0.100146
 187.025 0.100146
 187.05 0.100146
 187.075 0.100146
 187.1 0.100146
 187.125 0.100146
 187.15 0.100146
 187.175 0.100146
 187.2 0.100147
 187.225 0.100147
 187.25 0.100147
 187.275 0.100147
 187.3 0.100147
 187.325 0.100147
 187.35 0.100147
 187.375 0.100147
 187.4 0.100147
 187.425 0.100147
 187.45 0.100147
 187.475 0.100147
 187.5 0.100147
 187.525 0.100147
 187.55 0.100147
 187.575 0.100147
 187.6 0.100147
 187.625 0.100147
 187.65 0.100147
 187.675 0.100147
 187.7 0.100148
 187.725 0.100148
 187.75 0.100148
 187.775 0.100148
 187.8 0.100148
 187.825 0.100148
 187.85 0.100148
 187.875 0.100148
 187.9 0.100148
 187.925 0.100148
 187.95 0.100148
 187.975 0.100148
 188 0.100148
 188.025 0.100148
 188.05 0.100148
 188.075 0.100148
 188.1 0.100148
 188.125 0.100148
 188.15 0.100148
 188.175 0.100148
 188.2 0.100149
 188.225 0.100149
 188.25 0.100149
 188.275 0.100149
 188.3 0.100149
 188.325 0.100149
 188.35 0.100149
 188.375 0.100149
 188.4 0.100149
 188.425 0.100149
 188.45 0.100149
 188.475 0.100149
 188.5 0.100149
 188.525 0.100149
 188.55 0.100149
 188.575 0.100149
 188.6 0.100149
 188.625 0.100149
 188.65 0.100149
 188.675 0.100149
 188.7 0.10015
 188.725 0.10015
 188.75 0.10015
 188.775 0.10015
 188.8 0.10015
 188.825 0.10015
 188.85 0.10015
 188.875 0.10015
 188.9 0.10015
 188.925 0.10015
 188.95 0.10015
 188.975 0.10015
 189 0.10015
 189.025 0.10015
 189.05 0.10015
 189.075 0.10015
 189.1 0.10015
 189.125 0.10015
 189.15 0.10015
 189.175 0.10015
 189.2 0.100151
 189.225 0.100151
 189.25 0.100151
 189.275 0.100151
 189.3 0.100151
 189.325 0.100151
 189.35 0.100151
 189.375 0.100151
 189.4 0.100151
 189.425 0.100151
 189.45 0.100151
 189.475 0.100151
 189.5 0.100151
 189.525 0.100151
 189.55 0.100151
 189.575 0.100151
 189.6 0.100151
 189.625 0.100151
 189.65 0.100151
 189.675 0.100151
 189.7 0.100151
 189.725 0.100152
 189.75 0.100152
 189.775 0.100152
 189.8 0.100152
 189.825 0.100152
 189.85 0.100152
 189.875 0.100152
 189.9 0.100152
 189.925 0.100152
 189.95 0.100152
 189.975 0.100152
 190 0.100152
 190.025 0.100152
 190.05 0.100152
 190.075 0.100152
 190.1 0.100152
 190.125 0.100152
 190.15 0.100152
 190.175 0.100152
 190.2 0.100152
 190.225 0.100152
 190.25 0.100153
 190.275 0.100153
 190.3 0.100153
 190.325 0.100153
 190.35 0.100153
 190.375 0.100153
 190.4 0.100153
 190.425 0.100153
 190.45 0.100153
 190.475 0.100153
 190.5 0.100153
 190.525 0.100153
 190.55 0.100153
 190.575 0.100153
 190.6 0.100153
 190.625 0.100153
 190.65 0.100153
 190.675 0.100153
 190.7 0.100153
 190.725 0.100153
 190.75 0.100153
 190.775 0.100154
 190.8 0.100154
 190.825 0.100154
 190.85 0.100154
 190.875 0.100154
 190.9 0.100154
 190.925 0.100154
 190.95 0.100154
 190.975 0.100154
 191 0.100154
 191.025 0.100154
 191.05 0.100154
 191.075 0.100154
 191.1 0.100154
 191.125 0.100154
 191.15 0.100154
 191.175 0.100154
 191.2 0.100154
 191.225 0.100154
 191.25 0.100154
 191.275 0.100154
 191.3 0.100155
 191.325 0.100155
 191.35 0.100155
 191.375 0.100155
 191.4 0.100155
 191.425 0.100155
 191.45 0.100155
 191.475 0.100155
 191.5 0.100155
 191.525 0.100155
 191.55 0.100155
 191.575 0.100155
 191.6 0.100155
 191.625 0.100155
 191.65 0.100155
 191.675 0.100155
 191.7 0.100155
 191.725 0.100155
 191.75 0.100155
 191.775 0.100155
 191.8 0.100155
 191.825 0.100155
 191.85 0.100156
 191.875 0.100156
 191.9 0.100156
 191.925 0.100156
 191.95 0.100156
 191.975 0.100156
 192 0.100156
 192.025 0.100156
 192.05 0.100156
 192.075 0.100156
 192.1 0.100156
 192.125 0.100156
 192.15 0.100156
 192.175 0.100156
 192.2 0.100156
 192.225 0.100156
 192.25 0.100156
 192.275 0.100156
 192.3 0.100156
 192.325 0.100156
 192.35 0.100156
 192.375 0.100156
 192.4 0.100157
 192.425 0.100157
 192.45 0.100157
 192.475 0.100157
 192.5 0.100157
 192.525 0.100157
 192.55 0.100157
 192.575 0.100157
 192.6 0.100157
 192.625 0.100157
 192.65 0.100157
 192.675 0.100157
 192.7 0.100157
 192.725 0.100157
 192.75 0.100157
 192.775 0.100157
 192.8 0.100157
 192.825 0.100157
 192.85 0.100157
 192.875 0.100157
 192.9 0.100157
 192.925 0.100157
 192.95 0.100158
 192.975 0.100158
 193 0.100158
 193.025 0.100158
 193.05 0.100158
 193.075 0.100158
 193.1 0.100158
 193.125 0.100158
 193.15 0.100158
 193.175 0.100158
 193.2 0.100158
 193.225 0.100158
 193.25 0.100158
 193.275 0.100158
 193.3 0.100158
 193.325 0.100158
 193.35 0.100158
 193.375 0.100158
 193.4 0.100158
 193.425 0.100158
 193.45 0.100158
 193.475 0.100158
 193.5 0.100158
 193.525 0.100159
 193.55 0.100159
 193.575 0.100159
 193.6 0.100159
 193.625 0.100159
 193.65 0.100159
 193.675 0.100159
 193.7 0.100159
 193.725 0.100159
 193.75 0.100159
 193.775 0.100159
 193.8 0.100159
 193.825 0.100159
 193.85 0.100159
 193.875 0.100159
 193.9 0.100159
 193.925 0.100159
 193.95 0.100159
 193.975 0.100159
 194 0.100159
 194.025 0.100159
 194.05 0.100159
 194.075 0.100159
 194.1 0.10016
 194.125 0.10016
 194.15 0.10016
 194.175 0.10016
 194.2 0.10016
 194.225 0.10016
 194.25 0.10016
 194.275 0.10016
 194.3 0.10016
 194.325 0.10016
 194.35 0.10016
 194.375 0.10016
 194.4 0.10016
 194.425 0.10016
 194.45 0.10016
 194.475 0.10016
 194.5 0.10016
 194.525 0.10016
 194.55 0.10016
 194.575 0.10016
 194.6 0.10016
 194.625 0.10016
 194.65 0.10016
 194.675 0.100161
 194.7 0.100161
 194.725 0.100161
 194.75 0.100161
 194.775 0.100161
 194.8 0.100161
 194.825 0.100161
 194.85 0.100161
 194.875 0.100161
 194.9 0.100161
 194.925 0.100161
 194.95 0.100161
 194.975 0.100161
 195 0.100161
 195.025 0.100161
 195.05 0.100161
 195.075 0.100161
 195.1 0.100161
 195.125 0.100161
 195.15 0.100161
 195.175 0.100161
 195.2 0.100161
 195.225 0.100161
 195.25 0.100161
 195.275 0.100162
 195.3 0.100162
 195.325 0.100162
 195.35 0.100162
 195.375 0.100162
 195.4 0.100162
 195.425 0.100162
 195.45 0.100162
 195.475 0.100162
 195.5 0.100162
 195.525 0.100162
 195.55 0.100162
 195.575 0.100162
 195.6 0.100162
 195.625 0.100162
 195.65 0.100162
 195.675 0.100162
 195.7 0.100162
 195.725 0.100162
 195.75 0.100162
 195.775 0.100162
 195.8 0.100162
 195.825 0.100162
 195.85 0.100163
 195.875 0.100163
 195.9 0.100163
 195.925 0.100163
 195.95 0.100163
 195.975 0.100163
 196 0.100163
 196.025 0.100163
 196.05 0.100163
 196.075 0.100163
 196.1 0.100163
 196.125 0.100163
 196.15 0.100163
 196.175 0.100163
 196.2 0.100163
 196.225 0.100163
 196.25 0.100163
 196.275 0.100163
 196.3 0.100163
 196.325 0.100163
 196.35 0.100163
 196.375 0.100163
 196.4 0.100163
 196.425 0.100163
 196.45 0.100163
 196.475 0.100164
 196.5 0.100164
 196.525 0.100164
 196.55 0.100164
 196.575 0.100164
 196.6 0.100164
 196.625 0.100164
 196.65 0.100164
 196.675 0.100164
 196.7 0.100164
 196.725 0.100164
 196.75 0.100164
 196.775 0.100164
 196.8 0.100164
 196.825 0.100164
 196.85 0.100164
 196.875 0.100164
 196.9 0.100164
 196.925 0.100164
 196.95 0.100164
 196.975 0.100164
 197 0.100164
 197.025 0.100164
 197.05 0.100164
 197.075 0.100165
 197.1 0.100165
 197.125 0.100165
 197.15 0.100165
 197.175 0.100165
 197.2 0.100165
 197.225 0.100165
 197.25 0.100165
 197.275 0.100165
 197.3 0.100165
 197.325 0.100165
 197.35 0.100165
 197.375 0.100165
 197.4 0.100165
 197.425 0.100165
 197.45 0.100165
 197.475 0.100165
 197.5 0.100165
 197.525 0.100165
 197.55 0.100165
 197.575 0.100165
 197.6 0.100165
 197.625 0.100165
 197.65 0.100165
 197.675 0.100165
 197.7 0.100166
 197.725 0.100166
 197.75 0.100166
 197.775 0.100166
 197.8 0.100166
 197.825 0.100166
 197.85 0.100166
 197.875 0.100166
 197.9 0.100166
 197.925 0.100166
 197.95 0.100166
 197.975 0.100166
 198 0.100166
 198.025 0.100166
 198.05 0.100166
 198.075 0.100166
 198.1 0.100166
 198.125 0.100166
 198.15 0.100166
 198.175 0.100166
 198.2 0.100166
 198.225 0.100166
 198.25 0.100166
 198.275 0.100166
 198.3 0.100166
 198.325 0.100167
 198.35 0.100167
 198.375 0.100167
 198.4 0.100167
 198.425 0.100167
 198.45 0.100167
 198.475 0.100167
 198.5 0.100167
 198.525 0.100167
 198.55 0.100167
 198.575 0.100167
 198.6 0.100167
 198.625 0.100167
 198.65 0.100167
 198.675 0.100167
 198.7 0.100167
 198.725 0.100167
 198.75 0.100167
 198.775 0.100167
 198.8 0.100167
 198.825 0.100167
 198.85 0.100167
 198.875 0.100167
 198.9 0.100167
 198.925 0.100167
 198.95 0.100167
 198.975 0.100168
 199 0.100168
 199.025 0.100168
 199.05 0.100168
 199.075 0.100168
 199.1 0.100168
 199.125 0.100168
 199.15 0.100168
 199.175 0.100168
 199.2 0.100168
 199.225 0.100168
 199.25 0.100168
 199.275 0.100168
 199.3 0.100168
 199.325 0.100168
 199.35 0.100168
 199.375 0.100168
 199.4 0.100168
 199.425 0.100168
 199.45 0.100168
 199.475 0.100168
 199.5 0.100168
 199.525 0.100168
 199.55 0.100168
 199.575 0.100168
 199.6 0.100168
 199.625 0.100169
 199.65 0.100169
 199.675 0.100169
 199.7 0.100169
 199.725 0.100169
 199.75 0.100169
 199.775 0.100169
 199.8 0.100169
 199.825 0.100169
 199.85 0.100169
 199.875 0.100169
 199.9 0.100169
 199.925 0.100169
 199.95 0.100169
 199.975 0.100169
 200 0.100169
 200.025 0.100169
 200.05 0.100169
 200.075 0.100169
 200.1 0.100169
 200.125 0.100169
 200.15 0.100169
 200.175 0.100169
 200.2 0.100169
 200.225 0.100169
 200.25 0.100169
 200.275 0.10017
 200.3 0.10017
 200.325 0.10017
 200.35 0.10017
 200.375 0.10017
 200.4 0.10017
 200.425 0.10017
 200.45 0.10017
 200.475 0.10017
 200.5 0.10017
 200.525 0.10017
 200.55 0.10017
 200.575 0.10017
 200.6 0.10017
 200.625 0.10017
 200.65 0.10017
 200.675 0.10017
 200.7 0.10017
 200.725 0.10017
 200.75 0.10017
 200.775 0.10017
 200.8 0.10017
 200.825 0.10017
 200.85 0.10017
 200.875 0.10017
 200.9 0.10017
 200.925 0.10017
 200.95 0.100171
 200.975 0.100171
 201 0.100171
 201.025 0.100171
 201.05 0.100171
 201.075 0.100171
 201.1 0.100171
 201.125 0.100171
 201.15 0.100171
 201.175 0.100171
 201.2 0.100171
 201.225 0.100171
 201.25 0.100171
 201.275 0.100171
 201.3 0.100171
 201.325 0.100171
 201.35 0.100171
 201.375 0.100171
 201.4 0.100171
 201.425 0.100171
 201.45 0.100171
 201.475 0.100171
 201.5 0.100171
 201.525 0.100171
 201.55 0.100171
 201.575 0.100171
 201.6 0.100171
 201.625 0.100172
 201.65 0.100172
 201.675 0.100172
 201.7 0.100172
 201.725 0.100172
 201.75 0.100172
 201.775 0.100172
 201.8 0.100172
 201.825 0.100172
 201.85 0.100172
 201.875 0.100172
 201.9 0.100172
 201.925 0.100172
 201.95 0.100172
 201.975 0.100172
 202 0.100172
 202.025 0.100172
 202.05 0.100172
 202.075 0.100172
 202.1 0.100172
 202.125 0.100172
 202.15 0.100172
 202.175 0.100172
 202.2 0.100172
 202.225 0.100172
 202.25 0.100172
 202.275 0.100172
 202.3 0.100172
 202.325 0.100173
 202.35 0.100173
 202.375 0.100173
 202.4 0.100173
 202.425 0.100173
 202.45 0.100173
 202.475 0.100173
 202.5 0.100173
 202.525 0.100173
 202.55 0.100173
 202.575 0.100173
 202.6 0.100173
 202.625 0.100173
 202.65 0.100173
 202.675 0.100173
 202.7 0.100173
 202.725 0.100173
 202.75 0.100173
 202.775 0.100173
 202.8 0.100173
 202.825 0.100173
 202.85 0.100173
 202.875 0.100173
 202.9 0.100173
 202.925 0.100173
 202.95 0.100173
 202.975 0.100173
 203 0.100173
 203.025 0.100174
 203.05 0.100174
 203.075 0.100174
 203.1 0.100174
 203.125 0.100174
 203.15 0.100174
 203.175 0.100174
 203.2 0.100174
 203.225 0.100174
 203.25 0.100174
 203.275 0.100174
 203.3 0.100174
 203.325 0.100174
 203.35 0.100174
 203.375 0.100174
 203.4 0.100174
 203.425 0.100174
 203.45 0.100174
 203.475 0.100174
 203.5 0.100174
 203.525 0.100174
 203.55 0.100174
 203.575 0.100174
 203.6 0.100174
 203.625 0.100174
 203.65 0.100174
 203.675 0.100174
 203.7 0.100174
 203.725 0.100175
 203.75 0.100175
 203.775 0.100175
 203.8 0.100175
 203.825 0.100175
 203.85 0.100175
 203.875 0.100175
 203.9 0.100175
 203.925 0.100175
 203.95 0.100175
 203.975 0.100175
 204 0.100175
 204.025 0.100175
 204.05 0.100175
 204.075 0.100175
 204.1 0.100175
 204.125 0.100175
 204.15 0.100175
 204.175 0.100175
 204.2 0.100175
 204.225 0.100175
 204.25 0.100175
 204.275 0.100175
 204.3 0.100175
 204.325 0.100175
 204.35 0.100175
 204.375 0.100175
 204.4 0.100175
 204.425 0.100175
 204.45 0.100176
 204.475 0.100176
 204.5 0.100176
 204.525 0.100176
 204.55 0.100176
 204.575 0.100176
 204.6 0.100176
 204.625 0.100176
 204.65 0.100176
 204.675 0.100176
 204.7 0.100176
 204.725 0.100176
 204.75 0.100176
 204.775 0.100176
 204.8 0.100176
 204.825 0.100176
 204.85 0.100176
 204.875 0.100176
 204.9 0.100176
 204.925 0.100176
 204.95 0.100176
 204.975 0.100176
 205 0.100176
 205.025 0.100176
 205.05 0.100176
 205.075 0.100176
 205.1 0.100176
 205.125 0.100176
 205.15 0.100176
 205.175 0.100176
 205.2 0.100177
 205.225 0.100177
 205.25 0.100177
 205.275 0.100177
 205.3 0.100177
 205.325 0.100177
 205.35 0.100177
 205.375 0.100177
 205.4 0.100177
 205.425 0.100177
 205.45 0.100177
 205.475 0.100177
 205.5 0.100177
 205.525 0.100177
 205.55 0.100177
 205.575 0.100177
 205.6 0.100177
 205.625 0.100177
 205.65 0.100177
 205.675 0.100177
 205.7 0.100177
 205.725 0.100177
 205.75 0.100177
 205.775 0.100177
 205.8 0.100177
 205.825 0.100177
 205.85 0.100177
 205.875 0.100177
 205.9 0.100177
 205.925 0.100177
 205.95 0.100178
 205.975 0.100178
 206 0.100178
 206.025 0.100178
 206.05 0.100178
 206.075 0.100178
 206.1 0.100178
 206.125 0.100178
 206.15 0.100178
 206.175 0.100178
 206.2 0.100178
 206.225 0.100178
 206.25 0.100178
 206.275 0.100178
 206.3 0.100178
 206.325 0.100178
 206.35 0.100178
 206.375 0.100178
 206.4 0.100178
 206.425 0.100178
 206.45 0.100178
 206.475 0.100178
 206.5 0.100178
 206.525 0.100178
 206.55 0.100178
 206.575 0.100178
 206.6 0.100178
 206.625 0.100178
 206.65 0.100178
 206.675 0.100178
 206.7 0.100178
 206.725 0.100179
 206.75 0.100179
 206.775 0.100179
 206.8 0.100179
 206.825 0.100179
 206.85 0.100179
 206.875 0.100179
 206.9 0.100179
 206.925 0.100179
 206.95 0.100179
 206.975 0.100179
 207 0.100179
 207.025 0.100179
 207.05 0.100179
 207.075 0.100179
 207.1 0.100179
 207.125 0.100179
 207.15 0.100179
 207.175 0.100179
 207.2 0.100179
 207.225 0.100179
 207.25 0.100179
 207.275 0.100179
 207.3 0.100179
 207.325 0.100179
 207.35 0.100179
 207.375 0.100179
 207.4 0.100179
 207.425 0.100179
 207.45 0.100179
 207.475 0.100179
 207.5 0.10018
 207.525 0.10018
 207.55 0.10018
 207.575 0.10018
 207.6 0.10018
 207.625 0.10018
 207.65 0.10018
 207.675 0.10018
 207.7 0.10018
 207.725 0.10018
 207.75 0.10018
 207.775 0.10018
 207.8 0.10018
 207.825 0.10018
 207.85 0.10018
 207.875 0.10018
 207.9 0.10018
 207.925 0.10018
 207.95 0.10018
 207.975 0.10018
 208 0.10018
 208.025 0.10018
 208.05 0.10018
 208.075 0.10018
 208.1 0.10018
 208.125 0.10018
 208.15 0.10018
 208.175 0.10018
 208.2 0.10018
 208.225 0.10018
 208.25 0.10018
 208.275 0.100181
 208.3 0.100181
 208.325 0.100181
 208.35 0.100181
 208.375 0.100181
 208.4 0.100181
 208.425 0.100181
 208.45 0.100181
 208.475 0.100181
 208.5 0.100181
 208.525 0.100181
 208.55 0.100181
 208.575 0.100181
 208.6 0.100181
 208.625 0.100181
 208.65 0.100181
 208.675 0.100181
 208.7 0.100181
 208.725 0.100181
 208.75 0.100181
 208.775 0.100181
 208.8 0.100181
 208.825 0.100181
 208.85 0.100181
 208.875 0.100181
 208.9 0.100181
 208.925 0.100181
 208.95 0.100181
 208.975 0.100181
 209 0.100181
 209.025 0.100181
 209.05 0.100181
 209.075 0.100181
 209.1 0.100182
 209.125 0.100182
 209.15 0.100182
 209.175 0.100182
 209.2 0.100182
 209.225 0.100182
 209.25 0.100182
 209.275 0.100182
 209.3 0.100182
 209.325 0.100182
 209.35 0.100182
 209.375 0.100182
 209.4 0.100182
 209.425 0.100182
 209.45 0.100182
 209.475 0.100182
 209.5 0.100182
 209.525 0.100182
 209.55 0.100182
 209.575 0.100182
 209.6 0.100182
 209.625 0.100182
 209.65 0.100182
 209.675 0.100182
 209.7 0.100182
 209.725 0.100182
 209.75 0.100182
 209.775 0.100182
 209.8 0.100182
 209.825 0.100182
 209.85 0.100182
 209.875 0.100182
 209.9 0.100182
 209.925 0.100183
 209.95 0.100183
 209.975 0.100183
 210 0.100183
 210.025 0.100183
 210.05 0.100183
 210.075 0.100183
 210.1 0.100183
 210.125 0.100183
 210.15 0.100183
 210.175 0.100183
 210.2 0.100183
 210.225 0.100183
 210.25 0.100183
 210.275 0.100183
 210.3 0.100183
 210.325 0.100183
 210.35 0.100183
 210.375 0.100183
 210.4 0.100183
 210.425 0.100183
 210.45 0.100183
 210.475 0.100183
 210.5 0.100183
 210.525 0.100183
 210.55 0.100183
 210.575 0.100183
 210.6 0.100183
 210.625 0.100183
 210.65 0.100183
 210.675 0.100183
 210.7 0.100183
 210.725 0.100183
 210.75 0.100184
 210.775 0.100184
 210.8 0.100184
 210.825 0.100184
 210.85 0.100184
 210.875 0.100184
 210.9 0.100184
 210.925 0.100184
 210.95 0.100184
 210.975 0.100184
 211 0.100184
 211.025 0.100184
 211.05 0.100184
 211.075 0.100184
 211.1 0.100184
 211.125 0.100184
 211.15 0.100184
 211.175 0.100184
 211.2 0.100184
 211.225 0.100184
 211.25 0.100184
 211.275 0.100184
 211.3 0.100184
 211.325 0.100184
 211.35 0.100184
 211.375 0.100184
 211.4 0.100184
 211.425 0.100184
 211.45 0.100184
 211.475 0.100184
 211.5 0.100184
 211.525 0.100184
 211.55 0.100184
 211.575 0.100184
 211.6 0.100185
 211.625 0.100185
 211.65 0.100185
 211.675 0.100185
 211.7 0.100185
 211.725 0.100185
 211.75 0.100185
 211.775 0.100185
 211.8 0.100185
 211.825 0.100185
 211.85 0.100185
 211.875 0.100185
 211.9 0.100185
 211.925 0.100185
 211.95 0.100185
 211.975 0.100185
 212 0.100185
 212.025 0.100185
 212.05 0.100185
 212.075 0.100185
 212.1 0.100185
 212.125 0.100185
 212.15 0.100185
 212.175 0.100185
 212.2 0.100185
 212.225 0.100185
 212.25 0.100185
 212.275 0.100185
 212.3 0.100185
 212.325 0.100185
 212.35 0.100185
 212.375 0.100185
 212.4 0.100185
 212.425 0.100185
 212.45 0.100185
 212.475 0.100186
 212.5 0.100186
 212.525 0.100186
 212.55 0.100186
 212.575 0.100186
 212.6 0.100186
 212.625 0.100186
 212.65 0.100186
 212.675 0.100186
 212.7 0.100186
 212.725 0.100186
 212.75 0.100186
 212.775 0.100186
 212.8 0.100186
 212.825 0.100186
 212.85 0.100186
 212.875 0.100186
 212.9 0.100186
 212.925 0.100186
 212.95 0.100186
 212.975 0.100186
 213 0.100186
 213.025 0.100186
 213.05 0.100186
 213.075 0.100186
 213.1 0.100186
 213.125 0.100186
 213.15 0.100186
 213.175 0.100186
 213.2 0.100186
 213.225 0.100186
 213.25 0.100186
 213.275 0.100186
 213.3 0.100186
 213.325 0.100186
 213.35 0.100186
 213.375 0.100187
 213.4 0.100187
 213.425 0.100187
 213.45 0.100187
 213.475 0.100187
 213.5 0.100187
 213.525 0.100187
 213.55 0.100187
 213.575 0.100187
 213.6 0.100187
 213.625 0.100187
 213.65 0.100187
 213.675 0.100187
 213.7 0.100187
 213.725 0.100187
 213.75 0.100187
 213.775 0.100187
 213.8 0.100187
 213.825 0.100187
 213.85 0.100187
 213.875 0.100187
 213.9 0.100187
 213.925 0.100187
 213.95 0.100187
 213.975 0.100187
 214 0.100187
 214.025 0.100187
 214.05 0.100187
 214.075 0.100187
 214.1 0.100187
 214.125 0.100187
 214.15 0.100187
 214.175 0.100187
 214.2 0.100187
 214.225 0.100187
 214.25 0.100187
 214.275 0.100188
 214.3 0.100188
 214.325 0.100188
 214.35 0.100188
 214.375 0.100188
 214.4 0.100188
 214.425 0.100188
 214.45 0.100188
 214.475 0.100188
 214.5 0.100188
 214.525 0.100188
 214.55 0.100188
 214.575 0.100188
 214.6 0.100188
 214.625 0.100188
 214.65 0.100188
 214.675 0.100188
 214.7 0.100188
 214.725 0.100188
 214.75 0.100188
 214.775 0.100188
 214.8 0.100188
 214.825 0.100188
 214.85 0.100188
 214.875 0.100188
 214.9 0.100188
 214.925 0.100188
 214.95 0.100188
 214.975 0.100188
 215 0.100188
 215.025 0.100188
 215.05 0.100188
 215.075 0.100188
 215.1 0.100188
 215.125 0.100188
 215.15 0.100188
 215.175 0.100188
 215.2 0.100189
 215.225 0.100189
 215.25 0.100189
 215.275 0.100189
 215.3 0.100189
 215.325 0.100189
 215.35 0.100189
 215.375 0.100189
 215.4 0.100189
 215.425 0.100189
 215.45 0.100189
 215.475 0.100189
 215.5 0.100189
 215.525 0.100189
 215.55 0.100189
 215.575 0.100189
 215.6 0.100189
 215.625 0.100189
 215.65 0.100189
 215.675 0.100189
 215.7 0.100189
 215.725 0.100189
 215.75 0.100189
 215.775 0.100189
 215.8 0.100189
 215.825 0.100189
 215.85 0.100189
 215.875 0.100189
 215.9 0.100189
 215.925 0.100189
 215.95 0.100189
 215.975 0.100189
 216 0.100189
 216.025 0.100189
 216.05 0.100189
 216.075 0.100189
 216.1 0.100189
 216.125 0.100189
 216.15 0.10019
 216.175 0.10019
 216.2 0.10019
 216.225 0.10019
 216.25 0.10019
 216.275 0.10019
 216.3 0.10019
 216.325 0.10019
 216.35 0.10019
 216.375 0.10019
 216.4 0.10019
 216.425 0.10019
 216.45 0.10019
 216.475 0.10019
 216.5 0.10019
 216.525 0.10019
 216.55 0.10019
 216.575 0.10019
 216.6 0.10019
 216.625 0.10019
 216.65 0.10019
 216.675 0.10019
 216.7 0.10019
 216.725 0.10019
 216.75 0.10019
 216.775 0.10019
 216.8 0.10019
 216.825 0.10019
 216.85 0.10019
 216.875 0.10019
 216.9 0.10019
 216.925 0.10019
 216.95 0.10019
 216.975 0.10019
 217 0.10019
 217.025 0.10019
 217.05 0.10019
 217.075 0.10019
 217.1 0.10019
 217.125 0.100191
 217.15 0.100191
 217.175 0.100191
 217.2 0.100191
 217.225 0.100191
 217.25 0.100191
 217.275 0.100191
 217.3 0.100191
 217.325 0.100191
 217.35 0.100191
 217.375 0.100191
 217.4 0.100191
 217.425 0.100191
 217.45 0.100191
 217.475 0.100191
 217.5 0.100191
 217.525 0.100191
 217.55 0.100191
 217.575 0.100191
 217.6 0.100191
 217.625 0.100191
 217.65 0.100191
 217.675 0.100191
 217.7 0.100191
 217.725 0.100191
 217.75 0.100191
 217.775 0.100191
 217.8 0.100191
 217.825 0.100191
 217.85 0.100191
 217.875 0.100191
 217.9 0.100191
 217.925 0.100191
 217.95 0.100191
 217.975 0.100191
 218 0.100191
 218.025 0.100191
 218.05 0.100191
 218.075 0.100191
 218.1 0.100191
 218.125 0.100192
 218.15 0.100192
 218.175 0.100192
 218.2 0.100192
 218.225 0.100192
 218.25 0.100192
 218.275 0.100192
 218.3 0.100192
 218.325 0.100192
 218.35 0.100192
 218.375 0.100192
 218.4 0.100192
 218.425 0.100192
 218.45 0.100192
 218.475 0.100192
 218.5 0.100192
 218.525 0.100192
 218.55 0.100192
 218.575 0.100192
 218.6 0.100192
 218.625 0.100192
 218.65 0.100192
 218.675 0.100192
 218.7 0.100192
 218.725 0.100192
 218.75 0.100192
 218.775 0.100192
 218.8 0.100192
 218.825 0.100192
 218.85 0.100192
 218.875 0.100192
 218.9 0.100192
 218.925 0.100192
 218.95 0.100192
 218.975 0.100192
 219 0.100192
 219.025 0.100192
 219.05 0.100192
 219.075 0.100192
 219.1 0.100192
 219.125 0.100193
 219.15 0.100193
 219.175 0.100193
 219.2 0.100193
 219.225 0.100193
 219.25 0.100193
 219.275 0.100193
 219.3 0.100193
 219.325 0.100193
 219.35 0.100193
 219.375 0.100193
 219.4 0.100193
 219.425 0.100193
 219.45 0.100193
 219.475 0.100193
 219.5 0.100193
 219.525 0.100193
 219.55 0.100193
 219.575 0.100193
 219.6 0.100193
 219.625 0.100193
 219.65 0.100193
 219.675 0.100193
 219.7 0.100193
 219.725 0.100193
 219.75 0.100193
 219.775 0.100193
 219.8 0.100193
 219.825 0.100193
 219.85 0.100193
 219.875 0.100193
 219.9 0.100193
 219.925 0.100193
 219.95 0.100193
 219.975 0.100193
 220 0.100193
 220.025 0.100193
 220.05 0.100193
 220.075 0.100193
 220.1 0.100193
 220.125 0.100193
 220.15 0.100194
 220.175 0.100194
 220.2 0.100194
 220.225 0.100194
 220.25 0.100194
 220.275 0.100194
 220.3 0.100194
 220.325 0.100194
 220.35 0.100194
 220.375 0.100194
 220.4 0.100194
 220.425 0.100194
 220.45 0.100194
 220.475 0.100194
 220.5 0.100194
 220.525 0.100194
 220.55 0.100194
 220.575 0.100194
 220.6 0.100194
 220.625 0.100194
 220.65 0.100194
 220.675 0.100194
 220.7 0.100194
 220.725 0.100194
 220.75 0.100194
 220.775 0.100194
 220.8 0.100194
 220.825 0.100194
 220.85 0.100194
 220.875 0.100194
 220.9 0.100194
 220.925 0.100194
 220.95 0.100194
 220.975 0.100194
 221 0.100194
 221.025 0.100194
 221.05 0.100194
 221.075 0.100194
 221.1 0.100194
 221.125 0.100194
 221.15 0.100194
 221.175 0.100194
 221.2 0.100194
 221.225 0.100195
 221.25 0.100195
 221.275 0.100195
 221.3 0.100195
 221.325 0.100195
 221.35 0.100195
 221.375 0.100195
 221.4 0.100195
 221.425 0.100195
 221.45 0.100195
 221.475 0.100195
 221.5 0.100195
 221.525 0.100195
 221.55 0.100195
 221.575 0.100195
 221.6 0.100195
 221.625 0.100195
 221.65 0.100195
 221.675 0.100195
 221.7 0.100195
 221.725 0.100195
 221.75 0.100195
 221.775 0.100195
 221.8 0.100195
 221.825 0.100195
 221.85 0.100195
 221.875 0.100195
 221.9 0.100195
 221.925 0.100195
 221.95 0.100195
 221.975 0.100195
 222 0.100195
 222.025 0.100195
 222.05 0.100195
 222.075 0.100195
 222.1 0.100195
 222.125 0.100195
 222.15 0.100195
 222.175 0.100195
 222.2 0.100195
 222.225 0.100195
 222.25 0.100195
 222.275 0.100195
 222.3 0.100196
 222.325 0.100196
 222.35 0.100196
 222.375 0.100196
 222.4 0.100196
 222.425 0.100196
 222.45 0.100196
 222.475 0.100196
 222.5 0.100196
 222.525 0.100196
 222.55 0.100196
 222.575 0.100196
 222.6 0.100196
 222.625 0.100196
 222.65 0.100196
 222.675 0.100196
 222.7 0.100196
 222.725 0.100196
 222.75 0.100196
 222.775 0.100196
 222.8 0.100196
 222.825 0.100196
 222.85 0.100196
 222.875 0.100196
 222.9 0.100196
 222.925 0.100196
 222.95 0.100196
 222.975 0.100196
 223 0.100196
 223.025 0.100196
 223.05 0.100196
 223.075 0.100196
 223.1 0.100196
 223.125 0.100196
 223.15 0.100196
 223.175 0.100196
 223.2 0.100196
 223.225 0.100196
 223.25 0.100196
 223.275 0.100196
 223.3 0.100196
 223.325 0.100196
 223.35 0.100196
 223.375 0.100196
 223.4 0.100196
 223.425 0.100197
 223.45 0.100197
 223.475 0.100197
 223.5 0.100197
 223.525 0.100197
 223.55 0.100197
 223.575 0.100197
 223.6 0.100197
 223.625 0.100197
 223.65 0.100197
 223.675 0.100197
 223.7 0.100197
 223.725 0.100197
 223.75 0.100197
 223.775 0.100197
 223.8 0.100197
 223.825 0.100197
 223.85 0.100197
 223.875 0.100197
 223.9 0.100197
 223.925 0.100197
 223.95 0.100197
 223.975 0.100197
 224 0.100197
 224.025 0.100197
 224.05 0.100197
 224.075 0.100197
 224.1 0.100197
 224.125 0.100197
 224.15 0.100197
 224.175 0.100197
 224.2 0.100197
 224.225 0.100197
 224.25 0.100197
 224.275 0.100197
 224.3 0.100197
 224.325 0.100197
 224.35 0.100197
 224.375 0.100197
 224.4 0.100197
 224.425 0.100197
 224.45 0.100197
 224.475 0.100197
 224.5 0.100197
 224.525 0.100197
 224.55 0.100197
 224.575 0.100198
 224.6 0.100198
 224.625 0.100198
 224.65 0.100198
 224.675 0.100198
 224.7 0.100198
 224.725 0.100198
 224.75 0.100198
 224.775 0.100198
 224.8 0.100198
 224.825 0.100198
 224.85 0.100198
 224.875 0.100198
 224.9 0.100198
 224.925 0.100198
 224.95 0.100198
 224.975 0.100198
 225 0.100198
 225.025 0.100198
 225.05 0.100198
 225.075 0.100198
 225.1 0.100198
 225.125 0.100198
 225.15 0.100198
 225.175 0.100198
 225.2 0.100198
 225.225 0.100198
 225.25 0.100198
 225.275 0.100198
 225.3 0.100198
 225.325 0.100198
 225.35 0.100198
 225.375 0.100198
 225.4 0.100198
 225.425 0.100198
 225.45 0.100198
 225.475 0.100198
 225.5 0.100198
 225.525 0.100198
 225.55 0.100198
 225.575 0.100198
 225.6 0.100198
 225.625 0.100198
 225.65 0.100198
 225.675 0.100198
 225.7 0.100198
 225.725 0.100198
 225.75 0.100199
 225.775 0.100199
 225.8 0.100199
 225.825 0.100199
 225.85 0.100199
 225.875 0.100199
 225.9 0.100199
 225.925 0.100199
 225.95 0.100199
 225.975 0.100199
 226 0.100199
 226.025 0.100199
 226.05 0.100199
 226.075 0.100199
 226.1 0.100199
 226.125 0.100199
 226.15 0.100199
 226.175 0.100199
 226.2 0.100199
 226.225 0.100199
 226.25 0.100199
 226.275 0.100199
 226.3 0.100199
 226.325 0.100199
 226.35 0.100199
 226.375 0.100199
 226.4 0.100199
 226.425 0.100199
 226.45 0.100199
 226.475 0.100199
 226.5 0.100199
 226.525 0.100199
 226.55 0.100199
 226.575 0.100199
 226.6 0.100199
 226.625 0.100199
 226.65 0.100199
 226.675 0.100199
 226.7 0.100199
 226.725 0.100199
 226.75 0.100199
 226.775 0.100199
 226.8 0.100199
 226.825 0.100199
 226.85 0.100199
 226.875 0.100199
 226.9 0.100199
 226.925 0.100199
 226.95 0.1002
 226.975 0.1002
 227 0.1002
 227.025 0.1002
 227.05 0.1002
 227.075 0.1002
 227.1 0.1002
 227.125 0.1002
 227.15 0.1002
 227.175 0.1002
 227.2 0.1002
 227.225 0.1002
 227.25 0.1002
 227.275 0.1002
 227.3 0.1002
 227.325 0.1002
 227.35 0.1002
 227.375 0.1002
 227.4 0.1002
 227.425 0.1002
 227.45 0.1002
 227.475 0.1002
 227.5 0.1002
 227.525 0.1002
 227.55 0.1002
 227.575 0.1002
 227.6 0.1002
 227.625 0.1002
 227.65 0.1002
 227.675 0.1002
 227.7 0.1002
 227.725 0.1002
 227.75 0.1002
 227.775 0.1002
 227.8 0.1002
 227.825 0.1002
 227.85 0.1002
 227.875 0.1002
 227.9 0.1002
 227.925 0.1002
 227.95 0.1002
 227.975 0.1002
 228 0.1002
 228.025 0.1002
 228.05 0.1002
 228.075 0.1002
 228.1 0.1002
 228.125 0.1002
 228.15 0.1002
 228.175 0.100201
 228.2 0.100201
 228.225 0.100201
 228.25 0.100201
 228.275 0.100201
 228.3 0.100201
 228.325 0.100201
 228.35 0.100201
 228.375 0.100201
 228.4 0.100201
 228.425 0.100201
 228.45 0.100201
 228.475 0.100201
 228.5 0.100201
 228.525 0.100201
 228.55 0.100201
 228.575 0.100201
 228.6 0.100201
 228.625 0.100201
 228.65 0.100201
 228.675 0.100201
 228.7 0.100201
 228.725 0.100201
 228.75 0.100201
 228.775 0.100201
 228.8 0.100201
 228.825 0.100201
 228.85 0.100201
 228.875 0.100201
 228.9 0.100201
 228.925 0.100201
 228.95 0.100201
 228.975 0.100201
 229 0.100201
 229.025 0.100201
 229.05 0.100201
 229.075 0.100201
 229.1 0.100201
 229.125 0.100201
 229.15 0.100201
 229.175 0.100201
 229.2 0.100201
 229.225 0.100201
 229.25 0.100201
 229.275 0.100201
 229.3 0.100201
 229.325 0.100201
 229.35 0.100201
 229.375 0.100201
 229.4 0.100201
 229.425 0.100201
 229.45 0.100202
 229.475 0.100202
 229.5 0.100202
 229.525 0.100202
 229.55 0.100202
 229.575 0.100202
 229.6 0.100202
 229.625 0.100202
 229.65 0.100202
 229.675 0.100202
 229.7 0.100202
 229.725 0.100202
 229.75 0.100202
 229.775 0.100202
 229.8 0.100202
 229.825 0.100202
 229.85 0.100202
 229.875 0.100202
 229.9 0.100202
 229.925 0.100202
 229.95 0.100202
 229.975 0.100202
 230 0.100202
 230.025 0.100202
 230.05 0.100202
 230.075 0.100202
 230.1 0.100202
 230.125 0.100202
 230.15 0.100202
 230.175 0.100202
 230.2 0.100202
 230.225 0.100202
 230.25 0.100202
 230.275 0.100202
 230.3 0.100202
 230.325 0.100202
 230.35 0.100202
 230.375 0.100202
 230.4 0.100202
 230.425 0.100202
 230.45 0.100202
 230.475 0.100202
 230.5 0.100202
 230.525 0.100202
 230.55 0.100202
 230.575 0.100202
 230.6 0.100202
 230.625 0.100202
 230.65 0.100202
 230.675 0.100202
 230.7 0.100202
 230.725 0.100202
 230.75 0.100203
 230.775 0.100203
 230.8 0.100203
 230.825 0.100203
 230.85 0.100203
 230.875 0.100203
 230.9 0.100203
 230.925 0.100203
 230.95 0.100203
 230.975 0.100203
 231 0.100203
 231.025 0.100203
 231.05 0.100203
 231.075 0.100203
 231.1 0.100203
 231.125 0.100203
 231.15 0.100203
 231.175 0.100203
 231.2 0.100203
 231.225 0.100203
 231.25 0.100203
 231.275 0.100203
 231.3 0.100203
 231.325 0.100203
 231.35 0.100203
 231.375 0.100203
 231.4 0.100203
 231.425 0.100203
 231.45 0.100203
 231.475 0.100203
 231.5 0.100203
 231.525 0.100203
 231.55 0.100203
 231.575 0.100203
 231.6 0.100203
 231.625 0.100203
 231.65 0.100203
 231.675 0.100203
 231.7 0.100203
 231.725 0.100203
 231.75 0.100203
 231.775 0.100203
 231.8 0.100203
 231.825 0.100203
 231.85 0.100203
 231.875 0.100203
 231.9 0.100203
 231.925 0.100203
 231.95 0.100203
 231.975 0.100203
 232 0.100203
 232.025 0.100203
 232.05 0.100203
 232.075 0.100203
 232.1 0.100204
 232.125 0.100204
 232.15 0.100204
 232.175 0.100204
 232.2 0.100204
 232.225 0.100204
 232.25 0.100204
 232.275 0.100204
 232.3 0.100204
 232.325 0.100204
 232.35 0.100204
 232.375 0.100204
 232.4 0.100204
 232.425 0.100204
 232.45 0.100204
 232.475 0.100204
 232.5 0.100204
 232.525 0.100204
 232.55 0.100204
 232.575 0.100204
 232.6 0.100204
 232.625 0.100204
 232.65 0.100204
 232.675 0.100204
 232.7 0.100204
 232.725 0.100204
 232.75 0.100204
 232.775 0.100204
 232.8 0.100204
 232.825 0.100204
 232.85 0.100204
 232.875 0.100204
 232.9 0.100204
 232.925 0.100204
 232.95 0.100204
 232.975 0.100204
 233 0.100204
 233.025 0.100204
 233.05 0.100204
 233.075 0.100204
 233.1 0.100204
 233.125 0.100204
 233.15 0.100204
 233.175 0.100204
 233.2 0.100204
 233.225 0.100204
 233.25 0.100204
 233.275 0.100204
 233.3 0.100204
 233.325 0.100204
 233.35 0.100204
 233.375 0.100204
 233.4 0.100204
 233.425 0.100204
 233.45 0.100204
 233.475 0.100204
 233.5 0.100205
 233.525 0.100205
 233.55 0.100205
 233.575 0.100205
 233.6 0.100205
 233.625 0.100205
 233.65 0.100205
 233.675 0.100205
 233.7 0.100205
 233.725 0.100205
 233.75 0.100205
 233.775 0.100205
 233.8 0.100205
 233.825 0.100205
 233.85 0.100205
 233.875 0.100205
 233.9 0.100205
 233.925 0.100205
 233.95 0.100205
 233.975 0.100205
 234 0.100205
 234.025 0.100205
 234.05 0.100205
 234.075 0.100205
 234.1 0.100205
 234.125 0.100205
 234.15 0.100205
 234.175 0.100205
 234.2 0.100205
 234.225 0.100205
 234.25 0.100205
 234.275 0.100205
 234.3 0.100205
 234.325 0.100205
 234.35 0.100205
 234.375 0.100205
 234.4 0.100205
 234.425 0.100205
 234.45 0.100205
 234.475 0.100205
 234.5 0.100205
 234.525 0.100205
 234.55 0.100205
 234.575 0.100205
 234.6 0.100205
 234.625 0.100205
 234.65 0.100205
 234.675 0.100205
 234.7 0.100205
 234.725 0.100205
 234.75 0.100205
 234.775 0.100205
 234.8 0.100205
 234.825 0.100205
 234.85 0.100205
 234.875 0.100205
 234.9 0.100205
 234.925 0.100206
 234.95 0.100206
 234.975 0.100206
 235 0.100206
 235.025 0.100206
 235.05 0.100206
 235.075 0.100206
 235.1 0.100206
 235.125 0.100206
 235.15 0.100206
 235.175 0.100206
 235.2 0.100206
 235.225 0.100206
 235.25 0.100206
 235.275 0.100206
 235.3 0.100206
 235.325 0.100206
 235.35 0.100206
 235.375 0.100206
 235.4 0.100206
 235.425 0.100206
 235.45 0.100206
 235.475 0.100206
 235.5 0.100206
 235.525 0.100206
 235.55 0.100206
 235.575 0.100206
 235.6 0.100206
 235.625 0.100206
 235.65 0.100206
 235.675 0.100206
 235.7 0.100206
 235.725 0.100206
 235.75 0.100206
 235.775 0.100206
 235.8 0.100206
 235.825 0.100206
 235.85 0.100206
 235.875 0.100206
 235.9 0.100206
 235.925 0.100206
 235.95 0.100206
 235.975 0.100206
 236 0.100206
 236.025 0.100206
 236.05 0.100206
 236.075 0.100206
 236.1 0.100206
 236.125 0.100206
 236.15 0.100206
 236.175 0.100206
 236.2 0.100206
 236.225 0.100206
 236.25 0.100206
 236.275 0.100206
 236.3 0.100206
 236.325 0.100206
 236.35 0.100206
 236.375 0.100206
 236.4 0.100207
 236.425 0.100207
 236.45 0.100207
 236.475 0.100207
 236.5 0.100207
 236.525 0.100207
 236.55 0.100207
 236.575 0.100207
 236.6 0.100207
 236.625 0.100207
 236.65 0.100207
 236.675 0.100207
 236.7 0.100207
 236.725 0.100207
 236.75 0.100207
 236.775 0.100207
 236.8 0.100207
 236.825 0.100207
 236.85 0.100207
 236.875 0.100207
 236.9 0.100207
 236.925 0.100207
 236.95 0.100207
 236.975 0.100207
 237 0.100207
 237.025 0.100207
 237.05 0.100207
 237.075 0.100207
 237.1 0.100207
 237.125 0.100207
 237.15 0.100207
 237.175 0.100207
 237.2 0.100207
 237.225 0.100207
 237.25 0.100207
 237.275 0.100207
 237.3 0.100207
 237.325 0.100207
 237.35 0.100207
 237.375 0.100207
 237.4 0.100207
 237.425 0.100207
 237.45 0.100207
 237.475 0.100207
 237.5 0.100207
 237.525 0.100207
 237.55 0.100207
 237.575 0.100207
 237.6 0.100207
 237.625 0.100207
 237.65 0.100207
 237.675 0.100207
 237.7 0.100207
 237.725 0.100207
 237.75 0.100207
 237.775 0.100207
 237.8 0.100207
 237.825 0.100207
 237.85 0.100207
 237.875 0.100207
 237.9 0.100207
 237.925 0.100208
 237.95 0.100208
 237.975 0.100208
 238 0.100208
 238.025 0.100208
 238.05 0.100208
 238.075 0.100208
 238.1 0.100208
 238.125 0.100208
 238.15 0.100208
 238.175 0.100208
 238.2 0.100208
 238.225 0.100208
 238.25 0.100208
 238.275 0.100208
 238.3 0.100208
 238.325 0.100208
 238.35 0.100208
 238.375 0.100208
 238.4 0.100208
 238.425 0.100208
 238.45 0.100208
 238.475 0.100208
 238.5 0.100208
 238.525 0.100208
 238.55 0.100208
 238.575 0.100208
 238.6 0.100208
 238.625 0.100208
 238.65 0.100208
 238.675 0.100208
 238.7 0.100208
 238.725 0.100208
 238.75 0.100208
 238.775 0.100208
 238.8 0.100208
 238.825 0.100208
 238.85 0.100208
 238.875 0.100208
 238.9 0.100208
 238.925 0.100208
 238.95 0.100208
 238.975 0.100208
 239 0.100208
 239.025 0.100208
 239.05 0.100208
 239.075 0.100208
 239.1 0.100208
 239.125 0.100208
 239.15 0.100208
 239.175 0.100208
 239.2 0.100208
 239.225 0.100208
 239.25 0.100208
 239.275 0.100208
 239.3 0.100208
 239.325 0.100208
 239.35 0.100208
 239.375 0.100208
 239.4 0.100208
 239.425 0.100208
 239.45 0.100208
 239.475 0.100208
 239.5 0.100208
 239.525 0.100209
 239.55 0.100209
 239.575 0.100209
 239.6 0.100209
 239.625 0.100209
 239.65 0.100209
 239.675 0.100209
 239.7 0.100209
 239.725 0.100209
 239.75 0.100209
 239.775 0.100209
 239.8 0.100209
 239.825 0.100209
 239.85 0.100209
 239.875 0.100209
 239.9 0.100209
 239.925 0.100209
 239.95 0.100209
 239.975 0.100209
 240 0.100209
 240.025 0.100209
 240.05 0.100209
 240.075 0.100209
 240.1 0.100209
 240.125 0.100209
 240.15 0.100209
 240.175 0.100209
 240.2 0.100209
 240.225 0.100209
 240.25 0.100209
 240.275 0.100209
 240.3 0.100209
 240.325 0.100209
 240.35 0.100209
 240.375 0.100209
 240.4 0.100209
 240.425 0.100209
 240.45 0.100209
 240.475 0.100209
 240.5 0.100209
 240.525 0.100209
 240.55 0.100209
 240.575 0.100209
 240.6 0.100209
 240.625 0.100209
 240.65 0.100209
 240.675 0.100209
 240.7 0.100209
 240.725 0.100209
 240.75 0.100209
 240.775 0.100209
 240.8 0.100209
 240.825 0.100209
 240.85 0.100209
 240.875 0.100209
 240.9 0.100209
 240.925 0.100209
 240.95 0.100209
 240.975 0.100209
 241 0.100209
 241.025 0.100209
 241.05 0.100209
 241.075 0.100209
 241.1 0.100209
 241.125 0.100209
 241.15 0.10021
 241.175 0.10021
 241.2 0.10021
 241.225 0.10021
 241.25 0.10021
 241.275 0.10021
 241.3 0.10021
 241.325 0.10021
 241.35 0.10021
 241.375 0.10021
 241.4 0.10021
 241.425 0.10021
 241.45 0.10021
 241.475 0.10021
 241.5 0.10021
 241.525 0.10021
 241.55 0.10021
 241.575 0.10021
 241.6 0.10021
 241.625 0.10021
 241.65 0.10021
 241.675 0.10021
 241.7 0.10021
 241.725 0.10021
 241.75 0.10021
 241.775 0.10021
 241.8 0.10021
 241.825 0.10021
 241.85 0.10021
 241.875 0.10021
 241.9 0.10021
 241.925 0.10021
 241.95 0.10021
 241.975 0.10021
 242 0.10021
 242.025 0.10021
 242.05 0.10021
 242.075 0.10021
 242.1 0.10021
 242.125 0.10021
 242.15 0.10021
 242.175 0.10021
 242.2 0.10021
 242.225 0.10021
 242.25 0.10021
 242.275 0.10021
 242.3 0.10021
 242.325 0.10021
 242.35 0.10021
 242.375 0.10021
 242.4 0.10021
 242.425 0.10021
 242.45 0.10021
 242.475 0.10021
 242.5 0.10021
 242.525 0.10021
 242.55 0.10021
 242.575 0.10021
 242.6 0.10021
 242.625 0.10021
 242.65 0.10021
 242.675 0.10021
 242.7 0.10021
 242.725 0.10021
 242.75 0.10021
 242.775 0.10021
 242.8 0.10021
 242.825 0.10021
 242.85 0.100211
 242.875 0.100211
 242.9 0.100211
 242.925 0.100211
 242.95 0.100211
 242.975 0.100211
 243 0.100211
 243.025 0.100211
 243.05 0.100211
 243.075 0.100211
 243.1 0.100211
 243.125 0.100211
 243.15 0.100211
 243.175 0.100211
 243.2 0.100211
 243.225 0.100211
 243.25 0.100211
 243.275 0.100211
 243.3 0.100211
 243.325 0.100211
 243.35 0.100211
 243.375 0.100211
 243.4 0.100211
 243.425 0.100211
 243.45 0.100211
 243.475 0.100211
 243.5 0.100211
 243.525 0.100211
 243.55 0.100211
 243.575 0.100211
 243.6 0.100211
 243.625 0.100211
 243.65 0.100211
 243.675 0.100211
 243.7 0.100211
 243.725 0.100211
 243.75 0.100211
 243.775 0.100211
 243.8 0.100211
 243.825 0.100211
 243.85 0.100211
 243.875 0.100211
 243.9 0.100211
 243.925 0.100211
 243.95 0.100211
 243.975 0.100211
 244 0.100211
 244.025 0.100211
 244.05 0.100211
 244.075 0.100211
 244.1 0.100211
 244.125 0.100211
 244.15 0.100211
 244.175 0.100211
 244.2 0.100211
 244.225 0.100211
 244.25 0.100211
 244.275 0.100211
 244.3 0.100211
 244.325 0.100211
 244.35 0.100211
 244.375 0.100211
 244.4 0.100211
 244.425 0.100211
 244.45 0.100211
 244.475 0.100211
 244.5 0.100211
 244.525 0.100211
 244.55 0.100211
 244.575 0.100211
 244.6 0.100212
 244.625 0.100212
 244.65 0.100212
 244.675 0.100212
 244.7 0.100212
 244.725 0.100212
 244.75 0.100212
 244.775 0.100212
 244.8 0.100212
 244.825 0.100212
 244.85 0.100212
 244.875 0.100212
 244.9 0.100212
 244.925 0.100212
 244.95 0.100212
 244.975 0.100212
 245 0.100212
 245.025 0.100212
 245.05 0.100212
 245.075 0.100212
 245.1 0.100212
 245.125 0.100212
 245.15 0.100212
 245.175 0.100212
 245.2 0.100212
 245.225 0.100212
 245.25 0.100212
 245.275 0.100212
 245.3 0.100212
 245.325 0.100212
 245.35 0.100212
 245.375 0.100212
 245.4 0.100212
 245.425 0.100212
 245.45 0.100212
 245.475 0.100212
 245.5 0.100212
 245.525 0.100212
 245.55 0.100212
 245.575 0.100212
 245.6 0.100212
 245.625 0.100212
 245.65 0.100212
 245.675 0.100212
 245.7 0.100212
 245.725 0.100212
 245.75 0.100212
 245.775 0.100212
 245.8 0.100212
 245.825 0.100212
 245.85 0.100212
 245.875 0.100212
 245.9 0.100212
 245.925 0.100212
 245.95 0.100212
 245.975 0.100212
 246 0.100212
 246.025 0.100212
 246.05 0.100212
 246.075 0.100212
 246.1 0.100212
 246.125 0.100212
 246.15 0.100212
 246.175 0.100212
 246.2 0.100212
 246.225 0.100212
 246.25 0.100212
 246.275 0.100212
 246.3 0.100212
 246.325 0.100212
 246.35 0.100212
 246.375 0.100212
 246.4 0.100212
 246.425 0.100213
 246.45 0.100213
 246.475 0.100213
 246.5 0.100213
 246.525 0.100213
 246.55 0.100213
 246.575 0.100213
 246.6 0.100213
 246.625 0.100213
 246.65 0.100213
 246.675 0.100213
 246.7 0.100213
 246.725 0.100213
 246.75 0.100213
 246.775 0.100213
 246.8 0.100213
 246.825 0.100213
 246.85 0.100213
 246.875 0.100213
 246.9 0.100213
 246.925 0.100213
 246.95 0.100213
 246.975 0.100213
 247 0.100213
 247.025 0.100213
 247.05 0.100213
 247.075 0.100213
 247.1 0.100213
 247.125 0.100213
 247.15 0.100213
 247.175 0.100213
 247.2 0.100213
 247.225 0.100213
 247.25 0.100213
 247.275 0.100213
 247.3 0.100213
 247.325 0.100213
 247.35 0.100213
 247.375 0.100213
 247.4 0.100213
 247.425 0.100213
 247.45 0.100213
 247.475 0.100213
 247.5 0.100213
 247.525 0.100213
 247.55 0.100213
 247.575 0.100213
 247.6 0.100213
 247.625 0.100213
 247.65 0.100213
 247.675 0.100213
 247.7 0.100213
 247.725 0.100213
 247.75 0.100213
 247.775 0.100213
 247.8 0.100213
 247.825 0.100213
 247.85 0.100213
 247.875 0.100213
 247.9 0.100213
 247.925 0.100213
 247.95 0.100213
 247.975 0.100213
 248 0.100213
 248.025 0.100213
 248.05 0.100213
 248.075 0.100213
 248.1 0.100213
 248.125 0.100213
 248.15 0.100213
 248.175 0.100213
 248.2 0.100213
 248.225 0.100213
 248.25 0.100213
 248.275 0.100213
 248.3 0.100214
 248.325 0.100214
 248.35 0.100214
 248.375 0.100214
 248.4 0.100214
 248.425 0.100214
 248.45 0.100214
 248.475 0.100214
 248.5 0.100214
 248.525 0.100214
 248.55 0.100214
 248.575 0.100214
 248.6 0.100214
 248.625 0.100214
 248.65 0.100214
 248.675 0.100214
 248.7 0.100214
 248.725 0.100214
 248.75 0.100214
 248.775 0.100214
 248.8 0.100214
 248.825 0.100214
 248.85 0.100214
 248.875 0.100214
 248.9 0.100214
 248.925 0.100214
 248.95 0.100214
 248.975 0.100214
 249 0.100214
 249.025 0.100214
 249.05 0.100214
 249.075 0.100214
 249.1 0.100214
 249.125 0.100214
 249.15 0.100214
 249.175 0.100214
 249.2 0.100214
 249.225 0.100214
 249.25 0.100214
 249.275 0.100214
 249.3 0.100214
 249.325 0.100214
 249.35 0.100214
 249.375 0.100214
 249.4 0.100214
 249.425 0.100214
 249.45 0.100214
 249.475 0.100214
 249.5 0.100214
 249.525 0.100214
 249.55 0.100214
 249.575 0.100214
 249.6 0.100214
 249.625 0.100214
 249.65 0.100214
 249.675 0.100214
 249.7 0.100214
 249.725 0.100214
 249.75 0.100214
 249.775 0.100214
 249.8 0.100214
 249.825 0.100214
 249.85 0.100214
 249.875 0.100214
 249.9 0.100214
 249.925 0.100214
 249.95 0.100214
 249.975 0.100214
 250 0.100214
 250.025 0.100214
 250.05 0.100214
 250.075 0.100214
 250.1 0.100214
 250.125 0.100214
 250.15 0.100214
 250.175 0.100214
 250.2 0.100214
 250.225 0.100214
 250.25 0.100214
 250.275 0.100215
 250.3 0.100215
 250.325 0.100215
 250.35 0.100215
 250.375 0.100215
 250.4 0.100215
 250.425 0.100215
 250.45 0.100215
 250.475 0.100215
 250.5 0.100215
 250.525 0.100215
 250.55 0.100215
 250.575 0.100215
 250.6 0.100215
 250.625 0.100215
 250.65 0.100215
 250.675 0.100215
 250.7 0.100215
 250.725 0.100215
 250.75 0.100215
 250.775 0.100215
 250.8 0.100215
 250.825 0.100215
 250.85 0.100215
 250.875 0.100215
 250.9 0.100215
 250.925 0.100215
 250.95 0.100215
 250.975 0.100215
 251 0.100215
 251.025 0.100215
 251.05 0.100215
 251.075 0.100215
 251.1 0.100215
 251.125 0.100215
 251.15 0.100215
 251.175 0.100215
 251.2 0.100215
 251.225 0.100215
 251.25 0.100215
 251.275 0.100215
 251.3 0.100215
 251.325 0.100215
 251.35 0.100215
 251.375 0.100215
 251.4 0.100215
 251.425 0.100215
 251.45 0.100215
 251.475 0.100215
 251.5 0.100215
 251.525 0.100215
 251.55 0.100215
 251.575 0.100215
 251.6 0.100215
 251.625 0.100215
 251.65 0.100215
 251.675 0.100215
 251.7 0.100215
 251.725 0.100215
 251.75 0.100215
 251.775 0.100215
 251.8 0.100215
 251.825 0.100215
 251.85 0.100215
 251.875 0.100215
 251.9 0.100215
 251.925 0.100215
 251.95 0.100215
 251.975 0.100215
 252 0.100215
 252.025 0.100215
 252.05 0.100215
 252.075 0.100215
 252.1 0.100215
 252.125 0.100215
 252.15 0.100215
 252.175 0.100215
 252.2 0.100215
 252.225 0.100215
 252.25 0.100215
 252.275 0.100215
 252.3 0.100215
 252.325 0.100216
 252.35 0.100216
 252.375 0.100216
 252.4 0.100216
 252.425 0.100216
 252.45 0.100216
 252.475 0.100216
 252.5 0.100216
 252.525 0.100216
 252.55 0.100216
 252.575 0.100216
 252.6 0.100216
 252.625 0.100216
 252.65 0.100216
 252.675 0.100216
 252.7 0.100216
 252.725 0.100216
 252.75 0.100216
 252.775 0.100216
 252.8 0.100216
 252.825 0.100216
 252.85 0.100216
 252.875 0.100216
 252.9 0.100216
 252.925 0.100216
 252.95 0.100216
 252.975 0.100216
 253 0.100216
 253.025 0.100216
 253.05 0.100216
 253.075 0.100216
 253.1 0.100216
 253.125 0.100216
 253.15 0.100216
 253.175 0.100216
 253.2 0.100216
 253.225 0.100216
 253.25 0.100216
 253.275 0.100216
 253.3 0.100216
 253.325 0.100216
 253.35 0.100216
 253.375 0.100216
 253.4 0.100216
 253.425 0.100216
 253.45 0.100216
 253.475 0.100216
 253.5 0.100216
 253.525 0.100216
 253.55 0.100216
 253.575 0.100216
 253.6 0.100216
 253.625 0.100216
 253.65 0.100216
 253.675 0.100216
 253.7 0.100216
 253.725 0.100216
 253.75 0.100216
 253.775 0.100216
 253.8 0.100216
 253.825 0.100216
 253.85 0.100216
 253.875 0.100216
 253.9 0.100216
 253.925 0.100216
 253.95 0.100216
 253.975 0.100216
 254 0.100216
 254.025 0.100216
 254.05 0.100216
 254.075 0.100216
 254.1 0.100216
 254.125 0.100216
 254.15 0.100216
 254.175 0.100216
 254.2 0.100216
 254.225 0.100216
 254.25 0.100216
 254.275 0.100216
 254.3 0.100216
 254.325 0.100216
 254.35 0.100216
 254.375 0.100216
 254.4 0.100216
 254.425 0.100216
 254.45 0.100216
 254.475 0.100217
 254.5 0.100217
 254.525 0.100217
 254.55 0.100217
 254.575 0.100217
 254.6 0.100217
 254.625 0.100217
 254.65 0.100217
 254.675 0.100217
 254.7 0.100217
 254.725 0.100217
 254.75 0.100217
 254.775 0.100217
 254.8 0.100217
 254.825 0.100217
 254.85 0.100217
 254.875 0.100217
 254.9 0.100217
 254.925 0.100217
 254.95 0.100217
 254.975 0.100217
 255 0.100217
 255.025 0.100217
 255.05 0.100217
 255.075 0.100217
 255.1 0.100217
 255.125 0.100217
 255.15 0.100217
 255.175 0.100217
 255.2 0.100217
 255.225 0.100217
 255.25 0.100217
 255.275 0.100217
 255.3 0.100217
 255.325 0.100217
 255.35 0.100217
 255.375 0.100217
 255.4 0.100217
 255.425 0.100217
 255.45 0.100217
 255.475 0.100217
 255.5 0.100217
 255.525 0.100217
 255.55 0.100217
 255.575 0.100217
 255.6 0.100217
 255.625 0.100217
 255.65 0.100217
 255.675 0.100217
 255.7 0.100217
 255.725 0.100217
 255.75 0.100217
 255.775 0.100217
 255.8 0.100217
 255.825 0.100217
 255.85 0.100217
 255.875 0.100217
 255.9 0.100217
 255.925 0.100217
 255.95 0.100217
 255.975 0.100217
 256 0.100217
 256.025 0.100217
 256.05 0.100217
 256.075 0.100217
 256.1 0.100217
 256.125 0.100217
 256.15 0.100217
 256.175 0.100217
 256.2 0.100217
 256.225 0.100217
 256.25 0.100217
 256.275 0.100217
 256.3 0.100217
 256.325 0.100217
 256.35 0.100217
 256.375 0.100217
 256.4 0.100217
 256.425 0.100217
 256.45 0.100217
 256.475 0.100217
 256.5 0.100217
 256.525 0.100217
 256.55 0.100217
 256.575 0.100217
 256.6 0.100217
 256.625 0.100217
 256.65 0.100217
 256.675 0.100217
 256.7 0.100218
 256.725 0.100218
 256.75 0.100218
 256.775 0.100218
 256.8 0.100218
 256.825 0.100218
 256.85 0.100218
 256.875 0.100218
 256.9 0.100218
 256.925 0.100218
 256.95 0.100218
 256.975 0.100218
 257 0.100218
 257.025 0.100218
 257.05 0.100218
 257.075 0.100218
 257.1 0.100218
 257.125 0.100218
 257.15 0.100218
 257.175 0.100218
 257.2 0.100218
 257.225 0.100218
 257.25 0.100218
 257.275 0.100218
 257.3 0.100218
 257.325 0.100218
 257.35 0.100218
 257.375 0.100218
 257.4 0.100218
 257.425 0.100218
 257.45 0.100218
 257.475 0.100218
 257.5 0.100218
 257.525 0.100218
 257.55 0.100218
 257.575 0.100218
 257.6 0.100218
 257.625 0.100218
 257.65 0.100218
 257.675 0.100218
 257.7 0.100218
 257.725 0.100218
 257.75 0.100218
 257.775 0.100218
 257.8 0.100218
 257.825 0.100218
 257.85 0.100218
 257.875 0.100218
 257.9 0.100218
 257.925 0.100218
 257.95 0.100218
 257.975 0.100218
 258 0.100218
 258.025 0.100218
 258.05 0.100218
 258.075 0.100218
 258.1 0.100218
 258.125 0.100218
 258.15 0.100218
 258.175 0.100218
 258.2 0.100218
 258.225 0.100218
 258.25 0.100218
 258.275 0.100218
 258.3 0.100218
 258.325 0.100218
 258.35 0.100218
 258.375 0.100218
 258.4 0.100218
 258.425 0.100218
 258.45 0.100218
 258.475 0.100218
 258.5 0.100218
 258.525 0.100218
 258.55 0.100218
 258.575 0.100218
 258.6 0.100218
 258.625 0.100218
 258.65 0.100218
 258.675 0.100218
 258.7 0.100218
 258.725 0.100218
 258.75 0.100218
 258.775 0.100218
 258.8 0.100218
 258.825 0.100218
 258.85 0.100218
 258.875 0.100218
 258.9 0.100218
 258.925 0.100218
 258.95 0.100218
 258.975 0.100218
 259 0.100218
 259.025 0.100219
 259.05 0.100219
 259.075 0.100219
 259.1 0.100219
 259.125 0.100219
 259.15 0.100219
 259.175 0.100219
 259.2 0.100219
 259.225 0.100219
 259.25 0.100219
 259.275 0.100219
 259.3 0.100219
 259.325 0.100219
 259.35 0.100219
 259.375 0.100219
 259.4 0.100219
 259.425 0.100219
 259.45 0.100219
 259.475 0.100219
 259.5 0.100219
 259.525 0.100219
 259.55 0.100219
 259.575 0.100219
 259.6 0.100219
 259.625 0.100219
 259.65 0.100219
 259.675 0.100219
 259.7 0.100219
 259.725 0.100219
 259.75 0.100219
 259.775 0.100219
 259.8 0.100219
 259.825 0.100219
 259.85 0.100219
 259.875 0.100219
 259.9 0.100219
 259.925 0.100219
 259.95 0.100219
 259.975 0.100219
 260 0.100219
 260.025 0.100219
 260.05 0.100219
 260.075 0.100219
 260.1 0.100219
 260.125 0.100219
 260.15 0.100219
 260.175 0.100219
 260.2 0.100219
 260.225 0.100219
 260.25 0.100219
 260.275 0.100219
 260.3 0.100219
 260.325 0.100219
 260.35 0.100219
 260.375 0.100219
 260.4 0.100219
 260.425 0.100219
 260.45 0.100219
 260.475 0.100219
 260.5 0.100219
 260.525 0.100219
 260.55 0.100219
 260.575 0.100219
 260.6 0.100219
 260.625 0.100219
 260.65 0.100219
 260.675 0.100219
 260.7 0.100219
 260.725 0.100219
 260.75 0.100219
 260.775 0.100219
 260.8 0.100219
 260.825 0.100219
 260.85 0.100219
 260.875 0.100219
 260.9 0.100219
 260.925 0.100219
 260.95 0.100219
 260.975 0.100219
 261 0.100219
 261.025 0.100219
 261.05 0.100219
 261.075 0.100219
 261.1 0.100219
 261.125 0.100219
 261.15 0.100219
 261.175 0.100219
 261.2 0.100219
 261.225 0.100219
 261.25 0.100219
 261.275 0.100219
 261.3 0.100219
 261.325 0.100219
 261.35 0.100219
 261.375 0.100219
 261.4 0.100219
 261.425 0.100219
 261.45 0.100219
 261.475 0.10022
 261.5 0.10022
 261.525 0.10022
 261.55 0.10022
 261.575 0.10022
 261.6 0.10022
 261.625 0.10022
 261.65 0.10022
 261.675 0.10022
 261.7 0.10022
 261.725 0.10022
 261.75 0.10022
 261.775 0.10022
 261.8 0.10022
 261.825 0.10022
 261.85 0.10022
 261.875 0.10022
 261.9 0.10022
 261.925 0.10022
 261.95 0.10022
 261.975 0.10022
 262 0.10022
 262.025 0.10022
 262.05 0.10022
 262.075 0.10022
 262.1 0.10022
 262.125 0.10022
 262.15 0.10022
 262.175 0.10022
 262.2 0.10022
 262.225 0.10022
 262.25 0.10022
 262.275 0.10022
 262.3 0.10022
 262.325 0.10022
 262.35 0.10022
 262.375 0.10022
 262.4 0.10022
 262.425 0.10022
 262.45 0.10022
 262.475 0.10022
 262.5 0.10022
 262.525 0.10022
 262.55 0.10022
 262.575 0.10022
 262.6 0.10022
 262.625 0.10022
 262.65 0.10022
 262.675 0.10022
 262.7 0.10022
 262.725 0.10022
 262.75 0.10022
 262.775 0.10022
 262.8 0.10022
 262.825 0.10022
 262.85 0.10022
 262.875 0.10022
 262.9 0.10022
 262.925 0.10022
 262.95 0.10022
 262.975 0.10022
 263 0.10022
 263.025 0.10022
 263.05 0.10022
 263.075 0.10022
 263.1 0.10022
 263.125 0.10022
 263.15 0.10022
 263.175 0.10022
 263.2 0.10022
 263.225 0.10022
 263.25 0.10022
 263.275 0.10022
 263.3 0.10022
 263.325 0.10022
 263.35 0.10022
 263.375 0.10022
 263.4 0.10022
 263.425 0.10022
 263.45 0.10022
 263.475 0.10022
 263.5 0.10022
 263.525 0.10022
 263.55 0.10022
 263.575 0.10022
 263.6 0.10022
 263.625 0.10022
 263.65 0.10022
 263.675 0.10022
 263.7 0.10022
 263.725 0.10022
 263.75 0.10022
 263.775 0.10022
 263.8 0.10022
 263.825 0.10022
 263.85 0.10022
 263.875 0.10022
 263.9 0.10022
 263.925 0.10022
 263.95 0.10022
 263.975 0.10022
 264 0.10022
 264.025 0.10022
 264.05 0.100221
 264.075 0.100221
 264.1 0.100221
 264.125 0.100221
 264.15 0.100221
 264.175 0.100221
 264.2 0.100221
 264.225 0.100221
 264.25 0.100221
 264.275 0.100221
 264.3 0.100221
 264.325 0.100221
 264.35 0.100221
 264.375 0.100221
 264.4 0.100221
 264.425 0.100221
 264.45 0.100221
 264.475 0.100221
 264.5 0.100221
 264.525 0.100221
 264.55 0.100221
 264.575 0.100221
 264.6 0.100221
 264.625 0.100221
 264.65 0.100221
 264.675 0.100221
 264.7 0.100221
 264.725 0.100221
 264.75 0.100221
 264.775 0.100221
 264.8 0.100221
 264.825 0.100221
 264.85 0.100221
 264.875 0.100221
 264.9 0.100221
 264.925 0.100221
 264.95 0.100221
 264.975 0.100221
 265 0.100221
 265.025 0.100221
 265.05 0.100221
 265.075 0.100221
 265.1 0.100221
 265.125 0.100221
 265.15 0.100221
 265.175 0.100221
 265.2 0.100221
 265.225 0.100221
 265.25 0.100221
 265.275 0.100221
 265.3 0.100221
 265.325 0.100221
 265.35 0.100221
 265.375 0.100221
 265.4 0.100221
 265.425 0.100221
 265.45 0.100221
 265.475 0.100221
 265.5 0.100221
 265.525 0.100221
 265.55 0.100221
 265.575 0.100221
 265.6 0.100221
 265.625 0.100221
 265.65 0.100221
 265.675 0.100221
 265.7 0.100221
 265.725 0.100221
 265.75 0.100221
 265.775 0.100221
 265.8 0.100221
 265.825 0.100221
 265.85 0.100221
 265.875 0.100221
 265.9 0.100221
 265.925 0.100221
 265.95 0.100221
 265.975 0.100221
 266 0.100221
 266.025 0.100221
 266.05 0.100221
 266.075 0.100221
 266.1 0.100221
 266.125 0.100221
 266.15 0.100221
 266.175 0.100221
 266.2 0.100221
 266.225 0.100221
 266.25 0.100221
 266.275 0.100221
 266.3 0.100221
 266.325 0.100221
 266.35 0.100221
 266.375 0.100221
 266.4 0.100221
 266.425 0.100221
 266.45 0.100221
 266.475 0.100221
 266.5 0.100221
 266.525 0.100221
 266.55 0.100221
 266.575 0.100221
 266.6 0.100221
 266.625 0.100221
 266.65 0.100221
 266.675 0.100221
 266.7 0.100221
 266.725 0.100222
 266.75 0.100222
 266.775 0.100222
 266.8 0.100222
 266.825 0.100222
 266.85 0.100222
 266.875 0.100222
 266.9 0.100222
 266.925 0.100222
 266.95 0.100222
 266.975 0.100222
 267 0.100222
 267.025 0.100222
 267.05 0.100222
 267.075 0.100222
 267.1 0.100222
 267.125 0.100222
 267.15 0.100222
 267.175 0.100222
 267.2 0.100222
 267.225 0.100222
 267.25 0.100222
 267.275 0.100222
 267.3 0.100222
 267.325 0.100222
 267.35 0.100222
 267.375 0.100222
 267.4 0.100222
 267.425 0.100222
 267.45 0.100222
 267.475 0.100222
 267.5 0.100222
 267.525 0.100222
 267.55 0.100222
 267.575 0.100222
 267.6 0.100222
 267.625 0.100222
 267.65 0.100222
 267.675 0.100222
 267.7 0.100222
 267.725 0.100222
 267.75 0.100222
 267.775 0.100222
 267.8 0.100222
 267.825 0.100222
 267.85 0.100222
 267.875 0.100222
 267.9 0.100222
 267.925 0.100222
 267.95 0.100222
 267.975 0.100222
 268 0.100222
 268.025 0.100222
 268.05 0.100222
 268.075 0.100222
 268.1 0.100222
 268.125 0.100222
 268.15 0.100222
 268.175 0.100222
 268.2 0.100222
 268.225 0.100222
 268.25 0.100222
 268.275 0.100222
 268.3 0.100222
 268.325 0.100222
 268.35 0.100222
 268.375 0.100222
 268.4 0.100222
 268.425 0.100222
 268.45 0.100222
 268.475 0.100222
 268.5 0.100222
 268.525 0.100222
 268.55 0.100222
 268.575 0.100222
 268.6 0.100222
 268.625 0.100222
 268.65 0.100222
 268.675 0.100222
 268.7 0.100222
 268.725 0.100222
 268.75 0.100222
 268.775 0.100222
 268.8 0.100222
 268.825 0.100222
 268.85 0.100222
 268.875 0.100222
 268.9 0.100222
 268.925 0.100222
 268.95 0.100222
 268.975 0.100222
 269 0.100222
 269.025 0.100222
 269.05 0.100222
 269.075 0.100222
 269.1 0.100222
 269.125 0.100222
 269.15 0.100222
 269.175 0.100222
 269.2 0.100222
 269.225 0.100222
 269.25 0.100222
 269.275 0.100222
 269.3 0.100222
 269.325 0.100222
 269.35 0.100222
 269.375 0.100222
 269.4 0.100222
 269.425 0.100222
 269.45 0.100222
 269.475 0.100222
 269.5 0.100222
 269.525 0.100222
 269.55 0.100223
 269.575 0.100223
 269.6 0.100223
 269.625 0.100223
 269.65 0.100223
 269.675 0.100223
 269.7 0.100223
 269.725 0.100223
 269.75 0.100223
 269.775 0.100223
 269.8 0.100223
 269.825 0.100223
 269.85 0.100223
 269.875 0.100223
 269.9 0.100223
 269.925 0.100223
 269.95 0.100223
 269.975 0.100223
 270 0.100223
 270.025 0.100223
 270.05 0.100223
 270.075 0.100223
 270.1 0.100223
 270.125 0.100223
 270.15 0.100223
 270.175 0.100223
 270.2 0.100223
 270.225 0.100223
 270.25 0.100223
 270.275 0.100223
 270.3 0.100223
 270.325 0.100223
 270.35 0.100223
 270.375 0.100223
 270.4 0.100223
 270.425 0.100223
 270.45 0.100223
 270.475 0.100223
 270.5 0.100223
 270.525 0.100223
 270.55 0.100223
 270.575 0.100223
 270.6 0.100223
 270.625 0.100223
 270.65 0.100223
 270.675 0.100223
 270.7 0.100223
 270.725 0.100223
 270.75 0.100223
 270.775 0.100223
 270.8 0.100223
 270.825 0.100223
 270.85 0.100223
 270.875 0.100223
 270.9 0.100223
 270.925 0.100223
 270.95 0.100223
 270.975 0.100223
 271 0.100223
 271.025 0.100223
 271.05 0.100223
 271.075 0.100223
 271.1 0.100223
 271.125 0.100223
 271.15 0.100223
 271.175 0.100223
 271.2 0.100223
 271.225 0.100223
 271.25 0.100223
 271.275 0.100223
 271.3 0.100223
 271.325 0.100223
 271.35 0.100223
 271.375 0.100223
 271.4 0.100223
 271.425 0.100223
 271.45 0.100223
 271.475 0.100223
 271.5 0.100223
 271.525 0.100223
 271.55 0.100223
 271.575 0.100223
 271.6 0.100223
 271.625 0.100223
 271.65 0.100223
 271.675 0.100223
 271.7 0.100223
 271.725 0.100223
 271.75 0.100223
 271.775 0.100223
 271.8 0.100223
 271.825 0.100223
 271.85 0.100223
 271.875 0.100223
 271.9 0.100223
 271.925 0.100223
 271.95 0.100223
 271.975 0.100223
 272 0.100223
 272.025 0.100223
 272.05 0.100223
 272.075 0.100223
 272.1 0.100223
 272.125 0.100223
 272.15 0.100223
 272.175 0.100223
 272.2 0.100223
 272.225 0.100223
 272.25 0.100223
 272.275 0.100223
 272.3 0.100223
 272.325 0.100223
 272.35 0.100223
 272.375 0.100223
 272.4 0.100223
 272.425 0.100223
 272.45 0.100223
 272.475 0.100223
 272.5 0.100223
 272.525 0.100224
 272.55 0.100224
 272.575 0.100224
 272.6 0.100224
 272.625 0.100224
 272.65 0.100224
 272.675 0.100224
 272.7 0.100224
 272.725 0.100224
 272.75 0.100224
 272.775 0.100224
 272.8 0.100224
 272.825 0.100224
 272.85 0.100224
 272.875 0.100224
 272.9 0.100224
 272.925 0.100224
 272.95 0.100224
 272.975 0.100224
 273 0.100224
 273.025 0.100224
 273.05 0.100224
 273.075 0.100224
 273.1 0.100224
 273.125 0.100224
 273.15 0.100224
 273.175 0.100224
 273.2 0.100224
 273.225 0.100224
 273.25 0.100224
 273.275 0.100224
 273.3 0.100224
 273.325 0.100224
 273.35 0.100224
 273.375 0.100224
 273.4 0.100224
 273.425 0.100224
 273.45 0.100224
 273.475 0.100224
 273.5 0.100224
 273.525 0.100224
 273.55 0.100224
 273.575 0.100224
 273.6 0.100224
 273.625 0.100224
 273.65 0.100224
 273.675 0.100224
 273.7 0.100224
 273.725 0.100224
 273.75 0.100224
 273.775 0.100224
 273.8 0.100224
 273.825 0.100224
 273.85 0.100224
 273.875 0.100224
 273.9 0.100224
 273.925 0.100224
 273.95 0.100224
 273.975 0.100224
 274 0.100224
 274.025 0.100224
 274.05 0.100224
 274.075 0.100224
 274.1 0.100224
 274.125 0.100224
 274.15 0.100224
 274.175 0.100224
 274.2 0.100224
 274.225 0.100224
 274.25 0.100224
 274.275 0.100224
 274.3 0.100224
 274.325 0.100224
 274.35 0.100224
 274.375 0.100224
 274.4 0.100224
 274.425 0.100224
 274.45 0.100224
 274.475 0.100224
 274.5 0.100224
 274.525 0.100224
 274.55 0.100224
 274.575 0.100224
 274.6 0.100224
 274.625 0.100224
 274.65 0.100224
 274.675 0.100224
 274.7 0.100224
 274.725 0.100224
 274.75 0.100224
 274.775 0.100224
 274.8 0.100224
 274.825 0.100224
 274.85 0.100224
 274.875 0.100224
 274.9 0.100224
 274.925 0.100224
 274.95 0.100224
 274.975 0.100224
 275 0.100224
 275.025 0.100224
 275.05 0.100224
 275.075 0.100224
 275.1 0.100224
 275.125 0.100224
 275.15 0.100224
 275.175 0.100224
 275.2 0.100224
 275.225 0.100224
 275.25 0.100224
 275.275 0.100224
 275.3 0.100224
 275.325 0.100224
 275.35 0.100224
 275.375 0.100224
 275.4 0.100224
 275.425 0.100224
 275.45 0.100224
 275.475 0.100224
 275.5 0.100224
 275.525 0.100224
 275.55 0.100224
 275.575 0.100224
 275.6 0.100224
 275.625 0.100224
 275.65 0.100224
 275.675 0.100225
 275.7 0.100225
 275.725 0.100225
 275.75 0.100225
 275.775 0.100225
 275.8 0.100225
 275.825 0.100225
 275.85 0.100225
 275.875 0.100225
 275.9 0.100225
 275.925 0.100225
 275.95 0.100225
 275.975 0.100225
 276 0.100225
 276.025 0.100225
 276.05 0.100225
 276.075 0.100225
 276.1 0.100225
 276.125 0.100225
 276.15 0.100225
 276.175 0.100225
 276.2 0.100225
 276.225 0.100225
 276.25 0.100225
 276.275 0.100225
 276.3 0.100225
 276.325 0.100225
 276.35 0.100225
 276.375 0.100225
 276.4 0.100225
 276.425 0.100225
 276.45 0.100225
 276.475 0.100225
 276.5 0.100225
 276.525 0.100225
 276.55 0.100225
 276.575 0.100225
 276.6 0.100225
 276.625 0.100225
 276.65 0.100225
 276.675 0.100225
 276.7 0.100225
 276.725 0.100225
 276.75 0.100225
 276.775 0.100225
 276.8 0.100225
 276.825 0.100225
 276.85 0.100225
 276.875 0.100225
 276.9 0.100225
 276.925 0.100225
 276.95 0.100225
 276.975 0.100225
 277 0.100225
 277.025 0.100225
 277.05 0.100225
 277.075 0.100225
 277.1 0.100225
 277.125 0.100225
 277.15 0.100225
 277.175 0.100225
 277.2 0.100225
 277.225 0.100225
 277.25 0.100225
 277.275 0.100225
 277.3 0.100225
 277.325 0.100225
 277.35 0.100225
 277.375 0.100225
 277.4 0.100225
 277.425 0.100225
 277.45 0.100225
 277.475 0.100225
 277.5 0.100225
 277.525 0.100225
 277.55 0.100225
 277.575 0.100225
 277.6 0.100225
 277.625 0.100225
 277.65 0.100225
 277.675 0.100225
 277.7 0.100225
 277.725 0.100225
 277.75 0.100225
 277.775 0.100225
 277.8 0.100225
 277.825 0.100225
 277.85 0.100225
 277.875 0.100225
 277.9 0.100225
 277.925 0.100225
 277.95 0.100225
 277.975 0.100225
 278 0.100225
 278.025 0.100225
 278.05 0.100225
 278.075 0.100225
 278.1 0.100225
 278.125 0.100225
 278.15 0.100225
 278.175 0.100225
 278.2 0.100225
 278.225 0.100225
 278.25 0.100225
 278.275 0.100225
 278.3 0.100225
 278.325 0.100225
 278.35 0.100225
 278.375 0.100225
 278.4 0.100225
 278.425 0.100225
 278.45 0.100225
 278.475 0.100225
 278.5 0.100225
 278.525 0.100225
 278.55 0.100225
 278.575 0.100225
 278.6 0.100225
 278.625 0.100225
 278.65 0.100225
 278.675 0.100225
 278.7 0.100225
 278.725 0.100225
 278.75 0.100225
 278.775 0.100225
 278.8 0.100225
 278.825 0.100225
 278.85 0.100225
 278.875 0.100225
 278.9 0.100225
 278.925 0.100225
 278.95 0.100225
 278.975 0.100226
 279 0.100226
 279.025 0.100226
 279.05 0.100226
 279.075 0.100226
 279.1 0.100226
 279.125 0.100226
 279.15 0.100226
 279.175 0.100226
 279.2 0.100226
 279.225 0.100226
 279.25 0.100226
 279.275 0.100226
 279.3 0.100226
 279.325 0.100226
 279.35 0.100226
 279.375 0.100226
 279.4 0.100226
 279.425 0.100226
 279.45 0.100226
 279.475 0.100226
 279.5 0.100226
 279.525 0.100226
 279.55 0.100226
 279.575 0.100226
 279.6 0.100226
 279.625 0.100226
 279.65 0.100226
 279.675 0.100226
 279.7 0.100226
 279.725 0.100226
 279.75 0.100226
 279.775 0.100226
 279.8 0.100226
 279.825 0.100226
 279.85 0.100226
 279.875 0.100226
 279.9 0.100226
 279.925 0.100226
 279.95 0.100226
 279.975 0.100226
 280 0.100226
 280.025 0.100226
 280.05 0.100226
 280.075 0.100226
 280.1 0.100226
 280.125 0.100226
 280.15 0.100226
 280.175 0.100226
 280.2 0.100226
 280.225 0.100226
 280.25 0.100226
 280.275 0.100226
 280.3 0.100226
 280.325 0.100226
 280.35 0.100226
 280.375 0.100226
 280.4 0.100226
 280.425 0.100226
 280.45 0.100226
 280.475 0.100226
 280.5 0.100226
 280.525 0.100226
 280.55 0.100226
 280.575 0.100226
 280.6 0.100226
 280.625 0.100226
 280.65 0.100226
 280.675 0.100226
 280.7 0.100226
 280.725 0.100226
 280.75 0.100226
 280.775 0.100226
 280.8 0.100226
 280.825 0.100226
 280.85 0.100226
 280.875 0.100226
 280.9 0.100226
 280.925 0.100226
 280.95 0.100226
 280.975 0.100226
 281 0.100226
 281.025 0.100226
 281.05 0.100226
 281.075 0.100226
 281.1 0.100226
 281.125 0.100226
 281.15 0.100226
 281.175 0.100226
 281.2 0.100226
 281.225 0.100226
 281.25 0.100226
 281.275 0.100226
 281.3 0.100226
 281.325 0.100226
 281.35 0.100226
 281.375 0.100226
 281.4 0.100226
 281.425 0.100226
 281.45 0.100226
 281.475 0.100226
 281.5 0.100226
 281.525 0.100226
 281.55 0.100226
 281.575 0.100226
 281.6 0.100226
 281.625 0.100226
 281.65 0.100226
 281.675 0.100226
 281.7 0.100226
 281.725 0.100226
 281.75 0.100226
 281.775 0.100226
 281.8 0.100226
 281.825 0.100226
 281.85 0.100226
 281.875 0.100226
 281.9 0.100226
 281.925 0.100226
 281.95 0.100226
 281.975 0.100226
 282 0.100226
 282.025 0.100226
 282.05 0.100226
 282.075 0.100226
 282.1 0.100226
 282.125 0.100226
 282.15 0.100226
 282.175 0.100226
 282.2 0.100226
 282.225 0.100226
 282.25 0.100226
 282.275 0.100226
 282.3 0.100226
 282.325 0.100226
 282.35 0.100226
 282.375 0.100226
 282.4 0.100226
 282.425 0.100226
 282.45 0.100226
 282.475 0.100227
 282.5 0.100227
 282.525 0.100227
 282.55 0.100227
 282.575 0.100227
 282.6 0.100227
 282.625 0.100227
 282.65 0.100227
 282.675 0.100227
 282.7 0.100227
 282.725 0.100227
 282.75 0.100227
 282.775 0.100227
 282.8 0.100227
 282.825 0.100227
 282.85 0.100227
 282.875 0.100227
 282.9 0.100227
 282.925 0.100227
 282.95 0.100227
 282.975 0.100227
 283 0.100227
 283.025 0.100227
 283.05 0.100227
 283.075 0.100227
 283.1 0.100227
 283.125 0.100227
 283.15 0.100227
 283.175 0.100227
 283.2 0.100227
 283.225 0.100227
 283.25 0.100227
 283.275 0.100227
 283.3 0.100227
 283.325 0.100227
 283.35 0.100227
 283.375 0.100227
 283.4 0.100227
 283.425 0.100227
 283.45 0.100227
 283.475 0.100227
 283.5 0.100227
 283.525 0.100227
 283.55 0.100227
 283.575 0.100227
 283.6 0.100227
 283.625 0.100227
 283.65 0.100227
 283.675 0.100227
 283.7 0.100227
 283.725 0.100227
 283.75 0.100227
 283.775 0.100227
 283.8 0.100227
 283.825 0.100227
 283.85 0.100227
 283.875 0.100227
 283.9 0.100227
 283.925 0.100227
 283.95 0.100227
 283.975 0.100227
 284 0.100227
 284.025 0.100227
 284.05 0.100227
 284.075 0.100227
 284.1 0.100227
 284.125 0.100227
 284.15 0.100227
 284.175 0.100227
 284.2 0.100227
 284.225 0.100227
 284.25 0.100227
 284.275 0.100227
 284.3 0.100227
 284.325 0.100227
 284.35 0.100227
 284.375 0.100227
 284.4 0.100227
 284.425 0.100227
 284.45 0.100227
 284.475 0.100227
 284.5 0.100227
 284.525 0.100227
 284.55 0.100227
 284.575 0.100227
 284.6 0.100227
 284.625 0.100227
 284.65 0.100227
 284.675 0.100227
 284.7 0.100227
 284.725 0.100227
 284.75 0.100227
 284.775 0.100227
 284.8 0.100227
 284.825 0.100227
 284.85 0.100227
 284.875 0.100227
 284.9 0.100227
 284.925 0.100227
 284.95 0.100227
 284.975 0.100227
 285 0.100227
 285.025 0.100227
 285.05 0.100227
 285.075 0.100227
 285.1 0.100227
 285.125 0.100227
 285.15 0.100227
 285.175 0.100227
 285.2 0.100227
 285.225 0.100227
 285.25 0.100227
 285.275 0.100227
 285.3 0.100227
 285.325 0.100227
 285.35 0.100227
 285.375 0.100227
 285.4 0.100227
 285.425 0.100227
 285.45 0.100227
 285.475 0.100227
 285.5 0.100227
 285.525 0.100227
 285.55 0.100227
 285.575 0.100227
 285.6 0.100227
 285.625 0.100227
 285.65 0.100227
 285.675 0.100227
 285.7 0.100227
 285.725 0.100227
 285.75 0.100227
 285.775 0.100227
 285.8 0.100227
 285.825 0.100227
 285.85 0.100227
 285.875 0.100227
 285.9 0.100227
 285.925 0.100227
 285.95 0.100227
 285.975 0.100227
 286 0.100227
 286.025 0.100227
 286.05 0.100227
 286.075 0.100227
 286.1 0.100227
 286.125 0.100227
 286.15 0.100227
 286.175 0.100228
 286.2 0.100228
 286.225 0.100228
 286.25 0.100228
 286.275 0.100228
 286.3 0.100228
 286.325 0.100228
 286.35 0.100228
 286.375 0.100228
 286.4 0.100228
 286.425 0.100228
 286.45 0.100228
 286.475 0.100228
 286.5 0.100228
 286.525 0.100228
 286.55 0.100228
 286.575 0.100228
 286.6 0.100228
 286.625 0.100228
 286.65 0.100228
 286.675 0.100228
 286.7 0.100228
 286.725 0.100228
 286.75 0.100228
 286.775 0.100228
 286.8 0.100228
 286.825 0.100228
 286.85 0.100228
 286.875 0.100228
 286.9 0.100228
 286.925 0.100228
 286.95 0.100228
 286.975 0.100228
 287 0.100228
 287.025 0.100228
 287.05 0.100228
 287.075 0.100228
 287.1 0.100228
 287.125 0.100228
 287.15 0.100228
 287.175 0.100228
 287.2 0.100228
 287.225 0.100228
 287.25 0.100228
 287.275 0.100228
 287.3 0.100228
 287.325 0.100228
 287.35 0.100228
 287.375 0.100228
 287.4 0.100228
 287.425 0.100228
 287.45 0.100228
 287.475 0.100228
 287.5 0.100228
 287.525 0.100228
 287.55 0.100228
 287.575 0.100228
 287.6 0.100228
 287.625 0.100228
 287.65 0.100228
 287.675 0.100228
 287.7 0.100228
 287.725 0.100228
 287.75 0.100228
 287.775 0.100228
 287.8 0.100228
 287.825 0.100228
 287.85 0.100228
 287.875 0.100228
 287.9 0.100228
 287.925 0.100228
 287.95 0.100228
 287.975 0.100228
 288 0.100228
 288.025 0.100228
 288.05 0.100228
 288.075 0.100228
 288.1 0.100228
 288.125 0.100228
 288.15 0.100228
 288.175 0.100228
 288.2 0.100228
 288.225 0.100228
 288.25 0.100228
 288.275 0.100228
 288.3 0.100228
 288.325 0.100228
 288.35 0.100228
 288.375 0.100228
 288.4 0.100228
 288.425 0.100228
 288.45 0.100228
 288.475 0.100228
 288.5 0.100228
 288.525 0.100228
 288.55 0.100228
 288.575 0.100228
 288.6 0.100228
 288.625 0.100228
 288.65 0.100228
 288.675 0.100228
 288.7 0.100228
 288.725 0.100228
 288.75 0.100228
 288.775 0.100228
 288.8 0.100228
 288.825 0.100228
 288.85 0.100228
 288.875 0.100228
 288.9 0.100228
 288.925 0.100228
 288.95 0.100228
 288.975 0.100228
 289 0.100228
 289.025 0.100228
 289.05 0.100228
 289.075 0.100228
 289.1 0.100228
 289.125 0.100228
 289.15 0.100228
 289.175 0.100228
 289.2 0.100228
 289.225 0.100228
 289.25 0.100228
 289.275 0.100228
 289.3 0.100228
 289.325 0.100228
 289.35 0.100228
 289.375 0.100228
 289.4 0.100228
 289.425 0.100228
 289.45 0.100228
 289.475 0.100228
 289.5 0.100228
 289.525 0.100228
 289.55 0.100228
 289.575 0.100228
 289.6 0.100228
 289.625 0.100228
 289.65 0.100228
 289.675 0.100228
 289.7 0.100228
 289.725 0.100228
 289.75 0.100228
 289.775 0.100228
 289.8 0.100228
 289.825 0.100228
 289.85 0.100228
 289.875 0.100228
 289.9 0.100228
 289.925 0.100228
 289.95 0.100228
 289.975 0.100228
 290 0.100228
 290.025 0.100228
 290.05 0.100229
 290.075 0.100229
 290.1 0.100229
 290.125 0.100229
 290.15 0.100229
 290.175 0.100229
 290.2 0.100229
 290.225 0.100229
 290.25 0.100229
 290.275 0.100229
 290.3 0.100229
 290.325 0.100229
 290.35 0.100229
 290.375 0.100229
 290.4 0.100229
 290.425 0.100229
 290.45 0.100229
 290.475 0.100229
 290.5 0.100229
 290.525 0.100229
 290.55 0.100229
 290.575 0.100229
 290.6 0.100229
 290.625 0.100229
 290.65 0.100229
 290.675 0.100229
 290.7 0.100229
 290.725 0.100229
 290.75 0.100229
 290.775 0.100229
 290.8 0.100229
 290.825 0.100229
 290.85 0.100229
 290.875 0.100229
 290.9 0.100229
 290.925 0.100229
 290.95 0.100229
 290.975 0.100229
 291 0.100229
 291.025 0.100229
 291.05 0.100229
 291.075 0.100229
 291.1 0.100229
 291.125 0.100229
 291.15 0.100229
 291.175 0.100229
 291.2 0.100229
 291.225 0.100229
 291.25 0.100229
 291.275 0.100229
 291.3 0.100229
 291.325 0.100229
 291.35 0.100229
 291.375 0.100229
 291.4 0.100229
 291.425 0.100229
 291.45 0.100229
 291.475 0.100229
 291.5 0.100229
 291.525 0.100229
 291.55 0.100229
 291.575 0.100229
 291.6 0.100229
 291.625 0.100229
 291.65 0.100229
 291.675 0.100229
 291.7 0.100229
 291.725 0.100229
 291.75 0.100229
 291.775 0.100229
 291.8 0.100229
 291.825 0.100229
 291.85 0.100229
 291.875 0.100229
 291.9 0.100229
 291.925 0.100229
 291.95 0.100229
 291.975 0.100229
 292 0.100229
 292.025 0.100229
 292.05 0.100229
 292.075 0.100229
 292.1 0.100229
 292.125 0.100229
 292.15 0.100229
 292.175 0.100229
 292.2 0.100229
 292.225 0.100229
 292.25 0.100229
 292.275 0.100229
 292.3 0.100229
 292.325 0.100229
 292.35 0.100229
 292.375 0.100229
 292.4 0.100229
 292.425 0.100229
 292.45 0.100229
 292.475 0.100229
 292.5 0.100229
 292.525 0.100229
 292.55 0.100229
 292.575 0.100229
 292.6 0.100229
 292.625 0.100229
 292.65 0.100229
 292.675 0.100229
 292.7 0.100229
 292.725 0.100229
 292.75 0.100229
 292.775 0.100229
 292.8 0.100229
 292.825 0.100229
 292.85 0.100229
 292.875 0.100229
 292.9 0.100229
 292.925 0.100229
 292.95 0.100229
 292.975 0.100229
 293 0.100229
 293.025 0.100229
 293.05 0.100229
 293.075 0.100229
 293.1 0.100229
 293.125 0.100229
 293.15 0.100229
 293.175 0.100229
 293.2 0.100229
 293.225 0.100229
 293.25 0.100229
 293.275 0.100229
 293.3 0.100229
 293.325 0.100229
 293.35 0.100229
 293.375 0.100229
 293.4 0.100229
 293.425 0.100229
 293.45 0.100229
 293.475 0.100229
 293.5 0.100229
 293.525 0.100229
 293.55 0.100229
 293.575 0.100229
 293.6 0.100229
 293.625 0.100229
 293.65 0.100229
 293.675 0.100229
 293.7 0.100229
 293.725 0.100229
 293.75 0.100229
 293.775 0.100229
 293.8 0.100229
 293.825 0.100229
 293.85 0.100229
 293.875 0.100229
 293.9 0.100229
 293.925 0.100229
 293.95 0.100229
 293.975 0.100229
 294 0.100229
 294.025 0.100229
 294.05 0.100229
 294.075 0.100229
 294.1 0.100229
 294.125 0.100229
 294.15 0.100229
 294.175 0.10023
 294.2 0.10023
 294.225 0.10023
 294.25 0.10023
 294.275 0.10023
 294.3 0.10023
 294.325 0.10023
 294.35 0.10023
 294.375 0.10023
 294.4 0.10023
 294.425 0.10023
 294.45 0.10023
 294.475 0.10023
 294.5 0.10023
 294.525 0.10023
 294.55 0.10023
 294.575 0.10023
 294.6 0.10023
 294.625 0.10023
 294.65 0.10023
 294.675 0.10023
 294.7 0.10023
 294.725 0.10023
 294.75 0.10023
 294.775 0.10023
 294.8 0.10023
 294.825 0.10023
 294.85 0.10023
 294.875 0.10023
 294.9 0.10023
 294.925 0.10023
 294.95 0.10023
 294.975 0.10023
 295 0.10023
 295.025 0.10023
 295.05 0.10023
 295.075 0.10023
 295.1 0.10023
 295.125 0.10023
 295.15 0.10023
 295.175 0.10023
 295.2 0.10023
 295.225 0.10023
 295.25 0.10023
 295.275 0.10023
 295.3 0.10023
 295.325 0.10023
 295.35 0.10023
 295.375 0.10023
 295.4 0.10023
 295.425 0.10023
 295.45 0.10023
 295.475 0.10023
 295.5 0.10023
 295.525 0.10023
 295.55 0.10023
 295.575 0.10023
 295.6 0.10023
 295.625 0.10023
 295.65 0.10023
 295.675 0.10023
 295.7 0.10023
 295.725 0.10023
 295.75 0.10023
 295.775 0.10023
 295.8 0.10023
 295.825 0.10023
 295.85 0.10023
 295.875 0.10023
 295.9 0.10023
 295.925 0.10023
 295.95 0.10023
 295.975 0.10023
 296 0.10023
 296.025 0.10023
 296.05 0.10023
 296.075 0.10023
 296.1 0.10023
 296.125 0.10023
 296.15 0.10023
 296.175 0.10023
 296.2 0.10023
 296.225 0.10023
 296.25 0.10023
 296.275 0.10023
 296.3 0.10023
 296.325 0.10023
 296.35 0.10023
 296.375 0.10023
 296.4 0.10023
 296.425 0.10023
 296.45 0.10023
 296.475 0.10023
 296.5 0.10023
 296.525 0.10023
 296.55 0.10023
 296.575 0.10023
 296.6 0.10023
 296.625 0.10023
 296.65 0.10023
 296.675 0.10023
 296.7 0.10023
 296.725 0.10023
 296.75 0.10023
 296.775 0.10023
 296.8 0.10023
 296.825 0.10023
 296.85 0.10023
 296.875 0.10023
 296.9 0.10023
 296.925 0.10023
 296.95 0.10023
 296.975 0.10023
 297 0.10023
 297.025 0.10023
 297.05 0.10023
 297.075 0.10023
 297.1 0.10023
 297.125 0.10023
 297.15 0.10023
 297.175 0.10023
 297.2 0.10023
 297.225 0.10023
 297.25 0.10023
 297.275 0.10023
 297.3 0.10023
 297.325 0.10023
 297.35 0.10023
 297.375 0.10023
 297.4 0.10023
 297.425 0.10023
 297.45 0.10023
 297.475 0.10023
 297.5 0.10023
 297.525 0.10023
 297.55 0.10023
 297.575 0.10023
 297.6 0.10023
 297.625 0.10023
 297.65 0.10023
 297.675 0.10023
 297.7 0.10023
 297.725 0.10023
 297.75 0.10023
 297.775 0.10023
 297.8 0.10023
 297.825 0.10023
 297.85 0.10023
 297.875 0.10023
 297.9 0.10023
 297.925 0.10023
 297.95 0.10023
 297.975 0.10023
 298 0.10023
 298.025 0.10023
 298.05 0.10023
 298.075 0.10023
 298.1 0.10023
 298.125 0.10023
 298.15 0.10023
 298.175 0.10023
 298.2 0.10023
 298.225 0.10023
 298.25 0.10023
 298.275 0.10023
 298.3 0.10023
 298.325 0.10023
 298.35 0.10023
 298.375 0.10023
 298.4 0.10023
 298.425 0.10023
 298.45 0.10023
 298.475 0.10023
 298.5 0.10023
 298.525 0.100231
 298.55 0.100231
 298.575 0.100231
 298.6 0.100231
 298.625 0.100231
 298.65 0.100231
 298.675 0.100231
 298.7 0.100231
 298.725 0.100231
 298.75 0.100231
 298.775 0.100231
 298.8 0.100231
 298.825 0.100231
 298.85 0.100231
 298.875 0.100231
 298.9 0.100231
 298.925 0.100231
 298.95 0.100231
 298.975 0.100231
 299 0.100231
 299.025 0.100231
 299.05 0.100231
 299.075 0.100231
 299.1 0.100231
 299.125 0.100231
 299.15 0.100231
 299.175 0.100231
 299.2 0.100231
 299.225 0.100231
 299.25 0.100231
 299.275 0.100231
 299.3 0.100231
 299.325 0.100231
 299.35 0.100231
 299.375 0.100231
 299.4 0.100231
 299.425 0.100231
 299.45 0.100231
 299.475 0.100231
 299.5 0.100231
 299.525 0.100231
 299.55 0.100231
 299.575 0.100231
 299.6 0.100231
 299.625 0.100231
 299.65 0.100231
 299.675 0.100231
 299.7 0.100231
 299.725 0.100231
 299.75 0.100231
 299.775 0.100231
 299.8 0.100231
 299.825 0.100231
 299.85 0.100231
 299.875 0.100231
 299.9 0.100231
 299.925 0.100231
 299.95 0.100231
 299.975 0.100231
 300 0.100231
 300.025 0.100231
 300.05 0.100231
 300.075 0.100231
 300.1 0.100231
 300.125 0.100231
 300.15 0.100231
 300.175 0.100231
 300.2 0.100231
 300.225 0.100231
 300.25 0.100231
 300.275 0.100231
 300.3 0.100231
 300.325 0.100231
 300.35 0.100231
 300.375 0.100231
 300.4 0.100231
 300.425 0.100231
 300.45 0.100231
 300.475 0.100231
 300.5 0.100231
 300.525 0.100231
 300.55 0.100231
 300.575 0.100231
 300.6 0.100231
 300.625 0.100231
 300.65 0.100231
 300.675 0.100231
 300.7 0.100231
 300.725 0.100231
 300.75 0.100231
 300.775 0.100231
 300.8 0.100231
 300.825 0.100231
 300.85 0.100231
 300.875 0.100231
 300.9 0.100231
 300.925 0.100231
 300.95 0.100231
 300.975 0.100231
 301 0.100231
 301.025 0.100231
 301.05 0.100231
 301.075 0.100231
 301.1 0.100231
 301.125 0.100231
 301.15 0.100231
 301.175 0.100231
 301.2 0.100231
 301.225 0.100231
 301.25 0.100231
 301.275 0.100231
 301.3 0.100231
 301.325 0.100231
 301.35 0.100231
 301.375 0.100231
 301.4 0.100231
 301.425 0.100231
 301.45 0.100231
 301.475 0.100231
 301.5 0.100231
 301.525 0.100231
 301.55 0.100231
 301.575 0.100231
 301.6 0.100231
 301.625 0.100231
 301.65 0.100231
 301.675 0.100231
 301.7 0.100231
 301.725 0.100231
 301.75 0.100231
 301.775 0.100231
 301.8 0.100231
 301.825 0.100231
 301.85 0.100231
 301.875 0.100231
 301.9 0.100231
 301.925 0.100231
 301.95 0.100231
 301.975 0.100231
 302 0.100231
 302.025 0.100231
 302.05 0.100231
 302.075 0.100231
 302.1 0.100231
 302.125 0.100231
 302.15 0.100231
 302.175 0.100231
 302.2 0.100231
 302.225 0.100231
 302.25 0.100231
 302.275 0.100231
 302.3 0.100231
 302.325 0.100231
 302.35 0.100231
 302.375 0.100231
 302.4 0.100231
 302.425 0.100231
 302.45 0.100231
 302.475 0.100231
 302.5 0.100231
 302.525 0.100231
 302.55 0.100231
 302.575 0.100231
 302.6 0.100231
 302.625 0.100231
 302.65 0.100231
 302.675 0.100231
 302.7 0.100231
 302.725 0.100231
 302.75 0.100231
 302.775 0.100231
 302.8 0.100231
 302.825 0.100231
 302.85 0.100231
 302.875 0.100231
 302.9 0.100231
 302.925 0.100231
 302.95 0.100231
 302.975 0.100231
 303 0.100231
 303.025 0.100231
 303.05 0.100231
 303.075 0.100231
 303.1 0.100231
 303.125 0.100232
 303.15 0.100232
 303.175 0.100232
 303.2 0.100232
 303.225 0.100232
 303.25 0.100232
 303.275 0.100232
 303.3 0.100232
 303.325 0.100232
 303.35 0.100232
 303.375 0.100232
 303.4 0.100232
 303.425 0.100232
 303.45 0.100232
 303.475 0.100232
 303.5 0.100232
 303.525 0.100232
 303.55 0.100232
 303.575 0.100232
 303.6 0.100232
 303.625 0.100232
 303.65 0.100232
 303.675 0.100232
 303.7 0.100232
 303.725 0.100232
 303.75 0.100232
 303.775 0.100232
 303.8 0.100232
 303.825 0.100232
 303.85 0.100232
 303.875 0.100232
 303.9 0.100232
 303.925 0.100232
 303.95 0.100232
 303.975 0.100232
 304 0.100232
 304.025 0.100232
 304.05 0.100232
 304.075 0.100232
 304.1 0.100232
 304.125 0.100232
 304.15 0.100232
 304.175 0.100232
 304.2 0.100232
 304.225 0.100232
 304.25 0.100232
 304.275 0.100232
 304.3 0.100232
 304.325 0.100232
 304.35 0.100232
 304.375 0.100232
 304.4 0.100232
 304.425 0.100232
 304.45 0.100232
 304.475 0.100232
 304.5 0.100232
 304.525 0.100232
 304.55 0.100232
 304.575 0.100232
 304.6 0.100232
 304.625 0.100232
 304.65 0.100232
 304.675 0.100232
 304.7 0.100232
 304.725 0.100232
 304.75 0.100232
 304.775 0.100232
 304.8 0.100232
 304.825 0.100232
 304.85 0.100232
 304.875 0.100232
 304.9 0.100232
 304.925 0.100232
 304.95 0.100232
 304.975 0.100232
 305 0.100232
 305.025 0.100232
 305.05 0.100232
 305.075 0.100232
 305.1 0.100232
 305.125 0.100232
 305.15 0.100232
 305.175 0.100232
 305.2 0.100232
 305.225 0.100232
 305.25 0.100232
 305.275 0.100232
 305.3 0.100232
 305.325 0.100232
 305.35 0.100232
 305.375 0.100232
 305.4 0.100232
 305.425 0.100232
 305.45 0.100232
 305.475 0.100232
 305.5 0.100232
 305.525 0.100232
 305.55 0.100232
 305.575 0.100232
 305.6 0.100232
 305.625 0.100232
 305.65 0.100232
 305.675 0.100232
 305.7 0.100232
 305.725 0.100232
 305.75 0.100232
 305.775 0.100232
 305.8 0.100232
 305.825 0.100232
 305.85 0.100232
 305.875 0.100232
 305.9 0.100232
 305.925 0.100232
 305.95 0.100232
 305.975 0.100232
 306 0.100232
 306.025 0.100232
 306.05 0.100232
 306.075 0.100232
 306.1 0.100232
 306.125 0.100232
 306.15 0.100232
 306.175 0.100232
 306.2 0.100232
 306.225 0.100232
 306.25 0.100232
 306.275 0.100232
 306.3 0.100232
 306.325 0.100232
 306.35 0.100232
 306.375 0.100232
 306.4 0.100232
 306.425 0.100232
 306.45 0.100232
 306.475 0.100232
 306.5 0.100232
 306.525 0.100232
 306.55 0.100232
 306.575 0.100232
 306.6 0.100232
 306.625 0.100232
 306.65 0.100232
 306.675 0.100232
 306.7 0.100232
 306.725 0.100232
 306.75 0.100232
 306.775 0.100232
 306.8 0.100232
 306.825 0.100232
 306.85 0.100232
 306.875 0.100232
 306.9 0.100232
 306.925 0.100232
 306.95 0.100232
 306.975 0.100232
 307 0.100232
 307.025 0.100232
 307.05 0.100232
 307.075 0.100232
 307.1 0.100232
 307.125 0.100232
 307.15 0.100232
 307.175 0.100232
 307.2 0.100232
 307.225 0.100232
 307.25 0.100232
 307.275 0.100232
 307.3 0.100232
 307.325 0.100232
 307.35 0.100232
 307.375 0.100232
 307.4 0.100232
 307.425 0.100232
 307.45 0.100232
 307.475 0.100232
 307.5 0.100232
 307.525 0.100232
 307.55 0.100232
 307.575 0.100232
 307.6 0.100232
 307.625 0.100232
 307.65 0.100232
 307.675 0.100232
 307.7 0.100232
 307.725 0.100232
 307.75 0.100232
 307.775 0.100232
 307.8 0.100232
 307.825 0.100232
 307.85 0.100232
 307.875 0.100232
 307.9 0.100232
 307.925 0.100232
 307.95 0.100233
 307.975 0.100233
 308 0.100233
 308.025 0.100233
 308.05 0.100233
 308.075 0.100233
 308.1 0.100233
 308.125 0.100233
 308.15 0.100233
 308.175 0.100233
 308.2 0.100233
 308.225 0.100233
 308.25 0.100233
 308.275 0.100233
 308.3 0.100233
 308.325 0.100233
 308.35 0.100233
 308.375 0.100233
 308.4 0.100233
 308.425 0.100233
 308.45 0.100233
 308.475 0.100233
 308.5 0.100233
 308.525 0.100233
 308.55 0.100233
 308.575 0.100233
 308.6 0.100233
 308.625 0.100233
 308.65 0.100233
 308.675 0.100233
 308.7 0.100233
 308.725 0.100233
 308.75 0.100233
 308.775 0.100233
 308.8 0.100233
 308.825 0.100233
 308.85 0.100233
 308.875 0.100233
 308.9 0.100233
 308.925 0.100233
 308.95 0.100233
 308.975 0.100233
 309 0.100233
 309.025 0.100233
 309.05 0.100233
 309.075 0.100233
 309.1 0.100233
 309.125 0.100233
 309.15 0.100233
 309.175 0.100233
 309.2 0.100233
 309.225 0.100233
 309.25 0.100233
 309.275 0.100233
 309.3 0.100233
 309.325 0.100233
 309.35 0.100233
 309.375 0.100233
 309.4 0.100233
 309.425 0.100233
 309.45 0.100233
 309.475 0.100233
 309.5 0.100233
 309.525 0.100233
 309.55 0.100233
 309.575 0.100233
 309.6 0.100233
 309.625 0.100233
 309.65 0.100233
 309.675 0.100233
 309.7 0.100233
 309.725 0.100233
 309.75 0.100233
 309.775 0.100233
 309.8 0.100233
 309.825 0.100233
 309.85 0.100233
 309.875 0.100233
 309.9 0.100233
 309.925 0.100233
 309.95 0.100233
 309.975 0.100233
 310 0.100233
 310.025 0.100233
 310.05 0.100233
 310.075 0.100233
 310.1 0.100233
 310.125 0.100233
 310.15 0.100233
 310.175 0.100233
 310.2 0.100233
 310.225 0.100233
 310.25 0.100233
 310.275 0.100233
 310.3 0.100233
 310.325 0.100233
 310.35 0.100233
 310.375 0.100233
 310.4 0.100233
 310.425 0.100233
 310.45 0.100233
 310.475 0.100233
 310.5 0.100233
 310.525 0.100233
 310.55 0.100233
 310.575 0.100233
 310.6 0.100233
 310.625 0.100233
 310.65 0.100233
 310.675 0.100233
 310.7 0.100233
 310.725 0.100233
 310.75 0.100233
 310.775 0.100233
 310.8 0.100233
 310.825 0.100233
 310.85 0.100233
 310.875 0.100233
 310.9 0.100233
 310.925 0.100233
 310.95 0.100233
 310.975 0.100233
 311 0.100233
 311.025 0.100233
 311.05 0.100233
 311.075 0.100233
 311.1 0.100233
 311.125 0.100233
 311.15 0.100233
 311.175 0.100233
 311.2 0.100233
 311.225 0.100233
 311.25 0.100233
 311.275 0.100233
 311.3 0.100233
 311.325 0.100233
 311.35 0.100233
 311.375 0.100233
 311.4 0.100233
 311.425 0.100233
 311.45 0.100233
 311.475 0.100233
 311.5 0.100233
 311.525 0.100233
 311.55 0.100233
 311.575 0.100233
 311.6 0.100233
 311.625 0.100233
 311.65 0.100233
 311.675 0.100233
 311.7 0.100233
 311.725 0.100233
 311.75 0.100233
 311.775 0.100233
 311.8 0.100233
 311.825 0.100233
 311.85 0.100233
 311.875 0.100233
 311.9 0.100233
 311.925 0.100233
 311.95 0.100233
 311.975 0.100233
 312 0.100233
 312.025 0.100233
 312.05 0.100233
 312.075 0.100233
 312.1 0.100233
 312.125 0.100233
 312.15 0.100233
 312.175 0.100233
 312.2 0.100233
 312.225 0.100233
 312.25 0.100233
 312.275 0.100233
 312.3 0.100233
 312.325 0.100233
 312.35 0.100233
 312.375 0.100233
 312.4 0.100233
 312.425 0.100233
 312.45 0.100233
 312.475 0.100233
 312.5 0.100233
 312.525 0.100233
 312.55 0.100233
 312.575 0.100233
 312.6 0.100233
 312.625 0.100233
 312.65 0.100233
 312.675 0.100233
 312.7 0.100233
 312.725 0.100233
 312.75 0.100233
 312.775 0.100233
 312.8 0.100233
 312.825 0.100233
 312.85 0.100233
 312.875 0.100233
 312.9 0.100233
 312.925 0.100233
 312.95 0.100233
 312.975 0.100233
 313 0.100233
 313.025 0.100234
 313.05 0.100234
 313.075 0.100234
 313.1 0.100234
 313.125 0.100234
 313.15 0.100234
 313.175 0.100234
 313.2 0.100234
 313.225 0.100234
 313.25 0.100234
 313.275 0.100234
 313.3 0.100234
 313.325 0.100234
 313.35 0.100234
 313.375 0.100234
 313.4 0.100234
 313.425 0.100234
 313.45 0.100234
 313.475 0.100234
 313.5 0.100234
 313.525 0.100234
 313.55 0.100234
 313.575 0.100234
 313.6 0.100234
 313.625 0.100234
 313.65 0.100234
 313.675 0.100234
 313.7 0.100234
 313.725 0.100234
 313.75 0.100234
 313.775 0.100234
 313.8 0.100234
 313.825 0.100234
 313.85 0.100234
 313.875 0.100234
 313.9 0.100234
 313.925 0.100234
 313.95 0.100234
 313.975 0.100234
 314 0.100234
 314.025 0.100234
 314.05 0.100234
 314.075 0.100234
 314.1 0.100234
 314.125 0.100234
 314.15 0.100234
 314.175 0.100234
 314.2 0.100234
 314.225 0.100234
 314.25 0.100234
 314.275 0.100234
 314.3 0.100234
 314.325 0.100234
 314.35 0.100234
 314.375 0.100234
 314.4 0.100234
 314.425 0.100234
 314.45 0.100234
 314.475 0.100234
 314.5 0.100234
 314.525 0.100234
 314.55 0.100234
 314.575 0.100234
 314.6 0.100234
 314.625 0.100234
 314.65 0.100234
 314.675 0.100234
 314.7 0.100234
 314.725 0.100234
 314.75 0.100234
 314.775 0.100234
 314.8 0.100234
 314.825 0.100234
 314.85 0.100234
 314.875 0.100234
 314.9 0.100234
 314.925 0.100234
 314.95 0.100234
 314.975 0.100234
 315 0.100234
 315.025 0.100234
 315.05 0.100234
 315.075 0.100234
 315.1 0.100234
 315.125 0.100234
 315.15 0.100234
 315.175 0.100234
 315.2 0.100234
 315.225 0.100234
 315.25 0.100234
 315.275 0.100234
 315.3 0.100234
 315.325 0.100234
 315.35 0.100234
 315.375 0.100234
 315.4 0.100234
 315.425 0.100234
 315.45 0.100234
 315.475 0.100234
 315.5 0.100234
 315.525 0.100234
 315.55 0.100234
 315.575 0.100234
 315.6 0.100234
 315.625 0.100234
 315.65 0.100234
 315.675 0.100234
 315.7 0.100234
 315.725 0.100234
 315.75 0.100234
 315.775 0.100234
 315.8 0.100234
 315.825 0.100234
 315.85 0.100234
 315.875 0.100234
 315.9 0.100234
 315.925 0.100234
 315.95 0.100234
 315.975 0.100234
 316 0.100234
 316.025 0.100234
 316.05 0.100234
 316.075 0.100234
 316.1 0.100234
 316.125 0.100234
 316.15 0.100234
 316.175 0.100234
 316.2 0.100234
 316.225 0.100234
 316.25 0.100234
 316.275 0.100234
 316.3 0.100234
 316.325 0.100234
 316.35 0.100234
 316.375 0.100234
 316.4 0.100234
 316.425 0.100234
 316.45 0.100234
 316.475 0.100234
 316.5 0.100234
 316.525 0.100234
 316.55 0.100234
 316.575 0.100234
 316.6 0.100234
 316.625 0.100234
 316.65 0.100234
 316.675 0.100234
 316.7 0.100234
 316.725 0.100234
 316.75 0.100234
 316.775 0.100234
 316.8 0.100234
 316.825 0.100234
 316.85 0.100234
 316.875 0.100234
 316.9 0.100234
 316.925 0.100234
 316.95 0.100234
 316.975 0.100234
 317 0.100234
 317.025 0.100234
 317.05 0.100234
 317.075 0.100234
 317.1 0.100234
 317.125 0.100234
 317.15 0.100234
 317.175 0.100234
 317.2 0.100234
 317.225 0.100234
 317.25 0.100234
 317.275 0.100234
 317.3 0.100234
 317.325 0.100234
 317.35 0.100234
 317.375 0.100234
 317.4 0.100234
 317.425 0.100234
 317.45 0.100234
 317.475 0.100234
 317.5 0.100234
 317.525 0.100234
 317.55 0.100234
 317.575 0.100234
 317.6 0.100234
 317.625 0.100234
 317.65 0.100234
 317.675 0.100234
 317.7 0.100234
 317.725 0.100234
 317.75 0.100234
 317.775 0.100234
 317.8 0.100234
 317.825 0.100234
 317.85 0.100234
 317.875 0.100234
 317.9 0.100234
 317.925 0.100234
 317.95 0.100234
 317.975 0.100234
 318 0.100234
 318.025 0.100234
 318.05 0.100234
 318.075 0.100234
 318.1 0.100234
 318.125 0.100234
 318.15 0.100234
 318.175 0.100234
 318.2 0.100234
 318.225 0.100234
 318.25 0.100234
 318.275 0.100234
 318.3 0.100234
 318.325 0.100234
 318.35 0.100235
 318.375 0.100235
 318.4 0.100235
 318.425 0.100235
 318.45 0.100235
 318.475 0.100235
 318.5 0.100235
 318.525 0.100235
 318.55 0.100235
 318.575 0.100235
 318.6 0.100235
 318.625 0.100235
 318.65 0.100235
 318.675 0.100235
 318.7 0.100235
 318.725 0.100235
 318.75 0.100235
 318.775 0.100235
 318.8 0.100235
 318.825 0.100235
 318.85 0.100235
 318.875 0.100235
 318.9 0.100235
 318.925 0.100235
 318.95 0.100235
 318.975 0.100235
 319 0.100235
 319.025 0.100235
 319.05 0.100235
 319.075 0.100235
 319.1 0.100235
 319.125 0.100235
 319.15 0.100235
 319.175 0.100235
 319.2 0.100235
 319.225 0.100235
 319.25 0.100235
 319.275 0.100235
 319.3 0.100235
 319.325 0.100235
 319.35 0.100235
 319.375 0.100235
 319.4 0.100235
 319.425 0.100235
 319.45 0.100235
 319.475 0.100235
 319.5 0.100235
 319.525 0.100235
 319.55 0.100235
 319.575 0.100235
 319.6 0.100235
 319.625 0.100235
 319.65 0.100235
 319.675 0.100235
 319.7 0.100235
 319.725 0.100235
 319.75 0.100235
 319.775 0.100235
 319.8 0.100235
 319.825 0.100235
 319.85 0.100235
 319.875 0.100235
 319.9 0.100235
 319.925 0.100235
 319.95 0.100235
 319.975 0.100235
 320 0.100235
 320.025 0.100235
 320.05 0.100235
 320.075 0.100235
 320.1 0.100235
 320.125 0.100235
 320.15 0.100235
 320.175 0.100235
 320.2 0.100235
 320.225 0.100235
 320.25 0.100235
 320.275 0.100235
 320.3 0.100235
 320.325 0.100235
 320.35 0.100235
 320.375 0.100235
 320.4 0.100235
 320.425 0.100235
 320.45 0.100235
 320.475 0.100235
 320.5 0.100235
 320.525 0.100235
 320.55 0.100235
 320.575 0.100235
 320.6 0.100235
 320.625 0.100235
 320.65 0.100235
 320.675 0.100235
 320.7 0.100235
 320.725 0.100235
 320.75 0.100235
 320.775 0.100235
 320.8 0.100235
 320.825 0.100235
 320.85 0.100235
 320.875 0.100235
 320.9 0.100235
 320.925 0.100235
 320.95 0.100235
 320.975 0.100235
 321 0.100235
 321.025 0.100235
 321.05 0.100235
 321.075 0.100235
 321.1 0.100235
 321.125 0.100235
 321.15 0.100235
 321.175 0.100235
 321.2 0.100235
 321.225 0.100235
 321.25 0.100235
 321.275 0.100235
 321.3 0.100235
 321.325 0.100235
 321.35 0.100235
 321.375 0.100235
 321.4 0.100235
 321.425 0.100235
 321.45 0.100235
 321.475 0.100235
 321.5 0.100235
 321.525 0.100235
 321.55 0.100235
 321.575 0.100235
 321.6 0.100235
 321.625 0.100235
 321.65 0.100235
 321.675 0.100235
 321.7 0.100235
 321.725 0.100235
 321.75 0.100235
 321.775 0.100235
 321.8 0.100235
 321.825 0.100235
 321.85 0.100235
 321.875 0.100235
 321.9 0.100235
 321.925 0.100235
 321.95 0.100235
 321.975 0.100235
 322 0.100235
 322.025 0.100235
 322.05 0.100235
 322.075 0.100235
 322.1 0.100235
 322.125 0.100235
 322.15 0.100235
 322.175 0.100235
 322.2 0.100235
 322.225 0.100235
 322.25 0.100235
 322.275 0.100235
 322.3 0.100235
 322.325 0.100235
 322.35 0.100235
 322.375 0.100235
 322.4 0.100235
 322.425 0.100235
 322.45 0.100235
 322.475 0.100235
 322.5 0.100235
 322.525 0.100235
 322.55 0.100235
 322.575 0.100235
 322.6 0.100235
 322.625 0.100235
 322.65 0.100235
 322.675 0.100235
 322.7 0.100235
 322.725 0.100235
 322.75 0.100235
 322.775 0.100235
 322.8 0.100235
 322.825 0.100235
 322.85 0.100235
 322.875 0.100235
 322.9 0.100235
 322.925 0.100235
 322.95 0.100235
 322.975 0.100235
 323 0.100235
 323.025 0.100235
 323.05 0.100235
 323.075 0.100235
 323.1 0.100235
 323.125 0.100235
 323.15 0.100235
 323.175 0.100235
 323.2 0.100235
 323.225 0.100235
 323.25 0.100235
 323.275 0.100235
 323.3 0.100235
 323.325 0.100235
 323.35 0.100235
 323.375 0.100235
 323.4 0.100235
 323.425 0.100235
 323.45 0.100235
 323.475 0.100235
 323.5 0.100235
 323.525 0.100235
 323.55 0.100235
 323.575 0.100235
 323.6 0.100235
 323.625 0.100235
 323.65 0.100235
 323.675 0.100235
 323.7 0.100235
 323.725 0.100235
 323.75 0.100235
 323.775 0.100235
 323.8 0.100235
 323.825 0.100235
 323.85 0.100235
 323.875 0.100236
 323.9 0.100236
 323.925 0.100236
 323.95 0.100236
 323.975 0.100236
 324 0.100236
 324.025 0.100236
 324.05 0.100236
 324.075 0.100236
 324.1 0.100236
 324.125 0.100236
 324.15 0.100236
 324.175 0.100236
 324.2 0.100236
 324.225 0.100236
 324.25 0.100236
 324.275 0.100236
 324.3 0.100236
 324.325 0.100236
 324.35 0.100236
 324.375 0.100236
 324.4 0.100236
 324.425 0.100236
 324.45 0.100236
 324.475 0.100236
 324.5 0.100236
 324.525 0.100236
 324.55 0.100236
 324.575 0.100236
 324.6 0.100236
 324.625 0.100236
 324.65 0.100236
 324.675 0.100236
 324.7 0.100236
 324.725 0.100236
 324.75 0.100236
 324.775 0.100236
 324.8 0.100236
 324.825 0.100236
 324.85 0.100236
 324.875 0.100236
 324.9 0.100236
 324.925 0.100236
 324.95 0.100236
 324.975 0.100236
 325 0.100236
 325.025 0.100236
 325.05 0.100236
 325.075 0.100236
 325.1 0.100236
 325.125 0.100236
 325.15 0.100236
 325.175 0.100236
 325.2 0.100236
 325.225 0.100236
 325.25 0.100236
 325.275 0.100236
 325.3 0.100236
 325.325 0.100236
 325.35 0.100236
 325.375 0.100236
 325.4 0.100236
 325.425 0.100236
 325.45 0.100236
 325.475 0.100236
 325.5 0.100236
 325.525 0.100236
 325.55 0.100236
 325.575 0.100236
 325.6 0.100236
 325.625 0.100236
 325.65 0.100236
 325.675 0.100236
 325.7 0.100236
 325.725 0.100236
 325.75 0.100236
 325.775 0.100236
 325.8 0.100236
 325.825 0.100236
 325.85 0.100236
 325.875 0.100236
 325.9 0.100236
 325.925 0.100236
 325.95 0.100236
 325.975 0.100236
 326 0.100236
 326.025 0.100236
 326.05 0.100236
 326.075 0.100236
 326.1 0.100236
 326.125 0.100236
 326.15 0.100236
 326.175 0.100236
 326.2 0.100236
 326.225 0.100236
 326.25 0.100236
 326.275 0.100236
 326.3 0.100236
 326.325 0.100236
 326.35 0.100236
 326.375 0.100236
 326.4 0.100236
 326.425 0.100236
 326.45 0.100236
 326.475 0.100236
 326.5 0.100236
 326.525 0.100236
 326.55 0.100236
 326.575 0.100236
 326.6 0.100236
 326.625 0.100236
 326.65 0.100236
 326.675 0.100236
 326.7 0.100236
 326.725 0.100236
 326.75 0.100236
 326.775 0.100236
 326.8 0.100236
 326.825 0.100236
 326.85 0.100236
 326.875 0.100236
 326.9 0.100236
 326.925 0.100236
 326.95 0.100236
 326.975 0.100236
 327 0.100236
 327.025 0.100236
 327.05 0.100236
 327.075 0.100236
 327.1 0.100236
 327.125 0.100236
 327.15 0.100236
 327.175 0.100236
 327.2 0.100236
 327.225 0.100236
 327.25 0.100236
 327.275 0.100236
 327.3 0.100236
 327.325 0.100236
 327.35 0.100236
 327.375 0.100236
 327.4 0.100236
 327.425 0.100236
 327.45 0.100236
 327.475 0.100236
 327.5 0.100236
 327.525 0.100236
 327.55 0.100236
 327.575 0.100236
 327.6 0.100236
 327.625 0.100236
 327.65 0.100236
 327.675 0.100236
 327.7 0.100236
 327.725 0.100236
 327.75 0.100236
 327.775 0.100236
 327.8 0.100236
 327.825 0.100236
 327.85 0.100236
 327.875 0.100236
 327.9 0.100236
 327.925 0.100236
 327.95 0.100236
 327.975 0.100236
 328 0.100236
 328.025 0.100236
 328.05 0.100236
 328.075 0.100236
 328.1 0.100236
 328.125 0.100236
 328.15 0.100236
 328.175 0.100236
 328.2 0.100236
 328.225 0.100236
 328.25 0.100236
 328.275 0.100236
 328.3 0.100236
 328.325 0.100236
 328.35 0.100236
 328.375 0.100236
 328.4 0.100236
 328.425 0.100236
 328.45 0.100236
 328.475 0.100236
 328.5 0.100236
 328.525 0.100236
 328.55 0.100236
 328.575 0.100236
 328.6 0.100236
 328.625 0.100236
 328.65 0.100236
 328.675 0.100236
 328.7 0.100236
 328.725 0.100236
 328.75 0.100236
 328.775 0.100236
 328.8 0.100236
 328.825 0.100236
 328.85 0.100236
 328.875 0.100236
 328.9 0.100236
 328.925 0.100236
 328.95 0.100236
 328.975 0.100236
 329 0.100236
 329.025 0.100236
 329.05 0.100236
 329.075 0.100236
 329.1 0.100236
 329.125 0.100236
 329.15 0.100236
 329.175 0.100236
 329.2 0.100236
 329.225 0.100236
 329.25 0.100236
 329.275 0.100236
 329.3 0.100236
 329.325 0.100236
 329.35 0.100236
 329.375 0.100236
 329.4 0.100236
 329.425 0.100236
 329.45 0.100236
 329.475 0.100236
 329.5 0.100236
 329.525 0.100236
 329.55 0.100236
 329.575 0.100236
 329.6 0.100236
 329.625 0.100237
 329.65 0.100237
 329.675 0.100237
 329.7 0.100237
 329.725 0.100237
 329.75 0.100237
 329.775 0.100237
 329.8 0.100237
 329.825 0.100237
 329.85 0.100237
 329.875 0.100237
 329.9 0.100237
 329.925 0.100237
 329.95 0.100237
 329.975 0.100237
 330 0.100237
 330.025 0.100237
 330.05 0.100237
 330.075 0.100237
 330.1 0.100237
 330.125 0.100237
 330.15 0.100237
 330.175 0.100237
 330.2 0.100237
 330.225 0.100237
 330.25 0.100237
 330.275 0.100237
 330.3 0.100237
 330.325 0.100237
 330.35 0.100237
 330.375 0.100237
 330.4 0.100237
 330.425 0.100237
 330.45 0.100237
 330.475 0.100237
 330.5 0.100237
 330.525 0.100237
 330.55 0.100237
 330.575 0.100237
 330.6 0.100237
 330.625 0.100237
 330.65 0.100237
 330.675 0.100237
 330.7 0.100237
 330.725 0.100237
 330.75 0.100237
 330.775 0.100237
 330.8 0.100237
 330.825 0.100237
 330.85 0.100237
 330.875 0.100237
 330.9 0.100237
 330.925 0.100237
 330.95 0.100237
 330.975 0.100237
 331 0.100237
 331.025 0.100237
 331.05 0.100237
 331.075 0.100237
 331.1 0.100237
 331.125 0.100237
 331.15 0.100237
 331.175 0.100237
 331.2 0.100237
 331.225 0.100237
 331.25 0.100237
 331.275 0.100237
 331.3 0.100237
 331.325 0.100237
 331.35 0.100237
 331.375 0.100237
 331.4 0.100237
 331.425 0.100237
 331.45 0.100237
 331.475 0.100237
 331.5 0.100237
 331.525 0.100237
 331.55 0.100237
 331.575 0.100237
 331.6 0.100237
 331.625 0.100237
 331.65 0.100237
 331.675 0.100237
 331.7 0.100237
 331.725 0.100237
 331.75 0.100237
 331.775 0.100237
 331.8 0.100237
 331.825 0.100237
 331.85 0.100237
 331.875 0.100237
 331.9 0.100237
 331.925 0.100237
 331.95 0.100237
 331.975 0.100237
 332 0.100237
 332.025 0.100237
 332.05 0.100237
 332.075 0.100237
 332.1 0.100237
 332.125 0.100237
 332.15 0.100237
 332.175 0.100237
 332.2 0.100237
 332.225 0.100237
 332.25 0.100237
 332.275 0.100237
 332.3 0.100237
 332.325 0.100237
 332.35 0.100237
 332.375 0.100237
 332.4 0.100237
 332.425 0.100237
 332.45 0.100237
 332.475 0.100237
 332.5 0.100237
 332.525 0.100237
 332.55 0.100237
 332.575 0.100237
 332.6 0.100237
 332.625 0.100237
 332.65 0.100237
 332.675 0.100237
 332.7 0.100237
 332.725 0.100237
 332.75 0.100237
 332.775 0.100237
 332.8 0.100237
 332.825 0.100237
 332.85 0.100237
 332.875 0.100237
 332.9 0.100237
 332.925 0.100237
 332.95 0.100237
 332.975 0.100237
 333 0.100237
 333.025 0.100237
 333.05 0.100237
 333.075 0.100237
 333.1 0.100237
 333.125 0.100237
 333.15 0.100237
 333.175 0.100237
 333.2 0.100237
 333.225 0.100237
 333.25 0.100237
 333.275 0.100237
 333.3 0.100237
 333.325 0.100237
 333.35 0.100237
 333.375 0.100237
 333.4 0.100237
 333.425 0.100237
 333.45 0.100237
 333.475 0.100237
 333.5 0.100237
 333.525 0.100237
 333.55 0.100237
 333.575 0.100237
 333.6 0.100237
 333.625 0.100237
 333.65 0.100237
 333.675 0.100237
 333.7 0.100237
 333.725 0.100237
 333.75 0.100237
 333.775 0.100237
 333.8 0.100237
 333.825 0.100237
 333.85 0.100237
 333.875 0.100237
 333.9 0.100237
 333.925 0.100237
 333.95 0.100237
 333.975 0.100237
 334 0.100237
 334.025 0.100237
 334.05 0.100237
 334.075 0.100237
 334.1 0.100237
 334.125 0.100237
 334.15 0.100237
 334.175 0.100237
 334.2 0.100237
 334.225 0.100237
 334.25 0.100237
 334.275 0.100237
 334.3 0.100237
 334.325 0.100237
 334.35 0.100237
 334.375 0.100237
 334.4 0.100237
 334.425 0.100237
 334.45 0.100237
 334.475 0.100237
 334.5 0.100237
 334.525 0.100237
 334.55 0.100237
 334.575 0.100237
 334.6 0.100237
 334.625 0.100237
 334.65 0.100237
 334.675 0.100237
 334.7 0.100237
 334.725 0.100237
 334.75 0.100237
 334.775 0.100237
 334.8 0.100237
 334.825 0.100237
 334.85 0.100237
 334.875 0.100237
 334.9 0.100237
 334.925 0.100237
 334.95 0.100237
 334.975 0.100237
 335 0.100237
 335.025 0.100237
 335.05 0.100237
 335.075 0.100237
 335.1 0.100237
 335.125 0.100237
 335.15 0.100237
 335.175 0.100237
 335.2 0.100237
 335.225 0.100237
 335.25 0.100237
 335.275 0.100237
 335.3 0.100237
 335.325 0.100237
 335.35 0.100237
 335.375 0.100237
 335.4 0.100237
 335.425 0.100237
 335.45 0.100237
 335.475 0.100237
 335.5 0.100237
 335.525 0.100238
 335.55 0.100238
 335.575 0.100238
 335.6 0.100238
 335.625 0.100238
 335.65 0.100238
 335.675 0.100238
 335.7 0.100238
 335.725 0.100238
 335.75 0.100238
 335.775 0.100238
 335.8 0.100238
 335.825 0.100238
 335.85 0.100238
 335.875 0.100238
 335.9 0.100238
 335.925 0.100238
 335.95 0.100238
 335.975 0.100238
 336 0.100238
 336.025 0.100238
 336.05 0.100238
 336.075 0.100238
 336.1 0.100238
 336.125 0.100238
 336.15 0.100238
 336.175 0.100238
 336.2 0.100238
 336.225 0.100238
 336.25 0.100238
 336.275 0.100238
 336.3 0.100238
 336.325 0.100238
 336.35 0.100238
 336.375 0.100238
 336.4 0.100238
 336.425 0.100238
 336.45 0.100238
 336.475 0.100238
 336.5 0.100238
 336.525 0.100238
 336.55 0.100238
 336.575 0.100238
 336.6 0.100238
 336.625 0.100238
 336.65 0.100238
 336.675 0.100238
 336.7 0.100238
 336.725 0.100238
 336.75 0.100238
 336.775 0.100238
 336.8 0.100238
 336.825 0.100238
 336.85 0.100238
 336.875 0.100238
 336.9 0.100238
 336.925 0.100238
 336.95 0.100238
 336.975 0.100238
 337 0.100238
 337.025 0.100238
 337.05 0.100238
 337.075 0.100238
 337.1 0.100238
 337.125 0.100238
 337.15 0.100238
 337.175 0.100238
 337.2 0.100238
 337.225 0.100238
 337.25 0.100238
 337.275 0.100238
 337.3 0.100238
 337.325 0.100238
 337.35 0.100238
 337.375 0.100238
 337.4 0.100238
 337.425 0.100238
 337.45 0.100238
 337.475 0.100238
 337.5 0.100238
 337.525 0.100238
 337.55 0.100238
 337.575 0.100238
 337.6 0.100238
 337.625 0.100238
 337.65 0.100238
 337.675 0.100238
 337.7 0.100238
 337.725 0.100238
 337.75 0.100238
 337.775 0.100238
 337.8 0.100238
 337.825 0.100238
 337.85 0.100238
 337.875 0.100238
 337.9 0.100238
 337.925 0.100238
 337.95 0.100238
 337.975 0.100238
 338 0.100238
 338.025 0.100238
 338.05 0.100238
 338.075 0.100238
 338.1 0.100238
 338.125 0.100238
 338.15 0.100238
 338.175 0.100238
 338.2 0.100238
 338.225 0.100238
 338.25 0.100238
 338.275 0.100238
 338.3 0.100238
 338.325 0.100238
 338.35 0.100238
 338.375 0.100238
 338.4 0.100238
 338.425 0.100238
 338.45 0.100238
 338.475 0.100238
 338.5 0.100238
 338.525 0.100238
 338.55 0.100238
 338.575 0.100238
 338.6 0.100238
 338.625 0.100238
 338.65 0.100238
 338.675 0.100238
 338.7 0.100238
 338.725 0.100238
 338.75 0.100238
 338.775 0.100238
 338.8 0.100238
 338.825 0.100238
 338.85 0.100238
 338.875 0.100238
 338.9 0.100238
 338.925 0.100238
 338.95 0.100238
 338.975 0.100238
 339 0.100238
 339.025 0.100238
 339.05 0.100238
 339.075 0.100238
 339.1 0.100238
 339.125 0.100238
 339.15 0.100238
 339.175 0.100238
 339.2 0.100238
 339.225 0.100238
 339.25 0.100238
 339.275 0.100238
 339.3 0.100238
 339.325 0.100238
 339.35 0.100238
 339.375 0.100238
 339.4 0.100238
 339.425 0.100238
 339.45 0.100238
 339.475 0.100238
 339.5 0.100238
 339.525 0.100238
 339.55 0.100238
 339.575 0.100238
 339.6 0.100238
 339.625 0.100238
 339.65 0.100238
 339.675 0.100238
 339.7 0.100238
 339.725 0.100238
 339.75 0.100238
 339.775 0.100238
 339.8 0.100238
 339.825 0.100238
 339.85 0.100238
 339.875 0.100238
 339.9 0.100238
 339.925 0.100238
 339.95 0.100238
 339.975 0.100238
 340 0.100238
 340.025 0.100238
 340.05 0.100238
 340.075 0.100238
 340.1 0.100238
 340.125 0.100238
 340.15 0.100238
 340.175 0.100238
 340.2 0.100238
 340.225 0.100238
 340.25 0.100238
 340.275 0.100238
 340.3 0.100238
 340.325 0.100238
 340.35 0.100238
 340.375 0.100238
 340.4 0.100238
 340.425 0.100238
 340.45 0.100238
 340.475 0.100238
 340.5 0.100238
 340.525 0.100238
 340.55 0.100238
 340.575 0.100238
 340.6 0.100238
 340.625 0.100238
 340.65 0.100238
 340.675 0.100238
 340.7 0.100238
 340.725 0.100238
 340.75 0.100238
 340.775 0.100238
 340.8 0.100238
 340.825 0.100238
 340.85 0.100238
 340.875 0.100238
 340.9 0.100238
 340.925 0.100238
 340.95 0.100238
 340.975 0.100238
 341 0.100238
 341.025 0.100238
 341.05 0.100238
 341.075 0.100238
 341.1 0.100238
 341.125 0.100238
 341.15 0.100238
 341.175 0.100238
 341.2 0.100238
 341.225 0.100238
 341.25 0.100238
 341.275 0.100238
 341.3 0.100238
 341.325 0.100238
 341.35 0.100238
 341.375 0.100238
 341.4 0.100238
 341.425 0.100238
 341.45 0.100238
 341.475 0.100238
 341.5 0.100238
 341.525 0.100238
 341.55 0.100238
 341.575 0.100238
 341.6 0.100239
 341.625 0.100239
 341.65 0.100239
 341.675 0.100239
 341.7 0.100239
 341.725 0.100239
 341.75 0.100239
 341.775 0.100239
 341.8 0.100239
 341.825 0.100239
 341.85 0.100239
 341.875 0.100239
 341.9 0.100239
 341.925 0.100239
 341.95 0.100239
 341.975 0.100239
 342 0.100239
 342.025 0.100239
 342.05 0.100239
 342.075 0.100239
 342.1 0.100239
 342.125 0.100239
 342.15 0.100239
 342.175 0.100239
 342.2 0.100239
 342.225 0.100239
 342.25 0.100239
 342.275 0.100239
 342.3 0.100239
 342.325 0.100239
 342.35 0.100239
 342.375 0.100239
 342.4 0.100239
 342.425 0.100239
 342.45 0.100239
 342.475 0.100239
 342.5 0.100239
 342.525 0.100239
 342.55 0.100239
 342.575 0.100239
 342.6 0.100239
 342.625 0.100239
 342.65 0.100239
 342.675 0.100239
 342.7 0.100239
 342.725 0.100239
 342.75 0.100239
 342.775 0.100239
 342.8 0.100239
 342.825 0.100239
 342.85 0.100239
 342.875 0.100239
 342.9 0.100239
 342.925 0.100239
 342.95 0.100239
 342.975 0.100239
 343 0.100239
 343.025 0.100239
 343.05 0.100239
 343.075 0.100239
 343.1 0.100239
 343.125 0.100239
 343.15 0.100239
 343.175 0.100239
 343.2 0.100239
 343.225 0.100239
 343.25 0.100239
 343.275 0.100239
 343.3 0.100239
 343.325 0.100239
 343.35 0.100239
 343.375 0.100239
 343.4 0.100239
 343.425 0.100239
 343.45 0.100239
 343.475 0.100239
 343.5 0.100239
 343.525 0.100239
 343.55 0.100239
 343.575 0.100239
 343.6 0.100239
 343.625 0.100239
 343.65 0.100239
 343.675 0.100239
 343.7 0.100239
 343.725 0.100239
 343.75 0.100239
 343.775 0.100239
 343.8 0.100239
 343.825 0.100239
 343.85 0.100239
 343.875 0.100239
 343.9 0.100239
 343.925 0.100239
 343.95 0.100239
 343.975 0.100239
 344 0.100239
 344.025 0.100239
 344.05 0.100239
 344.075 0.100239
 344.1 0.100239
 344.125 0.100239
 344.15 0.100239
 344.175 0.100239
 344.2 0.100239
 344.225 0.100239
 344.25 0.100239
 344.275 0.100239
 344.3 0.100239
 344.325 0.100239
 344.35 0.100239
 344.375 0.100239
 344.4 0.100239
 344.425 0.100239
 344.45 0.100239
 344.475 0.100239
 344.5 0.100239
 344.525 0.100239
 344.55 0.100239
 344.575 0.100239
 344.6 0.100239
 344.625 0.100239
 344.65 0.100239
 344.675 0.100239
 344.7 0.100239
 344.725 0.100239
 344.75 0.100239
 344.775 0.100239
 344.8 0.100239
 344.825 0.100239
 344.85 0.100239
 344.875 0.100239
 344.9 0.100239
 344.925 0.100239
 344.95 0.100239
 344.975 0.100239
 345 0.100239
 345.025 0.100239
 345.05 0.100239
 345.075 0.100239
 345.1 0.100239
 345.125 0.100239
 345.15 0.100239
 345.175 0.100239
 345.2 0.100239
 345.225 0.100239
 345.25 0.100239
 345.275 0.100239
 345.3 0.100239
 345.325 0.100239
 345.35 0.100239
 345.375 0.100239
 345.4 0.100239
 345.425 0.100239
 345.45 0.100239
 345.475 0.100239
 345.5 0.100239
 345.525 0.100239
 345.55 0.100239
 345.575 0.100239
 345.6 0.100239
 345.625 0.100239
 345.65 0.100239
 345.675 0.100239
 345.7 0.100239
 345.725 0.100239
 345.75 0.100239
 345.775 0.100239
 345.8 0.100239
 345.825 0.100239
 345.85 0.100239
 345.875 0.100239
 345.9 0.100239
 345.925 0.100239
 345.95 0.100239
 345.975 0.100239
 346 0.100239
 346.025 0.100239
 346.05 0.100239
 346.075 0.100239
 346.1 0.100239
 346.125 0.100239
 346.15 0.100239
 346.175 0.100239
 346.2 0.100239
 346.225 0.100239
 346.25 0.100239
 346.275 0.100239
 346.3 0.100239
 346.325 0.100239
 346.35 0.100239
 346.375 0.100239
 346.4 0.100239
 346.425 0.100239
 346.45 0.100239
 346.475 0.100239
 346.5 0.100239
 346.525 0.100239
 346.55 0.100239
 346.575 0.100239
 346.6 0.100239
 346.625 0.100239
 346.65 0.100239
 346.675 0.100239
 346.7 0.100239
 346.725 0.100239
 346.75 0.100239
 346.775 0.100239
 346.8 0.100239
 346.825 0.100239
 346.85 0.100239
 346.875 0.100239
 346.9 0.100239
 346.925 0.100239
 346.95 0.100239
 346.975 0.100239
 347 0.100239
 347.025 0.100239
 347.05 0.100239
 347.075 0.100239
 347.1 0.100239
 347.125 0.100239
 347.15 0.100239
 347.175 0.100239
 347.2 0.100239
 347.225 0.100239
 347.25 0.100239
 347.275 0.100239
 347.3 0.100239
 347.325 0.100239
 347.35 0.100239
 347.375 0.100239
 347.4 0.100239
 347.425 0.100239
 347.45 0.100239
 347.475 0.100239
 347.5 0.100239
 347.525 0.100239
 347.55 0.100239
 347.575 0.100239
 347.6 0.100239
 347.625 0.100239
 347.65 0.100239
 347.675 0.100239
 347.7 0.100239
 347.725 0.100239
 347.75 0.100239
 347.775 0.100239
 347.8 0.10024
 347.825 0.10024
 347.85 0.10024
 347.875 0.10024
 347.9 0.10024
 347.925 0.10024
 347.95 0.10024
 347.975 0.10024
 348 0.10024
 348.025 0.10024
 348.05 0.10024
 348.075 0.10024
 348.1 0.10024
 348.125 0.10024
 348.15 0.10024
 348.175 0.10024
 348.2 0.10024
 348.225 0.10024
 348.25 0.10024
 348.275 0.10024
 348.3 0.10024
 348.325 0.10024
 348.35 0.10024
 348.375 0.10024
 348.4 0.10024
 348.425 0.10024
 348.45 0.10024
 348.475 0.10024
 348.5 0.10024
 348.525 0.10024
 348.55 0.10024
 348.575 0.10024
 348.6 0.10024
 348.625 0.10024
 348.65 0.10024
 348.675 0.10024
 348.7 0.10024
 348.725 0.10024
 348.75 0.10024
 348.775 0.10024
 348.8 0.10024
 348.825 0.10024
 348.85 0.10024
 348.875 0.10024
 348.9 0.10024
 348.925 0.10024
 348.95 0.10024
 348.975 0.10024
 349 0.10024
 349.025 0.10024
 349.05 0.10024
 349.075 0.10024
 349.1 0.10024
 349.125 0.10024
 349.15 0.10024
 349.175 0.10024
 349.2 0.10024
 349.225 0.10024
 349.25 0.10024
 349.275 0.10024
 349.3 0.10024
 349.325 0.10024
 349.35 0.10024
 349.375 0.10024
 349.4 0.10024
 349.425 0.10024
 349.45 0.10024
 349.475 0.10024
 349.5 0.10024
 349.525 0.10024
 349.55 0.10024
 349.575 0.10024
 349.6 0.10024
 349.625 0.10024
 349.65 0.10024
 349.675 0.10024
 349.7 0.10024
 349.725 0.10024
 349.75 0.10024
 349.775 0.10024
 349.8 0.10024
 349.825 0.10024
 349.85 0.10024
 349.875 0.10024
 349.9 0.10024
 349.925 0.10024
 349.95 0.10024
 349.975 0.10024
 350 0.10024
 350.025 0.10024
 350.05 0.10024
 350.075 0.10024
 350.1 0.10024
 350.125 0.10024
 350.15 0.10024
 350.175 0.10024
 350.2 0.10024
 350.225 0.10024
 350.25 0.10024
 350.275 0.10024
 350.3 0.10024
 350.325 0.10024
 350.35 0.10024
 350.375 0.10024
 350.4 0.10024
 350.425 0.10024
 350.45 0.10024
 350.475 0.10024
 350.5 0.10024
 350.525 0.10024
 350.55 0.10024
 350.575 0.10024
 350.6 0.10024
 350.625 0.10024
 350.65 0.10024
 350.675 0.10024
 350.7 0.10024
 350.725 0.10024
 350.75 0.10024
 350.775 0.10024
 350.8 0.10024
 350.825 0.10024
 350.85 0.10024
 350.875 0.10024
 350.9 0.10024
 350.925 0.10024
 350.95 0.10024
 350.975 0.10024
 351 0.10024
 351.025 0.10024
 351.05 0.10024
 351.075 0.10024
 351.1 0.10024
 351.125 0.10024
 351.15 0.10024
 351.175 0.10024
 351.2 0.10024
 351.225 0.10024
 351.25 0.10024
 351.275 0.10024
 351.3 0.10024
 351.325 0.10024
 351.35 0.10024
 351.375 0.10024
 351.4 0.10024
 351.425 0.10024
 351.45 0.10024
 351.475 0.10024
 351.5 0.10024
 351.525 0.10024
 351.55 0.10024
 351.575 0.10024
 351.6 0.10024
 351.625 0.10024
 351.65 0.10024
 351.675 0.10024
 351.7 0.10024
 351.725 0.10024
 351.75 0.10024
 351.775 0.10024
 351.8 0.10024
 351.825 0.10024
 351.85 0.10024
 351.875 0.10024
 351.9 0.10024
 351.925 0.10024
 351.95 0.10024
 351.975 0.10024
 352 0.10024
 352.025 0.10024
 352.05 0.10024
 352.075 0.10024
 352.1 0.10024
 352.125 0.10024
 352.15 0.10024
 352.175 0.10024
 352.2 0.10024
 352.225 0.10024
 352.25 0.10024
 352.275 0.10024
 352.3 0.10024
 352.325 0.10024
 352.35 0.10024
 352.375 0.10024
 352.4 0.10024
 352.425 0.10024
 352.45 0.10024
 352.475 0.10024
 352.5 0.10024
 352.525 0.10024
 352.55 0.10024
 352.575 0.10024
 352.6 0.10024
 352.625 0.10024
 352.65 0.10024
 352.675 0.10024
 352.7 0.10024
 352.725 0.10024
 352.75 0.10024
 352.775 0.10024
 352.8 0.10024
 352.825 0.10024
 352.85 0.10024
 352.875 0.10024
 352.9 0.10024
 352.925 0.10024
 352.95 0.10024
 352.975 0.10024
 353 0.10024
 353.025 0.10024
 353.05 0.10024
 353.075 0.10024
 353.1 0.10024
 353.125 0.10024
 353.15 0.10024
 353.175 0.10024
 353.2 0.10024
 353.225 0.10024
 353.25 0.10024
 353.275 0.10024
 353.3 0.10024
 353.325 0.10024
 353.35 0.10024
 353.375 0.10024
 353.4 0.10024
 353.425 0.10024
 353.45 0.10024
 353.475 0.10024
 353.5 0.10024
 353.525 0.10024
 353.55 0.10024
 353.575 0.10024
 353.6 0.10024
 353.625 0.10024
 353.65 0.10024
 353.675 0.10024
 353.7 0.10024
 353.725 0.10024
 353.75 0.10024
 353.775 0.10024
 353.8 0.10024
 353.825 0.10024
 353.85 0.10024
 353.875 0.10024
 353.9 0.10024
 353.925 0.10024
 353.95 0.10024
 353.975 0.10024
 354 0.10024
 354.025 0.10024
 354.05 0.10024
 354.075 0.100241
 354.1 0.100241
 354.125 0.100241
 354.15 0.100241
 354.175 0.100241
 354.2 0.100241
 354.225 0.100241
 354.25 0.100241
 354.275 0.100241
 354.3 0.100241
 354.325 0.100241
 354.35 0.100241
 354.375 0.100241
 354.4 0.100241
 354.425 0.100241
 354.45 0.100241
 354.475 0.100241
 354.5 0.100241
 354.525 0.100241
 354.55 0.100241
 354.575 0.100241
 354.6 0.100241
 354.625 0.100241
 354.65 0.100241
 354.675 0.100241
 354.7 0.100241
 354.725 0.100241
 354.75 0.100241
 354.775 0.100241
 354.8 0.100241
 354.825 0.100241
 354.85 0.100241
 354.875 0.100241
 354.9 0.100241
 354.925 0.100241
 354.95 0.100241
 354.975 0.100241
 355 0.100241
 355.025 0.100241
 355.05 0.100241
 355.075 0.100241
 355.1 0.100241
 355.125 0.100241
 355.15 0.100241
 355.175 0.100241
 355.2 0.100241
 355.225 0.100241
 355.25 0.100241
 355.275 0.100241
 355.3 0.100241
 355.325 0.100241
 355.35 0.100241
 355.375 0.100241
 355.4 0.100241
 355.425 0.100241
 355.45 0.100241
 355.475 0.100241
 355.5 0.100241
 355.525 0.100241
 355.55 0.100241
 355.575 0.100241
 355.6 0.100241
 355.625 0.100241
 355.65 0.100241
 355.675 0.100241
 355.7 0.100241
 355.725 0.100241
 355.75 0.100241
 355.775 0.100241
 355.8 0.100241
 355.825 0.100241
 355.85 0.100241
 355.875 0.100241
 355.9 0.100241
 355.925 0.100241
 355.95 0.100241
 355.975 0.100241
 356 0.100241
 356.025 0.100241
 356.05 0.100241
 356.075 0.100241
 356.1 0.100241
 356.125 0.100241
 356.15 0.100241
 356.175 0.100241
 356.2 0.100241
 356.225 0.100241
 356.25 0.100241
 356.275 0.100241
 356.3 0.100241
 356.325 0.100241
 356.35 0.100241
 356.375 0.100241
 356.4 0.100241
 356.425 0.100241
 356.45 0.100241
 356.475 0.100241
 356.5 0.100241
 356.525 0.100241
 356.55 0.100241
 356.575 0.100241
 356.6 0.100241
 356.625 0.100241
 356.65 0.100241
 356.675 0.100241
 356.7 0.100241
 356.725 0.100241
 356.75 0.100241
 356.775 0.100241
 356.8 0.100241
 356.825 0.100241
 356.85 0.100241
 356.875 0.100241
 356.9 0.100241
 356.925 0.100241
 356.95 0.100241
 356.975 0.100241
 357 0.100241
 357.025 0.100241
 357.05 0.100241
 357.075 0.100241
 357.1 0.100241
 357.125 0.100241
 357.15 0.100241
 357.175 0.100241
 357.2 0.100241
 357.225 0.100241
 357.25 0.100241
 357.275 0.100241
 357.3 0.100241
 357.325 0.100241
 357.35 0.100241
 357.375 0.100241
 357.4 0.100241
 357.425 0.100241
 357.45 0.100241
 357.475 0.100241
 357.5 0.100241
 357.525 0.100241
 357.55 0.100241
 357.575 0.100241
 357.6 0.100241
 357.625 0.100241
 357.65 0.100241
 357.675 0.100241
 357.7 0.100241
 357.725 0.100241
 357.75 0.100241
 357.775 0.100241
 357.8 0.100241
 357.825 0.100241
 357.85 0.100241
 357.875 0.100241
 357.9 0.100241
 357.925 0.100241
 357.95 0.100241
 357.975 0.100241
 358 0.100241
 358.025 0.100241
 358.05 0.100241
 358.075 0.100241
 358.1 0.100241
 358.125 0.100241
 358.15 0.100241
 358.175 0.100241
 358.2 0.100241
 358.225 0.100241
 358.25 0.100241
 358.275 0.100241
 358.3 0.100241
 358.325 0.100241
 358.35 0.100241
 358.375 0.100241
 358.4 0.100241
 358.425 0.100241
 358.45 0.100241
 358.475 0.100241
 358.5 0.100241
 358.525 0.100241
 358.55 0.100241
 358.575 0.100241
 358.6 0.100241
 358.625 0.100241
 358.65 0.100241
 358.675 0.100241
 358.7 0.100241
 358.725 0.100241
 358.75 0.100241
 358.775 0.100241
 358.8 0.100241
 358.825 0.100241
 358.85 0.100241
 358.875 0.100241
 358.9 0.100241
 358.925 0.100241
 358.95 0.100241
 358.975 0.100241
 359 0.100241
 359.025 0.100241
 359.05 0.100241
 359.075 0.100241
 359.1 0.100241
 359.125 0.100241
 359.15 0.100241
 359.175 0.100241
 359.2 0.100241
 359.225 0.100241
 359.25 0.100241
 359.275 0.100241
 359.3 0.100241
 359.325 0.100241
 359.35 0.100241
 359.375 0.100241
 359.4 0.100241
 359.425 0.100241
 359.45 0.100241
 359.475 0.100241
 359.5 0.100241
 359.525 0.100241
 359.55 0.100241
 359.575 0.100241
 359.6 0.100241
 359.625 0.100241
 359.65 0.100241
 359.675 0.100241
 359.7 0.100241
 359.725 0.100241
 359.75 0.100241
 359.775 0.100241
 359.8 0.100241
 359.825 0.100241
 359.85 0.100241
 359.875 0.100241
 359.9 0.100241
 359.925 0.100241
 359.95 0.100241
 359.975 0.100241
 360 0.100241
 360.025 0.100241
 360.05 0.100241
 360.075 0.100241
 360.1 0.100241
 360.125 0.100241
 360.15 0.100241
 360.175 0.100241
 360.2 0.100241
 360.225 0.100241
 360.25 0.100241
 360.275 0.100241
 360.3 0.100241
 360.325 0.100241
 360.35 0.100241
 360.375 0.100241
 360.4 0.100241
 360.425 0.100242
 360.45 0.100242
 360.475 0.100242
 360.5 0.100242
 360.525 0.100242
 360.55 0.100242
 360.575 0.100242
 360.6 0.100242
 360.625 0.100242
 360.65 0.100242
 360.675 0.100242
 360.7 0.100242
 360.725 0.100242
 360.75 0.100242
 360.775 0.100242
 360.8 0.100242
 360.825 0.100242
 360.85 0.100242
 360.875 0.100242
 360.9 0.100242
 360.925 0.100242
 360.95 0.100242
 360.975 0.100242
 361 0.100242
 361.025 0.100242
 361.05 0.100242
 361.075 0.100242
 361.1 0.100242
 361.125 0.100242
 361.15 0.100242
 361.175 0.100242
 361.2 0.100242
 361.225 0.100242
 361.25 0.100242
 361.275 0.100242
 361.3 0.100242
 361.325 0.100242
 361.35 0.100242
 361.375 0.100242
 361.4 0.100242
 361.425 0.100242
 361.45 0.100242
 361.475 0.100242
 361.5 0.100242
 361.525 0.100242
 361.55 0.100242
 361.575 0.100242
 361.6 0.100242
 361.625 0.100242
 361.65 0.100242
 361.675 0.100242
 361.7 0.100242
 361.725 0.100242
 361.75 0.100242
 361.775 0.100242
 361.8 0.100242
 361.825 0.100242
 361.85 0.100242
 361.875 0.100242
 361.9 0.100242
 361.925 0.100242
 361.95 0.100242
 361.975 0.100242
 362 0.100242
 362.025 0.100242
 362.05 0.100242
 362.075 0.100242
 362.1 0.100242
 362.125 0.100242
 362.15 0.100242
 362.175 0.100242
 362.2 0.100242
 362.225 0.100242
 362.25 0.100242
 362.275 0.100242
 362.3 0.100242
 362.325 0.100242
 362.35 0.100242
 362.375 0.100242
 362.4 0.100242
 362.425 0.100242
 362.45 0.100242
 362.475 0.100242
 362.5 0.100242
 362.525 0.100242
 362.55 0.100242
 362.575 0.100242
 362.6 0.100242
 362.625 0.100242
 362.65 0.100242
 362.675 0.100242
 362.7 0.100242
 362.725 0.100242
 362.75 0.100242
 362.775 0.100242
 362.8 0.100242
 362.825 0.100242
 362.85 0.100242
 362.875 0.100242
 362.9 0.100242
 362.925 0.100242
 362.95 0.100242
 362.975 0.100242
 363 0.100242
 363.025 0.100242
 363.05 0.100242
 363.075 0.100242
 363.1 0.100242
 363.125 0.100242
 363.15 0.100242
 363.175 0.100242
 363.2 0.100242
 363.225 0.100242
 363.25 0.100242
 363.275 0.100242
 363.3 0.100242
 363.325 0.100242
 363.35 0.100242
 363.375 0.100242
 363.4 0.100242
 363.425 0.100242
 363.45 0.100242
 363.475 0.100242
 363.5 0.100242
 363.525 0.100242
 363.55 0.100242
 363.575 0.100242
 363.6 0.100242
 363.625 0.100242
 363.65 0.100242
 363.675 0.100242
 363.7 0.100242
 363.725 0.100242
 363.75 0.100242
 363.775 0.100242
 363.8 0.100242
 363.825 0.100242
 363.85 0.100242
 363.875 0.100242
 363.9 0.100242
 363.925 0.100242
 363.95 0.100242
 363.975 0.100242
 364 0.100242
 364.025 0.100242
 364.05 0.100242
 364.075 0.100242
 364.1 0.100242
 364.125 0.100242
 364.15 0.100242
 364.175 0.100242
 364.2 0.100242
 364.225 0.100242
 364.25 0.100242
 364.275 0.100242
 364.3 0.100242
 364.325 0.100242
 364.35 0.100242
 364.375 0.100242
 364.4 0.100242
 364.425 0.100242
 364.45 0.100242
 364.475 0.100242
 364.5 0.100242
 364.525 0.100242
 364.55 0.100242
 364.575 0.100242
 364.6 0.100242
 364.625 0.100242
 364.65 0.100242
 364.675 0.100242
 364.7 0.100242
 364.725 0.100242
 364.75 0.100242
 364.775 0.100242
 364.8 0.100242
 364.825 0.100242
 364.85 0.100242
 364.875 0.100242
 364.9 0.100242
 364.925 0.100242
 364.95 0.100242
 364.975 0.100242
 365 0.100242
 365.025 0.100242
 365.05 0.100242
 365.075 0.100242
 365.1 0.100242
 365.125 0.100242
 365.15 0.100242
 365.175 0.100242
 365.2 0.100242
 365.225 0.100242
 365.25 0.100242
 365.275 0.100242
 365.3 0.100242
 365.325 0.100242
 365.35 0.100242
 365.375 0.100242
 365.4 0.100242
 365.425 0.100242
 365.45 0.100242
 365.475 0.100242
 365.5 0.100242
 365.525 0.100242
 365.55 0.100242
 365.575 0.100242
 365.6 0.100242
 365.625 0.100242
 365.65 0.100242
 365.675 0.100242
 365.7 0.100242
 365.725 0.100242
 365.75 0.100242
 365.775 0.100242
 365.8 0.100242
 365.825 0.100242
 365.85 0.100242
 365.875 0.100242
 365.9 0.100242
 365.925 0.100242
 365.95 0.100242
 365.975 0.100242
 366 0.100242
 366.025 0.100242
 366.05 0.100242
 366.075 0.100242
 366.1 0.100242
 366.125 0.100242
 366.15 0.100242
 366.175 0.100242
 366.2 0.100242
 366.225 0.100242
 366.25 0.100242
 366.275 0.100242
 366.3 0.100242
 366.325 0.100242
 366.35 0.100242
 366.375 0.100242
 366.4 0.100242
 366.425 0.100242
 366.45 0.100242
 366.475 0.100242
 366.5 0.100242
 366.525 0.100242
 366.55 0.100242
 366.575 0.100242
 366.6 0.100242
 366.625 0.100242
 366.65 0.100242
 366.675 0.100242
 366.7 0.100242
 366.725 0.100242
 366.75 0.100242
 366.775 0.100242
 366.8 0.100243
 366.825 0.100243
 366.85 0.100243
 366.875 0.100243
 366.9 0.100243
 366.925 0.100243
 366.95 0.100243
 366.975 0.100243
 367 0.100243
 367.025 0.100243
 367.05 0.100243
 367.075 0.100243
 367.1 0.100243
 367.125 0.100243
 367.15 0.100243
 367.175 0.100243
 367.2 0.100243
 367.225 0.100243
 367.25 0.100243
 367.275 0.100243
 367.3 0.100243
 367.325 0.100243
 367.35 0.100243
 367.375 0.100243
 367.4 0.100243
 367.425 0.100243
 367.45 0.100243
 367.475 0.100243
 367.5 0.100243
 367.525 0.100243
 367.55 0.100243
 367.575 0.100243
 367.6 0.100243
 367.625 0.100243
 367.65 0.100243
 367.675 0.100243
 367.7 0.100243
 367.725 0.100243
 367.75 0.100243
 367.775 0.100243
 367.8 0.100243
 367.825 0.100243
 367.85 0.100243
 367.875 0.100243
 367.9 0.100243
 367.925 0.100243
 367.95 0.100243
 367.975 0.100243
 368 0.100243
 368.025 0.100243
 368.05 0.100243
 368.075 0.100243
 368.1 0.100243
 368.125 0.100243
 368.15 0.100243
 368.175 0.100243
 368.2 0.100243
 368.225 0.100243
 368.25 0.100243
 368.275 0.100243
 368.3 0.100243
 368.325 0.100243
 368.35 0.100243
 368.375 0.100243
 368.4 0.100243
 368.425 0.100243
 368.45 0.100243
 368.475 0.100243
 368.5 0.100243
 368.525 0.100243
 368.55 0.100243
 368.575 0.100243
 368.6 0.100243
 368.625 0.100243
 368.65 0.100243
 368.675 0.100243
 368.7 0.100243
 368.725 0.100243
 368.75 0.100243
 368.775 0.100243
 368.8 0.100243
 368.825 0.100243
 368.85 0.100243
 368.875 0.100243
 368.9 0.100243
 368.925 0.100243
 368.95 0.100243
 368.975 0.100243
 369 0.100243
 369.025 0.100243
 369.05 0.100243
 369.075 0.100243
 369.1 0.100243
 369.125 0.100243
 369.15 0.100243
 369.175 0.100243
 369.2 0.100243
 369.225 0.100243
 369.25 0.100243
 369.275 0.100243
 369.3 0.100243
 369.325 0.100243
 369.35 0.100243
 369.375 0.100243
 369.4 0.100243
 369.425 0.100243
 369.45 0.100243
 369.475 0.100243
 369.5 0.100243
 369.525 0.100243
 369.55 0.100243
 369.575 0.100243
 369.6 0.100243
 369.625 0.100243
 369.65 0.100243
 369.675 0.100243
 369.7 0.100243
 369.725 0.100243
 369.75 0.100243
 369.775 0.100243
 369.8 0.100243
 369.825 0.100243
 369.85 0.100243
 369.875 0.100243
 369.9 0.100243
 369.925 0.100243
 369.95 0.100243
 369.975 0.100243
 370 0.100243
 370.025 0.100243
 370.05 0.100243
 370.075 0.100243
 370.1 0.100243
 370.125 0.100243
 370.15 0.100243
 370.175 0.100243
 370.2 0.100243
 370.225 0.100243
 370.25 0.100243
 370.275 0.100243
 370.3 0.100243
 370.325 0.100243
 370.35 0.100243
 370.375 0.100243
 370.4 0.100243
 370.425 0.100243
 370.45 0.100243
 370.475 0.100243
 370.5 0.100243
 370.525 0.100243
 370.55 0.100243
 370.575 0.100243
 370.6 0.100243
 370.625 0.100243
 370.65 0.100243
 370.675 0.100243
 370.7 0.100243
 370.725 0.100243
 370.75 0.100243
 370.775 0.100243
 370.8 0.100243
 370.825 0.100243
 370.85 0.100243
 370.875 0.100243
 370.9 0.100243
 370.925 0.100243
 370.95 0.100243
 370.975 0.100243
 371 0.100243
 371.025 0.100243
 371.05 0.100243
 371.075 0.100243
 371.1 0.100243
 371.125 0.100243
 371.15 0.100243
 371.175 0.100243
 371.2 0.100243
 371.225 0.100243
 371.25 0.100243
 371.275 0.100243
 371.3 0.100243
 371.325 0.100243
 371.35 0.100243
 371.375 0.100243
 371.4 0.100243
 371.425 0.100243
 371.45 0.100243
 371.475 0.100243
 371.5 0.100243
 371.525 0.100243
 371.55 0.100243
 371.575 0.100243
 371.6 0.100243
 371.625 0.100243
 371.65 0.100243
 371.675 0.100243
 371.7 0.100243
 371.725 0.100243
 371.75 0.100243
 371.775 0.100243
 371.8 0.100243
 371.825 0.100243
 371.85 0.100243
 371.875 0.100243
 371.9 0.100243
 371.925 0.100243
 371.95 0.100243
 371.975 0.100243
 372 0.100243
 372.025 0.100243
 372.05 0.100243
 372.075 0.100243
 372.1 0.100243
 372.125 0.100243
 372.15 0.100243
 372.175 0.100243
 372.2 0.100243
 372.225 0.100243
 372.25 0.100243
 372.275 0.100243
 372.3 0.100243
 372.325 0.100243
 372.35 0.100243
 372.375 0.100243
 372.4 0.100243
 372.425 0.100243
 372.45 0.100243
 372.475 0.100243
 372.5 0.100243
 372.525 0.100243
 372.55 0.100243
 372.575 0.100243
 372.6 0.100243
 372.625 0.100243
 372.65 0.100243
 372.675 0.100243
 372.7 0.100243
 372.725 0.100243
 372.75 0.100243
 372.775 0.100243
 372.8 0.100243
 372.825 0.100243
 372.85 0.100243
 372.875 0.100243
 372.9 0.100243
 372.925 0.100243
 372.95 0.100243
 372.975 0.100243
 373 0.100243
 373.025 0.100243
 373.05 0.100243
 373.075 0.100243
 373.1 0.100243
 373.125 0.100243
 373.15 0.100243
 373.175 0.100244
 373.2 0.100244
 373.225 0.100244
 373.25 0.100244
 373.275 0.100244
 373.3 0.100244
 373.325 0.100244
 373.35 0.100244
 373.375 0.100244
 373.4 0.100244
 373.425 0.100244
 373.45 0.100244
 373.475 0.100244
 373.5 0.100244
 373.525 0.100244
 373.55 0.100244
 373.575 0.100244
 373.6 0.100244
 373.625 0.100244
 373.65 0.100244
 373.675 0.100244
 373.7 0.100244
 373.725 0.100244
 373.75 0.100244
 373.775 0.100244
 373.8 0.100244
 373.825 0.100244
 373.85 0.100244
 373.875 0.100244
 373.9 0.100244
 373.925 0.100244
 373.95 0.100244
 373.975 0.100244
 374 0.100244
 374.025 0.100244
 374.05 0.100244
 374.075 0.100244
 374.1 0.100244
 374.125 0.100244
 374.15 0.100244
 374.175 0.100244
 374.2 0.100244
 374.225 0.100244
 374.25 0.100244
 374.275 0.100244
 374.3 0.100244
 374.325 0.100244
 374.35 0.100244
 374.375 0.100244
 374.4 0.100244
 374.425 0.100244
 374.45 0.100244
 374.475 0.100244
 374.5 0.100244
 374.525 0.100244
 374.55 0.100244
 374.575 0.100244
 374.6 0.100244
 374.625 0.100244
 374.65 0.100244
 374.675 0.100244
 374.7 0.100244
 374.725 0.100244
 374.75 0.100244
 374.775 0.100244
 374.8 0.100244
 374.825 0.100244
 374.85 0.100244
 374.875 0.100244
 374.9 0.100244
 374.925 0.100244
 374.95 0.100244
 374.975 0.100244
 375 0.100244
 375.025 0.100244
 375.05 0.100244
 375.075 0.100244
 375.1 0.100244
 375.125 0.100244
 375.15 0.100244
 375.175 0.100244
 375.2 0.100244
 375.225 0.100244
 375.25 0.100244
 375.275 0.100244
 375.3 0.100244
 375.325 0.100244
 375.35 0.100244
 375.375 0.100244
 375.4 0.100244
 375.425 0.100244
 375.45 0.100244
 375.475 0.100244
 375.5 0.100244
 375.525 0.100244
 375.55 0.100244
 375.575 0.100244
 375.6 0.100244
 375.625 0.100244
 375.65 0.100244
 375.675 0.100244
 375.7 0.100244
 375.725 0.100244
 375.75 0.100244
 375.775 0.100244
 375.8 0.100244
 375.825 0.100244
 375.85 0.100244
 375.875 0.100244
 375.9 0.100244
 375.925 0.100244
 375.95 0.100244
 375.975 0.100244
 376 0.100244
 376.025 0.100244
 376.05 0.100244
 376.075 0.100244
 376.1 0.100244
 376.125 0.100244
 376.15 0.100244
 376.175 0.100244
 376.2 0.100244
 376.225 0.100244
 376.25 0.100244
 376.275 0.100244
 376.3 0.100244
 376.325 0.100244
 376.35 0.100244
 376.375 0.100244
 376.4 0.100244
 376.425 0.100244
 376.45 0.100244
 376.475 0.100244
 376.5 0.100244
 376.525 0.100244
 376.55 0.100244
 376.575 0.100244
 376.6 0.100244
 376.625 0.100244
 376.65 0.100244
 376.675 0.100244
 376.7 0.100244
 376.725 0.100244
 376.75 0.100244
 376.775 0.100244
 376.8 0.100244
 376.825 0.100244
 376.85 0.100244
 376.875 0.100244
 376.9 0.100244
 376.925 0.100244
 376.95 0.100244
 376.975 0.100244
 377 0.100244
 377.025 0.100244
 377.05 0.100244
 377.075 0.100244
 377.1 0.100244
 377.125 0.100244
 377.15 0.100244
 377.175 0.100244
 377.2 0.100244
 377.225 0.100244
 377.25 0.100244
 377.275 0.100244
 377.3 0.100244
 377.325 0.100244
 377.35 0.100244
 377.375 0.100244
 377.4 0.100244
 377.425 0.100244
 377.45 0.100244
 377.475 0.100244
 377.5 0.100244
 377.525 0.100244
 377.55 0.100244
 377.575 0.100244
 377.6 0.100244
 377.625 0.100244
 377.65 0.100244
 377.675 0.100244
 377.7 0.100244
 377.725 0.100244
 377.75 0.100244
 377.775 0.100244
 377.8 0.100244
 377.825 0.100244
 377.85 0.100244
 377.875 0.100244
 377.9 0.100244
 377.925 0.100244
 377.95 0.100244
 377.975 0.100244
 378 0.100244
 378.025 0.100244
 378.05 0.100244
 378.075 0.100244
 378.1 0.100244
 378.125 0.100244
 378.15 0.100244
 378.175 0.100244
 378.2 0.100244
 378.225 0.100244
 378.25 0.100244
 378.275 0.100244
 378.3 0.100244
 378.325 0.100244
 378.35 0.100244
 378.375 0.100244
 378.4 0.100244
 378.425 0.100244
 378.45 0.100244
 378.475 0.100244
 378.5 0.100244
 378.525 0.100244
 378.55 0.100244
 378.575 0.100244
 378.6 0.100244
 378.625 0.100244
 378.65 0.100244
 378.675 0.100244
 378.7 0.100244
 378.725 0.100244
 378.75 0.100244
 378.775 0.100244
 378.8 0.100244
 378.825 0.100244
 378.85 0.100244
 378.875 0.100244
 378.9 0.100244
 378.925 0.100244
 378.95 0.100244
 378.975 0.100244
 379 0.100244
 379.025 0.100244
 379.05 0.100244
 379.075 0.100244
 379.1 0.100244
 379.125 0.100244
 379.15 0.100244
 379.175 0.100244
 379.2 0.100244
 379.225 0.100244
 379.25 0.100244
 379.275 0.100244
 379.3 0.100244
 379.325 0.100244
 379.35 0.100244
 379.375 0.100244
 379.4 0.100244
 379.425 0.100244
 379.45 0.100244
 379.475 0.100244
 379.5 0.100244
 379.525 0.100245
 379.55 0.100245
 379.575 0.100245
 379.6 0.100245
 379.625 0.100245
 379.65 0.100245
 379.675 0.100245
 379.7 0.100245
 379.725 0.100245
 379.75 0.100245
 379.775 0.100245
 379.8 0.100245
 379.825 0.100245
 379.85 0.100245
 379.875 0.100245
 379.9 0.100245
 379.925 0.100245
 379.95 0.100245
 379.975 0.100245
 380 0.100245
 380.025 0.100245
 380.05 0.100245
 380.075 0.100245
 380.1 0.100245
 380.125 0.100245
 380.15 0.100245
 380.175 0.100245
 380.2 0.100245
 380.225 0.100245
 380.25 0.100245
 380.275 0.100245
 380.3 0.100245
 380.325 0.100245
 380.35 0.100245
 380.375 0.100245
 380.4 0.100245
 380.425 0.100245
 380.45 0.100245
 380.475 0.100245
 380.5 0.100245
 380.525 0.100245
 380.55 0.100245
 380.575 0.100245
 380.6 0.100245
 380.625 0.100245
 380.65 0.100245
 380.675 0.100245
 380.7 0.100245
 380.725 0.100245
 380.75 0.100245
 380.775 0.100245
 380.8 0.100245
 380.825 0.100245
 380.85 0.100245
 380.875 0.100245
 380.9 0.100245
 380.925 0.100245
 380.95 0.100245
 380.975 0.100245
 381 0.100245
 381.025 0.100245
 381.05 0.100245
 381.075 0.100245
 381.1 0.100245
 381.125 0.100245
 381.15 0.100245
 381.175 0.100245
 381.2 0.100245
 381.225 0.100245
 381.25 0.100245
 381.275 0.100245
 381.3 0.100245
 381.325 0.100245
 381.35 0.100245
 381.375 0.100245
 381.4 0.100245
 381.425 0.100245
 381.45 0.100245
 381.475 0.100245
 381.5 0.100245
 381.525 0.100245
 381.55 0.100245
 381.575 0.100245
 381.6 0.100245
 381.625 0.100245
 381.65 0.100245
 381.675 0.100245
 381.7 0.100245
 381.725 0.100245
 381.75 0.100245
 381.775 0.100245
 381.8 0.100245
 381.825 0.100245
 381.85 0.100245
 381.875 0.100245
 381.9 0.100245
 381.925 0.100245
 381.95 0.100245
 381.975 0.100245
 382 0.100245
 382.025 0.100245
 382.05 0.100245
 382.075 0.100245
 382.1 0.100245
 382.125 0.100245
 382.15 0.100245
 382.175 0.100245
 382.2 0.100245
 382.225 0.100245
 382.25 0.100245
 382.275 0.100245
 382.3 0.100245
 382.325 0.100245
 382.35 0.100245
 382.375 0.100245
 382.4 0.100245
 382.425 0.100245
 382.45 0.100245
 382.475 0.100245
 382.5 0.100245
 382.525 0.100245
 382.55 0.100245
 382.575 0.100245
 382.6 0.100245
 382.625 0.100245
 382.65 0.100245
 382.675 0.100245
 382.7 0.100245
 382.725 0.100245
 382.75 0.100245
 382.775 0.100245
 382.8 0.100245
 382.825 0.100245
 382.85 0.100245
 382.875 0.100245
 382.9 0.100245
 382.925 0.100245
 382.95 0.100245
 382.975 0.100245
 383 0.100245
 383.025 0.100245
 383.05 0.100245
 383.075 0.100245
 383.1 0.100245
 383.125 0.100245
 383.15 0.100245
 383.175 0.100245
 383.2 0.100245
 383.225 0.100245
 383.25 0.100245
 383.275 0.100245
 383.3 0.100245
 383.325 0.100245
 383.35 0.100245
 383.375 0.100245
 383.4 0.100245
 383.425 0.100245
 383.45 0.100245
 383.475 0.100245
 383.5 0.100245
 383.525 0.100245
 383.55 0.100245
 383.575 0.100245
 383.6 0.100245
 383.625 0.100245
 383.65 0.100245
 383.675 0.100245
 383.7 0.100245
 383.725 0.100245
 383.75 0.100245
 383.775 0.100245
 383.8 0.100245
 383.825 0.100245
 383.85 0.100245
 383.875 0.100245
 383.9 0.100245
 383.925 0.100245
 383.95 0.100245
 383.975 0.100245
 384 0.100245
 384.025 0.100245
 384.05 0.100245
 384.075 0.100245
 384.1 0.100245
 384.125 0.100245
 384.15 0.100245
 384.175 0.100245
 384.2 0.100245
 384.225 0.100245
 384.25 0.100245
 384.275 0.100245
 384.3 0.100245
 384.325 0.100245
 384.35 0.100245
 384.375 0.100245
 384.4 0.100245
 384.425 0.100245
 384.45 0.100245
 384.475 0.100245
 384.5 0.100245
 384.525 0.100245
 384.55 0.100245
 384.575 0.100245
 384.6 0.100245
 384.625 0.100245
 384.65 0.100245
 384.675 0.100245
 384.7 0.100245
 384.725 0.100245
 384.75 0.100245
 384.775 0.100245
 384.8 0.100245
 384.825 0.100245
 384.85 0.100245
 384.875 0.100245
 384.9 0.100245
 384.925 0.100245
 384.95 0.100245
 384.975 0.100245
 385 0.100245
 385.025 0.100245
 385.05 0.100245
 385.075 0.100245
 385.1 0.100245
 385.125 0.100245
 385.15 0.100245
 385.175 0.100245
 385.2 0.100245
 385.225 0.100245
 385.25 0.100245
 385.275 0.100245
 385.3 0.100245
 385.325 0.100245
 385.35 0.100245
 385.375 0.100245
 385.4 0.100245
 385.425 0.100245
 385.45 0.100245
 385.475 0.100245
 385.5 0.100245
 385.525 0.100245
 385.55 0.100245
 385.575 0.100245
 385.6 0.100245
 385.625 0.100245
 385.65 0.100245
 385.675 0.100245
 385.7 0.100245
 385.725 0.100245
 385.75 0.100245
 385.775 0.100245
 385.8 0.100245
 385.825 0.100245
 385.85 0.100246
 385.875 0.100246
 385.9 0.100246
 385.925 0.100246
 385.95 0.100246
 385.975 0.100246
 386 0.100246
 386.025 0.100246
 386.05 0.100246
 386.075 0.100246
 386.1 0.100246
 386.125 0.100246
 386.15 0.100246
 386.175 0.100246
 386.2 0.100246
 386.225 0.100246
 386.25 0.100246
 386.275 0.100246
 386.3 0.100246
 386.325 0.100246
 386.35 0.100246
 386.375 0.100246
 386.4 0.100246
 386.425 0.100246
 386.45 0.100246
 386.475 0.100246
 386.5 0.100246
 386.525 0.100246
 386.55 0.100246
 386.575 0.100246
 386.6 0.100246
 386.625 0.100246
 386.65 0.100246
 386.675 0.100246
 386.7 0.100246
 386.725 0.100246
 386.75 0.100246
 386.775 0.100246
 386.8 0.100246
 386.825 0.100246
 386.85 0.100246
 386.875 0.100246
 386.9 0.100246
 386.925 0.100246
 386.95 0.100246
 386.975 0.100246
 387 0.100246
 387.025 0.100246
 387.05 0.100246
 387.075 0.100246
 387.1 0.100246
 387.125 0.100246
 387.15 0.100246
 387.175 0.100246
 387.2 0.100246
 387.225 0.100246
 387.25 0.100246
 387.275 0.100246
 387.3 0.100246
 387.325 0.100246
 387.35 0.100246
 387.375 0.100246
 387.4 0.100246
 387.425 0.100246
 387.45 0.100246
 387.475 0.100246
 387.5 0.100246
 387.525 0.100246
 387.55 0.100246
 387.575 0.100246
 387.6 0.100246
 387.625 0.100246
 387.65 0.100246
 387.675 0.100246
 387.7 0.100246
 387.725 0.100246
 387.75 0.100246
 387.775 0.100246
 387.8 0.100246
 387.825 0.100246
 387.85 0.100246
 387.875 0.100246
 387.9 0.100246
 387.925 0.100246
 387.95 0.100246
 387.975 0.100246
 388 0.100246
 388.025 0.100246
 388.05 0.100246
 388.075 0.100246
 388.1 0.100246
 388.125 0.100246
 388.15 0.100246
 388.175 0.100246
 388.2 0.100246
 388.225 0.100246
 388.25 0.100246
 388.275 0.100246
 388.3 0.100246
 388.325 0.100246
 388.35 0.100246
 388.375 0.100246
 388.4 0.100246
 388.425 0.100246
 388.45 0.100246
 388.475 0.100246
 388.5 0.100246
 388.525 0.100246
 388.55 0.100246
 388.575 0.100246
 388.6 0.100246
 388.625 0.100246
 388.65 0.100246
 388.675 0.100246
 388.7 0.100246
 388.725 0.100246
 388.75 0.100246
 388.775 0.100246
 388.8 0.100246
 388.825 0.100246
 388.85 0.100246
 388.875 0.100246
 388.9 0.100246
 388.925 0.100246
 388.95 0.100246
 388.975 0.100246
 389 0.100246
 389.025 0.100246
 389.05 0.100246
 389.075 0.100246
 389.1 0.100246
 389.125 0.100246
 389.15 0.100246
 389.175 0.100246
 389.2 0.100246
 389.225 0.100246
 389.25 0.100246
 389.275 0.100246
 389.3 0.100246
 389.325 0.100246
 389.35 0.100246
 389.375 0.100246
 389.4 0.100246
 389.425 0.100246
 389.45 0.100246
 389.475 0.100246
 389.5 0.100246
 389.525 0.100246
 389.55 0.100246
 389.575 0.100246
 389.6 0.100246
 389.625 0.100246
 389.65 0.100246
 389.675 0.100246
 389.7 0.100246
 389.725 0.100246
 389.75 0.100246
 389.775 0.100246
 389.8 0.100246
 389.825 0.100246
 389.85 0.100246
 389.875 0.100246
 389.9 0.100246
 389.925 0.100246
 389.95 0.100246
 389.975 0.100246
 390 0.100246
 390.025 0.100246
 390.05 0.100246
 390.075 0.100246
 390.1 0.100246
 390.125 0.100246
 390.15 0.100246
 390.175 0.100246
 390.2 0.100246
 390.225 0.100246
 390.25 0.100246
 390.275 0.100246
 390.3 0.100246
 390.325 0.100246
 390.35 0.100246
 390.375 0.100246
 390.4 0.100246
 390.425 0.100246
 390.45 0.100246
 390.475 0.100246
 390.5 0.100246
 390.525 0.100246
 390.55 0.100246
 390.575 0.100246
 390.6 0.100246
 390.625 0.100246
 390.65 0.100246
 390.675 0.100246
 390.7 0.100246
 390.725 0.100246
 390.75 0.100246
 390.775 0.100246
 390.8 0.100246
 390.825 0.100246
 390.85 0.100246
 390.875 0.100246
 390.9 0.100246
 390.925 0.100246
 390.95 0.100246
 390.975 0.100246
 391 0.100246
 391.025 0.100246
 391.05 0.100246
 391.075 0.100246
 391.1 0.100246
 391.125 0.100246
 391.15 0.100246
 391.175 0.100246
 391.2 0.100246
 391.225 0.100246
 391.25 0.100246
 391.275 0.100246
 391.3 0.100246
 391.325 0.100246
 391.35 0.100246
 391.375 0.100246
 391.4 0.100246
 391.425 0.100246
 391.45 0.100246
 391.475 0.100246
 391.5 0.100246
 391.525 0.100246
 391.55 0.100246
 391.575 0.100246
 391.6 0.100246
 391.625 0.100246
 391.65 0.100246
 391.675 0.100246
 391.7 0.100246
 391.725 0.100246
 391.75 0.100246
 391.775 0.100246
 391.8 0.100246
 391.825 0.100246
 391.85 0.100246
 391.875 0.100246
 391.9 0.100246
 391.925 0.100246
 391.95 0.100246
 391.975 0.100246
 392 0.100246
 392.025 0.100246
 392.05 0.100246
 392.075 0.100246
 392.1 0.100246
 392.125 0.100247
 392.15 0.100247
 392.175 0.100247
 392.2 0.100247
 392.225 0.100247
 392.25 0.100247
 392.275 0.100247
 392.3 0.100247
 392.325 0.100247
 392.35 0.100247
 392.375 0.100247
 392.4 0.100247
 392.425 0.100247
 392.45 0.100247
 392.475 0.100247
 392.5 0.100247
 392.525 0.100247
 392.55 0.100247
 392.575 0.100247
 392.6 0.100247
 392.625 0.100247
 392.65 0.100247
 392.675 0.100247
 392.7 0.100247
 392.725 0.100247
 392.75 0.100247
 392.775 0.100247
 392.8 0.100247
 392.825 0.100247
 392.85 0.100247
 392.875 0.100247
 392.9 0.100247
 392.925 0.100247
 392.95 0.100247
 392.975 0.100247
 393 0.100247
 393.025 0.100247
 393.05 0.100247
 393.075 0.100247
 393.1 0.100247
 393.125 0.100247
 393.15 0.100247
 393.175 0.100247
 393.2 0.100247
 393.225 0.100247
 393.25 0.100247
 393.275 0.100247
 393.3 0.100247
 393.325 0.100247
 393.35 0.100247
 393.375 0.100247
 393.4 0.100247
 393.425 0.100247
 393.45 0.100247
 393.475 0.100247
 393.5 0.100247
 393.525 0.100247
 393.55 0.100247
 393.575 0.100247
 393.6 0.100247
 393.625 0.100247
 393.65 0.100247
 393.675 0.100247
 393.7 0.100247
 393.725 0.100247
 393.75 0.100247
 393.775 0.100247
 393.8 0.100247
 393.825 0.100247
 393.85 0.100247
 393.875 0.100247
 393.9 0.100247
 393.925 0.100247
 393.95 0.100247
 393.975 0.100247
 394 0.100247
 394.025 0.100247
 394.05 0.100247
 394.075 0.100247
 394.1 0.100247
 394.125 0.100247
 394.15 0.100247
 394.175 0.100247
 394.2 0.100247
 394.225 0.100247
 394.25 0.100247
 394.275 0.100247
 394.3 0.100247
 394.325 0.100247
 394.35 0.100247
 394.375 0.100247
 394.4 0.100247
 394.425 0.100247
 394.45 0.100247
 394.475 0.100247
 394.5 0.100247
 394.525 0.100247
 394.55 0.100247
 394.575 0.100247
 394.6 0.100247
 394.625 0.100247
 394.65 0.100247
 394.675 0.100247
 394.7 0.100247
 394.725 0.100247
 394.75 0.100247
 394.775 0.100247
 394.8 0.100247
 394.825 0.100247
 394.85 0.100247
 394.875 0.100247
 394.9 0.100247
 394.925 0.100247
 394.95 0.100247
 394.975 0.100247
 395 0.100247
 395.025 0.100247
 395.05 0.100247
 395.075 0.100247
 395.1 0.100247
 395.125 0.100247
 395.15 0.100247
 395.175 0.100247
 395.2 0.100247
 395.225 0.100247
 395.25 0.100247
 395.275 0.100247
 395.3 0.100247
 395.325 0.100247
 395.35 0.100247
 395.375 0.100247
 395.4 0.100247
 395.425 0.100247
 395.45 0.100247
 395.475 0.100247
 395.5 0.100247
 395.525 0.100247
 395.55 0.100247
 395.575 0.100247
 395.6 0.100247
 395.625 0.100247
 395.65 0.100247
 395.675 0.100247
 395.7 0.100247
 395.725 0.100247
 395.75 0.100247
 395.775 0.100247
 395.8 0.100247
 395.825 0.100247
 395.85 0.100247
 395.875 0.100247
 395.9 0.100247
 395.925 0.100247
 395.95 0.100247
 395.975 0.100247
 396 0.100247
 396.025 0.100247
 396.05 0.100247
 396.075 0.100247
 396.1 0.100247
 396.125 0.100247
 396.15 0.100247
 396.175 0.100247
 396.2 0.100247
 396.225 0.100247
 396.25 0.100247
 396.275 0.100247
 396.3 0.100247
 396.325 0.100247
 396.35 0.100247
 396.375 0.100247
 396.4 0.100247
 396.425 0.100247
 396.45 0.100247
 396.475 0.100247
 396.5 0.100247
 396.525 0.100247
 396.55 0.100247
 396.575 0.100247
 396.6 0.100247
 396.625 0.100247
 396.65 0.100247
 396.675 0.100247
 396.7 0.100247
 396.725 0.100247
 396.75 0.100247
 396.775 0.100247
 396.8 0.100247
 396.825 0.100247
 396.85 0.100247
 396.875 0.100247
 396.9 0.100247
 396.925 0.100247
 396.95 0.100247
 396.975 0.100247
 397 0.100247
 397.025 0.100247
 397.05 0.100247
 397.075 0.100247
 397.1 0.100247
 397.125 0.100247
 397.15 0.100247
 397.175 0.100247
 397.2 0.100247
 397.225 0.100247
 397.25 0.100247
 397.275 0.100247
 397.3 0.100247
 397.325 0.100247
 397.35 0.100247
 397.375 0.100247
 397.4 0.100247
 397.425 0.100247
 397.45 0.100247
 397.475 0.100247
 397.5 0.100247
 397.525 0.100247
 397.55 0.100247
 397.575 0.100247
 397.6 0.100247
 397.625 0.100247
 397.65 0.100247
 397.675 0.100247
 397.7 0.100247
 397.725 0.100247
 397.75 0.100247
 397.775 0.100247
 397.8 0.100247
 397.825 0.100247
 397.85 0.100247
 397.875 0.100247
 397.9 0.100247
 397.925 0.100247
 397.95 0.100247
 397.975 0.100247
 398 0.100247
 398.025 0.100247
 398.05 0.100247
 398.075 0.100247
 398.1 0.100247
 398.125 0.100247
 398.15 0.100247
 398.175 0.100247
 398.2 0.100247
 398.225 0.100247
 398.25 0.100247
 398.275 0.100247
 398.3 0.100247
 398.325 0.100248
 398.35 0.100248
 398.375 0.100248
 398.4 0.100248
 398.425 0.100248
 398.45 0.100248
 398.475 0.100248
 398.5 0.100248
 398.525 0.100248
 398.55 0.100248
 398.575 0.100248
 398.6 0.100248
 398.625 0.100248
 398.65 0.100248
 398.675 0.100248
 398.7 0.100248
 398.725 0.100248
 398.75 0.100248
 398.775 0.100248
 398.8 0.100248
 398.825 0.100248
 398.85 0.100248
 398.875 0.100248
 398.9 0.100248
 398.925 0.100248
 398.95 0.100248
 398.975 0.100248
 399 0.100248
 399.025 0.100248
 399.05 0.100248
 399.075 0.100248
 399.1 0.100248
 399.125 0.100248
 399.15 0.100248
 399.175 0.100248
 399.2 0.100248
 399.225 0.100248
 399.25 0.100248
 399.275 0.100248
 399.3 0.100248
 399.325 0.100248
 399.35 0.100248
 399.375 0.100248
 399.4 0.100248
 399.425 0.100248
 399.45 0.100248
 399.475 0.100248
 399.5 0.100248
 399.525 0.100248
 399.55 0.100248
 399.575 0.100248
 399.6 0.100248
 399.625 0.100248
 399.65 0.100248
 399.675 0.100248
 399.7 0.100248
 399.725 0.100248
 399.75 0.100248
 399.775 0.100248
 399.8 0.100248
 399.825 0.100248
 399.85 0.100248
 399.875 0.100248
 399.9 0.100248
 399.925 0.100248
 399.95 0.100248
 399.975 0.100248
 400 0.100248
 400.025 0.100248
 400.05 0.100248
 400.075 0.100248
 400.1 0.100248
 400.125 0.100248
 400.15 0.100248
 400.175 0.100248
 400.2 0.100248
 400.225 0.100248
 400.25 0.100248
 400.275 0.100248
 400.3 0.100248
 400.325 0.100248
 400.35 0.100248
 400.375 0.100248
 400.4 0.100248
 400.425 0.100248
 400.45 0.100248
 400.475 0.100248
 400.5 0.100248
 400.525 0.100248
 400.55 0.100248
 400.575 0.100248
 400.6 0.100248
 400.625 0.100248
 400.65 0.100248
 400.675 0.100248
 400.7 0.100248
 400.725 0.100248
 400.75 0.100248
 400.775 0.100248
 400.8 0.100248
 400.825 0.100248
 400.85 0.100248
 400.875 0.100248
 400.9 0.100248
 400.925 0.100248
 400.95 0.100248
 400.975 0.100248
 401 0.100248
 401.025 0.100248
 401.05 0.100248
 401.075 0.100248
 401.1 0.100248
 401.125 0.100248
 401.15 0.100248
 401.175 0.100248
 401.2 0.100248
 401.225 0.100248
 401.25 0.100248
 401.275 0.100248
 401.3 0.100248
 401.325 0.100248
 401.35 0.100248
 401.375 0.100248
 401.4 0.100248
 401.425 0.100248
 401.45 0.100248
 401.475 0.100248
 401.5 0.100248
 401.525 0.100248
 401.55 0.100248
 401.575 0.100248
 401.6 0.100248
 401.625 0.100248
 401.65 0.100248
 401.675 0.100248
 401.7 0.100248
 401.725 0.100248
 401.75 0.100248
 401.775 0.100248
 401.8 0.100248
 401.825 0.100248
 401.85 0.100248
 401.875 0.100248
 401.9 0.100248
 401.925 0.100248
 401.95 0.100248
 401.975 0.100248
 402 0.100248
 402.025 0.100248
 402.05 0.100248
 402.075 0.100248
 402.1 0.100248
 402.125 0.100248
 402.15 0.100248
 402.175 0.100248
 402.2 0.100248
 402.225 0.100248
 402.25 0.100248
 402.275 0.100248
 402.3 0.100248
 402.325 0.100248
 402.35 0.100248
 402.375 0.100248
 402.4 0.100248
 402.425 0.100248
 402.45 0.100248
 402.475 0.100248
 402.5 0.100248
 402.525 0.100248
 402.55 0.100248
 402.575 0.100248
 402.6 0.100248
 402.625 0.100248
 402.65 0.100248
 402.675 0.100248
 402.7 0.100248
 402.725 0.100248
 402.75 0.100248
 402.775 0.100248
 402.8 0.100248
 402.825 0.100248
 402.85 0.100248
 402.875 0.100248
 402.9 0.100248
 402.925 0.100248
 402.95 0.100248
 402.975 0.100248
 403 0.100248
 403.025 0.100248
 403.05 0.100248
 403.075 0.100248
 403.1 0.100248
 403.125 0.100248
 403.15 0.100248
 403.175 0.100248
 403.2 0.100248
 403.225 0.100248
 403.25 0.100248
 403.275 0.100248
 403.3 0.100248
 403.325 0.100248
 403.35 0.100248
 403.375 0.100248
 403.4 0.100248
 403.425 0.100248
 403.45 0.100248
 403.475 0.100248
 403.5 0.100248
 403.525 0.100248
 403.55 0.100248
 403.575 0.100248
 403.6 0.100248
 403.625 0.100248
 403.65 0.100248
 403.675 0.100248
 403.7 0.100248
 403.725 0.100248
 403.75 0.100248
 403.775 0.100248
 403.8 0.100248
 403.825 0.100248
 403.85 0.100248
 403.875 0.100248
 403.9 0.100248
 403.925 0.100248
 403.95 0.100248
 403.975 0.100248
 404 0.100248
 404.025 0.100248
 404.05 0.100248
 404.075 0.100248
 404.1 0.100248
 404.125 0.100248
 404.15 0.100248
 404.175 0.100248
 404.2 0.100248
 404.225 0.100248
 404.25 0.100248
 404.275 0.100248
 404.3 0.100248
 404.325 0.100248
 404.35 0.100248
 404.375 0.100248
 404.4 0.100248
 404.425 0.100248
 404.45 0.100248
 404.475 0.100249
 404.5 0.100249
 404.525 0.100249
 404.55 0.100249
 404.575 0.100249
 404.6 0.100249
 404.625 0.100249
 404.65 0.100249
 404.675 0.100249
 404.7 0.100249
 404.725 0.100249
 404.75 0.100249
 404.775 0.100249
 404.8 0.100249
 404.825 0.100249
 404.85 0.100249
 404.875 0.100249
 404.9 0.100249
 404.925 0.100249
 404.95 0.100249
 404.975 0.100249
 405 0.100249
 405.025 0.100249
 405.05 0.100249
 405.075 0.100249
 405.1 0.100249
 405.125 0.100249
 405.15 0.100249
 405.175 0.100249
 405.2 0.100249
 405.225 0.100249
 405.25 0.100249
 405.275 0.100249
 405.3 0.100249
 405.325 0.100249
 405.35 0.100249
 405.375 0.100249
 405.4 0.100249
 405.425 0.100249
 405.45 0.100249
 405.475 0.100249
 405.5 0.100249
 405.525 0.100249
 405.55 0.100249
 405.575 0.100249
 405.6 0.100249
 405.625 0.100249
 405.65 0.100249
 405.675 0.100249
 405.7 0.100249
 405.725 0.100249
 405.75 0.100249
 405.775 0.100249
 405.8 0.100249
 405.825 0.100249
 405.85 0.100249
 405.875 0.100249
 405.9 0.100249
 405.925 0.100249
 405.95 0.100249
 405.975 0.100249
 406 0.100249
 406.025 0.100249
 406.05 0.100249
 406.075 0.100249
 406.1 0.100249
 406.125 0.100249
 406.15 0.100249
 406.175 0.100249
 406.2 0.100249
 406.225 0.100249
 406.25 0.100249
 406.275 0.100249
 406.3 0.100249
 406.325 0.100249
 406.35 0.100249
 406.375 0.100249
 406.4 0.100249
 406.425 0.100249
 406.45 0.100249
 406.475 0.100249
 406.5 0.100249
 406.525 0.100249
 406.55 0.100249
 406.575 0.100249
 406.6 0.100249
 406.625 0.100249
 406.65 0.100249
 406.675 0.100249
 406.7 0.100249
 406.725 0.100249
 406.75 0.100249
 406.775 0.100249
 406.8 0.100249
 406.825 0.100249
 406.85 0.100249
 406.875 0.100249
 406.9 0.100249
 406.925 0.100249
 406.95 0.100249
 406.975 0.100249
 407 0.100249
 407.025 0.100249
 407.05 0.100249
 407.075 0.100249
 407.1 0.100249
 407.125 0.100249
 407.15 0.100249
 407.175 0.100249
 407.2 0.100249
 407.225 0.100249
 407.25 0.100249
 407.275 0.100249
 407.3 0.100249
 407.325 0.100249
 407.35 0.100249
 407.375 0.100249
 407.4 0.100249
 407.425 0.100249
 407.45 0.100249
 407.475 0.100249
 407.5 0.100249
 407.525 0.100249
 407.55 0.100249
 407.575 0.100249
 407.6 0.100249
 407.625 0.100249
 407.65 0.100249
 407.675 0.100249
 407.7 0.100249
 407.725 0.100249
 407.75 0.100249
 407.775 0.100249
 407.8 0.100249
 407.825 0.100249
 407.85 0.100249
 407.875 0.100249
 407.9 0.100249
 407.925 0.100249
 407.95 0.100249
 407.975 0.100249
 408 0.100249
 408.025 0.100249
 408.05 0.100249
 408.075 0.100249
 408.1 0.100249
 408.125 0.100249
 408.15 0.100249
 408.175 0.100249
 408.2 0.100249
 408.225 0.100249
 408.25 0.100249
 408.275 0.100249
 408.3 0.100249
 408.325 0.100249
 408.35 0.100249
 408.375 0.100249
 408.4 0.100249
 408.425 0.100249
 408.45 0.100249
 408.475 0.100249
 408.5 0.100249
 408.525 0.100249
 408.55 0.100249
 408.575 0.100249
 408.6 0.100249
 408.625 0.100249
 408.65 0.100249
 408.675 0.100249
 408.7 0.100249
 408.725 0.100249
 408.75 0.100249
 408.775 0.100249
 408.8 0.100249
 408.825 0.100249
 408.85 0.100249
 408.875 0.100249
 408.9 0.100249
 408.925 0.100249
 408.95 0.100249
 408.975 0.100249
 409 0.100249
 409.025 0.100249
 409.05 0.100249
 409.075 0.100249
 409.1 0.100249
 409.125 0.100249
 409.15 0.100249
 409.175 0.100249
 409.2 0.100249
 409.225 0.100249
 409.25 0.100249
 409.275 0.100249
 409.3 0.100249
 409.325 0.100249
 409.35 0.100249
 409.375 0.100249
 409.4 0.100249
 409.425 0.100249
 409.45 0.100249
 409.475 0.100249
 409.5 0.100249
 409.525 0.100249
 409.55 0.100249
 409.575 0.100249
 409.6 0.100249
 409.625 0.100249
 409.65 0.100249
 409.675 0.100249
 409.7 0.100249
 409.725 0.100249
 409.75 0.100249
 409.775 0.100249
 409.8 0.100249
 409.825 0.100249
 409.85 0.100249
 409.875 0.100249
 409.9 0.100249
 409.925 0.100249
 409.95 0.100249
 409.975 0.100249
 410 0.100249
 410.025 0.100249
 410.05 0.100249
 410.075 0.100249
 410.1 0.100249
 410.125 0.100249
 410.15 0.100249
 410.175 0.100249
 410.2 0.100249
 410.225 0.100249
 410.25 0.100249
 410.275 0.100249
 410.3 0.100249
 410.325 0.100249
 410.35 0.100249
 410.375 0.100249
 410.4 0.100249
 410.425 0.100249
 410.45 0.100249
 410.475 0.100249
 410.5 0.100249
 410.525 0.100249
 410.55 0.10025
 410.575 0.10025
 410.6 0.10025
 410.625 0.10025
 410.65 0.10025
 410.675 0.10025
 410.7 0.10025
 410.725 0.10025
 410.75 0.10025
 410.775 0.10025
 410.8 0.10025
 410.825 0.10025
 410.85 0.10025
 410.875 0.10025
 410.9 0.10025
 410.925 0.10025
 410.95 0.10025
 410.975 0.10025
 411 0.10025
 411.025 0.10025
 411.05 0.10025
 411.075 0.10025
 411.1 0.10025
 411.125 0.10025
 411.15 0.10025
 411.175 0.10025
 411.2 0.10025
 411.225 0.10025
 411.25 0.10025
 411.275 0.10025
 411.3 0.10025
 411.325 0.10025
 411.35 0.10025
 411.375 0.10025
 411.4 0.10025
 411.425 0.10025
 411.45 0.10025
 411.475 0.10025
 411.5 0.10025
 411.525 0.10025
 411.55 0.10025
 411.575 0.10025
 411.6 0.10025
 411.625 0.10025
 411.65 0.10025
 411.675 0.10025
 411.7 0.10025
 411.725 0.10025
 411.75 0.10025
 411.775 0.10025
 411.8 0.10025
 411.825 0.10025
 411.85 0.10025
 411.875 0.10025
 411.9 0.10025
 411.925 0.10025
 411.95 0.10025
 411.975 0.10025
 412 0.10025
 412.025 0.10025
 412.05 0.10025
 412.075 0.10025
 412.1 0.10025
 412.125 0.10025
 412.15 0.10025
 412.175 0.10025
 412.2 0.10025
 412.225 0.10025
 412.25 0.10025
 412.275 0.10025
 412.3 0.10025
 412.325 0.10025
 412.35 0.10025
 412.375 0.10025
 412.4 0.10025
 412.425 0.10025
 412.45 0.10025
 412.475 0.10025
 412.5 0.10025
 412.525 0.10025
 412.55 0.10025
 412.575 0.10025
 412.6 0.10025
 412.625 0.10025
 412.65 0.10025
 412.675 0.10025
 412.7 0.10025
 412.725 0.10025
 412.75 0.10025
 412.775 0.10025
 412.8 0.10025
 412.825 0.10025
 412.85 0.10025
 412.875 0.10025
 412.9 0.10025
 412.925 0.10025
 412.95 0.10025
 412.975 0.10025
 413 0.10025
 413.025 0.10025
 413.05 0.10025
 413.075 0.10025
 413.1 0.10025
 413.125 0.10025
 413.15 0.10025
 413.175 0.10025
 413.2 0.10025
 413.225 0.10025
 413.25 0.10025
 413.275 0.10025
 413.3 0.10025
 413.325 0.10025
 413.35 0.10025
 413.375 0.10025
 413.4 0.10025
 413.425 0.10025
 413.45 0.10025
 413.475 0.10025
 413.5 0.10025
 413.525 0.10025
 413.55 0.10025
 413.575 0.10025
 413.6 0.10025
 413.625 0.10025
 413.65 0.10025
 413.675 0.10025
 413.7 0.10025
 413.725 0.10025
 413.75 0.10025
 413.775 0.10025
 413.8 0.10025
 413.825 0.10025
 413.85 0.10025
 413.875 0.10025
 413.9 0.10025
 413.925 0.10025
 413.95 0.10025
 413.975 0.10025
 414 0.10025
 414.025 0.10025
 414.05 0.10025
 414.075 0.10025
 414.1 0.10025
 414.125 0.10025
 414.15 0.10025
 414.175 0.10025
 414.2 0.10025
 414.225 0.10025
 414.25 0.10025
 414.275 0.10025
 414.3 0.10025
 414.325 0.10025
 414.35 0.10025
 414.375 0.10025
 414.4 0.10025
 414.425 0.10025
 414.45 0.10025
 414.475 0.10025
 414.5 0.10025
 414.525 0.10025
 414.55 0.10025
 414.575 0.10025
 414.6 0.10025
 414.625 0.10025
 414.65 0.10025
 414.675 0.10025
 414.7 0.10025
 414.725 0.10025
 414.75 0.10025
 414.775 0.10025
 414.8 0.10025
 414.825 0.10025
 414.85 0.10025
 414.875 0.10025
 414.9 0.10025
 414.925 0.10025
 414.95 0.10025
 414.975 0.10025
 415 0.10025
 415.025 0.10025
 415.05 0.10025
 415.075 0.10025
 415.1 0.10025
 415.125 0.10025
 415.15 0.10025
 415.175 0.10025
 415.2 0.10025
 415.225 0.10025
 415.25 0.10025
 415.275 0.10025
 415.3 0.10025
 415.325 0.10025
 415.35 0.10025
 415.375 0.10025
 415.4 0.10025
 415.425 0.10025
 415.45 0.10025
 415.475 0.10025
 415.5 0.10025
 415.525 0.10025
 415.55 0.10025
 415.575 0.10025
 415.6 0.10025
 415.625 0.10025
 415.65 0.10025
 415.675 0.10025
 415.7 0.10025
 415.725 0.10025
 415.75 0.10025
 415.775 0.10025
 415.8 0.10025
 415.825 0.10025
 415.85 0.10025
 415.875 0.10025
 415.9 0.10025
 415.925 0.10025
 415.95 0.10025
 415.975 0.10025
 416 0.10025
 416.025 0.10025
 416.05 0.10025
 416.075 0.10025
 416.1 0.10025
 416.125 0.10025
 416.15 0.10025
 416.175 0.10025
 416.2 0.10025
 416.225 0.10025
 416.25 0.10025
 416.275 0.10025
 416.3 0.10025
 416.325 0.10025
 416.35 0.10025
 416.375 0.10025
 416.4 0.10025
 416.425 0.10025
 416.45 0.10025
 416.475 0.10025
 416.5 0.10025
 416.525 0.10025
 416.55 0.100251
 416.575 0.100251
 416.6 0.100251
 416.625 0.100251
 416.65 0.100251
 416.675 0.100251
 416.7 0.100251
 416.725 0.100251
 416.75 0.100251
 416.775 0.100251
 416.8 0.100251
 416.825 0.100251
 416.85 0.100251
 416.875 0.100251
 416.9 0.100251
 416.925 0.100251
 416.95 0.100251
 416.975 0.100251
 417 0.100251
 417.025 0.100251
 417.05 0.100251
 417.075 0.100251
 417.1 0.100251
 417.125 0.100251
 417.15 0.100251
 417.175 0.100251
 417.2 0.100251
 417.225 0.100251
 417.25 0.100251
 417.275 0.100251
 417.3 0.100251
 417.325 0.100251
 417.35 0.100251
 417.375 0.100251
 417.4 0.100251
 417.425 0.100251
 417.45 0.100251
 417.475 0.100251
 417.5 0.100251
 417.525 0.100251
 417.55 0.100251
 417.575 0.100251
 417.6 0.100251
 417.625 0.100251
 417.65 0.100251
 417.675 0.100251
 417.7 0.100251
 417.725 0.100251
 417.75 0.100251
 417.775 0.100251
 417.8 0.100251
 417.825 0.100251
 417.85 0.100251
 417.875 0.100251
 417.9 0.100251
 417.925 0.100251
 417.95 0.100251
 417.975 0.100251
 418 0.100251
 418.025 0.100251
 418.05 0.100251
 418.075 0.100251
 418.1 0.100251
 418.125 0.100251
 418.15 0.100251
 418.175 0.100251
 418.2 0.100251
 418.225 0.100251
 418.25 0.100251
 418.275 0.100251
 418.3 0.100251
 418.325 0.100251
 418.35 0.100251
 418.375 0.100251
 418.4 0.100251
 418.425 0.100251
 418.45 0.100251
 418.475 0.100251
 418.5 0.100251
 418.525 0.100251
 418.55 0.100251
 418.575 0.100251
 418.6 0.100251
 418.625 0.100251
 418.65 0.100251
 418.675 0.100251
 418.7 0.100251
 418.725 0.100251
 418.75 0.100251
 418.775 0.100251
 418.8 0.100251
 418.825 0.100251
 418.85 0.100251
 418.875 0.100251
 418.9 0.100251
 418.925 0.100251
 418.95 0.100251
 418.975 0.100251
 419 0.100251
 419.025 0.100251
 419.05 0.100251
 419.075 0.100251
 419.1 0.100251
 419.125 0.100251
 419.15 0.100251
 419.175 0.100251
 419.2 0.100251
 419.225 0.100251
 419.25 0.100251
 419.275 0.100251
 419.3 0.100251
 419.325 0.100251
 419.35 0.100251
 419.375 0.100251
 419.4 0.100251
 419.425 0.100251
 419.45 0.100251
 419.475 0.100251
 419.5 0.100251
 419.525 0.100251
 419.55 0.100251
 419.575 0.100251
 419.6 0.100251
 419.625 0.100251
 419.65 0.100251
 419.675 0.100251
 419.7 0.100251
 419.725 0.100251
 419.75 0.100251
 419.775 0.100251
 419.8 0.100251
 419.825 0.100251
 419.85 0.100251
 419.875 0.100251
 419.9 0.100251
 419.925 0.100251
 419.95 0.100251
 419.975 0.100251
 420 0.100251
 420.025 0.100251
 420.05 0.100251
 420.075 0.100251
 420.1 0.100251
 420.125 0.100251
 420.15 0.100251
 420.175 0.100251
 420.2 0.100251
 420.225 0.100251
 420.25 0.100251
 420.275 0.100251
 420.3 0.100251
 420.325 0.100251
 420.35 0.100251
 420.375 0.100251
 420.4 0.100251
 420.425 0.100251
 420.45 0.100251
 420.475 0.100251
 420.5 0.100251
 420.525 0.100251
 420.55 0.100251
 420.575 0.100251
 420.6 0.100251
 420.625 0.100251
 420.65 0.100251
 420.675 0.100251
 420.7 0.100251
 420.725 0.100251
 420.75 0.100251
 420.775 0.100251
 420.8 0.100251
 420.825 0.100251
 420.85 0.100251
 420.875 0.100251
 420.9 0.100251
 420.925 0.100251
 420.95 0.100251
 420.975 0.100251
 421 0.100251
 421.025 0.100251
 421.05 0.100251
 421.075 0.100251
 421.1 0.100251
 421.125 0.100251
 421.15 0.100251
 421.175 0.100251
 421.2 0.100251
 421.225 0.100251
 421.25 0.100251
 421.275 0.100251
 421.3 0.100251
 421.325 0.100251
 421.35 0.100251
 421.375 0.100251
 421.4 0.100251
 421.425 0.100251
 421.45 0.100251
 421.475 0.100251
 421.5 0.100251
 421.525 0.100251
 421.55 0.100251
 421.575 0.100251
 421.6 0.100251
 421.625 0.100251
 421.65 0.100251
 421.675 0.100251
 421.7 0.100251
 421.725 0.100251
 421.75 0.100251
 421.775 0.100251
 421.8 0.100251
 421.825 0.100251
 421.85 0.100251
 421.875 0.100251
 421.9 0.100251
 421.925 0.100251
 421.95 0.100251
 421.975 0.100251
 422 0.100251
 422.025 0.100251
 422.05 0.100251
 422.075 0.100251
 422.1 0.100251
 422.125 0.100251
 422.15 0.100251
 422.175 0.100251
 422.2 0.100251
 422.225 0.100251
 422.25 0.100251
 422.275 0.100251
 422.3 0.100251
 422.325 0.100251
 422.35 0.100251
 422.375 0.100251
 422.4 0.100251
 422.425 0.100251
 422.45 0.100251
 422.475 0.100251
 422.5 0.100252
 422.525 0.100252
 422.55 0.100252
 422.575 0.100252
 422.6 0.100252
 422.625 0.100252
 422.65 0.100252
 422.675 0.100252
 422.7 0.100252
 422.725 0.100252
 422.75 0.100252
 422.775 0.100252
 422.8 0.100252
 422.825 0.100252
 422.85 0.100252
 422.875 0.100252
 422.9 0.100252
 422.925 0.100252
 422.95 0.100252
 422.975 0.100252
 423 0.100252
 423.025 0.100252
 423.05 0.100252
 423.075 0.100252
 423.1 0.100252
 423.125 0.100252
 423.15 0.100252
 423.175 0.100252
 423.2 0.100252
 423.225 0.100252
 423.25 0.100252
 423.275 0.100252
 423.3 0.100252
 423.325 0.100252
 423.35 0.100252
 423.375 0.100252
 423.4 0.100252
 423.425 0.100252
 423.45 0.100252
 423.475 0.100252
 423.5 0.100252
 423.525 0.100252
 423.55 0.100252
 423.575 0.100252
 423.6 0.100252
 423.625 0.100252
 423.65 0.100252
 423.675 0.100252
 423.7 0.100252
 423.725 0.100252
 423.75 0.100252
 423.775 0.100252
 423.8 0.100252
 423.825 0.100252
 423.85 0.100252
 423.875 0.100252
 423.9 0.100252
 423.925 0.100252
 423.95 0.100252
 423.975 0.100252
 424 0.100252
 424.025 0.100252
 424.05 0.100252
 424.075 0.100252
 424.1 0.100252
 424.125 0.100252
 424.15 0.100252
 424.175 0.100252
 424.2 0.100252
 424.225 0.100252
 424.25 0.100252
 424.275 0.100252
 424.3 0.100252
 424.325 0.100252
 424.35 0.100252
 424.375 0.100252
 424.4 0.100252
 424.425 0.100252
 424.45 0.100252
 424.475 0.100252
 424.5 0.100252
 424.525 0.100252
 424.55 0.100252
 424.575 0.100252
 424.6 0.100252
 424.625 0.100252
 424.65 0.100252
 424.675 0.100252
 424.7 0.100252
 424.725 0.100252
 424.75 0.100252
 424.775 0.100252
 424.8 0.100252
 424.825 0.100252
 424.85 0.100252
 424.875 0.100252
 424.9 0.100252
 424.925 0.100252
 424.95 0.100252
 424.975 0.100252
 425 0.100252
 425.025 0.100252
 425.05 0.100252
 425.075 0.100252
 425.1 0.100252
 425.125 0.100252
 425.15 0.100252
 425.175 0.100252
 425.2 0.100252
 425.225 0.100252
 425.25 0.100252
 425.275 0.100252
 425.3 0.100252
 425.325 0.100252
 425.35 0.100252
 425.375 0.100252
 425.4 0.100252
 425.425 0.100252
 425.45 0.100252
 425.475 0.100252
 425.5 0.100252
 425.525 0.100252
 425.55 0.100252
 425.575 0.100252
 425.6 0.100252
 425.625 0.100252
 425.65 0.100252
 425.675 0.100252
 425.7 0.100252
 425.725 0.100252
 425.75 0.100252
 425.775 0.100252
 425.8 0.100252
 425.825 0.100252
 425.85 0.100252
 425.875 0.100252
 425.9 0.100252
 425.925 0.100252
 425.95 0.100252
 425.975 0.100252
 426 0.100252
 426.025 0.100252
 426.05 0.100252
 426.075 0.100252
 426.1 0.100252
 426.125 0.100252
 426.15 0.100252
 426.175 0.100252
 426.2 0.100252
 426.225 0.100252
 426.25 0.100252
 426.275 0.100252
 426.3 0.100252
 426.325 0.100252
 426.35 0.100252
 426.375 0.100252
 426.4 0.100252
 426.425 0.100252
 426.45 0.100252
 426.475 0.100252
 426.5 0.100252
 426.525 0.100252
 426.55 0.100252
 426.575 0.100252
 426.6 0.100252
 426.625 0.100252
 426.65 0.100252
 426.675 0.100252
 426.7 0.100252
 426.725 0.100252
 426.75 0.100252
 426.775 0.100252
 426.8 0.100252
 426.825 0.100252
 426.85 0.100252
 426.875 0.100252
 426.9 0.100252
 426.925 0.100252
 426.95 0.100252
 426.975 0.100252
 427 0.100252
 427.025 0.100252
 427.05 0.100252
 427.075 0.100252
 427.1 0.100252
 427.125 0.100252
 427.15 0.100252
 427.175 0.100252
 427.2 0.100252
 427.225 0.100252
 427.25 0.100252
 427.275 0.100252
 427.3 0.100252
 427.325 0.100252
 427.35 0.100252
 427.375 0.100252
 427.4 0.100252
 427.425 0.100252
 427.45 0.100252
 427.475 0.100252
 427.5 0.100252
 427.525 0.100252
 427.55 0.100252
 427.575 0.100252
 427.6 0.100252
 427.625 0.100252
 427.65 0.100252
 427.675 0.100252
 427.7 0.100252
 427.725 0.100252
 427.75 0.100252
 427.775 0.100252
 427.8 0.100252
 427.825 0.100252
 427.85 0.100252
 427.875 0.100252
 427.9 0.100252
 427.925 0.100252
 427.95 0.100252
 427.975 0.100252
 428 0.100252
 428.025 0.100252
 428.05 0.100252
 428.075 0.100252
 428.1 0.100252
 428.125 0.100252
 428.15 0.100252
 428.175 0.100252
 428.2 0.100252
 428.225 0.100252
 428.25 0.100252
 428.275 0.100252
 428.3 0.100252
 428.325 0.100252
 428.35 0.100253
 428.375 0.100253
 428.4 0.100253
 428.425 0.100253
 428.45 0.100253
 428.475 0.100253
 428.5 0.100253
 428.525 0.100253
 428.55 0.100253
 428.575 0.100253
 428.6 0.100253
 428.625 0.100253
 428.65 0.100253
 428.675 0.100253
 428.7 0.100253
 428.725 0.100253
 428.75 0.100253
 428.775 0.100253
 428.8 0.100253
 428.825 0.100253
 428.85 0.100253
 428.875 0.100253
 428.9 0.100253
 428.925 0.100253
 428.95 0.100253
 428.975 0.100253
 429 0.100253
 429.025 0.100253
 429.05 0.100253
 429.075 0.100253
 429.1 0.100253
 429.125 0.100253
 429.15 0.100253
 429.175 0.100253
 429.2 0.100253
 429.225 0.100253
 429.25 0.100253
 429.275 0.100253
 429.3 0.100253
 429.325 0.100253
 429.35 0.100253
 429.375 0.100253
 429.4 0.100253
 429.425 0.100253
 429.45 0.100253
 429.475 0.100253
 429.5 0.100253
 429.525 0.100253
 429.55 0.100253
 429.575 0.100253
 429.6 0.100253
 429.625 0.100253
 429.65 0.100253
 429.675 0.100253
 429.7 0.100253
 429.725 0.100253
 429.75 0.100253
 429.775 0.100253
 429.8 0.100253
 429.825 0.100253
 429.85 0.100253
 429.875 0.100253
 429.9 0.100253
 429.925 0.100253
 429.95 0.100253
 429.975 0.100253
 430 0.100253
 430.025 0.100253
 430.05 0.100253
 430.075 0.100253
 430.1 0.100253
 430.125 0.100253
 430.15 0.100253
 430.175 0.100253
 430.2 0.100253
 430.225 0.100253
 430.25 0.100253
 430.275 0.100253
 430.3 0.100253
 430.325 0.100253
 430.35 0.100253
 430.375 0.100253
 430.4 0.100253
 430.425 0.100253
 430.45 0.100253
 430.475 0.100253
 430.5 0.100253
 430.525 0.100253
 430.55 0.100253
 430.575 0.100253
 430.6 0.100253
 430.625 0.100253
 430.65 0.100253
 430.675 0.100253
 430.7 0.100253
 430.725 0.100253
 430.75 0.100253
 430.775 0.100253
 430.8 0.100253
 430.825 0.100253
 430.85 0.100253
 430.875 0.100253
 430.9 0.100253
 430.925 0.100253
 430.95 0.100253
 430.975 0.100253
 431 0.100253
 431.025 0.100253
 431.05 0.100253
 431.075 0.100253
 431.1 0.100253
 431.125 0.100253
 431.15 0.100253
 431.175 0.100253
 431.2 0.100253
 431.225 0.100253
 431.25 0.100253
 431.275 0.100253
 431.3 0.100253
 431.325 0.100253
 431.35 0.100253
 431.375 0.100253
 431.4 0.100253
 431.425 0.100253
 431.45 0.100253
 431.475 0.100253
 431.5 0.100253
 431.525 0.100253
 431.55 0.100253
 431.575 0.100253
 431.6 0.100253
 431.625 0.100253
 431.65 0.100253
 431.675 0.100253
 431.7 0.100253
 431.725 0.100253
 431.75 0.100253
 431.775 0.100253
 431.8 0.100253
 431.825 0.100253
 431.85 0.100253
 431.875 0.100253
 431.9 0.100253
 431.925 0.100253
 431.95 0.100253
 431.975 0.100253
 432 0.100253
 432.025 0.100253
 432.05 0.100253
 432.075 0.100253
 432.1 0.100253
 432.125 0.100253
 432.15 0.100253
 432.175 0.100253
 432.2 0.100253
 432.225 0.100253
 432.25 0.100253
 432.275 0.100253
 432.3 0.100253
 432.325 0.100253
 432.35 0.100253
 432.375 0.100253
 432.4 0.100253
 432.425 0.100253
 432.45 0.100253
 432.475 0.100253
 432.5 0.100253
 432.525 0.100253
 432.55 0.100253
 432.575 0.100253
 432.6 0.100253
 432.625 0.100253
 432.65 0.100253
 432.675 0.100253
 432.7 0.100253
 432.725 0.100253
 432.75 0.100253
 432.775 0.100253
 432.8 0.100253
 432.825 0.100253
 432.85 0.100253
 432.875 0.100253
 432.9 0.100253
 432.925 0.100253
 432.95 0.100253
 432.975 0.100253
 433 0.100253
 433.025 0.100253
 433.05 0.100253
 433.075 0.100253
 433.1 0.100253
 433.125 0.100253
 433.15 0.100253
 433.175 0.100253
 433.2 0.100253
 433.225 0.100253
 433.25 0.100253
 433.275 0.100253
 433.3 0.100253
 433.325 0.100253
 433.35 0.100253
 433.375 0.100253
 433.4 0.100253
 433.425 0.100253
 433.45 0.100253
 433.475 0.100253
 433.5 0.100253
 433.525 0.100253
 433.55 0.100253
 433.575 0.100253
 433.6 0.100253
 433.625 0.100253
 433.65 0.100253
 433.675 0.100253
 433.7 0.100253
 433.725 0.100253
 433.75 0.100253
 433.775 0.100253
 433.8 0.100253
 433.825 0.100253
 433.85 0.100253
 433.875 0.100253
 433.9 0.100253
 433.925 0.100253
 433.95 0.100253
 433.975 0.100253
 434 0.100253
 434.025 0.100253
 434.05 0.100253
 434.075 0.100253
 434.1 0.100253
 434.125 0.100254
 434.15 0.100254
 434.175 0.100254
 434.2 0.100254
 434.225 0.100254
 434.25 0.100254
 434.275 0.100254
 434.3 0.100254
 434.325 0.100254
 434.35 0.100254
 434.375 0.100254
 434.4 0.100254
 434.425 0.100254
 434.45 0.100254
 434.475 0.100254
 434.5 0.100254
 434.525 0.100254
 434.55 0.100254
 434.575 0.100254
 434.6 0.100254
 434.625 0.100254
 434.65 0.100254
 434.675 0.100254
 434.7 0.100254
 434.725 0.100254
 434.75 0.100254
 434.775 0.100254
 434.8 0.100254
 434.825 0.100254
 434.85 0.100254
 434.875 0.100254
 434.9 0.100254
 434.925 0.100254
 434.95 0.100254
 434.975 0.100254
 435 0.100254
 435.025 0.100254
 435.05 0.100254
 435.075 0.100254
 435.1 0.100254
 435.125 0.100254
 435.15 0.100254
 435.175 0.100254
 435.2 0.100254
 435.225 0.100254
 435.25 0.100254
 435.275 0.100254
 435.3 0.100254
 435.325 0.100254
 435.35 0.100254
 435.375 0.100254
 435.4 0.100254
 435.425 0.100254
 435.45 0.100254
 435.475 0.100254
 435.5 0.100254
 435.525 0.100254
 435.55 0.100254
 435.575 0.100254
 435.6 0.100254
 435.625 0.100254
 435.65 0.100254
 435.675 0.100254
 435.7 0.100254
 435.725 0.100254
 435.75 0.100254
 435.775 0.100254
 435.8 0.100254
 435.825 0.100254
 435.85 0.100254
 435.875 0.100254
 435.9 0.100254
 435.925 0.100254
 435.95 0.100254
 435.975 0.100254
 436 0.100254
 436.025 0.100254
 436.05 0.100254
 436.075 0.100254
 436.1 0.100254
 436.125 0.100254
 436.15 0.100254
 436.175 0.100254
 436.2 0.100254
 436.225 0.100254
 436.25 0.100254
 436.275 0.100254
 436.3 0.100254
 436.325 0.100254
 436.35 0.100254
 436.375 0.100254
 436.4 0.100254
 436.425 0.100254
 436.45 0.100254
 436.475 0.100254
 436.5 0.100254
 436.525 0.100254
 436.55 0.100254
 436.575 0.100254
 436.6 0.100254
 436.625 0.100254
 436.65 0.100254
 436.675 0.100254
 436.7 0.100254
 436.725 0.100254
 436.75 0.100254
 436.775 0.100254
 436.8 0.100254
 436.825 0.100254
 436.85 0.100254
 436.875 0.100254
 436.9 0.100254
 436.925 0.100254
 436.95 0.100254
 436.975 0.100254
 437 0.100254
 437.025 0.100254
 437.05 0.100254
 437.075 0.100254
 437.1 0.100254
 437.125 0.100254
 437.15 0.100254
 437.175 0.100254
 437.2 0.100254
 437.225 0.100254
 437.25 0.100254
 437.275 0.100254
 437.3 0.100254
 437.325 0.100254
 437.35 0.100254
 437.375 0.100254
 437.4 0.100254
 437.425 0.100254
 437.45 0.100254
 437.475 0.100254
 437.5 0.100254
 437.525 0.100254
 437.55 0.100254
 437.575 0.100254
 437.6 0.100254
 437.625 0.100254
 437.65 0.100254
 437.675 0.100254
 437.7 0.100254
 437.725 0.100254
 437.75 0.100254
 437.775 0.100254
 437.8 0.100254
 437.825 0.100254
 437.85 0.100254
 437.875 0.100254
 437.9 0.100254
 437.925 0.100254
 437.95 0.100254
 437.975 0.100254
 438 0.100254
 438.025 0.100254
 438.05 0.100254
 438.075 0.100254
 438.1 0.100254
 438.125 0.100254
 438.15 0.100254
 438.175 0.100254
 438.2 0.100254
 438.225 0.100254
 438.25 0.100254
 438.275 0.100254
 438.3 0.100254
 438.325 0.100254
 438.35 0.100254
 438.375 0.100254
 438.4 0.100254
 438.425 0.100254
 438.45 0.100254
 438.475 0.100254
 438.5 0.100254
 438.525 0.100254
 438.55 0.100254
 438.575 0.100254
 438.6 0.100254
 438.625 0.100254
 438.65 0.100254
 438.675 0.100254
 438.7 0.100254
 438.725 0.100254
 438.75 0.100254
 438.775 0.100254
 438.8 0.100254
 438.825 0.100254
 438.85 0.100254
 438.875 0.100254
 438.9 0.100254
 438.925 0.100254
 438.95 0.100254
 438.975 0.100254
 439 0.100254
 439.025 0.100254
 439.05 0.100254
 439.075 0.100254
 439.1 0.100254
 439.125 0.100254
 439.15 0.100254
 439.175 0.100254
 439.2 0.100254
 439.225 0.100254
 439.25 0.100254
 439.275 0.100254
 439.3 0.100254
 439.325 0.100254
 439.35 0.100254
 439.375 0.100254
 439.4 0.100254
 439.425 0.100254
 439.45 0.100254
 439.475 0.100254
 439.5 0.100254
 439.525 0.100254
 439.55 0.100254
 439.575 0.100254
 439.6 0.100254
 439.625 0.100254
 439.65 0.100254
 439.675 0.100254
 439.7 0.100254
 439.725 0.100254
 439.75 0.100254
 439.775 0.100254
 439.8 0.100254
 439.825 0.100255
 439.85 0.100255
 439.875 0.100255
 439.9 0.100255
 439.925 0.100255
 439.95 0.100255
 439.975 0.100255
 440 0.100255
 440.025 0.100255
 440.05 0.100255
 440.075 0.100255
 440.1 0.100255
 440.125 0.100255
 440.15 0.100255
 440.175 0.100255
 440.2 0.100255
 440.225 0.100255
 440.25 0.100255
 440.275 0.100255
 440.3 0.100255
 440.325 0.100255
 440.35 0.100255
 440.375 0.100255
 440.4 0.100255
 440.425 0.100255
 440.45 0.100255
 440.475 0.100255
 440.5 0.100255
 440.525 0.100255
 440.55 0.100255
 440.575 0.100255
 440.6 0.100255
 440.625 0.100255
 440.65 0.100255
 440.675 0.100255
 440.7 0.100255
 440.725 0.100255
 440.75 0.100255
 440.775 0.100255
 440.8 0.100255
 440.825 0.100255
 440.85 0.100255
 440.875 0.100255
 440.9 0.100255
 440.925 0.100255
 440.95 0.100255
 440.975 0.100255
 441 0.100255
 441.025 0.100255
 441.05 0.100255
 441.075 0.100255
 441.1 0.100255
 441.125 0.100255
 441.15 0.100255
 441.175 0.100255
 441.2 0.100255
 441.225 0.100255
 441.25 0.100255
 441.275 0.100255
 441.3 0.100255
 441.325 0.100255
 441.35 0.100255
 441.375 0.100255
 441.4 0.100255
 441.425 0.100255
 441.45 0.100255
 441.475 0.100255
 441.5 0.100255
 441.525 0.100255
 441.55 0.100255
 441.575 0.100255
 441.6 0.100255
 441.625 0.100255
 441.65 0.100255
 441.675 0.100255
 441.7 0.100255
 441.725 0.100255
 441.75 0.100255
 441.775 0.100255
 441.8 0.100255
 441.825 0.100255
 441.85 0.100255
 441.875 0.100255
 441.9 0.100255
 441.925 0.100255
 441.95 0.100255
 441.975 0.100255
 442 0.100255
 442.025 0.100255
 442.05 0.100255
 442.075 0.100255
 442.1 0.100255
 442.125 0.100255
 442.15 0.100255
 442.175 0.100255
 442.2 0.100255
 442.225 0.100255
 442.25 0.100255
 442.275 0.100255
 442.3 0.100255
 442.325 0.100255
 442.35 0.100255
 442.375 0.100255
 442.4 0.100255
 442.425 0.100255
 442.45 0.100255
 442.475 0.100255
 442.5 0.100255
 442.525 0.100255
 442.55 0.100255
 442.575 0.100255
 442.6 0.100255
 442.625 0.100255
 442.65 0.100255
 442.675 0.100255
 442.7 0.100255
 442.725 0.100255
 442.75 0.100255
 442.775 0.100255
 442.8 0.100255
 442.825 0.100255
 442.85 0.100255
 442.875 0.100255
 442.9 0.100255
 442.925 0.100255
 442.95 0.100255
 442.975 0.100255
 443 0.100255
 443.025 0.100255
 443.05 0.100255
 443.075 0.100255
 443.1 0.100255
 443.125 0.100255
 443.15 0.100255
 443.175 0.100255
 443.2 0.100255
 443.225 0.100255
 443.25 0.100255
 443.275 0.100255
 443.3 0.100255
 443.325 0.100255
 443.35 0.100255
 443.375 0.100255
 443.4 0.100255
 443.425 0.100255
 443.45 0.100255
 443.475 0.100255
 443.5 0.100255
 443.525 0.100255
 443.55 0.100255
 443.575 0.100255
 443.6 0.100255
 443.625 0.100255
 443.65 0.100255
 443.675 0.100255
 443.7 0.100255
 443.725 0.100255
 443.75 0.100255
 443.775 0.100255
 443.8 0.100255
 443.825 0.100255
 443.85 0.100255
 443.875 0.100255
 443.9 0.100255
 443.925 0.100255
 443.95 0.100255
 443.975 0.100255
 444 0.100255
 444.025 0.100255
 444.05 0.100255
 444.075 0.100255
 444.1 0.100255
 444.125 0.100255
 444.15 0.100255
 444.175 0.100255
 444.2 0.100255
 444.225 0.100255
 444.25 0.100255
 444.275 0.100255
 444.3 0.100255
 444.325 0.100255
 444.35 0.100255
 444.375 0.100255
 444.4 0.100255
 444.425 0.100255
 444.45 0.100255
 444.475 0.100255
 444.5 0.100255
 444.525 0.100255
 444.55 0.100255
 444.575 0.100255
 444.6 0.100255
 444.625 0.100255
 444.65 0.100255
 444.675 0.100255
 444.7 0.100255
 444.725 0.100255
 444.75 0.100255
 444.775 0.100255
 444.8 0.100255
 444.825 0.100255
 444.85 0.100255
 444.875 0.100255
 444.9 0.100255
 444.925 0.100255
 444.95 0.100255
 444.975 0.100255
 445 0.100255
 445.025 0.100255
 445.05 0.100255
 445.075 0.100255
 445.1 0.100255
 445.125 0.100255
 445.15 0.100255
 445.175 0.100255
 445.2 0.100255
 445.225 0.100255
 445.25 0.100255
 445.275 0.100255
 445.3 0.100255
 445.325 0.100255
 445.35 0.100255
 445.375 0.100255
 445.4 0.100255
 445.425 0.100255
 445.45 0.100256
 445.475 0.100256
 445.5 0.100256
 445.525 0.100256
 445.55 0.100256
 445.575 0.100256
 445.6 0.100256
 445.625 0.100256
 445.65 0.100256
 445.675 0.100256
 445.7 0.100256
 445.725 0.100256
 445.75 0.100256
 445.775 0.100256
 445.8 0.100256
 445.825 0.100256
 445.85 0.100256
 445.875 0.100256
 445.9 0.100256
 445.925 0.100256
 445.95 0.100256
 445.975 0.100256
 446 0.100256
 446.025 0.100256
 446.05 0.100256
 446.075 0.100256
 446.1 0.100256
 446.125 0.100256
 446.15 0.100256
 446.175 0.100256
 446.2 0.100256
 446.225 0.100256
 446.25 0.100256
 446.275 0.100256
 446.3 0.100256
 446.325 0.100256
 446.35 0.100256
 446.375 0.100256
 446.4 0.100256
 446.425 0.100256
 446.45 0.100256
 446.475 0.100256
 446.5 0.100256
 446.525 0.100256
 446.55 0.100256
 446.575 0.100256
 446.6 0.100256
 446.625 0.100256
 446.65 0.100256
 446.675 0.100256
 446.7 0.100256
 446.725 0.100256
 446.75 0.100256
 446.775 0.100256
 446.8 0.100256
 446.825 0.100256
 446.85 0.100256
 446.875 0.100256
 446.9 0.100256
 446.925 0.100256
 446.95 0.100256
 446.975 0.100256
 447 0.100256
 447.025 0.100256
 447.05 0.100256
 447.075 0.100256
 447.1 0.100256
 447.125 0.100256
 447.15 0.100256
 447.175 0.100256
 447.2 0.100256
 447.225 0.100256
 447.25 0.100256
 447.275 0.100256
 447.3 0.100256
 447.325 0.100256
 447.35 0.100256
 447.375 0.100256
 447.4 0.100256
 447.425 0.100256
 447.45 0.100256
 447.475 0.100256
 447.5 0.100256
 447.525 0.100256
 447.55 0.100256
 447.575 0.100256
 447.6 0.100256
 447.625 0.100256
 447.65 0.100256
 447.675 0.100256
 447.7 0.100256
 447.725 0.100256
 447.75 0.100256
 447.775 0.100256
 447.8 0.100256
 447.825 0.100256
 447.85 0.100256
 447.875 0.100256
 447.9 0.100256
 447.925 0.100256
 447.95 0.100256
 447.975 0.100256
 448 0.100256
 448.025 0.100256
 448.05 0.100256
 448.075 0.100256
 448.1 0.100256
 448.125 0.100256
 448.15 0.100256
 448.175 0.100256
 448.2 0.100256
 448.225 0.100256
 448.25 0.100256
 448.275 0.100256
 448.3 0.100256
 448.325 0.100256
 448.35 0.100256
 448.375 0.100256
 448.4 0.100256
 448.425 0.100256
 448.45 0.100256
 448.475 0.100256
 448.5 0.100256
 448.525 0.100256
 448.55 0.100256
 448.575 0.100256
 448.6 0.100256
 448.625 0.100256
 448.65 0.100256
 448.675 0.100256
 448.7 0.100256
 448.725 0.100256
 448.75 0.100256
 448.775 0.100256
 448.8 0.100256
 448.825 0.100256
 448.85 0.100256
 448.875 0.100256
 448.9 0.100256
 448.925 0.100256
 448.95 0.100256
 448.975 0.100256
 449 0.100256
 449.025 0.100256
 449.05 0.100256
 449.075 0.100256
 449.1 0.100256
 449.125 0.100256
 449.15 0.100256
 449.175 0.100256
 449.2 0.100256
 449.225 0.100256
 449.25 0.100256
 449.275 0.100256
 449.3 0.100256
 449.325 0.100256
 449.35 0.100256
 449.375 0.100256
 449.4 0.100256
 449.425 0.100256
 449.45 0.100256
 449.475 0.100256
 449.5 0.100256
 449.525 0.100256
 449.55 0.100256
 449.575 0.100256
 449.6 0.100256
 449.625 0.100256
 449.65 0.100256
 449.675 0.100256
 449.7 0.100256
 449.725 0.100256
 449.75 0.100256
 449.775 0.100256
 449.8 0.100256
 449.825 0.100256
 449.85 0.100256
 449.875 0.100256
 449.9 0.100256
 449.925 0.100256
 449.95 0.100256
 449.975 0.100256
 450 0.100256
 450.025 0.100256
 450.05 0.100256
 450.075 0.100256
 450.1 0.100256
 450.125 0.100256
 450.15 0.100256
 450.175 0.100256
 450.2 0.100256
 450.225 0.100256
 450.25 0.100256
 450.275 0.100256
 450.3 0.100256
 450.325 0.100256
 450.35 0.100256
 450.375 0.100256
 450.4 0.100256
 450.425 0.100256
 450.45 0.100256
 450.475 0.100256
 450.5 0.100256
 450.525 0.100256
 450.55 0.100256
 450.575 0.100256
 450.6 0.100256
 450.625 0.100256
 450.65 0.100256
 450.675 0.100256
 450.7 0.100256
 450.725 0.100256
 450.75 0.100256
 450.775 0.100256
 450.8 0.100256
 450.825 0.100256
 450.85 0.100256
 450.875 0.100256
 450.9 0.100256
 450.925 0.100256
 450.95 0.100256
 450.975 0.100256
 451 0.100256
 451.025 0.100257
 451.05 0.100257
 451.075 0.100257
 451.1 0.100257
 451.125 0.100257
 451.15 0.100257
 451.175 0.100257
 451.2 0.100257
 451.225 0.100257
 451.25 0.100257
 451.275 0.100257
 451.3 0.100257
 451.325 0.100257
 451.35 0.100257
 451.375 0.100257
 451.4 0.100257
 451.425 0.100257
 451.45 0.100257
 451.475 0.100257
 451.5 0.100257
 451.525 0.100257
 451.55 0.100257
 451.575 0.100257
 451.6 0.100257
 451.625 0.100257
 451.65 0.100257
 451.675 0.100257
 451.7 0.100257
 451.725 0.100257
 451.75 0.100257
 451.775 0.100257
 451.8 0.100257
 451.825 0.100257
 451.85 0.100257
 451.875 0.100257
 451.9 0.100257
 451.925 0.100257
 451.95 0.100257
 451.975 0.100257
 452 0.100257
 452.025 0.100257
 452.05 0.100257
 452.075 0.100257
 452.1 0.100257
 452.125 0.100257
 452.15 0.100257
 452.175 0.100257
 452.2 0.100257
 452.225 0.100257
 452.25 0.100257
 452.275 0.100257
 452.3 0.100257
 452.325 0.100257
 452.35 0.100257
 452.375 0.100257
 452.4 0.100257
 452.425 0.100257
 452.45 0.100257
 452.475 0.100257
 452.5 0.100257
 452.525 0.100257
 452.55 0.100257
 452.575 0.100257
 452.6 0.100257
 452.625 0.100257
 452.65 0.100257
 452.675 0.100257
 452.7 0.100257
 452.725 0.100257
 452.75 0.100257
 452.775 0.100257
 452.8 0.100257
 452.825 0.100257
 452.85 0.100257
 452.875 0.100257
 452.9 0.100257
 452.925 0.100257
 452.95 0.100257
 452.975 0.100257
 453 0.100257
 453.025 0.100257
 453.05 0.100257
 453.075 0.100257
 453.1 0.100257
 453.125 0.100257
 453.15 0.100257
 453.175 0.100257
 453.2 0.100257
 453.225 0.100257
 453.25 0.100257
 453.275 0.100257
 453.3 0.100257
 453.325 0.100257
 453.35 0.100257
 453.375 0.100257
 453.4 0.100257
 453.425 0.100257
 453.45 0.100257
 453.475 0.100257
 453.5 0.100257
 453.525 0.100257
 453.55 0.100257
 453.575 0.100257
 453.6 0.100257
 453.625 0.100257
 453.65 0.100257
 453.675 0.100257
 453.7 0.100257
 453.725 0.100257
 453.75 0.100257
 453.775 0.100257
 453.8 0.100257
 453.825 0.100257
 453.85 0.100257
 453.875 0.100257
 453.9 0.100257
 453.925 0.100257
 453.95 0.100257
 453.975 0.100257
 454 0.100257
 454.025 0.100257
 454.05 0.100257
 454.075 0.100257
 454.1 0.100257
 454.125 0.100257
 454.15 0.100257
 454.175 0.100257
 454.2 0.100257
 454.225 0.100257
 454.25 0.100257
 454.275 0.100257
 454.3 0.100257
 454.325 0.100257
 454.35 0.100257
 454.375 0.100257
 454.4 0.100257
 454.425 0.100257
 454.45 0.100257
 454.475 0.100257
 454.5 0.100257
 454.525 0.100257
 454.55 0.100257
 454.575 0.100257
 454.6 0.100257
 454.625 0.100257
 454.65 0.100257
 454.675 0.100257
 454.7 0.100257
 454.725 0.100257
 454.75 0.100257
 454.775 0.100257
 454.8 0.100257
 454.825 0.100257
 454.85 0.100257
 454.875 0.100257
 454.9 0.100257
 454.925 0.100257
 454.95 0.100257
 454.975 0.100257
 455 0.100257
 455.025 0.100257
 455.05 0.100257
 455.075 0.100257
 455.1 0.100257
 455.125 0.100257
 455.15 0.100257
 455.175 0.100257
 455.2 0.100257
 455.225 0.100257
 455.25 0.100257
 455.275 0.100257
 455.3 0.100257
 455.325 0.100257
 455.35 0.100257
 455.375 0.100257
 455.4 0.100257
 455.425 0.100257
 455.45 0.100257
 455.475 0.100257
 455.5 0.100257
 455.525 0.100257
 455.55 0.100257
 455.575 0.100257
 455.6 0.100257
 455.625 0.100257
 455.65 0.100257
 455.675 0.100257
 455.7 0.100257
 455.725 0.100257
 455.75 0.100257
 455.775 0.100257
 455.8 0.100257
 455.825 0.100257
 455.85 0.100257
 455.875 0.100257
 455.9 0.100257
 455.925 0.100257
 455.95 0.100257
 455.975 0.100257
 456 0.100257
 456.025 0.100257
 456.05 0.100257
 456.075 0.100257
 456.1 0.100257
 456.125 0.100257
 456.15 0.100257
 456.175 0.100257
 456.2 0.100257
 456.225 0.100257
 456.25 0.100257
 456.275 0.100257
 456.3 0.100257
 456.325 0.100257
 456.35 0.100257
 456.375 0.100257
 456.4 0.100257
 456.425 0.100257
 456.45 0.100257
 456.475 0.100257
 456.5 0.100258
 456.525 0.100258
 456.55 0.100258
 456.575 0.100258
 456.6 0.100258
 456.625 0.100258
 456.65 0.100258
 456.675 0.100258
 456.7 0.100258
 456.725 0.100258
 456.75 0.100258
 456.775 0.100258
 456.8 0.100258
 456.825 0.100258
 456.85 0.100258
 456.875 0.100258
 456.9 0.100258
 456.925 0.100258
 456.95 0.100258
 456.975 0.100258
 457 0.100258
 457.025 0.100258
 457.05 0.100258
 457.075 0.100258
 457.1 0.100258
 457.125 0.100258
 457.15 0.100258
 457.175 0.100258
 457.2 0.100258
 457.225 0.100258
 457.25 0.100258
 457.275 0.100258
 457.3 0.100258
 457.325 0.100258
 457.35 0.100258
 457.375 0.100258
 457.4 0.100258
 457.425 0.100258
 457.45 0.100258
 457.475 0.100258
 457.5 0.100258
 457.525 0.100258
 457.55 0.100258
 457.575 0.100258
 457.6 0.100258
 457.625 0.100258
 457.65 0.100258
 457.675 0.100258
 457.7 0.100258
 457.725 0.100258
 457.75 0.100258
 457.775 0.100258
 457.8 0.100258
 457.825 0.100258
 457.85 0.100258
 457.875 0.100258
 457.9 0.100258
 457.925 0.100258
 457.95 0.100258
 457.975 0.100258
 458 0.100258
 458.025 0.100258
 458.05 0.100258
 458.075 0.100258
 458.1 0.100258
 458.125 0.100258
 458.15 0.100258
 458.175 0.100258
 458.2 0.100258
 458.225 0.100258
 458.25 0.100258
 458.275 0.100258
 458.3 0.100258
 458.325 0.100258
 458.35 0.100258
 458.375 0.100258
 458.4 0.100258
 458.425 0.100258
 458.45 0.100258
 458.475 0.100258
 458.5 0.100258
 458.525 0.100258
 458.55 0.100258
 458.575 0.100258
 458.6 0.100258
 458.625 0.100258
 458.65 0.100258
 458.675 0.100258
 458.7 0.100258
 458.725 0.100258
 458.75 0.100258
 458.775 0.100258
 458.8 0.100258
 458.825 0.100258
 458.85 0.100258
 458.875 0.100258
 458.9 0.100258
 458.925 0.100258
 458.95 0.100258
 458.975 0.100258
 459 0.100258
 459.025 0.100258
 459.05 0.100258
 459.075 0.100258
 459.1 0.100258
 459.125 0.100258
 459.15 0.100258
 459.175 0.100258
 459.2 0.100258
 459.225 0.100258
 459.25 0.100258
 459.275 0.100258
 459.3 0.100258
 459.325 0.100258
 459.35 0.100258
 459.375 0.100258
 459.4 0.100258
 459.425 0.100258
 459.45 0.100258
 459.475 0.100258
 459.5 0.100258
 459.525 0.100258
 459.55 0.100258
 459.575 0.100258
 459.6 0.100258
 459.625 0.100258
 459.65 0.100258
 459.675 0.100258
 459.7 0.100258
 459.725 0.100258
 459.75 0.100258
 459.775 0.100258
 459.8 0.100258
 459.825 0.100258
 459.85 0.100258
 459.875 0.100258
 459.9 0.100258
 459.925 0.100258
 459.95 0.100258
 459.975 0.100258
 460 0.100258
 460.025 0.100258
 460.05 0.100258
 460.075 0.100258
 460.1 0.100258
 460.125 0.100258
 460.15 0.100258
 460.175 0.100258
 460.2 0.100258
 460.225 0.100258
 460.25 0.100258
 460.275 0.100258
 460.3 0.100258
 460.325 0.100258
 460.35 0.100258
 460.375 0.100258
 460.4 0.100258
 460.425 0.100258
 460.45 0.100258
 460.475 0.100258
 460.5 0.100258
 460.525 0.100258
 460.55 0.100258
 460.575 0.100258
 460.6 0.100258
 460.625 0.100258
 460.65 0.100258
 460.675 0.100258
 460.7 0.100258
 460.725 0.100258
 460.75 0.100258
 460.775 0.100258
 460.8 0.100258
 460.825 0.100258
 460.85 0.100258
 460.875 0.100258
 460.9 0.100258
 460.925 0.100258
 460.95 0.100258
 460.975 0.100258
 461 0.100258
 461.025 0.100258
 461.05 0.100258
 461.075 0.100258
 461.1 0.100258
 461.125 0.100258
 461.15 0.100258
 461.175 0.100258
 461.2 0.100258
 461.225 0.100258
 461.25 0.100258
 461.275 0.100258
 461.3 0.100258
 461.325 0.100258
 461.35 0.100258
 461.375 0.100258
 461.4 0.100258
 461.425 0.100258
 461.45 0.100258
 461.475 0.100258
 461.5 0.100258
 461.525 0.100258
 461.55 0.100258
 461.575 0.100258
 461.6 0.100258
 461.625 0.100258
 461.65 0.100258
 461.675 0.100258
 461.7 0.100258
 461.725 0.100258
 461.75 0.100258
 461.775 0.100258
 461.8 0.100258
 461.825 0.100258
 461.85 0.100258
 461.875 0.100258
 461.9 0.100258
 461.925 0.100258
 461.95 0.100259
 461.975 0.100259
 462 0.100259
 462.025 0.100259
 462.05 0.100259
 462.075 0.100259
 462.1 0.100259
 462.125 0.100259
 462.15 0.100259
 462.175 0.100259
 462.2 0.100259
 462.225 0.100259
 462.25 0.100259
 462.275 0.100259
 462.3 0.100259
 462.325 0.100259
 462.35 0.100259
 462.375 0.100259
 462.4 0.100259
 462.425 0.100259
 462.45 0.100259
 462.475 0.100259
 462.5 0.100259
 462.525 0.100259
 462.55 0.100259
 462.575 0.100259
 462.6 0.100259
 462.625 0.100259
 462.65 0.100259
 462.675 0.100259
 462.7 0.100259
 462.725 0.100259
 462.75 0.100259
 462.775 0.100259
 462.8 0.100259
 462.825 0.100259
 462.85 0.100259
 462.875 0.100259
 462.9 0.100259
 462.925 0.100259
 462.95 0.100259
 462.975 0.100259
 463 0.100259
 463.025 0.100259
 463.05 0.100259
 463.075 0.100259
 463.1 0.100259
 463.125 0.100259
 463.15 0.100259
 463.175 0.100259
 463.2 0.100259
 463.225 0.100259
 463.25 0.100259
 463.275 0.100259
 463.3 0.100259
 463.325 0.100259
 463.35 0.100259
 463.375 0.100259
 463.4 0.100259
 463.425 0.100259
 463.45 0.100259
 463.475 0.100259
 463.5 0.100259
 463.525 0.100259
 463.55 0.100259
 463.575 0.100259
 463.6 0.100259
 463.625 0.100259
 463.65 0.100259
 463.675 0.100259
 463.7 0.100259
 463.725 0.100259
 463.75 0.100259
 463.775 0.100259
 463.8 0.100259
 463.825 0.100259
 463.85 0.100259
 463.875 0.100259
 463.9 0.100259
 463.925 0.100259
 463.95 0.100259
 463.975 0.100259
 464 0.100259
 464.025 0.100259
 464.05 0.100259
 464.075 0.100259
 464.1 0.100259
 464.125 0.100259
 464.15 0.100259
 464.175 0.100259
 464.2 0.100259
 464.225 0.100259
 464.25 0.100259
 464.275 0.100259
 464.3 0.100259
 464.325 0.100259
 464.35 0.100259
 464.375 0.100259
 464.4 0.100259
 464.425 0.100259
 464.45 0.100259
 464.475 0.100259
 464.5 0.100259
 464.525 0.100259
 464.55 0.100259
 464.575 0.100259
 464.6 0.100259
 464.625 0.100259
 464.65 0.100259
 464.675 0.100259
 464.7 0.100259
 464.725 0.100259
 464.75 0.100259
 464.775 0.100259
 464.8 0.100259
 464.825 0.100259
 464.85 0.100259
 464.875 0.100259
 464.9 0.100259
 464.925 0.100259
 464.95 0.100259
 464.975 0.100259
 465 0.100259
 465.025 0.100259
 465.05 0.100259
 465.075 0.100259
 465.1 0.100259
 465.125 0.100259
 465.15 0.100259
 465.175 0.100259
 465.2 0.100259
 465.225 0.100259
 465.25 0.100259
 465.275 0.100259
 465.3 0.100259
 465.325 0.100259
 465.35 0.100259
 465.375 0.100259
 465.4 0.100259
 465.425 0.100259
 465.45 0.100259
 465.475 0.100259
 465.5 0.100259
 465.525 0.100259
 465.55 0.100259
 465.575 0.100259
 465.6 0.100259
 465.625 0.100259
 465.65 0.100259
 465.675 0.100259
 465.7 0.100259
 465.725 0.100259
 465.75 0.100259
 465.775 0.100259
 465.8 0.100259
 465.825 0.100259
 465.85 0.100259
 465.875 0.100259
 465.9 0.100259
 465.925 0.100259
 465.95 0.100259
 465.975 0.100259
 466 0.100259
 466.025 0.100259
 466.05 0.100259
 466.075 0.100259
 466.1 0.100259
 466.125 0.100259
 466.15 0.100259
 466.175 0.100259
 466.2 0.100259
 466.225 0.100259
 466.25 0.100259
 466.275 0.100259
 466.3 0.100259
 466.325 0.100259
 466.35 0.100259
 466.375 0.100259
 466.4 0.100259
 466.425 0.100259
 466.45 0.100259
 466.475 0.100259
 466.5 0.100259
 466.525 0.100259
 466.55 0.100259
 466.575 0.100259
 466.6 0.100259
 466.625 0.100259
 466.65 0.100259
 466.675 0.100259
 466.7 0.100259
 466.725 0.100259
 466.75 0.100259
 466.775 0.100259
 466.8 0.100259
 466.825 0.100259
 466.85 0.100259
 466.875 0.100259
 466.9 0.100259
 466.925 0.100259
 466.95 0.100259
 466.975 0.100259
 467 0.100259
 467.025 0.100259
 467.05 0.100259
 467.075 0.100259
 467.1 0.100259
 467.125 0.100259
 467.15 0.100259
 467.175 0.100259
 467.2 0.100259
 467.225 0.100259
 467.25 0.100259
 467.275 0.100259
 467.3 0.10026
 467.325 0.10026
 467.35 0.10026
 467.375 0.10026
 467.4 0.10026
 467.425 0.10026
 467.45 0.10026
 467.475 0.10026
 467.5 0.10026
 467.525 0.10026
 467.55 0.10026
 467.575 0.10026
 467.6 0.10026
 467.625 0.10026
 467.65 0.10026
 467.675 0.10026
 467.7 0.10026
 467.725 0.10026
 467.75 0.10026
 467.775 0.10026
 467.8 0.10026
 467.825 0.10026
 467.85 0.10026
 467.875 0.10026
 467.9 0.10026
 467.925 0.10026
 467.95 0.10026
 467.975 0.10026
 468 0.10026
 468.025 0.10026
 468.05 0.10026
 468.075 0.10026
 468.1 0.10026
 468.125 0.10026
 468.15 0.10026
 468.175 0.10026
 468.2 0.10026
 468.225 0.10026
 468.25 0.10026
 468.275 0.10026
 468.3 0.10026
 468.325 0.10026
 468.35 0.10026
 468.375 0.10026
 468.4 0.10026
 468.425 0.10026
 468.45 0.10026
 468.475 0.10026
 468.5 0.10026
 468.525 0.10026
 468.55 0.10026
 468.575 0.10026
 468.6 0.10026
 468.625 0.10026
 468.65 0.10026
 468.675 0.10026
 468.7 0.10026
 468.725 0.10026
 468.75 0.10026
 468.775 0.10026
 468.8 0.10026
 468.825 0.10026
 468.85 0.10026
 468.875 0.10026
 468.9 0.10026
 468.925 0.10026
 468.95 0.10026
 468.975 0.10026
 469 0.10026
 469.025 0.10026
 469.05 0.10026
 469.075 0.10026
 469.1 0.10026
 469.125 0.10026
 469.15 0.10026
 469.175 0.10026
 469.2 0.10026
 469.225 0.10026
 469.25 0.10026
 469.275 0.10026
 469.3 0.10026
 469.325 0.10026
 469.35 0.10026
 469.375 0.10026
 469.4 0.10026
 469.425 0.10026
 469.45 0.10026
 469.475 0.10026
 469.5 0.10026
 469.525 0.10026
 469.55 0.10026
 469.575 0.10026
 469.6 0.10026
 469.625 0.10026
 469.65 0.10026
 469.675 0.10026
 469.7 0.10026
 469.725 0.10026
 469.75 0.10026
 469.775 0.10026
 469.8 0.10026
 469.825 0.10026
 469.85 0.10026
 469.875 0.10026
 469.9 0.10026
 469.925 0.10026
 469.95 0.10026
 469.975 0.10026
 470 0.10026
 470.025 0.10026
 470.05 0.10026
 470.075 0.10026
 470.1 0.10026
 470.125 0.10026
 470.15 0.10026
 470.175 0.10026
 470.2 0.10026
 470.225 0.10026
 470.25 0.10026
 470.275 0.10026
 470.3 0.10026
 470.325 0.10026
 470.35 0.10026
 470.375 0.10026
 470.4 0.10026
 470.425 0.10026
 470.45 0.10026
 470.475 0.10026
 470.5 0.10026
 470.525 0.10026
 470.55 0.10026
 470.575 0.10026
 470.6 0.10026
 470.625 0.10026
 470.65 0.10026
 470.675 0.10026
 470.7 0.10026
 470.725 0.10026
 470.75 0.10026
 470.775 0.10026
 470.8 0.10026
 470.825 0.10026
 470.85 0.10026
 470.875 0.10026
 470.9 0.10026
 470.925 0.10026
 470.95 0.10026
 470.975 0.10026
 471 0.10026
 471.025 0.10026
 471.05 0.10026
 471.075 0.10026
 471.1 0.10026
 471.125 0.10026
 471.15 0.10026
 471.175 0.10026
 471.2 0.10026
 471.225 0.10026
 471.25 0.10026
 471.275 0.10026
 471.3 0.10026
 471.325 0.10026
 471.35 0.10026
 471.375 0.10026
 471.4 0.10026
 471.425 0.10026
 471.45 0.10026
 471.475 0.10026
 471.5 0.10026
 471.525 0.10026
 471.55 0.10026
 471.575 0.10026
 471.6 0.10026
 471.625 0.10026
 471.65 0.10026
 471.675 0.10026
 471.7 0.10026
 471.725 0.10026
 471.75 0.10026
 471.775 0.10026
 471.8 0.10026
 471.825 0.10026
 471.85 0.10026
 471.875 0.10026
 471.9 0.10026
 471.925 0.10026
 471.95 0.10026
 471.975 0.10026
 472 0.10026
 472.025 0.10026
 472.05 0.10026
 472.075 0.10026
 472.1 0.10026
 472.125 0.10026
 472.15 0.10026
 472.175 0.10026
 472.2 0.10026
 472.225 0.10026
 472.25 0.10026
 472.275 0.10026
 472.3 0.10026
 472.325 0.10026
 472.35 0.10026
 472.375 0.10026
 472.4 0.10026
 472.425 0.10026
 472.45 0.10026
 472.475 0.10026
 472.5 0.10026
 472.525 0.10026
 472.55 0.10026
 472.575 0.10026
 472.6 0.100261
 472.625 0.100261
 472.65 0.100261
 472.675 0.100261
 472.7 0.100261
 472.725 0.100261
 472.75 0.100261
 472.775 0.100261
 472.8 0.100261
 472.825 0.100261
 472.85 0.100261
 472.875 0.100261
 472.9 0.100261
 472.925 0.100261
 472.95 0.100261
 472.975 0.100261
 473 0.100261
 473.025 0.100261
 473.05 0.100261
 473.075 0.100261
 473.1 0.100261
 473.125 0.100261
 473.15 0.100261
 473.175 0.100261
 473.2 0.100261
 473.225 0.100261
 473.25 0.100261
 473.275 0.100261
 473.3 0.100261
 473.325 0.100261
 473.35 0.100261
 473.375 0.100261
 473.4 0.100261
 473.425 0.100261
 473.45 0.100261
 473.475 0.100261
 473.5 0.100261
 473.525 0.100261
 473.55 0.100261
 473.575 0.100261
 473.6 0.100261
 473.625 0.100261
 473.65 0.100261
 473.675 0.100261
 473.7 0.100261
 473.725 0.100261
 473.75 0.100261
 473.775 0.100261
 473.8 0.100261
 473.825 0.100261
 473.85 0.100261
 473.875 0.100261
 473.9 0.100261
 473.925 0.100261
 473.95 0.100261
 473.975 0.100261
 474 0.100261
 474.025 0.100261
 474.05 0.100261
 474.075 0.100261
 474.1 0.100261
 474.125 0.100261
 474.15 0.100261
 474.175 0.100261
 474.2 0.100261
 474.225 0.100261
 474.25 0.100261
 474.275 0.100261
 474.3 0.100261
 474.325 0.100261
 474.35 0.100261
 474.375 0.100261
 474.4 0.100261
 474.425 0.100261
 474.45 0.100261
 474.475 0.100261
 474.5 0.100261
 474.525 0.100261
 474.55 0.100261
 474.575 0.100261
 474.6 0.100261
 474.625 0.100261
 474.65 0.100261
 474.675 0.100261
 474.7 0.100261
 474.725 0.100261
 474.75 0.100261
 474.775 0.100261
 474.8 0.100261
 474.825 0.100261
 474.85 0.100261
 474.875 0.100261
 474.9 0.100261
 474.925 0.100261
 474.95 0.100261
 474.975 0.100261
 475 0.100261
 475.025 0.100261
 475.05 0.100261
 475.075 0.100261
 475.1 0.100261
 475.125 0.100261
 475.15 0.100261
 475.175 0.100261
 475.2 0.100261
 475.225 0.100261
 475.25 0.100261
 475.275 0.100261
 475.3 0.100261
 475.325 0.100261
 475.35 0.100261
 475.375 0.100261
 475.4 0.100261
 475.425 0.100261
 475.45 0.100261
 475.475 0.100261
 475.5 0.100261
 475.525 0.100261
 475.55 0.100261
 475.575 0.100261
 475.6 0.100261
 475.625 0.100261
 475.65 0.100261
 475.675 0.100261
 475.7 0.100261
 475.725 0.100261
 475.75 0.100261
 475.775 0.100261
 475.8 0.100261
 475.825 0.100261
 475.85 0.100261
 475.875 0.100261
 475.9 0.100261
 475.925 0.100261
 475.95 0.100261
 475.975 0.100261
 476 0.100261
 476.025 0.100261
 476.05 0.100261
 476.075 0.100261
 476.1 0.100261
 476.125 0.100261
 476.15 0.100261
 476.175 0.100261
 476.2 0.100261
 476.225 0.100261
 476.25 0.100261
 476.275 0.100261
 476.3 0.100261
 476.325 0.100261
 476.35 0.100261
 476.375 0.100261
 476.4 0.100261
 476.425 0.100261
 476.45 0.100261
 476.475 0.100261
 476.5 0.100261
 476.525 0.100261
 476.55 0.100261
 476.575 0.100261
 476.6 0.100261
 476.625 0.100261
 476.65 0.100261
 476.675 0.100261
 476.7 0.100261
 476.725 0.100261
 476.75 0.100261
 476.775 0.100261
 476.8 0.100261
 476.825 0.100261
 476.85 0.100261
 476.875 0.100261
 476.9 0.100261
 476.925 0.100261
 476.95 0.100261
 476.975 0.100261
 477 0.100261
 477.025 0.100261
 477.05 0.100261
 477.075 0.100261
 477.1 0.100261
 477.125 0.100261
 477.15 0.100261
 477.175 0.100261
 477.2 0.100261
 477.225 0.100261
 477.25 0.100261
 477.275 0.100261
 477.3 0.100261
 477.325 0.100261
 477.35 0.100261
 477.375 0.100261
 477.4 0.100261
 477.425 0.100261
 477.45 0.100261
 477.475 0.100261
 477.5 0.100261
 477.525 0.100261
 477.55 0.100261
 477.575 0.100261
 477.6 0.100261
 477.625 0.100261
 477.65 0.100261
 477.675 0.100261
 477.7 0.100261
 477.725 0.100261
 477.75 0.100261
 477.775 0.100261
 477.8 0.100261
 477.825 0.100261
 477.85 0.100262
 477.875 0.100262
 477.9 0.100262
 477.925 0.100262
 477.95 0.100262
 477.975 0.100262
 478 0.100262
 478.025 0.100262
 478.05 0.100262
 478.075 0.100262
 478.1 0.100262
 478.125 0.100262
 478.15 0.100262
 478.175 0.100262
 478.2 0.100262
 478.225 0.100262
 478.25 0.100262
 478.275 0.100262
 478.3 0.100262
 478.325 0.100262
 478.35 0.100262
 478.375 0.100262
 478.4 0.100262
 478.425 0.100262
 478.45 0.100262
 478.475 0.100262
 478.5 0.100262
 478.525 0.100262
 478.55 0.100262
 478.575 0.100262
 478.6 0.100262
 478.625 0.100262
 478.65 0.100262
 478.675 0.100262
 478.7 0.100262
 478.725 0.100262
 478.75 0.100262
 478.775 0.100262
 478.8 0.100262
 478.825 0.100262
 478.85 0.100262
 478.875 0.100262
 478.9 0.100262
 478.925 0.100262
 478.95 0.100262
 478.975 0.100262
 479 0.100262
 479.025 0.100262
 479.05 0.100262
 479.075 0.100262
 479.1 0.100262
 479.125 0.100262
 479.15 0.100262
 479.175 0.100262
 479.2 0.100262
 479.225 0.100262
 479.25 0.100262
 479.275 0.100262
 479.3 0.100262
 479.325 0.100262
 479.35 0.100262
 479.375 0.100262
 479.4 0.100262
 479.425 0.100262
 479.45 0.100262
 479.475 0.100262
 479.5 0.100262
 479.525 0.100262
 479.55 0.100262
 479.575 0.100262
 479.6 0.100262
 479.625 0.100262
 479.65 0.100262
 479.675 0.100262
 479.7 0.100262
 479.725 0.100262
 479.75 0.100262
 479.775 0.100262
 479.8 0.100262
 479.825 0.100262
 479.85 0.100262
 479.875 0.100262
 479.9 0.100262
 479.925 0.100262
 479.95 0.100262
 479.975 0.100262
 480 0.100262
 480.025 0.100262
 480.05 0.100262
 480.075 0.100262
 480.1 0.100262
 480.125 0.100262
 480.15 0.100262
 480.175 0.100262
 480.2 0.100262
 480.225 0.100262
 480.25 0.100262
 480.275 0.100262
 480.3 0.100262
 480.325 0.100262
 480.35 0.100262
 480.375 0.100262
 480.4 0.100262
 480.425 0.100262
 480.45 0.100262
 480.475 0.100262
 480.5 0.100262
 480.525 0.100262
 480.55 0.100262
 480.575 0.100262
 480.6 0.100262
 480.625 0.100262
 480.65 0.100262
 480.675 0.100262
 480.7 0.100262
 480.725 0.100262
 480.75 0.100262
 480.775 0.100262
 480.8 0.100262
 480.825 0.100262
 480.85 0.100262
 480.875 0.100262
 480.9 0.100262
 480.925 0.100262
 480.95 0.100262
 480.975 0.100262
 481 0.100262
 481.025 0.100262
 481.05 0.100262
 481.075 0.100262
 481.1 0.100262
 481.125 0.100262
 481.15 0.100262
 481.175 0.100262
 481.2 0.100262
 481.225 0.100262
 481.25 0.100262
 481.275 0.100262
 481.3 0.100262
 481.325 0.100262
 481.35 0.100262
 481.375 0.100262
 481.4 0.100262
 481.425 0.100262
 481.45 0.100262
 481.475 0.100262
 481.5 0.100262
 481.525 0.100262
 481.55 0.100262
 481.575 0.100262
 481.6 0.100262
 481.625 0.100262
 481.65 0.100262
 481.675 0.100262
 481.7 0.100262
 481.725 0.100262
 481.75 0.100262
 481.775 0.100262
 481.8 0.100262
 481.825 0.100262
 481.85 0.100262
 481.875 0.100262
 481.9 0.100262
 481.925 0.100262
 481.95 0.100262
 481.975 0.100262
 482 0.100262
 482.025 0.100262
 482.05 0.100262
 482.075 0.100262
 482.1 0.100262
 482.125 0.100262
 482.15 0.100262
 482.175 0.100262
 482.2 0.100262
 482.225 0.100262
 482.25 0.100262
 482.275 0.100262
 482.3 0.100262
 482.325 0.100262
 482.35 0.100262
 482.375 0.100262
 482.4 0.100262
 482.425 0.100262
 482.45 0.100262
 482.475 0.100262
 482.5 0.100262
 482.525 0.100262
 482.55 0.100262
 482.575 0.100262
 482.6 0.100262
 482.625 0.100262
 482.65 0.100262
 482.675 0.100262
 482.7 0.100262
 482.725 0.100262
 482.75 0.100262
 482.775 0.100262
 482.8 0.100262
 482.825 0.100262
 482.85 0.100262
 482.875 0.100262
 482.9 0.100262
 482.925 0.100262
 482.95 0.100262
 482.975 0.100262
 483 0.100262
 483.025 0.100263
 483.05 0.100263
 483.075 0.100263
 483.1 0.100263
 483.125 0.100263
 483.15 0.100263
 483.175 0.100263
 483.2 0.100263
 483.225 0.100263
 483.25 0.100263
 483.275 0.100263
 483.3 0.100263
 483.325 0.100263
 483.35 0.100263
 483.375 0.100263
 483.4 0.100263
 483.425 0.100263
 483.45 0.100263
 483.475 0.100263
 483.5 0.100263
 483.525 0.100263
 483.55 0.100263
 483.575 0.100263
 483.6 0.100263
 483.625 0.100263
 483.65 0.100263
 483.675 0.100263
 483.7 0.100263
 483.725 0.100263
 483.75 0.100263
 483.775 0.100263
 483.8 0.100263
 483.825 0.100263
 483.85 0.100263
 483.875 0.100263
 483.9 0.100263
 483.925 0.100263
 483.95 0.100263
 483.975 0.100263
 484 0.100263
 484.025 0.100263
 484.05 0.100263
 484.075 0.100263
 484.1 0.100263
 484.125 0.100263
 484.15 0.100263
 484.175 0.100263
 484.2 0.100263
 484.225 0.100263
 484.25 0.100263
 484.275 0.100263
 484.3 0.100263
 484.325 0.100263
 484.35 0.100263
 484.375 0.100263
 484.4 0.100263
 484.425 0.100263
 484.45 0.100263
 484.475 0.100263
 484.5 0.100263
 484.525 0.100263
 484.55 0.100263
 484.575 0.100263
 484.6 0.100263
 484.625 0.100263
 484.65 0.100263
 484.675 0.100263
 484.7 0.100263
 484.725 0.100263
 484.75 0.100263
 484.775 0.100263
 484.8 0.100263
 484.825 0.100263
 484.85 0.100263
 484.875 0.100263
 484.9 0.100263
 484.925 0.100263
 484.95 0.100263
 484.975 0.100263
 485 0.100263
 485.025 0.100263
 485.05 0.100263
 485.075 0.100263
 485.1 0.100263
 485.125 0.100263
 485.15 0.100263
 485.175 0.100263
 485.2 0.100263
 485.225 0.100263
 485.25 0.100263
 485.275 0.100263
 485.3 0.100263
 485.325 0.100263
 485.35 0.100263
 485.375 0.100263
 485.4 0.100263
 485.425 0.100263
 485.45 0.100263
 485.475 0.100263
 485.5 0.100263
 485.525 0.100263
 485.55 0.100263
 485.575 0.100263
 485.6 0.100263
 485.625 0.100263
 485.65 0.100263
 485.675 0.100263
 485.7 0.100263
 485.725 0.100263
 485.75 0.100263
 485.775 0.100263
 485.8 0.100263
 485.825 0.100263
 485.85 0.100263
 485.875 0.100263
 485.9 0.100263
 485.925 0.100263
 485.95 0.100263
 485.975 0.100263
 486 0.100263
 486.025 0.100263
 486.05 0.100263
 486.075 0.100263
 486.1 0.100263
 486.125 0.100263
 486.15 0.100263
 486.175 0.100263
 486.2 0.100263
 486.225 0.100263
 486.25 0.100263
 486.275 0.100263
 486.3 0.100263
 486.325 0.100263
 486.35 0.100263
 486.375 0.100263
 486.4 0.100263
 486.425 0.100263
 486.45 0.100263
 486.475 0.100263
 486.5 0.100263
 486.525 0.100263
 486.55 0.100263
 486.575 0.100263
 486.6 0.100263
 486.625 0.100263
 486.65 0.100263
 486.675 0.100263
 486.7 0.100263
 486.725 0.100263
 486.75 0.100263
 486.775 0.100263
 486.8 0.100263
 486.825 0.100263
 486.85 0.100263
 486.875 0.100263
 486.9 0.100263
 486.925 0.100263
 486.95 0.100263
 486.975 0.100263
 487 0.100263
 487.025 0.100263
 487.05 0.100263
 487.075 0.100263
 487.1 0.100263
 487.125 0.100263
 487.15 0.100263
 487.175 0.100263
 487.2 0.100263
 487.225 0.100263
 487.25 0.100263
 487.275 0.100263
 487.3 0.100263
 487.325 0.100263
 487.35 0.100263
 487.375 0.100263
 487.4 0.100263
 487.425 0.100263
 487.45 0.100263
 487.475 0.100263
 487.5 0.100263
 487.525 0.100263
 487.55 0.100263
 487.575 0.100263
 487.6 0.100263
 487.625 0.100263
 487.65 0.100263
 487.675 0.100263
 487.7 0.100263
 487.725 0.100263
 487.75 0.100263
 487.775 0.100263
 487.8 0.100263
 487.825 0.100263
 487.85 0.100263
 487.875 0.100263
 487.9 0.100263
 487.925 0.100263
 487.95 0.100263
 487.975 0.100263
 488 0.100263
 488.025 0.100263
 488.05 0.100263
 488.075 0.100263
 488.1 0.100263
 488.125 0.100263
 488.15 0.100264
 488.175 0.100264
 488.2 0.100264
 488.225 0.100264
 488.25 0.100264
 488.275 0.100264
 488.3 0.100264
 488.325 0.100264
 488.35 0.100264
 488.375 0.100264
 488.4 0.100264
 488.425 0.100264
 488.45 0.100264
 488.475 0.100264
 488.5 0.100264
 488.525 0.100264
 488.55 0.100264
 488.575 0.100264
 488.6 0.100264
 488.625 0.100264
 488.65 0.100264
 488.675 0.100264
 488.7 0.100264
 488.725 0.100264
 488.75 0.100264
 488.775 0.100264
 488.8 0.100264
 488.825 0.100264
 488.85 0.100264
 488.875 0.100264
 488.9 0.100264
 488.925 0.100264
 488.95 0.100264
 488.975 0.100264
 489 0.100264
 489.025 0.100264
 489.05 0.100264
 489.075 0.100264
 489.1 0.100264
 489.125 0.100264
 489.15 0.100264
 489.175 0.100264
 489.2 0.100264
 489.225 0.100264
 489.25 0.100264
 489.275 0.100264
 489.3 0.100264
 489.325 0.100264
 489.35 0.100264
 489.375 0.100264
 489.4 0.100264
 489.425 0.100264
 489.45 0.100264
 489.475 0.100264
 489.5 0.100264
 489.525 0.100264
 489.55 0.100264
 489.575 0.100264
 489.6 0.100264
 489.625 0.100264
 489.65 0.100264
 489.675 0.100264
 489.7 0.100264
 489.725 0.100264
 489.75 0.100264
 489.775 0.100264
 489.8 0.100264
 489.825 0.100264
 489.85 0.100264
 489.875 0.100264
 489.9 0.100264
 489.925 0.100264
 489.95 0.100264
 489.975 0.100264
 490 0.100264
 490.025 0.100264
 490.05 0.100264
 490.075 0.100264
 490.1 0.100264
 490.125 0.100264
 490.15 0.100264
 490.175 0.100264
 490.2 0.100264
 490.225 0.100264
 490.25 0.100264
 490.275 0.100264
 490.3 0.100264
 490.325 0.100264
 490.35 0.100264
 490.375 0.100264
 490.4 0.100264
 490.425 0.100264
 490.45 0.100264
 490.475 0.100264
 490.5 0.100264
 490.525 0.100264
 490.55 0.100264
 490.575 0.100264
 490.6 0.100264
 490.625 0.100264
 490.65 0.100264
 490.675 0.100264
 490.7 0.100264
 490.725 0.100264
 490.75 0.100264
 490.775 0.100264
 490.8 0.100264
 490.825 0.100264
 490.85 0.100264
 490.875 0.100264
 490.9 0.100264
 490.925 0.100264
 490.95 0.100264
 490.975 0.100264
 491 0.100264
 491.025 0.100264
 491.05 0.100264
 491.075 0.100264
 491.1 0.100264
 491.125 0.100264
 491.15 0.100264
 491.175 0.100264
 491.2 0.100264
 491.225 0.100264
 491.25 0.100264
 491.275 0.100264
 491.3 0.100264
 491.325 0.100264
 491.35 0.100264
 491.375 0.100264
 491.4 0.100264
 491.425 0.100264
 491.45 0.100264
 491.475 0.100264
 491.5 0.100264
 491.525 0.100264
 491.55 0.100264
 491.575 0.100264
 491.6 0.100264
 491.625 0.100264
 491.65 0.100264
 491.675 0.100264
 491.7 0.100264
 491.725 0.100264
 491.75 0.100264
 491.775 0.100264
 491.8 0.100264
 491.825 0.100264
 491.85 0.100264
 491.875 0.100264
 491.9 0.100264
 491.925 0.100264
 491.95 0.100264
 491.975 0.100264
 492 0.100264
 492.025 0.100264
 492.05 0.100264
 492.075 0.100264
 492.1 0.100264
 492.125 0.100264
 492.15 0.100264
 492.175 0.100264
 492.2 0.100264
 492.225 0.100264
 492.25 0.100264
 492.275 0.100264
 492.3 0.100264
 492.325 0.100264
 492.35 0.100264
 492.375 0.100264
 492.4 0.100264
 492.425 0.100264
 492.45 0.100264
 492.475 0.100264
 492.5 0.100264
 492.525 0.100264
 492.55 0.100264
 492.575 0.100264
 492.6 0.100264
 492.625 0.100264
 492.65 0.100264
 492.675 0.100264
 492.7 0.100264
 492.725 0.100264
 492.75 0.100264
 492.775 0.100264
 492.8 0.100264
 492.825 0.100264
 492.85 0.100264
 492.875 0.100264
 492.9 0.100264
 492.925 0.100264
 492.95 0.100264
 492.975 0.100264
 493 0.100264
 493.025 0.100264
 493.05 0.100264
 493.075 0.100264
 493.1 0.100264
 493.125 0.100264
 493.15 0.100264
 493.175 0.100264
 493.2 0.100264
 493.225 0.100265
 493.25 0.100265
 493.275 0.100265
 493.3 0.100265
 493.325 0.100265
 493.35 0.100265
 493.375 0.100265
 493.4 0.100265
 493.425 0.100265
 493.45 0.100265
 493.475 0.100265
 493.5 0.100265
 493.525 0.100265
 493.55 0.100265
 493.575 0.100265
 493.6 0.100265
 493.625 0.100265
 493.65 0.100265
 493.675 0.100265
 493.7 0.100265
 493.725 0.100265
 493.75 0.100265
 493.775 0.100265
 493.8 0.100265
 493.825 0.100265
 493.85 0.100265
 493.875 0.100265
 493.9 0.100265
 493.925 0.100265
 493.95 0.100265
 493.975 0.100265
 494 0.100265
 494.025 0.100265
 494.05 0.100265
 494.075 0.100265
 494.1 0.100265
 494.125 0.100265
 494.15 0.100265
 494.175 0.100265
 494.2 0.100265
 494.225 0.100265
 494.25 0.100265
 494.275 0.100265
 494.3 0.100265
 494.325 0.100265
 494.35 0.100265
 494.375 0.100265
 494.4 0.100265
 494.425 0.100265
 494.45 0.100265
 494.475 0.100265
 494.5 0.100265
 494.525 0.100265
 494.55 0.100265
 494.575 0.100265
 494.6 0.100265
 494.625 0.100265
 494.65 0.100265
 494.675 0.100265
 494.7 0.100265
 494.725 0.100265
 494.75 0.100265
 494.775 0.100265
 494.8 0.100265
 494.825 0.100265
 494.85 0.100265
 494.875 0.100265
 494.9 0.100265
 494.925 0.100265
 494.95 0.100265
 494.975 0.100265
 495 0.100265
 495.025 0.100265
 495.05 0.100265
 495.075 0.100265
 495.1 0.100265
 495.125 0.100265
 495.15 0.100265
 495.175 0.100265
 495.2 0.100265
 495.225 0.100265
 495.25 0.100265
 495.275 0.100265
 495.3 0.100265
 495.325 0.100265
 495.35 0.100265
 495.375 0.100265
 495.4 0.100265
 495.425 0.100265
 495.45 0.100265
 495.475 0.100265
 495.5 0.100265
 495.525 0.100265
 495.55 0.100265
 495.575 0.100265
 495.6 0.100265
 495.625 0.100265
 495.65 0.100265
 495.675 0.100265
 495.7 0.100265
 495.725 0.100265
 495.75 0.100265
 495.775 0.100265
 495.8 0.100265
 495.825 0.100265
 495.85 0.100265
 495.875 0.100265
 495.9 0.100265
 495.925 0.100265
 495.95 0.100265
 495.975 0.100265
 496 0.100265
 496.025 0.100265
 496.05 0.100265
 496.075 0.100265
 496.1 0.100265
 496.125 0.100265
 496.15 0.100265
 496.175 0.100265
 496.2 0.100265
 496.225 0.100265
 496.25 0.100265
 496.275 0.100265
 496.3 0.100265
 496.325 0.100265
 496.35 0.100265
 496.375 0.100265
 496.4 0.100265
 496.425 0.100265
 496.45 0.100265
 496.475 0.100265
 496.5 0.100265
 496.525 0.100265
 496.55 0.100265
 496.575 0.100265
 496.6 0.100265
 496.625 0.100265
 496.65 0.100265
 496.675 0.100265
 496.7 0.100265
 496.725 0.100265
 496.75 0.100265
 496.775 0.100265
 496.8 0.100265
 496.825 0.100265
 496.85 0.100265
 496.875 0.100265
 496.9 0.100265
 496.925 0.100265
 496.95 0.100265
 496.975 0.100265
 497 0.100265
 497.025 0.100265
 497.05 0.100265
 497.075 0.100265
 497.1 0.100265
 497.125 0.100265
 497.15 0.100265
 497.175 0.100265
 497.2 0.100265
 497.225 0.100265
 497.25 0.100265
 497.275 0.100265
 497.3 0.100265
 497.325 0.100265
 497.35 0.100265
 497.375 0.100265
 497.4 0.100265
 497.425 0.100265
 497.45 0.100265
 497.475 0.100265
 497.5 0.100265
 497.525 0.100265
 497.55 0.100265
 497.575 0.100265
 497.6 0.100265
 497.625 0.100265
 497.65 0.100265
 497.675 0.100265
 497.7 0.100265
 497.725 0.100265
 497.75 0.100265
 497.775 0.100265
 497.8 0.100265
 497.825 0.100265
 497.85 0.100265
 497.875 0.100265
 497.9 0.100265
 497.925 0.100265
 497.95 0.100265
 497.975 0.100265
 498 0.100265
 498.025 0.100265
 498.05 0.100265
 498.075 0.100265
 498.1 0.100265
 498.125 0.100265
 498.15 0.100265
 498.175 0.100265
 498.2 0.100265
 498.225 0.100265
 498.25 0.100265
 498.275 0.100266
 498.3 0.100266
 498.325 0.100266
 498.35 0.100266
 498.375 0.100266
 498.4 0.100266
 498.425 0.100266
 498.45 0.100266
 498.475 0.100266
 498.5 0.100266
 498.525 0.100266
 498.55 0.100266
 498.575 0.100266
 498.6 0.100266
 498.625 0.100266
 498.65 0.100266
 498.675 0.100266
 498.7 0.100266
 498.725 0.100266
 498.75 0.100266
 498.775 0.100266
 498.8 0.100266
 498.825 0.100266
 498.85 0.100266
 498.875 0.100266
 498.9 0.100266
 498.925 0.100266
 498.95 0.100266
 498.975 0.100266
 499 0.100266
 499.025 0.100266
 499.05 0.100266
 499.075 0.100266
 499.1 0.100266
 499.125 0.100266
 499.15 0.100266
 499.175 0.100266
 499.2 0.100266
 499.225 0.100266
 499.25 0.100266
 499.275 0.100266
 499.3 0.100266
 499.325 0.100266
 499.35 0.100266
 499.375 0.100266
 499.4 0.100266
 499.425 0.100266
 499.45 0.100266
 499.475 0.100266
 499.5 0.100266
 499.525 0.100266
 499.55 0.100266
 499.575 0.100266
 499.6 0.100266
 499.625 0.100266
 499.65 0.100266
 499.675 0.100266
 499.7 0.100266
 499.725 0.100266
 499.75 0.100266
 499.775 0.100266
 499.8 0.100266
 499.825 0.100266
 499.85 0.100266
 499.875 0.100266
 499.9 0.100266
 499.925 0.100266
 499.95 0.100266
 499.975 0.100266
 500 0.100266
 500.025 0.100266
 500.05 0.100266
 500.075 0.100266
 500.1 0.100266
 500.125 0.100266
 500.15 0.100266
 500.175 0.100266
 500.2 0.100266
 500.225 0.100266
 500.25 0.100266
 500.275 0.100266
 500.3 0.100266
 500.325 0.100266
 500.35 0.100266
 500.375 0.100266
 500.4 0.100266
 500.425 0.100266
 500.45 0.100266
 500.475 0.100266
 500.5 0.100266
 500.525 0.100266
 500.55 0.100266
 500.575 0.100266
 500.6 0.100266
 500.625 0.100266
 500.65 0.100266
 500.675 0.100266
 500.7 0.100266
 500.725 0.100266
 500.75 0.100266
 500.775 0.100266
 500.8 0.100266
 500.825 0.100266
 500.85 0.100266
 500.875 0.100266
 500.9 0.100266
 500.925 0.100266
 500.95 0.100266
 500.975 0.100266
 501 0.100266
 501.025 0.100266
 501.05 0.100266
 501.075 0.100266
 501.1 0.100266
 501.125 0.100266
 501.15 0.100266
 501.175 0.100266
 501.2 0.100266
 501.225 0.100266
 501.25 0.100266
 501.275 0.100266
 501.3 0.100266
 501.325 0.100266
 501.35 0.100266
 501.375 0.100266
 501.4 0.100266
 501.425 0.100266
 501.45 0.100266
 501.475 0.100266
 501.5 0.100266
 501.525 0.100266
 501.55 0.100266
 501.575 0.100266
 501.6 0.100266
 501.625 0.100266
 501.65 0.100266
 501.675 0.100266
 501.7 0.100266
 501.725 0.100266
 501.75 0.100266
 501.775 0.100266
 501.8 0.100266
 501.825 0.100266
 501.85 0.100266
 501.875 0.100266
 501.9 0.100266
 501.925 0.100266
 501.95 0.100266
 501.975 0.100266
 502 0.100266
 502.025 0.100266
 502.05 0.100266
 502.075 0.100266
 502.1 0.100266
 502.125 0.100266
 502.15 0.100266
 502.175 0.100266
 502.2 0.100266
 502.225 0.100266
 502.25 0.100266
 502.275 0.100266
 502.3 0.100266
 502.325 0.100266
 502.35 0.100266
 502.375 0.100266
 502.4 0.100266
 502.425 0.100266
 502.45 0.100266
 502.475 0.100266
 502.5 0.100266
 502.525 0.100266
 502.55 0.100266
 502.575 0.100266
 502.6 0.100266
 502.625 0.100266
 502.65 0.100266
 502.675 0.100266
 502.7 0.100266
 502.725 0.100266
 502.75 0.100266
 502.775 0.100266
 502.8 0.100266
 502.825 0.100266
 502.85 0.100266
 502.875 0.100266
 502.9 0.100266
 502.925 0.100266
 502.95 0.100266
 502.975 0.100266
 503 0.100266
 503.025 0.100266
 503.05 0.100266
 503.075 0.100266
 503.1 0.100266
 503.125 0.100266
 503.15 0.100266
 503.175 0.100266
 503.2 0.100266
 503.225 0.100266
 503.25 0.100267
 503.275 0.100267
 503.3 0.100267
 503.325 0.100267
 503.35 0.100267
 503.375 0.100267
 503.4 0.100267
 503.425 0.100267
 503.45 0.100267
 503.475 0.100267
 503.5 0.100267
 503.525 0.100267
 503.55 0.100267
 503.575 0.100267
 503.6 0.100267
 503.625 0.100267
 503.65 0.100267
 503.675 0.100267
 503.7 0.100267
 503.725 0.100267
 503.75 0.100267
 503.775 0.100267
 503.8 0.100267
 503.825 0.100267
 503.85 0.100267
 503.875 0.100267
 503.9 0.100267
 503.925 0.100267
 503.95 0.100267
 503.975 0.100267
 504 0.100267
 504.025 0.100267
 504.05 0.100267
 504.075 0.100267
 504.1 0.100267
 504.125 0.100267
 504.15 0.100267
 504.175 0.100267
 504.2 0.100267
 504.225 0.100267
 504.25 0.100267
 504.275 0.100267
 504.3 0.100267
 504.325 0.100267
 504.35 0.100267
 504.375 0.100267
 504.4 0.100267
 504.425 0.100267
 504.45 0.100267
 504.475 0.100267
 504.5 0.100267
 504.525 0.100267
 504.55 0.100267
 504.575 0.100267
 504.6 0.100267
 504.625 0.100267
 504.65 0.100267
 504.675 0.100267
 504.7 0.100267
 504.725 0.100267
 504.75 0.100267
 504.775 0.100267
 504.8 0.100267
 504.825 0.100267
 504.85 0.100267
 504.875 0.100267
 504.9 0.100267
 504.925 0.100267
 504.95 0.100267
 504.975 0.100267
 505 0.100267
 505.025 0.100267
 505.05 0.100267
 505.075 0.100267
 505.1 0.100267
 505.125 0.100267
 505.15 0.100267
 505.175 0.100267
 505.2 0.100267
 505.225 0.100267
 505.25 0.100267
 505.275 0.100267
 505.3 0.100267
 505.325 0.100267
 505.35 0.100267
 505.375 0.100267
 505.4 0.100267
 505.425 0.100267
 505.45 0.100267
 505.475 0.100267
 505.5 0.100267
 505.525 0.100267
 505.55 0.100267
 505.575 0.100267
 505.6 0.100267
 505.625 0.100267
 505.65 0.100267
 505.675 0.100267
 505.7 0.100267
 505.725 0.100267
 505.75 0.100267
 505.775 0.100267
 505.8 0.100267
 505.825 0.100267
 505.85 0.100267
 505.875 0.100267
 505.9 0.100267
 505.925 0.100267
 505.95 0.100267
 505.975 0.100267
 506 0.100267
 506.025 0.100267
 506.05 0.100267
 506.075 0.100267
 506.1 0.100267
 506.125 0.100267
 506.15 0.100267
 506.175 0.100267
 506.2 0.100267
 506.225 0.100267
 506.25 0.100267
 506.275 0.100267
 506.3 0.100267
 506.325 0.100267
 506.35 0.100267
 506.375 0.100267
 506.4 0.100267
 506.425 0.100267
 506.45 0.100267
 506.475 0.100267
 506.5 0.100267
 506.525 0.100267
 506.55 0.100267
 506.575 0.100267
 506.6 0.100267
 506.625 0.100267
 506.65 0.100267
 506.675 0.100267
 506.7 0.100267
 506.725 0.100267
 506.75 0.100267
 506.775 0.100267
 506.8 0.100267
 506.825 0.100267
 506.85 0.100267
 506.875 0.100267
 506.9 0.100267
 506.925 0.100267
 506.95 0.100267
 506.975 0.100267
 507 0.100267
 507.025 0.100267
 507.05 0.100267
 507.075 0.100267
 507.1 0.100267
 507.125 0.100267
 507.15 0.100267
 507.175 0.100267
 507.2 0.100267
 507.225 0.100267
 507.25 0.100267
 507.275 0.100267
 507.3 0.100267
 507.325 0.100267
 507.35 0.100267
 507.375 0.100267
 507.4 0.100267
 507.425 0.100267
 507.45 0.100267
 507.475 0.100267
 507.5 0.100267
 507.525 0.100267
 507.55 0.100267
 507.575 0.100267
 507.6 0.100267
 507.625 0.100267
 507.65 0.100267
 507.675 0.100267
 507.7 0.100267
 507.725 0.100267
 507.75 0.100267
 507.775 0.100267
 507.8 0.100267
 507.825 0.100267
 507.85 0.100267
 507.875 0.100267
 507.9 0.100267
 507.925 0.100267
 507.95 0.100267
 507.975 0.100267
 508 0.100267
 508.025 0.100267
 508.05 0.100267
 508.075 0.100267
 508.1 0.100267
 508.125 0.100267
 508.15 0.100267
 508.175 0.100268
 508.2 0.100268
 508.225 0.100268
 508.25 0.100268
 508.275 0.100268
 508.3 0.100268
 508.325 0.100268
 508.35 0.100268
 508.375 0.100268
 508.4 0.100268
 508.425 0.100268
 508.45 0.100268
 508.475 0.100268
 508.5 0.100268
 508.525 0.100268
 508.55 0.100268
 508.575 0.100268
 508.6 0.100268
 508.625 0.100268
 508.65 0.100268
 508.675 0.100268
 508.7 0.100268
 508.725 0.100268
 508.75 0.100268
 508.775 0.100268
 508.8 0.100268
 508.825 0.100268
 508.85 0.100268
 508.875 0.100268
 508.9 0.100268
 508.925 0.100268
 508.95 0.100268
 508.975 0.100268
 509 0.100268
 509.025 0.100268
 509.05 0.100268
 509.075 0.100268
 509.1 0.100268
 509.125 0.100268
 509.15 0.100268
 509.175 0.100268
 509.2 0.100268
 509.225 0.100268
 509.25 0.100268
 509.275 0.100268
 509.3 0.100268
 509.325 0.100268
 509.35 0.100268
 509.375 0.100268
 509.4 0.100268
 509.425 0.100268
 509.45 0.100268
 509.475 0.100268
 509.5 0.100268
 509.525 0.100268
 509.55 0.100268
 509.575 0.100268
 509.6 0.100268
 509.625 0.100268
 509.65 0.100268
 509.675 0.100268
 509.7 0.100268
 509.725 0.100268
 509.75 0.100268
 509.775 0.100268
 509.8 0.100268
 509.825 0.100268
 509.85 0.100268
 509.875 0.100268
 509.9 0.100268
 509.925 0.100268
 509.95 0.100268
 509.975 0.100268
 510 0.100268
 510.025 0.100268
 510.05 0.100268
 510.075 0.100268
 510.1 0.100268
 510.125 0.100268
 510.15 0.100268
 510.175 0.100268
 510.2 0.100268
 510.225 0.100268
 510.25 0.100268
 510.275 0.100268
 510.3 0.100268
 510.325 0.100268
 510.35 0.100268
 510.375 0.100268
 510.4 0.100268
 510.425 0.100268
 510.45 0.100268
 510.475 0.100268
 510.5 0.100268
 510.525 0.100268
 510.55 0.100268
 510.575 0.100268
 510.6 0.100268
 510.625 0.100268
 510.65 0.100268
 510.675 0.100268
 510.7 0.100268
 510.725 0.100268
 510.75 0.100268
 510.775 0.100268
 510.8 0.100268
 510.825 0.100268
 510.85 0.100268
 510.875 0.100268
 510.9 0.100268
 510.925 0.100268
 510.95 0.100268
 510.975 0.100268
 511 0.100268
 511.025 0.100268
 511.05 0.100268
 511.075 0.100268
 511.1 0.100268
 511.125 0.100268
 511.15 0.100268
 511.175 0.100268
 511.2 0.100268
 511.225 0.100268
 511.25 0.100268
 511.275 0.100268
 511.3 0.100268
 511.325 0.100268
 511.35 0.100268
 511.375 0.100268
 511.4 0.100268
 511.425 0.100268
 511.45 0.100268
 511.475 0.100268
 511.5 0.100268
 511.525 0.100268
 511.55 0.100268
 511.575 0.100268
 511.6 0.100268
 511.625 0.100268
 511.65 0.100268
 511.675 0.100268
 511.7 0.100268
 511.725 0.100268
 511.75 0.100268
 511.775 0.100268
 511.8 0.100268
 511.825 0.100268
 511.85 0.100268
 511.875 0.100268
 511.9 0.100268
 511.925 0.100268
 511.95 0.100268
 511.975 0.100268
 512 0.100268
 512.025 0.100268
 512.05 0.100268
 512.075 0.100268
 512.1 0.100268
 512.125 0.100268
 512.15 0.100268
 512.175 0.100268
 512.2 0.100268
 512.225 0.100268
 512.25 0.100268
 512.275 0.100268
 512.3 0.100268
 512.325 0.100268
 512.35 0.100268
 512.375 0.100268
 512.4 0.100268
 512.425 0.100268
 512.45 0.100268
 512.475 0.100268
 512.5 0.100268
 512.525 0.100268
 512.55 0.100268
 512.575 0.100268
 512.6 0.100268
 512.625 0.100268
 512.65 0.100268
 512.675 0.100268
 512.7 0.100268
 512.725 0.100268
 512.75 0.100268
 512.775 0.100268
 512.8 0.100268
 512.825 0.100268
 512.85 0.100268
 512.875 0.100268
 512.9 0.100268
 512.925 0.100268
 512.95 0.100268
 512.975 0.100268
 513 0.100268
 513.025 0.100268
 513.05 0.100268
 513.075 0.100269
 513.1 0.100269
 513.125 0.100269
 513.15 0.100269
 513.175 0.100269
 513.2 0.100269
 513.225 0.100269
 513.25 0.100269
 513.275 0.100269
 513.3 0.100269
 513.325 0.100269
 513.35 0.100269
 513.375 0.100269
 513.4 0.100269
 513.425 0.100269
 513.45 0.100269
 513.475 0.100269
 513.5 0.100269
 513.525 0.100269
 513.55 0.100269
 513.575 0.100269
 513.6 0.100269
 513.625 0.100269
 513.65 0.100269
 513.675 0.100269
 513.7 0.100269
 513.725 0.100269
 513.75 0.100269
 513.775 0.100269
 513.8 0.100269
 513.825 0.100269
 513.85 0.100269
 513.875 0.100269
 513.9 0.100269
 513.925 0.100269
 513.95 0.100269
 513.975 0.100269
 514 0.100269
 514.025 0.100269
 514.05 0.100269
 514.075 0.100269
 514.1 0.100269
 514.125 0.100269
 514.15 0.100269
 514.175 0.100269
 514.2 0.100269
 514.225 0.100269
 514.25 0.100269
 514.275 0.100269
 514.3 0.100269
 514.325 0.100269
 514.35 0.100269
 514.375 0.100269
 514.4 0.100269
 514.425 0.100269
 514.45 0.100269
 514.475 0.100269
 514.5 0.100269
 514.525 0.100269
 514.55 0.100269
 514.575 0.100269
 514.6 0.100269
 514.625 0.100269
 514.65 0.100269
 514.675 0.100269
 514.7 0.100269
 514.725 0.100269
 514.75 0.100269
 514.775 0.100269
 514.8 0.100269
 514.825 0.100269
 514.85 0.100269
 514.875 0.100269
 514.9 0.100269
 514.925 0.100269
 514.95 0.100269
 514.975 0.100269
 515 0.100269
 515.025 0.100269
 515.05 0.100269
 515.075 0.100269
 515.1 0.100269
 515.125 0.100269
 515.15 0.100269
 515.175 0.100269
 515.2 0.100269
 515.225 0.100269
 515.25 0.100269
 515.275 0.100269
 515.3 0.100269
 515.325 0.100269
 515.35 0.100269
 515.375 0.100269
 515.4 0.100269
 515.425 0.100269
 515.45 0.100269
 515.475 0.100269
 515.5 0.100269
 515.525 0.100269
 515.55 0.100269
 515.575 0.100269
 515.6 0.100269
 515.625 0.100269
 515.65 0.100269
 515.675 0.100269
 515.7 0.100269
 515.725 0.100269
 515.75 0.100269
 515.775 0.100269
 515.8 0.100269
 515.825 0.100269
 515.85 0.100269
 515.875 0.100269
 515.9 0.100269
 515.925 0.100269
 515.95 0.100269
 515.975 0.100269
 516 0.100269
 516.025 0.100269
 516.05 0.100269
 516.075 0.100269
 516.1 0.100269
 516.125 0.100269
 516.15 0.100269
 516.175 0.100269
 516.2 0.100269
 516.225 0.100269
 516.25 0.100269
 516.275 0.100269
 516.3 0.100269
 516.325 0.100269
 516.35 0.100269
 516.375 0.100269
 516.4 0.100269
 516.425 0.100269
 516.45 0.100269
 516.475 0.100269
 516.5 0.100269
 516.525 0.100269
 516.55 0.100269
 516.575 0.100269
 516.6 0.100269
 516.625 0.100269
 516.65 0.100269
 516.675 0.100269
 516.7 0.100269
 516.725 0.100269
 516.75 0.100269
 516.775 0.100269
 516.8 0.100269
 516.825 0.100269
 516.85 0.100269
 516.875 0.100269
 516.9 0.100269
 516.925 0.100269
 516.95 0.100269
 516.975 0.100269
 517 0.100269
 517.025 0.100269
 517.05 0.100269
 517.075 0.100269
 517.1 0.100269
 517.125 0.100269
 517.15 0.100269
 517.175 0.100269
 517.2 0.100269
 517.225 0.100269
 517.25 0.100269
 517.275 0.100269
 517.3 0.100269
 517.325 0.100269
 517.35 0.100269
 517.375 0.100269
 517.4 0.100269
 517.425 0.100269
 517.45 0.100269
 517.475 0.100269
 517.5 0.100269
 517.525 0.100269
 517.55 0.100269
 517.575 0.100269
 517.6 0.100269
 517.625 0.100269
 517.65 0.100269
 517.675 0.100269
 517.7 0.100269
 517.725 0.100269
 517.75 0.100269
 517.775 0.100269
 517.8 0.100269
 517.825 0.100269
 517.85 0.100269
 517.875 0.100269
 517.9 0.10027
 517.925 0.10027
 517.95 0.10027
 517.975 0.10027
 518 0.10027
 518.025 0.10027
 518.05 0.10027
 518.075 0.10027
 518.1 0.10027
 518.125 0.10027
 518.15 0.10027
 518.175 0.10027
 518.2 0.10027
 518.225 0.10027
 518.25 0.10027
 518.275 0.10027
 518.3 0.10027
 518.325 0.10027
 518.35 0.10027
 518.375 0.10027
 518.4 0.10027
 518.425 0.10027
 518.45 0.10027
 518.475 0.10027
 518.5 0.10027
 518.525 0.10027
 518.55 0.10027
 518.575 0.10027
 518.6 0.10027
 518.625 0.10027
 518.65 0.10027
 518.675 0.10027
 518.7 0.10027
 518.725 0.10027
 518.75 0.10027
 518.775 0.10027
 518.8 0.10027
 518.825 0.10027
 518.85 0.10027
 518.875 0.10027
 518.9 0.10027
 518.925 0.10027
 518.95 0.10027
 518.975 0.10027
 519 0.10027
 519.025 0.10027
 519.05 0.10027
 519.075 0.10027
 519.1 0.10027
 519.125 0.10027
 519.15 0.10027
 519.175 0.10027
 519.2 0.10027
 519.225 0.10027
 519.25 0.10027
 519.275 0.10027
 519.3 0.10027
 519.325 0.10027
 519.35 0.10027
 519.375 0.10027
 519.4 0.10027
 519.425 0.10027
 519.45 0.10027
 519.475 0.10027
 519.5 0.10027
 519.525 0.10027
 519.55 0.10027
 519.575 0.10027
 519.6 0.10027
 519.625 0.10027
 519.65 0.10027
 519.675 0.10027
 519.7 0.10027
 519.725 0.10027
 519.75 0.10027
 519.775 0.10027
 519.8 0.10027
 519.825 0.10027
 519.85 0.10027
 519.875 0.10027
 519.9 0.10027
 519.925 0.10027
 519.95 0.10027
 519.975 0.10027
 520 0.10027
 520.025 0.10027
 520.05 0.10027
 520.075 0.10027
 520.1 0.10027
 520.125 0.10027
 520.15 0.10027
 520.175 0.10027
 520.2 0.10027
 520.225 0.10027
 520.25 0.10027
 520.275 0.10027
 520.3 0.10027
 520.325 0.10027
 520.35 0.10027
 520.375 0.10027
 520.4 0.10027
 520.425 0.10027
 520.45 0.10027
 520.475 0.10027
 520.5 0.10027
 520.525 0.10027
 520.55 0.10027
 520.575 0.10027
 520.6 0.10027
 520.625 0.10027
 520.65 0.10027
 520.675 0.10027
 520.7 0.10027
 520.725 0.10027
 520.75 0.10027
 520.775 0.10027
 520.8 0.10027
 520.825 0.10027
 520.85 0.10027
 520.875 0.10027
 520.9 0.10027
 520.925 0.10027
 520.95 0.10027
 520.975 0.10027
 521 0.10027
 521.025 0.10027
 521.05 0.10027
 521.075 0.10027
 521.1 0.10027
 521.125 0.10027
 521.15 0.10027
 521.175 0.10027
 521.2 0.10027
 521.225 0.10027
 521.25 0.10027
 521.275 0.10027
 521.3 0.10027
 521.325 0.10027
 521.35 0.10027
 521.375 0.10027
 521.4 0.10027
 521.425 0.10027
 521.45 0.10027
 521.475 0.10027
 521.5 0.10027
 521.525 0.10027
 521.55 0.10027
 521.575 0.10027
 521.6 0.10027
 521.625 0.10027
 521.65 0.10027
 521.675 0.10027
 521.7 0.10027
 521.725 0.10027
 521.75 0.10027
 521.775 0.10027
 521.8 0.10027
 521.825 0.10027
 521.85 0.10027
 521.875 0.10027
 521.9 0.10027
 521.925 0.10027
 521.95 0.10027
 521.975 0.10027
 522 0.10027
 522.025 0.10027
 522.05 0.10027
 522.075 0.10027
 522.1 0.10027
 522.125 0.10027
 522.15 0.10027
 522.175 0.10027
 522.2 0.10027
 522.225 0.10027
 522.25 0.10027
 522.275 0.10027
 522.3 0.10027
 522.325 0.10027
 522.35 0.10027
 522.375 0.10027
 522.4 0.10027
 522.425 0.10027
 522.45 0.10027
 522.475 0.10027
 522.5 0.10027
 522.525 0.10027
 522.55 0.10027
 522.575 0.10027
 522.6 0.10027
 522.625 0.10027
 522.65 0.10027
 522.675 0.10027
 522.7 0.10027
 522.725 0.100271
 522.75 0.100271
 522.775 0.100271
 522.8 0.100271
 522.825 0.100271
 522.85 0.100271
 522.875 0.100271
 522.9 0.100271
 522.925 0.100271
 522.95 0.100271
 522.975 0.100271
 523 0.100271
 523.025 0.100271
 523.05 0.100271
 523.075 0.100271
 523.1 0.100271
 523.125 0.100271
 523.15 0.100271
 523.175 0.100271
 523.2 0.100271
 523.225 0.100271
 523.25 0.100271
 523.275 0.100271
 523.3 0.100271
 523.325 0.100271
 523.35 0.100271
 523.375 0.100271
 523.4 0.100271
 523.425 0.100271
 523.45 0.100271
 523.475 0.100271
 523.5 0.100271
 523.525 0.100271
 523.55 0.100271
 523.575 0.100271
 523.6 0.100271
 523.625 0.100271
 523.65 0.100271
 523.675 0.100271
 523.7 0.100271
 523.725 0.100271
 523.75 0.100271
 523.775 0.100271
 523.8 0.100271
 523.825 0.100271
 523.85 0.100271
 523.875 0.100271
 523.9 0.100271
 523.925 0.100271
 523.95 0.100271
 523.975 0.100271
 524 0.100271
 524.025 0.100271
 524.05 0.100271
 524.075 0.100271
 524.1 0.100271
 524.125 0.100271
 524.15 0.100271
 524.175 0.100271
 524.2 0.100271
 524.225 0.100271
 524.25 0.100271
 524.275 0.100271
 524.3 0.100271
 524.325 0.100271
 524.35 0.100271
 524.375 0.100271
 524.4 0.100271
 524.425 0.100271
 524.45 0.100271
 524.475 0.100271
 524.5 0.100271
 524.525 0.100271
 524.55 0.100271
 524.575 0.100271
 524.6 0.100271
 524.625 0.100271
 524.65 0.100271
 524.675 0.100271
 524.7 0.100271
 524.725 0.100271
 524.75 0.100271
 524.775 0.100271
 524.8 0.100271
 524.825 0.100271
 524.85 0.100271
 524.875 0.100271
 524.9 0.100271
 524.925 0.100271
 524.95 0.100271
 524.975 0.100271
 525 0.100271
 525.025 0.100271
 525.05 0.100271
 525.075 0.100271
 525.1 0.100271
 525.125 0.100271
 525.15 0.100271
 525.175 0.100271
 525.2 0.100271
 525.225 0.100271
 525.25 0.100271
 525.275 0.100271
 525.3 0.100271
 525.325 0.100271
 525.35 0.100271
 525.375 0.100271
 525.4 0.100271
 525.425 0.100271
 525.45 0.100271
 525.475 0.100271
 525.5 0.100271
 525.525 0.100271
 525.55 0.100271
 525.575 0.100271
 525.6 0.100271
 525.625 0.100271
 525.65 0.100271
 525.675 0.100271
 525.7 0.100271
 525.725 0.100271
 525.75 0.100271
 525.775 0.100271
 525.8 0.100271
 525.825 0.100271
 525.85 0.100271
 525.875 0.100271
 525.9 0.100271
 525.925 0.100271
 525.95 0.100271
 525.975 0.100271
 526 0.100271
 526.025 0.100271
 526.05 0.100271
 526.075 0.100271
 526.1 0.100271
 526.125 0.100271
 526.15 0.100271
 526.175 0.100271
 526.2 0.100271
 526.225 0.100271
 526.25 0.100271
 526.275 0.100271
 526.3 0.100271
 526.325 0.100271
 526.35 0.100271
 526.375 0.100271
 526.4 0.100271
 526.425 0.100271
 526.45 0.100271
 526.475 0.100271
 526.5 0.100271
 526.525 0.100271
 526.55 0.100271
 526.575 0.100271
 526.6 0.100271
 526.625 0.100271
 526.65 0.100271
 526.675 0.100271
 526.7 0.100271
 526.725 0.100271
 526.75 0.100271
 526.775 0.100271
 526.8 0.100271
 526.825 0.100271
 526.85 0.100271
 526.875 0.100271
 526.9 0.100271
 526.925 0.100271
 526.95 0.100271
 526.975 0.100271
 527 0.100271
 527.025 0.100271
 527.05 0.100271
 527.075 0.100271
 527.1 0.100271
 527.125 0.100271
 527.15 0.100271
 527.175 0.100271
 527.2 0.100271
 527.225 0.100271
 527.25 0.100271
 527.275 0.100271
 527.3 0.100271
 527.325 0.100271
 527.35 0.100271
 527.375 0.100271
 527.4 0.100271
 527.425 0.100271
 527.45 0.100271
 527.475 0.100271
 527.5 0.100272
 527.525 0.100272
 527.55 0.100272
 527.575 0.100272
 527.6 0.100272
 527.625 0.100272
 527.65 0.100272
 527.675 0.100272
 527.7 0.100272
 527.725 0.100272
 527.75 0.100272
 527.775 0.100272
 527.8 0.100272
 527.825 0.100272
 527.85 0.100272
 527.875 0.100272
 527.9 0.100272
 527.925 0.100272
 527.95 0.100272
 527.975 0.100272
 528 0.100272
 528.025 0.100272
 528.05 0.100272
 528.075 0.100272
 528.1 0.100272
 528.125 0.100272
 528.15 0.100272
 528.175 0.100272
 528.2 0.100272
 528.225 0.100272
 528.25 0.100272
 528.275 0.100272
 528.3 0.100272
 528.325 0.100272
 528.35 0.100272
 528.375 0.100272
 528.4 0.100272
 528.425 0.100272
 528.45 0.100272
 528.475 0.100272
 528.5 0.100272
 528.525 0.100272
 528.55 0.100272
 528.575 0.100272
 528.6 0.100272
 528.625 0.100272
 528.65 0.100272
 528.675 0.100272
 528.7 0.100272
 528.725 0.100272
 528.75 0.100272
 528.775 0.100272
 528.8 0.100272
 528.825 0.100272
 528.85 0.100272
 528.875 0.100272
 528.9 0.100272
 528.925 0.100272
 528.95 0.100272
 528.975 0.100272
 529 0.100272
 529.025 0.100272
 529.05 0.100272
 529.075 0.100272
 529.1 0.100272
 529.125 0.100272
 529.15 0.100272
 529.175 0.100272
 529.2 0.100272
 529.225 0.100272
 529.25 0.100272
 529.275 0.100272
 529.3 0.100272
 529.325 0.100272
 529.35 0.100272
 529.375 0.100272
 529.4 0.100272
 529.425 0.100272
 529.45 0.100272
 529.475 0.100272
 529.5 0.100272
 529.525 0.100272
 529.55 0.100272
 529.575 0.100272
 529.6 0.100272
 529.625 0.100272
 529.65 0.100272
 529.675 0.100272
 529.7 0.100272
 529.725 0.100272
 529.75 0.100272
 529.775 0.100272
 529.8 0.100272
 529.825 0.100272
 529.85 0.100272
 529.875 0.100272
 529.9 0.100272
 529.925 0.100272
 529.95 0.100272
 529.975 0.100272
 530 0.100272
 530.025 0.100272
 530.05 0.100272
 530.075 0.100272
 530.1 0.100272
 530.125 0.100272
 530.15 0.100272
 530.175 0.100272
 530.2 0.100272
 530.225 0.100272
 530.25 0.100272
 530.275 0.100272
 530.3 0.100272
 530.325 0.100272
 530.35 0.100272
 530.375 0.100272
 530.4 0.100272
 530.425 0.100272
 530.45 0.100272
 530.475 0.100272
 530.5 0.100272
 530.525 0.100272
 530.55 0.100272
 530.575 0.100272
 530.6 0.100272
 530.625 0.100272
 530.65 0.100272
 530.675 0.100272
 530.7 0.100272
 530.725 0.100272
 530.75 0.100272
 530.775 0.100272
 530.8 0.100272
 530.825 0.100272
 530.85 0.100272
 530.875 0.100272
 530.9 0.100272
 530.925 0.100272
 530.95 0.100272
 530.975 0.100272
 531 0.100272
 531.025 0.100272
 531.05 0.100272
 531.075 0.100272
 531.1 0.100272
 531.125 0.100272
 531.15 0.100272
 531.175 0.100272
 531.2 0.100272
 531.225 0.100272
 531.25 0.100272
 531.275 0.100272
 531.3 0.100272
 531.325 0.100272
 531.35 0.100272
 531.375 0.100272
 531.4 0.100272
 531.425 0.100272
 531.45 0.100272
 531.475 0.100272
 531.5 0.100272
 531.525 0.100272
 531.55 0.100272
 531.575 0.100272
 531.6 0.100272
 531.625 0.100272
 531.65 0.100272
 531.675 0.100272
 531.7 0.100272
 531.725 0.100272
 531.75 0.100272
 531.775 0.100272
 531.8 0.100272
 531.825 0.100272
 531.85 0.100272
 531.875 0.100272
 531.9 0.100272
 531.925 0.100272
 531.95 0.100272
 531.975 0.100272
 532 0.100272
 532.025 0.100272
 532.05 0.100272
 532.075 0.100272
 532.1 0.100272
 532.125 0.100272
 532.15 0.100272
 532.175 0.100272
 532.2 0.100272
 532.225 0.100273
 532.25 0.100273
 532.275 0.100273
 532.3 0.100273
 532.325 0.100273
 532.35 0.100273
 532.375 0.100273
 532.4 0.100273
 532.425 0.100273
 532.45 0.100273
 532.475 0.100273
 532.5 0.100273
 532.525 0.100273
 532.55 0.100273
 532.575 0.100273
 532.6 0.100273
 532.625 0.100273
 532.65 0.100273
 532.675 0.100273
 532.7 0.100273
 532.725 0.100273
 532.75 0.100273
 532.775 0.100273
 532.8 0.100273
 532.825 0.100273
 532.85 0.100273
 532.875 0.100273
 532.9 0.100273
 532.925 0.100273
 532.95 0.100273
 532.975 0.100273
 533 0.100273
 533.025 0.100273
 533.05 0.100273
 533.075 0.100273
 533.1 0.100273
 533.125 0.100273
 533.15 0.100273
 533.175 0.100273
 533.2 0.100273
 533.225 0.100273
 533.25 0.100273
 533.275 0.100273
 533.3 0.100273
 533.325 0.100273
 533.35 0.100273
 533.375 0.100273
 533.4 0.100273
 533.425 0.100273
 533.45 0.100273
 533.475 0.100273
 533.5 0.100273
 533.525 0.100273
 533.55 0.100273
 533.575 0.100273
 533.6 0.100273
 533.625 0.100273
 533.65 0.100273
 533.675 0.100273
 533.7 0.100273
 533.725 0.100273
 533.75 0.100273
 533.775 0.100273
 533.8 0.100273
 533.825 0.100273
 533.85 0.100273
 533.875 0.100273
 533.9 0.100273
 533.925 0.100273
 533.95 0.100273
 533.975 0.100273
 534 0.100273
 534.025 0.100273
 534.05 0.100273
 534.075 0.100273
 534.1 0.100273
 534.125 0.100273
 534.15 0.100273
 534.175 0.100273
 534.2 0.100273
 534.225 0.100273
 534.25 0.100273
 534.275 0.100273
 534.3 0.100273
 534.325 0.100273
 534.35 0.100273
 534.375 0.100273
 534.4 0.100273
 534.425 0.100273
 534.45 0.100273
 534.475 0.100273
 534.5 0.100273
 534.525 0.100273
 534.55 0.100273
 534.575 0.100273
 534.6 0.100273
 534.625 0.100273
 534.65 0.100273
 534.675 0.100273
 534.7 0.100273
 534.725 0.100273
 534.75 0.100273
 534.775 0.100273
 534.8 0.100273
 534.825 0.100273
 534.85 0.100273
 534.875 0.100273
 534.9 0.100273
 534.925 0.100273
 534.95 0.100273
 534.975 0.100273
 535 0.100273
 535.025 0.100273
 535.05 0.100273
 535.075 0.100273
 535.1 0.100273
 535.125 0.100273
 535.15 0.100273
 535.175 0.100273
 535.2 0.100273
 535.225 0.100273
 535.25 0.100273
 535.275 0.100273
 535.3 0.100273
 535.325 0.100273
 535.35 0.100273
 535.375 0.100273
 535.4 0.100273
 535.425 0.100273
 535.45 0.100273
 535.475 0.100273
 535.5 0.100273
 535.525 0.100273
 535.55 0.100273
 535.575 0.100273
 535.6 0.100273
 535.625 0.100273
 535.65 0.100273
 535.675 0.100273
 535.7 0.100273
 535.725 0.100273
 535.75 0.100273
 535.775 0.100273
 535.8 0.100273
 535.825 0.100273
 535.85 0.100273
 535.875 0.100273
 535.9 0.100273
 535.925 0.100273
 535.95 0.100273
 535.975 0.100273
 536 0.100273
 536.025 0.100273
 536.05 0.100273
 536.075 0.100273
 536.1 0.100273
 536.125 0.100273
 536.15 0.100273
 536.175 0.100273
 536.2 0.100273
 536.225 0.100273
 536.25 0.100273
 536.275 0.100273
 536.3 0.100273
 536.325 0.100273
 536.35 0.100273
 536.375 0.100273
 536.4 0.100273
 536.425 0.100273
 536.45 0.100273
 536.475 0.100273
 536.5 0.100273
 536.525 0.100273
 536.55 0.100273
 536.575 0.100273
 536.6 0.100273
 536.625 0.100273
 536.65 0.100273
 536.675 0.100273
 536.7 0.100273
 536.725 0.100273
 536.75 0.100273
 536.775 0.100273
 536.8 0.100273
 536.825 0.100273
 536.85 0.100273
 536.875 0.100273
 536.9 0.100274
 536.925 0.100274
 536.95 0.100274
 536.975 0.100274
 537 0.100274
 537.025 0.100274
 537.05 0.100274
 537.075 0.100274
 537.1 0.100274
 537.125 0.100274
 537.15 0.100274
 537.175 0.100274
 537.2 0.100274
 537.225 0.100274
 537.25 0.100274
 537.275 0.100274
 537.3 0.100274
 537.325 0.100274
 537.35 0.100274
 537.375 0.100274
 537.4 0.100274
 537.425 0.100274
 537.45 0.100274
 537.475 0.100274
 537.5 0.100274
 537.525 0.100274
 537.55 0.100274
 537.575 0.100274
 537.6 0.100274
 537.625 0.100274
 537.65 0.100274
 537.675 0.100274
 537.7 0.100274
 537.725 0.100274
 537.75 0.100274
 537.775 0.100274
 537.8 0.100274
 537.825 0.100274
 537.85 0.100274
 537.875 0.100274
 537.9 0.100274
 537.925 0.100274
 537.95 0.100274
 537.975 0.100274
 538 0.100274
 538.025 0.100274
 538.05 0.100274
 538.075 0.100274
 538.1 0.100274
 538.125 0.100274
 538.15 0.100274
 538.175 0.100274
 538.2 0.100274
 538.225 0.100274
 538.25 0.100274
 538.275 0.100274
 538.3 0.100274
 538.325 0.100274
 538.35 0.100274
 538.375 0.100274
 538.4 0.100274
 538.425 0.100274
 538.45 0.100274
 538.475 0.100274
 538.5 0.100274
 538.525 0.100274
 538.55 0.100274
 538.575 0.100274
 538.6 0.100274
 538.625 0.100274
 538.65 0.100274
 538.675 0.100274
 538.7 0.100274
 538.725 0.100274
 538.75 0.100274
 538.775 0.100274
 538.8 0.100274
 538.825 0.100274
 538.85 0.100274
 538.875 0.100274
 538.9 0.100274
 538.925 0.100274
 538.95 0.100274
 538.975 0.100274
 539 0.100274
 539.025 0.100274
 539.05 0.100274
 539.075 0.100274
 539.1 0.100274
 539.125 0.100274
 539.15 0.100274
 539.175 0.100274
 539.2 0.100274
 539.225 0.100274
 539.25 0.100274
 539.275 0.100274
 539.3 0.100274
 539.325 0.100274
 539.35 0.100274
 539.375 0.100274
 539.4 0.100274
 539.425 0.100274
 539.45 0.100274
 539.475 0.100274
 539.5 0.100274
 539.525 0.100274
 539.55 0.100274
 539.575 0.100274
 539.6 0.100274
 539.625 0.100274
 539.65 0.100274
 539.675 0.100274
 539.7 0.100274
 539.725 0.100274
 539.75 0.100274
 539.775 0.100274
 539.8 0.100274
 539.825 0.100274
 539.85 0.100274
 539.875 0.100274
 539.9 0.100274
 539.925 0.100274
 539.95 0.100274
 539.975 0.100274
 540 0.100274
 540.025 0.100274
 540.05 0.100274
 540.075 0.100274
 540.1 0.100274
 540.125 0.100274
 540.15 0.100274
 540.175 0.100274
 540.2 0.100274
 540.225 0.100274
 540.25 0.100274
 540.275 0.100274
 540.3 0.100274
 540.325 0.100274
 540.35 0.100274
 540.375 0.100274
 540.4 0.100274
 540.425 0.100274
 540.45 0.100274
 540.475 0.100274
 540.5 0.100274
 540.525 0.100274
 540.55 0.100274
 540.575 0.100274
 540.6 0.100274
 540.625 0.100274
 540.65 0.100274
 540.675 0.100274
 540.7 0.100274
 540.725 0.100274
 540.75 0.100274
 540.775 0.100274
 540.8 0.100274
 540.825 0.100274
 540.85 0.100274
 540.875 0.100274
 540.9 0.100274
 540.925 0.100274
 540.95 0.100274
 540.975 0.100274
 541 0.100274
 541.025 0.100274
 541.05 0.100274
 541.075 0.100274
 541.1 0.100274
 541.125 0.100274
 541.15 0.100274
 541.175 0.100274
 541.2 0.100274
 541.225 0.100274
 541.25 0.100274
 541.275 0.100274
 541.3 0.100274
 541.325 0.100274
 541.35 0.100274
 541.375 0.100274
 541.4 0.100274
 541.425 0.100274
 541.45 0.100274
 541.475 0.100274
 541.5 0.100274
 541.525 0.100274
 541.55 0.100274
 541.575 0.100275
 541.6 0.100275
 541.625 0.100275
 541.65 0.100275
 541.675 0.100275
 541.7 0.100275
 541.725 0.100275
 541.75 0.100275
 541.775 0.100275
 541.8 0.100275
 541.825 0.100275
 541.85 0.100275
 541.875 0.100275
 541.9 0.100275
 541.925 0.100275
 541.95 0.100275
 541.975 0.100275
 542 0.100275
 542.025 0.100275
 542.05 0.100275
 542.075 0.100275
 542.1 0.100275
 542.125 0.100275
 542.15 0.100275
 542.175 0.100275
 542.2 0.100275
 542.225 0.100275
 542.25 0.100275
 542.275 0.100275
 542.3 0.100275
 542.325 0.100275
 542.35 0.100275
 542.375 0.100275
 542.4 0.100275
 542.425 0.100275
 542.45 0.100275
 542.475 0.100275
 542.5 0.100275
 542.525 0.100275
 542.55 0.100275
 542.575 0.100275
 542.6 0.100275
 542.625 0.100275
 542.65 0.100275
 542.675 0.100275
 542.7 0.100275
 542.725 0.100275
 542.75 0.100275
 542.775 0.100275
 542.8 0.100275
 542.825 0.100275
 542.85 0.100275
 542.875 0.100275
 542.9 0.100275
 542.925 0.100275
 542.95 0.100275
 542.975 0.100275
 543 0.100275
 543.025 0.100275
 543.05 0.100275
 543.075 0.100275
 543.1 0.100275
 543.125 0.100275
 543.15 0.100275
 543.175 0.100275
 543.2 0.100275
 543.225 0.100275
 543.25 0.100275
 543.275 0.100275
 543.3 0.100275
 543.325 0.100275
 543.35 0.100275
 543.375 0.100275
 543.4 0.100275
 543.425 0.100275
 543.45 0.100275
 543.475 0.100275
 543.5 0.100275
 543.525 0.100275
 543.55 0.100275
 543.575 0.100275
 543.6 0.100275
 543.625 0.100275
 543.65 0.100275
 543.675 0.100275
 543.7 0.100275
 543.725 0.100275
 543.75 0.100275
 543.775 0.100275
 543.8 0.100275
 543.825 0.100275
 543.85 0.100275
 543.875 0.100275
 543.9 0.100275
 543.925 0.100275
 543.95 0.100275
 543.975 0.100275
 544 0.100275
 544.025 0.100275
 544.05 0.100275
 544.075 0.100275
 544.1 0.100275
 544.125 0.100275
 544.15 0.100275
 544.175 0.100275
 544.2 0.100275
 544.225 0.100275
 544.25 0.100275
 544.275 0.100275
 544.3 0.100275
 544.325 0.100275
 544.35 0.100275
 544.375 0.100275
 544.4 0.100275
 544.425 0.100275
 544.45 0.100275
 544.475 0.100275
 544.5 0.100275
 544.525 0.100275
 544.55 0.100275
 544.575 0.100275
 544.6 0.100275
 544.625 0.100275
 544.65 0.100275
 544.675 0.100275
 544.7 0.100275
 544.725 0.100275
 544.75 0.100275
 544.775 0.100275
 544.8 0.100275
 544.825 0.100275
 544.85 0.100275
 544.875 0.100275
 544.9 0.100275
 544.925 0.100275
 544.95 0.100275
 544.975 0.100275
 545 0.100275
 545.025 0.100275
 545.05 0.100275
 545.075 0.100275
 545.1 0.100275
 545.125 0.100275
 545.15 0.100275
 545.175 0.100275
 545.2 0.100275
 545.225 0.100275
 545.25 0.100275
 545.275 0.100275
 545.3 0.100275
 545.325 0.100275
 545.35 0.100275
 545.375 0.100275
 545.4 0.100275
 545.425 0.100275
 545.45 0.100275
 545.475 0.100275
 545.5 0.100275
 545.525 0.100275
 545.55 0.100275
 545.575 0.100275
 545.6 0.100275
 545.625 0.100275
 545.65 0.100275
 545.675 0.100275
 545.7 0.100275
 545.725 0.100275
 545.75 0.100275
 545.775 0.100275
 545.8 0.100275
 545.825 0.100275
 545.85 0.100275
 545.875 0.100275
 545.9 0.100275
 545.925 0.100275
 545.95 0.100275
 545.975 0.100275
 546 0.100275
 546.025 0.100275
 546.05 0.100275
 546.075 0.100275
 546.1 0.100275
 546.125 0.100275
 546.15 0.100275
 546.175 0.100275
 546.2 0.100276
 546.225 0.100276
 546.25 0.100276
 546.275 0.100276
 546.3 0.100276
 546.325 0.100276
 546.35 0.100276
 546.375 0.100276
 546.4 0.100276
 546.425 0.100276
 546.45 0.100276
 546.475 0.100276
 546.5 0.100276
 546.525 0.100276
 546.55 0.100276
 546.575 0.100276
 546.6 0.100276
 546.625 0.100276
 546.65 0.100276
 546.675 0.100276
 546.7 0.100276
 546.725 0.100276
 546.75 0.100276
 546.775 0.100276
 546.8 0.100276
 546.825 0.100276
 546.85 0.100276
 546.875 0.100276
 546.9 0.100276
 546.925 0.100276
 546.95 0.100276
 546.975 0.100276
 547 0.100276
 547.025 0.100276
 547.05 0.100276
 547.075 0.100276
 547.1 0.100276
 547.125 0.100276
 547.15 0.100276
 547.175 0.100276
 547.2 0.100276
 547.225 0.100276
 547.25 0.100276
 547.275 0.100276
 547.3 0.100276
 547.325 0.100276
 547.35 0.100276
 547.375 0.100276
 547.4 0.100276
 547.425 0.100276
 547.45 0.100276
 547.475 0.100276
 547.5 0.100276
 547.525 0.100276
 547.55 0.100276
 547.575 0.100276
 547.6 0.100276
 547.625 0.100276
 547.65 0.100276
 547.675 0.100276
 547.7 0.100276
 547.725 0.100276
 547.75 0.100276
 547.775 0.100276
 547.8 0.100276
 547.825 0.100276
 547.85 0.100276
 547.875 0.100276
 547.9 0.100276
 547.925 0.100276
 547.95 0.100276
 547.975 0.100276
 548 0.100276
 548.025 0.100276
 548.05 0.100276
 548.075 0.100276
 548.1 0.100276
 548.125 0.100276
 548.15 0.100276
 548.175 0.100276
 548.2 0.100276
 548.225 0.100276
 548.25 0.100276
 548.275 0.100276
 548.3 0.100276
 548.325 0.100276
 548.35 0.100276
 548.375 0.100276
 548.4 0.100276
 548.425 0.100276
 548.45 0.100276
 548.475 0.100276
 548.5 0.100276
 548.525 0.100276
 548.55 0.100276
 548.575 0.100276
 548.6 0.100276
 548.625 0.100276
 548.65 0.100276
 548.675 0.100276
 548.7 0.100276
 548.725 0.100276
 548.75 0.100276
 548.775 0.100276
 548.8 0.100276
 548.825 0.100276
 548.85 0.100276
 548.875 0.100276
 548.9 0.100276
 548.925 0.100276
 548.95 0.100276
 548.975 0.100276
 549 0.100276
 549.025 0.100276
 549.05 0.100276
 549.075 0.100276
 549.1 0.100276
 549.125 0.100276
 549.15 0.100276
 549.175 0.100276
 549.2 0.100276
 549.225 0.100276
 549.25 0.100276
 549.275 0.100276
 549.3 0.100276
 549.325 0.100276
 549.35 0.100276
 549.375 0.100276
 549.4 0.100276
 549.425 0.100276
 549.45 0.100276
 549.475 0.100276
 549.5 0.100276
 549.525 0.100276
 549.55 0.100276
 549.575 0.100276
 549.6 0.100276
 549.625 0.100276
 549.65 0.100276
 549.675 0.100276
 549.7 0.100276
 549.725 0.100276
 549.75 0.100276
 549.775 0.100276
 549.8 0.100276
 549.825 0.100276
 549.85 0.100276
 549.875 0.100276
 549.9 0.100276
 549.925 0.100276
 549.95 0.100276
 549.975 0.100276
 550 0.100276
 550.025 0.100276
 550.05 0.100276
 550.075 0.100276
 550.1 0.100276
 550.125 0.100276
 550.15 0.100276
 550.175 0.100276
 550.2 0.100276
 550.225 0.100276
 550.25 0.100276
 550.275 0.100276
 550.3 0.100276
 550.325 0.100276
 550.35 0.100276
 550.375 0.100276
 550.4 0.100276
 550.425 0.100276
 550.45 0.100276
 550.475 0.100276
 550.5 0.100276
 550.525 0.100276
 550.55 0.100276
 550.575 0.100276
 550.6 0.100276
 550.625 0.100276
 550.65 0.100276
 550.675 0.100276
 550.7 0.100276
 550.725 0.100276
 550.75 0.100276
 550.775 0.100277
 550.8 0.100277
 550.825 0.100277
 550.85 0.100277
 550.875 0.100277
 550.9 0.100277
 550.925 0.100277
 550.95 0.100277
 550.975 0.100277
 551 0.100277
 551.025 0.100277
 551.05 0.100277
 551.075 0.100277
 551.1 0.100277
 551.125 0.100277
 551.15 0.100277
 551.175 0.100277
 551.2 0.100277
 551.225 0.100277
 551.25 0.100277
 551.275 0.100277
 551.3 0.100277
 551.325 0.100277
 551.35 0.100277
 551.375 0.100277
 551.4 0.100277
 551.425 0.100277
 551.45 0.100277
 551.475 0.100277
 551.5 0.100277
 551.525 0.100277
 551.55 0.100277
 551.575 0.100277
 551.6 0.100277
 551.625 0.100277
 551.65 0.100277
 551.675 0.100277
 551.7 0.100277
 551.725 0.100277
 551.75 0.100277
 551.775 0.100277
 551.8 0.100277
 551.825 0.100277
 551.85 0.100277
 551.875 0.100277
 551.9 0.100277
 551.925 0.100277
 551.95 0.100277
 551.975 0.100277
 552 0.100277
 552.025 0.100277
 552.05 0.100277
 552.075 0.100277
 552.1 0.100277
 552.125 0.100277
 552.15 0.100277
 552.175 0.100277
 552.2 0.100277
 552.225 0.100277
 552.25 0.100277
 552.275 0.100277
 552.3 0.100277
 552.325 0.100277
 552.35 0.100277
 552.375 0.100277
 552.4 0.100277
 552.425 0.100277
 552.45 0.100277
 552.475 0.100277
 552.5 0.100277
 552.525 0.100277
 552.55 0.100277
 552.575 0.100277
 552.6 0.100277
 552.625 0.100277
 552.65 0.100277
 552.675 0.100277
 552.7 0.100277
 552.725 0.100277
 552.75 0.100277
 552.775 0.100277
 552.8 0.100277
 552.825 0.100277
 552.85 0.100277
 552.875 0.100277
 552.9 0.100277
 552.925 0.100277
 552.95 0.100277
 552.975 0.100277
 553 0.100277
 553.025 0.100277
 553.05 0.100277
 553.075 0.100277
 553.1 0.100277
 553.125 0.100277
 553.15 0.100277
 553.175 0.100277
 553.2 0.100277
 553.225 0.100277
 553.25 0.100277
 553.275 0.100277
 553.3 0.100277
 553.325 0.100277
 553.35 0.100277
 553.375 0.100277
 553.4 0.100277
 553.425 0.100277
 553.45 0.100277
 553.475 0.100277
 553.5 0.100277
 553.525 0.100277
 553.55 0.100277
 553.575 0.100277
 553.6 0.100277
 553.625 0.100277
 553.65 0.100277
 553.675 0.100277
 553.7 0.100277
 553.725 0.100277
 553.75 0.100277
 553.775 0.100277
 553.8 0.100277
 553.825 0.100277
 553.85 0.100277
 553.875 0.100277
 553.9 0.100277
 553.925 0.100277
 553.95 0.100277
 553.975 0.100277
 554 0.100277
 554.025 0.100277
 554.05 0.100277
 554.075 0.100277
 554.1 0.100277
 554.125 0.100277
 554.15 0.100277
 554.175 0.100277
 554.2 0.100277
 554.225 0.100277
 554.25 0.100277
 554.275 0.100277
 554.3 0.100277
 554.325 0.100277
 554.35 0.100277
 554.375 0.100277
 554.4 0.100277
 554.425 0.100277
 554.45 0.100277
 554.475 0.100277
 554.5 0.100277
 554.525 0.100277
 554.55 0.100277
 554.575 0.100277
 554.6 0.100277
 554.625 0.100277
 554.65 0.100277
 554.675 0.100277
 554.7 0.100277
 554.725 0.100277
 554.75 0.100277
 554.775 0.100277
 554.8 0.100277
 554.825 0.100277
 554.85 0.100277
 554.875 0.100277
 554.9 0.100277
 554.925 0.100277
 554.95 0.100277
 554.975 0.100277
 555 0.100277
 555.025 0.100277
 555.05 0.100277
 555.075 0.100277
 555.1 0.100277
 555.125 0.100277
 555.15 0.100277
 555.175 0.100277
 555.2 0.100277
 555.225 0.100277
 555.25 0.100277
 555.275 0.100277
 555.3 0.100277
 555.325 0.100277
 555.35 0.100278
 555.375 0.100278
 555.4 0.100278
 555.425 0.100278
 555.45 0.100278
 555.475 0.100278
 555.5 0.100278
 555.525 0.100278
 555.55 0.100278
 555.575 0.100278
 555.6 0.100278
 555.625 0.100278
 555.65 0.100278
 555.675 0.100278
 555.7 0.100278
 555.725 0.100278
 555.75 0.100278
 555.775 0.100278
 555.8 0.100278
 555.825 0.100278
 555.85 0.100278
 555.875 0.100278
 555.9 0.100278
 555.925 0.100278
 555.95 0.100278
 555.975 0.100278
 556 0.100278
 556.025 0.100278
 556.05 0.100278
 556.075 0.100278
 556.1 0.100278
 556.125 0.100278
 556.15 0.100278
 556.175 0.100278
 556.2 0.100278
 556.225 0.100278
 556.25 0.100278
 556.275 0.100278
 556.3 0.100278
 556.325 0.100278
 556.35 0.100278
 556.375 0.100278
 556.4 0.100278
 556.425 0.100278
 556.45 0.100278
 556.475 0.100278
 556.5 0.100278
 556.525 0.100278
 556.55 0.100278
 556.575 0.100278
 556.6 0.100278
 556.625 0.100278
 556.65 0.100278
 556.675 0.100278
 556.7 0.100278
 556.725 0.100278
 556.75 0.100278
 556.775 0.100278
 556.8 0.100278
 556.825 0.100278
 556.85 0.100278
 556.875 0.100278
 556.9 0.100278
 556.925 0.100278
 556.95 0.100278
 556.975 0.100278
 557 0.100278
 557.025 0.100278
 557.05 0.100278
 557.075 0.100278
 557.1 0.100278
 557.125 0.100278
 557.15 0.100278
 557.175 0.100278
 557.2 0.100278
 557.225 0.100278
 557.25 0.100278
 557.275 0.100278
 557.3 0.100278
 557.325 0.100278
 557.35 0.100278
 557.375 0.100278
 557.4 0.100278
 557.425 0.100278
 557.45 0.100278
 557.475 0.100278
 557.5 0.100278
 557.525 0.100278
 557.55 0.100278
 557.575 0.100278
 557.6 0.100278
 557.625 0.100278
 557.65 0.100278
 557.675 0.100278
 557.7 0.100278
 557.725 0.100278
 557.75 0.100278
 557.775 0.100278
 557.8 0.100278
 557.825 0.100278
 557.85 0.100278
 557.875 0.100278
 557.9 0.100278
 557.925 0.100278
 557.95 0.100278
 557.975 0.100278
 558 0.100278
 558.025 0.100278
 558.05 0.100278
 558.075 0.100278
 558.1 0.100278
 558.125 0.100278
 558.15 0.100278
 558.175 0.100278
 558.2 0.100278
 558.225 0.100278
 558.25 0.100278
 558.275 0.100278
 558.3 0.100278
 558.325 0.100278
 558.35 0.100278
 558.375 0.100278
 558.4 0.100278
 558.425 0.100278
 558.45 0.100278
 558.475 0.100278
 558.5 0.100278
 558.525 0.100278
 558.55 0.100278
 558.575 0.100278
 558.6 0.100278
 558.625 0.100278
 558.65 0.100278
 558.675 0.100278
 558.7 0.100278
 558.725 0.100278
 558.75 0.100278
 558.775 0.100278
 558.8 0.100278
 558.825 0.100278
 558.85 0.100278
 558.875 0.100278
 558.9 0.100278
 558.925 0.100278
 558.95 0.100278
 558.975 0.100278
 559 0.100278
 559.025 0.100278
 559.05 0.100278
 559.075 0.100278
 559.1 0.100278
 559.125 0.100278
 559.15 0.100278
 559.175 0.100278
 559.2 0.100278
 559.225 0.100278
 559.25 0.100278
 559.275 0.100278
 559.3 0.100278
 559.325 0.100278
 559.35 0.100278
 559.375 0.100278
 559.4 0.100278
 559.425 0.100278
 559.45 0.100278
 559.475 0.100278
 559.5 0.100278
 559.525 0.100278
 559.55 0.100278
 559.575 0.100278
 559.6 0.100278
 559.625 0.100278
 559.65 0.100278
 559.675 0.100278
 559.7 0.100278
 559.725 0.100278
 559.75 0.100278
 559.775 0.100278
 559.8 0.100278
 559.825 0.100278
 559.85 0.100278
 559.875 0.100279
 559.9 0.100279
 559.925 0.100279
 559.95 0.100279
 559.975 0.100279
 560 0.100279
 560.025 0.100279
 560.05 0.100279
 560.075 0.100279
 560.1 0.100279
 560.125 0.100279
 560.15 0.100279
 560.175 0.100279
 560.2 0.100279
 560.225 0.100279
 560.25 0.100279
 560.275 0.100279
 560.3 0.100279
 560.325 0.100279
 560.35 0.100279
 560.375 0.100279
 560.4 0.100279
 560.425 0.100279
 560.45 0.100279
 560.475 0.100279
 560.5 0.100279
 560.525 0.100279
 560.55 0.100279
 560.575 0.100279
 560.6 0.100279
 560.625 0.100279
 560.65 0.100279
 560.675 0.100279
 560.7 0.100279
 560.725 0.100279
 560.75 0.100279
 560.775 0.100279
 560.8 0.100279
 560.825 0.100279
 560.85 0.100279
 560.875 0.100279
 560.9 0.100279
 560.925 0.100279
 560.95 0.100279
 560.975 0.100279
 561 0.100279
 561.025 0.100279
 561.05 0.100279
 561.075 0.100279
 561.1 0.100279
 561.125 0.100279
 561.15 0.100279
 561.175 0.100279
 561.2 0.100279
 561.225 0.100279
 561.25 0.100279
 561.275 0.100279
 561.3 0.100279
 561.325 0.100279
 561.35 0.100279
 561.375 0.100279
 561.4 0.100279
 561.425 0.100279
 561.45 0.100279
 561.475 0.100279
 561.5 0.100279
 561.525 0.100279
 561.55 0.100279
 561.575 0.100279
 561.6 0.100279
 561.625 0.100279
 561.65 0.100279
 561.675 0.100279
 561.7 0.100279
 561.725 0.100279
 561.75 0.100279
 561.775 0.100279
 561.8 0.100279
 561.825 0.100279
 561.85 0.100279
 561.875 0.100279
 561.9 0.100279
 561.925 0.100279
 561.95 0.100279
 561.975 0.100279
 562 0.100279
 562.025 0.100279
 562.05 0.100279
 562.075 0.100279
 562.1 0.100279
 562.125 0.100279
 562.15 0.100279
 562.175 0.100279
 562.2 0.100279
 562.225 0.100279
 562.25 0.100279
 562.275 0.100279
 562.3 0.100279
 562.325 0.100279
 562.35 0.100279
 562.375 0.100279
 562.4 0.100279
 562.425 0.100279
 562.45 0.100279
 562.475 0.100279
 562.5 0.100279
 562.525 0.100279
 562.55 0.100279
 562.575 0.100279
 562.6 0.100279
 562.625 0.100279
 562.65 0.100279
 562.675 0.100279
 562.7 0.100279
 562.725 0.100279
 562.75 0.100279
 562.775 0.100279
 562.8 0.100279
 562.825 0.100279
 562.85 0.100279
 562.875 0.100279
 562.9 0.100279
 562.925 0.100279
 562.95 0.100279
 562.975 0.100279
 563 0.100279
 563.025 0.100279
 563.05 0.100279
 563.075 0.100279
 563.1 0.100279
 563.125 0.100279
 563.15 0.100279
 563.175 0.100279
 563.2 0.100279
 563.225 0.100279
 563.25 0.100279
 563.275 0.100279
 563.3 0.100279
 563.325 0.100279
 563.35 0.100279
 563.375 0.100279
 563.4 0.100279
 563.425 0.100279
 563.45 0.100279
 563.475 0.100279
 563.5 0.100279
 563.525 0.100279
 563.55 0.100279
 563.575 0.100279
 563.6 0.100279
 563.625 0.100279
 563.65 0.100279
 563.675 0.100279
 563.7 0.100279
 563.725 0.100279
 563.75 0.100279
 563.775 0.100279
 563.8 0.100279
 563.825 0.100279
 563.85 0.100279
 563.875 0.100279
 563.9 0.100279
 563.925 0.100279
 563.95 0.100279
 563.975 0.100279
 564 0.100279
 564.025 0.100279
 564.05 0.100279
 564.075 0.100279
 564.1 0.100279
 564.125 0.100279
 564.15 0.100279
 564.175 0.100279
 564.2 0.100279
 564.225 0.100279
 564.25 0.100279
 564.275 0.100279
 564.3 0.100279
 564.325 0.100279
 564.35 0.100279
 564.375 0.10028
 564.4 0.10028
 564.425 0.10028
 564.45 0.10028
 564.475 0.10028
 564.5 0.10028
 564.525 0.10028
 564.55 0.10028
 564.575 0.10028
 564.6 0.10028
 564.625 0.10028
 564.65 0.10028
 564.675 0.10028
 564.7 0.10028
 564.725 0.10028
 564.75 0.10028
 564.775 0.10028
 564.8 0.10028
 564.825 0.10028
 564.85 0.10028
 564.875 0.10028
 564.9 0.10028
 564.925 0.10028
 564.95 0.10028
 564.975 0.10028
 565 0.10028
 565.025 0.10028
 565.05 0.10028
 565.075 0.10028
 565.1 0.10028
 565.125 0.10028
 565.15 0.10028
 565.175 0.10028
 565.2 0.10028
 565.225 0.10028
 565.25 0.10028
 565.275 0.10028
 565.3 0.10028
 565.325 0.10028
 565.35 0.10028
 565.375 0.10028
 565.4 0.10028
 565.425 0.10028
 565.45 0.10028
 565.475 0.10028
 565.5 0.10028
 565.525 0.10028
 565.55 0.10028
 565.575 0.10028
 565.6 0.10028
 565.625 0.10028
 565.65 0.10028
 565.675 0.10028
 565.7 0.10028
 565.725 0.10028
 565.75 0.10028
 565.775 0.10028
 565.8 0.10028
 565.825 0.10028
 565.85 0.10028
 565.875 0.10028
 565.9 0.10028
 565.925 0.10028
 565.95 0.10028
 565.975 0.10028
 566 0.10028
 566.025 0.10028
 566.05 0.10028
 566.075 0.10028
 566.1 0.10028
 566.125 0.10028
 566.15 0.10028
 566.175 0.10028
 566.2 0.10028
 566.225 0.10028
 566.25 0.10028
 566.275 0.10028
 566.3 0.10028
 566.325 0.10028
 566.35 0.10028
 566.375 0.10028
 566.4 0.10028
 566.425 0.10028
 566.45 0.10028
 566.475 0.10028
 566.5 0.10028
 566.525 0.10028
 566.55 0.10028
 566.575 0.10028
 566.6 0.10028
 566.625 0.10028
 566.65 0.10028
 566.675 0.10028
 566.7 0.10028
 566.725 0.10028
 566.75 0.10028
 566.775 0.10028
 566.8 0.10028
 566.825 0.10028
 566.85 0.10028
 566.875 0.10028
 566.9 0.10028
 566.925 0.10028
 566.95 0.10028
 566.975 0.10028
 567 0.10028
 567.025 0.10028
 567.05 0.10028
 567.075 0.10028
 567.1 0.10028
 567.125 0.10028
 567.15 0.10028
 567.175 0.10028
 567.2 0.10028
 567.225 0.10028
 567.25 0.10028
 567.275 0.10028
 567.3 0.10028
 567.325 0.10028
 567.35 0.10028
 567.375 0.10028
 567.4 0.10028
 567.425 0.10028
 567.45 0.10028
 567.475 0.10028
 567.5 0.10028
 567.525 0.10028
 567.55 0.10028
 567.575 0.10028
 567.6 0.10028
 567.625 0.10028
 567.65 0.10028
 567.675 0.10028
 567.7 0.10028
 567.725 0.10028
 567.75 0.10028
 567.775 0.10028
 567.8 0.10028
 567.825 0.10028
 567.85 0.10028
 567.875 0.10028
 567.9 0.10028
 567.925 0.10028
 567.95 0.10028
 567.975 0.10028
 568 0.10028
 568.025 0.10028
 568.05 0.10028
 568.075 0.10028
 568.1 0.10028
 568.125 0.10028
 568.15 0.10028
 568.175 0.10028
 568.2 0.10028
 568.225 0.10028
 568.25 0.10028
 568.275 0.10028
 568.3 0.10028
 568.325 0.10028
 568.35 0.10028
 568.375 0.10028
 568.4 0.10028
 568.425 0.10028
 568.45 0.10028
 568.475 0.10028
 568.5 0.10028
 568.525 0.10028
 568.55 0.10028
 568.575 0.10028
 568.6 0.10028
 568.625 0.10028
 568.65 0.10028
 568.675 0.10028
 568.7 0.10028
 568.725 0.10028
 568.75 0.10028
 568.775 0.10028
 568.8 0.10028
 568.825 0.10028
 568.85 0.100281
 568.875 0.100281
 568.9 0.100281
 568.925 0.100281
 568.95 0.100281
 568.975 0.100281
 569 0.100281
 569.025 0.100281
 569.05 0.100281
 569.075 0.100281
 569.1 0.100281
 569.125 0.100281
 569.15 0.100281
 569.175 0.100281
 569.2 0.100281
 569.225 0.100281
 569.25 0.100281
 569.275 0.100281
 569.3 0.100281
 569.325 0.100281
 569.35 0.100281
 569.375 0.100281
 569.4 0.100281
 569.425 0.100281
 569.45 0.100281
 569.475 0.100281
 569.5 0.100281
 569.525 0.100281
 569.55 0.100281
 569.575 0.100281
 569.6 0.100281
 569.625 0.100281
 569.65 0.100281
 569.675 0.100281
 569.7 0.100281
 569.725 0.100281
 569.75 0.100281
 569.775 0.100281
 569.8 0.100281
 569.825 0.100281
 569.85 0.100281
 569.875 0.100281
 569.9 0.100281
 569.925 0.100281
 569.95 0.100281
 569.975 0.100281
 570 0.100281
 570.025 0.100281
 570.05 0.100281
 570.075 0.100281
 570.1 0.100281
 570.125 0.100281
 570.15 0.100281
 570.175 0.100281
 570.2 0.100281
 570.225 0.100281
 570.25 0.100281
 570.275 0.100281
 570.3 0.100281
 570.325 0.100281
 570.35 0.100281
 570.375 0.100281
 570.4 0.100281
 570.425 0.100281
 570.45 0.100281
 570.475 0.100281
 570.5 0.100281
 570.525 0.100281
 570.55 0.100281
 570.575 0.100281
 570.6 0.100281
 570.625 0.100281
 570.65 0.100281
 570.675 0.100281
 570.7 0.100281
 570.725 0.100281
 570.75 0.100281
 570.775 0.100281
 570.8 0.100281
 570.825 0.100281
 570.85 0.100281
 570.875 0.100281
 570.9 0.100281
 570.925 0.100281
 570.95 0.100281
 570.975 0.100281
 571 0.100281
 571.025 0.100281
 571.05 0.100281
 571.075 0.100281
 571.1 0.100281
 571.125 0.100281
 571.15 0.100281
 571.175 0.100281
 571.2 0.100281
 571.225 0.100281
 571.25 0.100281
 571.275 0.100281
 571.3 0.100281
 571.325 0.100281
 571.35 0.100281
 571.375 0.100281
 571.4 0.100281
 571.425 0.100281
 571.45 0.100281
 571.475 0.100281
 571.5 0.100281
 571.525 0.100281
 571.55 0.100281
 571.575 0.100281
 571.6 0.100281
 571.625 0.100281
 571.65 0.100281
 571.675 0.100281
 571.7 0.100281
 571.725 0.100281
 571.75 0.100281
 571.775 0.100281
 571.8 0.100281
 571.825 0.100281
 571.85 0.100281
 571.875 0.100281
 571.9 0.100281
 571.925 0.100281
 571.95 0.100281
 571.975 0.100281
 572 0.100281
 572.025 0.100281
 572.05 0.100281
 572.075 0.100281
 572.1 0.100281
 572.125 0.100281
 572.15 0.100281
 572.175 0.100281
 572.2 0.100281
 572.225 0.100281
 572.25 0.100281
 572.275 0.100281
 572.3 0.100281
 572.325 0.100281
 572.35 0.100281
 572.375 0.100281
 572.4 0.100281
 572.425 0.100281
 572.45 0.100281
 572.475 0.100281
 572.5 0.100281
 572.525 0.100281
 572.55 0.100281
 572.575 0.100281
 572.6 0.100281
 572.625 0.100281
 572.65 0.100281
 572.675 0.100281
 572.7 0.100281
 572.725 0.100281
 572.75 0.100281
 572.775 0.100281
 572.8 0.100281
 572.825 0.100281
 572.85 0.100281
 572.875 0.100281
 572.9 0.100281
 572.925 0.100281
 572.95 0.100281
 572.975 0.100281
 573 0.100281
 573.025 0.100281
 573.05 0.100281
 573.075 0.100281
 573.1 0.100281
 573.125 0.100281
 573.15 0.100281
 573.175 0.100281
 573.2 0.100281
 573.225 0.100281
 573.25 0.100281
 573.275 0.100281
 573.3 0.100282
 573.325 0.100282
 573.35 0.100282
 573.375 0.100282
 573.4 0.100282
 573.425 0.100282
 573.45 0.100282
 573.475 0.100282
 573.5 0.100282
 573.525 0.100282
 573.55 0.100282
 573.575 0.100282
 573.6 0.100282
 573.625 0.100282
 573.65 0.100282
 573.675 0.100282
 573.7 0.100282
 573.725 0.100282
 573.75 0.100282
 573.775 0.100282
 573.8 0.100282
 573.825 0.100282
 573.85 0.100282
 573.875 0.100282
 573.9 0.100282
 573.925 0.100282
 573.95 0.100282
 573.975 0.100282
 574 0.100282
 574.025 0.100282
 574.05 0.100282
 574.075 0.100282
 574.1 0.100282
 574.125 0.100282
 574.15 0.100282
 574.175 0.100282
 574.2 0.100282
 574.225 0.100282
 574.25 0.100282
 574.275 0.100282
 574.3 0.100282
 574.325 0.100282
 574.35 0.100282
 574.375 0.100282
 574.4 0.100282
 574.425 0.100282
 574.45 0.100282
 574.475 0.100282
 574.5 0.100282
 574.525 0.100282
 574.55 0.100282
 574.575 0.100282
 574.6 0.100282
 574.625 0.100282
 574.65 0.100282
 574.675 0.100282
 574.7 0.100282
 574.725 0.100282
 574.75 0.100282
 574.775 0.100282
 574.8 0.100282
 574.825 0.100282
 574.85 0.100282
 574.875 0.100282
 574.9 0.100282
 574.925 0.100282
 574.95 0.100282
 574.975 0.100282
 575 0.100282
 575.025 0.100282
 575.05 0.100282
 575.075 0.100282
 575.1 0.100282
 575.125 0.100282
 575.15 0.100282
 575.175 0.100282
 575.2 0.100282
 575.225 0.100282
 575.25 0.100282
 575.275 0.100282
 575.3 0.100282
 575.325 0.100282
 575.35 0.100282
 575.375 0.100282
 575.4 0.100282
 575.425 0.100282
 575.45 0.100282
 575.475 0.100282
 575.5 0.100282
 575.525 0.100282
 575.55 0.100282
 575.575 0.100282
 575.6 0.100282
 575.625 0.100282
 575.65 0.100282
 575.675 0.100282
 575.7 0.100282
 575.725 0.100282
 575.75 0.100282
 575.775 0.100282
 575.8 0.100282
 575.825 0.100282
 575.85 0.100282
 575.875 0.100282
 575.9 0.100282
 575.925 0.100282
 575.95 0.100282
 575.975 0.100282
 576 0.100282
 576.025 0.100282
 576.05 0.100282
 576.075 0.100282
 576.1 0.100282
 576.125 0.100282
 576.15 0.100282
 576.175 0.100282
 576.2 0.100282
 576.225 0.100282
 576.25 0.100282
 576.275 0.100282
 576.3 0.100282
 576.325 0.100282
 576.35 0.100282
 576.375 0.100282
 576.4 0.100282
 576.425 0.100282
 576.45 0.100282
 576.475 0.100282
 576.5 0.100282
 576.525 0.100282
 576.55 0.100282
 576.575 0.100282
 576.6 0.100282
 576.625 0.100282
 576.65 0.100282
 576.675 0.100282
 576.7 0.100282
 576.725 0.100282
 576.75 0.100282
 576.775 0.100282
 576.8 0.100282
 576.825 0.100282
 576.85 0.100282
 576.875 0.100282
 576.9 0.100282
 576.925 0.100282
 576.95 0.100282
 576.975 0.100282
 577 0.100282
 577.025 0.100282
 577.05 0.100282
 577.075 0.100282
 577.1 0.100282
 577.125 0.100282
 577.15 0.100282
 577.175 0.100282
 577.2 0.100282
 577.225 0.100282
 577.25 0.100282
 577.275 0.100282
 577.3 0.100282
 577.325 0.100282
 577.35 0.100282
 577.375 0.100282
 577.4 0.100282
 577.425 0.100282
 577.45 0.100282
 577.475 0.100282
 577.5 0.100282
 577.525 0.100282
 577.55 0.100282
 577.575 0.100282
 577.6 0.100282
 577.625 0.100282
 577.65 0.100282
 577.675 0.100282
 577.7 0.100282
 577.725 0.100283
 577.75 0.100283
 577.775 0.100283
 577.8 0.100283
 577.825 0.100283
 577.85 0.100283
 577.875 0.100283
 577.9 0.100283
 577.925 0.100283
 577.95 0.100283
 577.975 0.100283
 578 0.100283
 578.025 0.100283
 578.05 0.100283
 578.075 0.100283
 578.1 0.100283
 578.125 0.100283
 578.15 0.100283
 578.175 0.100283
 578.2 0.100283
 578.225 0.100283
 578.25 0.100283
 578.275 0.100283
 578.3 0.100283
 578.325 0.100283
 578.35 0.100283
 578.375 0.100283
 578.4 0.100283
 578.425 0.100283
 578.45 0.100283
 578.475 0.100283
 578.5 0.100283
 578.525 0.100283
 578.55 0.100283
 578.575 0.100283
 578.6 0.100283
 578.625 0.100283
 578.65 0.100283
 578.675 0.100283
 578.7 0.100283
 578.725 0.100283
 578.75 0.100283
 578.775 0.100283
 578.8 0.100283
 578.825 0.100283
 578.85 0.100283
 578.875 0.100283
 578.9 0.100283
 578.925 0.100283
 578.95 0.100283
 578.975 0.100283
 579 0.100283
 579.025 0.100283
 579.05 0.100283
 579.075 0.100283
 579.1 0.100283
 579.125 0.100283
 579.15 0.100283
 579.175 0.100283
 579.2 0.100283
 579.225 0.100283
 579.25 0.100283
 579.275 0.100283
 579.3 0.100283
 579.325 0.100283
 579.35 0.100283
 579.375 0.100283
 579.4 0.100283
 579.425 0.100283
 579.45 0.100283
 579.475 0.100283
 579.5 0.100283
 579.525 0.100283
 579.55 0.100283
 579.575 0.100283
 579.6 0.100283
 579.625 0.100283
 579.65 0.100283
 579.675 0.100283
 579.7 0.100283
 579.725 0.100283
 579.75 0.100283
 579.775 0.100283
 579.8 0.100283
 579.825 0.100283
 579.85 0.100283
 579.875 0.100283
 579.9 0.100283
 579.925 0.100283
 579.95 0.100283
 579.975 0.100283
 580 0.100283
 580.025 0.100283
 580.05 0.100283
 580.075 0.100283
 580.1 0.100283
 580.125 0.100283
 580.15 0.100283
 580.175 0.100283
 580.2 0.100283
 580.225 0.100283
 580.25 0.100283
 580.275 0.100283
 580.3 0.100283
 580.325 0.100283
 580.35 0.100283
 580.375 0.100283
 580.4 0.100283
 580.425 0.100283
 580.45 0.100283
 580.475 0.100283
 580.5 0.100283
 580.525 0.100283
 580.55 0.100283
 580.575 0.100283
 580.6 0.100283
 580.625 0.100283
 580.65 0.100283
 580.675 0.100283
 580.7 0.100283
 580.725 0.100283
 580.75 0.100283
 580.775 0.100283
 580.8 0.100283
 580.825 0.100283
 580.85 0.100283
 580.875 0.100283
 580.9 0.100283
 580.925 0.100283
 580.95 0.100283
 580.975 0.100283
 581 0.100283
 581.025 0.100283
 581.05 0.100283
 581.075 0.100283
 581.1 0.100283
 581.125 0.100283
 581.15 0.100283
 581.175 0.100283
 581.2 0.100283
 581.225 0.100283
 581.25 0.100283
 581.275 0.100283
 581.3 0.100283
 581.325 0.100283
 581.35 0.100283
 581.375 0.100283
 581.4 0.100283
 581.425 0.100283
 581.45 0.100283
 581.475 0.100283
 581.5 0.100283
 581.525 0.100283
 581.55 0.100283
 581.575 0.100283
 581.6 0.100283
 581.625 0.100283
 581.65 0.100283
 581.675 0.100283
 581.7 0.100283
 581.725 0.100283
 581.75 0.100283
 581.775 0.100283
 581.8 0.100283
 581.825 0.100283
 581.85 0.100283
 581.875 0.100283
 581.9 0.100283
 581.925 0.100283
 581.95 0.100283
 581.975 0.100283
 582 0.100283
 582.025 0.100283
 582.05 0.100283
 582.075 0.100283
 582.1 0.100283
 582.125 0.100284
 582.15 0.100284
 582.175 0.100284
 582.2 0.100284
 582.225 0.100284
 582.25 0.100284
 582.275 0.100284
 582.3 0.100284
 582.325 0.100284
 582.35 0.100284
 582.375 0.100284
 582.4 0.100284
 582.425 0.100284
 582.45 0.100284
 582.475 0.100284
 582.5 0.100284
 582.525 0.100284
 582.55 0.100284
 582.575 0.100284
 582.6 0.100284
 582.625 0.100284
 582.65 0.100284
 582.675 0.100284
 582.7 0.100284
 582.725 0.100284
 582.75 0.100284
 582.775 0.100284
 582.8 0.100284
 582.825 0.100284
 582.85 0.100284
 582.875 0.100284
 582.9 0.100284
 582.925 0.100284
 582.95 0.100284
 582.975 0.100284
 583 0.100284
 583.025 0.100284
 583.05 0.100284
 583.075 0.100284
 583.1 0.100284
 583.125 0.100284
 583.15 0.100284
 583.175 0.100284
 583.2 0.100284
 583.225 0.100284
 583.25 0.100284
 583.275 0.100284
 583.3 0.100284
 583.325 0.100284
 583.35 0.100284
 583.375 0.100284
 583.4 0.100284
 583.425 0.100284
 583.45 0.100284
 583.475 0.100284
 583.5 0.100284
 583.525 0.100284
 583.55 0.100284
 583.575 0.100284
 583.6 0.100284
 583.625 0.100284
 583.65 0.100284
[truncated: 1,691,767 more chars]
