# Supplementary material for: Visual physiology of the layer 4 cortical circuit in silico
Source: PLoS Comput Biol. 2018 Nov 12;14(11):e1006535. doi: 10.1371/journal.pcbi.1006535 (PMC6258373; doi:10.1371/journal.pcbi.1006535)
Supplement: SI 5 — (ZIP) [file pcbi.1006535.s015.zip › SI_5/5_cells_measure_i_baseline/i_SEClamp-cell-4.dat]

 0 1e+06
 0.025 3.57656
 0.05 0.676526
 0.075 0.56088
 0.1 0.495583
 0.125 0.45189
 0.15 0.419453
 0.175 0.393793
 0.2 0.372666
 0.225 0.354809
 0.25 0.339444
 0.275 0.326056
 0.3 0.314279
 0.325 0.303841
 0.35 0.294531
 0.375 0.286183
 0.4 0.27866
 0.425 0.271849
 0.45 0.265656
 0.475 0.260002
 0.5 0.25482
 0.525 0.25005
 0.55 0.245645
 0.575 0.241561
 0.6 0.237761
 0.625 0.234215
 0.65 0.230895
 0.675 0.227776
 0.7 0.224838
 0.725 0.222062
 0.75 0.219433
 0.775 0.216937
 0.8 0.214561
 0.825 0.212294
 0.85 0.210128
 0.875 0.208053
 0.9 0.206063
 0.925 0.20415
 0.95 0.202308
 0.975 0.200533
 1 0.198819
 1.025 0.197163
 1.05 0.19556
 1.075 0.194007
 1.1 0.192501
 1.125 0.191039
 1.15 0.189618
 1.175 0.188237
 1.2 0.186893
 1.225 0.185584
 1.25 0.184308
 1.275 0.183065
 1.3 0.181851
 1.325 0.180666
 1.35 0.179508
 1.375 0.178377
 1.4 0.177271
 1.425 0.176189
 1.45 0.17513
 1.475 0.174094
 1.5 0.173078
 1.525 0.172084
 1.55 0.171109
 1.575 0.170153
 1.6 0.169216
 1.625 0.168297
 1.65 0.167394
 1.675 0.166509
 1.7 0.16564
 1.725 0.164786
 1.75 0.163947
 1.775 0.163123
 1.8 0.162314
 1.825 0.161518
 1.85 0.160735
 1.875 0.159966
 1.9 0.159209
 1.925 0.158465
 1.95 0.157733
 1.975 0.157012
 2 0.156303
 2.025 0.155605
 2.05 0.154917
 2.075 0.154241
 2.1 0.153574
 2.125 0.152918
 2.15 0.152271
 2.175 0.151634
 2.2 0.151006
 2.225 0.150388
 2.25 0.149778
 2.275 0.149177
 2.3 0.148585
 2.325 0.148001
 2.35 0.147425
 2.375 0.146857
 2.4 0.146297
 2.425 0.145745
 2.45 0.1452
 2.475 0.144662
 2.5 0.144132
 2.525 0.143609
 2.55 0.143093
 2.575 0.142583
 2.6 0.14208
 2.625 0.141584
 2.65 0.141094
 2.675 0.140611
 2.7 0.140134
 2.725 0.139663
 2.75 0.139198
 2.775 0.138738
 2.8 0.138285
 2.825 0.137837
 2.85 0.137395
 2.875 0.136958
 2.9 0.136526
 2.925 0.1361
 2.95 0.13568
 2.975 0.135264
 3 0.134853
 3.025 0.134447
 3.05 0.134047
 3.075 0.133651
 3.1 0.133259
 3.125 0.132873
 3.15 0.132491
 3.175 0.132113
 3.2 0.13174
 3.225 0.131371
 3.25 0.131007
 3.275 0.130647
 3.3 0.130291
 3.325 0.129939
 3.35 0.129592
 3.375 0.129248
 3.4 0.128908
 3.425 0.128572
 3.45 0.128241
 3.475 0.127912
 3.5 0.127588
 3.525 0.127267
 3.55 0.12695
 3.575 0.126637
 3.6 0.126327
 3.625 0.12602
 3.65 0.125717
 3.675 0.125417
 3.7 0.125121
 3.725 0.124828
 3.75 0.124538
 3.775 0.124252
 3.8 0.123969
 3.825 0.123688
 3.85 0.123411
 3.875 0.123137
 3.9 0.122866
 3.925 0.122598
 3.95 0.122333
 3.975 0.122071
 4 0.121812
 4.025 0.121555
 4.05 0.121301
 4.075 0.12105
 4.1 0.120802
 4.125 0.120557
 4.15 0.120314
 4.175 0.120074
 4.2 0.119836
 4.225 0.119601
 4.25 0.119368
 4.275 0.119138
 4.3 0.118911
 4.325 0.118686
 4.35 0.118463
 4.375 0.118243
 4.4 0.118025
 4.425 0.117809
 4.45 0.117596
 4.475 0.117384
 4.5 0.117176
 4.525 0.116969
 4.55 0.116765
 4.575 0.116562
 4.6 0.116362
 4.625 0.116164
 4.65 0.115968
 4.675 0.115774
 4.7 0.115582
 4.725 0.115393
 4.75 0.115205
 4.775 0.115019
 4.8 0.114835
 4.825 0.114653
 4.85 0.114473
 4.875 0.114295
 4.9 0.114118
 4.925 0.113944
 4.95 0.113771
 4.975 0.1136
 5 0.113431
 5.025 0.113264
 5.05 0.113098
 5.075 0.112934
 5.1 0.112772
 5.125 0.112612
 5.15 0.112453
 5.175 0.112295
 5.2 0.11214
 5.225 0.111986
 5.25 0.111833
 5.275 0.111682
 5.3 0.111533
 5.325 0.111385
 5.35 0.111239
 5.375 0.111094
 5.4 0.110951
 5.425 0.110809
 5.45 0.110669
 5.475 0.11053
 5.5 0.110392
 5.525 0.110256
 5.55 0.110122
 5.575 0.109988
 5.6 0.109856
 5.625 0.109726
 5.65 0.109596
 5.675 0.109468
 5.7 0.109342
 5.725 0.109216
 5.75 0.109092
 5.775 0.108969
 5.8 0.108847
 5.825 0.108727
 5.85 0.108608
 5.875 0.10849
 5.9 0.108373
 5.925 0.108257
 5.95 0.108143
 5.975 0.108029
 6 0.107917
 6.025 0.107806
 6.05 0.107696
 6.075 0.107587
 6.1 0.107479
 6.125 0.107373
 6.15 0.107267
 6.175 0.107162
 6.2 0.107059
 6.225 0.106956
 6.25 0.106855
 6.275 0.106754
 6.3 0.106655
 6.325 0.106556
 6.35 0.106459
 6.375 0.106362
 6.4 0.106267
 6.425 0.106172
 6.45 0.106078
 6.475 0.105986
 6.5 0.105894
 6.525 0.105803
 6.55 0.105713
 6.575 0.105624
 6.6 0.105535
 6.625 0.105448
 6.65 0.105361
 6.675 0.105276
 6.7 0.105191
 6.725 0.105107
 6.75 0.105024
 6.775 0.104941
 6.8 0.10486
 6.825 0.104779
 6.85 0.104699
 6.875 0.10462
 6.9 0.104541
 6.925 0.104463
 6.95 0.104387
 6.975 0.10431
 7 0.104235
 7.025 0.10416
 7.05 0.104086
 7.075 0.104013
 7.1 0.103941
 7.125 0.103869
 7.15 0.103798
 7.175 0.103727
 7.2 0.103657
 7.225 0.103588
 7.25 0.10352
 7.275 0.103452
 7.3 0.103385
 7.325 0.103319
 7.35 0.103253
 7.375 0.103188
 7.4 0.103123
 7.425 0.103059
 7.45 0.102996
 7.475 0.102933
 7.5 0.102871
 7.525 0.10281
 7.55 0.102749
 7.575 0.102688
 7.6 0.102629
 7.625 0.102569
 7.65 0.102511
 7.675 0.102453
 7.7 0.102395
 7.725 0.102338
 7.75 0.102282
 7.775 0.102226
 7.8 0.102171
 7.825 0.102116
 7.85 0.102062
 7.875 0.102008
 7.9 0.101955
 7.925 0.101902
 7.95 0.10185
 7.975 0.101798
 8 0.101747
 8.025 0.101696
 8.05 0.101646
 8.075 0.101596
 8.1 0.101546
 8.125 0.101498
 8.15 0.101449
 8.175 0.101401
 8.2 0.101354
 8.225 0.101307
 8.25 0.10126
 8.275 0.101214
 8.3 0.101168
 8.325 0.101123
 8.35 0.101078
 8.375 0.101033
 8.4 0.100989
 8.425 0.100946
 8.45 0.100902
 8.475 0.10086
 8.5 0.100817
 8.525 0.100775
 8.55 0.100734
 8.575 0.100692
 8.6 0.100651
 8.625 0.100611
 8.65 0.100571
 8.675 0.100531
 8.7 0.100492
 8.725 0.100453
 8.75 0.100414
 8.775 0.100376
 8.8 0.100338
 8.825 0.1003
 8.85 0.100263
 8.875 0.100226
 8.9 0.10019
 8.925 0.100153
 8.95 0.100118
 8.975 0.100082
 9 0.100047
 9.025 0.100012
 9.05 0.0999773
 9.075 0.0999431
 9.1 0.0999092
 9.125 0.0998755
 9.15 0.0998422
 9.175 0.0998092
 9.2 0.0997765
 9.225 0.0997441
 9.25 0.099712
 9.275 0.0996802
 9.3 0.0996487
 9.325 0.0996174
 9.35 0.0995865
 9.375 0.0995558
 9.4 0.0995254
 9.425 0.0994953
 9.45 0.0994655
 9.475 0.0994359
 9.5 0.0994067
 9.525 0.0993776
 9.55 0.0993489
 9.575 0.0993204
 9.6 0.0992921
 9.625 0.0992641
 9.65 0.0992364
 9.675 0.0992089
 9.7 0.0991817
 9.725 0.0991547
 9.75 0.099128
 9.775 0.0991015
 9.8 0.0990752
 9.825 0.0990492
 9.85 0.0990234
 9.875 0.0989978
 9.9 0.0989725
 9.925 0.0989474
 9.95 0.0989225
 9.975 0.0988979
 10 0.0988735
 10.025 0.0988493
 10.05 0.0988253
 10.075 0.0988015
 10.1 0.0987779
 10.125 0.0987546
 10.15 0.0987314
 10.175 0.0987085
 10.2 0.0986858
 10.225 0.0986633
 10.25 0.0986409
 10.275 0.0986188
 10.3 0.0985969
 10.325 0.0985751
 10.35 0.0985536
 10.375 0.0985323
 10.4 0.0985111
 10.425 0.0984901
 10.45 0.0984693
 10.475 0.0984487
 10.5 0.0984283
 10.525 0.0984081
 10.55 0.098388
 10.575 0.0983682
 10.6 0.0983485
 10.625 0.0983289
 10.65 0.0983096
 10.675 0.0982904
 10.7 0.0982714
 10.725 0.0982525
 10.75 0.0982338
 10.775 0.0982153
 10.8 0.098197
 10.825 0.0981788
 10.85 0.0981607
 10.875 0.0981429
 10.9 0.0981252
 10.925 0.0981076
 10.95 0.0980902
 10.975 0.0980729
 11 0.0980558
 11.025 0.0980389
 11.05 0.0980221
 11.075 0.0980054
 11.1 0.0979889
 11.125 0.0979725
 11.15 0.0979563
 11.175 0.0979402
 11.2 0.0979243
 11.225 0.0979085
 11.25 0.0978928
 11.275 0.0978773
 11.3 0.0978619
 11.325 0.0978466
 11.35 0.0978315
 11.375 0.0978165
 11.4 0.0978017
 11.425 0.0977869
 11.45 0.0977723
 11.475 0.0977578
 11.5 0.0977435
 11.525 0.0977292
 11.55 0.0977151
 11.575 0.0977011
 11.6 0.0976873
 11.625 0.0976735
 11.65 0.0976599
 11.675 0.0976464
 11.7 0.097633
 11.725 0.0976197
 11.75 0.0976066
 11.775 0.0975935
 11.8 0.0975806
 11.825 0.0975678
 11.85 0.097555
 11.875 0.0975424
 11.9 0.0975299
 11.925 0.0975176
 11.95 0.0975053
 11.975 0.0974931
 12 0.097481
 12.025 0.0974691
 12.05 0.0974572
 12.075 0.0974454
 12.1 0.0974338
 12.125 0.0974222
 12.15 0.0974107
 12.175 0.0973994
 12.2 0.0973881
 12.225 0.0973769
 12.25 0.0973658
 12.275 0.0973548
 12.3 0.097344
 12.325 0.0973332
 12.35 0.0973225
 12.375 0.0973118
 12.4 0.0973013
 12.425 0.0972909
 12.45 0.0972805
 12.475 0.0972703
 12.5 0.0972601
 12.525 0.09725
 12.55 0.09724
 12.575 0.0972301
 12.6 0.0972203
 12.625 0.0972105
 12.65 0.0972009
 12.675 0.0971913
 12.7 0.0971818
 12.725 0.0971724
 12.75 0.097163
 12.775 0.0971538
 12.8 0.0971446
 12.825 0.0971355
 12.85 0.0971264
 12.875 0.0971175
 12.9 0.0971086
 12.925 0.0970998
 12.95 0.0970911
 12.975 0.0970824
 13 0.0970739
 13.025 0.0970653
 13.05 0.0970569
 13.075 0.0970485
 13.1 0.0970402
 13.125 0.097032
 13.15 0.0970239
 13.175 0.0970158
 13.2 0.0970078
 13.225 0.0969998
 13.25 0.0969919
 13.275 0.0969841
 13.3 0.0969763
 13.325 0.0969687
 13.35 0.096961
 13.375 0.0969535
 13.4 0.096946
 13.425 0.0969385
 13.45 0.0969312
 13.475 0.0969239
 13.5 0.0969166
 13.525 0.0969094
 13.55 0.0969023
 13.575 0.0968952
 13.6 0.0968882
 13.625 0.0968813
 13.65 0.0968744
 13.675 0.0968675
 13.7 0.0968608
 13.725 0.096854
 13.75 0.0968474
 13.775 0.0968408
 13.8 0.0968342
 13.825 0.0968277
 13.85 0.0968213
 13.875 0.0968149
 13.9 0.0968085
 13.925 0.0968023
 13.95 0.096796
 13.975 0.0967898
 14 0.0967837
 14.025 0.0967776
 14.05 0.0967716
 14.075 0.0967656
 14.1 0.0967597
 14.125 0.0967538
 14.15 0.096748
 14.175 0.0967422
 14.2 0.0967365
 14.225 0.0967308
 14.25 0.0967252
 14.275 0.0967196
 14.3 0.096714
 14.325 0.0967085
 14.35 0.0967031
 14.375 0.0966977
 14.4 0.0966923
 14.425 0.096687
 14.45 0.0966817
 14.475 0.0966765
 14.5 0.0966713
 14.525 0.0966662
 14.55 0.0966611
 14.575 0.096656
 14.6 0.096651
 14.625 0.096646
 14.65 0.0966411
 14.675 0.0966362
 14.7 0.0966314
 14.725 0.0966265
 14.75 0.0966218
 14.775 0.096617
 14.8 0.0966124
 14.825 0.0966077
 14.85 0.0966031
 14.875 0.0965985
 14.9 0.096594
 14.925 0.0965895
 14.95 0.096585
 14.975 0.0965806
 15 0.0965762
 15.025 0.0965719
 15.05 0.0965675
 15.075 0.0965633
 15.1 0.096559
 15.125 0.0965548
 15.15 0.0965506
 15.175 0.0965465
 15.2 0.0965424
 15.225 0.0965383
 15.25 0.0965343
 15.275 0.0965303
 15.3 0.0965263
 15.325 0.0965224
 15.35 0.0965185
 15.375 0.0965146
 15.4 0.0965108
 15.425 0.096507
 15.45 0.0965032
 15.475 0.0964995
 15.5 0.0964957
 15.525 0.0964921
 15.55 0.0964884
 15.575 0.0964848
 15.6 0.0964812
 15.625 0.0964777
 15.65 0.0964741
 15.675 0.0964706
 15.7 0.0964672
 15.725 0.0964637
 15.75 0.0964603
 15.775 0.0964569
 15.8 0.0964536
 15.825 0.0964502
 15.85 0.0964469
 15.875 0.0964437
 15.9 0.0964404
 15.925 0.0964372
 15.95 0.096434
 15.975 0.0964308
 16 0.0964277
 16.025 0.0964246
 16.05 0.0964215
 16.075 0.0964185
 16.1 0.0964154
 16.125 0.0964124
 16.15 0.0964094
 16.175 0.0964065
 16.2 0.0964035
 16.225 0.0964006
 16.25 0.0963977
 16.275 0.0963949
 16.3 0.0963921
 16.325 0.0963892
 16.35 0.0963865
 16.375 0.0963837
 16.4 0.096381
 16.425 0.0963782
 16.45 0.0963755
 16.475 0.0963729
 16.5 0.0963702
 16.525 0.0963676
 16.55 0.096365
 16.575 0.0963624
 16.6 0.0963599
 16.625 0.0963573
 16.65 0.0963548
 16.675 0.0963523
 16.7 0.0963498
 16.725 0.0963474
 16.75 0.096345
 16.775 0.0963426
 16.8 0.0963402
 16.825 0.0963378
 16.85 0.0963354
 16.875 0.0963331
 16.9 0.0963308
 16.925 0.0963285
 16.95 0.0963263
 16.975 0.096324
 17 0.0963218
 17.025 0.0963196
 17.05 0.0963174
 17.075 0.0963152
 17.1 0.096313
 17.125 0.0963109
 17.15 0.0963088
 17.175 0.0963067
 17.2 0.0963046
 17.225 0.0963026
 17.25 0.0963005
 17.275 0.0962985
 17.3 0.0962965
 17.325 0.0962945
 17.35 0.0962925
 17.375 0.0962906
 17.4 0.0962886
 17.425 0.0962867
 17.45 0.0962848
 17.475 0.0962829
 17.5 0.096281
 17.525 0.0962792
 17.55 0.0962773
 17.575 0.0962755
 17.6 0.0962737
 17.625 0.0962719
 17.65 0.0962701
 17.675 0.0962684
 17.7 0.0962666
 17.725 0.0962649
 17.75 0.0962632
 17.775 0.0962615
 17.8 0.0962598
 17.825 0.0962581
 17.85 0.0962565
 17.875 0.0962549
 17.9 0.0962532
 17.925 0.0962516
 17.95 0.09625
 17.975 0.0962485
 18 0.0962469
 18.025 0.0962453
 18.05 0.0962438
 18.075 0.0962423
 18.1 0.0962408
 18.125 0.0962393
 18.15 0.0962378
 18.175 0.0962363
 18.2 0.0962349
 18.225 0.0962334
 18.25 0.096232
 18.275 0.0962306
 18.3 0.0962292
 18.325 0.0962278
 18.35 0.0962264
 18.375 0.096225
 18.4 0.0962237
 18.425 0.0962224
 18.45 0.096221
 18.475 0.0962197
 18.5 0.0962184
 18.525 0.0962171
 18.55 0.0962159
 18.575 0.0962146
 18.6 0.0962133
 18.625 0.0962121
 18.65 0.0962109
 18.675 0.0962096
 18.7 0.0962084
 18.725 0.0962072
 18.75 0.0962061
 18.775 0.0962049
 18.8 0.0962037
 18.825 0.0962026
 18.85 0.0962014
 18.875 0.0962003
 18.9 0.0961992
 18.925 0.0961981
 18.95 0.096197
 18.975 0.0961959
 19 0.0961948
 19.025 0.0961938
 19.05 0.0961927
 19.075 0.0961917
 19.1 0.0961906
 19.125 0.0961896
 19.15 0.0961886
 19.175 0.0961876
 19.2 0.0961866
 19.225 0.0961856
 19.25 0.0961847
 19.275 0.0961837
 19.3 0.0961827
 19.325 0.0961818
 19.35 0.0961809
 19.375 0.0961799
 19.4 0.096179
 19.425 0.0961781
 19.45 0.0961772
 19.475 0.0961763
 19.5 0.0961755
 19.525 0.0961746
 19.55 0.0961737
 19.575 0.0961729
 19.6 0.096172
 19.625 0.0961712
 19.65 0.0961704
 19.675 0.0961696
 19.7 0.0961688
 19.725 0.096168
 19.75 0.0961672
 19.775 0.0961664
 19.8 0.0961656
 19.825 0.0961648
 19.85 0.0961641
 19.875 0.0961633
 19.9 0.0961626
 19.925 0.0961619
 19.95 0.0961611
 19.975 0.0961604
 20 0.0961597
 20.025 0.096159
 20.05 0.0961583
 20.075 0.0961576
 20.1 0.096157
 20.125 0.0961563
 20.15 0.0961556
 20.175 0.096155
 20.2 0.0961543
 20.225 0.0961537
 20.25 0.0961531
 20.275 0.0961524
 20.3 0.0961518
 20.325 0.0961512
 20.35 0.0961506
 20.375 0.09615
 20.4 0.0961494
 20.425 0.0961488
 20.45 0.0961483
 20.475 0.0961477
 20.5 0.0961471
 20.525 0.0961466
 20.55 0.096146
 20.575 0.0961455
 20.6 0.0961449
 20.625 0.0961444
 20.65 0.0961439
 20.675 0.0961434
 20.7 0.0961429
 20.725 0.0961424
 20.75 0.0961419
 20.775 0.0961414
 20.8 0.0961409
 20.825 0.0961404
 20.85 0.0961399
 20.875 0.0961395
 20.9 0.096139
 20.925 0.0961386
 20.95 0.0961381
 20.975 0.0961377
 21 0.0961372
 21.025 0.0961368
 21.05 0.0961364
 21.075 0.096136
 21.1 0.0961356
 21.125 0.0961352
 21.15 0.0961348
 21.175 0.0961344
 21.2 0.096134
 21.225 0.0961336
 21.25 0.0961332
 21.275 0.0961328
 21.3 0.0961325
 21.325 0.0961321
 21.35 0.0961318
 21.375 0.0961314
 21.4 0.0961311
 21.425 0.0961307
 21.45 0.0961304
 21.475 0.0961301
 21.5 0.0961297
 21.525 0.0961294
 21.55 0.0961291
 21.575 0.0961288
 21.6 0.0961285
 21.625 0.0961282
 21.65 0.0961279
 21.675 0.0961276
 21.7 0.0961273
 21.725 0.096127
 21.75 0.0961267
 21.775 0.0961265
 21.8 0.0961262
 21.825 0.096126
 21.85 0.0961257
 21.875 0.0961254
 21.9 0.0961252
 21.925 0.096125
 21.95 0.0961247
 21.975 0.0961245
 22 0.0961242
 22.025 0.096124
 22.05 0.0961238
 22.075 0.0961236
 22.1 0.0961234
 22.125 0.0961232
 22.15 0.096123
 22.175 0.0961228
 22.2 0.0961226
 22.225 0.0961224
 22.25 0.0961222
 22.275 0.096122
 22.3 0.0961218
 22.325 0.0961217
 22.35 0.0961215
 22.375 0.0961213
 22.4 0.0961212
 22.425 0.096121
 22.45 0.0961208
 22.475 0.0961207
 22.5 0.0961205
 22.525 0.0961204
 22.55 0.0961203
 22.575 0.0961201
 22.6 0.09612
 22.625 0.0961199
 22.65 0.0961197
 22.675 0.0961196
 22.7 0.0961195
 22.725 0.0961194
 22.75 0.0961193
 22.775 0.0961192
 22.8 0.0961191
 22.825 0.096119
 22.85 0.0961189
 22.875 0.0961188
 22.9 0.0961187
 22.925 0.0961186
 22.95 0.0961185
 22.975 0.0961184
 23 0.0961184
 23.025 0.0961183
 23.05 0.0961182
 23.075 0.0961182
 23.1 0.0961181
 23.125 0.096118
 23.15 0.096118
 23.175 0.0961179
 23.2 0.0961179
 23.225 0.0961178
 23.25 0.0961178
 23.275 0.0961178
 23.3 0.0961177
 23.325 0.0961177
 23.35 0.0961177
 23.375 0.0961176
 23.4 0.0961176
 23.425 0.0961176
 23.45 0.0961176
 23.475 0.0961175
 23.5 0.0961175
 23.525 0.0961175
 23.55 0.0961175
 23.575 0.0961175
 23.6 0.0961175
 23.625 0.0961175
 23.65 0.0961175
 23.675 0.0961175
 23.7 0.0961175
 23.725 0.0961175
 23.75 0.0961176
 23.775 0.0961176
 23.8 0.0961176
 23.825 0.0961176
 23.85 0.0961176
 23.875 0.0961177
 23.9 0.0961177
 23.925 0.0961177
 23.95 0.0961178
 23.975 0.0961178
 24 0.0961179
 24.025 0.0961179
 24.05 0.0961179
 24.075 0.096118
 24.1 0.096118
 24.125 0.0961181
 24.15 0.0961181
 24.175 0.0961182
 24.2 0.0961183
 24.225 0.0961183
 24.25 0.0961184
 24.275 0.0961185
 24.3 0.0961185
 24.325 0.0961186
 24.35 0.0961187
 24.375 0.0961188
 24.4 0.0961188
 24.425 0.0961189
 24.45 0.096119
 24.475 0.0961191
 24.5 0.0961192
 24.525 0.0961193
 24.55 0.0961193
 24.575 0.0961194
 24.6 0.0961195
 24.625 0.0961196
 24.65 0.0961197
 24.675 0.0961198
 24.7 0.0961199
 24.725 0.09612
 24.75 0.0961202
 24.775 0.0961203
 24.8 0.0961204
 24.825 0.0961205
 24.85 0.0961206
 24.875 0.0961207
 24.9 0.0961208
 24.925 0.096121
 24.95 0.0961211
 24.975 0.0961212
 25 0.0961213
 25.025 0.0961215
 25.05 0.0961216
 25.075 0.0961217
 25.1 0.0961219
 25.125 0.096122
 25.15 0.0961222
 25.175 0.0961223
 25.2 0.0961224
 25.225 0.0961226
 25.25 0.0961227
 25.275 0.0961229
 25.3 0.096123
 25.325 0.0961232
 25.35 0.0961233
 25.375 0.0961235
 25.4 0.0961236
 25.425 0.0961238
 25.45 0.0961239
 25.475 0.0961241
 25.5 0.0961243
 25.525 0.0961244
 25.55 0.0961246
 25.575 0.0961248
 25.6 0.0961249
 25.625 0.0961251
 25.65 0.0961253
 25.675 0.0961254
 25.7 0.0961256
 25.725 0.0961258
 25.75 0.096126
 25.775 0.0961262
 25.8 0.0961263
 25.825 0.0961265
 25.85 0.0961267
 25.875 0.0961269
 25.9 0.0961271
 25.925 0.0961273
 25.95 0.0961274
 25.975 0.0961276
 26 0.0961278
 26.025 0.096128
 26.05 0.0961282
 26.075 0.0961284
 26.1 0.0961286
 26.125 0.0961288
 26.15 0.096129
 26.175 0.0961292
 26.2 0.0961294
 26.225 0.0961296
 26.25 0.0961298
 26.275 0.09613
 26.3 0.0961302
 26.325 0.0961304
 26.35 0.0961307
 26.375 0.0961309
 26.4 0.0961311
 26.425 0.0961313
 26.45 0.0961315
 26.475 0.0961317
 26.5 0.0961319
 26.525 0.0961322
 26.55 0.0961324
 26.575 0.0961326
 26.6 0.0961328
 26.625 0.096133
 26.65 0.0961333
 26.675 0.0961335
 26.7 0.0961337
 26.725 0.0961339
 26.75 0.0961342
 26.775 0.0961344
 26.8 0.0961346
 26.825 0.0961349
 26.85 0.0961351
 26.875 0.0961353
 26.9 0.0961356
 26.925 0.0961358
 26.95 0.096136
 26.975 0.0961363
 27 0.0961365
 27.025 0.0961368
 27.05 0.096137
 27.075 0.0961372
 27.1 0.0961375
 27.125 0.0961377
 27.15 0.096138
 27.175 0.0961382
 27.2 0.0961385
 27.225 0.0961387
 27.25 0.096139
 27.275 0.0961392
 27.3 0.0961395
 27.325 0.0961397
 27.35 0.09614
 27.375 0.0961402
 27.4 0.0961405
 27.425 0.0961407
 27.45 0.096141
 27.475 0.0961412
 27.5 0.0961415
 27.525 0.0961418
 27.55 0.096142
 27.575 0.0961423
 27.6 0.0961425
 27.625 0.0961428
 27.65 0.0961431
 27.675 0.0961433
 27.7 0.0961436
 27.725 0.0961438
 27.75 0.0961441
 27.775 0.0961444
 27.8 0.0961446
 27.825 0.0961449
 27.85 0.0961452
 27.875 0.0961454
 27.9 0.0961457
 27.925 0.096146
 27.95 0.0961463
 27.975 0.0961465
 28 0.0961468
 28.025 0.0961471
 28.05 0.0961474
 28.075 0.0961476
 28.1 0.0961479
 28.125 0.0961482
 28.15 0.0961485
 28.175 0.0961487
 28.2 0.096149
 28.225 0.0961493
 28.25 0.0961496
 28.275 0.0961498
 28.3 0.0961501
 28.325 0.0961504
 28.35 0.0961507
 28.375 0.096151
 28.4 0.0961513
 28.425 0.0961515
 28.45 0.0961518
 28.475 0.0961521
 28.5 0.0961524
 28.525 0.0961527
 28.55 0.096153
 28.575 0.0961533
 28.6 0.0961535
 28.625 0.0961538
 28.65 0.0961541
 28.675 0.0961544
 28.7 0.0961547
 28.725 0.096155
 28.75 0.0961553
 28.775 0.0961556
 28.8 0.0961559
 28.825 0.0961562
 28.85 0.0961564
 28.875 0.0961567
 28.9 0.096157
 28.925 0.0961573
 28.95 0.0961576
 28.975 0.0961579
 29 0.0961582
 29.025 0.0961585
 29.05 0.0961588
 29.075 0.0961591
 29.1 0.0961594
 29.125 0.0961597
 29.15 0.09616
 29.175 0.0961603
 29.2 0.0961606
 29.225 0.0961609
 29.25 0.0961612
 29.275 0.0961615
 29.3 0.0961618
 29.325 0.0961621
 29.35 0.0961624
 29.375 0.0961627
 29.4 0.096163
 29.425 0.0961633
 29.45 0.0961636
 29.475 0.0961639
 29.5 0.0961642
 29.525 0.0961645
 29.55 0.0961648
 29.575 0.0961651
 29.6 0.0961654
 29.625 0.0961658
 29.65 0.0961661
 29.675 0.0961664
 29.7 0.0961667
 29.725 0.096167
 29.75 0.0961673
 29.775 0.0961676
 29.8 0.0961679
 29.825 0.0961682
 29.85 0.0961685
 29.875 0.0961688
 29.9 0.0961691
 29.925 0.0961695
 29.95 0.0961698
 29.975 0.0961701
 30 0.0961704
 30.025 0.0961707
 30.05 0.096171
 30.075 0.0961713
 30.1 0.0961716
 30.125 0.096172
 30.15 0.0961723
 30.175 0.0961726
 30.2 0.0961729
 30.225 0.0961732
 30.25 0.0961735
 30.275 0.0961738
 30.3 0.0961741
 30.325 0.0961745
 30.35 0.0961748
 30.375 0.0961751
 30.4 0.0961754
 30.425 0.0961757
 30.45 0.096176
 30.475 0.0961764
 30.5 0.0961767
 30.525 0.096177
 30.55 0.0961773
 30.575 0.0961776
 30.6 0.0961779
 30.625 0.0961783
 30.65 0.0961786
 30.675 0.0961789
 30.7 0.0961792
 30.725 0.0961795
 30.75 0.0961798
 30.775 0.0961802
 30.8 0.0961805
 30.825 0.0961808
 30.85 0.0961811
 30.875 0.0961814
 30.9 0.0961818
 30.925 0.0961821
 30.95 0.0961824
 30.975 0.0961827
 31 0.096183
 31.025 0.0961834
 31.05 0.0961837
 31.075 0.096184
 31.1 0.0961843
 31.125 0.0961846
 31.15 0.096185
 31.175 0.0961853
 31.2 0.0961856
 31.225 0.0961859
 31.25 0.0961863
 31.275 0.0961866
 31.3 0.0961869
 31.325 0.0961872
 31.35 0.0961875
 31.375 0.0961879
 31.4 0.0961882
 31.425 0.0961885
 31.45 0.0961888
 31.475 0.0961892
 31.5 0.0961895
 31.525 0.0961898
 31.55 0.0961901
 31.575 0.0961904
 31.6 0.0961908
 31.625 0.0961911
 31.65 0.0961914
 31.675 0.0961917
 31.7 0.0961921
 31.725 0.0961924
 31.75 0.0961927
 31.775 0.096193
 31.8 0.0961934
 31.825 0.0961937
 31.85 0.096194
 31.875 0.0961943
 31.9 0.0961947
 31.925 0.096195
 31.95 0.0961953
 31.975 0.0961956
 32 0.096196
 32.025 0.0961963
 32.05 0.0961966
 32.075 0.0961969
 32.1 0.0961973
 32.125 0.0961976
 32.15 0.0961979
 32.175 0.0961982
 32.2 0.0961986
 32.225 0.0961989
 32.25 0.0961992
 32.275 0.0961995
 32.3 0.0961999
 32.325 0.0962002
 32.35 0.0962005
 32.375 0.0962008
 32.4 0.0962012
 32.425 0.0962015
 32.45 0.0962018
 32.475 0.0962021
 32.5 0.0962025
 32.525 0.0962028
 32.55 0.0962031
 32.575 0.0962034
 32.6 0.0962038
 32.625 0.0962041
 32.65 0.0962044
 32.675 0.0962047
 32.7 0.0962051
 32.725 0.0962054
 32.75 0.0962057
 32.775 0.096206
 32.8 0.0962064
 32.825 0.0962067
 32.85 0.096207
 32.875 0.0962073
 32.9 0.0962077
 32.925 0.096208
 32.95 0.0962083
 32.975 0.0962086
 33 0.096209
 33.025 0.0962093
 33.05 0.0962096
 33.075 0.0962099
 33.1 0.0962103
 33.125 0.0962106
 33.15 0.0962109
 33.175 0.0962112
 33.2 0.0962116
 33.225 0.0962119
 33.25 0.0962122
 33.275 0.0962125
 33.3 0.0962129
 33.325 0.0962132
 33.35 0.0962135
 33.375 0.0962138
 33.4 0.0962142
 33.425 0.0962145
 33.45 0.0962148
 33.475 0.0962151
 33.5 0.0962154
 33.525 0.0962158
 33.55 0.0962161
 33.575 0.0962164
 33.6 0.0962167
 33.625 0.0962171
 33.65 0.0962174
 33.675 0.0962177
 33.7 0.096218
 33.725 0.0962184
 33.75 0.0962187
 33.775 0.096219
 33.8 0.0962193
 33.825 0.0962197
 33.85 0.09622
 33.875 0.0962203
 33.9 0.0962206
 33.925 0.0962209
 33.95 0.0962213
 33.975 0.0962216
 34 0.0962219
 34.025 0.0962222
 34.05 0.0962226
 34.075 0.0962229
 34.1 0.0962232
 34.125 0.0962235
 34.15 0.0962238
 34.175 0.0962242
 34.2 0.0962245
 34.225 0.0962248
 34.25 0.0962251
 34.275 0.0962255
 34.3 0.0962258
 34.325 0.0962261
 34.35 0.0962264
 34.375 0.0962267
 34.4 0.0962271
 34.425 0.0962274
 34.45 0.0962277
 34.475 0.096228
 34.5 0.0962283
 34.525 0.0962287
 34.55 0.096229
 34.575 0.0962293
 34.6 0.0962296
 34.625 0.0962299
 34.65 0.0962303
 34.675 0.0962306
 34.7 0.0962309
 34.725 0.0962312
 34.75 0.0962315
 34.775 0.0962319
 34.8 0.0962322
 34.825 0.0962325
 34.85 0.0962328
 34.875 0.0962331
 34.9 0.0962335
 34.925 0.0962338
 34.95 0.0962341
 34.975 0.0962344
 35 0.0962347
 35.025 0.096235
 35.05 0.0962354
 35.075 0.0962357
 35.1 0.096236
 35.125 0.0962363
 35.15 0.0962366
 35.175 0.096237
 35.2 0.0962373
 35.225 0.0962376
 35.25 0.0962379
 35.275 0.0962382
 35.3 0.0962385
 35.325 0.0962388
 35.35 0.0962392
 35.375 0.0962395
 35.4 0.0962398
 35.425 0.0962401
 35.45 0.0962404
 35.475 0.0962407
 35.5 0.0962411
 35.525 0.0962414
 35.55 0.0962417
 35.575 0.096242
 35.6 0.0962423
 35.625 0.0962426
 35.65 0.0962429
 35.675 0.0962433
 35.7 0.0962436
 35.725 0.0962439
 35.75 0.0962442
 35.775 0.0962445
 35.8 0.0962448
 35.825 0.0962451
 35.85 0.0962455
 35.875 0.0962458
 35.9 0.0962461
 35.925 0.0962464
 35.95 0.0962467
 35.975 0.096247
 36 0.0962473
 36.025 0.0962476
 36.05 0.0962479
 36.075 0.0962483
 36.1 0.0962486
 36.125 0.0962489
 36.15 0.0962492
 36.175 0.0962495
 36.2 0.0962498
 36.225 0.0962501
 36.25 0.0962504
 36.275 0.0962507
 36.3 0.0962511
 36.325 0.0962514
 36.35 0.0962517
 36.375 0.096252
 36.4 0.0962523
 36.425 0.0962526
 36.45 0.0962529
 36.475 0.0962532
 36.5 0.0962535
 36.525 0.0962538
 36.55 0.0962541
 36.575 0.0962544
 36.6 0.0962548
 36.625 0.0962551
 36.65 0.0962554
 36.675 0.0962557
 36.7 0.096256
 36.725 0.0962563
 36.75 0.0962566
 36.775 0.0962569
 36.8 0.0962572
 36.825 0.0962575
 36.85 0.0962578
 36.875 0.0962581
 36.9 0.0962584
 36.925 0.0962587
 36.95 0.096259
 36.975 0.0962593
 37 0.0962596
 37.025 0.09626
 37.05 0.0962603
 37.075 0.0962606
 37.1 0.0962609
 37.125 0.0962612
 37.15 0.0962615
 37.175 0.0962618
 37.2 0.0962621
 37.225 0.0962624
 37.25 0.0962627
 37.275 0.096263
 37.3 0.0962633
 37.325 0.0962636
 37.35 0.0962639
 37.375 0.0962642
 37.4 0.0962645
 37.425 0.0962648
 37.45 0.0962651
 37.475 0.0962654
 37.5 0.0962657
 37.525 0.096266
 37.55 0.0962663
 37.575 0.0962666
 37.6 0.0962669
 37.625 0.0962672
 37.65 0.0962675
 37.675 0.0962678
 37.7 0.0962681
 37.725 0.0962684
 37.75 0.0962687
 37.775 0.096269
 37.8 0.0962693
 37.825 0.0962696
 37.85 0.0962699
 37.875 0.0962702
 37.9 0.0962705
 37.925 0.0962708
 37.95 0.0962711
 37.975 0.0962714
 38 0.0962717
 38.025 0.0962719
 38.05 0.0962722
 38.075 0.0962725
 38.1 0.0962728
 38.125 0.0962731
 38.15 0.0962734
 38.175 0.0962737
 38.2 0.096274
 38.225 0.0962743
 38.25 0.0962746
 38.275 0.0962749
 38.3 0.0962752
 38.325 0.0962755
 38.35 0.0962758
 38.375 0.0962761
 38.4 0.0962764
 38.425 0.0962767
 38.45 0.0962769
 38.475 0.0962772
 38.5 0.0962775
 38.525 0.0962778
 38.55 0.0962781
 38.575 0.0962784
 38.6 0.0962787
 38.625 0.096279
 38.65 0.0962793
 38.675 0.0962796
 38.7 0.0962799
 38.725 0.0962801
 38.75 0.0962804
 38.775 0.0962807
 38.8 0.096281
 38.825 0.0962813
 38.85 0.0962816
 38.875 0.0962819
 38.9 0.0962822
 38.925 0.0962824
 38.95 0.0962827
 38.975 0.096283
 39 0.0962833
 39.025 0.0962836
 39.05 0.0962839
 39.075 0.0962842
 39.1 0.0962845
 39.125 0.0962847
 39.15 0.096285
 39.175 0.0962853
 39.2 0.0962856
 39.225 0.0962859
 39.25 0.0962862
 39.275 0.0962865
 39.3 0.0962867
 39.325 0.096287
 39.35 0.0962873
 39.375 0.0962876
 39.4 0.0962879
 39.425 0.0962882
 39.45 0.0962884
 39.475 0.0962887
 39.5 0.096289
 39.525 0.0962893
 39.55 0.0962896
 39.575 0.0962898
 39.6 0.0962901
 39.625 0.0962904
 39.65 0.0962907
 39.675 0.096291
 39.7 0.0962913
 39.725 0.0962915
 39.75 0.0962918
 39.775 0.0962921
 39.8 0.0962924
 39.825 0.0962927
 39.85 0.0962929
 39.875 0.0962932
 39.9 0.0962935
 39.925 0.0962938
 39.95 0.096294
 39.975 0.0962943
 40 0.0962946
 40.025 0.0962949
 40.05 0.0962952
 40.075 0.0962954
 40.1 0.0962957
 40.125 0.096296
 40.15 0.0962963
 40.175 0.0962965
 40.2 0.0962968
 40.225 0.0962971
 40.25 0.0962974
 40.275 0.0962976
 40.3 0.0962979
 40.325 0.0962982
 40.35 0.0962985
 40.375 0.0962987
 40.4 0.096299
 40.425 0.0962993
 40.45 0.0962996
 40.475 0.0962998
 40.5 0.0963001
 40.525 0.0963004
 40.55 0.0963007
 40.575 0.0963009
 40.6 0.0963012
 40.625 0.0963015
 40.65 0.0963017
 40.675 0.096302
 40.7 0.0963023
 40.725 0.0963026
 40.75 0.0963028
 40.775 0.0963031
 40.8 0.0963034
 40.825 0.0963036
 40.85 0.0963039
 40.875 0.0963042
 40.9 0.0963044
 40.925 0.0963047
 40.95 0.096305
 40.975 0.0963052
 41 0.0963055
 41.025 0.0963058
 41.05 0.0963061
 41.075 0.0963063
 41.1 0.0963066
 41.125 0.0963069
 41.15 0.0963071
 41.175 0.0963074
 41.2 0.0963077
 41.225 0.0963079
 41.25 0.0963082
 41.275 0.0963085
 41.3 0.0963087
 41.325 0.096309
 41.35 0.0963092
 41.375 0.0963095
 41.4 0.0963098
 41.425 0.09631
 41.45 0.0963103
 41.475 0.0963106
 41.5 0.0963108
 41.525 0.0963111
 41.55 0.0963114
 41.575 0.0963116
 41.6 0.0963119
 41.625 0.0963121
 41.65 0.0963124
 41.675 0.0963127
 41.7 0.0963129
 41.725 0.0963132
 41.75 0.0963134
 41.775 0.0963137
 41.8 0.096314
 41.825 0.0963142
 41.85 0.0963145
 41.875 0.0963148
 41.9 0.096315
 41.925 0.0963153
 41.95 0.0963155
 41.975 0.0963158
 42 0.096316
 42.025 0.0963163
 42.05 0.0963166
 42.075 0.0963168
 42.1 0.0963171
 42.125 0.0963173
 42.15 0.0963176
 42.175 0.0963178
 42.2 0.0963181
 42.225 0.0963184
 42.25 0.0963186
 42.275 0.0963189
 42.3 0.0963191
 42.325 0.0963194
 42.35 0.0963196
 42.375 0.0963199
 42.4 0.0963201
 42.425 0.0963204
 42.45 0.0963207
 42.475 0.0963209
 42.5 0.0963212
 42.525 0.0963214
 42.55 0.0963217
 42.575 0.0963219
 42.6 0.0963222
 42.625 0.0963224
 42.65 0.0963227
 42.675 0.0963229
 42.7 0.0963232
 42.725 0.0963234
 42.75 0.0963237
 42.775 0.0963239
 42.8 0.0963242
 42.825 0.0963244
 42.85 0.0963247
 42.875 0.0963249
 42.9 0.0963252
 42.925 0.0963254
 42.95 0.0963257
 42.975 0.0963259
 43 0.0963262
 43.025 0.0963264
 43.05 0.0963267
 43.075 0.0963269
 43.1 0.0963272
 43.125 0.0963274
 43.15 0.0963277
 43.175 0.0963279
 43.2 0.0963282
 43.225 0.0963284
 43.25 0.0963287
 43.275 0.0963289
 43.3 0.0963292
 43.325 0.0963294
 43.35 0.0963296
 43.375 0.0963299
 43.4 0.0963301
 43.425 0.0963304
 43.45 0.0963306
 43.475 0.0963309
 43.5 0.0963311
 43.525 0.0963314
 43.55 0.0963316
 43.575 0.0963318
 43.6 0.0963321
 43.625 0.0963323
 43.65 0.0963326
 43.675 0.0963328
 43.7 0.0963331
 43.725 0.0963333
 43.75 0.0963335
 43.775 0.0963338
 43.8 0.096334
 43.825 0.0963343
 43.85 0.0963345
 43.875 0.0963347
 43.9 0.096335
 43.925 0.0963352
 43.95 0.0963355
 43.975 0.0963357
 44 0.0963359
 44.025 0.0963362
 44.05 0.0963364
 44.075 0.0963367
 44.1 0.0963369
 44.125 0.0963371
 44.15 0.0963374
 44.175 0.0963376
 44.2 0.0963378
 44.225 0.0963381
 44.25 0.0963383
 44.275 0.0963386
 44.3 0.0963388
 44.325 0.096339
 44.35 0.0963393
 44.375 0.0963395
 44.4 0.0963397
 44.425 0.09634
 44.45 0.0963402
 44.475 0.0963404
 44.5 0.0963407
 44.525 0.0963409
 44.55 0.0963411
 44.575 0.0963414
 44.6 0.0963416
 44.625 0.0963418
 44.65 0.0963421
 44.675 0.0963423
 44.7 0.0963425
 44.725 0.0963428
 44.75 0.096343
 44.775 0.0963432
 44.8 0.0963435
 44.825 0.0963437
 44.85 0.0963439
 44.875 0.0963442
 44.9 0.0963444
 44.925 0.0963446
 44.95 0.0963449
 44.975 0.0963451
 45 0.0963453
 45.025 0.0963455
 45.05 0.0963458
 45.075 0.096346
 45.1 0.0963462
 45.125 0.0963465
 45.15 0.0963467
 45.175 0.0963469
 45.2 0.0963471
 45.225 0.0963474
 45.25 0.0963476
 45.275 0.0963478
 45.3 0.0963481
 45.325 0.0963483
 45.35 0.0963485
 45.375 0.0963487
 45.4 0.096349
 45.425 0.0963492
 45.45 0.0963494
 45.475 0.0963496
 45.5 0.0963499
 45.525 0.0963501
 45.55 0.0963503
 45.575 0.0963505
 45.6 0.0963508
 45.625 0.096351
 45.65 0.0963512
 45.675 0.0963514
 45.7 0.0963517
 45.725 0.0963519
 45.75 0.0963521
 45.775 0.0963523
 45.8 0.0963525
 45.825 0.0963528
 45.85 0.096353
 45.875 0.0963532
 45.9 0.0963534
 45.925 0.0963537
 45.95 0.0963539
 45.975 0.0963541
 46 0.0963543
 46.025 0.0963545
 46.05 0.0963548
 46.075 0.096355
 46.1 0.0963552
 46.125 0.0963554
 46.15 0.0963556
 46.175 0.0963559
 46.2 0.0963561
 46.225 0.0963563
 46.25 0.0963565
 46.275 0.0963567
 46.3 0.0963569
 46.325 0.0963572
 46.35 0.0963574
 46.375 0.0963576
 46.4 0.0963578
 46.425 0.096358
 46.45 0.0963582
 46.475 0.0963585
 46.5 0.0963587
 46.525 0.0963589
 46.55 0.0963591
 46.575 0.0963593
 46.6 0.0963595
 46.625 0.0963598
 46.65 0.09636
 46.675 0.0963602
 46.7 0.0963604
 46.725 0.0963606
 46.75 0.0963608
 46.775 0.096361
 46.8 0.0963613
 46.825 0.0963615
 46.85 0.0963617
 46.875 0.0963619
 46.9 0.0963621
 46.925 0.0963623
 46.95 0.0963625
 46.975 0.0963627
 47 0.0963629
 47.025 0.0963632
 47.05 0.0963634
 47.075 0.0963636
 47.1 0.0963638
 47.125 0.096364
 47.15 0.0963642
 47.175 0.0963644
 47.2 0.0963646
 47.225 0.0963648
 47.25 0.096365
 47.275 0.0963653
 47.3 0.0963655
 47.325 0.0963657
 47.35 0.0963659
 47.375 0.0963661
 47.4 0.0963663
 47.425 0.0963665
 47.45 0.0963667
 47.475 0.0963669
 47.5 0.0963671
 47.525 0.0963673
 47.55 0.0963675
 47.575 0.0963677
 47.6 0.096368
 47.625 0.0963682
 47.65 0.0963684
 47.675 0.0963686
 47.7 0.0963688
 47.725 0.096369
 47.75 0.0963692
 47.775 0.0963694
 47.8 0.0963696
 47.825 0.0963698
 47.85 0.09637
 47.875 0.0963702
 47.9 0.0963704
 47.925 0.0963706
 47.95 0.0963708
 47.975 0.096371
 48 0.0963712
 48.025 0.0963714
 48.05 0.0963716
 48.075 0.0963718
 48.1 0.096372
 48.125 0.0963722
 48.15 0.0963724
 48.175 0.0963726
 48.2 0.0963728
 48.225 0.096373
 48.25 0.0963732
 48.275 0.0963734
 48.3 0.0963736
 48.325 0.0963738
 48.35 0.096374
 48.375 0.0963742
 48.4 0.0963744
 48.425 0.0963746
 48.45 0.0963748
 48.475 0.096375
 48.5 0.0963752
 48.525 0.0963754
 48.55 0.0963756
 48.575 0.0963758
 48.6 0.096376
 48.625 0.0963762
 48.65 0.0963764
 48.675 0.0963766
 48.7 0.0963768
 48.725 0.096377
 48.75 0.0963772
 48.775 0.0963774
 48.8 0.0963776
 48.825 0.0963778
 48.85 0.096378
 48.875 0.0963782
 48.9 0.0963784
 48.925 0.0963786
 48.95 0.0963788
 48.975 0.096379
 49 0.0963791
 49.025 0.0963793
 49.05 0.0963795
 49.075 0.0963797
 49.1 0.0963799
 49.125 0.0963801
 49.15 0.0963803
 49.175 0.0963805
 49.2 0.0963807
 49.225 0.0963809
 49.25 0.0963811
 49.275 0.0963813
 49.3 0.0963815
 49.325 0.0963816
 49.35 0.0963818
 49.375 0.096382
 49.4 0.0963822
 49.425 0.0963824
 49.45 0.0963826
 49.475 0.0963828
 49.5 0.096383
 49.525 0.0963832
 49.55 0.0963834
 49.575 0.0963835
 49.6 0.0963837
 49.625 0.0963839
 49.65 0.0963841
 49.675 0.0963843
 49.7 0.0963845
 49.725 0.0963847
 49.75 0.0963849
 49.775 0.0963851
 49.8 0.0963852
 49.825 0.0963854
 49.85 0.0963856
 49.875 0.0963858
 49.9 0.096386
 49.925 0.0963862
 49.95 0.0963864
 49.975 0.0963865
 50 0.0963867
 50.025 0.0963869
 50.05 0.0963871
 50.075 0.0963873
 50.1 0.0963875
 50.125 0.0963877
 50.15 0.0963878
 50.175 0.096388
 50.2 0.0963882
 50.225 0.0963884
 50.25 0.0963886
 50.275 0.0963888
 50.3 0.0963889
 50.325 0.0963891
 50.35 0.0963893
 50.375 0.0963895
 50.4 0.0963897
 50.425 0.0963899
 50.45 0.09639
 50.475 0.0963902
 50.5 0.0963904
 50.525 0.0963906
 50.55 0.0963908
 50.575 0.0963909
 50.6 0.0963911
 50.625 0.0963913
 50.65 0.0963915
 50.675 0.0963917
 50.7 0.0963918
 50.725 0.096392
 50.75 0.0963922
 50.775 0.0963924
 50.8 0.0963926
 50.825 0.0963927
 50.85 0.0963929
 50.875 0.0963931
 50.9 0.0963933
 50.925 0.0963935
 50.95 0.0963936
 50.975 0.0963938
 51 0.096394
 51.025 0.0963942
 51.05 0.0963943
 51.075 0.0963945
 51.1 0.0963947
 51.125 0.0963949
 51.15 0.096395
 51.175 0.0963952
 51.2 0.0963954
 51.225 0.0963956
 51.25 0.0963957
 51.275 0.0963959
 51.3 0.0963961
 51.325 0.0963963
 51.35 0.0963964
 51.375 0.0963966
 51.4 0.0963968
 51.425 0.096397
 51.45 0.0963971
 51.475 0.0963973
 51.5 0.0963975
 51.525 0.0963977
 51.55 0.0963978
 51.575 0.096398
 51.6 0.0963982
 51.625 0.0963984
 51.65 0.0963985
 51.675 0.0963987
 51.7 0.0963989
 51.725 0.096399
 51.75 0.0963992
 51.775 0.0963994
 51.8 0.0963996
 51.825 0.0963997
 51.85 0.0963999
 51.875 0.0964001
 51.9 0.0964002
 51.925 0.0964004
 51.95 0.0964006
 51.975 0.0964008
 52 0.0964009
 52.025 0.0964011
 52.05 0.0964013
 52.075 0.0964014
 52.1 0.0964016
 52.125 0.0964018
 52.15 0.0964019
 52.175 0.0964021
 52.2 0.0964023
 52.225 0.0964024
 52.25 0.0964026
 52.275 0.0964028
 52.3 0.0964029
 52.325 0.0964031
 52.35 0.0964033
 52.375 0.0964034
 52.4 0.0964036
 52.425 0.0964038
 52.45 0.0964039
 52.475 0.0964041
 52.5 0.0964043
 52.525 0.0964044
 52.55 0.0964046
 52.575 0.0964048
 52.6 0.0964049
 52.625 0.0964051
 52.65 0.0964053
 52.675 0.0964054
 52.7 0.0964056
 52.725 0.0964058
 52.75 0.0964059
 52.775 0.0964061
 52.8 0.0964063
 52.825 0.0964064
 52.85 0.0964066
 52.875 0.0964067
 52.9 0.0964069
 52.925 0.0964071
 52.95 0.0964072
 52.975 0.0964074
 53 0.0964076
 53.025 0.0964077
 53.05 0.0964079
 53.075 0.096408
 53.1 0.0964082
 53.125 0.0964084
 53.15 0.0964085
 53.175 0.0964087
 53.2 0.0964088
 53.225 0.096409
 53.25 0.0964092
 53.275 0.0964093
 53.3 0.0964095
 53.325 0.0964096
 53.35 0.0964098
 53.375 0.09641
 53.4 0.0964101
 53.425 0.0964103
 53.45 0.0964104
 53.475 0.0964106
 53.5 0.0964108
 53.525 0.0964109
 53.55 0.0964111
 53.575 0.0964112
 53.6 0.0964114
 53.625 0.0964115
 53.65 0.0964117
 53.675 0.0964119
 53.7 0.096412
 53.725 0.0964122
 53.75 0.0964123
 53.775 0.0964125
 53.8 0.0964126
 53.825 0.0964128
 53.85 0.096413
 53.875 0.0964131
 53.9 0.0964133
 53.925 0.0964134
 53.95 0.0964136
 53.975 0.0964137
 54 0.0964139
 54.025 0.096414
 54.05 0.0964142
 54.075 0.0964144
 54.1 0.0964145
 54.125 0.0964147
 54.15 0.0964148
 54.175 0.096415
 54.2 0.0964151
 54.225 0.0964153
 54.25 0.0964154
 54.275 0.0964156
 54.3 0.0964157
 54.325 0.0964159
 54.35 0.096416
 54.375 0.0964162
 54.4 0.0964163
 54.425 0.0964165
 54.45 0.0964166
 54.475 0.0964168
 54.5 0.0964169
 54.525 0.0964171
 54.55 0.0964172
 54.575 0.0964174
 54.6 0.0964175
 54.625 0.0964177
 54.65 0.0964178
 54.675 0.096418
 54.7 0.0964181
 54.725 0.0964183
 54.75 0.0964184
 54.775 0.0964186
 54.8 0.0964187
 54.825 0.0964189
 54.85 0.096419
 54.875 0.0964192
 54.9 0.0964193
 54.925 0.0964195
 54.95 0.0964196
 54.975 0.0964198
 55 0.0964199
 55.025 0.0964201
 55.05 0.0964202
 55.075 0.0964204
 55.1 0.0964205
 55.125 0.0964207
 55.15 0.0964208
 55.175 0.096421
 55.2 0.0964211
 55.225 0.0964213
 55.25 0.0964214
 55.275 0.0964215
 55.3 0.0964217
 55.325 0.0964218
 55.35 0.096422
 55.375 0.0964221
 55.4 0.0964223
 55.425 0.0964224
 55.45 0.0964226
 55.475 0.0964227
 55.5 0.0964229
 55.525 0.096423
 55.55 0.0964231
 55.575 0.0964233
 55.6 0.0964234
 55.625 0.0964236
 55.65 0.0964237
 55.675 0.0964239
 55.7 0.096424
 55.725 0.0964241
 55.75 0.0964243
 55.775 0.0964244
 55.8 0.0964246
 55.825 0.0964247
 55.85 0.0964249
 55.875 0.096425
 55.9 0.0964251
 55.925 0.0964253
 55.95 0.0964254
 55.975 0.0964256
 56 0.0964257
 56.025 0.0964258
 56.05 0.096426
 56.075 0.0964261
 56.1 0.0964263
 56.125 0.0964264
 56.15 0.0964265
 56.175 0.0964267
 56.2 0.0964268
 56.225 0.096427
 56.25 0.0964271
 56.275 0.0964272
 56.3 0.0964274
 56.325 0.0964275
 56.35 0.0964277
 56.375 0.0964278
 56.4 0.0964279
 56.425 0.0964281
 56.45 0.0964282
 56.475 0.0964284
 56.5 0.0964285
 56.525 0.0964286
 56.55 0.0964288
 56.575 0.0964289
 56.6 0.096429
 56.625 0.0964292
 56.65 0.0964293
 56.675 0.0964295
 56.7 0.0964296
 56.725 0.0964297
 56.75 0.0964299
 56.775 0.09643
 56.8 0.0964301
 56.825 0.0964303
 56.85 0.0964304
 56.875 0.0964305
 56.9 0.0964307
 56.925 0.0964308
 56.95 0.0964309
 56.975 0.0964311
 57 0.0964312
 57.025 0.0964313
 57.05 0.0964315
 57.075 0.0964316
 57.1 0.0964317
 57.125 0.0964319
 57.15 0.096432
 57.175 0.0964322
 57.2 0.0964323
 57.225 0.0964324
 57.25 0.0964325
 57.275 0.0964327
 57.3 0.0964328
 57.325 0.0964329
 57.35 0.0964331
 57.375 0.0964332
 57.4 0.0964333
 57.425 0.0964335
 57.45 0.0964336
 57.475 0.0964337
 57.5 0.0964339
 57.525 0.096434
 57.55 0.0964341
 57.575 0.0964343
 57.6 0.0964344
 57.625 0.0964345
 57.65 0.0964347
 57.675 0.0964348
 57.7 0.0964349
 57.725 0.096435
 57.75 0.0964352
 57.775 0.0964353
 57.8 0.0964354
 57.825 0.0964356
 57.85 0.0964357
 57.875 0.0964358
 57.9 0.0964359
 57.925 0.0964361
 57.95 0.0964362
 57.975 0.0964363
 58 0.0964365
 58.025 0.0964366
 58.05 0.0964367
 58.075 0.0964368
 58.1 0.096437
 58.125 0.0964371
 58.15 0.0964372
 58.175 0.0964374
 58.2 0.0964375
 58.225 0.0964376
 58.25 0.0964377
 58.275 0.0964379
 58.3 0.096438
 58.325 0.0964381
 58.35 0.0964382
 58.375 0.0964384
 58.4 0.0964385
 58.425 0.0964386
 58.45 0.0964387
 58.475 0.0964389
 58.5 0.096439
 58.525 0.0964391
 58.55 0.0964392
 58.575 0.0964394
 58.6 0.0964395
 58.625 0.0964396
 58.65 0.0964397
 58.675 0.0964399
 58.7 0.09644
 58.725 0.0964401
 58.75 0.0964402
 58.775 0.0964404
 58.8 0.0964405
 58.825 0.0964406
 58.85 0.0964407
 58.875 0.0964409
 58.9 0.096441
 58.925 0.0964411
 58.95 0.0964412
 58.975 0.0964413
 59 0.0964415
 59.025 0.0964416
 59.05 0.0964417
 59.075 0.0964418
 59.1 0.096442
 59.125 0.0964421
 59.15 0.0964422
 59.175 0.0964423
 59.2 0.0964424
 59.225 0.0964426
 59.25 0.0964427
 59.275 0.0964428
 59.3 0.0964429
 59.325 0.096443
 59.35 0.0964432
 59.375 0.0964433
 59.4 0.0964434
 59.425 0.0964435
 59.45 0.0964436
 59.475 0.0964438
 59.5 0.0964439
 59.525 0.096444
 59.55 0.0964441
 59.575 0.0964442
 59.6 0.0964444
 59.625 0.0964445
 59.65 0.0964446
 59.675 0.0964447
 59.7 0.0964448
 59.725 0.0964449
 59.75 0.0964451
 59.775 0.0964452
 59.8 0.0964453
 59.825 0.0964454
 59.85 0.0964455
 59.875 0.0964456
 59.9 0.0964458
 59.925 0.0964459
 59.95 0.096446
 59.975 0.0964461
 60 0.0964462
 60.025 0.0964463
 60.05 0.0964465
 60.075 0.0964466
 60.1 0.0964467
 60.125 0.0964468
 60.15 0.0964469
 60.175 0.096447
 60.2 0.0964472
 60.225 0.0964473
 60.25 0.0964474
 60.275 0.0964475
 60.3 0.0964476
 60.325 0.0964477
 60.35 0.0964478
 60.375 0.096448
 60.4 0.0964481
 60.425 0.0964482
 60.45 0.0964483
 60.475 0.0964484
 60.5 0.0964485
 60.525 0.0964486
 60.55 0.0964488
 60.575 0.0964489
 60.6 0.096449
 60.625 0.0964491
 60.65 0.0964492
 60.675 0.0964493
 60.7 0.0964494
 60.725 0.0964495
 60.75 0.0964497
 60.775 0.0964498
 60.8 0.0964499
 60.825 0.09645
 60.85 0.0964501
 60.875 0.0964502
 60.9 0.0964503
 60.925 0.0964504
 60.95 0.0964505
 60.975 0.0964507
 61 0.0964508
 61.025 0.0964509
 61.05 0.096451
 61.075 0.0964511
 61.1 0.0964512
 61.125 0.0964513
 61.15 0.0964514
 61.175 0.0964515
 61.2 0.0964516
 61.225 0.0964518
 61.25 0.0964519
 61.275 0.096452
 61.3 0.0964521
 61.325 0.0964522
 61.35 0.0964523
 61.375 0.0964524
 61.4 0.0964525
 61.425 0.0964526
 61.45 0.0964527
 61.475 0.0964528
 61.5 0.096453
 61.525 0.0964531
 61.55 0.0964532
 61.575 0.0964533
 61.6 0.0964534
 61.625 0.0964535
 61.65 0.0964536
 61.675 0.0964537
 61.7 0.0964538
 61.725 0.0964539
 61.75 0.096454
 61.775 0.0964541
 61.8 0.0964542
 61.825 0.0964543
 61.85 0.0964544
 61.875 0.0964546
 61.9 0.0964547
 61.925 0.0964548
 61.95 0.0964549
 61.975 0.096455
 62 0.0964551
 62.025 0.0964552
 62.05 0.0964553
 62.075 0.0964554
 62.1 0.0964555
 62.125 0.0964556
 62.15 0.0964557
 62.175 0.0964558
 62.2 0.0964559
 62.225 0.096456
 62.25 0.0964561
 62.275 0.0964562
 62.3 0.0964563
 62.325 0.0964564
 62.35 0.0964565
 62.375 0.0964566
 62.4 0.0964568
 62.425 0.0964569
 62.45 0.096457
 62.475 0.0964571
 62.5 0.0964572
 62.525 0.0964573
 62.55 0.0964574
 62.575 0.0964575
 62.6 0.0964576
 62.625 0.0964577
 62.65 0.0964578
 62.675 0.0964579
 62.7 0.096458
 62.725 0.0964581
 62.75 0.0964582
 62.775 0.0964583
 62.8 0.0964584
 62.825 0.0964585
 62.85 0.0964586
 62.875 0.0964587
 62.9 0.0964588
 62.925 0.0964589
 62.95 0.096459
 62.975 0.0964591
 63 0.0964592
 63.025 0.0964593
 63.05 0.0964594
 63.075 0.0964595
 63.1 0.0964596
 63.125 0.0964597
 63.15 0.0964598
 63.175 0.0964599
 63.2 0.09646
 63.225 0.0964601
 63.25 0.0964602
 63.275 0.0964603
 63.3 0.0964604
 63.325 0.0964605
 63.35 0.0964606
 63.375 0.0964607
 63.4 0.0964608
 63.425 0.0964609
 63.45 0.096461
 63.475 0.0964611
 63.5 0.0964612
 63.525 0.0964613
 63.55 0.0964614
 63.575 0.0964615
 63.6 0.0964616
 63.625 0.0964616
 63.65 0.0964617
 63.675 0.0964618
 63.7 0.0964619
 63.725 0.096462
 63.75 0.0964621
 63.775 0.0964622
 63.8 0.0964623
 63.825 0.0964624
 63.85 0.0964625
 63.875 0.0964626
 63.9 0.0964627
 63.925 0.0964628
 63.95 0.0964629
 63.975 0.096463
 64 0.0964631
 64.025 0.0964632
 64.05 0.0964633
 64.075 0.0964634
 64.1 0.0964635
 64.125 0.0964636
 64.15 0.0964637
 64.175 0.0964637
 64.2 0.0964638
 64.225 0.0964639
 64.25 0.096464
 64.275 0.0964641
 64.3 0.0964642
 64.325 0.0964643
 64.35 0.0964644
 64.375 0.0964645
 64.4 0.0964646
 64.425 0.0964647
 64.45 0.0964648
 64.475 0.0964649
 64.5 0.096465
 64.525 0.0964651
 64.55 0.0964651
 64.575 0.0964652
 64.6 0.0964653
 64.625 0.0964654
 64.65 0.0964655
 64.675 0.0964656
 64.7 0.0964657
 64.725 0.0964658
 64.75 0.0964659
 64.775 0.096466
 64.8 0.0964661
 64.825 0.0964662
 64.85 0.0964662
 64.875 0.0964663
 64.9 0.0964664
 64.925 0.0964665
 64.95 0.0964666
 64.975 0.0964667
 65 0.0964668
 65.025 0.0964669
 65.05 0.096467
 65.075 0.0964671
 65.1 0.0964671
 65.125 0.0964672
 65.15 0.0964673
 65.175 0.0964674
 65.2 0.0964675
 65.225 0.0964676
 65.25 0.0964677
 65.275 0.0964678
 65.3 0.0964679
 65.325 0.096468
 65.35 0.096468
 65.375 0.0964681
 65.4 0.0964682
 65.425 0.0964683
 65.45 0.0964684
 65.475 0.0964685
 65.5 0.0964686
 65.525 0.0964687
 65.55 0.0964687
 65.575 0.0964688
 65.6 0.0964689
 65.625 0.096469
 65.65 0.0964691
 65.675 0.0964692
 65.7 0.0964693
 65.725 0.0964694
 65.75 0.0964694
 65.775 0.0964695
 65.8 0.0964696
 65.825 0.0964697
 65.85 0.0964698
 65.875 0.0964699
 65.9 0.09647
 65.925 0.09647
 65.95 0.0964701
 65.975 0.0964702
 66 0.0964703
 66.025 0.0964704
 66.05 0.0964705
 66.075 0.0964706
 66.1 0.0964706
 66.125 0.0964707
 66.15 0.0964708
 66.175 0.0964709
 66.2 0.096471
 66.225 0.0964711
 66.25 0.0964712
 66.275 0.0964712
 66.3 0.0964713
 66.325 0.0964714
 66.35 0.0964715
 66.375 0.0964716
 66.4 0.0964717
 66.425 0.0964717
 66.45 0.0964718
 66.475 0.0964719
 66.5 0.096472
 66.525 0.0964721
 66.55 0.0964722
 66.575 0.0964722
 66.6 0.0964723
 66.625 0.0964724
 66.65 0.0964725
 66.675 0.0964726
 66.7 0.0964727
 66.725 0.0964727
 66.75 0.0964728
 66.775 0.0964729
 66.8 0.096473
 66.825 0.0964731
 66.85 0.0964731
 66.875 0.0964732
 66.9 0.0964733
 66.925 0.0964734
 66.95 0.0964735
 66.975 0.0964736
 67 0.0964736
 67.025 0.0964737
 67.05 0.0964738
 67.075 0.0964739
 67.1 0.096474
 67.125 0.096474
 67.15 0.0964741
 67.175 0.0964742
 67.2 0.0964743
 67.225 0.0964744
 67.25 0.0964744
 67.275 0.0964745
 67.3 0.0964746
 67.325 0.0964747
 67.35 0.0964748
 67.375 0.0964748
 67.4 0.0964749
 67.425 0.096475
 67.45 0.0964751
 67.475 0.0964752
 67.5 0.0964752
 67.525 0.0964753
 67.55 0.0964754
 67.575 0.0964755
 67.6 0.0964755
 67.625 0.0964756
 67.65 0.0964757
 67.675 0.0964758
 67.7 0.0964759
 67.725 0.0964759
 67.75 0.096476
 67.775 0.0964761
 67.8 0.0964762
 67.825 0.0964762
 67.85 0.0964763
 67.875 0.0964764
 67.9 0.0964765
 67.925 0.0964766
 67.95 0.0964766
 67.975 0.0964767
 68 0.0964768
 68.025 0.0964769
 68.05 0.0964769
 68.075 0.096477
 68.1 0.0964771
 68.125 0.0964772
 68.15 0.0964772
 68.175 0.0964773
 68.2 0.0964774
 68.225 0.0964775
 68.25 0.0964776
 68.275 0.0964776
 68.3 0.0964777
 68.325 0.0964778
 68.35 0.0964779
 68.375 0.0964779
 68.4 0.096478
 68.425 0.0964781
 68.45 0.0964782
 68.475 0.0964782
 68.5 0.0964783
 68.525 0.0964784
 68.55 0.0964785
 68.575 0.0964785
 68.6 0.0964786
 68.625 0.0964787
 68.65 0.0964787
 68.675 0.0964788
 68.7 0.0964789
 68.725 0.096479
 68.75 0.096479
 68.775 0.0964791
 68.8 0.0964792
 68.825 0.0964793
 68.85 0.0964793
 68.875 0.0964794
 68.9 0.0964795
 68.925 0.0964796
 68.95 0.0964796
 68.975 0.0964797
 69 0.0964798
 69.025 0.0964798
 69.05 0.0964799
 69.075 0.09648
 69.1 0.0964801
 69.125 0.0964801
 69.15 0.0964802
 69.175 0.0964803
 69.2 0.0964804
 69.225 0.0964804
 69.25 0.0964805
 69.275 0.0964806
 69.3 0.0964806
 69.325 0.0964807
 69.35 0.0964808
 69.375 0.0964809
 69.4 0.0964809
 69.425 0.096481
 69.45 0.0964811
 69.475 0.0964811
 69.5 0.0964812
 69.525 0.0964813
 69.55 0.0964813
 69.575 0.0964814
 69.6 0.0964815
 69.625 0.0964816
 69.65 0.0964816
 69.675 0.0964817
 69.7 0.0964818
 69.725 0.0964818
 69.75 0.0964819
 69.775 0.096482
 69.8 0.096482
 69.825 0.0964821
 69.85 0.0964822
 69.875 0.0964823
 69.9 0.0964823
 69.925 0.0964824
 69.95 0.0964825
 69.975 0.0964825
 70 0.0964826
 70.025 0.0964827
 70.05 0.0964827
 70.075 0.0964828
 70.1 0.0964829
 70.125 0.0964829
 70.15 0.096483
 70.175 0.0964831
 70.2 0.0964831
 70.225 0.0964832
 70.25 0.0964833
 70.275 0.0964833
 70.3 0.0964834
 70.325 0.0964835
 70.35 0.0964835
 70.375 0.0964836
 70.4 0.0964837
 70.425 0.0964837
 70.45 0.0964838
 70.475 0.0964839
 70.5 0.096484
 70.525 0.096484
 70.55 0.0964841
 70.575 0.0964841
 70.6 0.0964842
 70.625 0.0964843
 70.65 0.0964843
 70.675 0.0964844
 70.7 0.0964845
 70.725 0.0964845
 70.75 0.0964846
 70.775 0.0964847
 70.8 0.0964847
 70.825 0.0964848
 70.85 0.0964849
 70.875 0.0964849
 70.9 0.096485
 70.925 0.0964851
 70.95 0.0964851
 70.975 0.0964852
 71 0.0964853
 71.025 0.0964853
 71.05 0.0964854
 71.075 0.0964855
 71.1 0.0964855
 71.125 0.0964856
 71.15 0.0964856
 71.175 0.0964857
 71.2 0.0964858
 71.225 0.0964858
 71.25 0.0964859
 71.275 0.096486
 71.3 0.096486
 71.325 0.0964861
 71.35 0.0964862
 71.375 0.0964862
 71.4 0.0964863
 71.425 0.0964864
 71.45 0.0964864
 71.475 0.0964865
 71.5 0.0964865
 71.525 0.0964866
 71.55 0.0964867
 71.575 0.0964867
 71.6 0.0964868
 71.625 0.0964869
 71.65 0.0964869
 71.675 0.096487
 71.7 0.096487
 71.725 0.0964871
 71.75 0.0964872
 71.775 0.0964872
 71.8 0.0964873
 71.825 0.0964873
 71.85 0.0964874
 71.875 0.0964875
 71.9 0.0964875
 71.925 0.0964876
 71.95 0.0964877
 71.975 0.0964877
 72 0.0964878
 72.025 0.0964878
 72.05 0.0964879
 72.075 0.096488
 72.1 0.096488
 72.125 0.0964881
 72.15 0.0964881
 72.175 0.0964882
 72.2 0.0964883
 72.225 0.0964883
 72.25 0.0964884
 72.275 0.0964884
 72.3 0.0964885
 72.325 0.0964886
 72.35 0.0964886
 72.375 0.0964887
 72.4 0.0964887
 72.425 0.0964888
 72.45 0.0964889
 72.475 0.0964889
 72.5 0.096489
 72.525 0.096489
 72.55 0.0964891
 72.575 0.0964892
 72.6 0.0964892
 72.625 0.0964893
 72.65 0.0964893
 72.675 0.0964894
 72.7 0.0964894
 72.725 0.0964895
 72.75 0.0964896
 72.775 0.0964896
 72.8 0.0964897
 72.825 0.0964897
 72.85 0.0964898
 72.875 0.0964899
 72.9 0.0964899
 72.925 0.09649
 72.95 0.09649
 72.975 0.0964901
 73 0.0964901
 73.025 0.0964902
 73.05 0.0964903
 73.075 0.0964903
 73.1 0.0964904
 73.125 0.0964904
 73.15 0.0964905
 73.175 0.0964905
 73.2 0.0964906
 73.225 0.0964907
 73.25 0.0964907
 73.275 0.0964908
 73.3 0.0964908
 73.325 0.0964909
 73.35 0.0964909
 73.375 0.096491
 73.4 0.0964911
 73.425 0.0964911
 73.45 0.0964912
 73.475 0.0964912
 73.5 0.0964913
 73.525 0.0964913
 73.55 0.0964914
 73.575 0.0964914
 73.6 0.0964915
 73.625 0.0964916
 73.65 0.0964916
 73.675 0.0964917
 73.7 0.0964917
 73.725 0.0964918
 73.75 0.0964918
 73.775 0.0964919
 73.8 0.0964919
 73.825 0.096492
 73.85 0.096492
 73.875 0.0964921
 73.9 0.0964922
 73.925 0.0964922
 73.95 0.0964923
 73.975 0.0964923
 74 0.0964924
 74.025 0.0964924
 74.05 0.0964925
 74.075 0.0964925
 74.1 0.0964926
 74.125 0.0964926
 74.15 0.0964927
 74.175 0.0964927
 74.2 0.0964928
 74.225 0.0964929
 74.25 0.0964929
 74.275 0.096493
 74.3 0.096493
 74.325 0.0964931
 74.35 0.0964931
 74.375 0.0964932
 74.4 0.0964932
 74.425 0.0964933
 74.45 0.0964933
 74.475 0.0964934
 74.5 0.0964934
 74.525 0.0964935
 74.55 0.0964935
 74.575 0.0964936
 74.6 0.0964936
 74.625 0.0964937
 74.65 0.0964937
 74.675 0.0964938
 74.7 0.0964939
 74.725 0.0964939
 74.75 0.096494
 74.775 0.096494
 74.8 0.0964941
 74.825 0.0964941
 74.85 0.0964942
 74.875 0.0964942
 74.9 0.0964943
 74.925 0.0964943
 74.95 0.0964944
 74.975 0.0964944
 75 0.0964945
 75.025 0.0964945
 75.05 0.0964946
 75.075 0.0964946
 75.1 0.0964947
 75.125 0.0964947
 75.15 0.0964948
 75.175 0.0964948
 75.2 0.0964949
 75.225 0.0964949
 75.25 0.096495
 75.275 0.096495
 75.3 0.0964951
 75.325 0.0964951
 75.35 0.0964952
 75.375 0.0964952
 75.4 0.0964953
 75.425 0.0964953
 75.45 0.0964954
 75.475 0.0964954
 75.5 0.0964955
 75.525 0.0964955
 75.55 0.0964956
 75.575 0.0964956
 75.6 0.0964957
 75.625 0.0964957
 75.65 0.0964958
 75.675 0.0964958
 75.7 0.0964958
 75.725 0.0964959
 75.75 0.0964959
 75.775 0.096496
 75.8 0.096496
 75.825 0.0964961
 75.85 0.0964961
 75.875 0.0964962
 75.9 0.0964962
 75.925 0.0964963
 75.95 0.0964963
 75.975 0.0964964
 76 0.0964964
 76.025 0.0964965
 76.05 0.0964965
 76.075 0.0964966
 76.1 0.0964966
 76.125 0.0964967
 76.15 0.0964967
 76.175 0.0964968
 76.2 0.0964968
 76.225 0.0964968
 76.25 0.0964969
 76.275 0.0964969
 76.3 0.096497
 76.325 0.096497
 76.35 0.0964971
 76.375 0.0964971
 76.4 0.0964972
 76.425 0.0964972
 76.45 0.0964973
 76.475 0.0964973
 76.5 0.0964974
 76.525 0.0964974
 76.55 0.0964974
 76.575 0.0964975
 76.6 0.0964975
 76.625 0.0964976
 76.65 0.0964976
 76.675 0.0964977
 76.7 0.0964977
 76.725 0.0964978
 76.75 0.0964978
 76.775 0.0964979
 76.8 0.0964979
 76.825 0.0964979
 76.85 0.096498
 76.875 0.096498
 76.9 0.0964981
 76.925 0.0964981
 76.95 0.0964982
 76.975 0.0964982
 77 0.0964983
 77.025 0.0964983
 77.05 0.0964983
 77.075 0.0964984
 77.1 0.0964984
 77.125 0.0964985
 77.15 0.0964985
 77.175 0.0964986
 77.2 0.0964986
 77.225 0.0964987
 77.25 0.0964987
 77.275 0.0964987
 77.3 0.0964988
 77.325 0.0964988
 77.35 0.0964989
 77.375 0.0964989
 77.4 0.096499
 77.425 0.096499
 77.45 0.096499
 77.475 0.0964991
 77.5 0.0964991
 77.525 0.0964992
 77.55 0.0964992
 77.575 0.0964993
 77.6 0.0964993
 77.625 0.0964993
 77.65 0.0964994
 77.675 0.0964994
 77.7 0.0964995
 77.725 0.0964995
 77.75 0.0964996
 77.775 0.0964996
 77.8 0.0964996
 77.825 0.0964997
 77.85 0.0964997
 77.875 0.0964998
 77.9 0.0964998
 77.925 0.0964998
 77.95 0.0964999
 77.975 0.0964999
 78 0.0965
 78.025 0.0965
 78.05 0.0965001
 78.075 0.0965001
 78.1 0.0965001
 78.125 0.0965002
 78.15 0.0965002
 78.175 0.0965003
 78.2 0.0965003
 78.225 0.0965003
 78.25 0.0965004
 78.275 0.0965004
 78.3 0.0965005
 78.325 0.0965005
 78.35 0.0965005
 78.375 0.0965006
 78.4 0.0965006
 78.425 0.0965007
 78.45 0.0965007
 78.475 0.0965007
 78.5 0.0965008
 78.525 0.0965008
 78.55 0.0965009
 78.575 0.0965009
 78.6 0.0965009
 78.625 0.096501
 78.65 0.096501
 78.675 0.0965011
 78.7 0.0965011
 78.725 0.0965011
 78.75 0.0965012
 78.775 0.0965012
 78.8 0.0965013
 78.825 0.0965013
 78.85 0.0965013
 78.875 0.0965014
 78.9 0.0965014
 78.925 0.0965014
 78.95 0.0965015
 78.975 0.0965015
 79 0.0965016
 79.025 0.0965016
 79.05 0.0965016
 79.075 0.0965017
 79.1 0.0965017
 79.125 0.0965018
 79.15 0.0965018
 79.175 0.0965018
 79.2 0.0965019
 79.225 0.0965019
 79.25 0.0965019
 79.275 0.096502
 79.3 0.096502
 79.325 0.0965021
 79.35 0.0965021
 79.375 0.0965021
 79.4 0.0965022
 79.425 0.0965022
 79.45 0.0965022
 79.475 0.0965023
 79.5 0.0965023
 79.525 0.0965024
 79.55 0.0965024
 79.575 0.0965024
 79.6 0.0965025
 79.625 0.0965025
 79.65 0.0965025
 79.675 0.0965026
 79.7 0.0965026
 79.725 0.0965027
 79.75 0.0965027
 79.775 0.0965027
 79.8 0.0965028
 79.825 0.0965028
 79.85 0.0965028
 79.875 0.0965029
 79.9 0.0965029
 79.925 0.0965029
 79.95 0.096503
 79.975 0.096503
 80 0.096503
 80.025 0.0965031
 80.05 0.0965031
 80.075 0.0965032
 80.1 0.0965032
 80.125 0.0965032
 80.15 0.0965033
 80.175 0.0965033
 80.2 0.0965033
 80.225 0.0965034
 80.25 0.0965034
 80.275 0.0965034
 80.3 0.0965035
 80.325 0.0965035
 80.35 0.0965035
 80.375 0.0965036
 80.4 0.0965036
 80.425 0.0965036
 80.45 0.0965037
 80.475 0.0965037
 80.5 0.0965037
 80.525 0.0965038
 80.55 0.0965038
 80.575 0.0965038
 80.6 0.0965039
 80.625 0.0965039
 80.65 0.0965039
 80.675 0.096504
 80.7 0.096504
 80.725 0.0965041
 80.75 0.0965041
 80.775 0.0965041
 80.8 0.0965042
 80.825 0.0965042
 80.85 0.0965042
 80.875 0.0965043
 80.9 0.0965043
 80.925 0.0965043
 80.95 0.0965044
 80.975 0.0965044
 81 0.0965044
 81.025 0.0965045
 81.05 0.0965045
 81.075 0.0965045
 81.1 0.0965045
 81.125 0.0965046
 81.15 0.0965046
 81.175 0.0965046
 81.2 0.0965047
 81.225 0.0965047
 81.25 0.0965047
 81.275 0.0965048
 81.3 0.0965048
 81.325 0.0965048
 81.35 0.0965049
 81.375 0.0965049
 81.4 0.0965049
 81.425 0.096505
 81.45 0.096505
 81.475 0.096505
 81.5 0.0965051
 81.525 0.0965051
 81.55 0.0965051
 81.575 0.0965052
 81.6 0.0965052
 81.625 0.0965052
 81.65 0.0965053
 81.675 0.0965053
 81.7 0.0965053
 81.725 0.0965053
 81.75 0.0965054
 81.775 0.0965054
 81.8 0.0965054
 81.825 0.0965055
 81.85 0.0965055
 81.875 0.0965055
 81.9 0.0965056
 81.925 0.0965056
 81.95 0.0965056
 81.975 0.0965057
 82 0.0965057
 82.025 0.0965057
 82.05 0.0965057
 82.075 0.0965058
 82.1 0.0965058
 82.125 0.0965058
 82.15 0.0965059
 82.175 0.0965059
 82.2 0.0965059
 82.225 0.096506
 82.25 0.096506
 82.275 0.096506
 82.3 0.096506
 82.325 0.0965061
 82.35 0.0965061
 82.375 0.0965061
 82.4 0.0965062
 82.425 0.0965062
 82.45 0.0965062
 82.475 0.0965062
 82.5 0.0965063
 82.525 0.0965063
 82.55 0.0965063
 82.575 0.0965064
 82.6 0.0965064
 82.625 0.0965064
 82.65 0.0965065
 82.675 0.0965065
 82.7 0.0965065
 82.725 0.0965065
 82.75 0.0965066
 82.775 0.0965066
 82.8 0.0965066
 82.825 0.0965067
 82.85 0.0965067
 82.875 0.0965067
 82.9 0.0965067
 82.925 0.0965068
 82.95 0.0965068
 82.975 0.0965068
 83 0.0965068
 83.025 0.0965069
 83.05 0.0965069
 83.075 0.0965069
 83.1 0.096507
 83.125 0.096507
 83.15 0.096507
 83.175 0.096507
 83.2 0.0965071
 83.225 0.0965071
 83.25 0.0965071
 83.275 0.0965071
 83.3 0.0965072
 83.325 0.0965072
 83.35 0.0965072
 83.375 0.0965073
 83.4 0.0965073
 83.425 0.0965073
 83.45 0.0965073
 83.475 0.0965074
 83.5 0.0965074
 83.525 0.0965074
 83.55 0.0965074
 83.575 0.0965075
 83.6 0.0965075
 83.625 0.0965075
 83.65 0.0965075
 83.675 0.0965076
 83.7 0.0965076
 83.725 0.0965076
 83.75 0.0965077
 83.775 0.0965077
 83.8 0.0965077
 83.825 0.0965077
 83.85 0.0965078
 83.875 0.0965078
 83.9 0.0965078
 83.925 0.0965078
 83.95 0.0965079
 83.975 0.0965079
 84 0.0965079
 84.025 0.0965079
 84.05 0.096508
 84.075 0.096508
 84.1 0.096508
 84.125 0.096508
 84.15 0.0965081
 84.175 0.0965081
 84.2 0.0965081
 84.225 0.0965081
 84.25 0.0965082
 84.275 0.0965082
 84.3 0.0965082
 84.325 0.0965082
 84.35 0.0965083
 84.375 0.0965083
 84.4 0.0965083
 84.425 0.0965083
 84.45 0.0965084
 84.475 0.0965084
 84.5 0.0965084
 84.525 0.0965084
 84.55 0.0965085
 84.575 0.0965085
 84.6 0.0965085
 84.625 0.0965085
 84.65 0.0965086
 84.675 0.0965086
 84.7 0.0965086
 84.725 0.0965086
 84.75 0.0965086
 84.775 0.0965087
 84.8 0.0965087
 84.825 0.0965087
 84.85 0.0965087
 84.875 0.0965088
 84.9 0.0965088
 84.925 0.0965088
 84.95 0.0965088
 84.975 0.0965089
 85 0.0965089
 85.025 0.0965089
 85.05 0.0965089
 85.075 0.0965089
 85.1 0.096509
 85.125 0.096509
 85.15 0.096509
 85.175 0.096509
 85.2 0.0965091
 85.225 0.0965091
 85.25 0.0965091
 85.275 0.0965091
 85.3 0.0965092
 85.325 0.0965092
 85.35 0.0965092
 85.375 0.0965092
 85.4 0.0965092
 85.425 0.0965093
 85.45 0.0965093
 85.475 0.0965093
 85.5 0.0965093
 85.525 0.0965094
 85.55 0.0965094
 85.575 0.0965094
 85.6 0.0965094
 85.625 0.0965094
 85.65 0.0965095
 85.675 0.0965095
 85.7 0.0965095
 85.725 0.0965095
 85.75 0.0965095
 85.775 0.0965096
 85.8 0.0965096
 85.825 0.0965096
 85.85 0.0965096
 85.875 0.0965097
 85.9 0.0965097
 85.925 0.0965097
 85.95 0.0965097
 85.975 0.0965097
 86 0.0965098
 86.025 0.0965098
 86.05 0.0965098
 86.075 0.0965098
 86.1 0.0965098
 86.125 0.0965099
 86.15 0.0965099
 86.175 0.0965099
 86.2 0.0965099
 86.225 0.0965099
 86.25 0.09651
 86.275 0.09651
 86.3 0.09651
 86.325 0.09651
 86.35 0.09651
 86.375 0.0965101
 86.4 0.0965101
 86.425 0.0965101
 86.45 0.0965101
 86.475 0.0965101
 86.5 0.0965102
 86.525 0.0965102
 86.55 0.0965102
 86.575 0.0965102
 86.6 0.0965102
 86.625 0.0965103
 86.65 0.0965103
 86.675 0.0965103
 86.7 0.0965103
 86.725 0.0965103
 86.75 0.0965104
 86.775 0.0965104
 86.8 0.0965104
 86.825 0.0965104
 86.85 0.0965104
 86.875 0.0965105
 86.9 0.0965105
 86.925 0.0965105
 86.95 0.0965105
 86.975 0.0965105
 87 0.0965105
 87.025 0.0965106
 87.05 0.0965106
 87.075 0.0965106
 87.1 0.0965106
 87.125 0.0965106
 87.15 0.0965107
 87.175 0.0965107
 87.2 0.0965107
 87.225 0.0965107
 87.25 0.0965107
 87.275 0.0965107
 87.3 0.0965108
 87.325 0.0965108
 87.35 0.0965108
 87.375 0.0965108
 87.4 0.0965108
 87.425 0.0965109
 87.45 0.0965109
 87.475 0.0965109
 87.5 0.0965109
 87.525 0.0965109
 87.55 0.0965109
 87.575 0.096511
 87.6 0.096511
 87.625 0.096511
 87.65 0.096511
 87.675 0.096511
 87.7 0.096511
 87.725 0.0965111
 87.75 0.0965111
 87.775 0.0965111
 87.8 0.0965111
 87.825 0.0965111
 87.85 0.0965111
 87.875 0.0965112
 87.9 0.0965112
 87.925 0.0965112
 87.95 0.0965112
 87.975 0.0965112
 88 0.0965112
 88.025 0.0965113
 88.05 0.0965113
 88.075 0.0965113
 88.1 0.0965113
 88.125 0.0965113
 88.15 0.0965113
 88.175 0.0965114
 88.2 0.0965114
 88.225 0.0965114
 88.25 0.0965114
 88.275 0.0965114
 88.3 0.0965114
 88.325 0.0965115
 88.35 0.0965115
 88.375 0.0965115
 88.4 0.0965115
 88.425 0.0965115
 88.45 0.0965115
 88.475 0.0965116
 88.5 0.0965116
 88.525 0.0965116
 88.55 0.0965116
 88.575 0.0965116
 88.6 0.0965116
 88.625 0.0965116
 88.65 0.0965117
 88.675 0.0965117
 88.7 0.0965117
 88.725 0.0965117
 88.75 0.0965117
 88.775 0.0965117
 88.8 0.0965117
 88.825 0.0965118
 88.85 0.0965118
 88.875 0.0965118
 88.9 0.0965118
 88.925 0.0965118
 88.95 0.0965118
 88.975 0.0965119
 89 0.0965119
 89.025 0.0965119
 89.05 0.0965119
 89.075 0.0965119
 89.1 0.0965119
 89.125 0.0965119
 89.15 0.0965119
 89.175 0.096512
 89.2 0.096512
 89.225 0.096512
 89.25 0.096512
 89.275 0.096512
 89.3 0.096512
 89.325 0.096512
 89.35 0.0965121
 89.375 0.0965121
 89.4 0.0965121
 89.425 0.0965121
 89.45 0.0965121
 89.475 0.0965121
 89.5 0.0965121
 89.525 0.0965122
 89.55 0.0965122
 89.575 0.0965122
 89.6 0.0965122
 89.625 0.0965122
 89.65 0.0965122
 89.675 0.0965122
 89.7 0.0965122
 89.725 0.0965123
 89.75 0.0965123
 89.775 0.0965123
 89.8 0.0965123
 89.825 0.0965123
 89.85 0.0965123
 89.875 0.0965123
 89.9 0.0965124
 89.925 0.0965124
 89.95 0.0965124
 89.975 0.0965124
 90 0.0965124
 90.025 0.0965124
 90.05 0.0965124
 90.075 0.0965124
 90.1 0.0965125
 90.125 0.0965125
 90.15 0.0965125
 90.175 0.0965125
 90.2 0.0965125
 90.225 0.0965125
 90.25 0.0965125
 90.275 0.0965125
 90.3 0.0965125
 90.325 0.0965126
 90.35 0.0965126
 90.375 0.0965126
 90.4 0.0965126
 90.425 0.0965126
 90.45 0.0965126
 90.475 0.0965126
 90.5 0.0965126
 90.525 0.0965127
 90.55 0.0965127
 90.575 0.0965127
 90.6 0.0965127
 90.625 0.0965127
 90.65 0.0965127
 90.675 0.0965127
 90.7 0.0965127
 90.725 0.0965127
 90.75 0.0965128
 90.775 0.0965128
 90.8 0.0965128
 90.825 0.0965128
 90.85 0.0965128
 90.875 0.0965128
 90.9 0.0965128
 90.925 0.0965128
 90.95 0.0965128
 90.975 0.0965129
 91 0.0965129
 91.025 0.0965129
 91.05 0.0965129
 91.075 0.0965129
 91.1 0.0965129
 91.125 0.0965129
 91.15 0.0965129
 91.175 0.0965129
 91.2 0.0965129
 91.225 0.096513
 91.25 0.096513
 91.275 0.096513
 91.3 0.096513
 91.325 0.096513
 91.35 0.096513
 91.375 0.096513
 91.4 0.096513
 91.425 0.096513
 91.45 0.096513
 91.475 0.0965131
 91.5 0.0965131
 91.525 0.0965131
 91.55 0.0965131
 91.575 0.0965131
 91.6 0.0965131
 91.625 0.0965131
 91.65 0.0965131
 91.675 0.0965131
 91.7 0.0965131
 91.725 0.0965131
 91.75 0.0965132
 91.775 0.0965132
 91.8 0.0965132
 91.825 0.0965132
 91.85 0.0965132
 91.875 0.0965132
 91.9 0.0965132
 91.925 0.0965132
 91.95 0.0965132
 91.975 0.0965132
 92 0.0965132
 92.025 0.0965133
 92.05 0.0965133
 92.075 0.0965133
 92.1 0.0965133
 92.125 0.0965133
 92.15 0.0965133
 92.175 0.0965133
 92.2 0.0965133
 92.225 0.0965133
 92.25 0.0965133
 92.275 0.0965133
 92.3 0.0965133
 92.325 0.0965134
 92.35 0.0965134
 92.375 0.0965134
 92.4 0.0965134
 92.425 0.0965134
 92.45 0.0965134
 92.475 0.0965134
 92.5 0.0965134
 92.525 0.0965134
 92.55 0.0965134
 92.575 0.0965134
 92.6 0.0965134
 92.625 0.0965134
 92.65 0.0965135
 92.675 0.0965135
 92.7 0.0965135
 92.725 0.0965135
 92.75 0.0965135
 92.775 0.0965135
 92.8 0.0965135
 92.825 0.0965135
 92.85 0.0965135
 92.875 0.0965135
 92.9 0.0965135
 92.925 0.0965135
 92.95 0.0965135
 92.975 0.0965135
 93 0.0965136
 93.025 0.0965136
 93.05 0.0965136
 93.075 0.0965136
 93.1 0.0965136
 93.125 0.0965136
 93.15 0.0965136
 93.175 0.0965136
 93.2 0.0965136
 93.225 0.0965136
 93.25 0.0965136
 93.275 0.0965136
 93.3 0.0965136
 93.325 0.0965136
 93.35 0.0965136
 93.375 0.0965137
 93.4 0.0965137
 93.425 0.0965137
 93.45 0.0965137
 93.475 0.0965137
 93.5 0.0965137
 93.525 0.0965137
 93.55 0.0965137
 93.575 0.0965137
 93.6 0.0965137
 93.625 0.0965137
 93.65 0.0965137
 93.675 0.0965137
 93.7 0.0965137
 93.725 0.0965137
 93.75 0.0965137
 93.775 0.0965138
 93.8 0.0965138
 93.825 0.0965138
 93.85 0.0965138
 93.875 0.0965138
 93.9 0.0965138
 93.925 0.0965138
 93.95 0.0965138
 93.975 0.0965138
 94 0.0965138
 94.025 0.0965138
 94.05 0.0965138
 94.075 0.0965138
 94.1 0.0965138
 94.125 0.0965138
 94.15 0.0965138
 94.175 0.0965138
 94.2 0.0965138
 94.225 0.0965138
 94.25 0.0965138
 94.275 0.0965139
 94.3 0.0965139
 94.325 0.0965139
 94.35 0.0965139
 94.375 0.0965139
 94.4 0.0965139
 94.425 0.0965139
 94.45 0.0965139
 94.475 0.0965139
 94.5 0.0965139
 94.525 0.0965139
 94.55 0.0965139
 94.575 0.0965139
 94.6 0.0965139
 94.625 0.0965139
 94.65 0.0965139
 94.675 0.0965139
 94.7 0.0965139
 94.725 0.0965139
 94.75 0.0965139
 94.775 0.0965139
 94.8 0.0965139
 94.825 0.0965139
 94.85 0.0965139
 94.875 0.096514
 94.9 0.096514
 94.925 0.096514
 94.95 0.096514
 94.975 0.096514
 95 0.096514
 95.025 0.096514
 95.05 0.096514
 95.075 0.096514
 95.1 0.096514
 95.125 0.096514
 95.15 0.096514
 95.175 0.096514
 95.2 0.096514
 95.225 0.096514
 95.25 0.096514
 95.275 0.096514
 95.3 0.096514
 95.325 0.096514
 95.35 0.096514
 95.375 0.096514
 95.4 0.096514
 95.425 0.096514
 95.45 0.096514
 95.475 0.096514
 95.5 0.096514
 95.525 0.096514
 95.55 0.096514
 95.575 0.096514
 95.6 0.096514
 95.625 0.096514
 95.65 0.096514
 95.675 0.0965141
 95.7 0.0965141
 95.725 0.0965141
 95.75 0.0965141
 95.775 0.0965141
 95.8 0.0965141
 95.825 0.0965141
 95.85 0.0965141
 95.875 0.0965141
 95.9 0.0965141
 95.925 0.0965141
 95.95 0.0965141
 95.975 0.0965141
 96 0.0965141
 96.025 0.0965141
 96.05 0.0965141
 96.075 0.0965141
 96.1 0.0965141
 96.125 0.0965141
 96.15 0.0965141
 96.175 0.0965141
 96.2 0.0965141
 96.225 0.0965141
 96.25 0.0965141
 96.275 0.0965141
 96.3 0.0965141
 96.325 0.0965141
 96.35 0.0965141
 96.375 0.0965141
 96.4 0.0965141
 96.425 0.0965141
 96.45 0.0965141
 96.475 0.0965141
 96.5 0.0965141
 96.525 0.0965141
 96.55 0.0965141
 96.575 0.0965141
 96.6 0.0965141
 96.625 0.0965141
 96.65 0.0965141
 96.675 0.0965141
 96.7 0.0965141
 96.725 0.0965141
 96.75 0.0965141
 96.775 0.0965141
 96.8 0.0965141
 96.825 0.0965141
 96.85 0.0965141
 96.875 0.0965141
 96.9 0.0965141
 96.925 0.0965141
 96.95 0.0965141
 96.975 0.0965141
 97 0.0965141
 97.025 0.0965141
 97.05 0.0965141
 97.075 0.0965141
 97.1 0.0965141
 97.125 0.0965141
 97.15 0.0965141
 97.175 0.0965141
 97.2 0.0965141
 97.225 0.0965141
 97.25 0.0965141
 97.275 0.0965141
 97.3 0.0965141
 97.325 0.0965141
 97.35 0.0965141
 97.375 0.0965141
 97.4 0.0965141
 97.425 0.0965141
 97.45 0.0965141
 97.475 0.0965141
 97.5 0.0965141
 97.525 0.0965141
 97.55 0.0965141
 97.575 0.0965141
 97.6 0.0965141
 97.625 0.0965141
 97.65 0.0965141
 97.675 0.0965141
 97.7 0.0965141
 97.725 0.0965141
 97.75 0.0965141
 97.775 0.0965141
 97.8 0.0965141
 97.825 0.0965141
 97.85 0.0965141
 97.875 0.0965141
 97.9 0.0965141
 97.925 0.0965141
 97.95 0.0965141
 97.975 0.0965141
 98 0.0965141
 98.025 0.0965141
 98.05 0.0965141
 98.075 0.0965141
 98.1 0.0965141
 98.125 0.0965141
 98.15 0.0965141
 98.175 0.0965141
 98.2 0.0965141
 98.225 0.0965141
 98.25 0.0965141
 98.275 0.0965141
 98.3 0.0965141
 98.325 0.0965141
 98.35 0.0965141
 98.375 0.0965141
 98.4 0.0965141
 98.425 0.0965141
 98.45 0.0965141
 98.475 0.0965141
 98.5 0.0965141
 98.525 0.0965141
 98.55 0.0965141
 98.575 0.0965141
 98.6 0.0965141
 98.625 0.0965141
 98.65 0.0965141
 98.675 0.0965141
 98.7 0.0965141
 98.725 0.096514
 98.75 0.096514
 98.775 0.096514
 98.8 0.096514
 98.825 0.096514
 98.85 0.096514
 98.875 0.096514
 98.9 0.096514
 98.925 0.096514
 98.95 0.096514
 98.975 0.096514
 99 0.096514
 99.025 0.096514
 99.05 0.096514
 99.075 0.096514
 99.1 0.096514
 99.125 0.096514
 99.15 0.096514
 99.175 0.096514
 99.2 0.096514
 99.225 0.096514
 99.25 0.096514
 99.275 0.096514
 99.3 0.096514
 99.325 0.096514
 99.35 0.096514
 99.375 0.096514
 99.4 0.096514
 99.425 0.096514
 99.45 0.096514
 99.475 0.096514
 99.5 0.096514
 99.525 0.096514
 99.55 0.096514
 99.575 0.0965139
 99.6 0.0965139
 99.625 0.0965139
 99.65 0.0965139
 99.675 0.0965139
 99.7 0.0965139
 99.725 0.0965139
 99.75 0.0965139
 99.775 0.0965139
 99.8 0.0965139
 99.825 0.0965139
 99.85 0.0965139
 99.875 0.0965139
 99.9 0.0965139
 99.925 0.0965139
 99.95 0.0965139
 99.975 0.0965139
 100 0.0965139
 100.025 0.0965139
 100.05 0.0965139
 100.075 0.0965139
 100.1 0.0965139
 100.125 0.0965139
 100.15 0.0965139
 100.175 0.0965139
 100.2 0.0965138
 100.225 0.0965138
 100.25 0.0965138
 100.275 0.0965138
 100.3 0.0965138
 100.325 0.0965138
 100.35 0.0965138
 100.375 0.0965138
 100.4 0.0965138
 100.425 0.0965138
 100.45 0.0965138
 100.475 0.0965138
 100.5 0.0965138
 100.525 0.0965138
 100.55 0.0965138
 100.575 0.0965138
 100.6 0.0965138
 100.625 0.0965138
 100.65 0.0965138
 100.675 0.0965138
 100.7 0.0965138
 100.725 0.0965137
 100.75 0.0965137
 100.775 0.0965137
 100.8 0.0965137
 100.825 0.0965137
 100.85 0.0965137
 100.875 0.0965137
 100.9 0.0965137
 100.925 0.0965137
 100.95 0.0965137
 100.975 0.0965137
 101 0.0965137
 101.025 0.0965137
 101.05 0.0965137
 101.075 0.0965137
 101.1 0.0965137
 101.125 0.0965137
 101.15 0.0965137
 101.175 0.0965136
 101.2 0.0965136
 101.225 0.0965136
 101.25 0.0965136
 101.275 0.0965136
 101.3 0.0965136
 101.325 0.0965136
 101.35 0.0965136
 101.375 0.0965136
 101.4 0.0965136
 101.425 0.0965136
 101.45 0.0965136
 101.475 0.0965136
 101.5 0.0965136
 101.525 0.0965136
 101.55 0.0965136
 101.575 0.0965136
 101.6 0.0965135
 101.625 0.0965135
 101.65 0.0965135
 101.675 0.0965135
 101.7 0.0965135
 101.725 0.0965135
 101.75 0.0965135
 101.775 0.0965135
 101.8 0.0965135
 101.825 0.0965135
 101.85 0.0965135
 101.875 0.0965135
 101.9 0.0965135
 101.925 0.0965135
 101.95 0.0965135
 101.975 0.0965134
 102 0.0965134
 102.025 0.0965134
 102.05 0.0965134
 102.075 0.0965134
 102.1 0.0965134
 102.125 0.0965134
 102.15 0.0965134
 102.175 0.0965134
 102.2 0.0965134
 102.225 0.0965134
 102.25 0.0965134
 102.275 0.0965134
 102.3 0.0965134
 102.325 0.0965133
 102.35 0.0965133
 102.375 0.0965133
 102.4 0.0965133
 102.425 0.0965133
 102.45 0.0965133
 102.475 0.0965133
 102.5 0.0965133
 102.525 0.0965133
 102.55 0.0965133
 102.575 0.0965133
 102.6 0.0965133
 102.625 0.0965133
 102.65 0.0965133
 102.675 0.0965132
 102.7 0.0965132
 102.725 0.0965132
 102.75 0.0965132
 102.775 0.0965132
 102.8 0.0965132
 102.825 0.0965132
 102.85 0.0965132
 102.875 0.0965132
 102.9 0.0965132
 102.925 0.0965132
 102.95 0.0965132
 102.975 0.0965131
 103 0.0965131
 103.025 0.0965131
 103.05 0.0965131
 103.075 0.0965131
 103.1 0.0965131
 103.125 0.0965131
 103.15 0.0965131
 103.175 0.0965131
 103.2 0.0965131
 103.225 0.0965131
 103.25 0.0965131
 103.275 0.096513
 103.3 0.096513
 103.325 0.096513
 103.35 0.096513
 103.375 0.096513
 103.4 0.096513
 103.425 0.096513
 103.45 0.096513
 103.475 0.096513
 103.5 0.096513
 103.525 0.096513
 103.55 0.096513
 103.575 0.0965129
 103.6 0.0965129
 103.625 0.0965129
 103.65 0.0965129
 103.675 0.0965129
 103.7 0.0965129
 103.725 0.0965129
 103.75 0.0965129
 103.775 0.0965129
 103.8 0.0965129
 103.825 0.0965129
 103.85 0.0965128
 103.875 0.0965128
 103.9 0.0965128
 103.925 0.0965128
 103.95 0.0965128
 103.975 0.0965128
 104 0.0965128
 104.025 0.0965128
 104.05 0.0965128
 104.075 0.0965128
 104.1 0.0965127
 104.125 0.0965127
 104.15 0.0965127
 104.175 0.0965127
 104.2 0.0965127
 104.225 0.0965127
 104.25 0.0965127
 104.275 0.0965127
 104.3 0.0965127
 104.325 0.0965127
 104.35 0.0965127
 104.375 0.0965126
 104.4 0.0965126
 104.425 0.0965126
 104.45 0.0965126
 104.475 0.0965126
 104.5 0.0965126
 104.525 0.0965126
 104.55 0.0965126
 104.575 0.0965126
 104.6 0.0965126
 104.625 0.0965125
 104.65 0.0965125
 104.675 0.0965125
 104.7 0.0965125
 104.725 0.0965125
 104.75 0.0965125
 104.775 0.0965125
 104.8 0.0965125
 104.825 0.0965125
 104.85 0.0965124
 104.875 0.0965124
 104.9 0.0965124
 104.925 0.0965124
 104.95 0.0965124
 104.975 0.0965124
 105 0.0965124
 105.025 0.0965124
 105.05 0.0965124
 105.075 0.0965124
 105.1 0.0965123
 105.125 0.0965123
 105.15 0.0965123
 105.175 0.0965123
 105.2 0.0965123
 105.225 0.0965123
 105.25 0.0965123
 105.275 0.0965123
 105.3 0.0965123
 105.325 0.0965122
 105.35 0.0965122
 105.375 0.0965122
 105.4 0.0965122
 105.425 0.0965122
 105.45 0.0965122
 105.475 0.0965122
 105.5 0.0965122
 105.525 0.0965122
 105.55 0.0965121
 105.575 0.0965121
 105.6 0.0965121
 105.625 0.0965121
 105.65 0.0965121
 105.675 0.0965121
 105.7 0.0965121
 105.725 0.0965121
 105.75 0.0965121
 105.775 0.096512
 105.8 0.096512
 105.825 0.096512
 105.85 0.096512
 105.875 0.096512
 105.9 0.096512
 105.925 0.096512
 105.95 0.096512
 105.975 0.0965119
 106 0.0965119
 106.025 0.0965119
 106.05 0.0965119
 106.075 0.0965119
 106.1 0.0965119
 106.125 0.0965119
 106.15 0.0965119
 106.175 0.0965119
 106.2 0.0965118
 106.225 0.0965118
 106.25 0.0965118
 106.275 0.0965118
 106.3 0.0965118
 106.325 0.0965118
 106.35 0.0965118
 106.375 0.0965118
 106.4 0.0965117
 106.425 0.0965117
 106.45 0.0965117
 106.475 0.0965117
 106.5 0.0965117
 106.525 0.0965117
 106.55 0.0965117
 106.575 0.0965117
 106.6 0.0965116
 106.625 0.0965116
 106.65 0.0965116
 106.675 0.0965116
 106.7 0.0965116
 106.725 0.0965116
 106.75 0.0965116
 106.775 0.0965116
 106.8 0.0965115
 106.825 0.0965115
 106.85 0.0965115
 106.875 0.0965115
 106.9 0.0965115
 106.925 0.0965115
 106.95 0.0965115
 106.975 0.0965115
 107 0.0965114
 107.025 0.0965114
 107.05 0.0965114
 107.075 0.0965114
 107.1 0.0965114
 107.125 0.0965114
 107.15 0.0965114
 107.175 0.0965113
 107.2 0.0965113
 107.225 0.0965113
 107.25 0.0965113
 107.275 0.0965113
 107.3 0.0965113
 107.325 0.0965113
 107.35 0.0965113
 107.375 0.0965112
 107.4 0.0965112
 107.425 0.0965112
 107.45 0.0965112
 107.475 0.0965112
 107.5 0.0965112
 107.525 0.0965112
 107.55 0.0965111
 107.575 0.0965111
 107.6 0.0965111
 107.625 0.0965111
 107.65 0.0965111
 107.675 0.0965111
 107.7 0.0965111
 107.725 0.096511
 107.75 0.096511
 107.775 0.096511
 107.8 0.096511
 107.825 0.096511
 107.85 0.096511
 107.875 0.096511
 107.9 0.096511
 107.925 0.0965109
 107.95 0.0965109
 107.975 0.0965109
 108 0.0965109
 108.025 0.0965109
 108.05 0.0965109
 108.075 0.0965109
 108.1 0.0965108
 108.125 0.0965108
 108.15 0.0965108
 108.175 0.0965108
 108.2 0.0965108
 108.225 0.0965108
 108.25 0.0965108
 108.275 0.0965107
 108.3 0.0965107
 108.325 0.0965107
 108.35 0.0965107
 108.375 0.0965107
 108.4 0.0965107
 108.425 0.0965107
 108.45 0.0965106
 108.475 0.0965106
 108.5 0.0965106
 108.525 0.0965106
 108.55 0.0965106
 108.575 0.0965106
 108.6 0.0965105
 108.625 0.0965105
 108.65 0.0965105
 108.675 0.0965105
 108.7 0.0965105
 108.725 0.0965105
 108.75 0.0965105
 108.775 0.0965104
 108.8 0.0965104
 108.825 0.0965104
 108.85 0.0965104
 108.875 0.0965104
 108.9 0.0965104
 108.925 0.0965104
 108.95 0.0965103
 108.975 0.0965103
 109 0.0965103
 109.025 0.0965103
 109.05 0.0965103
 109.075 0.0965103
 109.1 0.0965102
 109.125 0.0965102
 109.15 0.0965102
 109.175 0.0965102
 109.2 0.0965102
 109.225 0.0965102
 109.25 0.0965102
 109.275 0.0965101
 109.3 0.0965101
 109.325 0.0965101
 109.35 0.0965101
 109.375 0.0965101
 109.4 0.0965101
 109.425 0.09651
 109.45 0.09651
 109.475 0.09651
 109.5 0.09651
 109.525 0.09651
 109.55 0.09651
 109.575 0.09651
 109.6 0.0965099
 109.625 0.0965099
 109.65 0.0965099
 109.675 0.0965099
 109.7 0.0965099
 109.725 0.0965099
 109.75 0.0965098
 109.775 0.0965098
 109.8 0.0965098
 109.825 0.0965098
 109.85 0.0965098
 109.875 0.0965098
 109.9 0.0965097
 109.925 0.0965097
 109.95 0.0965097
 109.975 0.0965097
 110 0.0965097
 110.025 0.0965097
 110.05 0.0965096
 110.075 0.0965096
 110.1 0.0965096
 110.125 0.0965096
 110.15 0.0965096
 110.175 0.0965096
 110.2 0.0965096
 110.225 0.0965095
 110.25 0.0965095
 110.275 0.0965095
 110.3 0.0965095
 110.325 0.0965095
 110.35 0.0965095
 110.375 0.0965094
 110.4 0.0965094
 110.425 0.0965094
 110.45 0.0965094
 110.475 0.0965094
 110.5 0.0965094
 110.525 0.0965093
 110.55 0.0965093
 110.575 0.0965093
 110.6 0.0965093
 110.625 0.0965093
 110.65 0.0965093
 110.675 0.0965092
 110.7 0.0965092
 110.725 0.0965092
 110.75 0.0965092
 110.775 0.0965092
 110.8 0.0965091
 110.825 0.0965091
 110.85 0.0965091
 110.875 0.0965091
 110.9 0.0965091
 110.925 0.0965091
 110.95 0.096509
 110.975 0.096509
 111 0.096509
 111.025 0.096509
 111.05 0.096509
 111.075 0.096509
 111.1 0.0965089
 111.125 0.0965089
 111.15 0.0965089
 111.175 0.0965089
 111.2 0.0965089
 111.225 0.0965089
 111.25 0.0965088
 111.275 0.0965088
 111.3 0.0965088
 111.325 0.0965088
 111.35 0.0965088
 111.375 0.0965087
 111.4 0.0965087
 111.425 0.0965087
 111.45 0.0965087
 111.475 0.0965087
 111.5 0.0965087
 111.525 0.0965086
 111.55 0.0965086
 111.575 0.0965086
 111.6 0.0965086
 111.625 0.0965086
 111.65 0.0965086
 111.675 0.0965085
 111.7 0.0965085
 111.725 0.0965085
 111.75 0.0965085
 111.775 0.0965085
 111.8 0.0965084
 111.825 0.0965084
 111.85 0.0965084
 111.875 0.0965084
 111.9 0.0965084
 111.925 0.0965084
 111.95 0.0965083
 111.975 0.0965083
 112 0.0965083
 112.025 0.0965083
 112.05 0.0965083
 112.075 0.0965082
 112.1 0.0965082
 112.125 0.0965082
 112.15 0.0965082
 112.175 0.0965082
 112.2 0.0965082
 112.225 0.0965081
 112.25 0.0965081
 112.275 0.0965081
 112.3 0.0965081
 112.325 0.0965081
 112.35 0.096508
 112.375 0.096508
 112.4 0.096508
 112.425 0.096508
 112.45 0.096508
 112.475 0.096508
 112.5 0.0965079
 112.525 0.0965079
 112.55 0.0965079
 112.575 0.0965079
 112.6 0.0965079
 112.625 0.0965078
 112.65 0.0965078
 112.675 0.0965078
 112.7 0.0965078
 112.725 0.0965078
 112.75 0.0965077
 112.775 0.0965077
 112.8 0.0965077
 112.825 0.0965077
 112.85 0.0965077
 112.875 0.0965076
 112.9 0.0965076
 112.925 0.0965076
 112.95 0.0965076
 112.975 0.0965076
 113 0.0965076
 113.025 0.0965075
 113.05 0.0965075
 113.075 0.0965075
 113.1 0.0965075
 113.125 0.0965075
 113.15 0.0965074
 113.175 0.0965074
 113.2 0.0965074
 113.225 0.0965074
 113.25 0.0965074
 113.275 0.0965073
 113.3 0.0965073
 113.325 0.0965073
 113.35 0.0965073
 113.375 0.0965073
 113.4 0.0965072
 113.425 0.0965072
 113.45 0.0965072
 113.475 0.0965072
 113.5 0.0965072
 113.525 0.0965071
 113.55 0.0965071
 113.575 0.0965071
 113.6 0.0965071
 113.625 0.0965071
 113.65 0.096507
 113.675 0.096507
 113.7 0.096507
 113.725 0.096507
 113.75 0.096507
 113.775 0.0965069
 113.8 0.0965069
 113.825 0.0965069
 113.85 0.0965069
 113.875 0.0965069
 113.9 0.0965068
 113.925 0.0965068
 113.95 0.0965068
 113.975 0.0965068
 114 0.0965068
 114.025 0.0965067
 114.05 0.0965067
 114.075 0.0965067
 114.1 0.0965067
 114.125 0.0965067
 114.15 0.0965066
 114.175 0.0965066
 114.2 0.0965066
 114.225 0.0965066
 114.25 0.0965066
 114.275 0.0965065
 114.3 0.0965065
 114.325 0.0965065
 114.35 0.0965065
 114.375 0.0965065
 114.4 0.0965064
 114.425 0.0965064
 114.45 0.0965064
 114.475 0.0965064
 114.5 0.0965064
 114.525 0.0965063
 114.55 0.0965063
 114.575 0.0965063
 114.6 0.0965063
 114.625 0.0965063
 114.65 0.0965062
 114.675 0.0965062
 114.7 0.0965062
 114.725 0.0965062
 114.75 0.0965062
 114.775 0.0965061
 114.8 0.0965061
 114.825 0.0965061
 114.85 0.0965061
 114.875 0.096506
 114.9 0.096506
 114.925 0.096506
 114.95 0.096506
 114.975 0.096506
 115 0.0965059
 115.025 0.0965059
 115.05 0.0965059
 115.075 0.0965059
 115.1 0.0965059
 115.125 0.0965058
 115.15 0.0965058
 115.175 0.0965058
 115.2 0.0965058
 115.225 0.0965058
 115.25 0.0965057
 115.275 0.0965057
 115.3 0.0965057
 115.325 0.0965057
 115.35 0.0965056
 115.375 0.0965056
 115.4 0.0965056
 115.425 0.0965056
 115.45 0.0965056
 115.475 0.0965055
 115.5 0.0965055
 115.525 0.0965055
 115.55 0.0965055
 115.575 0.0965055
 115.6 0.0965054
 115.625 0.0965054
 115.65 0.0965054
 115.675 0.0965054
 115.7 0.0965053
 115.725 0.0965053
 115.75 0.0965053
 115.775 0.0965053
 115.8 0.0965053
 115.825 0.0965052
 115.85 0.0965052
 115.875 0.0965052
 115.9 0.0965052
 115.925 0.0965052
 115.95 0.0965051
 115.975 0.0965051
 116 0.0965051
 116.025 0.0965051
 116.05 0.096505
 116.075 0.096505
 116.1 0.096505
 116.125 0.096505
 116.15 0.096505
 116.175 0.0965049
 116.2 0.0965049
 116.225 0.0965049
 116.25 0.0965049
 116.275 0.0965048
 116.3 0.0965048
 116.325 0.0965048
 116.35 0.0965048
 116.375 0.0965048
 116.4 0.0965047
 116.425 0.0965047
 116.45 0.0965047
 116.475 0.0965047
 116.5 0.0965046
 116.525 0.0965046
 116.55 0.0965046
 116.575 0.0965046
 116.6 0.0965046
 116.625 0.0965045
 116.65 0.0965045
 116.675 0.0965045
 116.7 0.0965045
 116.725 0.0965044
 116.75 0.0965044
 116.775 0.0965044
 116.8 0.0965044
 116.825 0.0965044
 116.85 0.0965043
 116.875 0.0965043
 116.9 0.0965043
 116.925 0.0965043
 116.95 0.0965042
 116.975 0.0965042
 117 0.0965042
 117.025 0.0965042
 117.05 0.0965041
 117.075 0.0965041
 117.1 0.0965041
 117.125 0.0965041
 117.15 0.0965041
 117.175 0.096504
 117.2 0.096504
 117.225 0.096504
 117.25 0.096504
 117.275 0.0965039
 117.3 0.0965039
 117.325 0.0965039
 117.35 0.0965039
 117.375 0.0965039
 117.4 0.0965038
 117.425 0.0965038
 117.45 0.0965038
 117.475 0.0965038
 117.5 0.0965037
 117.525 0.0965037
 117.55 0.0965037
 117.575 0.0965037
 117.6 0.0965036
 117.625 0.0965036
 117.65 0.0965036
 117.675 0.0965036
 117.7 0.0965035
 117.725 0.0965035
 117.75 0.0965035
 117.775 0.0965035
 117.8 0.0965035
 117.825 0.0965034
 117.85 0.0965034
 117.875 0.0965034
 117.9 0.0965034
 117.925 0.0965033
 117.95 0.0965033
 117.975 0.0965033
 118 0.0965033
 118.025 0.0965032
 118.05 0.0965032
 118.075 0.0965032
 118.1 0.0965032
 118.125 0.0965032
 118.15 0.0965031
 118.175 0.0965031
 118.2 0.0965031
 118.225 0.0965031
 118.25 0.096503
 118.275 0.096503
 118.3 0.096503
 118.325 0.096503
 118.35 0.0965029
 118.375 0.0965029
 118.4 0.0965029
 118.425 0.0965029
 118.45 0.0965028
 118.475 0.0965028
 118.5 0.0965028
 118.525 0.0965028
 118.55 0.0965027
 118.575 0.0965027
 118.6 0.0965027
 118.625 0.0965027
 118.65 0.0965026
 118.675 0.0965026
 118.7 0.0965026
 118.725 0.0965026
 118.75 0.0965026
 118.775 0.0965025
 118.8 0.0965025
 118.825 0.0965025
 118.85 0.0965025
 118.875 0.0965024
 118.9 0.0965024
 118.925 0.0965024
 118.95 0.0965024
 118.975 0.0965023
 119 0.0965023
 119.025 0.0965023
 119.05 0.0965023
 119.075 0.0965022
 119.1 0.0965022
 119.125 0.0965022
 119.15 0.0965022
 119.175 0.0965021
 119.2 0.0965021
 119.225 0.0965021
 119.25 0.0965021
 119.275 0.096502
 119.3 0.096502
 119.325 0.096502
 119.35 0.096502
 119.375 0.0965019
 119.4 0.0965019
 119.425 0.0965019
 119.45 0.0965019
 119.475 0.0965018
 119.5 0.0965018
 119.525 0.0965018
 119.55 0.0965018
 119.575 0.0965017
 119.6 0.0965017
 119.625 0.0965017
 119.65 0.0965017
 119.675 0.0965016
 119.7 0.0965016
 119.725 0.0965016
 119.75 0.0965016
 119.775 0.0965015
 119.8 0.0965015
 119.825 0.0965015
 119.85 0.0965015
 119.875 0.0965014
 119.9 0.0965014
 119.925 0.0965014
 119.95 0.0965014
 119.975 0.0965013
 120 0.0965013
 120.025 0.0965013
 120.05 0.0965013
 120.075 0.0965012
 120.1 0.0965012
 120.125 0.0965012
 120.15 0.0965012
 120.175 0.0965011
 120.2 0.0965011
 120.225 0.0965011
 120.25 0.0965011
 120.275 0.096501
 120.3 0.096501
 120.325 0.096501
 120.35 0.096501
 120.375 0.0965009
 120.4 0.0965009
 120.425 0.0965009
 120.45 0.0965009
 120.475 0.0965008
 120.5 0.0965008
 120.525 0.0965008
 120.55 0.0965008
 120.575 0.0965007
 120.6 0.0965007
 120.625 0.0965007
 120.65 0.0965007
 120.675 0.0965006
 120.7 0.0965006
 120.725 0.0965006
 120.75 0.0965006
 120.775 0.0965005
 120.8 0.0965005
 120.825 0.0965005
 120.85 0.0965005
 120.875 0.0965004
 120.9 0.0965004
 120.925 0.0965004
 120.95 0.0965004
 120.975 0.0965003
 121 0.0965003
 121.025 0.0965003
 121.05 0.0965002
 121.075 0.0965002
 121.1 0.0965002
 121.125 0.0965002
 121.15 0.0965001
 121.175 0.0965001
 121.2 0.0965001
 121.225 0.0965001
 121.25 0.0965
 121.275 0.0965
 121.3 0.0965
 121.325 0.0965
 121.35 0.0964999
 121.375 0.0964999
 121.4 0.0964999
 121.425 0.0964999
 121.45 0.0964998
 121.475 0.0964998
 121.5 0.0964998
 121.525 0.0964998
 121.55 0.0964997
 121.575 0.0964997
 121.6 0.0964997
 121.625 0.0964996
 121.65 0.0964996
 121.675 0.0964996
 121.7 0.0964996
 121.725 0.0964995
 121.75 0.0964995
 121.775 0.0964995
 121.8 0.0964995
 121.825 0.0964994
 121.85 0.0964994
 121.875 0.0964994
 121.9 0.0964994
 121.925 0.0964993
 121.95 0.0964993
 121.975 0.0964993
 122 0.0964993
 122.025 0.0964992
 122.05 0.0964992
 122.075 0.0964992
 122.1 0.0964991
 122.125 0.0964991
 122.15 0.0964991
 122.175 0.0964991
 122.2 0.096499
 122.225 0.096499
 122.25 0.096499
 122.275 0.096499
 122.3 0.0964989
 122.325 0.0964989
 122.35 0.0964989
 122.375 0.0964989
 122.4 0.0964988
 122.425 0.0964988
 122.45 0.0964988
 122.475 0.0964987
 122.5 0.0964987
 122.525 0.0964987
 122.55 0.0964987
 122.575 0.0964986
 122.6 0.0964986
 122.625 0.0964986
 122.65 0.0964986
 122.675 0.0964985
 122.7 0.0964985
 122.725 0.0964985
 122.75 0.0964984
 122.775 0.0964984
 122.8 0.0964984
 122.825 0.0964984
 122.85 0.0964983
 122.875 0.0964983
 122.9 0.0964983
 122.925 0.0964983
 122.95 0.0964982
 122.975 0.0964982
 123 0.0964982
 123.025 0.0964981
 123.05 0.0964981
 123.075 0.0964981
 123.1 0.0964981
 123.125 0.096498
 123.15 0.096498
 123.175 0.096498
 123.2 0.096498
 123.225 0.0964979
 123.25 0.0964979
 123.275 0.0964979
 123.3 0.0964978
 123.325 0.0964978
 123.35 0.0964978
 123.375 0.0964978
 123.4 0.0964977
 123.425 0.0964977
 123.45 0.0964977
 123.475 0.0964977
 123.5 0.0964976
 123.525 0.0964976
 123.55 0.0964976
 123.575 0.0964975
 123.6 0.0964975
 123.625 0.0964975
 123.65 0.0964975
 123.675 0.0964974
 123.7 0.0964974
 123.725 0.0964974
 123.75 0.0964973
 123.775 0.0964973
 123.8 0.0964973
 123.825 0.0964973
 123.85 0.0964972
 123.875 0.0964972
 123.9 0.0964972
 123.925 0.0964972
 123.95 0.0964971
 123.975 0.0964971
 124 0.0964971
 124.025 0.096497
 124.05 0.096497
 124.075 0.096497
 124.1 0.096497
 124.125 0.0964969
 124.15 0.0964969
 124.175 0.0964969
 124.2 0.0964968
 124.225 0.0964968
 124.25 0.0964968
 124.275 0.0964968
 124.3 0.0964967
 124.325 0.0964967
 124.35 0.0964967
 124.375 0.0964966
 124.4 0.0964966
 124.425 0.0964966
 124.45 0.0964966
 124.475 0.0964965
 124.5 0.0964965
 124.525 0.0964965
 124.55 0.0964964
 124.575 0.0964964
 124.6 0.0964964
 124.625 0.0964964
 124.65 0.0964963
 124.675 0.0964963
 124.7 0.0964963
 124.725 0.0964962
 124.75 0.0964962
 124.775 0.0964962
 124.8 0.0964962
 124.825 0.0964961
 124.85 0.0964961
 124.875 0.0964961
 124.9 0.096496
 124.925 0.096496
 124.95 0.096496
 124.975 0.096496
 125 0.0964959
 125.025 0.0964959
 125.05 0.0964959
 125.075 0.0964958
 125.1 0.0964958
 125.125 0.0964958
 125.15 0.0964958
 125.175 0.0964957
 125.2 0.0964957
 125.225 0.0964957
 125.25 0.0964956
 125.275 0.0964956
 125.3 0.0964956
 125.325 0.0964956
 125.35 0.0964955
 125.375 0.0964955
 125.4 0.0964955
 125.425 0.0964954
 125.45 0.0964954
 125.475 0.0964954
 125.5 0.0964954
 125.525 0.0964953
 125.55 0.0964953
 125.575 0.0964953
 125.6 0.0964952
 125.625 0.0964952
 125.65 0.0964952
 125.675 0.0964952
 125.7 0.0964951
 125.725 0.0964951
 125.75 0.0964951
 125.775 0.096495
 125.8 0.096495
 125.825 0.096495
 125.85 0.0964949
 125.875 0.0964949
 125.9 0.0964949
 125.925 0.0964949
 125.95 0.0964948
 125.975 0.0964948
 126 0.0964948
 126.025 0.0964947
 126.05 0.0964947
 126.075 0.0964947
 126.1 0.0964947
 126.125 0.0964946
 126.15 0.0964946
 126.175 0.0964946
 126.2 0.0964945
 126.225 0.0964945
 126.25 0.0964945
 126.275 0.0964945
 126.3 0.0964944
 126.325 0.0964944
 126.35 0.0964944
 126.375 0.0964943
 126.4 0.0964943
 126.425 0.0964943
 126.45 0.0964942
 126.475 0.0964942
 126.5 0.0964942
 126.525 0.0964942
 126.55 0.0964941
 126.575 0.0964941
 126.6 0.0964941
 126.625 0.096494
 126.65 0.096494
 126.675 0.096494
 126.7 0.0964939
 126.725 0.0964939
 126.75 0.0964939
 126.775 0.0964939
 126.8 0.0964938
 126.825 0.0964938
 126.85 0.0964938
 126.875 0.0964937
 126.9 0.0964937
 126.925 0.0964937
 126.95 0.0964936
 126.975 0.0964936
 127 0.0964936
 127.025 0.0964936
 127.05 0.0964935
 127.075 0.0964935
 127.1 0.0964935
 127.125 0.0964934
 127.15 0.0964934
 127.175 0.0964934
 127.2 0.0964933
 127.225 0.0964933
 127.25 0.0964933
 127.275 0.0964933
 127.3 0.0964932
 127.325 0.0964932
 127.35 0.0964932
 127.375 0.0964931
 127.4 0.0964931
 127.425 0.0964931
 127.45 0.096493
 127.475 0.096493
 127.5 0.096493
 127.525 0.096493
 127.55 0.0964929
 127.575 0.0964929
 127.6 0.0964929
 127.625 0.0964928
 127.65 0.0964928
 127.675 0.0964928
 127.7 0.0964927
 127.725 0.0964927
 127.75 0.0964927
 127.775 0.0964927
 127.8 0.0964926
 127.825 0.0964926
 127.85 0.0964926
 127.875 0.0964925
 127.9 0.0964925
 127.925 0.0964925
 127.95 0.0964924
 127.975 0.0964924
 128 0.0964924
 128.025 0.0964923
 128.05 0.0964923
 128.075 0.0964923
 128.1 0.0964923
 128.125 0.0964922
 128.15 0.0964922
 128.175 0.0964922
 128.2 0.0964921
 128.225 0.0964921
 128.25 0.0964921
 128.275 0.096492
 128.3 0.096492
 128.325 0.096492
 128.35 0.0964919
 128.375 0.0964919
 128.4 0.0964919
 128.425 0.0964919
 128.45 0.0964918
 128.475 0.0964918
 128.5 0.0964918
 128.525 0.0964917
 128.55 0.0964917
 128.575 0.0964917
 128.6 0.0964916
 128.625 0.0964916
 128.65 0.0964916
 128.675 0.0964915
 128.7 0.0964915
 128.725 0.0964915
 128.75 0.0964915
 128.775 0.0964914
 128.8 0.0964914
 128.825 0.0964914
 128.85 0.0964913
 128.875 0.0964913
 128.9 0.0964913
 128.925 0.0964912
 128.95 0.0964912
 128.975 0.0964912
 129 0.0964911
 129.025 0.0964911
 129.05 0.0964911
 129.075 0.096491
 129.1 0.096491
 129.125 0.096491
 129.15 0.096491
 129.175 0.0964909
 129.2 0.0964909
 129.225 0.0964909
 129.25 0.0964908
 129.275 0.0964908
 129.3 0.0964908
 129.325 0.0964907
 129.35 0.0964907
 129.375 0.0964907
 129.4 0.0964906
 129.425 0.0964906
 129.45 0.0964906
 129.475 0.0964905
 129.5 0.0964905
 129.525 0.0964905
 129.55 0.0964905
 129.575 0.0964904
 129.6 0.0964904
 129.625 0.0964904
 129.65 0.0964903
 129.675 0.0964903
 129.7 0.0964903
 129.725 0.0964902
 129.75 0.0964902
 129.775 0.0964902
 129.8 0.0964901
 129.825 0.0964901
 129.85 0.0964901
 129.875 0.09649
 129.9 0.09649
 129.925 0.09649
 129.95 0.0964899
 129.975 0.0964899
 130 0.0964899
 130.025 0.0964899
 130.05 0.0964898
 130.075 0.0964898
 130.1 0.0964898
 130.125 0.0964897
 130.15 0.0964897
 130.175 0.0964897
 130.2 0.0964896
 130.225 0.0964896
 130.25 0.0964896
 130.275 0.0964895
 130.3 0.0964895
 130.325 0.0964895
 130.35 0.0964894
 130.375 0.0964894
 130.4 0.0964894
 130.425 0.0964893
 130.45 0.0964893
 130.475 0.0964893
 130.5 0.0964892
 130.525 0.0964892
 130.55 0.0964892
 130.575 0.0964892
 130.6 0.0964891
 130.625 0.0964891
 130.65 0.0964891
 130.675 0.096489
 130.7 0.096489
 130.725 0.096489
 130.75 0.0964889
 130.775 0.0964889
 130.8 0.0964889
 130.825 0.0964888
 130.85 0.0964888
 130.875 0.0964888
 130.9 0.0964887
 130.925 0.0964887
 130.95 0.0964887
 130.975 0.0964886
 131 0.0964886
 131.025 0.0964886
 131.05 0.0964885
 131.075 0.0964885
 131.1 0.0964885
 131.125 0.0964884
 131.15 0.0964884
 131.175 0.0964884
 131.2 0.0964883
 131.225 0.0964883
 131.25 0.0964883
 131.275 0.0964883
 131.3 0.0964882
 131.325 0.0964882
 131.35 0.0964882
 131.375 0.0964881
 131.4 0.0964881
 131.425 0.0964881
 131.45 0.096488
 131.475 0.096488
 131.5 0.096488
 131.525 0.0964879
 131.55 0.0964879
 131.575 0.0964879
 131.6 0.0964878
 131.625 0.0964878
 131.65 0.0964878
 131.675 0.0964877
 131.7 0.0964877
 131.725 0.0964877
 131.75 0.0964876
 131.775 0.0964876
 131.8 0.0964876
 131.825 0.0964875
 131.85 0.0964875
 131.875 0.0964875
 131.9 0.0964874
 131.925 0.0964874
 131.95 0.0964874
 131.975 0.0964873
 132 0.0964873
 132.025 0.0964873
 132.05 0.0964872
 132.075 0.0964872
 132.1 0.0964872
 132.125 0.0964871
 132.15 0.0964871
 132.175 0.0964871
 132.2 0.096487
 132.225 0.096487
 132.25 0.096487
 132.275 0.0964869
 132.3 0.0964869
 132.325 0.0964869
 132.35 0.0964868
 132.375 0.0964868
 132.4 0.0964868
 132.425 0.0964867
 132.45 0.0964867
 132.475 0.0964867
 132.5 0.0964866
 132.525 0.0964866
 132.55 0.0964866
 132.575 0.0964865
 132.6 0.0964865
 132.625 0.0964865
 132.65 0.0964864
 132.675 0.0964864
 132.7 0.0964864
 132.725 0.0964863
 132.75 0.0964863
 132.775 0.0964863
 132.8 0.0964862
 132.825 0.0964862
 132.85 0.0964862
 132.875 0.0964861
 132.9 0.0964861
 132.925 0.0964861
 132.95 0.096486
 132.975 0.096486
 133 0.096486
 133.025 0.0964859
 133.05 0.0964859
 133.075 0.0964859
 133.1 0.0964858
 133.125 0.0964858
 133.15 0.0964858
 133.175 0.0964857
 133.2 0.0964857
 133.225 0.0964857
 133.25 0.0964856
 133.275 0.0964856
 133.3 0.0964856
 133.325 0.0964855
 133.35 0.0964855
 133.375 0.0964855
 133.4 0.0964854
 133.425 0.0964854
 133.45 0.0964854
 133.475 0.0964853
 133.5 0.0964853
 133.525 0.0964853
 133.55 0.0964852
 133.575 0.0964852
 133.6 0.0964852
 133.625 0.0964851
 133.65 0.0964851
 133.675 0.0964851
 133.7 0.096485
 133.725 0.096485
 133.75 0.096485
 133.775 0.0964849
 133.8 0.0964849
 133.825 0.0964849
 133.85 0.0964848
 133.875 0.0964848
 133.9 0.0964848
 133.925 0.0964847
 133.95 0.0964847
 133.975 0.0964847
 134 0.0964846
 134.025 0.0964846
 134.05 0.0964846
 134.075 0.0964845
 134.1 0.0964845
 134.125 0.0964845
 134.15 0.0964844
 134.175 0.0964844
 134.2 0.0964844
 134.225 0.0964843
 134.25 0.0964843
 134.275 0.0964843
 134.3 0.0964842
 134.325 0.0964842
 134.35 0.0964842
 134.375 0.0964841
 134.4 0.0964841
 134.425 0.0964841
 134.45 0.096484
 134.475 0.096484
 134.5 0.096484
 134.525 0.0964839
 134.55 0.0964839
 134.575 0.0964839
 134.6 0.0964838
 134.625 0.0964838
 134.65 0.0964838
 134.675 0.0964837
 134.7 0.0964837
 134.725 0.0964836
 134.75 0.0964836
 134.775 0.0964836
 134.8 0.0964835
 134.825 0.0964835
 134.85 0.0964835
 134.875 0.0964834
 134.9 0.0964834
 134.925 0.0964834
 134.95 0.0964833
 134.975 0.0964833
 135 0.0964833
 135.025 0.0964832
 135.05 0.0964832
 135.075 0.0964832
 135.1 0.0964831
 135.125 0.0964831
 135.15 0.0964831
 135.175 0.096483
 135.2 0.096483
 135.225 0.096483
 135.25 0.0964829
 135.275 0.0964829
 135.3 0.0964829
 135.325 0.0964828
 135.35 0.0964828
 135.375 0.0964828
 135.4 0.0964827
 135.425 0.0964827
 135.45 0.0964827
 135.475 0.0964826
 135.5 0.0964826
 135.525 0.0964825
 135.55 0.0964825
 135.575 0.0964825
 135.6 0.0964824
 135.625 0.0964824
 135.65 0.0964824
 135.675 0.0964823
 135.7 0.0964823
 135.725 0.0964823
 135.75 0.0964822
 135.775 0.0964822
 135.8 0.0964822
 135.825 0.0964821
 135.85 0.0964821
 135.875 0.0964821
 135.9 0.096482
 135.925 0.096482
 135.95 0.096482
 135.975 0.0964819
 136 0.0964819
 136.025 0.0964819
 136.05 0.0964818
 136.075 0.0964818
 136.1 0.0964817
 136.125 0.0964817
 136.15 0.0964817
 136.175 0.0964816
 136.2 0.0964816
 136.225 0.0964816
 136.25 0.0964815
 136.275 0.0964815
 136.3 0.0964815
 136.325 0.0964814
 136.35 0.0964814
 136.375 0.0964814
 136.4 0.0964813
 136.425 0.0964813
 136.45 0.0964813
 136.475 0.0964812
 136.5 0.0964812
 136.525 0.0964812
 136.55 0.0964811
 136.575 0.0964811
 136.6 0.096481
 136.625 0.096481
 136.65 0.096481
 136.675 0.0964809
 136.7 0.0964809
 136.725 0.0964809
 136.75 0.0964808
 136.775 0.0964808
 136.8 0.0964808
 136.825 0.0964807
 136.85 0.0964807
 136.875 0.0964807
 136.9 0.0964806
 136.925 0.0964806
 136.95 0.0964806
 136.975 0.0964805
 137 0.0964805
 137.025 0.0964804
 137.05 0.0964804
 137.075 0.0964804
 137.1 0.0964803
 137.125 0.0964803
 137.15 0.0964803
 137.175 0.0964802
 137.2 0.0964802
 137.225 0.0964802
 137.25 0.0964801
 137.275 0.0964801
 137.3 0.0964801
 137.325 0.09648
 137.35 0.09648
 137.375 0.09648
 137.4 0.0964799
 137.425 0.0964799
 137.45 0.0964798
 137.475 0.0964798
 137.5 0.0964798
 137.525 0.0964797
 137.55 0.0964797
 137.575 0.0964797
 137.6 0.0964796
 137.625 0.0964796
 137.65 0.0964796
 137.675 0.0964795
 137.7 0.0964795
 137.725 0.0964795
 137.75 0.0964794
 137.775 0.0964794
 137.8 0.0964793
 137.825 0.0964793
 137.85 0.0964793
 137.875 0.0964792
 137.9 0.0964792
 137.925 0.0964792
 137.95 0.0964791
 137.975 0.0964791
 138 0.0964791
 138.025 0.096479
 138.05 0.096479
 138.075 0.096479
 138.1 0.0964789
 138.125 0.0964789
 138.15 0.0964788
 138.175 0.0964788
 138.2 0.0964788
 138.225 0.0964787
 138.25 0.0964787
 138.275 0.0964787
 138.3 0.0964786
 138.325 0.0964786
 138.35 0.0964786
 138.375 0.0964785
 138.4 0.0964785
 138.425 0.0964785
 138.45 0.0964784
 138.475 0.0964784
 138.5 0.0964783
 138.525 0.0964783
 138.55 0.0964783
 138.575 0.0964782
 138.6 0.0964782
 138.625 0.0964782
 138.65 0.0964781
 138.675 0.0964781
 138.7 0.0964781
 138.725 0.096478
 138.75 0.096478
 138.775 0.0964779
 138.8 0.0964779
 138.825 0.0964779
 138.85 0.0964778
 138.875 0.0964778
 138.9 0.0964778
 138.925 0.0964777
 138.95 0.0964777
 138.975 0.0964777
 139 0.0964776
 139.025 0.0964776
 139.05 0.0964775
 139.075 0.0964775
 139.1 0.0964775
 139.125 0.0964774
 139.15 0.0964774
 139.175 0.0964774
 139.2 0.0964773
 139.225 0.0964773
 139.25 0.0964773
 139.275 0.0964772
 139.3 0.0964772
 139.325 0.0964772
 139.35 0.0964771
 139.375 0.0964771
 139.4 0.096477
 139.425 0.096477
 139.45 0.096477
 139.475 0.0964769
 139.5 0.0964769
 139.525 0.0964769
 139.55 0.0964768
 139.575 0.0964768
 139.6 0.0964767
 139.625 0.0964767
 139.65 0.0964767
 139.675 0.0964766
 139.7 0.0964766
 139.725 0.0964766
 139.75 0.0964765
 139.775 0.0964765
 139.8 0.0964765
 139.825 0.0964764
 139.85 0.0964764
 139.875 0.0964763
 139.9 0.0964763
 139.925 0.0964763
 139.95 0.0964762
 139.975 0.0964762
 140 0.0964762
 140.025 0.0964761
 140.05 0.0964761
 140.075 0.0964761
 140.1 0.096476
 140.125 0.096476
 140.15 0.0964759
 140.175 0.0964759
 140.2 0.0964759
 140.225 0.0964758
 140.25 0.0964758
 140.275 0.0964758
 140.3 0.0964757
 140.325 0.0964757
 140.35 0.0964757
 140.375 0.0964756
 140.4 0.0964756
 140.425 0.0964755
 140.45 0.0964755
 140.475 0.0964755
 140.5 0.0964754
 140.525 0.0964754
 140.55 0.0964754
 140.575 0.0964753
 140.6 0.0964753
 140.625 0.0964752
 140.65 0.0964752
 140.675 0.0964752
 140.7 0.0964751
 140.725 0.0964751
 140.75 0.0964751
 140.775 0.096475
 140.8 0.096475
 140.825 0.0964749
 140.85 0.0964749
 140.875 0.0964749
 140.9 0.0964748
 140.925 0.0964748
 140.95 0.0964748
 140.975 0.0964747
 141 0.0964747
 141.025 0.0964747
 141.05 0.0964746
 141.075 0.0964746
 141.1 0.0964745
 141.125 0.0964745
 141.15 0.0964745
 141.175 0.0964744
 141.2 0.0964744
 141.225 0.0964744
 141.25 0.0964743
 141.275 0.0964743
 141.3 0.0964742
 141.325 0.0964742
 141.35 0.0964742
 141.375 0.0964741
 141.4 0.0964741
 141.425 0.0964741
 141.45 0.096474
 141.475 0.096474
 141.5 0.0964739
 141.525 0.0964739
 141.55 0.0964739
 141.575 0.0964738
 141.6 0.0964738
 141.625 0.0964738
 141.65 0.0964737
 141.675 0.0964737
 141.7 0.0964736
 141.725 0.0964736
 141.75 0.0964736
 141.775 0.0964735
 141.8 0.0964735
 141.825 0.0964735
 141.85 0.0964734
 141.875 0.0964734
 141.9 0.0964733
 141.925 0.0964733
 141.95 0.0964733
 141.975 0.0964732
 142 0.0964732
 142.025 0.0964732
 142.05 0.0964731
 142.075 0.0964731
 142.1 0.096473
 142.125 0.096473
 142.15 0.096473
 142.175 0.0964729
 142.2 0.0964729
 142.225 0.0964729
 142.25 0.0964728
 142.275 0.0964728
 142.3 0.0964727
 142.325 0.0964727
 142.35 0.0964727
 142.375 0.0964726
 142.4 0.0964726
 142.425 0.0964726
 142.45 0.0964725
 142.475 0.0964725
 142.5 0.0964724
 142.525 0.0964724
 142.55 0.0964724
 142.575 0.0964723
 142.6 0.0964723
 142.625 0.0964723
 142.65 0.0964722
 142.675 0.0964722
 142.7 0.0964721
 142.725 0.0964721
 142.75 0.0964721
 142.775 0.096472
 142.8 0.096472
 142.825 0.096472
 142.85 0.0964719
 142.875 0.0964719
 142.9 0.0964718
 142.925 0.0964718
 142.95 0.0964718
 142.975 0.0964717
 143 0.0964717
 143.025 0.0964717
 143.05 0.0964716
 143.075 0.0964716
 143.1 0.0964715
 143.125 0.0964715
 143.15 0.0964715
 143.175 0.0964714
 143.2 0.0964714
 143.225 0.0964714
 143.25 0.0964713
 143.275 0.0964713
 143.3 0.0964712
 143.325 0.0964712
 143.35 0.0964712
 143.375 0.0964711
 143.4 0.0964711
 143.425 0.096471
 143.45 0.096471
 143.475 0.096471
 143.5 0.0964709
 143.525 0.0964709
 143.55 0.0964709
 143.575 0.0964708
 143.6 0.0964708
 143.625 0.0964707
 143.65 0.0964707
 143.675 0.0964707
 143.7 0.0964706
 143.725 0.0964706
 143.75 0.0964706
 143.775 0.0964705
 143.8 0.0964705
 143.825 0.0964704
 143.85 0.0964704
 143.875 0.0964704
 143.9 0.0964703
 143.925 0.0964703
 143.95 0.0964702
 143.975 0.0964702
 144 0.0964702
 144.025 0.0964701
 144.05 0.0964701
 144.075 0.0964701
 144.1 0.09647
 144.125 0.09647
 144.15 0.0964699
 144.175 0.0964699
 144.2 0.0964699
 144.225 0.0964698
 144.25 0.0964698
 144.275 0.0964697
 144.3 0.0964697
 144.325 0.0964697
 144.35 0.0964696
 144.375 0.0964696
 144.4 0.0964696
 144.425 0.0964695
 144.45 0.0964695
 144.475 0.0964694
 144.5 0.0964694
 144.525 0.0964694
 144.55 0.0964693
 144.575 0.0964693
 144.6 0.0964692
 144.625 0.0964692
 144.65 0.0964692
 144.675 0.0964691
 144.7 0.0964691
 144.725 0.0964691
 144.75 0.096469
 144.775 0.096469
 144.8 0.0964689
 144.825 0.0964689
 144.85 0.0964689
 144.875 0.0964688
 144.9 0.0964688
 144.925 0.0964687
 144.95 0.0964687
 144.975 0.0964687
 145 0.0964686
 145.025 0.0964686
 145.05 0.0964686
 145.075 0.0964685
 145.1 0.0964685
 145.125 0.0964684
 145.15 0.0964684
 145.175 0.0964684
 145.2 0.0964683
 145.225 0.0964683
 145.25 0.0964682
 145.275 0.0964682
 145.3 0.0964682
 145.325 0.0964681
 145.35 0.0964681
 145.375 0.0964681
 145.4 0.096468
 145.425 0.096468
 145.45 0.0964679
 145.475 0.0964679
 145.5 0.0964679
 145.525 0.0964678
 145.55 0.0964678
 145.575 0.0964677
 145.6 0.0964677
 145.625 0.0964677
 145.65 0.0964676
 145.675 0.0964676
 145.7 0.0964675
 145.725 0.0964675
 145.75 0.0964675
 145.775 0.0964674
 145.8 0.0964674
 145.825 0.0964674
 145.85 0.0964673
 145.875 0.0964673
 145.9 0.0964672
 145.925 0.0964672
 145.95 0.0964672
 145.975 0.0964671
 146 0.0964671
 146.025 0.096467
 146.05 0.096467
 146.075 0.096467
 146.1 0.0964669
 146.125 0.0964669
 146.15 0.0964668
 146.175 0.0964668
 146.2 0.0964668
 146.225 0.0964667
 146.25 0.0964667
 146.275 0.0964667
 146.3 0.0964666
 146.325 0.0964666
 146.35 0.0964665
 146.375 0.0964665
 146.4 0.0964665
 146.425 0.0964664
 146.45 0.0964664
 146.475 0.0964663
 146.5 0.0964663
 146.525 0.0964663
 146.55 0.0964662
 146.575 0.0964662
 146.6 0.0964661
 146.625 0.0964661
 146.65 0.0964661
 146.675 0.096466
 146.7 0.096466
 146.725 0.0964659
 146.75 0.0964659
 146.775 0.0964659
 146.8 0.0964658
 146.825 0.0964658
 146.85 0.0964658
 146.875 0.0964657
 146.9 0.0964657
 146.925 0.0964656
 146.95 0.0964656
 146.975 0.0964656
 147 0.0964655
 147.025 0.0964655
 147.05 0.0964654
 147.075 0.0964654
 147.1 0.0964654
 147.125 0.0964653
 147.15 0.0964653
 147.175 0.0964652
 147.2 0.0964652
 147.225 0.0964652
 147.25 0.0964651
 147.275 0.0964651
 147.3 0.096465
 147.325 0.096465
 147.35 0.096465
 147.375 0.0964649
 147.4 0.0964649
 147.425 0.0964648
 147.45 0.0964648
 147.475 0.0964648
 147.5 0.0964647
 147.525 0.0964647
 147.55 0.0964646
 147.575 0.0964646
 147.6 0.0964646
 147.625 0.0964645
 147.65 0.0964645
 147.675 0.0964644
 147.7 0.0964644
 147.725 0.0964644
 147.75 0.0964643
 147.775 0.0964643
 147.8 0.0964643
 147.825 0.0964642
 147.85 0.0964642
 147.875 0.0964641
 147.9 0.0964641
 147.925 0.0964641
 147.95 0.096464
 147.975 0.096464
 148 0.0964639
 148.025 0.0964639
 148.05 0.0964639
 148.075 0.0964638
 148.1 0.0964638
 148.125 0.0964637
 148.15 0.0964637
 148.175 0.0964637
 148.2 0.0964636
 148.225 0.0964636
 148.25 0.0964635
 148.275 0.0964635
 148.3 0.0964635
 148.325 0.0964634
 148.35 0.0964634
 148.375 0.0964633
 148.4 0.0964633
 148.425 0.0964633
 148.45 0.0964632
 148.475 0.0964632
 148.5 0.0964631
 148.525 0.0964631
 148.55 0.0964631
 148.575 0.096463
 148.6 0.096463
 148.625 0.0964629
 148.65 0.0964629
 148.675 0.0964629
 148.7 0.0964628
 148.725 0.0964628
 148.75 0.0964627
 148.775 0.0964627
 148.8 0.0964627
 148.825 0.0964626
 148.85 0.0964626
 148.875 0.0964625
 148.9 0.0964625
 148.925 0.0964625
 148.95 0.0964624
 148.975 0.0964624
 149 0.0964623
 149.025 0.0964623
 149.05 0.0964623
 149.075 0.0964622
 149.1 0.0964622
 149.125 0.0964621
 149.15 0.0964621
 149.175 0.0964621
 149.2 0.096462
 149.225 0.096462
 149.25 0.0964619
 149.275 0.0964619
 149.3 0.0964619
 149.325 0.0964618
 149.35 0.0964618
 149.375 0.0964617
 149.4 0.0964617
 149.425 0.0964617
 149.45 0.0964616
 149.475 0.0964616
 149.5 0.0964615
 149.525 0.0964615
 149.55 0.0964615
 149.575 0.0964614
 149.6 0.0964614
 149.625 0.0964613
 149.65 0.0964613
 149.675 0.0964613
 149.7 0.0964612
 149.725 0.0964612
 149.75 0.0964611
 149.775 0.0964611
 149.8 0.0964611
 149.825 0.096461
 149.85 0.096461
 149.875 0.0964609
 149.9 0.0964609
 149.925 0.0964609
 149.95 0.0964608
 149.975 0.0964608
 150 0.0964607
 150.025 0.0964607
 150.05 0.0964607
 150.075 0.0964606
 150.1 0.0964606
 150.125 0.0964605
 150.15 0.0964605
 150.175 0.0964605
 150.2 0.0964604
 150.225 0.0964604
 150.25 0.0964603
 150.275 0.0964603
 150.3 0.0964602
 150.325 0.0964602
 150.35 0.0964602
 150.375 0.0964601
 150.4 0.0964601
 150.425 0.09646
 150.45 0.09646
 150.475 0.09646
 150.5 0.0964599
 150.525 0.0964599
 150.55 0.0964598
 150.575 0.0964598
 150.6 0.0964598
 150.625 0.0964597
 150.65 0.0964597
 150.675 0.0964596
 150.7 0.0964596
 150.725 0.0964596
 150.75 0.0964595
 150.775 0.0964595
 150.8 0.0964594
 150.825 0.0964594
 150.85 0.0964594
 150.875 0.0964593
 150.9 0.0964593
 150.925 0.0964592
 150.95 0.0964592
 150.975 0.0964592
 151 0.0964591
 151.025 0.0964591
 151.05 0.096459
 151.075 0.096459
 151.1 0.096459
 151.125 0.0964589
 151.15 0.0964589
 151.175 0.0964588
 151.2 0.0964588
 151.225 0.0964587
 151.25 0.0964587
 151.275 0.0964587
 151.3 0.0964586
 151.325 0.0964586
 151.35 0.0964585
 151.375 0.0964585
 151.4 0.0964585
 151.425 0.0964584
 151.45 0.0964584
 151.475 0.0964583
 151.5 0.0964583
 151.525 0.0964583
 151.55 0.0964582
 151.575 0.0964582
 151.6 0.0964581
 151.625 0.0964581
 151.65 0.0964581
 151.675 0.096458
 151.7 0.096458
 151.725 0.0964579
 151.75 0.0964579
 151.775 0.0964579
 151.8 0.0964578
 151.825 0.0964578
 151.85 0.0964577
 151.875 0.0964577
 151.9 0.0964576
 151.925 0.0964576
 151.95 0.0964576
 151.975 0.0964575
 152 0.0964575
 152.025 0.0964574
 152.05 0.0964574
 152.075 0.0964574
 152.1 0.0964573
 152.125 0.0964573
 152.15 0.0964572
 152.175 0.0964572
 152.2 0.0964572
 152.225 0.0964571
 152.25 0.0964571
 152.275 0.096457
 152.3 0.096457
 152.325 0.0964569
 152.35 0.0964569
 152.375 0.0964569
 152.4 0.0964568
 152.425 0.0964568
 152.45 0.0964567
 152.475 0.0964567
 152.5 0.0964567
 152.525 0.0964566
 152.55 0.0964566
 152.575 0.0964565
 152.6 0.0964565
 152.625 0.0964565
 152.65 0.0964564
 152.675 0.0964564
 152.7 0.0964563
 152.725 0.0964563
 152.75 0.0964563
 152.775 0.0964562
 152.8 0.0964562
 152.825 0.0964561
 152.85 0.0964561
 152.875 0.096456
 152.9 0.096456
 152.925 0.096456
 152.95 0.0964559
 152.975 0.0964559
 153 0.0964558
 153.025 0.0964558
 153.05 0.0964558
 153.075 0.0964557
 153.1 0.0964557
 153.125 0.0964556
 153.15 0.0964556
 153.175 0.0964555
 153.2 0.0964555
 153.225 0.0964555
 153.25 0.0964554
 153.275 0.0964554
 153.3 0.0964553
 153.325 0.0964553
 153.35 0.0964553
 153.375 0.0964552
 153.4 0.0964552
 153.425 0.0964551
 153.45 0.0964551
 153.475 0.0964551
 153.5 0.096455
 153.525 0.096455
 153.55 0.0964549
 153.575 0.0964549
 153.6 0.0964548
 153.625 0.0964548
 153.65 0.0964548
 153.675 0.0964547
 153.7 0.0964547
 153.725 0.0964546
 153.75 0.0964546
 153.775 0.0964546
 153.8 0.0964545
 153.825 0.0964545
 153.85 0.0964544
 153.875 0.0964544
 153.9 0.0964543
 153.925 0.0964543
 153.95 0.0964543
 153.975 0.0964542
 154 0.0964542
 154.025 0.0964541
 154.05 0.0964541
 154.075 0.0964541
 154.1 0.096454
 154.125 0.096454
 154.15 0.0964539
 154.175 0.0964539
 154.2 0.0964539
 154.225 0.0964538
 154.25 0.0964538
 154.275 0.0964537
 154.3 0.0964537
 154.325 0.0964536
 154.35 0.0964536
 154.375 0.0964536
 154.4 0.0964535
 154.425 0.0964535
 154.45 0.0964534
 154.475 0.0964534
 154.5 0.0964534
 154.525 0.0964533
 154.55 0.0964533
 154.575 0.0964532
 154.6 0.0964532
 154.625 0.0964531
 154.65 0.0964531
 154.675 0.0964531
 154.7 0.096453
 154.725 0.096453
 154.75 0.0964529
 154.775 0.0964529
 154.8 0.0964529
 154.825 0.0964528
 154.85 0.0964528
 154.875 0.0964527
 154.9 0.0964527
 154.925 0.0964526
 154.95 0.0964526
 154.975 0.0964526
 155 0.0964525
 155.025 0.0964525
 155.05 0.0964524
 155.075 0.0964524
 155.1 0.0964523
 155.125 0.0964523
 155.15 0.0964523
 155.175 0.0964522
 155.2 0.0964522
 155.225 0.0964521
 155.25 0.0964521
 155.275 0.0964521
 155.3 0.096452
 155.325 0.096452
 155.35 0.0964519
 155.375 0.0964519
 155.4 0.0964518
 155.425 0.0964518
 155.45 0.0964518
 155.475 0.0964517
 155.5 0.0964517
 155.525 0.0964516
 155.55 0.0964516
 155.575 0.0964516
 155.6 0.0964515
 155.625 0.0964515
 155.65 0.0964514
 155.675 0.0964514
 155.7 0.0964513
 155.725 0.0964513
 155.75 0.0964513
 155.775 0.0964512
 155.8 0.0964512
 155.825 0.0964511
 155.85 0.0964511
 155.875 0.096451
 155.9 0.096451
 155.925 0.096451
 155.95 0.0964509
 155.975 0.0964509
 156 0.0964508
 156.025 0.0964508
 156.05 0.0964508
 156.075 0.0964507
 156.1 0.0964507
 156.125 0.0964506
 156.15 0.0964506
 156.175 0.0964505
 156.2 0.0964505
 156.225 0.0964505
 156.25 0.0964504
 156.275 0.0964504
 156.3 0.0964503
 156.325 0.0964503
 156.35 0.0964502
 156.375 0.0964502
 156.4 0.0964502
 156.425 0.0964501
 156.45 0.0964501
 156.475 0.09645
 156.5 0.09645
 156.525 0.09645
 156.55 0.0964499
 156.575 0.0964499
 156.6 0.0964498
 156.625 0.0964498
 156.65 0.0964497
 156.675 0.0964497
 156.7 0.0964497
 156.725 0.0964496
 156.75 0.0964496
 156.775 0.0964495
 156.8 0.0964495
 156.825 0.0964494
 156.85 0.0964494
 156.875 0.0964494
 156.9 0.0964493
 156.925 0.0964493
 156.95 0.0964492
 156.975 0.0964492
 157 0.0964492
 157.025 0.0964491
 157.05 0.0964491
 157.075 0.096449
 157.1 0.096449
 157.125 0.0964489
 157.15 0.0964489
 157.175 0.0964489
 157.2 0.0964488
 157.225 0.0964488
 157.25 0.0964487
 157.275 0.0964487
 157.3 0.0964486
 157.325 0.0964486
 157.35 0.0964486
 157.375 0.0964485
 157.4 0.0964485
 157.425 0.0964484
 157.45 0.0964484
 157.475 0.0964483
 157.5 0.0964483
 157.525 0.0964483
 157.55 0.0964482
 157.575 0.0964482
 157.6 0.0964481
 157.625 0.0964481
 157.65 0.096448
 157.675 0.096448
 157.7 0.096448
 157.725 0.0964479
 157.75 0.0964479
 157.775 0.0964478
 157.8 0.0964478
 157.825 0.0964477
 157.85 0.0964477
 157.875 0.0964477
 157.9 0.0964476
 157.925 0.0964476
 157.95 0.0964475
 157.975 0.0964475
 158 0.0964475
 158.025 0.0964474
 158.05 0.0964474
 158.075 0.0964473
 158.1 0.0964473
 158.125 0.0964472
 158.15 0.0964472
 158.175 0.0964472
 158.2 0.0964471
 158.225 0.0964471
 158.25 0.096447
 158.275 0.096447
 158.3 0.0964469
 158.325 0.0964469
 158.35 0.0964469
 158.375 0.0964468
 158.4 0.0964468
 158.425 0.0964467
 158.45 0.0964467
 158.475 0.0964466
 158.5 0.0964466
 158.525 0.0964466
 158.55 0.0964465
 158.575 0.0964465
 158.6 0.0964464
 158.625 0.0964464
 158.65 0.0964463
 158.675 0.0964463
 158.7 0.0964463
 158.725 0.0964462
 158.75 0.0964462
 158.775 0.0964461
 158.8 0.0964461
 158.825 0.096446
 158.85 0.096446
 158.875 0.096446
 158.9 0.0964459
 158.925 0.0964459
 158.95 0.0964458
 158.975 0.0964458
 159 0.0964457
 159.025 0.0964457
 159.05 0.0964457
 159.075 0.0964456
 159.1 0.0964456
 159.125 0.0964455
 159.15 0.0964455
 159.175 0.0964454
 159.2 0.0964454
 159.225 0.0964454
 159.25 0.0964453
 159.275 0.0964453
 159.3 0.0964452
 159.325 0.0964452
 159.35 0.0964451
 159.375 0.0964451
 159.4 0.0964451
 159.425 0.096445
 159.45 0.096445
 159.475 0.0964449
 159.5 0.0964449
 159.525 0.0964448
 159.55 0.0964448
 159.575 0.0964448
 159.6 0.0964447
 159.625 0.0964447
 159.65 0.0964446
 159.675 0.0964446
 159.7 0.0964445
 159.725 0.0964445
 159.75 0.0964445
 159.775 0.0964444
 159.8 0.0964444
 159.825 0.0964443
 159.85 0.0964443
 159.875 0.0964442
 159.9 0.0964442
 159.925 0.0964442
 159.95 0.0964441
 159.975 0.0964441
 160 0.096444
 160.025 0.096444
 160.05 0.0964439
 160.075 0.0964439
 160.1 0.0964439
 160.125 0.0964438
 160.15 0.0964438
 160.175 0.0964437
 160.2 0.0964437
 160.225 0.0964436
 160.25 0.0964436
 160.275 0.0964436
 160.3 0.0964435
 160.325 0.0964435
 160.35 0.0964434
 160.375 0.0964434
 160.4 0.0964433
 160.425 0.0964433
 160.45 0.0964432
 160.475 0.0964432
 160.5 0.0964432
 160.525 0.0964431
 160.55 0.0964431
 160.575 0.096443
 160.6 0.096443
 160.625 0.0964429
 160.65 0.0964429
 160.675 0.0964429
 160.7 0.0964428
 160.725 0.0964428
 160.75 0.0964427
 160.775 0.0964427
 160.8 0.0964426
 160.825 0.0964426
 160.85 0.0964426
 160.875 0.0964425
 160.9 0.0964425
 160.925 0.0964424
 160.95 0.0964424
 160.975 0.0964423
 161 0.0964423
 161.025 0.0964423
 161.05 0.0964422
 161.075 0.0964422
 161.1 0.0964421
 161.125 0.0964421
 161.15 0.096442
 161.175 0.096442
 161.2 0.096442
 161.225 0.0964419
 161.25 0.0964419
 161.275 0.0964418
 161.3 0.0964418
 161.325 0.0964417
 161.35 0.0964417
 161.375 0.0964416
 161.4 0.0964416
 161.425 0.0964416
 161.45 0.0964415
 161.475 0.0964415
 161.5 0.0964414
 161.525 0.0964414
 161.55 0.0964413
 161.575 0.0964413
 161.6 0.0964413
 161.625 0.0964412
 161.65 0.0964412
 161.675 0.0964411
 161.7 0.0964411
 161.725 0.096441
 161.75 0.096441
 161.775 0.096441
 161.8 0.0964409
 161.825 0.0964409
 161.85 0.0964408
 161.875 0.0964408
 161.9 0.0964407
 161.925 0.0964407
 161.95 0.0964406
 161.975 0.0964406
 162 0.0964406
 162.025 0.0964405
 162.05 0.0964405
 162.075 0.0964404
 162.1 0.0964404
 162.125 0.0964403
 162.15 0.0964403
 162.175 0.0964403
 162.2 0.0964402
 162.225 0.0964402
 162.25 0.0964401
 162.275 0.0964401
 162.3 0.09644
 162.325 0.09644
 162.35 0.09644
 162.375 0.0964399
 162.4 0.0964399
 162.425 0.0964398
 162.45 0.0964398
 162.475 0.0964397
 162.5 0.0964397
 162.525 0.0964396
 162.55 0.0964396
 162.575 0.0964396
 162.6 0.0964395
 162.625 0.0964395
 162.65 0.0964394
 162.675 0.0964394
 162.7 0.0964393
 162.725 0.0964393
 162.75 0.0964393
 162.775 0.0964392
 162.8 0.0964392
 162.825 0.0964391
 162.85 0.0964391
 162.875 0.096439
 162.9 0.096439
 162.925 0.0964389
 162.95 0.0964389
 162.975 0.0964389
 163 0.0964388
 163.025 0.0964388
 163.05 0.0964387
 163.075 0.0964387
 163.1 0.0964386
 163.125 0.0964386
 163.15 0.0964386
 163.175 0.0964385
 163.2 0.0964385
 163.225 0.0964384
 163.25 0.0964384
 163.275 0.0964383
 163.3 0.0964383
 163.325 0.0964382
 163.35 0.0964382
 163.375 0.0964382
 163.4 0.0964381
 163.425 0.0964381
 163.45 0.096438
 163.475 0.096438
 163.5 0.0964379
 163.525 0.0964379
 163.55 0.0964379
 163.575 0.0964378
 163.6 0.0964378
 163.625 0.0964377
 163.65 0.0964377
 163.675 0.0964376
 163.7 0.0964376
 163.725 0.0964375
 163.75 0.0964375
 163.775 0.0964375
 163.8 0.0964374
 163.825 0.0964374
 163.85 0.0964373
 163.875 0.0964373
 163.9 0.0964372
 163.925 0.0964372
 163.95 0.0964371
 163.975 0.0964371
 164 0.0964371
 164.025 0.096437
 164.05 0.096437
 164.075 0.0964369
 164.1 0.0964369
 164.125 0.0964368
 164.15 0.0964368
 164.175 0.0964368
 164.2 0.0964367
 164.225 0.0964367
 164.25 0.0964366
 164.275 0.0964366
 164.3 0.0964365
 164.325 0.0964365
 164.35 0.0964364
 164.375 0.0964364
 164.4 0.0964364
 164.425 0.0964363
 164.45 0.0964363
 164.475 0.0964362
 164.5 0.0964362
 164.525 0.0964361
 164.55 0.0964361
 164.575 0.096436
 164.6 0.096436
 164.625 0.096436
 164.65 0.0964359
 164.675 0.0964359
 164.7 0.0964358
 164.725 0.0964358
 164.75 0.0964357
 164.775 0.0964357
 164.8 0.0964357
 164.825 0.0964356
 164.85 0.0964356
 164.875 0.0964355
 164.9 0.0964355
 164.925 0.0964354
 164.95 0.0964354
 164.975 0.0964353
 165 0.0964353
 165.025 0.0964353
 165.05 0.0964352
 165.075 0.0964352
 165.1 0.0964351
 165.125 0.0964351
 165.15 0.096435
 165.175 0.096435
 165.2 0.0964349
 165.225 0.0964349
 165.25 0.0964349
 165.275 0.0964348
 165.3 0.0964348
 165.325 0.0964347
 165.35 0.0964347
 165.375 0.0964346
 165.4 0.0964346
 165.425 0.0964345
 165.45 0.0964345
 165.475 0.0964345
 165.5 0.0964344
 165.525 0.0964344
 165.55 0.0964343
 165.575 0.0964343
 165.6 0.0964342
 165.625 0.0964342
 165.65 0.0964341
 165.675 0.0964341
 165.7 0.0964341
 165.725 0.096434
 165.75 0.096434
 165.775 0.0964339
 165.8 0.0964339
 165.825 0.0964338
 165.85 0.0964338
 165.875 0.0964337
 165.9 0.0964337
 165.925 0.0964337
 165.95 0.0964336
 165.975 0.0964336
 166 0.0964335
 166.025 0.0964335
 166.05 0.0964334
 166.075 0.0964334
 166.1 0.0964333
 166.125 0.0964333
 166.15 0.0964333
 166.175 0.0964332
 166.2 0.0964332
 166.225 0.0964331
 166.25 0.0964331
 166.275 0.096433
 166.3 0.096433
 166.325 0.0964329
 166.35 0.0964329
 166.375 0.0964329
 166.4 0.0964328
 166.425 0.0964328
 166.45 0.0964327
 166.475 0.0964327
 166.5 0.0964326
 166.525 0.0964326
 166.55 0.0964325
 166.575 0.0964325
 166.6 0.0964325
 166.625 0.0964324
 166.65 0.0964324
 166.675 0.0964323
 166.7 0.0964323
 166.725 0.0964322
 166.75 0.0964322
 166.775 0.0964321
 166.8 0.0964321
 166.825 0.0964321
 166.85 0.096432
 166.875 0.096432
 166.9 0.0964319
 166.925 0.0964319
 166.95 0.0964318
 166.975 0.0964318
 167 0.0964317
 167.025 0.0964317
 167.05 0.0964317
 167.075 0.0964316
 167.1 0.0964316
 167.125 0.0964315
 167.15 0.0964315
 167.175 0.0964314
 167.2 0.0964314
 167.225 0.0964313
 167.25 0.0964313
 167.275 0.0964313
 167.3 0.0964312
 167.325 0.0964312
 167.35 0.0964311
 167.375 0.0964311
 167.4 0.096431
 167.425 0.096431
 167.45 0.0964309
 167.475 0.0964309
 167.5 0.0964309
 167.525 0.0964308
 167.55 0.0964308
 167.575 0.0964307
 167.6 0.0964307
 167.625 0.0964306
 167.65 0.0964306
 167.675 0.0964305
 167.7 0.0964305
 167.725 0.0964305
 167.75 0.0964304
 167.775 0.0964304
 167.8 0.0964303
 167.825 0.0964303
 167.85 0.0964302
 167.875 0.0964302
 167.9 0.0964301
 167.925 0.0964301
 167.95 0.09643
 167.975 0.09643
 168 0.09643
 168.025 0.0964299
 168.05 0.0964299
 168.075 0.0964298
 168.1 0.0964298
 168.125 0.0964297
 168.15 0.0964297
 168.175 0.0964296
 168.2 0.0964296
 168.225 0.0964296
 168.25 0.0964295
 168.275 0.0964295
 168.3 0.0964294
 168.325 0.0964294
 168.35 0.0964293
 168.375 0.0964293
 168.4 0.0964292
 168.425 0.0964292
 168.45 0.0964292
 168.475 0.0964291
 168.5 0.0964291
 168.525 0.096429
 168.55 0.096429
 168.575 0.0964289
 168.6 0.0964289
 168.625 0.0964288
 168.65 0.0964288
 168.675 0.0964288
 168.7 0.0964287
 168.725 0.0964287
 168.75 0.0964286
 168.775 0.0964286
 168.8 0.0964285
 168.825 0.0964285
 168.85 0.0964284
 168.875 0.0964284
 168.9 0.0964283
 168.925 0.0964283
 168.95 0.0964283
 168.975 0.0964282
 169 0.0964282
 169.025 0.0964281
 169.05 0.0964281
 169.075 0.096428
 169.1 0.096428
 169.125 0.0964279
 169.15 0.0964279
 169.175 0.0964279
 169.2 0.0964278
 169.225 0.0964278
 169.25 0.0964277
 169.275 0.0964277
 169.3 0.0964276
 169.325 0.0964276
 169.35 0.0964275
 169.375 0.0964275
 169.4 0.0964274
 169.425 0.0964274
 169.45 0.0964274
 169.475 0.0964273
 169.5 0.0964273
 169.525 0.0964272
 169.55 0.0964272
 169.575 0.0964271
 169.6 0.0964271
 169.625 0.096427
 169.65 0.096427
 169.675 0.096427
 169.7 0.0964269
 169.725 0.0964269
 169.75 0.0964268
 169.775 0.0964268
 169.8 0.0964267
 169.825 0.0964267
 169.85 0.0964266
 169.875 0.0964266
 169.9 0.0964265
 169.925 0.0964265
 169.95 0.0964265
 169.975 0.0964264
 170 0.0964264
 170.025 0.0964263
 170.05 0.0964263
 170.075 0.0964262
 170.1 0.0964262
 170.125 0.0964261
 170.15 0.0964261
 170.175 0.096426
 170.2 0.096426
 170.225 0.096426
 170.25 0.0964259
 170.275 0.0964259
 170.3 0.0964258
 170.325 0.0964258
 170.35 0.0964257
 170.375 0.0964257
 170.4 0.0964256
 170.425 0.0964256
 170.45 0.0964256
 170.475 0.0964255
 170.5 0.0964255
 170.525 0.0964254
 170.55 0.0964254
 170.575 0.0964253
 170.6 0.0964253
 170.625 0.0964252
 170.65 0.0964252
 170.675 0.0964251
 170.7 0.0964251
 170.725 0.0964251
 170.75 0.096425
 170.775 0.096425
 170.8 0.0964249
 170.825 0.0964249
 170.85 0.0964248
 170.875 0.0964248
 170.9 0.0964247
 170.925 0.0964247
 170.95 0.0964246
 170.975 0.0964246
 171 0.0964246
 171.025 0.0964245
 171.05 0.0964245
 171.075 0.0964244
 171.1 0.0964244
 171.125 0.0964243
 171.15 0.0964243
 171.175 0.0964242
 171.2 0.0964242
 171.225 0.0964241
 171.25 0.0964241
 171.275 0.0964241
 171.3 0.096424
 171.325 0.096424
 171.35 0.0964239
 171.375 0.0964239
 171.4 0.0964238
 171.425 0.0964238
 171.45 0.0964237
 171.475 0.0964237
 171.5 0.0964237
 171.525 0.0964236
 171.55 0.0964236
 171.575 0.0964235
 171.6 0.0964235
 171.625 0.0964234
 171.65 0.0964234
 171.675 0.0964233
 171.7 0.0964233
 171.725 0.0964232
 171.75 0.0964232
 171.775 0.0964232
 171.8 0.0964231
 171.825 0.0964231
 171.85 0.096423
 171.875 0.096423
 171.9 0.0964229
 171.925 0.0964229
 171.95 0.0964228
 171.975 0.0964228
 172 0.0964227
 172.025 0.0964227
 172.05 0.0964227
 172.075 0.0964226
 172.1 0.0964226
 172.125 0.0964225
 172.15 0.0964225
 172.175 0.0964224
 172.2 0.0964224
 172.225 0.0964223
 172.25 0.0964223
 172.275 0.0964222
 172.3 0.0964222
 172.325 0.0964221
 172.35 0.0964221
 172.375 0.0964221
 172.4 0.096422
 172.425 0.096422
 172.45 0.0964219
 172.475 0.0964219
 172.5 0.0964218
 172.525 0.0964218
 172.55 0.0964217
 172.575 0.0964217
 172.6 0.0964216
 172.625 0.0964216
 172.65 0.0964216
 172.675 0.0964215
 172.7 0.0964215
 172.725 0.0964214
 172.75 0.0964214
 172.775 0.0964213
 172.8 0.0964213
 172.825 0.0964212
 172.85 0.0964212
 172.875 0.0964211
 172.9 0.0964211
 172.925 0.0964211
 172.95 0.096421
 172.975 0.096421
 173 0.0964209
 173.025 0.0964209
 173.05 0.0964208
 173.075 0.0964208
 173.1 0.0964207
 173.125 0.0964207
 173.15 0.0964206
 173.175 0.0964206
 173.2 0.0964206
 173.225 0.0964205
 173.25 0.0964205
 173.275 0.0964204
 173.3 0.0964204
 173.325 0.0964203
 173.35 0.0964203
 173.375 0.0964202
 173.4 0.0964202
 173.425 0.0964201
 173.45 0.0964201
 173.475 0.0964201
 173.5 0.09642
 173.525 0.09642
 173.55 0.0964199
 173.575 0.0964199
 173.6 0.0964198
 173.625 0.0964198
 173.65 0.0964197
 173.675 0.0964197
 173.7 0.0964196
 173.725 0.0964196
 173.75 0.0964195
 173.775 0.0964195
 173.8 0.0964195
 173.825 0.0964194
 173.85 0.0964194
 173.875 0.0964193
 173.9 0.0964193
 173.925 0.0964192
 173.95 0.0964192
 173.975 0.0964191
 174 0.0964191
 174.025 0.096419
 174.05 0.096419
 174.075 0.096419
 174.1 0.0964189
 174.125 0.0964189
 174.15 0.0964188
 174.175 0.0964188
 174.2 0.0964187
 174.225 0.0964187
 174.25 0.0964186
 174.275 0.0964186
 174.3 0.0964185
 174.325 0.0964185
 174.35 0.0964185
 174.375 0.0964184
 174.4 0.0964184
 174.425 0.0964183
 174.45 0.0964183
 174.475 0.0964182
 174.5 0.0964182
 174.525 0.0964181
 174.55 0.0964181
 174.575 0.096418
 174.6 0.096418
 174.625 0.0964179
 174.65 0.0964179
 174.675 0.0964179
 174.7 0.0964178
 174.725 0.0964178
 174.75 0.0964177
 174.775 0.0964177
 174.8 0.0964176
 174.825 0.0964176
 174.85 0.0964175
 174.875 0.0964175
 174.9 0.0964174
 174.925 0.0964174
 174.95 0.0964173
 174.975 0.0964173
 175 0.0964173
 175.025 0.0964172
 175.05 0.0964172
 175.075 0.0964171
 175.1 0.0964171
 175.125 0.096417
 175.15 0.096417
 175.175 0.0964169
 175.2 0.0964169
 175.225 0.0964168
 175.25 0.0964168
 175.275 0.0964168
 175.3 0.0964167
 175.325 0.0964167
 175.35 0.0964166
 175.375 0.0964166
 175.4 0.0964165
 175.425 0.0964165
 175.45 0.0964164
 175.475 0.0964164
 175.5 0.0964163
 175.525 0.0964163
 175.55 0.0964162
 175.575 0.0964162
 175.6 0.0964162
 175.625 0.0964161
 175.65 0.0964161
 175.675 0.096416
 175.7 0.096416
 175.725 0.0964159
 175.75 0.0964159
 175.775 0.0964158
 175.8 0.0964158
 175.825 0.0964157
 175.85 0.0964157
 175.875 0.0964156
 175.9 0.0964156
 175.925 0.0964156
 175.95 0.0964155
 175.975 0.0964155
 176 0.0964154
 176.025 0.0964154
 176.05 0.0964153
 176.075 0.0964153
 176.1 0.0964152
 176.125 0.0964152
 176.15 0.0964151
 176.175 0.0964151
 176.2 0.096415
 176.225 0.096415
 176.25 0.096415
 176.275 0.0964149
 176.3 0.0964149
 176.325 0.0964148
 176.35 0.0964148
 176.375 0.0964147
 176.4 0.0964147
 176.425 0.0964146
 176.45 0.0964146
 176.475 0.0964145
 176.5 0.0964145
 176.525 0.0964144
 176.55 0.0964144
 176.575 0.0964144
 176.6 0.0964143
 176.625 0.0964143
 176.65 0.0964142
 176.675 0.0964142
 176.7 0.0964141
 176.725 0.0964141
 176.75 0.096414
 176.775 0.096414
 176.8 0.0964139
 176.825 0.0964139
 176.85 0.0964138
 176.875 0.0964138
 176.9 0.0964138
 176.925 0.0964137
 176.95 0.0964137
 176.975 0.0964136
 177 0.0964136
 177.025 0.0964135
 177.05 0.0964135
 177.075 0.0964134
 177.1 0.0964134
 177.125 0.0964133
 177.15 0.0964133
 177.175 0.0964132
 177.2 0.0964132
 177.225 0.0964132
 177.25 0.0964131
 177.275 0.0964131
 177.3 0.096413
 177.325 0.096413
 177.35 0.0964129
 177.375 0.0964129
 177.4 0.0964128
 177.425 0.0964128
 177.45 0.0964127
 177.475 0.0964127
 177.5 0.0964126
 177.525 0.0964126
 177.55 0.0964126
 177.575 0.0964125
 177.6 0.0964125
 177.625 0.0964124
 177.65 0.0964124
 177.675 0.0964123
 177.7 0.0964123
 177.725 0.0964122
 177.75 0.0964122
 177.775 0.0964121
 177.8 0.0964121
 177.825 0.096412
 177.85 0.096412
 177.875 0.096412
 177.9 0.0964119
 177.925 0.0964119
 177.95 0.0964118
 177.975 0.0964118
 178 0.0964117
 178.025 0.0964117
 178.05 0.0964116
 178.075 0.0964116
 178.1 0.0964115
 178.125 0.0964115
 178.15 0.0964114
 178.175 0.0964114
 178.2 0.0964113
 178.225 0.0964113
 178.25 0.0964113
 178.275 0.0964112
 178.3 0.0964112
 178.325 0.0964111
 178.35 0.0964111
 178.375 0.096411
 178.4 0.096411
 178.425 0.0964109
 178.45 0.0964109
 178.475 0.0964108
 178.5 0.0964108
 178.525 0.0964107
 178.55 0.0964107
 178.575 0.0964107
 178.6 0.0964106
 178.625 0.0964106
 178.65 0.0964105
 178.675 0.0964105
 178.7 0.0964104
 178.725 0.0964104
 178.75 0.0964103
 178.775 0.0964103
 178.8 0.0964102
 178.825 0.0964102
 178.85 0.0964101
 178.875 0.0964101
 178.9 0.09641
 178.925 0.09641
 178.95 0.09641
 178.975 0.0964099
 179 0.0964099
 179.025 0.0964098
 179.05 0.0964098
 179.075 0.0964097
 179.1 0.0964097
 179.125 0.0964096
 179.15 0.0964096
 179.175 0.0964095
 179.2 0.0964095
 179.225 0.0964094
 179.25 0.0964094
 179.275 0.0964094
 179.3 0.0964093
 179.325 0.0964093
 179.35 0.0964092
 179.375 0.0964092
 179.4 0.0964091
 179.425 0.0964091
 179.45 0.096409
 179.475 0.096409
 179.5 0.0964089
 179.525 0.0964089
 179.55 0.0964088
 179.575 0.0964088
 179.6 0.0964087
 179.625 0.0964087
 179.65 0.0964087
 179.675 0.0964086
 179.7 0.0964086
 179.725 0.0964085
 179.75 0.0964085
 179.775 0.0964084
 179.8 0.0964084
 179.825 0.0964083
 179.85 0.0964083
 179.875 0.0964082
 179.9 0.0964082
 179.925 0.0964081
 179.95 0.0964081
 179.975 0.096408
 180 0.096408
 180.025 0.096408
 180.05 0.0964079
 180.075 0.0964079
 180.1 0.0964078
 180.125 0.0964078
 180.15 0.0964077
 180.175 0.0964077
 180.2 0.0964076
 180.225 0.0964076
 180.25 0.0964075
 180.275 0.0964075
 180.3 0.0964074
 180.325 0.0964074
 180.35 0.0964073
 180.375 0.0964073
 180.4 0.0964073
 180.425 0.0964072
 180.45 0.0964072
 180.475 0.0964071
 180.5 0.0964071
 180.525 0.096407
 180.55 0.096407
 180.575 0.0964069
 180.6 0.0964069
 180.625 0.0964068
 180.65 0.0964068
 180.675 0.0964067
 180.7 0.0964067
 180.725 0.0964066
 180.75 0.0964066
 180.775 0.0964066
 180.8 0.0964065
 180.825 0.0964065
 180.85 0.0964064
 180.875 0.0964064
 180.9 0.0964063
 180.925 0.0964063
 180.95 0.0964062
 180.975 0.0964062
 181 0.0964061
 181.025 0.0964061
 181.05 0.096406
 181.075 0.096406
 181.1 0.0964059
 181.125 0.0964059
 181.15 0.0964059
 181.175 0.0964058
 181.2 0.0964058
 181.225 0.0964057
 181.25 0.0964057
 181.275 0.0964056
 181.3 0.0964056
 181.325 0.0964055
 181.35 0.0964055
 181.375 0.0964054
 181.4 0.0964054
 181.425 0.0964053
 181.45 0.0964053
 181.475 0.0964052
 181.5 0.0964052
 181.525 0.0964052
 181.55 0.0964051
 181.575 0.0964051
 181.6 0.096405
 181.625 0.096405
 181.65 0.0964049
 181.675 0.0964049
 181.7 0.0964048
 181.725 0.0964048
 181.75 0.0964047
 181.775 0.0964047
 181.8 0.0964046
 181.825 0.0964046
 181.85 0.0964045
 181.875 0.0964045
 181.9 0.0964044
 181.925 0.0964044
 181.95 0.0964044
 181.975 0.0964043
 182 0.0964043
 182.025 0.0964042
 182.05 0.0964042
 182.075 0.0964041
 182.1 0.0964041
 182.125 0.096404
 182.15 0.096404
 182.175 0.0964039
 182.2 0.0964039
 182.225 0.0964038
 182.25 0.0964038
 182.275 0.0964037
 182.3 0.0964037
 182.325 0.0964037
 182.35 0.0964036
 182.375 0.0964036
 182.4 0.0964035
 182.425 0.0964035
 182.45 0.0964034
 182.475 0.0964034
 182.5 0.0964033
 182.525 0.0964033
 182.55 0.0964032
 182.575 0.0964032
 182.6 0.0964031
 182.625 0.0964031
 182.65 0.096403
 182.675 0.096403
 182.7 0.0964029
 182.725 0.0964029
 182.75 0.0964029
 182.775 0.0964028
 182.8 0.0964028
 182.825 0.0964027
 182.85 0.0964027
 182.875 0.0964026
 182.9 0.0964026
 182.925 0.0964025
 182.95 0.0964025
 182.975 0.0964024
 183 0.0964024
 183.025 0.0964023
 183.05 0.0964023
 183.075 0.0964022
 183.1 0.0964022
 183.125 0.0964021
 183.15 0.0964021
 183.175 0.0964021
 183.2 0.096402
 183.225 0.096402
 183.25 0.0964019
 183.275 0.0964019
 183.3 0.0964018
 183.325 0.0964018
 183.35 0.0964017
 183.375 0.0964017
 183.4 0.0964016
 183.425 0.0964016
 183.45 0.0964015
 183.475 0.0964015
 183.5 0.0964014
 183.525 0.0964014
 183.55 0.0964013
 183.575 0.0964013
 183.6 0.0964013
 183.625 0.0964012
 183.65 0.0964012
 183.675 0.0964011
 183.7 0.0964011
 183.725 0.096401
 183.75 0.096401
 183.775 0.0964009
 183.8 0.0964009
 183.825 0.0964008
 183.85 0.0964008
 183.875 0.0964007
 183.9 0.0964007
 183.925 0.0964006
 183.95 0.0964006
 183.975 0.0964005
 184 0.0964005
 184.025 0.0964005
 184.05 0.0964004
 184.075 0.0964004
 184.1 0.0964003
 184.125 0.0964003
 184.15 0.0964002
 184.175 0.0964002
 184.2 0.0964001
 184.225 0.0964001
 184.25 0.0964
 184.275 0.0964
 184.3 0.0963999
 184.325 0.0963999
 184.35 0.0963998
 184.375 0.0963998
 184.4 0.0963997
 184.425 0.0963997
 184.45 0.0963997
 184.475 0.0963996
 184.5 0.0963996
 184.525 0.0963995
 184.55 0.0963995
 184.575 0.0963994
 184.6 0.0963994
 184.625 0.0963993
 184.65 0.0963993
 184.675 0.0963992
 184.7 0.0963992
 184.725 0.0963991
 184.75 0.0963991
 184.775 0.096399
 184.8 0.096399
 184.825 0.0963989
 184.85 0.0963989
 184.875 0.0963989
 184.9 0.0963988
 184.925 0.0963988
 184.95 0.0963987
 184.975 0.0963987
 185 0.0963986
 185.025 0.0963986
 185.05 0.0963985
 185.075 0.0963985
 185.1 0.0963984
 185.125 0.0963984
 185.15 0.0963983
 185.175 0.0963983
 185.2 0.0963982
 185.225 0.0963982
 185.25 0.0963981
 185.275 0.0963981
 185.3 0.096398
 185.325 0.096398
 185.35 0.096398
 185.375 0.0963979
 185.4 0.0963979
 185.425 0.0963978
 185.45 0.0963978
 185.475 0.0963977
 185.5 0.0963977
 185.525 0.0963976
 185.55 0.0963976
 185.575 0.0963975
 185.6 0.0963975
 185.625 0.0963974
 185.65 0.0963974
 185.675 0.0963973
 185.7 0.0963973
 185.725 0.0963972
 185.75 0.0963972
 185.775 0.0963972
 185.8 0.0963971
 185.825 0.0963971
 185.85 0.096397
 185.875 0.096397
 185.9 0.0963969
 185.925 0.0963969
 185.95 0.0963968
 185.975 0.0963968
 186 0.0963967
 186.025 0.0963967
 186.05 0.0963966
 186.075 0.0963966
 186.1 0.0963965
 186.125 0.0963965
 186.15 0.0963964
 186.175 0.0963964
 186.2 0.0963963
 186.225 0.0963963
 186.25 0.0963963
 186.275 0.0963962
 186.3 0.0963962
 186.325 0.0963961
 186.35 0.0963961
 186.375 0.096396
 186.4 0.096396
 186.425 0.0963959
 186.45 0.0963959
 186.475 0.0963958
 186.5 0.0963958
 186.525 0.0963957
 186.55 0.0963957
 186.575 0.0963956
 186.6 0.0963956
 186.625 0.0963955
 186.65 0.0963955
 186.675 0.0963954
 186.7 0.0963954
 186.725 0.0963954
 186.75 0.0963953
 186.775 0.0963953
 186.8 0.0963952
 186.825 0.0963952
 186.85 0.0963951
 186.875 0.0963951
 186.9 0.096395
 186.925 0.096395
 186.95 0.0963949
 186.975 0.0963949
 187 0.0963948
 187.025 0.0963948
 187.05 0.0963947
 187.075 0.0963947
 187.1 0.0963946
 187.125 0.0963946
 187.15 0.0963945
 187.175 0.0963945
 187.2 0.0963945
 187.225 0.0963944
 187.25 0.0963944
 187.275 0.0963943
 187.3 0.0963943
 187.325 0.0963942
 187.35 0.0963942
 187.375 0.0963941
 187.4 0.0963941
 187.425 0.096394
 187.45 0.096394
 187.475 0.0963939
 187.5 0.0963939
 187.525 0.0963938
 187.55 0.0963938
 187.575 0.0963937
 187.6 0.0963937
 187.625 0.0963936
 187.65 0.0963936
 187.675 0.0963935
 187.7 0.0963935
 187.725 0.0963935
 187.75 0.0963934
 187.775 0.0963934
 187.8 0.0963933
 187.825 0.0963933
 187.85 0.0963932
 187.875 0.0963932
 187.9 0.0963931
 187.925 0.0963931
 187.95 0.096393
 187.975 0.096393
 188 0.0963929
 188.025 0.0963929
 188.05 0.0963928
 188.075 0.0963928
 188.1 0.0963927
 188.125 0.0963927
 188.15 0.0963926
 188.175 0.0963926
 188.2 0.0963926
 188.225 0.0963925
 188.25 0.0963925
 188.275 0.0963924
 188.3 0.0963924
 188.325 0.0963923
 188.35 0.0963923
 188.375 0.0963922
 188.4 0.0963922
 188.425 0.0963921
 188.45 0.0963921
 188.475 0.096392
 188.5 0.096392
 188.525 0.0963919
 188.55 0.0963919
 188.575 0.0963918
 188.6 0.0963918
 188.625 0.0963917
 188.65 0.0963917
 188.675 0.0963916
 188.7 0.0963916
 188.725 0.0963916
 188.75 0.0963915
 188.775 0.0963915
 188.8 0.0963914
 188.825 0.0963914
 188.85 0.0963913
 188.875 0.0963913
 188.9 0.0963912
 188.925 0.0963912
 188.95 0.0963911
 188.975 0.0963911
 189 0.096391
 189.025 0.096391
 189.05 0.0963909
 189.075 0.0963909
 189.1 0.0963908
 189.125 0.0963908
 189.15 0.0963907
 189.175 0.0963907
 189.2 0.0963906
 189.225 0.0963906
 189.25 0.0963906
 189.275 0.0963905
 189.3 0.0963905
 189.325 0.0963904
 189.35 0.0963904
 189.375 0.0963903
 189.4 0.0963903
 189.425 0.0963902
 189.45 0.0963902
 189.475 0.0963901
 189.5 0.0963901
 189.525 0.09639
 189.55 0.09639
 189.575 0.0963899
 189.6 0.0963899
 189.625 0.0963898
 189.65 0.0963898
 189.675 0.0963897
 189.7 0.0963897
 189.725 0.0963896
 189.75 0.0963896
 189.775 0.0963896
 189.8 0.0963895
 189.825 0.0963895
 189.85 0.0963894
 189.875 0.0963894
 189.9 0.0963893
 189.925 0.0963893
 189.95 0.0963892
 189.975 0.0963892
 190 0.0963891
 190.025 0.0963891
 190.05 0.096389
 190.075 0.096389
 190.1 0.0963889
 190.125 0.0963889
 190.15 0.0963888
 190.175 0.0963888
 190.2 0.0963887
 190.225 0.0963887
 190.25 0.0963886
 190.275 0.0963886
 190.3 0.0963885
 190.325 0.0963885
 190.35 0.0963885
 190.375 0.0963884
 190.4 0.0963884
 190.425 0.0963883
 190.45 0.0963883
 190.475 0.0963882
 190.5 0.0963882
 190.525 0.0963881
 190.55 0.0963881
 190.575 0.096388
 190.6 0.096388
 190.625 0.0963879
 190.65 0.0963879
 190.675 0.0963878
 190.7 0.0963878
 190.725 0.0963877
 190.75 0.0963877
 190.775 0.0963876
 190.8 0.0963876
 190.825 0.0963875
 190.85 0.0963875
 190.875 0.0963874
 190.9 0.0963874
 190.925 0.0963874
 190.95 0.0963873
 190.975 0.0963873
 191 0.0963872
 191.025 0.0963872
 191.05 0.0963871
 191.075 0.0963871
 191.1 0.096387
 191.125 0.096387
 191.15 0.0963869
 191.175 0.0963869
 191.2 0.0963868
 191.225 0.0963868
 191.25 0.0963867
 191.275 0.0963867
 191.3 0.0963866
 191.325 0.0963866
 191.35 0.0963865
 191.375 0.0963865
 191.4 0.0963864
 191.425 0.0963864
 191.45 0.0963863
 191.475 0.0963863
 191.5 0.0963863
 191.525 0.0963862
 191.55 0.0963862
 191.575 0.0963861
 191.6 0.0963861
 191.625 0.096386
 191.65 0.096386
 191.675 0.0963859
 191.7 0.0963859
 191.725 0.0963858
 191.75 0.0963858
 191.775 0.0963857
 191.8 0.0963857
 191.825 0.0963856
 191.85 0.0963856
 191.875 0.0963855
 191.9 0.0963855
 191.925 0.0963854
 191.95 0.0963854
 191.975 0.0963853
 192 0.0963853
 192.025 0.0963853
 192.05 0.0963852
 192.075 0.0963852
 192.1 0.0963851
 192.125 0.0963851
 192.15 0.096385
 192.175 0.096385
 192.2 0.0963849
 192.225 0.0963849
 192.25 0.0963848
 192.275 0.0963848
 192.3 0.0963847
 192.325 0.0963847
 192.35 0.0963846
 192.375 0.0963846
 192.4 0.0963845
 192.425 0.0963845
 192.45 0.0963844
 192.475 0.0963844
 192.5 0.0963843
 192.525 0.0963843
 192.55 0.0963842
 192.575 0.0963842
 192.6 0.0963841
 192.625 0.0963841
 192.65 0.0963841
 192.675 0.096384
 192.7 0.096384
 192.725 0.0963839
 192.75 0.0963839
 192.775 0.0963838
 192.8 0.0963838
 192.825 0.0963837
 192.85 0.0963837
 192.875 0.0963836
 192.9 0.0963836
 192.925 0.0963835
 192.95 0.0963835
 192.975 0.0963834
 193 0.0963834
 193.025 0.0963833
 193.05 0.0963833
 193.075 0.0963832
 193.1 0.0963832
 193.125 0.0963831
 193.15 0.0963831
 193.175 0.096383
 193.2 0.096383
 193.225 0.0963829
 193.25 0.0963829
 193.275 0.0963829
 193.3 0.0963828
 193.325 0.0963828
 193.35 0.0963827
 193.375 0.0963827
 193.4 0.0963826
 193.425 0.0963826
 193.45 0.0963825
 193.475 0.0963825
 193.5 0.0963824
 193.525 0.0963824
 193.55 0.0963823
 193.575 0.0963823
 193.6 0.0963822
 193.625 0.0963822
 193.65 0.0963821
 193.675 0.0963821
 193.7 0.096382
 193.725 0.096382
 193.75 0.0963819
 193.775 0.0963819
 193.8 0.0963818
 193.825 0.0963818
 193.85 0.0963817
 193.875 0.0963817
 193.9 0.0963817
 193.925 0.0963816
 193.95 0.0963816
 193.975 0.0963815
 194 0.0963815
 194.025 0.0963814
 194.05 0.0963814
 194.075 0.0963813
 194.1 0.0963813
 194.125 0.0963812
 194.15 0.0963812
 194.175 0.0963811
 194.2 0.0963811
 194.225 0.096381
 194.25 0.096381
 194.275 0.0963809
 194.3 0.0963809
 194.325 0.0963808
 194.35 0.0963808
 194.375 0.0963807
 194.4 0.0963807
 194.425 0.0963806
 194.45 0.0963806
 194.475 0.0963805
 194.5 0.0963805
 194.525 0.0963804
 194.55 0.0963804
 194.575 0.0963804
 194.6 0.0963803
 194.625 0.0963803
 194.65 0.0963802
 194.675 0.0963802
 194.7 0.0963801
 194.725 0.0963801
 194.75 0.09638
 194.775 0.09638
 194.8 0.0963799
 194.825 0.0963799
 194.85 0.0963798
 194.875 0.0963798
 194.9 0.0963797
 194.925 0.0963797
 194.95 0.0963796
 194.975 0.0963796
 195 0.0963795
 195.025 0.0963795
 195.05 0.0963794
 195.075 0.0963794
 195.1 0.0963793
 195.125 0.0963793
 195.15 0.0963792
 195.175 0.0963792
 195.2 0.0963792
 195.225 0.0963791
 195.25 0.0963791
 195.275 0.096379
 195.3 0.096379
 195.325 0.0963789
 195.35 0.0963789
 195.375 0.0963788
 195.4 0.0963788
 195.425 0.0963787
 195.45 0.0963787
 195.475 0.0963786
 195.5 0.0963786
 195.525 0.0963785
 195.55 0.0963785
 195.575 0.0963784
 195.6 0.0963784
 195.625 0.0963783
 195.65 0.0963783
 195.675 0.0963782
 195.7 0.0963782
 195.725 0.0963781
 195.75 0.0963781
 195.775 0.096378
 195.8 0.096378
 195.825 0.0963779
 195.85 0.0963779
 195.875 0.0963779
 195.9 0.0963778
 195.925 0.0963778
 195.95 0.0963777
 195.975 0.0963777
 196 0.0963776
 196.025 0.0963776
 196.05 0.0963775
 196.075 0.0963775
 196.1 0.0963774
 196.125 0.0963774
 196.15 0.0963773
 196.175 0.0963773
 196.2 0.0963772
 196.225 0.0963772
 196.25 0.0963771
 196.275 0.0963771
 196.3 0.096377
 196.325 0.096377
 196.35 0.0963769
 196.375 0.0963769
 196.4 0.0963768
 196.425 0.0963768
 196.45 0.0963767
 196.475 0.0963767
 196.5 0.0963766
 196.525 0.0963766
 196.55 0.0963765
 196.575 0.0963765
 196.6 0.0963765
 196.625 0.0963764
 196.65 0.0963764
 196.675 0.0963763
 196.7 0.0963763
 196.725 0.0963762
 196.75 0.0963762
 196.775 0.0963761
 196.8 0.0963761
 196.825 0.096376
 196.85 0.096376
 196.875 0.0963759
 196.9 0.0963759
 196.925 0.0963758
 196.95 0.0963758
 196.975 0.0963757
 197 0.0963757
 197.025 0.0963756
 197.05 0.0963756
 197.075 0.0963755
 197.1 0.0963755
 197.125 0.0963754
 197.15 0.0963754
 197.175 0.0963753
 197.2 0.0963753
 197.225 0.0963752
 197.25 0.0963752
 197.275 0.0963751
 197.3 0.0963751
 197.325 0.0963751
 197.35 0.096375
 197.375 0.096375
 197.4 0.0963749
 197.425 0.0963749
 197.45 0.0963748
 197.475 0.0963748
 197.5 0.0963747
 197.525 0.0963747
 197.55 0.0963746
 197.575 0.0963746
 197.6 0.0963745
 197.625 0.0963745
 197.65 0.0963744
 197.675 0.0963744
 197.7 0.0963743
 197.725 0.0963743
 197.75 0.0963742
 197.775 0.0963742
 197.8 0.0963741
 197.825 0.0963741
 197.85 0.096374
 197.875 0.096374
 197.9 0.0963739
 197.925 0.0963739
 197.95 0.0963738
 197.975 0.0963738
 198 0.0963737
 198.025 0.0963737
 198.05 0.0963736
 198.075 0.0963736
 198.1 0.0963736
 198.125 0.0963735
 198.15 0.0963735
 198.175 0.0963734
 198.2 0.0963734
 198.225 0.0963733
 198.25 0.0963733
 198.275 0.0963732
 198.3 0.0963732
 198.325 0.0963731
 198.35 0.0963731
 198.375 0.096373
 198.4 0.096373
 198.425 0.0963729
 198.45 0.0963729
 198.475 0.0963728
 198.5 0.0963728
 198.525 0.0963727
 198.55 0.0963727
 198.575 0.0963726
 198.6 0.0963726
 198.625 0.0963725
 198.65 0.0963725
 198.675 0.0963724
 198.7 0.0963724
 198.725 0.0963723
 198.75 0.0963723
 198.775 0.0963722
 198.8 0.0963722
 198.825 0.0963722
 198.85 0.0963721
 198.875 0.0963721
 198.9 0.096372
 198.925 0.096372
 198.95 0.0963719
 198.975 0.0963719
 199 0.0963718
 199.025 0.0963718
 199.05 0.0963717
 199.075 0.0963717
 199.1 0.0963716
 199.125 0.0963716
 199.15 0.0963715
 199.175 0.0963715
 199.2 0.0963714
 199.225 0.0963714
 199.25 0.0963713
 199.275 0.0963713
 199.3 0.0963712
 199.325 0.0963712
 199.35 0.0963711
 199.375 0.0963711
 199.4 0.096371
 199.425 0.096371
 199.45 0.0963709
 199.475 0.0963709
 199.5 0.0963708
 199.525 0.0963708
 199.55 0.0963707
 199.575 0.0963707
 199.6 0.0963706
 199.625 0.0963706
 199.65 0.0963706
 199.675 0.0963705
 199.7 0.0963705
 199.725 0.0963704
 199.75 0.0963704
 199.775 0.0963703
 199.8 0.0963703
 199.825 0.0963702
 199.85 0.0963702
 199.875 0.0963701
 199.9 0.0963701
 199.925 0.09637
 199.95 0.09637
 199.975 0.0963699
 200 0.0963699
 200.025 0.0963698
 200.05 0.0963698
 200.075 0.0963697
 200.1 0.0963697
 200.125 0.0963696
 200.15 0.0963696
 200.175 0.0963695
 200.2 0.0963695
 200.225 0.0963694
 200.25 0.0963694
 200.275 0.0963693
 200.3 0.0963693
 200.325 0.0963692
 200.35 0.0963692
 200.375 0.0963691
 200.4 0.0963691
 200.425 0.096369
 200.45 0.096369
 200.475 0.096369
 200.5 0.0963689
 200.525 0.0963689
 200.55 0.0963688
 200.575 0.0963688
 200.6 0.0963687
 200.625 0.0963687
 200.65 0.0963686
 200.675 0.0963686
 200.7 0.0963685
 200.725 0.0963685
 200.75 0.0963684
 200.775 0.0963684
 200.8 0.0963683
 200.825 0.0963683
 200.85 0.0963682
 200.875 0.0963682
 200.9 0.0963681
 200.925 0.0963681
 200.95 0.096368
 200.975 0.096368
 201 0.0963679
 201.025 0.0963679
 201.05 0.0963678
 201.075 0.0963678
 201.1 0.0963677
 201.125 0.0963677
 201.15 0.0963676
 201.175 0.0963676
 201.2 0.0963675
 201.225 0.0963675
 201.25 0.0963674
 201.275 0.0963674
 201.3 0.0963674
 201.325 0.0963673
 201.35 0.0963673
 201.375 0.0963672
 201.4 0.0963672
 201.425 0.0963671
 201.45 0.0963671
 201.475 0.096367
 201.5 0.096367
 201.525 0.0963669
 201.55 0.0963669
 201.575 0.0963668
 201.6 0.0963668
 201.625 0.0963667
 201.65 0.0963667
 201.675 0.0963666
 201.7 0.0963666
 201.725 0.0963665
 201.75 0.0963665
 201.775 0.0963664
 201.8 0.0963664
 201.825 0.0963663
 201.85 0.0963663
 201.875 0.0963662
 201.9 0.0963662
 201.925 0.0963661
 201.95 0.0963661
 201.975 0.096366
 202 0.096366
 202.025 0.0963659
 202.05 0.0963659
 202.075 0.0963658
 202.1 0.0963658
 202.125 0.0963657
 202.15 0.0963657
 202.175 0.0963656
 202.2 0.0963656
 202.225 0.0963656
 202.25 0.0963655
 202.275 0.0963655
 202.3 0.0963654
 202.325 0.0963654
 202.35 0.0963653
 202.375 0.0963653
 202.4 0.0963652
 202.425 0.0963652
 202.45 0.0963651
 202.475 0.0963651
 202.5 0.096365
 202.525 0.096365
 202.55 0.0963649
 202.575 0.0963649
 202.6 0.0963648
 202.625 0.0963648
 202.65 0.0963647
 202.675 0.0963647
 202.7 0.0963646
 202.725 0.0963646
 202.75 0.0963645
 202.775 0.0963645
 202.8 0.0963644
 202.825 0.0963644
 202.85 0.0963643
 202.875 0.0963643
 202.9 0.0963642
 202.925 0.0963642
 202.95 0.0963641
 202.975 0.0963641
 203 0.096364
 203.025 0.096364
 203.05 0.0963639
 203.075 0.0963639
 203.1 0.0963638
 203.125 0.0963638
 203.15 0.0963638
 203.175 0.0963637
 203.2 0.0963637
 203.225 0.0963636
 203.25 0.0963636
 203.275 0.0963635
 203.3 0.0963635
 203.325 0.0963634
 203.35 0.0963634
 203.375 0.0963633
 203.4 0.0963633
 203.425 0.0963632
 203.45 0.0963632
 203.475 0.0963631
 203.5 0.0963631
 203.525 0.096363
 203.55 0.096363
 203.575 0.0963629
 203.6 0.0963629
 203.625 0.0963628
 203.65 0.0963628
 203.675 0.0963627
 203.7 0.0963627
 203.725 0.0963626
 203.75 0.0963626
 203.775 0.0963625
 203.8 0.0963625
 203.825 0.0963624
 203.85 0.0963624
 203.875 0.0963623
 203.9 0.0963623
 203.925 0.0963622
 203.95 0.0963622
 203.975 0.0963621
 204 0.0963621
 204.025 0.096362
 204.05 0.096362
 204.075 0.096362
 204.1 0.0963619
 204.125 0.0963619
 204.15 0.0963618
 204.175 0.0963618
 204.2 0.0963617
 204.225 0.0963617
 204.25 0.0963616
 204.275 0.0963616
 204.3 0.0963615
 204.325 0.0963615
 204.35 0.0963614
 204.375 0.0963614
 204.4 0.0963613
 204.425 0.0963613
 204.45 0.0963612
 204.475 0.0963612
 204.5 0.0963611
 204.525 0.0963611
 204.55 0.096361
 204.575 0.096361
 204.6 0.0963609
 204.625 0.0963609
 204.65 0.0963608
 204.675 0.0963608
 204.7 0.0963607
 204.725 0.0963607
 204.75 0.0963606
 204.775 0.0963606
 204.8 0.0963605
 204.825 0.0963605
 204.85 0.0963604
 204.875 0.0963604
 204.9 0.0963603
 204.925 0.0963603
 204.95 0.0963602
 204.975 0.0963602
 205 0.0963601
 205.025 0.0963601
 205.05 0.09636
 205.075 0.09636
 205.1 0.09636
 205.125 0.0963599
 205.15 0.0963599
 205.175 0.0963598
 205.2 0.0963598
 205.225 0.0963597
 205.25 0.0963597
 205.275 0.0963596
 205.3 0.0963596
 205.325 0.0963595
 205.35 0.0963595
 205.375 0.0963594
 205.4 0.0963594
 205.425 0.0963593
 205.45 0.0963593
 205.475 0.0963592
 205.5 0.0963592
 205.525 0.0963591
 205.55 0.0963591
 205.575 0.096359
 205.6 0.096359
 205.625 0.0963589
 205.65 0.0963589
 205.675 0.0963588
 205.7 0.0963588
 205.725 0.0963587
 205.75 0.0963587
 205.775 0.0963586
 205.8 0.0963586
 205.825 0.0963585
 205.85 0.0963585
 205.875 0.0963584
 205.9 0.0963584
 205.925 0.0963583
 205.95 0.0963583
 205.975 0.0963582
 206 0.0963582
 206.025 0.0963581
 206.05 0.0963581
 206.075 0.096358
 206.1 0.096358
 206.125 0.096358
 206.15 0.0963579
 206.175 0.0963579
 206.2 0.0963578
 206.225 0.0963578
 206.25 0.0963577
 206.275 0.0963577
 206.3 0.0963576
 206.325 0.0963576
 206.35 0.0963575
 206.375 0.0963575
 206.4 0.0963574
 206.425 0.0963574
 206.45 0.0963573
 206.475 0.0963573
 206.5 0.0963572
 206.525 0.0963572
 206.55 0.0963571
 206.575 0.0963571
 206.6 0.096357
 206.625 0.096357
 206.65 0.0963569
 206.675 0.0963569
 206.7 0.0963568
 206.725 0.0963568
 206.75 0.0963567
 206.775 0.0963567
 206.8 0.0963566
 206.825 0.0963566
 206.85 0.0963565
 206.875 0.0963565
 206.9 0.0963564
 206.925 0.0963564
 206.95 0.0963563
 206.975 0.0963563
 207 0.0963562
 207.025 0.0963562
 207.05 0.0963561
 207.075 0.0963561
 207.1 0.096356
 207.125 0.096356
 207.15 0.0963559
 207.175 0.0963559
 207.2 0.0963559
 207.225 0.0963558
 207.25 0.0963558
 207.275 0.0963557
 207.3 0.0963557
 207.325 0.0963556
 207.35 0.0963556
 207.375 0.0963555
 207.4 0.0963555
 207.425 0.0963554
 207.45 0.0963554
 207.475 0.0963553
 207.5 0.0963553
 207.525 0.0963552
 207.55 0.0963552
 207.575 0.0963551
 207.6 0.0963551
 207.625 0.096355
 207.65 0.096355
 207.675 0.0963549
 207.7 0.0963549
 207.725 0.0963548
 207.75 0.0963548
 207.775 0.0963547
 207.8 0.0963547
 207.825 0.0963546
 207.85 0.0963546
 207.875 0.0963545
 207.9 0.0963545
 207.925 0.0963544
 207.95 0.0963544
 207.975 0.0963543
 208 0.0963543
 208.025 0.0963542
 208.05 0.0963542
 208.075 0.0963541
 208.1 0.0963541
 208.125 0.096354
 208.15 0.096354
 208.175 0.0963539
 208.2 0.0963539
 208.225 0.0963538
 208.25 0.0963538
 208.275 0.0963537
 208.3 0.0963537
 208.325 0.0963536
 208.35 0.0963536
 208.375 0.0963536
 208.4 0.0963535
 208.425 0.0963535
 208.45 0.0963534
 208.475 0.0963534
 208.5 0.0963533
 208.525 0.0963533
 208.55 0.0963532
 208.575 0.0963532
 208.6 0.0963531
 208.625 0.0963531
 208.65 0.096353
 208.675 0.096353
 208.7 0.0963529
 208.725 0.0963529
 208.75 0.0963528
 208.775 0.0963528
 208.8 0.0963527
 208.825 0.0963527
 208.85 0.0963526
 208.875 0.0963526
 208.9 0.0963525
 208.925 0.0963525
 208.95 0.0963524
 208.975 0.0963524
 209 0.0963523
 209.025 0.0963523
 209.05 0.0963522
 209.075 0.0963522
 209.1 0.0963521
 209.125 0.0963521
 209.15 0.096352
 209.175 0.096352
 209.2 0.0963519
 209.225 0.0963519
 209.25 0.0963518
 209.275 0.0963518
 209.3 0.0963517
 209.325 0.0963517
 209.35 0.0963516
 209.375 0.0963516
 209.4 0.0963515
 209.425 0.0963515
 209.45 0.0963514
 209.475 0.0963514
 209.5 0.0963513
 209.525 0.0963513
 209.55 0.0963513
 209.575 0.0963512
 209.6 0.0963512
 209.625 0.0963511
 209.65 0.0963511
 209.675 0.096351
 209.7 0.096351
 209.725 0.0963509
 209.75 0.0963509
 209.775 0.0963508
 209.8 0.0963508
 209.825 0.0963507
 209.85 0.0963507
 209.875 0.0963506
 209.9 0.0963506
 209.925 0.0963505
 209.95 0.0963505
 209.975 0.0963504
 210 0.0963504
 210.025 0.0963503
 210.05 0.0963503
 210.075 0.0963502
 210.1 0.0963502
 210.125 0.0963501
 210.15 0.0963501
 210.175 0.09635
 210.2 0.09635
 210.225 0.0963499
 210.25 0.0963499
 210.275 0.0963498
 210.3 0.0963498
 210.325 0.0963497
 210.35 0.0963497
 210.375 0.0963496
 210.4 0.0963496
 210.425 0.0963495
 210.45 0.0963495
 210.475 0.0963494
 210.5 0.0963494
 210.525 0.0963493
 210.55 0.0963493
 210.575 0.0963492
 210.6 0.0963492
 210.625 0.0963491
 210.65 0.0963491
 210.675 0.096349
 210.7 0.096349
 210.725 0.0963489
 210.75 0.0963489
 210.775 0.0963488
 210.8 0.0963488
 210.825 0.0963488
 210.85 0.0963487
 210.875 0.0963487
 210.9 0.0963486
 210.925 0.0963486
 210.95 0.0963485
 210.975 0.0963485
 211 0.0963484
 211.025 0.0963484
 211.05 0.0963483
 211.075 0.0963483
 211.1 0.0963482
 211.125 0.0963482
 211.15 0.0963481
 211.175 0.0963481
 211.2 0.096348
 211.225 0.096348
 211.25 0.0963479
 211.275 0.0963479
 211.3 0.0963478
 211.325 0.0963478
 211.35 0.0963477
 211.375 0.0963477
 211.4 0.0963476
 211.425 0.0963476
 211.45 0.0963475
 211.475 0.0963475
 211.5 0.0963474
 211.525 0.0963474
 211.55 0.0963473
 211.575 0.0963473
 211.6 0.0963472
 211.625 0.0963472
 211.65 0.0963471
 211.675 0.0963471
 211.7 0.096347
 211.725 0.096347
 211.75 0.0963469
 211.775 0.0963469
 211.8 0.0963468
 211.825 0.0963468
 211.85 0.0963467
 211.875 0.0963467
 211.9 0.0963466
 211.925 0.0963466
 211.95 0.0963465
 211.975 0.0963465
 212 0.0963464
 212.025 0.0963464
 212.05 0.0963463
 212.075 0.0963463
 212.1 0.0963462
 212.125 0.0963462
 212.15 0.0963462
 212.175 0.0963461
 212.2 0.0963461
 212.225 0.096346
 212.25 0.096346
 212.275 0.0963459
 212.3 0.0963459
 212.325 0.0963458
 212.35 0.0963458
 212.375 0.0963457
 212.4 0.0963457
 212.425 0.0963456
 212.45 0.0963456
 212.475 0.0963455
 212.5 0.0963455
 212.525 0.0963454
 212.55 0.0963454
 212.575 0.0963453
 212.6 0.0963453
 212.625 0.0963452
 212.65 0.0963452
 212.675 0.0963451
 212.7 0.0963451
 212.725 0.096345
 212.75 0.096345
 212.775 0.0963449
 212.8 0.0963449
 212.825 0.0963448
 212.85 0.0963448
 212.875 0.0963447
 212.9 0.0963447
 212.925 0.0963446
 212.95 0.0963446
 212.975 0.0963445
 213 0.0963445
 213.025 0.0963444
 213.05 0.0963444
 213.075 0.0963443
 213.1 0.0963443
 213.125 0.0963442
 213.15 0.0963442
 213.175 0.0963441
 213.2 0.0963441
 213.225 0.096344
 213.25 0.096344
 213.275 0.0963439
 213.3 0.0963439
 213.325 0.0963438
 213.35 0.0963438
 213.375 0.0963437
 213.4 0.0963437
 213.425 0.0963436
 213.45 0.0963436
 213.475 0.0963435
 213.5 0.0963435
 213.525 0.0963434
 213.55 0.0963434
 213.575 0.0963434
 213.6 0.0963433
 213.625 0.0963433
 213.65 0.0963432
 213.675 0.0963432
 213.7 0.0963431
 213.725 0.0963431
 213.75 0.096343
 213.775 0.096343
 213.8 0.0963429
 213.825 0.0963429
 213.85 0.0963428
 213.875 0.0963428
 213.9 0.0963427
 213.925 0.0963427
 213.95 0.0963426
 213.975 0.0963426
 214 0.0963425
 214.025 0.0963425
 214.05 0.0963424
 214.075 0.0963424
 214.1 0.0963423
 214.125 0.0963423
 214.15 0.0963422
 214.175 0.0963422
 214.2 0.0963421
 214.225 0.0963421
 214.25 0.096342
 214.275 0.096342
 214.3 0.0963419
 214.325 0.0963419
 214.35 0.0963418
 214.375 0.0963418
 214.4 0.0963417
 214.425 0.0963417
 214.45 0.0963416
 214.475 0.0963416
 214.5 0.0963415
 214.525 0.0963415
 214.55 0.0963414
 214.575 0.0963414
 214.6 0.0963413
 214.625 0.0963413
 214.65 0.0963412
 214.675 0.0963412
 214.7 0.0963411
 214.725 0.0963411
 214.75 0.096341
 214.775 0.096341
 214.8 0.0963409
 214.825 0.0963409
 214.85 0.0963408
 214.875 0.0963408
 214.9 0.0963407
 214.925 0.0963407
 214.95 0.0963406
 214.975 0.0963406
 215 0.0963405
 215.025 0.0963405
 215.05 0.0963404
 215.075 0.0963404
 215.1 0.0963404
 215.125 0.0963403
 215.15 0.0963403
 215.175 0.0963402
 215.2 0.0963402
 215.225 0.0963401
 215.25 0.0963401
 215.275 0.09634
 215.3 0.09634
 215.325 0.0963399
 215.35 0.0963399
 215.375 0.0963398
 215.4 0.0963398
 215.425 0.0963397
 215.45 0.0963397
 215.475 0.0963396
 215.5 0.0963396
 215.525 0.0963395
 215.55 0.0963395
 215.575 0.0963394
 215.6 0.0963394
 215.625 0.0963393
 215.65 0.0963393
 215.675 0.0963392
 215.7 0.0963392
 215.725 0.0963391
 215.75 0.0963391
 215.775 0.096339
 215.8 0.096339
 215.825 0.0963389
 215.85 0.0963389
 215.875 0.0963388
 215.9 0.0963388
 215.925 0.0963387
 215.95 0.0963387
 215.975 0.0963386
 216 0.0963386
 216.025 0.0963385
 216.05 0.0963385
 216.075 0.0963384
 216.1 0.0963384
 216.125 0.0963383
 216.15 0.0963383
 216.175 0.0963382
 216.2 0.0963382
 216.225 0.0963381
 216.25 0.0963381
 216.275 0.096338
 216.3 0.096338
 216.325 0.0963379
 216.35 0.0963379
 216.375 0.0963378
 216.4 0.0963378
 216.425 0.0963377
 216.45 0.0963377
 216.475 0.0963376
 216.5 0.0963376
 216.525 0.0963375
 216.55 0.0963375
 216.575 0.0963374
 216.6 0.0963374
 216.625 0.0963373
 216.65 0.0963373
 216.675 0.0963372
 216.7 0.0963372
 216.725 0.0963372
 216.75 0.0963371
 216.775 0.0963371
 216.8 0.096337
 216.825 0.096337
 216.85 0.0963369
 216.875 0.0963369
 216.9 0.0963368
 216.925 0.0963368
 216.95 0.0963367
 216.975 0.0963367
 217 0.0963366
 217.025 0.0963366
 217.05 0.0963365
 217.075 0.0963365
 217.1 0.0963364
 217.125 0.0963364
 217.15 0.0963363
 217.175 0.0963363
 217.2 0.0963362
 217.225 0.0963362
 217.25 0.0963361
 217.275 0.0963361
 217.3 0.096336
 217.325 0.096336
 217.35 0.0963359
 217.375 0.0963359
 217.4 0.0963358
 217.425 0.0963358
 217.45 0.0963357
 217.475 0.0963357
 217.5 0.0963356
 217.525 0.0963356
 217.55 0.0963355
 217.575 0.0963355
 217.6 0.0963354
 217.625 0.0963354
 217.65 0.0963353
 217.675 0.0963353
 217.7 0.0963352
 217.725 0.0963352
 217.75 0.0963351
 217.775 0.0963351
 217.8 0.096335
 217.825 0.096335
 217.85 0.0963349
 217.875 0.0963349
 217.9 0.0963348
 217.925 0.0963348
 217.95 0.0963347
 217.975 0.0963347
 218 0.0963346
 218.025 0.0963346
 218.05 0.0963345
 218.075 0.0963345
 218.1 0.0963344
 218.125 0.0963344
 218.15 0.0963343
 218.175 0.0963343
 218.2 0.0963342
 218.225 0.0963342
 218.25 0.0963341
 218.275 0.0963341
 218.3 0.096334
 218.325 0.096334
 218.35 0.0963339
 218.375 0.0963339
 218.4 0.0963339
 218.425 0.0963338
 218.45 0.0963338
 218.475 0.0963337
 218.5 0.0963337
 218.525 0.0963336
 218.55 0.0963336
 218.575 0.0963335
 218.6 0.0963335
 218.625 0.0963334
 218.65 0.0963334
 218.675 0.0963333
 218.7 0.0963333
 218.725 0.0963332
 218.75 0.0963332
 218.775 0.0963331
 218.8 0.0963331
 218.825 0.096333
 218.85 0.096333
 218.875 0.0963329
 218.9 0.0963329
 218.925 0.0963328
 218.95 0.0963328
 218.975 0.0963327
 219 0.0963327
 219.025 0.0963326
 219.05 0.0963326
 219.075 0.0963325
 219.1 0.0963325
 219.125 0.0963324
 219.15 0.0963324
 219.175 0.0963323
 219.2 0.0963323
 219.225 0.0963322
 219.25 0.0963322
 219.275 0.0963321
 219.3 0.0963321
 219.325 0.096332
 219.35 0.096332
 219.375 0.0963319
 219.4 0.0963319
 219.425 0.0963318
 219.45 0.0963318
 219.475 0.0963317
 219.5 0.0963317
 219.525 0.0963316
 219.55 0.0963316
 219.575 0.0963315
 219.6 0.0963315
 219.625 0.0963314
 219.65 0.0963314
 219.675 0.0963313
 219.7 0.0963313
 219.725 0.0963312
 219.75 0.0963312
 219.775 0.0963311
 219.8 0.0963311
 219.825 0.096331
 219.85 0.096331
 219.875 0.0963309
 219.9 0.0963309
 219.925 0.0963308
 219.95 0.0963308
 219.975 0.0963307
 220 0.0963307
 220.025 0.0963306
 220.05 0.0963306
 220.075 0.0963305
 220.1 0.0963305
 220.125 0.0963304
 220.15 0.0963304
 220.175 0.0963303
 220.2 0.0963303
 220.225 0.0963302
 220.25 0.0963302
 220.275 0.0963302
 220.3 0.0963301
 220.325 0.0963301
 220.35 0.09633
 220.375 0.09633
 220.4 0.0963299
 220.425 0.0963299
 220.45 0.0963298
 220.475 0.0963298
 220.5 0.0963297
 220.525 0.0963297
 220.55 0.0963296
 220.575 0.0963296
 220.6 0.0963295
 220.625 0.0963295
 220.65 0.0963294
 220.675 0.0963294
 220.7 0.0963293
 220.725 0.0963293
 220.75 0.0963292
 220.775 0.0963292
 220.8 0.0963291
 220.825 0.0963291
 220.85 0.096329
 220.875 0.096329
 220.9 0.0963289
 220.925 0.0963289
 220.95 0.0963288
 220.975 0.0963288
 221 0.0963287
 221.025 0.0963287
 221.05 0.0963286
 221.075 0.0963286
 221.1 0.0963285
 221.125 0.0963285
 221.15 0.0963284
 221.175 0.0963284
 221.2 0.0963283
 221.225 0.0963283
 221.25 0.0963282
 221.275 0.0963282
 221.3 0.0963281
 221.325 0.0963281
 221.35 0.096328
 221.375 0.096328
 221.4 0.0963279
 221.425 0.0963279
 221.45 0.0963278
 221.475 0.0963278
 221.5 0.0963277
 221.525 0.0963277
 221.55 0.0963276
 221.575 0.0963276
 221.6 0.0963275
 221.625 0.0963275
 221.65 0.0963274
 221.675 0.0963274
 221.7 0.0963273
 221.725 0.0963273
 221.75 0.0963272
 221.775 0.0963272
 221.8 0.0963271
 221.825 0.0963271
 221.85 0.096327
 221.875 0.096327
 221.9 0.0963269
 221.925 0.0963269
 221.95 0.0963268
 221.975 0.0963268
 222 0.0963267
 222.025 0.0963267
 222.05 0.0963266
 222.075 0.0963266
 222.1 0.0963265
 222.125 0.0963265
 222.15 0.0963264
 222.175 0.0963264
 222.2 0.0963264
 222.225 0.0963263
 222.25 0.0963263
 222.275 0.0963262
 222.3 0.0963262
 222.325 0.0963261
 222.35 0.0963261
 222.375 0.096326
 222.4 0.096326
 222.425 0.0963259
 222.45 0.0963259
 222.475 0.0963258
 222.5 0.0963258
 222.525 0.0963257
 222.55 0.0963257
 222.575 0.0963256
 222.6 0.0963256
 222.625 0.0963255
 222.65 0.0963255
 222.675 0.0963254
 222.7 0.0963254
 222.725 0.0963253
 222.75 0.0963253
 222.775 0.0963252
 222.8 0.0963252
 222.825 0.0963251
 222.85 0.0963251
 222.875 0.096325
 222.9 0.096325
 222.925 0.0963249
 222.95 0.0963249
 222.975 0.0963248
 223 0.0963248
 223.025 0.0963247
 223.05 0.0963247
 223.075 0.0963246
 223.1 0.0963246
 223.125 0.0963245
 223.15 0.0963245
 223.175 0.0963244
 223.2 0.0963244
 223.225 0.0963243
 223.25 0.0963243
 223.275 0.0963242
 223.3 0.0963242
 223.325 0.0963241
 223.35 0.0963241
 223.375 0.096324
 223.4 0.096324
 223.425 0.0963239
 223.45 0.0963239
 223.475 0.0963238
 223.5 0.0963238
 223.525 0.0963237
 223.55 0.0963237
 223.575 0.0963236
 223.6 0.0963236
 223.625 0.0963235
 223.65 0.0963235
 223.675 0.0963234
 223.7 0.0963234
 223.725 0.0963233
 223.75 0.0963233
 223.775 0.0963232
 223.8 0.0963232
 223.825 0.0963231
 223.85 0.0963231
 223.875 0.096323
 223.9 0.096323
 223.925 0.0963229
 223.95 0.0963229
 223.975 0.0963228
 224 0.0963228
 224.025 0.0963227
 224.05 0.0963227
 224.075 0.0963226
 224.1 0.0963226
 224.125 0.0963225
 224.15 0.0963225
 224.175 0.0963224
 224.2 0.0963224
 224.225 0.0963223
 224.25 0.0963223
 224.275 0.0963222
 224.3 0.0963222
 224.325 0.0963221
 224.35 0.0963221
 224.375 0.0963221
 224.4 0.096322
 224.425 0.096322
 224.45 0.0963219
 224.475 0.0963219
 224.5 0.0963218
 224.525 0.0963218
 224.55 0.0963217
 224.575 0.0963217
 224.6 0.0963216
 224.625 0.0963216
 224.65 0.0963215
 224.675 0.0963215
 224.7 0.0963214
 224.725 0.0963214
 224.75 0.0963213
 224.775 0.0963213
 224.8 0.0963212
 224.825 0.0963212
 224.85 0.0963211
 224.875 0.0963211
 224.9 0.096321
 224.925 0.096321
 224.95 0.0963209
 224.975 0.0963209
 225 0.0963208
 225.025 0.0963208
 225.05 0.0963207
 225.075 0.0963207
 225.1 0.0963206
 225.125 0.0963206
 225.15 0.0963205
 225.175 0.0963205
 225.2 0.0963204
 225.225 0.0963204
 225.25 0.0963203
 225.275 0.0963203
 225.3 0.0963202
 225.325 0.0963202
 225.35 0.0963201
 225.375 0.0963201
 225.4 0.09632
 225.425 0.09632
 225.45 0.0963199
 225.475 0.0963199
 225.5 0.0963198
 225.525 0.0963198
 225.55 0.0963197
 225.575 0.0963197
 225.6 0.0963196
 225.625 0.0963196
 225.65 0.0963195
 225.675 0.0963195
 225.7 0.0963194
 225.725 0.0963194
 225.75 0.0963193
 225.775 0.0963193
 225.8 0.0963192
 225.825 0.0963192
 225.85 0.0963191
 225.875 0.0963191
 225.9 0.096319
 225.925 0.096319
 225.95 0.0963189
 225.975 0.0963189
 226 0.0963188
 226.025 0.0963188
 226.05 0.0963187
 226.075 0.0963187
 226.1 0.0963186
 226.125 0.0963186
 226.15 0.0963185
 226.175 0.0963185
 226.2 0.0963184
 226.225 0.0963184
 226.25 0.0963183
 226.275 0.0963183
 226.3 0.0963182
 226.325 0.0963182
 226.35 0.0963181
 226.375 0.0963181
 226.4 0.096318
 226.425 0.096318
 226.45 0.0963179
 226.475 0.0963179
 226.5 0.0963178
 226.525 0.0963178
 226.55 0.0963177
 226.575 0.0963177
 226.6 0.0963177
 226.625 0.0963176
 226.65 0.0963176
 226.675 0.0963175
 226.7 0.0963175
 226.725 0.0963174
 226.75 0.0963174
 226.775 0.0963173
 226.8 0.0963173
 226.825 0.0963172
 226.85 0.0963172
 226.875 0.0963171
 226.9 0.0963171
 226.925 0.096317
 226.95 0.096317
 226.975 0.0963169
 227 0.0963169
 227.025 0.0963168
 227.05 0.0963168
 227.075 0.0963167
 227.1 0.0963167
 227.125 0.0963166
 227.15 0.0963166
 227.175 0.0963165
 227.2 0.0963165
 227.225 0.0963164
 227.25 0.0963164
 227.275 0.0963163
 227.3 0.0963163
 227.325 0.0963162
 227.35 0.0963162
 227.375 0.0963161
 227.4 0.0963161
 227.425 0.096316
 227.45 0.096316
 227.475 0.0963159
 227.5 0.0963159
 227.525 0.0963158
 227.55 0.0963158
 227.575 0.0963157
 227.6 0.0963157
 227.625 0.0963156
 227.65 0.0963156
 227.675 0.0963155
 227.7 0.0963155
 227.725 0.0963154
 227.75 0.0963154
 227.775 0.0963153
 227.8 0.0963153
 227.825 0.0963152
 227.85 0.0963152
 227.875 0.0963151
 227.9 0.0963151
 227.925 0.096315
 227.95 0.096315
 227.975 0.0963149
 228 0.0963149
 228.025 0.0963148
 228.05 0.0963148
 228.075 0.0963147
 228.1 0.0963147
 228.125 0.0963146
 228.15 0.0963146
 228.175 0.0963145
 228.2 0.0963145
 228.225 0.0963144
 228.25 0.0963144
 228.275 0.0963143
 228.3 0.0963143
 228.325 0.0963142
 228.35 0.0963142
 228.375 0.0963141
 228.4 0.0963141
 228.425 0.096314
 228.45 0.096314
 228.475 0.0963139
 228.5 0.0963139
 228.525 0.0963138
 228.55 0.0963138
 228.575 0.0963137
 228.6 0.0963137
 228.625 0.0963136
 228.65 0.0963136
 228.675 0.0963135
 228.7 0.0963135
 228.725 0.0963134
 228.75 0.0963134
 228.775 0.0963133
 228.8 0.0963133
 228.825 0.0963132
 228.85 0.0963132
 228.875 0.0963131
 228.9 0.0963131
 228.925 0.096313
 228.95 0.096313
 228.975 0.0963129
 229 0.0963129
 229.025 0.0963128
 229.05 0.0963128
 229.075 0.0963128
 229.1 0.0963127
 229.125 0.0963127
 229.15 0.0963126
 229.175 0.0963126
 229.2 0.0963125
 229.225 0.0963125
 229.25 0.0963124
 229.275 0.0963124
 229.3 0.0963123
 229.325 0.0963123
 229.35 0.0963122
 229.375 0.0963122
 229.4 0.0963121
 229.425 0.0963121
 229.45 0.096312
 229.475 0.096312
 229.5 0.0963119
 229.525 0.0963119
 229.55 0.0963118
 229.575 0.0963118
 229.6 0.0963117
 229.625 0.0963117
 229.65 0.0963116
 229.675 0.0963116
 229.7 0.0963115
 229.725 0.0963115
 229.75 0.0963114
 229.775 0.0963114
 229.8 0.0963113
 229.825 0.0963113
 229.85 0.0963112
 229.875 0.0963112
 229.9 0.0963111
 229.925 0.0963111
 229.95 0.096311
 229.975 0.096311
 230 0.0963109
 230.025 0.0963109
 230.05 0.0963108
 230.075 0.0963108
 230.1 0.0963107
 230.125 0.0963107
 230.15 0.0963106
 230.175 0.0963106
 230.2 0.0963105
 230.225 0.0963105
 230.25 0.0963104
 230.275 0.0963104
 230.3 0.0963103
 230.325 0.0963103
 230.35 0.0963102
 230.375 0.0963102
 230.4 0.0963101
 230.425 0.0963101
 230.45 0.09631
 230.475 0.09631
 230.5 0.0963099
 230.525 0.0963099
 230.55 0.0963098
 230.575 0.0963098
 230.6 0.0963097
 230.625 0.0963097
 230.65 0.0963096
 230.675 0.0963096
 230.7 0.0963095
 230.725 0.0963095
 230.75 0.0963094
 230.775 0.0963094
 230.8 0.0963093
 230.825 0.0963093
 230.85 0.0963092
 230.875 0.0963092
 230.9 0.0963091
 230.925 0.0963091
 230.95 0.096309
 230.975 0.096309
 231 0.0963089
 231.025 0.0963089
 231.05 0.0963088
 231.075 0.0963088
 231.1 0.0963087
 231.125 0.0963087
 231.15 0.0963086
 231.175 0.0963086
 231.2 0.0963085
 231.225 0.0963085
 231.25 0.0963084
 231.275 0.0963084
 231.3 0.0963083
 231.325 0.0963083
 231.35 0.0963082
 231.375 0.0963082
 231.4 0.0963081
 231.425 0.0963081
 231.45 0.096308
 231.475 0.096308
 231.5 0.0963079
 231.525 0.0963079
 231.55 0.0963078
 231.575 0.0963078
 231.6 0.0963077
 231.625 0.0963077
 231.65 0.0963076
 231.675 0.0963076
 231.7 0.0963075
 231.725 0.0963075
 231.75 0.0963075
 231.775 0.0963074
 231.8 0.0963074
 231.825 0.0963073
 231.85 0.0963073
 231.875 0.0963072
 231.9 0.0963072
 231.925 0.0963071
 231.95 0.0963071
 231.975 0.096307
 232 0.096307
 232.025 0.0963069
 232.05 0.0963069
 232.075 0.0963068
 232.1 0.0963068
 232.125 0.0963067
 232.15 0.0963067
 232.175 0.0963066
 232.2 0.0963066
 232.225 0.0963065
 232.25 0.0963065
 232.275 0.0963064
 232.3 0.0963064
 232.325 0.0963063
 232.35 0.0963063
 232.375 0.0963062
 232.4 0.0963062
 232.425 0.0963061
 232.45 0.0963061
 232.475 0.096306
 232.5 0.096306
 232.525 0.0963059
 232.55 0.0963059
 232.575 0.0963058
 232.6 0.0963058
 232.625 0.0963057
 232.65 0.0963057
 232.675 0.0963056
 232.7 0.0963056
 232.725 0.0963055
 232.75 0.0963055
 232.775 0.0963054
 232.8 0.0963054
 232.825 0.0963053
 232.85 0.0963053
 232.875 0.0963052
 232.9 0.0963052
 232.925 0.0963051
 232.95 0.0963051
 232.975 0.096305
 233 0.096305
 233.025 0.0963049
 233.05 0.0963049
 233.075 0.0963048
 233.1 0.0963048
 233.125 0.0963047
 233.15 0.0963047
 233.175 0.0963046
 233.2 0.0963046
 233.225 0.0963045
 233.25 0.0963045
 233.275 0.0963044
 233.3 0.0963044
 233.325 0.0963043
 233.35 0.0963043
 233.375 0.0963042
 233.4 0.0963042
 233.425 0.0963041
 233.45 0.0963041
 233.475 0.096304
 233.5 0.096304
 233.525 0.0963039
 233.55 0.0963039
 233.575 0.0963038
 233.6 0.0963038
 233.625 0.0963037
 233.65 0.0963037
 233.675 0.0963036
 233.7 0.0963036
 233.725 0.0963035
 233.75 0.0963035
 233.775 0.0963034
 233.8 0.0963034
 233.825 0.0963033
 233.85 0.0963033
 233.875 0.0963032
 233.9 0.0963032
 233.925 0.0963031
 233.95 0.0963031
 233.975 0.096303
 234 0.096303
 234.025 0.0963029
 234.05 0.0963029
 234.075 0.0963028
 234.1 0.0963028
 234.125 0.0963027
 234.15 0.0963027
 234.175 0.0963026
 234.2 0.0963026
 234.225 0.0963025
 234.25 0.0963025
 234.275 0.0963024
 234.3 0.0963024
 234.325 0.0963023
 234.35 0.0963023
 234.375 0.0963022
 234.4 0.0963022
 234.425 0.0963021
 234.45 0.0963021
 234.475 0.096302
 234.5 0.096302
 234.525 0.096302
 234.55 0.0963019
 234.575 0.0963019
 234.6 0.0963018
 234.625 0.0963018
 234.65 0.0963017
 234.675 0.0963017
 234.7 0.0963016
 234.725 0.0963016
 234.75 0.0963015
 234.775 0.0963015
 234.8 0.0963014
 234.825 0.0963014
 234.85 0.0963013
 234.875 0.0963013
 234.9 0.0963012
 234.925 0.0963012
 234.95 0.0963011
 234.975 0.0963011
 235 0.096301
 235.025 0.096301
 235.05 0.0963009
 235.075 0.0963009
 235.1 0.0963008
 235.125 0.0963008
 235.15 0.0963007
 235.175 0.0963007
 235.2 0.0963006
 235.225 0.0963006
 235.25 0.0963005
 235.275 0.0963005
 235.3 0.0963004
 235.325 0.0963004
 235.35 0.0963003
 235.375 0.0963003
 235.4 0.0963002
 235.425 0.0963002
 235.45 0.0963001
 235.475 0.0963001
 235.5 0.0963
 235.525 0.0963
 235.55 0.0962999
 235.575 0.0962999
 235.6 0.0962998
 235.625 0.0962998
 235.65 0.0962997
 235.675 0.0962997
 235.7 0.0962996
 235.725 0.0962996
 235.75 0.0962995
 235.775 0.0962995
 235.8 0.0962994
 235.825 0.0962994
 235.85 0.0962993
 235.875 0.0962993
 235.9 0.0962992
 235.925 0.0962992
 235.95 0.0962991
 235.975 0.0962991
 236 0.096299
 236.025 0.096299
 236.05 0.0962989
 236.075 0.0962989
 236.1 0.0962988
 236.125 0.0962988
 236.15 0.0962987
 236.175 0.0962987
 236.2 0.0962986
 236.225 0.0962986
 236.25 0.0962985
 236.275 0.0962985
 236.3 0.0962984
 236.325 0.0962984
 236.35 0.0962983
 236.375 0.0962983
 236.4 0.0962982
 236.425 0.0962982
 236.45 0.0962981
 236.475 0.0962981
 236.5 0.096298
 236.525 0.096298
 236.55 0.0962979
 236.575 0.0962979
 236.6 0.0962978
 236.625 0.0962978
 236.65 0.0962977
 236.675 0.0962977
 236.7 0.0962976
 236.725 0.0962976
 236.75 0.0962975
 236.775 0.0962975
 236.8 0.0962974
 236.825 0.0962974
 236.85 0.0962973
 236.875 0.0962973
 236.9 0.0962972
 236.925 0.0962972
 236.95 0.0962971
 236.975 0.0962971
 237 0.096297
 237.025 0.096297
 237.05 0.0962969
 237.075 0.0962969
 237.1 0.0962968
 237.125 0.0962968
 237.15 0.0962967
 237.175 0.0962967
 237.2 0.0962966
 237.225 0.0962966
 237.25 0.0962965
 237.275 0.0962965
 237.3 0.0962964
 237.325 0.0962964
 237.35 0.0962963
 237.375 0.0962963
 237.4 0.0962963
 237.425 0.0962962
 237.45 0.0962962
 237.475 0.0962961
 237.5 0.0962961
 237.525 0.096296
 237.55 0.096296
 237.575 0.0962959
 237.6 0.0962959
 237.625 0.0962958
 237.65 0.0962958
 237.675 0.0962957
 237.7 0.0962957
 237.725 0.0962956
 237.75 0.0962956
 237.775 0.0962955
 237.8 0.0962955
 237.825 0.0962954
 237.85 0.0962954
 237.875 0.0962953
 237.9 0.0962953
 237.925 0.0962952
 237.95 0.0962952
 237.975 0.0962951
 238 0.0962951
 238.025 0.096295
 238.05 0.096295
 238.075 0.0962949
 238.1 0.0962949
 238.125 0.0962948
 238.15 0.0962948
 238.175 0.0962947
 238.2 0.0962947
 238.225 0.0962946
 238.25 0.0962946
 238.275 0.0962945
 238.3 0.0962945
 238.325 0.0962944
 238.35 0.0962944
 238.375 0.0962943
 238.4 0.0962943
 238.425 0.0962942
 238.45 0.0962942
 238.475 0.0962941
 238.5 0.0962941
 238.525 0.096294
 238.55 0.096294
 238.575 0.0962939
 238.6 0.0962939
 238.625 0.0962938
 238.65 0.0962938
 238.675 0.0962937
 238.7 0.0962937
 238.725 0.0962936
 238.75 0.0962936
 238.775 0.0962935
 238.8 0.0962935
 238.825 0.0962934
 238.85 0.0962934
 238.875 0.0962933
 238.9 0.0962933
 238.925 0.0962932
 238.95 0.0962932
 238.975 0.0962931
 239 0.0962931
 239.025 0.096293
 239.05 0.096293
 239.075 0.0962929
 239.1 0.0962929
 239.125 0.0962928
 239.15 0.0962928
 239.175 0.0962927
 239.2 0.0962927
 239.225 0.0962926
 239.25 0.0962926
 239.275 0.0962925
 239.3 0.0962925
 239.325 0.0962924
 239.35 0.0962924
 239.375 0.0962923
 239.4 0.0962923
 239.425 0.0962922
 239.45 0.0962922
 239.475 0.0962921
 239.5 0.0962921
 239.525 0.096292
 239.55 0.096292
 239.575 0.0962919
 239.6 0.0962919
 239.625 0.0962918
 239.65 0.0962918
 239.675 0.0962917
 239.7 0.0962917
 239.725 0.0962916
 239.75 0.0962916
 239.775 0.0962915
 239.8 0.0962915
 239.825 0.0962914
 239.85 0.0962914
 239.875 0.0962913
 239.9 0.0962913
 239.925 0.0962912
 239.95 0.0962912
 239.975 0.0962911
 240 0.0962911
 240.025 0.096291
 240.05 0.096291
 240.075 0.0962909
 240.1 0.0962909
 240.125 0.0962908
 240.15 0.0962908
 240.175 0.0962907
 240.2 0.0962907
 240.225 0.0962906
 240.25 0.0962906
 240.275 0.0962905
 240.3 0.0962905
 240.325 0.0962904
 240.35 0.0962904
 240.375 0.0962903
 240.4 0.0962903
 240.425 0.0962902
 240.45 0.0962902
 240.475 0.0962902
 240.5 0.0962901
 240.525 0.0962901
 240.55 0.09629
 240.575 0.09629
 240.6 0.0962899
 240.625 0.0962899
 240.65 0.0962898
 240.675 0.0962898
 240.7 0.0962897
 240.725 0.0962897
 240.75 0.0962896
 240.775 0.0962896
 240.8 0.0962895
 240.825 0.0962895
 240.85 0.0962894
 240.875 0.0962894
 240.9 0.0962893
 240.925 0.0962893
 240.95 0.0962892
 240.975 0.0962892
 241 0.0962891
 241.025 0.0962891
 241.05 0.096289
 241.075 0.096289
 241.1 0.0962889
 241.125 0.0962889
 241.15 0.0962888
 241.175 0.0962888
 241.2 0.0962887
 241.225 0.0962887
 241.25 0.0962886
 241.275 0.0962886
 241.3 0.0962885
 241.325 0.0962885
 241.35 0.0962884
 241.375 0.0962884
 241.4 0.0962883
 241.425 0.0962883
 241.45 0.0962882
 241.475 0.0962882
 241.5 0.0962881
 241.525 0.0962881
 241.55 0.096288
 241.575 0.096288
 241.6 0.0962879
 241.625 0.0962879
 241.65 0.0962878
 241.675 0.0962878
 241.7 0.0962877
 241.725 0.0962877
 241.75 0.0962876
 241.775 0.0962876
 241.8 0.0962875
 241.825 0.0962875
 241.85 0.0962874
 241.875 0.0962874
 241.9 0.0962873
 241.925 0.0962873
 241.95 0.0962872
 241.975 0.0962872
 242 0.0962871
 242.025 0.0962871
 242.05 0.096287
 242.075 0.096287
 242.1 0.0962869
 242.125 0.0962869
 242.15 0.0962868
 242.175 0.0962868
 242.2 0.0962867
 242.225 0.0962867
 242.25 0.0962866
 242.275 0.0962866
 242.3 0.0962865
 242.325 0.0962865
 242.35 0.0962864
 242.375 0.0962864
 242.4 0.0962863
 242.425 0.0962863
 242.45 0.0962862
 242.475 0.0962862
 242.5 0.0962861
 242.525 0.0962861
 242.55 0.096286
 242.575 0.096286
 242.6 0.0962859
 242.625 0.0962859
 242.65 0.0962858
 242.675 0.0962858
 242.7 0.0962857
 242.725 0.0962857
 242.75 0.0962856
 242.775 0.0962856
 242.8 0.0962855
 242.825 0.0962855
 242.85 0.0962854
 242.875 0.0962854
 242.9 0.0962853
 242.925 0.0962853
 242.95 0.0962852
 242.975 0.0962852
 243 0.0962851
 243.025 0.0962851
 243.05 0.096285
 243.075 0.096285
 243.1 0.0962849
 243.125 0.0962849
 243.15 0.0962848
 243.175 0.0962848
 243.2 0.0962847
 243.225 0.0962847
 243.25 0.0962846
 243.275 0.0962846
 243.3 0.0962845
 243.325 0.0962845
 243.35 0.0962844
 243.375 0.0962844
 243.4 0.0962843
 243.425 0.0962843
 243.45 0.0962842
 243.475 0.0962842
 243.5 0.0962841
 243.525 0.0962841
 243.55 0.0962841
 243.575 0.096284
 243.6 0.096284
 243.625 0.0962839
 243.65 0.0962839
 243.675 0.0962838
 243.7 0.0962838
 243.725 0.0962837
 243.75 0.0962837
 243.775 0.0962836
 243.8 0.0962836
 243.825 0.0962835
 243.85 0.0962835
 243.875 0.0962834
 243.9 0.0962834
 243.925 0.0962833
 243.95 0.0962833
 243.975 0.0962832
 244 0.0962832
 244.025 0.0962831
 244.05 0.0962831
 244.075 0.096283
 244.1 0.096283
 244.125 0.0962829
 244.15 0.0962829
 244.175 0.0962828
 244.2 0.0962828
 244.225 0.0962827
 244.25 0.0962827
 244.275 0.0962826
 244.3 0.0962826
 244.325 0.0962825
 244.35 0.0962825
 244.375 0.0962824
 244.4 0.0962824
 244.425 0.0962823
 244.45 0.0962823
 244.475 0.0962822
 244.5 0.0962822
 244.525 0.0962821
 244.55 0.0962821
 244.575 0.096282
 244.6 0.096282
 244.625 0.0962819
 244.65 0.0962819
 244.675 0.0962818
 244.7 0.0962818
 244.725 0.0962817
 244.75 0.0962817
 244.775 0.0962816
 244.8 0.0962816
 244.825 0.0962815
 244.85 0.0962815
 244.875 0.0962814
 244.9 0.0962814
 244.925 0.0962813
 244.95 0.0962813
 244.975 0.0962812
 245 0.0962812
 245.025 0.0962811
 245.05 0.0962811
 245.075 0.096281
 245.1 0.096281
 245.125 0.0962809
 245.15 0.0962809
 245.175 0.0962808
 245.2 0.0962808
 245.225 0.0962807
 245.25 0.0962807
 245.275 0.0962806
 245.3 0.0962806
 245.325 0.0962805
 245.35 0.0962805
 245.375 0.0962804
 245.4 0.0962804
 245.425 0.0962803
 245.45 0.0962803
 245.475 0.0962802
 245.5 0.0962802
 245.525 0.0962801
 245.55 0.0962801
 245.575 0.09628
 245.6 0.09628
 245.625 0.0962799
 245.65 0.0962799
 245.675 0.0962798
 245.7 0.0962798
 245.725 0.0962797
 245.75 0.0962797
 245.775 0.0962796
 245.8 0.0962796
 245.825 0.0962795
 245.85 0.0962795
 245.875 0.0962794
 245.9 0.0962794
 245.925 0.0962793
 245.95 0.0962793
 245.975 0.0962792
 246 0.0962792
 246.025 0.0962791
 246.05 0.0962791
 246.075 0.096279
 246.1 0.096279
 246.125 0.0962789
 246.15 0.0962789
 246.175 0.0962788
 246.2 0.0962788
 246.225 0.0962787
 246.25 0.0962787
 246.275 0.0962786
 246.3 0.0962786
 246.325 0.0962785
 246.35 0.0962785
 246.375 0.0962784
 246.4 0.0962784
 246.425 0.0962783
 246.45 0.0962783
 246.475 0.0962782
 246.5 0.0962782
 246.525 0.0962781
 246.55 0.0962781
 246.575 0.0962781
 246.6 0.096278
 246.625 0.096278
 246.65 0.0962779
 246.675 0.0962779
 246.7 0.0962778
 246.725 0.0962778
 246.75 0.0962777
 246.775 0.0962777
 246.8 0.0962776
 246.825 0.0962776
 246.85 0.0962775
 246.875 0.0962775
 246.9 0.0962774
 246.925 0.0962774
 246.95 0.0962773
 246.975 0.0962773
 247 0.0962772
 247.025 0.0962772
 247.05 0.0962771
 247.075 0.0962771
 247.1 0.096277
 247.125 0.096277
 247.15 0.0962769
 247.175 0.0962769
 247.2 0.0962768
 247.225 0.0962768
 247.25 0.0962767
 247.275 0.0962767
 247.3 0.0962766
 247.325 0.0962766
 247.35 0.0962765
 247.375 0.0962765
 247.4 0.0962764
 247.425 0.0962764
 247.45 0.0962763
 247.475 0.0962763
 247.5 0.0962762
 247.525 0.0962762
 247.55 0.0962761
 247.575 0.0962761
 247.6 0.096276
 247.625 0.096276
 247.65 0.0962759
 247.675 0.0962759
 247.7 0.0962758
 247.725 0.0962758
 247.75 0.0962757
 247.775 0.0962757
 247.8 0.0962756
 247.825 0.0962756
 247.85 0.0962755
 247.875 0.0962755
 247.9 0.0962754
 247.925 0.0962754
 247.95 0.0962753
 247.975 0.0962753
 248 0.0962752
 248.025 0.0962752
 248.05 0.0962751
 248.075 0.0962751
 248.1 0.096275
 248.125 0.096275
 248.15 0.0962749
 248.175 0.0962749
 248.2 0.0962748
 248.225 0.0962748
 248.25 0.0962747
 248.275 0.0962747
 248.3 0.0962746
 248.325 0.0962746
 248.35 0.0962745
 248.375 0.0962745
 248.4 0.0962744
 248.425 0.0962744
 248.45 0.0962743
 248.475 0.0962743
 248.5 0.0962742
 248.525 0.0962742
 248.55 0.0962741
 248.575 0.0962741
 248.6 0.096274
 248.625 0.096274
 248.65 0.0962739
 248.675 0.0962739
 248.7 0.0962738
 248.725 0.0962738
 248.75 0.0962737
 248.775 0.0962737
 248.8 0.0962736
 248.825 0.0962736
 248.85 0.0962735
 248.875 0.0962735
 248.9 0.0962734
 248.925 0.0962734
 248.95 0.0962733
 248.975 0.0962733
 249 0.0962732
 249.025 0.0962732
 249.05 0.0962731
 249.075 0.0962731
 249.1 0.096273
 249.125 0.096273
 249.15 0.0962729
 249.175 0.0962729
 249.2 0.0962728
 249.225 0.0962728
 249.25 0.0962727
 249.275 0.0962727
 249.3 0.0962726
 249.325 0.0962726
 249.35 0.0962725
 249.375 0.0962725
 249.4 0.0962724
 249.425 0.0962724
 249.45 0.0962723
 249.475 0.0962723
 249.5 0.0962723
 249.525 0.0962722
 249.55 0.0962722
 249.575 0.0962721
 249.6 0.0962721
 249.625 0.096272
 249.65 0.096272
 249.675 0.0962719
 249.7 0.0962719
 249.725 0.0962718
 249.75 0.0962718
 249.775 0.0962717
 249.8 0.0962717
 249.825 0.0962716
 249.85 0.0962716
 249.875 0.0962715
 249.9 0.0962715
 249.925 0.0962714
 249.95 0.0962714
 249.975 0.0962713
 250 0.0962713
 250.025 0.0962712
 250.05 0.0962712
 250.075 0.0962711
 250.1 0.0962711
 250.125 0.096271
 250.15 0.096271
 250.175 0.0962709
 250.2 0.0962709
 250.225 0.0962708
 250.25 0.0962708
 250.275 0.0962707
 250.3 0.0962707
 250.325 0.0962706
 250.35 0.0962706
 250.375 0.0962705
 250.4 0.0962705
 250.425 0.0962704
 250.45 0.0962704
 250.475 0.0962703
 250.5 0.0962703
 250.525 0.0962702
 250.55 0.0962702
 250.575 0.0962701
 250.6 0.0962701
 250.625 0.09627
 250.65 0.09627
 250.675 0.0962699
 250.7 0.0962699
 250.725 0.0962698
 250.75 0.0962698
 250.775 0.0962697
 250.8 0.0962697
 250.825 0.0962696
 250.85 0.0962696
 250.875 0.0962695
 250.9 0.0962695
 250.925 0.0962694
 250.95 0.0962694
 250.975 0.0962693
 251 0.0962693
 251.025 0.0962692
 251.05 0.0962692
 251.075 0.0962691
 251.1 0.0962691
 251.125 0.096269
 251.15 0.096269
 251.175 0.0962689
 251.2 0.0962689
 251.225 0.0962688
 251.25 0.0962688
 251.275 0.0962687
 251.3 0.0962687
 251.325 0.0962686
 251.35 0.0962686
 251.375 0.0962685
 251.4 0.0962685
 251.425 0.0962684
 251.45 0.0962684
 251.475 0.0962683
 251.5 0.0962683
 251.525 0.0962682
 251.55 0.0962682
 251.575 0.0962681
 251.6 0.0962681
 251.625 0.096268
 251.65 0.096268
 251.675 0.0962679
 251.7 0.0962679
 251.725 0.0962678
 251.75 0.0962678
 251.775 0.0962677
 251.8 0.0962677
 251.825 0.0962676
 251.85 0.0962676
 251.875 0.0962675
 251.9 0.0962675
 251.925 0.0962674
 251.95 0.0962674
 251.975 0.0962673
 252 0.0962673
 252.025 0.0962672
 252.05 0.0962672
 252.075 0.0962671
 252.1 0.0962671
 252.125 0.096267
 252.15 0.096267
 252.175 0.0962669
 252.2 0.0962669
 252.225 0.0962668
 252.25 0.0962668
 252.275 0.0962667
 252.3 0.0962667
 252.325 0.0962667
 252.35 0.0962666
 252.375 0.0962666
 252.4 0.0962665
 252.425 0.0962665
 252.45 0.0962664
 252.475 0.0962664
 252.5 0.0962663
 252.525 0.0962663
 252.55 0.0962662
 252.575 0.0962662
 252.6 0.0962661
 252.625 0.0962661
 252.65 0.096266
 252.675 0.096266
 252.7 0.0962659
 252.725 0.0962659
 252.75 0.0962658
 252.775 0.0962658
 252.8 0.0962657
 252.825 0.0962657
 252.85 0.0962656
 252.875 0.0962656
 252.9 0.0962655
 252.925 0.0962655
 252.95 0.0962654
 252.975 0.0962654
 253 0.0962653
 253.025 0.0962653
 253.05 0.0962652
 253.075 0.0962652
 253.1 0.0962651
 253.125 0.0962651
 253.15 0.096265
 253.175 0.096265
 253.2 0.0962649
 253.225 0.0962649
 253.25 0.0962648
 253.275 0.0962648
 253.3 0.0962647
 253.325 0.0962647
 253.35 0.0962646
 253.375 0.0962646
 253.4 0.0962645
 253.425 0.0962645
 253.45 0.0962644
 253.475 0.0962644
 253.5 0.0962643
 253.525 0.0962643
 253.55 0.0962642
 253.575 0.0962642
 253.6 0.0962641
 253.625 0.0962641
 253.65 0.096264
 253.675 0.096264
 253.7 0.0962639
 253.725 0.0962639
 253.75 0.0962638
 253.775 0.0962638
 253.8 0.0962637
 253.825 0.0962637
 253.85 0.0962636
 253.875 0.0962636
 253.9 0.0962635
 253.925 0.0962635
 253.95 0.0962634
 253.975 0.0962634
 254 0.0962633
 254.025 0.0962633
 254.05 0.0962632
 254.075 0.0962632
 254.1 0.0962631
 254.125 0.0962631
 254.15 0.096263
 254.175 0.096263
 254.2 0.0962629
 254.225 0.0962629
 254.25 0.0962628
 254.275 0.0962628
 254.3 0.0962627
 254.325 0.0962627
 254.35 0.0962626
 254.375 0.0962626
 254.4 0.0962625
 254.425 0.0962625
 254.45 0.0962624
 254.475 0.0962624
 254.5 0.0962623
 254.525 0.0962623
 254.55 0.0962622
 254.575 0.0962622
 254.6 0.0962621
 254.625 0.0962621
 254.65 0.096262
 254.675 0.096262
 254.7 0.0962619
 254.725 0.0962619
 254.75 0.0962618
 254.775 0.0962618
 254.8 0.0962617
 254.825 0.0962617
 254.85 0.0962616
 254.875 0.0962616
 254.9 0.0962615
 254.925 0.0962615
 254.95 0.0962614
 254.975 0.0962614
 255 0.0962613
 255.025 0.0962613
 255.05 0.0962613
 255.075 0.0962612
 255.1 0.0962612
 255.125 0.0962611
 255.15 0.0962611
 255.175 0.096261
 255.2 0.096261
 255.225 0.0962609
 255.25 0.0962609
 255.275 0.0962608
 255.3 0.0962608
 255.325 0.0962607
 255.35 0.0962607
 255.375 0.0962606
 255.4 0.0962606
 255.425 0.0962605
 255.45 0.0962605
 255.475 0.0962604
 255.5 0.0962604
 255.525 0.0962603
 255.55 0.0962603
 255.575 0.0962602
 255.6 0.0962602
 255.625 0.0962601
 255.65 0.0962601
 255.675 0.09626
 255.7 0.09626
 255.725 0.0962599
 255.75 0.0962599
 255.775 0.0962598
 255.8 0.0962598
 255.825 0.0962597
 255.85 0.0962597
 255.875 0.0962596
 255.9 0.0962596
 255.925 0.0962595
 255.95 0.0962595
 255.975 0.0962594
 256 0.0962594
 256.025 0.0962593
 256.05 0.0962593
 256.075 0.0962592
 256.1 0.0962592
 256.125 0.0962591
 256.15 0.0962591
 256.175 0.096259
 256.2 0.096259
 256.225 0.0962589
 256.25 0.0962589
 256.275 0.0962588
 256.3 0.0962588
 256.325 0.0962587
 256.35 0.0962587
 256.375 0.0962586
 256.4 0.0962586
 256.425 0.0962585
 256.45 0.0962585
 256.475 0.0962584
 256.5 0.0962584
 256.525 0.0962583
 256.55 0.0962583
 256.575 0.0962582
 256.6 0.0962582
 256.625 0.0962581
 256.65 0.0962581
 256.675 0.096258
 256.7 0.096258
 256.725 0.0962579
 256.75 0.0962579
 256.775 0.0962578
 256.8 0.0962578
 256.825 0.0962577
 256.85 0.0962577
 256.875 0.0962576
 256.9 0.0962576
 256.925 0.0962575
 256.95 0.0962575
 256.975 0.0962574
 257 0.0962574
 257.025 0.0962573
 257.05 0.0962573
 257.075 0.0962572
 257.1 0.0962572
 257.125 0.0962571
 257.15 0.0962571
 257.175 0.096257
 257.2 0.096257
 257.225 0.0962569
 257.25 0.0962569
 257.275 0.0962568
 257.3 0.0962568
 257.325 0.0962567
 257.35 0.0962567
 257.375 0.0962566
 257.4 0.0962566
 257.425 0.0962565
 257.45 0.0962565
 257.475 0.0962564
 257.5 0.0962564
 257.525 0.0962563
 257.55 0.0962563
 257.575 0.0962562
 257.6 0.0962562
 257.625 0.0962562
 257.65 0.0962561
 257.675 0.0962561
 257.7 0.096256
 257.725 0.096256
 257.75 0.0962559
 257.775 0.0962559
 257.8 0.0962558
 257.825 0.0962558
 257.85 0.0962557
 257.875 0.0962557
 257.9 0.0962556
 257.925 0.0962556
 257.95 0.0962555
 257.975 0.0962555
 258 0.0962554
 258.025 0.0962554
 258.05 0.0962553
 258.075 0.0962553
 258.1 0.0962552
 258.125 0.0962552
 258.15 0.0962551
 258.175 0.0962551
 258.2 0.096255
 258.225 0.096255
 258.25 0.0962549
 258.275 0.0962549
 258.3 0.0962548
 258.325 0.0962548
 258.35 0.0962547
 258.375 0.0962547
 258.4 0.0962546
 258.425 0.0962546
 258.45 0.0962545
 258.475 0.0962545
 258.5 0.0962544
 258.525 0.0962544
 258.55 0.0962543
 258.575 0.0962543
 258.6 0.0962542
 258.625 0.0962542
 258.65 0.0962541
 258.675 0.0962541
 258.7 0.096254
 258.725 0.096254
 258.75 0.0962539
 258.775 0.0962539
 258.8 0.0962538
 258.825 0.0962538
 258.85 0.0962537
 258.875 0.0962537
 258.9 0.0962536
 258.925 0.0962536
 258.95 0.0962535
 258.975 0.0962535
 259 0.0962534
 259.025 0.0962534
 259.05 0.0962533
 259.075 0.0962533
 259.1 0.0962532
 259.125 0.0962532
 259.15 0.0962531
 259.175 0.0962531
 259.2 0.096253
 259.225 0.096253
 259.25 0.0962529
 259.275 0.0962529
 259.3 0.0962528
 259.325 0.0962528
 259.35 0.0962527
 259.375 0.0962527
 259.4 0.0962526
 259.425 0.0962526
 259.45 0.0962525
 259.475 0.0962525
 259.5 0.0962524
 259.525 0.0962524
 259.55 0.0962523
 259.575 0.0962523
 259.6 0.0962522
 259.625 0.0962522
 259.65 0.0962521
 259.675 0.0962521
 259.7 0.096252
 259.725 0.096252
 259.75 0.0962519
 259.775 0.0962519
 259.8 0.0962518
 259.825 0.0962518
 259.85 0.0962517
 259.875 0.0962517
 259.9 0.0962516
 259.925 0.0962516
 259.95 0.0962515
 259.975 0.0962515
 260 0.0962514
 260.025 0.0962514
 260.05 0.0962513
 260.075 0.0962513
 260.1 0.0962513
 260.125 0.0962512
 260.15 0.0962512
 260.175 0.0962511
 260.2 0.0962511
 260.225 0.096251
 260.25 0.096251
 260.275 0.0962509
 260.3 0.0962509
 260.325 0.0962508
 260.35 0.0962508
 260.375 0.0962507
 260.4 0.0962507
 260.425 0.0962506
 260.45 0.0962506
 260.475 0.0962505
 260.5 0.0962505
 260.525 0.0962504
 260.55 0.0962504
 260.575 0.0962503
 260.6 0.0962503
 260.625 0.0962502
 260.65 0.0962502
 260.675 0.0962501
 260.7 0.0962501
 260.725 0.09625
 260.75 0.09625
 260.775 0.0962499
 260.8 0.0962499
 260.825 0.0962498
 260.85 0.0962498
 260.875 0.0962497
 260.9 0.0962497
 260.925 0.0962496
 260.95 0.0962496
 260.975 0.0962495
 261 0.0962495
 261.025 0.0962494
 261.05 0.0962494
 261.075 0.0962493
 261.1 0.0962493
 261.125 0.0962492
 261.15 0.0962492
 261.175 0.0962491
 261.2 0.0962491
 261.225 0.096249
 261.25 0.096249
 261.275 0.0962489
 261.3 0.0962489
 261.325 0.0962488
 261.35 0.0962488
 261.375 0.0962487
 261.4 0.0962487
 261.425 0.0962486
 261.45 0.0962486
 261.475 0.0962485
 261.5 0.0962485
 261.525 0.0962484
 261.55 0.0962484
 261.575 0.0962483
 261.6 0.0962483
 261.625 0.0962482
 261.65 0.0962482
 261.675 0.0962481
 261.7 0.0962481
 261.725 0.096248
 261.75 0.096248
 261.775 0.0962479
 261.8 0.0962479
 261.825 0.0962478
 261.85 0.0962478
 261.875 0.0962477
 261.9 0.0962477
 261.925 0.0962476
 261.95 0.0962476
 261.975 0.0962475
 262 0.0962475
 262.025 0.0962474
 262.05 0.0962474
 262.075 0.0962473
 262.1 0.0962473
 262.125 0.0962472
 262.15 0.0962472
 262.175 0.0962471
 262.2 0.0962471
 262.225 0.096247
 262.25 0.096247
 262.275 0.0962469
 262.3 0.0962469
 262.325 0.0962468
 262.35 0.0962468
 262.375 0.0962467
 262.4 0.0962467
 262.425 0.0962467
 262.45 0.0962466
 262.475 0.0962466
 262.5 0.0962465
 262.525 0.0962465
 262.55 0.0962464
 262.575 0.0962464
 262.6 0.0962463
 262.625 0.0962463
 262.65 0.0962462
 262.675 0.0962462
 262.7 0.0962461
 262.725 0.0962461
 262.75 0.096246
 262.775 0.096246
 262.8 0.0962459
 262.825 0.0962459
 262.85 0.0962458
 262.875 0.0962458
 262.9 0.0962457
 262.925 0.0962457
 262.95 0.0962456
 262.975 0.0962456
 263 0.0962455
 263.025 0.0962455
 263.05 0.0962454
 263.075 0.0962454
 263.1 0.0962453
 263.125 0.0962453
 263.15 0.0962452
 263.175 0.0962452
 263.2 0.0962451
 263.225 0.0962451
 263.25 0.096245
 263.275 0.096245
 263.3 0.0962449
 263.325 0.0962449
 263.35 0.0962448
 263.375 0.0962448
 263.4 0.0962447
 263.425 0.0962447
 263.45 0.0962446
 263.475 0.0962446
 263.5 0.0962445
 263.525 0.0962445
 263.55 0.0962444
 263.575 0.0962444
 263.6 0.0962443
 263.625 0.0962443
 263.65 0.0962442
 263.675 0.0962442
 263.7 0.0962441
 263.725 0.0962441
 263.75 0.096244
 263.775 0.096244
 263.8 0.0962439
 263.825 0.0962439
 263.85 0.0962438
 263.875 0.0962438
 263.9 0.0962437
 263.925 0.0962437
 263.95 0.0962436
 263.975 0.0962436
 264 0.0962435
 264.025 0.0962435
 264.05 0.0962434
 264.075 0.0962434
 264.1 0.0962433
 264.125 0.0962433
 264.15 0.0962432
 264.175 0.0962432
 264.2 0.0962431
 264.225 0.0962431
 264.25 0.096243
 264.275 0.096243
 264.3 0.0962429
 264.325 0.0962429
 264.35 0.0962428
 264.375 0.0962428
 264.4 0.0962427
 264.425 0.0962427
 264.45 0.0962426
 264.475 0.0962426
 264.5 0.0962425
 264.525 0.0962425
 264.55 0.0962424
 264.575 0.0962424
 264.6 0.0962424
 264.625 0.0962423
 264.65 0.0962423
 264.675 0.0962422
 264.7 0.0962422
 264.725 0.0962421
 264.75 0.0962421
 264.775 0.096242
 264.8 0.096242
 264.825 0.0962419
 264.85 0.0962419
 264.875 0.0962418
 264.9 0.0962418
 264.925 0.0962417
 264.95 0.0962417
 264.975 0.0962416
 265 0.0962416
 265.025 0.0962415
 265.05 0.0962415
 265.075 0.0962414
 265.1 0.0962414
 265.125 0.0962413
 265.15 0.0962413
 265.175 0.0962412
 265.2 0.0962412
 265.225 0.0962411
 265.25 0.0962411
 265.275 0.096241
 265.3 0.096241
 265.325 0.0962409
 265.35 0.0962409
 265.375 0.0962408
 265.4 0.0962408
 265.425 0.0962407
 265.45 0.0962407
 265.475 0.0962406
 265.5 0.0962406
 265.525 0.0962405
 265.55 0.0962405
 265.575 0.0962404
 265.6 0.0962404
 265.625 0.0962403
 265.65 0.0962403
 265.675 0.0962402
 265.7 0.0962402
 265.725 0.0962401
 265.75 0.0962401
 265.775 0.09624
 265.8 0.09624
 265.825 0.0962399
 265.85 0.0962399
 265.875 0.0962398
 265.9 0.0962398
 265.925 0.0962397
 265.95 0.0962397
 265.975 0.0962396
 266 0.0962396
 266.025 0.0962395
 266.05 0.0962395
 266.075 0.0962394
 266.1 0.0962394
 266.125 0.0962393
 266.15 0.0962393
 266.175 0.0962392
 266.2 0.0962392
 266.225 0.0962391
 266.25 0.0962391
 266.275 0.096239
 266.3 0.096239
 266.325 0.0962389
 266.35 0.0962389
 266.375 0.0962388
 266.4 0.0962388
 266.425 0.0962387
 266.45 0.0962387
 266.475 0.0962386
 266.5 0.0962386
 266.525 0.0962385
 266.55 0.0962385
 266.575 0.0962384
 266.6 0.0962384
 266.625 0.0962383
 266.65 0.0962383
 266.675 0.0962383
 266.7 0.0962382
 266.725 0.0962382
 266.75 0.0962381
 266.775 0.0962381
 266.8 0.096238
 266.825 0.096238
 266.85 0.0962379
 266.875 0.0962379
 266.9 0.0962378
 266.925 0.0962378
 266.95 0.0962377
 266.975 0.0962377
 267 0.0962376
 267.025 0.0962376
 267.05 0.0962375
 267.075 0.0962375
 267.1 0.0962374
 267.125 0.0962374
 267.15 0.0962373
 267.175 0.0962373
 267.2 0.0962372
 267.225 0.0962372
 267.25 0.0962371
 267.275 0.0962371
 267.3 0.096237
 267.325 0.096237
 267.35 0.0962369
 267.375 0.0962369
 267.4 0.0962368
 267.425 0.0962368
 267.45 0.0962367
 267.475 0.0962367
 267.5 0.0962366
 267.525 0.0962366
 267.55 0.0962365
 267.575 0.0962365
 267.6 0.0962364
 267.625 0.0962364
 267.65 0.0962363
 267.675 0.0962363
 267.7 0.0962362
 267.725 0.0962362
 267.75 0.0962361
 267.775 0.0962361
 267.8 0.096236
 267.825 0.096236
 267.85 0.0962359
 267.875 0.0962359
 267.9 0.0962358
 267.925 0.0962358
 267.95 0.0962357
 267.975 0.0962357
 268 0.0962356
 268.025 0.0962356
 268.05 0.0962355
 268.075 0.0962355
 268.1 0.0962354
 268.125 0.0962354
 268.15 0.0962353
 268.175 0.0962353
 268.2 0.0962352
 268.225 0.0962352
 268.25 0.0962351
 268.275 0.0962351
 268.3 0.096235
 268.325 0.096235
 268.35 0.0962349
 268.375 0.0962349
 268.4 0.0962348
 268.425 0.0962348
 268.45 0.0962347
 268.475 0.0962347
 268.5 0.0962346
 268.525 0.0962346
 268.55 0.0962345
 268.575 0.0962345
 268.6 0.0962345
 268.625 0.0962344
 268.65 0.0962344
 268.675 0.0962343
 268.7 0.0962343
 268.725 0.0962342
 268.75 0.0962342
 268.775 0.0962341
 268.8 0.0962341
 268.825 0.096234
 268.85 0.096234
 268.875 0.0962339
 268.9 0.0962339
 268.925 0.0962338
 268.95 0.0962338
 268.975 0.0962337
 269 0.0962337
 269.025 0.0962336
 269.05 0.0962336
 269.075 0.0962335
 269.1 0.0962335
 269.125 0.0962334
 269.15 0.0962334
 269.175 0.0962333
 269.2 0.0962333
 269.225 0.0962332
 269.25 0.0962332
 269.275 0.0962331
 269.3 0.0962331
 269.325 0.096233
 269.35 0.096233
 269.375 0.0962329
 269.4 0.0962329
 269.425 0.0962328
 269.45 0.0962328
 269.475 0.0962327
 269.5 0.0962327
 269.525 0.0962326
 269.55 0.0962326
 269.575 0.0962325
 269.6 0.0962325
 269.625 0.0962324
 269.65 0.0962324
 269.675 0.0962323
 269.7 0.0962323
 269.725 0.0962322
 269.75 0.0962322
 269.775 0.0962321
 269.8 0.0962321
 269.825 0.096232
 269.85 0.096232
 269.875 0.0962319
 269.9 0.0962319
 269.925 0.0962318
 269.95 0.0962318
 269.975 0.0962317
 270 0.0962317
 270.025 0.0962316
 270.05 0.0962316
 270.075 0.0962315
 270.1 0.0962315
 270.125 0.0962314
 270.15 0.0962314
 270.175 0.0962313
 270.2 0.0962313
 270.225 0.0962312
 270.25 0.0962312
 270.275 0.0962311
 270.3 0.0962311
 270.325 0.096231
 270.35 0.096231
 270.375 0.0962309
 270.4 0.0962309
 270.425 0.0962308
 270.45 0.0962308
 270.475 0.0962307
 270.5 0.0962307
 270.525 0.0962307
 270.55 0.0962306
 270.575 0.0962306
 270.6 0.0962305
 270.625 0.0962305
 270.65 0.0962304
 270.675 0.0962304
 270.7 0.0962303
 270.725 0.0962303
 270.75 0.0962302
 270.775 0.0962302
 270.8 0.0962301
 270.825 0.0962301
 270.85 0.09623
 270.875 0.09623
 270.9 0.0962299
 270.925 0.0962299
 270.95 0.0962298
 270.975 0.0962298
 271 0.0962297
 271.025 0.0962297
 271.05 0.0962296
 271.075 0.0962296
 271.1 0.0962295
 271.125 0.0962295
 271.15 0.0962294
 271.175 0.0962294
 271.2 0.0962293
 271.225 0.0962293
 271.25 0.0962292
 271.275 0.0962292
 271.3 0.0962291
 271.325 0.0962291
 271.35 0.096229
 271.375 0.096229
 271.4 0.0962289
 271.425 0.0962289
 271.45 0.0962288
 271.475 0.0962288
 271.5 0.0962287
 271.525 0.0962287
 271.55 0.0962286
 271.575 0.0962286
 271.6 0.0962285
 271.625 0.0962285
 271.65 0.0962284
 271.675 0.0962284
 271.7 0.0962283
 271.725 0.0962283
 271.75 0.0962282
 271.775 0.0962282
 271.8 0.0962281
 271.825 0.0962281
 271.85 0.096228
 271.875 0.096228
 271.9 0.0962279
 271.925 0.0962279
 271.95 0.0962278
 271.975 0.0962278
 272 0.0962277
 272.025 0.0962277
 272.05 0.0962276
 272.075 0.0962276
 272.1 0.0962275
 272.125 0.0962275
 272.15 0.0962274
 272.175 0.0962274
 272.2 0.0962273
 272.225 0.0962273
 272.25 0.0962272
 272.275 0.0962272
 272.3 0.0962271
 272.325 0.0962271
 272.35 0.0962271
 272.375 0.096227
 272.4 0.096227
 272.425 0.0962269
 272.45 0.0962269
 272.475 0.0962268
 272.5 0.0962268
 272.525 0.0962267
 272.55 0.0962267
 272.575 0.0962266
 272.6 0.0962266
 272.625 0.0962265
 272.65 0.0962265
 272.675 0.0962264
 272.7 0.0962264
 272.725 0.0962263
 272.75 0.0962263
 272.775 0.0962262
 272.8 0.0962262
 272.825 0.0962261
 272.85 0.0962261
 272.875 0.096226
 272.9 0.096226
 272.925 0.0962259
 272.95 0.0962259
 272.975 0.0962258
 273 0.0962258
 273.025 0.0962257
 273.05 0.0962257
 273.075 0.0962256
 273.1 0.0962256
 273.125 0.0962255
 273.15 0.0962255
 273.175 0.0962254
 273.2 0.0962254
 273.225 0.0962253
 273.25 0.0962253
 273.275 0.0962252
 273.3 0.0962252
 273.325 0.0962251
 273.35 0.0962251
 273.375 0.096225
 273.4 0.096225
 273.425 0.0962249
 273.45 0.0962249
 273.475 0.0962248
 273.5 0.0962248
 273.525 0.0962247
 273.55 0.0962247
 273.575 0.0962246
 273.6 0.0962246
 273.625 0.0962245
 273.65 0.0962245
 273.675 0.0962244
 273.7 0.0962244
 273.725 0.0962243
 273.75 0.0962243
 273.775 0.0962242
 273.8 0.0962242
 273.825 0.0962241
 273.85 0.0962241
 273.875 0.096224
 273.9 0.096224
 273.925 0.0962239
 273.95 0.0962239
 273.975 0.0962238
 274 0.0962238
 274.025 0.0962238
 274.05 0.0962237
 274.075 0.0962237
 274.1 0.0962236
 274.125 0.0962236
 274.15 0.0962235
 274.175 0.0962235
 274.2 0.0962234
 274.225 0.0962234
 274.25 0.0962233
 274.275 0.0962233
 274.3 0.0962232
 274.325 0.0962232
 274.35 0.0962231
 274.375 0.0962231
 274.4 0.096223
 274.425 0.096223
 274.45 0.0962229
 274.475 0.0962229
 274.5 0.0962228
 274.525 0.0962228
 274.55 0.0962227
 274.575 0.0962227
 274.6 0.0962226
 274.625 0.0962226
 274.65 0.0962225
 274.675 0.0962225
 274.7 0.0962224
 274.725 0.0962224
 274.75 0.0962223
 274.775 0.0962223
 274.8 0.0962222
 274.825 0.0962222
 274.85 0.0962221
 274.875 0.0962221
 274.9 0.096222
 274.925 0.096222
 274.95 0.0962219
 274.975 0.0962219
 275 0.0962218
 275.025 0.0962218
 275.05 0.0962217
 275.075 0.0962217
 275.1 0.0962216
 275.125 0.0962216
 275.15 0.0962215
 275.175 0.0962215
 275.2 0.0962214
 275.225 0.0962214
 275.25 0.0962213
 275.275 0.0962213
 275.3 0.0962212
 275.325 0.0962212
 275.35 0.0962211
 275.375 0.0962211
 275.4 0.096221
 275.425 0.096221
 275.45 0.0962209
 275.475 0.0962209
 275.5 0.0962208
 275.525 0.0962208
 275.55 0.0962207
 275.575 0.0962207
 275.6 0.0962206
 275.625 0.0962206
 275.65 0.0962205
 275.675 0.0962205
 275.7 0.0962205
 275.725 0.0962204
 275.75 0.0962204
 275.775 0.0962203
 275.8 0.0962203
 275.825 0.0962202
 275.85 0.0962202
 275.875 0.0962201
 275.9 0.0962201
 275.925 0.09622
 275.95 0.09622
 275.975 0.0962199
 276 0.0962199
 276.025 0.0962198
 276.05 0.0962198
 276.075 0.0962197
 276.1 0.0962197
 276.125 0.0962196
 276.15 0.0962196
 276.175 0.0962195
 276.2 0.0962195
 276.225 0.0962194
 276.25 0.0962194
 276.275 0.0962193
 276.3 0.0962193
 276.325 0.0962192
 276.35 0.0962192
 276.375 0.0962191
 276.4 0.0962191
 276.425 0.096219
 276.45 0.096219
 276.475 0.0962189
 276.5 0.0962189
 276.525 0.0962188
 276.55 0.0962188
 276.575 0.0962187
 276.6 0.0962187
 276.625 0.0962186
 276.65 0.0962186
 276.675 0.0962185
 276.7 0.0962185
 276.725 0.0962184
 276.75 0.0962184
 276.775 0.0962183
 276.8 0.0962183
 276.825 0.0962182
 276.85 0.0962182
 276.875 0.0962181
 276.9 0.0962181
 276.925 0.096218
 276.95 0.096218
 276.975 0.0962179
 277 0.0962179
 277.025 0.0962178
 277.05 0.0962178
 277.075 0.0962177
 277.1 0.0962177
 277.125 0.0962176
 277.15 0.0962176
 277.175 0.0962175
 277.2 0.0962175
 277.225 0.0962174
 277.25 0.0962174
 277.275 0.0962174
 277.3 0.0962173
 277.325 0.0962173
 277.35 0.0962172
 277.375 0.0962172
 277.4 0.0962171
 277.425 0.0962171
 277.45 0.096217
 277.475 0.096217
 277.5 0.0962169
 277.525 0.0962169
 277.55 0.0962168
 277.575 0.0962168
 277.6 0.0962167
 277.625 0.0962167
 277.65 0.0962166
 277.675 0.0962166
 277.7 0.0962165
 277.725 0.0962165
 277.75 0.0962164
 277.775 0.0962164
 277.8 0.0962163
 277.825 0.0962163
 277.85 0.0962162
 277.875 0.0962162
 277.9 0.0962161
 277.925 0.0962161
 277.95 0.096216
 277.975 0.096216
 278 0.0962159
 278.025 0.0962159
 278.05 0.0962158
 278.075 0.0962158
 278.1 0.0962157
 278.125 0.0962157
 278.15 0.0962156
 278.175 0.0962156
 278.2 0.0962155
 278.225 0.0962155
 278.25 0.0962154
 278.275 0.0962154
 278.3 0.0962153
 278.325 0.0962153
 278.35 0.0962152
 278.375 0.0962152
 278.4 0.0962151
 278.425 0.0962151
 278.45 0.096215
 278.475 0.096215
 278.5 0.0962149
 278.525 0.0962149
 278.55 0.0962148
 278.575 0.0962148
 278.6 0.0962147
 278.625 0.0962147
 278.65 0.0962146
 278.675 0.0962146
 278.7 0.0962145
 278.725 0.0962145
 278.75 0.0962144
 278.775 0.0962144
 278.8 0.0962144
 278.825 0.0962143
 278.85 0.0962143
 278.875 0.0962142
 278.9 0.0962142
 278.925 0.0962141
 278.95 0.0962141
 278.975 0.096214
 279 0.096214
 279.025 0.0962139
 279.05 0.0962139
 279.075 0.0962138
 279.1 0.0962138
 279.125 0.0962137
 279.15 0.0962137
 279.175 0.0962136
 279.2 0.0962136
 279.225 0.0962135
 279.25 0.0962135
 279.275 0.0962134
 279.3 0.0962134
 279.325 0.0962133
 279.35 0.0962133
 279.375 0.0962132
 279.4 0.0962132
 279.425 0.0962131
 279.45 0.0962131
 279.475 0.096213
 279.5 0.096213
 279.525 0.0962129
 279.55 0.0962129
 279.575 0.0962128
 279.6 0.0962128
 279.625 0.0962127
 279.65 0.0962127
 279.675 0.0962126
 279.7 0.0962126
 279.725 0.0962125
 279.75 0.0962125
 279.775 0.0962124
 279.8 0.0962124
 279.825 0.0962123
 279.85 0.0962123
 279.875 0.0962122
 279.9 0.0962122
 279.925 0.0962121
 279.95 0.0962121
 279.975 0.096212
 280 0.096212
 280.025 0.0962119
 280.05 0.0962119
 280.075 0.0962118
 280.1 0.0962118
 280.125 0.0962117
 280.15 0.0962117
 280.175 0.0962116
 280.2 0.0962116
 280.225 0.0962115
 280.25 0.0962115
 280.275 0.0962115
 280.3 0.0962114
 280.325 0.0962114
 280.35 0.0962113
 280.375 0.0962113
 280.4 0.0962112
 280.425 0.0962112
 280.45 0.0962111
 280.475 0.0962111
 280.5 0.096211
 280.525 0.096211
 280.55 0.0962109
 280.575 0.0962109
 280.6 0.0962108
 280.625 0.0962108
 280.65 0.0962107
 280.675 0.0962107
 280.7 0.0962106
 280.725 0.0962106
 280.75 0.0962105
 280.775 0.0962105
 280.8 0.0962104
 280.825 0.0962104
 280.85 0.0962103
 280.875 0.0962103
 280.9 0.0962102
 280.925 0.0962102
 280.95 0.0962101
 280.975 0.0962101
 281 0.09621
 281.025 0.09621
 281.05 0.0962099
 281.075 0.0962099
 281.1 0.0962098
 281.125 0.0962098
 281.15 0.0962097
 281.175 0.0962097
 281.2 0.0962096
 281.225 0.0962096
 281.25 0.0962095
 281.275 0.0962095
 281.3 0.0962094
 281.325 0.0962094
 281.35 0.0962093
 281.375 0.0962093
 281.4 0.0962092
 281.425 0.0962092
 281.45 0.0962091
 281.475 0.0962091
 281.5 0.096209
 281.525 0.096209
 281.55 0.0962089
 281.575 0.0962089
 281.6 0.0962088
 281.625 0.0962088
 281.65 0.0962087
 281.675 0.0962087
 281.7 0.0962087
 281.725 0.0962086
 281.75 0.0962086
 281.775 0.0962085
 281.8 0.0962085
 281.825 0.0962084
 281.85 0.0962084
 281.875 0.0962083
 281.9 0.0962083
 281.925 0.0962082
 281.95 0.0962082
 281.975 0.0962081
 282 0.0962081
 282.025 0.096208
 282.05 0.096208
 282.075 0.0962079
 282.1 0.0962079
 282.125 0.0962078
 282.15 0.0962078
 282.175 0.0962077
 282.2 0.0962077
 282.225 0.0962076
 282.25 0.0962076
 282.275 0.0962075
 282.3 0.0962075
 282.325 0.0962074
 282.35 0.0962074
 282.375 0.0962073
 282.4 0.0962073
 282.425 0.0962072
 282.45 0.0962072
 282.475 0.0962071
 282.5 0.0962071
 282.525 0.096207
 282.55 0.096207
 282.575 0.0962069
 282.6 0.0962069
 282.625 0.0962068
 282.65 0.0962068
 282.675 0.0962067
 282.7 0.0962067
 282.725 0.0962066
 282.75 0.0962066
 282.775 0.0962065
 282.8 0.0962065
 282.825 0.0962064
 282.85 0.0962064
 282.875 0.0962063
 282.9 0.0962063
 282.925 0.0962062
 282.95 0.0962062
 282.975 0.0962061
 283 0.0962061
 283.025 0.096206
 283.05 0.096206
 283.075 0.096206
 283.1 0.0962059
 283.125 0.0962059
 283.15 0.0962058
 283.175 0.0962058
 283.2 0.0962057
 283.225 0.0962057
 283.25 0.0962056
 283.275 0.0962056
 283.3 0.0962055
 283.325 0.0962055
 283.35 0.0962054
 283.375 0.0962054
 283.4 0.0962053
 283.425 0.0962053
 283.45 0.0962052
 283.475 0.0962052
 283.5 0.0962051
 283.525 0.0962051
 283.55 0.096205
 283.575 0.096205
 283.6 0.0962049
 283.625 0.0962049
 283.65 0.0962048
 283.675 0.0962048
 283.7 0.0962047
 283.725 0.0962047
 283.75 0.0962046
 283.775 0.0962046
 283.8 0.0962045
 283.825 0.0962045
 283.85 0.0962044
 283.875 0.0962044
 283.9 0.0962043
 283.925 0.0962043
 283.95 0.0962042
 283.975 0.0962042
 284 0.0962041
 284.025 0.0962041
 284.05 0.096204
 284.075 0.096204
 284.1 0.0962039
 284.125 0.0962039
 284.15 0.0962038
 284.175 0.0962038
 284.2 0.0962037
 284.225 0.0962037
 284.25 0.0962036
 284.275 0.0962036
 284.3 0.0962035
 284.325 0.0962035
 284.35 0.0962034
 284.375 0.0962034
 284.4 0.0962034
 284.425 0.0962033
 284.45 0.0962033
 284.475 0.0962032
 284.5 0.0962032
 284.525 0.0962031
 284.55 0.0962031
 284.575 0.096203
 284.6 0.096203
 284.625 0.0962029
 284.65 0.0962029
 284.675 0.0962028
 284.7 0.0962028
 284.725 0.0962027
 284.75 0.0962027
 284.775 0.0962026
 284.8 0.0962026
 284.825 0.0962025
 284.85 0.0962025
 284.875 0.0962024
 284.9 0.0962024
 284.925 0.0962023
 284.95 0.0962023
 284.975 0.0962022
 285 0.0962022
 285.025 0.0962021
 285.05 0.0962021
 285.075 0.096202
 285.1 0.096202
 285.125 0.0962019
 285.15 0.0962019
 285.175 0.0962018
 285.2 0.0962018
 285.225 0.0962017
 285.25 0.0962017
 285.275 0.0962016
 285.3 0.0962016
 285.325 0.0962015
 285.35 0.0962015
 285.375 0.0962014
 285.4 0.0962014
 285.425 0.0962013
 285.45 0.0962013
 285.475 0.0962012
 285.5 0.0962012
 285.525 0.0962011
 285.55 0.0962011
 285.575 0.096201
 285.6 0.096201
 285.625 0.0962009
 285.65 0.0962009
 285.675 0.0962008
 285.7 0.0962008
 285.725 0.0962008
 285.75 0.0962007
 285.775 0.0962007
 285.8 0.0962006
 285.825 0.0962006
 285.85 0.0962005
 285.875 0.0962005
 285.9 0.0962004
 285.925 0.0962004
 285.95 0.0962003
 285.975 0.0962003
 286 0.0962002
 286.025 0.0962002
 286.05 0.0962001
 286.075 0.0962001
 286.1 0.0962
 286.125 0.0962
 286.15 0.0961999
 286.175 0.0961999
 286.2 0.0961998
 286.225 0.0961998
 286.25 0.0961997
 286.275 0.0961997
 286.3 0.0961996
 286.325 0.0961996
 286.35 0.0961995
 286.375 0.0961995
 286.4 0.0961994
 286.425 0.0961994
 286.45 0.0961993
 286.475 0.0961993
 286.5 0.0961992
 286.525 0.0961992
 286.55 0.0961991
 286.575 0.0961991
 286.6 0.096199
 286.625 0.096199
 286.65 0.0961989
 286.675 0.0961989
 286.7 0.0961988
 286.725 0.0961988
 286.75 0.0961987
 286.775 0.0961987
 286.8 0.0961986
 286.825 0.0961986
 286.85 0.0961985
 286.875 0.0961985
 286.9 0.0961984
 286.925 0.0961984
 286.95 0.0961984
 286.975 0.0961983
 287 0.0961983
 287.025 0.0961982
 287.05 0.0961982
 287.075 0.0961981
 287.1 0.0961981
 287.125 0.096198
 287.15 0.096198
 287.175 0.0961979
 287.2 0.0961979
 287.225 0.0961978
 287.25 0.0961978
 287.275 0.0961977
 287.3 0.0961977
 287.325 0.0961976
 287.35 0.0961976
 287.375 0.0961975
 287.4 0.0961975
 287.425 0.0961974
 287.45 0.0961974
 287.475 0.0961973
 287.5 0.0961973
 287.525 0.0961972
 287.55 0.0961972
 287.575 0.0961971
 287.6 0.0961971
 287.625 0.096197
 287.65 0.096197
 287.675 0.0961969
 287.7 0.0961969
 287.725 0.0961968
 287.75 0.0961968
 287.775 0.0961967
 287.8 0.0961967
 287.825 0.0961966
 287.85 0.0961966
 287.875 0.0961965
 287.9 0.0961965
 287.925 0.0961964
 287.95 0.0961964
 287.975 0.0961963
 288 0.0961963
 288.025 0.0961962
 288.05 0.0961962
 288.075 0.0961961
 288.1 0.0961961
 288.125 0.096196
 288.15 0.096196
 288.175 0.096196
 288.2 0.0961959
 288.225 0.0961959
 288.25 0.0961958
 288.275 0.0961958
 288.3 0.0961957
 288.325 0.0961957
 288.35 0.0961956
 288.375 0.0961956
 288.4 0.0961955
 288.425 0.0961955
 288.45 0.0961954
 288.475 0.0961954
 288.5 0.0961953
 288.525 0.0961953
 288.55 0.0961952
 288.575 0.0961952
 288.6 0.0961951
 288.625 0.0961951
 288.65 0.096195
 288.675 0.096195
 288.7 0.0961949
 288.725 0.0961949
 288.75 0.0961948
 288.775 0.0961948
 288.8 0.0961947
 288.825 0.0961947
 288.85 0.0961946
 288.875 0.0961946
 288.9 0.0961945
 288.925 0.0961945
 288.95 0.0961944
 288.975 0.0961944
 289 0.0961943
 289.025 0.0961943
 289.05 0.0961942
 289.075 0.0961942
 289.1 0.0961941
 289.125 0.0961941
 289.15 0.096194
 289.175 0.096194
 289.2 0.0961939
 289.225 0.0961939
 289.25 0.0961938
 289.275 0.0961938
 289.3 0.0961937
 289.325 0.0961937
 289.35 0.0961937
 289.375 0.0961936
 289.4 0.0961936
 289.425 0.0961935
 289.45 0.0961935
 289.475 0.0961934
 289.5 0.0961934
 289.525 0.0961933
 289.55 0.0961933
 289.575 0.0961932
 289.6 0.0961932
 289.625 0.0961931
 289.65 0.0961931
 289.675 0.096193
 289.7 0.096193
 289.725 0.0961929
 289.75 0.0961929
 289.775 0.0961928
 289.8 0.0961928
 289.825 0.0961927
 289.85 0.0961927
 289.875 0.0961926
 289.9 0.0961926
 289.925 0.0961925
 289.95 0.0961925
 289.975 0.0961924
 290 0.0961924
 290.025 0.0961923
 290.05 0.0961923
 290.075 0.0961922
 290.1 0.0961922
 290.125 0.0961921
 290.15 0.0961921
 290.175 0.096192
 290.2 0.096192
 290.225 0.0961919
 290.25 0.0961919
 290.275 0.0961918
 290.3 0.0961918
 290.325 0.0961917
 290.35 0.0961917
 290.375 0.0961916
 290.4 0.0961916
 290.425 0.0961915
 290.45 0.0961915
 290.475 0.0961914
 290.5 0.0961914
 290.525 0.0961914
 290.55 0.0961913
 290.575 0.0961913
 290.6 0.0961912
 290.625 0.0961912
 290.65 0.0961911
 290.675 0.0961911
 290.7 0.096191
 290.725 0.096191
 290.75 0.0961909
 290.775 0.0961909
 290.8 0.0961908
 290.825 0.0961908
 290.85 0.0961907
 290.875 0.0961907
 290.9 0.0961906
 290.925 0.0961906
 290.95 0.0961905
 290.975 0.0961905
 291 0.0961904
 291.025 0.0961904
 291.05 0.0961903
 291.075 0.0961903
 291.1 0.0961902
 291.125 0.0961902
 291.15 0.0961901
 291.175 0.0961901
 291.2 0.09619
 291.225 0.09619
 291.25 0.0961899
 291.275 0.0961899
 291.3 0.0961898
 291.325 0.0961898
 291.35 0.0961897
 291.375 0.0961897
 291.4 0.0961896
 291.425 0.0961896
 291.45 0.0961895
 291.475 0.0961895
 291.5 0.0961894
 291.525 0.0961894
 291.55 0.0961893
 291.575 0.0961893
 291.6 0.0961892
 291.625 0.0961892
 291.65 0.0961892
 291.675 0.0961891
 291.7 0.0961891
 291.725 0.096189
 291.75 0.096189
 291.775 0.0961889
 291.8 0.0961889
 291.825 0.0961888
 291.85 0.0961888
 291.875 0.0961887
 291.9 0.0961887
 291.925 0.0961886
 291.95 0.0961886
 291.975 0.0961885
 292 0.0961885
 292.025 0.0961884
 292.05 0.0961884
 292.075 0.0961883
 292.1 0.0961883
 292.125 0.0961882
 292.15 0.0961882
 292.175 0.0961881
 292.2 0.0961881
 292.225 0.096188
 292.25 0.096188
 292.275 0.0961879
 292.3 0.0961879
 292.325 0.0961878
 292.35 0.0961878
 292.375 0.0961877
 292.4 0.0961877
 292.425 0.0961876
 292.45 0.0961876
 292.475 0.0961875
 292.5 0.0961875
 292.525 0.0961874
 292.55 0.0961874
 292.575 0.0961873
 292.6 0.0961873
 292.625 0.0961872
 292.65 0.0961872
 292.675 0.0961871
 292.7 0.0961871
 292.725 0.096187
 292.75 0.096187
 292.775 0.096187
 292.8 0.0961869
 292.825 0.0961869
 292.85 0.0961868
 292.875 0.0961868
 292.9 0.0961867
 292.925 0.0961867
 292.95 0.0961866
 292.975 0.0961866
 293 0.0961865
 293.025 0.0961865
 293.05 0.0961864
 293.075 0.0961864
 293.1 0.0961863
 293.125 0.0961863
 293.15 0.0961862
 293.175 0.0961862
 293.2 0.0961861
 293.225 0.0961861
 293.25 0.096186
 293.275 0.096186
 293.3 0.0961859
 293.325 0.0961859
 293.35 0.0961858
 293.375 0.0961858
 293.4 0.0961857
 293.425 0.0961857
 293.45 0.0961856
 293.475 0.0961856
 293.5 0.0961855
 293.525 0.0961855
 293.55 0.0961854
 293.575 0.0961854
 293.6 0.0961853
 293.625 0.0961853
 293.65 0.0961852
 293.675 0.0961852
 293.7 0.0961851
 293.725 0.0961851
 293.75 0.096185
 293.775 0.096185
 293.8 0.0961849
 293.825 0.0961849
 293.85 0.0961849
 293.875 0.0961848
 293.9 0.0961848
 293.925 0.0961847
 293.95 0.0961847
 293.975 0.0961846
 294 0.0961846
 294.025 0.0961845
 294.05 0.0961845
 294.075 0.0961844
 294.1 0.0961844
 294.125 0.0961843
 294.15 0.0961843
 294.175 0.0961842
 294.2 0.0961842
 294.225 0.0961841
 294.25 0.0961841
 294.275 0.096184
 294.3 0.096184
 294.325 0.0961839
 294.35 0.0961839
 294.375 0.0961838
 294.4 0.0961838
 294.425 0.0961837
 294.45 0.0961837
 294.475 0.0961836
 294.5 0.0961836
 294.525 0.0961835
 294.55 0.0961835
 294.575 0.0961834
 294.6 0.0961834
 294.625 0.0961833
 294.65 0.0961833
 294.675 0.0961832
 294.7 0.0961832
 294.725 0.0961831
 294.75 0.0961831
 294.775 0.096183
 294.8 0.096183
 294.825 0.0961829
 294.85 0.0961829
 294.875 0.0961829
 294.9 0.0961828
 294.925 0.0961828
 294.95 0.0961827
 294.975 0.0961827
 295 0.0961826
 295.025 0.0961826
 295.05 0.0961825
 295.075 0.0961825
 295.1 0.0961824
 295.125 0.0961824
 295.15 0.0961823
 295.175 0.0961823
 295.2 0.0961822
 295.225 0.0961822
 295.25 0.0961821
 295.275 0.0961821
 295.3 0.096182
 295.325 0.096182
 295.35 0.0961819
 295.375 0.0961819
 295.4 0.0961818
 295.425 0.0961818
 295.45 0.0961817
 295.475 0.0961817
 295.5 0.0961816
 295.525 0.0961816
 295.55 0.0961815
 295.575 0.0961815
 295.6 0.0961814
 295.625 0.0961814
 295.65 0.0961813
 295.675 0.0961813
 295.7 0.0961812
 295.725 0.0961812
 295.75 0.0961811
 295.775 0.0961811
 295.8 0.096181
 295.825 0.096181
 295.85 0.0961809
 295.875 0.0961809
 295.9 0.0961808
 295.925 0.0961808
 295.95 0.0961808
 295.975 0.0961807
 296 0.0961807
 296.025 0.0961806
 296.05 0.0961806
 296.075 0.0961805
 296.1 0.0961805
 296.125 0.0961804
 296.15 0.0961804
 296.175 0.0961803
 296.2 0.0961803
 296.225 0.0961802
 296.25 0.0961802
 296.275 0.0961801
 296.3 0.0961801
 296.325 0.09618
 296.35 0.09618
 296.375 0.0961799
 296.4 0.0961799
 296.425 0.0961798
 296.45 0.0961798
 296.475 0.0961797
 296.5 0.0961797
 296.525 0.0961796
 296.55 0.0961796
 296.575 0.0961795
 296.6 0.0961795
 296.625 0.0961794
 296.65 0.0961794
 296.675 0.0961793
 296.7 0.0961793
 296.725 0.0961792
 296.75 0.0961792
 296.775 0.0961791
 296.8 0.0961791
 296.825 0.096179
 296.85 0.096179
 296.875 0.0961789
 296.9 0.0961789
 296.925 0.0961789
 296.95 0.0961788
 296.975 0.0961788
 297 0.0961787
 297.025 0.0961787
 297.05 0.0961786
 297.075 0.0961786
 297.1 0.0961785
 297.125 0.0961785
 297.15 0.0961784
 297.175 0.0961784
 297.2 0.0961783
 297.225 0.0961783
 297.25 0.0961782
 297.275 0.0961782
 297.3 0.0961781
 297.325 0.0961781
 297.35 0.096178
 297.375 0.096178
 297.4 0.0961779
 297.425 0.0961779
 297.45 0.0961778
 297.475 0.0961778
 297.5 0.0961777
 297.525 0.0961777
 297.55 0.0961776
 297.575 0.0961776
 297.6 0.0961775
 297.625 0.0961775
 297.65 0.0961774
 297.675 0.0961774
 297.7 0.0961773
 297.725 0.0961773
 297.75 0.0961772
 297.775 0.0961772
 297.8 0.0961771
 297.825 0.0961771
 297.85 0.096177
 297.875 0.096177
 297.9 0.096177
 297.925 0.0961769
 297.95 0.0961769
 297.975 0.0961768
 298 0.0961768
 298.025 0.0961767
 298.05 0.0961767
 298.075 0.0961766
 298.1 0.0961766
 298.125 0.0961765
 298.15 0.0961765
 298.175 0.0961764
 298.2 0.0961764
 298.225 0.0961763
 298.25 0.0961763
 298.275 0.0961762
 298.3 0.0961762
 298.325 0.0961761
 298.35 0.0961761
 298.375 0.096176
 298.4 0.096176
 298.425 0.0961759
 298.45 0.0961759
 298.475 0.0961758
 298.5 0.0961758
 298.525 0.0961757
 298.55 0.0961757
 298.575 0.0961756
 298.6 0.0961756
 298.625 0.0961755
 298.65 0.0961755
 298.675 0.0961754
 298.7 0.0961754
 298.725 0.0961753
 298.75 0.0961753
 298.775 0.0961752
 298.8 0.0961752
 298.825 0.0961751
 298.85 0.0961751
 298.875 0.0961751
 298.9 0.096175
 298.925 0.096175
 298.95 0.0961749
 298.975 0.0961749
 299 0.0961748
 299.025 0.0961748
 299.05 0.0961747
 299.075 0.0961747
 299.1 0.0961746
 299.125 0.0961746
 299.15 0.0961745
 299.175 0.0961745
 299.2 0.0961744
 299.225 0.0961744
 299.25 0.0961743
 299.275 0.0961743
 299.3 0.0961742
 299.325 0.0961742
 299.35 0.0961741
 299.375 0.0961741
 299.4 0.096174
 299.425 0.096174
 299.45 0.0961739
 299.475 0.0961739
 299.5 0.0961738
 299.525 0.0961738
 299.55 0.0961737
 299.575 0.0961737
 299.6 0.0961736
 299.625 0.0961736
 299.65 0.0961735
 299.675 0.0961735
 299.7 0.0961734
 299.725 0.0961734
 299.75 0.0961733
 299.775 0.0961733
 299.8 0.0961732
 299.825 0.0961732
 299.85 0.0961732
 299.875 0.0961731
 299.9 0.0961731
 299.925 0.096173
 299.95 0.096173
 299.975 0.0961729
 300 0.0961729
 300.025 0.0961728
 300.05 0.0961728
 300.075 0.0961727
 300.1 0.0961727
 300.125 0.0961726
 300.15 0.0961726
 300.175 0.0961725
 300.2 0.0961725
 300.225 0.0961724
 300.25 0.0961724
 300.275 0.0961723
 300.3 0.0961723
 300.325 0.0961722
 300.35 0.0961722
 300.375 0.0961721
 300.4 0.0961721
 300.425 0.096172
 300.45 0.096172
 300.475 0.0961719
 300.5 0.0961719
 300.525 0.0961718
 300.55 0.0961718
 300.575 0.0961717
 300.6 0.0961717
 300.625 0.0961716
 300.65 0.0961716
 300.675 0.0961715
 300.7 0.0961715
 300.725 0.0961714
 300.75 0.0961714
 300.775 0.0961714
 300.8 0.0961713
 300.825 0.0961713
 300.85 0.0961712
 300.875 0.0961712
 300.9 0.0961711
 300.925 0.0961711
 300.95 0.096171
 300.975 0.096171
 301 0.0961709
 301.025 0.0961709
 301.05 0.0961708
 301.075 0.0961708
 301.1 0.0961707
 301.125 0.0961707
 301.15 0.0961706
 301.175 0.0961706
 301.2 0.0961705
 301.225 0.0961705
 301.25 0.0961704
 301.275 0.0961704
 301.3 0.0961703
 301.325 0.0961703
 301.35 0.0961702
 301.375 0.0961702
 301.4 0.0961701
 301.425 0.0961701
 301.45 0.09617
 301.475 0.09617
 301.5 0.0961699
 301.525 0.0961699
 301.55 0.0961698
 301.575 0.0961698
 301.6 0.0961697
 301.625 0.0961697
 301.65 0.0961696
 301.675 0.0961696
 301.7 0.0961696
 301.725 0.0961695
 301.75 0.0961695
 301.775 0.0961694
 301.8 0.0961694
 301.825 0.0961693
 301.85 0.0961693
 301.875 0.0961692
 301.9 0.0961692
 301.925 0.0961691
 301.95 0.0961691
 301.975 0.096169
 302 0.096169
 302.025 0.0961689
 302.05 0.0961689
 302.075 0.0961688
 302.1 0.0961688
 302.125 0.0961687
 302.15 0.0961687
 302.175 0.0961686
 302.2 0.0961686
 302.225 0.0961685
 302.25 0.0961685
 302.275 0.0961684
 302.3 0.0961684
 302.325 0.0961683
 302.35 0.0961683
 302.375 0.0961682
 302.4 0.0961682
 302.425 0.0961681
 302.45 0.0961681
 302.475 0.096168
 302.5 0.096168
 302.525 0.0961679
 302.55 0.0961679
 302.575 0.0961678
 302.6 0.0961678
 302.625 0.0961678
 302.65 0.0961677
 302.675 0.0961677
 302.7 0.0961676
 302.725 0.0961676
 302.75 0.0961675
 302.775 0.0961675
 302.8 0.0961674
 302.825 0.0961674
 302.85 0.0961673
 302.875 0.0961673
 302.9 0.0961672
 302.925 0.0961672
 302.95 0.0961671
 302.975 0.0961671
 303 0.096167
 303.025 0.096167
 303.05 0.0961669
 303.075 0.0961669
 303.1 0.0961668
 303.125 0.0961668
 303.15 0.0961667
 303.175 0.0961667
 303.2 0.0961666
 303.225 0.0961666
 303.25 0.0961665
 303.275 0.0961665
 303.3 0.0961664
 303.325 0.0961664
 303.35 0.0961663
 303.375 0.0961663
 303.4 0.0961662
 303.425 0.0961662
 303.45 0.0961661
 303.475 0.0961661
 303.5 0.0961661
 303.525 0.096166
 303.55 0.096166
 303.575 0.0961659
 303.6 0.0961659
 303.625 0.0961658
 303.65 0.0961658
 303.675 0.0961657
 303.7 0.0961657
 303.725 0.0961656
 303.75 0.0961656
 303.775 0.0961655
 303.8 0.0961655
 303.825 0.0961654
 303.85 0.0961654
 303.875 0.0961653
 303.9 0.0961653
 303.925 0.0961652
 303.95 0.0961652
 303.975 0.0961651
 304 0.0961651
 304.025 0.096165
 304.05 0.096165
 304.075 0.0961649
 304.1 0.0961649
 304.125 0.0961648
 304.15 0.0961648
 304.175 0.0961647
 304.2 0.0961647
 304.225 0.0961646
 304.25 0.0961646
 304.275 0.0961645
 304.3 0.0961645
 304.325 0.0961644
 304.35 0.0961644
 304.375 0.0961644
 304.4 0.0961643
 304.425 0.0961643
 304.45 0.0961642
 304.475 0.0961642
 304.5 0.0961641
 304.525 0.0961641
 304.55 0.096164
 304.575 0.096164
 304.6 0.0961639
 304.625 0.0961639
 304.65 0.0961638
 304.675 0.0961638
 304.7 0.0961637
 304.725 0.0961637
 304.75 0.0961636
 304.775 0.0961636
 304.8 0.0961635
 304.825 0.0961635
 304.85 0.0961634
 304.875 0.0961634
 304.9 0.0961633
 304.925 0.0961633
 304.95 0.0961632
 304.975 0.0961632
 305 0.0961631
 305.025 0.0961631
 305.05 0.096163
 305.075 0.096163
 305.1 0.0961629
 305.125 0.0961629
 305.15 0.0961628
 305.175 0.0961628
 305.2 0.0961627
 305.225 0.0961627
 305.25 0.0961627
 305.275 0.0961626
 305.3 0.0961626
 305.325 0.0961625
 305.35 0.0961625
 305.375 0.0961624
 305.4 0.0961624
 305.425 0.0961623
 305.45 0.0961623
 305.475 0.0961622
 305.5 0.0961622
 305.525 0.0961621
 305.55 0.0961621
 305.575 0.096162
 305.6 0.096162
 305.625 0.0961619
 305.65 0.0961619
 305.675 0.0961618
 305.7 0.0961618
 305.725 0.0961617
 305.75 0.0961617
 305.775 0.0961616
 305.8 0.0961616
 305.825 0.0961615
 305.85 0.0961615
 305.875 0.0961614
 305.9 0.0961614
 305.925 0.0961613
 305.95 0.0961613
 305.975 0.0961612
 306 0.0961612
 306.025 0.0961611
 306.05 0.0961611
 306.075 0.096161
 306.1 0.096161
 306.125 0.096161
 306.15 0.0961609
 306.175 0.0961609
 306.2 0.0961608
 306.225 0.0961608
 306.25 0.0961607
 306.275 0.0961607
 306.3 0.0961606
 306.325 0.0961606
 306.35 0.0961605
 306.375 0.0961605
 306.4 0.0961604
 306.425 0.0961604
 306.45 0.0961603
 306.475 0.0961603
 306.5 0.0961602
 306.525 0.0961602
 306.55 0.0961601
 306.575 0.0961601
 306.6 0.09616
 306.625 0.09616
 306.65 0.0961599
 306.675 0.0961599
 306.7 0.0961598
 306.725 0.0961598
 306.75 0.0961597
 306.775 0.0961597
 306.8 0.0961596
 306.825 0.0961596
 306.85 0.0961595
 306.875 0.0961595
 306.9 0.0961594
 306.925 0.0961594
 306.95 0.0961594
 306.975 0.0961593
 307 0.0961593
 307.025 0.0961592
 307.05 0.0961592
 307.075 0.0961591
 307.1 0.0961591
 307.125 0.096159
 307.15 0.096159
 307.175 0.0961589
 307.2 0.0961589
 307.225 0.0961588
 307.25 0.0961588
 307.275 0.0961587
 307.3 0.0961587
 307.325 0.0961586
 307.35 0.0961586
 307.375 0.0961585
 307.4 0.0961585
 307.425 0.0961584
 307.45 0.0961584
 307.475 0.0961583
 307.5 0.0961583
 307.525 0.0961582
 307.55 0.0961582
 307.575 0.0961581
 307.6 0.0961581
 307.625 0.096158
 307.65 0.096158
 307.675 0.0961579
 307.7 0.0961579
 307.725 0.0961578
 307.75 0.0961578
 307.775 0.0961578
 307.8 0.0961577
 307.825 0.0961577
 307.85 0.0961576
 307.875 0.0961576
 307.9 0.0961575
 307.925 0.0961575
 307.95 0.0961574
 307.975 0.0961574
 308 0.0961573
 308.025 0.0961573
 308.05 0.0961572
 308.075 0.0961572
 308.1 0.0961571
 308.125 0.0961571
 308.15 0.096157
 308.175 0.096157
 308.2 0.0961569
 308.225 0.0961569
 308.25 0.0961568
 308.275 0.0961568
 308.3 0.0961567
 308.325 0.0961567
 308.35 0.0961566
 308.375 0.0961566
 308.4 0.0961565
 308.425 0.0961565
 308.45 0.0961564
 308.475 0.0961564
 308.5 0.0961563
 308.525 0.0961563
 308.55 0.0961563
 308.575 0.0961562
 308.6 0.0961562
 308.625 0.0961561
 308.65 0.0961561
 308.675 0.096156
 308.7 0.096156
 308.725 0.0961559
 308.75 0.0961559
 308.775 0.0961558
 308.8 0.0961558
 308.825 0.0961557
 308.85 0.0961557
 308.875 0.0961556
 308.9 0.0961556
 308.925 0.0961555
 308.95 0.0961555
 308.975 0.0961554
 309 0.0961554
 309.025 0.0961553
 309.05 0.0961553
 309.075 0.0961552
 309.1 0.0961552
 309.125 0.0961551
 309.15 0.0961551
 309.175 0.096155
 309.2 0.096155
 309.225 0.0961549
 309.25 0.0961549
 309.275 0.0961548
 309.3 0.0961548
 309.325 0.0961547
 309.35 0.0961547
 309.375 0.0961547
 309.4 0.0961546
 309.425 0.0961546
 309.45 0.0961545
 309.475 0.0961545
 309.5 0.0961544
 309.525 0.0961544
 309.55 0.0961543
 309.575 0.0961543
 309.6 0.0961542
 309.625 0.0961542
 309.65 0.0961541
 309.675 0.0961541
 309.7 0.096154
 309.725 0.096154
 309.75 0.0961539
 309.775 0.0961539
 309.8 0.0961538
 309.825 0.0961538
 309.85 0.0961537
 309.875 0.0961537
 309.9 0.0961536
 309.925 0.0961536
 309.95 0.0961535
 309.975 0.0961535
 310 0.0961534
 310.025 0.0961534
 310.05 0.0961533
 310.075 0.0961533
 310.1 0.0961532
 310.125 0.0961532
 310.15 0.0961532
 310.175 0.0961531
 310.2 0.0961531
 310.225 0.096153
 310.25 0.096153
 310.275 0.0961529
 310.3 0.0961529
 310.325 0.0961528
 310.35 0.0961528
 310.375 0.0961527
 310.4 0.0961527
 310.425 0.0961526
 310.45 0.0961526
 310.475 0.0961525
 310.5 0.0961525
 310.525 0.0961524
 310.55 0.0961524
 310.575 0.0961523
 310.6 0.0961523
 310.625 0.0961522
 310.65 0.0961522
 310.675 0.0961521
 310.7 0.0961521
 310.725 0.096152
 310.75 0.096152
 310.775 0.0961519
 310.8 0.0961519
 310.825 0.0961518
 310.85 0.0961518
 310.875 0.0961517
 310.9 0.0961517
 310.925 0.0961517
 310.95 0.0961516
 310.975 0.0961516
 311 0.0961515
 311.025 0.0961515
 311.05 0.0961514
 311.075 0.0961514
 311.1 0.0961513
 311.125 0.0961513
 311.15 0.0961512
 311.175 0.0961512
 311.2 0.0961511
 311.225 0.0961511
 311.25 0.096151
 311.275 0.096151
 311.3 0.0961509
 311.325 0.0961509
 311.35 0.0961508
 311.375 0.0961508
 311.4 0.0961507
 311.425 0.0961507
 311.45 0.0961506
 311.475 0.0961506
 311.5 0.0961505
 311.525 0.0961505
 311.55 0.0961504
 311.575 0.0961504
 311.6 0.0961503
 311.625 0.0961503
 311.65 0.0961502
 311.675 0.0961502
 311.7 0.0961502
 311.725 0.0961501
 311.75 0.0961501
 311.775 0.09615
 311.8 0.09615
 311.825 0.0961499
 311.85 0.0961499
 311.875 0.0961498
 311.9 0.0961498
 311.925 0.0961497
 311.95 0.0961497
 311.975 0.0961496
 312 0.0961496
 312.025 0.0961495
 312.05 0.0961495
 312.075 0.0961494
 312.1 0.0961494
 312.125 0.0961493
 312.15 0.0961493
 312.175 0.0961492
 312.2 0.0961492
 312.225 0.0961491
 312.25 0.0961491
 312.275 0.096149
 312.3 0.096149
 312.325 0.0961489
 312.35 0.0961489
 312.375 0.0961488
 312.4 0.0961488
 312.425 0.0961487
 312.45 0.0961487
 312.475 0.0961487
 312.5 0.0961486
 312.525 0.0961486
 312.55 0.0961485
 312.575 0.0961485
 312.6 0.0961484
 312.625 0.0961484
 312.65 0.0961483
 312.675 0.0961483
 312.7 0.0961482
 312.725 0.0961482
 312.75 0.0961481
 312.775 0.0961481
 312.8 0.096148
 312.825 0.096148
 312.85 0.0961479
 312.875 0.0961479
 312.9 0.0961478
 312.925 0.0961478
 312.95 0.0961477
 312.975 0.0961477
 313 0.0961476
 313.025 0.0961476
 313.05 0.0961475
 313.075 0.0961475
 313.1 0.0961474
 313.125 0.0961474
 313.15 0.0961473
 313.175 0.0961473
 313.2 0.0961473
 313.225 0.0961472
 313.25 0.0961472
 313.275 0.0961471
 313.3 0.0961471
 313.325 0.096147
 313.35 0.096147
 313.375 0.0961469
 313.4 0.0961469
 313.425 0.0961468
 313.45 0.0961468
 313.475 0.0961467
 313.5 0.0961467
 313.525 0.0961466
 313.55 0.0961466
 313.575 0.0961465
 313.6 0.0961465
 313.625 0.0961464
 313.65 0.0961464
 313.675 0.0961463
 313.7 0.0961463
 313.725 0.0961462
 313.75 0.0961462
 313.775 0.0961461
 313.8 0.0961461
 313.825 0.096146
 313.85 0.096146
 313.875 0.0961459
 313.9 0.0961459
 313.925 0.0961458
 313.95 0.0961458
 313.975 0.0961458
 314 0.0961457
 314.025 0.0961457
 314.05 0.0961456
 314.075 0.0961456
 314.1 0.0961455
 314.125 0.0961455
 314.15 0.0961454
 314.175 0.0961454
 314.2 0.0961453
 314.225 0.0961453
 314.25 0.0961452
 314.275 0.0961452
 314.3 0.0961451
 314.325 0.0961451
 314.35 0.096145
 314.375 0.096145
 314.4 0.0961449
 314.425 0.0961449
 314.45 0.0961448
 314.475 0.0961448
 314.5 0.0961447
 314.525 0.0961447
 314.55 0.0961446
 314.575 0.0961446
 314.6 0.0961445
 314.625 0.0961445
 314.65 0.0961444
 314.675 0.0961444
 314.7 0.0961444
 314.725 0.0961443
 314.75 0.0961443
 314.775 0.0961442
 314.8 0.0961442
 314.825 0.0961441
 314.85 0.0961441
 314.875 0.096144
 314.9 0.096144
 314.925 0.0961439
 314.95 0.0961439
 314.975 0.0961438
 315 0.0961438
 315.025 0.0961437
 315.05 0.0961437
 315.075 0.0961436
 315.1 0.0961436
 315.125 0.0961435
 315.15 0.0961435
 315.175 0.0961434
 315.2 0.0961434
 315.225 0.0961433
 315.25 0.0961433
 315.275 0.0961432
 315.3 0.0961432
 315.325 0.0961431
 315.35 0.0961431
 315.375 0.096143
 315.4 0.096143
 315.425 0.096143
 315.45 0.0961429
 315.475 0.0961429
 315.5 0.0961428
 315.525 0.0961428
 315.55 0.0961427
 315.575 0.0961427
 315.6 0.0961426
 315.625 0.0961426
 315.65 0.0961425
 315.675 0.0961425
 315.7 0.0961424
 315.725 0.0961424
 315.75 0.0961423
 315.775 0.0961423
 315.8 0.0961422
 315.825 0.0961422
 315.85 0.0961421
 315.875 0.0961421
 315.9 0.096142
 315.925 0.096142
 315.95 0.0961419
 315.975 0.0961419
 316 0.0961418
 316.025 0.0961418
 316.05 0.0961417
 316.075 0.0961417
 316.1 0.0961417
 316.125 0.0961416
 316.15 0.0961416
 316.175 0.0961415
 316.2 0.0961415
 316.225 0.0961414
 316.25 0.0961414
 316.275 0.0961413
 316.3 0.0961413
 316.325 0.0961412
 316.35 0.0961412
 316.375 0.0961411
 316.4 0.0961411
 316.425 0.096141
 316.45 0.096141
 316.475 0.0961409
 316.5 0.0961409
 316.525 0.0961408
 316.55 0.0961408
 316.575 0.0961407
 316.6 0.0961407
 316.625 0.0961406
 316.65 0.0961406
 316.675 0.0961405
 316.7 0.0961405
 316.725 0.0961404
 316.75 0.0961404
 316.775 0.0961403
 316.8 0.0961403
 316.825 0.0961403
 316.85 0.0961402
 316.875 0.0961402
 316.9 0.0961401
 316.925 0.0961401
 316.95 0.09614
 316.975 0.09614
 317 0.0961399
 317.025 0.0961399
 317.05 0.0961398
 317.075 0.0961398
 317.1 0.0961397
 317.125 0.0961397
 317.15 0.0961396
 317.175 0.0961396
 317.2 0.0961395
 317.225 0.0961395
 317.25 0.0961394
 317.275 0.0961394
 317.3 0.0961393
 317.325 0.0961393
 317.35 0.0961392
 317.375 0.0961392
 317.4 0.0961391
 317.425 0.0961391
 317.45 0.096139
 317.475 0.096139
 317.5 0.0961389
 317.525 0.0961389
 317.55 0.0961389
 317.575 0.0961388
 317.6 0.0961388
 317.625 0.0961387
 317.65 0.0961387
 317.675 0.0961386
 317.7 0.0961386
 317.725 0.0961385
 317.75 0.0961385
 317.775 0.0961384
 317.8 0.0961384
 317.825 0.0961383
 317.85 0.0961383
 317.875 0.0961382
 317.9 0.0961382
 317.925 0.0961381
 317.95 0.0961381
 317.975 0.096138
 318 0.096138
 318.025 0.0961379
 318.05 0.0961379
 318.075 0.0961378
 318.1 0.0961378
 318.125 0.0961377
 318.15 0.0961377
 318.175 0.0961376
 318.2 0.0961376
 318.225 0.0961376
 318.25 0.0961375
 318.275 0.0961375
 318.3 0.0961374
 318.325 0.0961374
 318.35 0.0961373
 318.375 0.0961373
 318.4 0.0961372
 318.425 0.0961372
 318.45 0.0961371
 318.475 0.0961371
 318.5 0.096137
 318.525 0.096137
 318.55 0.0961369
 318.575 0.0961369
 318.6 0.0961368
 318.625 0.0961368
 318.65 0.0961367
 318.675 0.0961367
 318.7 0.0961366
 318.725 0.0961366
 318.75 0.0961365
 318.775 0.0961365
 318.8 0.0961364
 318.825 0.0961364
 318.85 0.0961363
 318.875 0.0961363
 318.9 0.0961363
 318.925 0.0961362
 318.95 0.0961362
 318.975 0.0961361
 319 0.0961361
 319.025 0.096136
 319.05 0.096136
 319.075 0.0961359
 319.1 0.0961359
 319.125 0.0961358
 319.15 0.0961358
 319.175 0.0961357
 319.2 0.0961357
 319.225 0.0961356
 319.25 0.0961356
 319.275 0.0961355
 319.3 0.0961355
 319.325 0.0961354
 319.35 0.0961354
 319.375 0.0961353
 319.4 0.0961353
 319.425 0.0961352
 319.45 0.0961352
 319.475 0.0961351
 319.5 0.0961351
 319.525 0.096135
 319.55 0.096135
 319.575 0.096135
 319.6 0.0961349
 319.625 0.0961349
 319.65 0.0961348
 319.675 0.0961348
 319.7 0.0961347
 319.725 0.0961347
 319.75 0.0961346
 319.775 0.0961346
 319.8 0.0961345
 319.825 0.0961345
 319.85 0.0961344
 319.875 0.0961344
 319.9 0.0961343
 319.925 0.0961343
 319.95 0.0961342
 319.975 0.0961342
 320 0.0961341
 320.025 0.0961341
 320.05 0.096134
 320.075 0.096134
 320.1 0.0961339
 320.125 0.0961339
 320.15 0.0961338
 320.175 0.0961338
 320.2 0.0961337
 320.225 0.0961337
 320.25 0.0961337
 320.275 0.0961336
 320.3 0.0961336
 320.325 0.0961335
 320.35 0.0961335
 320.375 0.0961334
 320.4 0.0961334
 320.425 0.0961333
 320.45 0.0961333
 320.475 0.0961332
 320.5 0.0961332
 320.525 0.0961331
 320.55 0.0961331
 320.575 0.096133
 320.6 0.096133
 320.625 0.0961329
 320.65 0.0961329
 320.675 0.0961328
 320.7 0.0961328
 320.725 0.0961327
 320.75 0.0961327
 320.775 0.0961326
 320.8 0.0961326
 320.825 0.0961325
 320.85 0.0961325
 320.875 0.0961324
 320.9 0.0961324
 320.925 0.0961324
 320.95 0.0961323
 320.975 0.0961323
 321 0.0961322
 321.025 0.0961322
 321.05 0.0961321
 321.075 0.0961321
 321.1 0.096132
 321.125 0.096132
 321.15 0.0961319
 321.175 0.0961319
 321.2 0.0961318
 321.225 0.0961318
 321.25 0.0961317
 321.275 0.0961317
 321.3 0.0961316
 321.325 0.0961316
 321.35 0.0961315
 321.375 0.0961315
 321.4 0.0961314
 321.425 0.0961314
 321.45 0.0961313
 321.475 0.0961313
 321.5 0.0961312
 321.525 0.0961312
 321.55 0.0961311
 321.575 0.0961311
 321.6 0.0961311
 321.625 0.096131
 321.65 0.096131
 321.675 0.0961309
 321.7 0.0961309
 321.725 0.0961308
 321.75 0.0961308
 321.775 0.0961307
 321.8 0.0961307
 321.825 0.0961306
 321.85 0.0961306
 321.875 0.0961305
 321.9 0.0961305
 321.925 0.0961304
 321.95 0.0961304
 321.975 0.0961303
 322 0.0961303
 322.025 0.0961302
 322.05 0.0961302
 322.075 0.0961301
 322.1 0.0961301
 322.125 0.09613
 322.15 0.09613
 322.175 0.0961299
 322.2 0.0961299
 322.225 0.0961299
 322.25 0.0961298
 322.275 0.0961298
 322.3 0.0961297
 322.325 0.0961297
 322.35 0.0961296
 322.375 0.0961296
 322.4 0.0961295
 322.425 0.0961295
 322.45 0.0961294
 322.475 0.0961294
 322.5 0.0961293
 322.525 0.0961293
 322.55 0.0961292
 322.575 0.0961292
 322.6 0.0961291
 322.625 0.0961291
 322.65 0.096129
 322.675 0.096129
 322.7 0.0961289
 322.725 0.0961289
 322.75 0.0961288
 322.775 0.0961288
 322.8 0.0961287
 322.825 0.0961287
 322.85 0.0961287
 322.875 0.0961286
 322.9 0.0961286
 322.925 0.0961285
 322.95 0.0961285
 322.975 0.0961284
 323 0.0961284
 323.025 0.0961283
 323.05 0.0961283
 323.075 0.0961282
 323.1 0.0961282
 323.125 0.0961281
 323.15 0.0961281
 323.175 0.096128
 323.2 0.096128
 323.225 0.0961279
 323.25 0.0961279
 323.275 0.0961278
 323.3 0.0961278
 323.325 0.0961277
 323.35 0.0961277
 323.375 0.0961276
 323.4 0.0961276
 323.425 0.0961275
 323.45 0.0961275
 323.475 0.0961274
 323.5 0.0961274
 323.525 0.0961274
 323.55 0.0961273
 323.575 0.0961273
 323.6 0.0961272
 323.625 0.0961272
 323.65 0.0961271
 323.675 0.0961271
 323.7 0.096127
 323.725 0.096127
 323.75 0.0961269
 323.775 0.0961269
 323.8 0.0961268
 323.825 0.0961268
 323.85 0.0961267
 323.875 0.0961267
 323.9 0.0961266
 323.925 0.0961266
 323.95 0.0961265
 323.975 0.0961265
 324 0.0961264
 324.025 0.0961264
 324.05 0.0961263
 324.075 0.0961263
 324.1 0.0961262
 324.125 0.0961262
 324.15 0.0961262
 324.175 0.0961261
 324.2 0.0961261
 324.225 0.096126
 324.25 0.096126
 324.275 0.0961259
 324.3 0.0961259
 324.325 0.0961258
 324.35 0.0961258
 324.375 0.0961257
 324.4 0.0961257
 324.425 0.0961256
 324.45 0.0961256
 324.475 0.0961255
 324.5 0.0961255
 324.525 0.0961254
 324.55 0.0961254
 324.575 0.0961253
 324.6 0.0961253
 324.625 0.0961252
 324.65 0.0961252
 324.675 0.0961251
 324.7 0.0961251
 324.725 0.096125
 324.75 0.096125
 324.775 0.096125
 324.8 0.0961249
 324.825 0.0961249
 324.85 0.0961248
 324.875 0.0961248
 324.9 0.0961247
 324.925 0.0961247
 324.95 0.0961246
 324.975 0.0961246
 325 0.0961245
 325.025 0.0961245
 325.05 0.0961244
 325.075 0.0961244
 325.1 0.0961243
 325.125 0.0961243
 325.15 0.0961242
 325.175 0.0961242
 325.2 0.0961241
 325.225 0.0961241
 325.25 0.096124
 325.275 0.096124
 325.3 0.0961239
 325.325 0.0961239
 325.35 0.0961238
 325.375 0.0961238
 325.4 0.0961238
 325.425 0.0961237
 325.45 0.0961237
 325.475 0.0961236
 325.5 0.0961236
 325.525 0.0961235
 325.55 0.0961235
 325.575 0.0961234
 325.6 0.0961234
 325.625 0.0961233
 325.65 0.0961233
 325.675 0.0961232
 325.7 0.0961232
 325.725 0.0961231
 325.75 0.0961231
 325.775 0.096123
 325.8 0.096123
 325.825 0.0961229
 325.85 0.0961229
 325.875 0.0961228
 325.9 0.0961228
 325.925 0.0961227
 325.95 0.0961227
 325.975 0.0961226
 326 0.0961226
 326.025 0.0961226
 326.05 0.0961225
 326.075 0.0961225
 326.1 0.0961224
 326.125 0.0961224
 326.15 0.0961223
 326.175 0.0961223
 326.2 0.0961222
 326.225 0.0961222
 326.25 0.0961221
 326.275 0.0961221
 326.3 0.096122
 326.325 0.096122
 326.35 0.0961219
 326.375 0.0961219
 326.4 0.0961218
 326.425 0.0961218
 326.45 0.0961217
 326.475 0.0961217
 326.5 0.0961216
 326.525 0.0961216
 326.55 0.0961215
 326.575 0.0961215
 326.6 0.0961215
 326.625 0.0961214
 326.65 0.0961214
 326.675 0.0961213
 326.7 0.0961213
 326.725 0.0961212
 326.75 0.0961212
 326.775 0.0961211
 326.8 0.0961211
 326.825 0.096121
 326.85 0.096121
 326.875 0.0961209
 326.9 0.0961209
 326.925 0.0961208
 326.95 0.0961208
 326.975 0.0961207
 327 0.0961207
 327.025 0.0961206
 327.05 0.0961206
 327.075 0.0961205
 327.1 0.0961205
 327.125 0.0961204
 327.15 0.0961204
 327.175 0.0961203
 327.2 0.0961203
 327.225 0.0961203
 327.25 0.0961202
 327.275 0.0961202
 327.3 0.0961201
 327.325 0.0961201
 327.35 0.09612
 327.375 0.09612
 327.4 0.0961199
 327.425 0.0961199
 327.45 0.0961198
 327.475 0.0961198
 327.5 0.0961197
 327.525 0.0961197
 327.55 0.0961196
 327.575 0.0961196
 327.6 0.0961195
 327.625 0.0961195
 327.65 0.0961194
 327.675 0.0961194
 327.7 0.0961193
 327.725 0.0961193
 327.75 0.0961192
 327.775 0.0961192
 327.8 0.0961192
 327.825 0.0961191
 327.85 0.0961191
 327.875 0.096119
 327.9 0.096119
 327.925 0.0961189
 327.95 0.0961189
 327.975 0.0961188
 328 0.0961188
 328.025 0.0961187
 328.05 0.0961187
 328.075 0.0961186
 328.1 0.0961186
 328.125 0.0961185
 328.15 0.0961185
 328.175 0.0961184
 328.2 0.0961184
 328.225 0.0961183
 328.25 0.0961183
 328.275 0.0961182
 328.3 0.0961182
 328.325 0.0961181
 328.35 0.0961181
 328.375 0.096118
 328.4 0.096118
 328.425 0.096118
 328.45 0.0961179
 328.475 0.0961179
 328.5 0.0961178
 328.525 0.0961178
 328.55 0.0961177
 328.575 0.0961177
 328.6 0.0961176
 328.625 0.0961176
 328.65 0.0961175
 328.675 0.0961175
 328.7 0.0961174
 328.725 0.0961174
 328.75 0.0961173
 328.775 0.0961173
 328.8 0.0961172
 328.825 0.0961172
 328.85 0.0961171
 328.875 0.0961171
 328.9 0.096117
 328.925 0.096117
 328.95 0.0961169
 328.975 0.0961169
 329 0.0961169
 329.025 0.0961168
 329.05 0.0961168
 329.075 0.0961167
 329.1 0.0961167
 329.125 0.0961166
 329.15 0.0961166
 329.175 0.0961165
 329.2 0.0961165
 329.225 0.0961164
 329.25 0.0961164
 329.275 0.0961163
 329.3 0.0961163
 329.325 0.0961162
 329.35 0.0961162
 329.375 0.0961161
 329.4 0.0961161
 329.425 0.096116
 329.45 0.096116
 329.475 0.0961159
 329.5 0.0961159
 329.525 0.0961158
 329.55 0.0961158
 329.575 0.0961158
 329.6 0.0961157
 329.625 0.0961157
 329.65 0.0961156
 329.675 0.0961156
 329.7 0.0961155
 329.725 0.0961155
 329.75 0.0961154
 329.775 0.0961154
 329.8 0.0961153
 329.825 0.0961153
 329.85 0.0961152
 329.875 0.0961152
 329.9 0.0961151
 329.925 0.0961151
 329.95 0.096115
 329.975 0.096115
 330 0.0961149
 330.025 0.0961149
 330.05 0.0961148
 330.075 0.0961148
 330.1 0.0961147
 330.125 0.0961147
 330.15 0.0961147
 330.175 0.0961146
 330.2 0.0961146
 330.225 0.0961145
 330.25 0.0961145
 330.275 0.0961144
 330.3 0.0961144
 330.325 0.0961143
 330.35 0.0961143
 330.375 0.0961142
 330.4 0.0961142
 330.425 0.0961141
 330.45 0.0961141
 330.475 0.096114
 330.5 0.096114
 330.525 0.0961139
 330.55 0.0961139
 330.575 0.0961138
 330.6 0.0961138
 330.625 0.0961137
 330.65 0.0961137
 330.675 0.0961136
 330.7 0.0961136
 330.725 0.0961135
 330.75 0.0961135
 330.775 0.0961135
 330.8 0.0961134
 330.825 0.0961134
 330.85 0.0961133
 330.875 0.0961133
 330.9 0.0961132
 330.925 0.0961132
 330.95 0.0961131
 330.975 0.0961131
 331 0.096113
 331.025 0.096113
 331.05 0.0961129
 331.075 0.0961129
 331.1 0.0961128
 331.125 0.0961128
 331.15 0.0961127
 331.175 0.0961127
 331.2 0.0961126
 331.225 0.0961126
 331.25 0.0961125
 331.275 0.0961125
 331.3 0.0961125
 331.325 0.0961124
 331.35 0.0961124
 331.375 0.0961123
 331.4 0.0961123
 331.425 0.0961122
 331.45 0.0961122
 331.475 0.0961121
 331.5 0.0961121
 331.525 0.096112
 331.55 0.096112
 331.575 0.0961119
 331.6 0.0961119
 331.625 0.0961118
 331.65 0.0961118
 331.675 0.0961117
 331.7 0.0961117
 331.725 0.0961116
 331.75 0.0961116
 331.775 0.0961115
 331.8 0.0961115
 331.825 0.0961114
 331.85 0.0961114
 331.875 0.0961114
 331.9 0.0961113
 331.925 0.0961113
 331.95 0.0961112
 331.975 0.0961112
 332 0.0961111
 332.025 0.0961111
 332.05 0.096111
 332.075 0.096111
 332.1 0.0961109
 332.125 0.0961109
 332.15 0.0961108
 332.175 0.0961108
 332.2 0.0961107
 332.225 0.0961107
 332.25 0.0961106
 332.275 0.0961106
 332.3 0.0961105
 332.325 0.0961105
 332.35 0.0961104
 332.375 0.0961104
 332.4 0.0961103
 332.425 0.0961103
 332.45 0.0961103
 332.475 0.0961102
 332.5 0.0961102
 332.525 0.0961101
 332.55 0.0961101
 332.575 0.09611
 332.6 0.09611
 332.625 0.0961099
 332.65 0.0961099
 332.675 0.0961098
 332.7 0.0961098
 332.725 0.0961097
 332.75 0.0961097
 332.775 0.0961096
 332.8 0.0961096
 332.825 0.0961095
 332.85 0.0961095
 332.875 0.0961094
 332.9 0.0961094
 332.925 0.0961093
 332.95 0.0961093
 332.975 0.0961092
 333 0.0961092
 333.025 0.0961092
 333.05 0.0961091
 333.075 0.0961091
 333.1 0.096109
 333.125 0.096109
 333.15 0.0961089
 333.175 0.0961089
 333.2 0.0961088
 333.225 0.0961088
 333.25 0.0961087
 333.275 0.0961087
 333.3 0.0961086
 333.325 0.0961086
 333.35 0.0961085
 333.375 0.0961085
 333.4 0.0961084
 333.425 0.0961084
 333.45 0.0961083
 333.475 0.0961083
 333.5 0.0961082
 333.525 0.0961082
 333.55 0.0961082
 333.575 0.0961081
 333.6 0.0961081
 333.625 0.096108
 333.65 0.096108
 333.675 0.0961079
 333.7 0.0961079
 333.725 0.0961078
 333.75 0.0961078
 333.775 0.0961077
 333.8 0.0961077
 333.825 0.0961076
 333.85 0.0961076
 333.875 0.0961075
 333.9 0.0961075
 333.925 0.0961074
 333.95 0.0961074
 333.975 0.0961073
 334 0.0961073
 334.025 0.0961072
 334.05 0.0961072
 334.075 0.0961071
 334.1 0.0961071
 334.125 0.0961071
 334.15 0.096107
 334.175 0.096107
 334.2 0.0961069
 334.225 0.0961069
 334.25 0.0961068
 334.275 0.0961068
 334.3 0.0961067
 334.325 0.0961067
 334.35 0.0961066
 334.375 0.0961066
 334.4 0.0961065
 334.425 0.0961065
 334.45 0.0961064
 334.475 0.0961064
 334.5 0.0961063
 334.525 0.0961063
 334.55 0.0961062
 334.575 0.0961062
 334.6 0.0961061
 334.625 0.0961061
 334.65 0.0961061
 334.675 0.096106
 334.7 0.096106
 334.725 0.0961059
 334.75 0.0961059
 334.775 0.0961058
 334.8 0.0961058
 334.825 0.0961057
 334.85 0.0961057
 334.875 0.0961056
 334.9 0.0961056
 334.925 0.0961055
 334.95 0.0961055
 334.975 0.0961054
 335 0.0961054
 335.025 0.0961053
 335.05 0.0961053
 335.075 0.0961052
 335.1 0.0961052
 335.125 0.0961051
 335.15 0.0961051
 335.175 0.0961051
 335.2 0.096105
 335.225 0.096105
 335.25 0.0961049
 335.275 0.0961049
 335.3 0.0961048
 335.325 0.0961048
 335.35 0.0961047
 335.375 0.0961047
 335.4 0.0961046
 335.425 0.0961046
 335.45 0.0961045
 335.475 0.0961045
 335.5 0.0961044
 335.525 0.0961044
 335.55 0.0961043
 335.575 0.0961043
 335.6 0.0961042
 335.625 0.0961042
 335.65 0.0961041
 335.675 0.0961041
 335.7 0.096104
 335.725 0.096104
 335.75 0.096104
 335.775 0.0961039
 335.8 0.0961039
 335.825 0.0961038
 335.85 0.0961038
 335.875 0.0961037
 335.9 0.0961037
 335.925 0.0961036
 335.95 0.0961036
 335.975 0.0961035
 336 0.0961035
 336.025 0.0961034
 336.05 0.0961034
 336.075 0.0961033
 336.1 0.0961033
 336.125 0.0961032
 336.15 0.0961032
 336.175 0.0961031
 336.2 0.0961031
 336.225 0.096103
 336.25 0.096103
 336.275 0.096103
 336.3 0.0961029
 336.325 0.0961029
 336.35 0.0961028
 336.375 0.0961028
 336.4 0.0961027
 336.425 0.0961027
 336.45 0.0961026
 336.475 0.0961026
 336.5 0.0961025
 336.525 0.0961025
 336.55 0.0961024
 336.575 0.0961024
 336.6 0.0961023
 336.625 0.0961023
 336.65 0.0961022
 336.675 0.0961022
 336.7 0.0961021
 336.725 0.0961021
 336.75 0.096102
 336.775 0.096102
 336.8 0.096102
 336.825 0.0961019
 336.85 0.0961019
 336.875 0.0961018
 336.9 0.0961018
 336.925 0.0961017
 336.95 0.0961017
 336.975 0.0961016
 337 0.0961016
 337.025 0.0961015
 337.05 0.0961015
 337.075 0.0961014
 337.1 0.0961014
 337.125 0.0961013
 337.15 0.0961013
 337.175 0.0961012
 337.2 0.0961012
 337.225 0.0961011
 337.25 0.0961011
 337.275 0.096101
 337.3 0.096101
 337.325 0.096101
 337.35 0.0961009
 337.375 0.0961009
 337.4 0.0961008
 337.425 0.0961008
 337.45 0.0961007
 337.475 0.0961007
 337.5 0.0961006
 337.525 0.0961006
 337.55 0.0961005
 337.575 0.0961005
 337.6 0.0961004
 337.625 0.0961004
 337.65 0.0961003
 337.675 0.0961003
 337.7 0.0961002
 337.725 0.0961002
 337.75 0.0961001
 337.775 0.0961001
 337.8 0.0961
 337.825 0.0961
 337.85 0.0961
 337.875 0.0960999
 337.9 0.0960999
 337.925 0.0960998
 337.95 0.0960998
 337.975 0.0960997
 338 0.0960997
 338.025 0.0960996
 338.05 0.0960996
 338.075 0.0960995
 338.1 0.0960995
 338.125 0.0960994
 338.15 0.0960994
 338.175 0.0960993
 338.2 0.0960993
 338.225 0.0960992
 338.25 0.0960992
 338.275 0.0960991
 338.3 0.0960991
 338.325 0.096099
 338.35 0.096099
 338.375 0.096099
 338.4 0.0960989
 338.425 0.0960989
 338.45 0.0960988
 338.475 0.0960988
 338.5 0.0960987
 338.525 0.0960987
 338.55 0.0960986
 338.575 0.0960986
 338.6 0.0960985
 338.625 0.0960985
 338.65 0.0960984
 338.675 0.0960984
 338.7 0.0960983
 338.725 0.0960983
 338.75 0.0960982
 338.775 0.0960982
 338.8 0.0960981
 338.825 0.0960981
 338.85 0.096098
 338.875 0.096098
 338.9 0.096098
 338.925 0.0960979
 338.95 0.0960979
 338.975 0.0960978
 339 0.0960978
 339.025 0.0960977
 339.05 0.0960977
 339.075 0.0960976
 339.1 0.0960976
 339.125 0.0960975
 339.15 0.0960975
 339.175 0.0960974
 339.2 0.0960974
 339.225 0.0960973
 339.25 0.0960973
 339.275 0.0960972
 339.3 0.0960972
 339.325 0.0960971
 339.35 0.0960971
 339.375 0.096097
 339.4 0.096097
 339.425 0.096097
 339.45 0.0960969
 339.475 0.0960969
 339.5 0.0960968
 339.525 0.0960968
 339.55 0.0960967
 339.575 0.0960967
 339.6 0.0960966
 339.625 0.0960966
 339.65 0.0960965
 339.675 0.0960965
 339.7 0.0960964
 339.725 0.0960964
 339.75 0.0960963
 339.775 0.0960963
 339.8 0.0960962
 339.825 0.0960962
 339.85 0.0960961
 339.875 0.0960961
 339.9 0.0960961
 339.925 0.096096
 339.95 0.096096
 339.975 0.0960959
 340 0.0960959
 340.025 0.0960958
 340.05 0.0960958
 340.075 0.0960957
 340.1 0.0960957
 340.125 0.0960956
 340.15 0.0960956
 340.175 0.0960955
 340.2 0.0960955
 340.225 0.0960954
 340.25 0.0960954
 340.275 0.0960953
 340.3 0.0960953
 340.325 0.0960952
 340.35 0.0960952
 340.375 0.0960951
 340.4 0.0960951
 340.425 0.0960951
 340.45 0.096095
 340.475 0.096095
 340.5 0.0960949
 340.525 0.0960949
 340.55 0.0960948
 340.575 0.0960948
 340.6 0.0960947
 340.625 0.0960947
 340.65 0.0960946
 340.675 0.0960946
 340.7 0.0960945
 340.725 0.0960945
 340.75 0.0960944
 340.775 0.0960944
 340.8 0.0960943
 340.825 0.0960943
 340.85 0.0960942
 340.875 0.0960942
 340.9 0.0960941
 340.925 0.0960941
 340.95 0.0960941
 340.975 0.096094
 341 0.096094
 341.025 0.0960939
 341.05 0.0960939
 341.075 0.0960938
 341.1 0.0960938
 341.125 0.0960937
 341.15 0.0960937
 341.175 0.0960936
 341.2 0.0960936
 341.225 0.0960935
 341.25 0.0960935
 341.275 0.0960934
 341.3 0.0960934
 341.325 0.0960933
 341.35 0.0960933
 341.375 0.0960932
 341.4 0.0960932
 341.425 0.0960932
 341.45 0.0960931
 341.475 0.0960931
 341.5 0.096093
 341.525 0.096093
 341.55 0.0960929
 341.575 0.0960929
 341.6 0.0960928
 341.625 0.0960928
 341.65 0.0960927
 341.675 0.0960927
 341.7 0.0960926
 341.725 0.0960926
 341.75 0.0960925
 341.775 0.0960925
 341.8 0.0960924
 341.825 0.0960924
 341.85 0.0960923
 341.875 0.0960923
 341.9 0.0960922
 341.925 0.0960922
 341.95 0.0960922
 341.975 0.0960921
 342 0.0960921
 342.025 0.096092
 342.05 0.096092
 342.075 0.0960919
 342.1 0.0960919
 342.125 0.0960918
 342.15 0.0960918
 342.175 0.0960917
 342.2 0.0960917
 342.225 0.0960916
 342.25 0.0960916
 342.275 0.0960915
 342.3 0.0960915
 342.325 0.0960914
 342.35 0.0960914
 342.375 0.0960913
 342.4 0.0960913
 342.425 0.0960913
 342.45 0.0960912
 342.475 0.0960912
 342.5 0.0960911
 342.525 0.0960911
 342.55 0.096091
 342.575 0.096091
 342.6 0.0960909
 342.625 0.0960909
 342.65 0.0960908
 342.675 0.0960908
 342.7 0.0960907
 342.725 0.0960907
 342.75 0.0960906
 342.775 0.0960906
 342.8 0.0960905
 342.825 0.0960905
 342.85 0.0960904
 342.875 0.0960904
 342.9 0.0960903
 342.925 0.0960903
 342.95 0.0960903
 342.975 0.0960902
 343 0.0960902
 343.025 0.0960901
 343.05 0.0960901
 343.075 0.09609
 343.1 0.09609
 343.125 0.0960899
 343.15 0.0960899
 343.175 0.0960898
 343.2 0.0960898
 343.225 0.0960897
 343.25 0.0960897
 343.275 0.0960896
 343.3 0.0960896
 343.325 0.0960895
 343.35 0.0960895
 343.375 0.0960894
 343.4 0.0960894
 343.425 0.0960894
 343.45 0.0960893
 343.475 0.0960893
 343.5 0.0960892
 343.525 0.0960892
 343.55 0.0960891
 343.575 0.0960891
 343.6 0.096089
 343.625 0.096089
 343.65 0.0960889
 343.675 0.0960889
 343.7 0.0960888
 343.725 0.0960888
 343.75 0.0960887
 343.775 0.0960887
 343.8 0.0960886
 343.825 0.0960886
 343.85 0.0960885
 343.875 0.0960885
 343.9 0.0960885
 343.925 0.0960884
 343.95 0.0960884
 343.975 0.0960883
 344 0.0960883
 344.025 0.0960882
 344.05 0.0960882
 344.075 0.0960881
 344.1 0.0960881
 344.125 0.096088
 344.15 0.096088
 344.175 0.0960879
 344.2 0.0960879
 344.225 0.0960878
 344.25 0.0960878
 344.275 0.0960877
 344.3 0.0960877
 344.325 0.0960876
 344.35 0.0960876
 344.375 0.0960876
 344.4 0.0960875
 344.425 0.0960875
 344.45 0.0960874
 344.475 0.0960874
 344.5 0.0960873
 344.525 0.0960873
 344.55 0.0960872
 344.575 0.0960872
 344.6 0.0960871
 344.625 0.0960871
 344.65 0.096087
 344.675 0.096087
 344.7 0.0960869
 344.725 0.0960869
 344.75 0.0960868
 344.775 0.0960868
 344.8 0.0960867
 344.825 0.0960867
 344.85 0.0960867
 344.875 0.0960866
 344.9 0.0960866
 344.925 0.0960865
 344.95 0.0960865
 344.975 0.0960864
 345 0.0960864
 345.025 0.0960863
 345.05 0.0960863
 345.075 0.0960862
 345.1 0.0960862
 345.125 0.0960861
 345.15 0.0960861
 345.175 0.096086
 345.2 0.096086
 345.225 0.0960859
 345.25 0.0960859
 345.275 0.0960858
 345.3 0.0960858
 345.325 0.0960858
 345.35 0.0960857
 345.375 0.0960857
 345.4 0.0960856
 345.425 0.0960856
 345.45 0.0960855
 345.475 0.0960855
 345.5 0.0960854
 345.525 0.0960854
 345.55 0.0960853
 345.575 0.0960853
 345.6 0.0960852
 345.625 0.0960852
 345.65 0.0960851
 345.675 0.0960851
 345.7 0.096085
 345.725 0.096085
 345.75 0.0960849
 345.775 0.0960849
 345.8 0.0960848
 345.825 0.0960848
 345.85 0.0960848
 345.875 0.0960847
 345.9 0.0960847
 345.925 0.0960846
 345.95 0.0960846
 345.975 0.0960845
 346 0.0960845
 346.025 0.0960844
 346.05 0.0960844
 346.075 0.0960843
 346.1 0.0960843
 346.125 0.0960842
 346.15 0.0960842
 346.175 0.0960841
 346.2 0.0960841
 346.225 0.096084
 346.25 0.096084
 346.275 0.096084
 346.3 0.0960839
 346.325 0.0960839
 346.35 0.0960838
 346.375 0.0960838
 346.4 0.0960837
 346.425 0.0960837
 346.45 0.0960836
 346.475 0.0960836
 346.5 0.0960835
 346.525 0.0960835
 346.55 0.0960834
 346.575 0.0960834
 346.6 0.0960833
 346.625 0.0960833
 346.65 0.0960832
 346.675 0.0960832
 346.7 0.0960831
 346.725 0.0960831
 346.75 0.0960831
 346.775 0.096083
 346.8 0.096083
 346.825 0.0960829
 346.85 0.0960829
 346.875 0.0960828
 346.9 0.0960828
 346.925 0.0960827
 346.95 0.0960827
 346.975 0.0960826
 347 0.0960826
 347.025 0.0960825
 347.05 0.0960825
 347.075 0.0960824
 347.1 0.0960824
 347.125 0.0960823
 347.15 0.0960823
 347.175 0.0960822
 347.2 0.0960822
 347.225 0.0960822
 347.25 0.0960821
 347.275 0.0960821
 347.3 0.096082
 347.325 0.096082
 347.35 0.0960819
 347.375 0.0960819
 347.4 0.0960818
 347.425 0.0960818
 347.45 0.0960817
 347.475 0.0960817
 347.5 0.0960816
 347.525 0.0960816
 347.55 0.0960815
 347.575 0.0960815
 347.6 0.0960814
 347.625 0.0960814
 347.65 0.0960813
 347.675 0.0960813
 347.7 0.0960813
 347.725 0.0960812
 347.75 0.0960812
 347.775 0.0960811
 347.8 0.0960811
 347.825 0.096081
 347.85 0.096081
 347.875 0.0960809
 347.9 0.0960809
 347.925 0.0960808
 347.95 0.0960808
 347.975 0.0960807
 348 0.0960807
 348.025 0.0960806
 348.05 0.0960806
 348.075 0.0960805
 348.1 0.0960805
 348.125 0.0960804
 348.15 0.0960804
 348.175 0.0960804
 348.2 0.0960803
 348.225 0.0960803
 348.25 0.0960802
 348.275 0.0960802
 348.3 0.0960801
 348.325 0.0960801
 348.35 0.09608
 348.375 0.09608
 348.4 0.0960799
 348.425 0.0960799
 348.45 0.0960798
 348.475 0.0960798
 348.5 0.0960797
 348.525 0.0960797
 348.55 0.0960796
 348.575 0.0960796
 348.6 0.0960795
 348.625 0.0960795
 348.65 0.0960795
 348.675 0.0960794
 348.7 0.0960794
 348.725 0.0960793
 348.75 0.0960793
 348.775 0.0960792
 348.8 0.0960792
 348.825 0.0960791
 348.85 0.0960791
 348.875 0.096079
 348.9 0.096079
 348.925 0.0960789
 348.95 0.0960789
 348.975 0.0960788
 349 0.0960788
 349.025 0.0960787
 349.05 0.0960787
 349.075 0.0960787
 349.1 0.0960786
 349.125 0.0960786
 349.15 0.0960785
 349.175 0.0960785
 349.2 0.0960784
 349.225 0.0960784
 349.25 0.0960783
 349.275 0.0960783
 349.3 0.0960782
 349.325 0.0960782
 349.35 0.0960781
 349.375 0.0960781
 349.4 0.096078
 349.425 0.096078
 349.45 0.0960779
 349.475 0.0960779
 349.5 0.0960778
 349.525 0.0960778
 349.55 0.0960778
 349.575 0.0960777
 349.6 0.0960777
 349.625 0.0960776
 349.65 0.0960776
 349.675 0.0960775
 349.7 0.0960775
 349.725 0.0960774
 349.75 0.0960774
 349.775 0.0960773
 349.8 0.0960773
 349.825 0.0960772
 349.85 0.0960772
 349.875 0.0960771
 349.9 0.0960771
 349.925 0.096077
 349.95 0.096077
 349.975 0.0960769
 350 0.0960769
 350.025 0.0960769
 350.05 0.0960768
 350.075 0.0960768
 350.1 0.0960767
 350.125 0.0960767
 350.15 0.0960766
 350.175 0.0960766
 350.2 0.0960765
 350.225 0.0960765
 350.25 0.0960764
 350.275 0.0960764
 350.3 0.0960763
 350.325 0.0960763
 350.35 0.0960762
 350.375 0.0960762
 350.4 0.0960761
 350.425 0.0960761
 350.45 0.0960761
 350.475 0.096076
 350.5 0.096076
 350.525 0.0960759
 350.55 0.0960759
 350.575 0.0960758
 350.6 0.0960758
 350.625 0.0960757
 350.65 0.0960757
 350.675 0.0960756
 350.7 0.0960756
 350.725 0.0960755
 350.75 0.0960755
 350.775 0.0960754
 350.8 0.0960754
 350.825 0.0960753
 350.85 0.0960753
 350.875 0.0960752
 350.9 0.0960752
 350.925 0.0960752
 350.95 0.0960751
 350.975 0.0960751
 351 0.096075
 351.025 0.096075
 351.05 0.0960749
 351.075 0.0960749
 351.1 0.0960748
 351.125 0.0960748
 351.15 0.0960747
 351.175 0.0960747
 351.2 0.0960746
 351.225 0.0960746
 351.25 0.0960745
 351.275 0.0960745
 351.3 0.0960744
 351.325 0.0960744
 351.35 0.0960744
 351.375 0.0960743
 351.4 0.0960743
 351.425 0.0960742
 351.45 0.0960742
 351.475 0.0960741
 351.5 0.0960741
 351.525 0.096074
 351.55 0.096074
 351.575 0.0960739
 351.6 0.0960739
 351.625 0.0960738
 351.65 0.0960738
 351.675 0.0960737
 351.7 0.0960737
 351.725 0.0960736
 351.75 0.0960736
 351.775 0.0960736
 351.8 0.0960735
 351.825 0.0960735
 351.85 0.0960734
 351.875 0.0960734
 351.9 0.0960733
 351.925 0.0960733
 351.95 0.0960732
 351.975 0.0960732
 352 0.0960731
 352.025 0.0960731
 352.05 0.096073
 352.075 0.096073
 352.1 0.0960729
 352.125 0.0960729
 352.15 0.0960728
 352.175 0.0960728
 352.2 0.0960727
 352.225 0.0960727
 352.25 0.0960727
 352.275 0.0960726
 352.3 0.0960726
 352.325 0.0960725
 352.35 0.0960725
 352.375 0.0960724
 352.4 0.0960724
 352.425 0.0960723
 352.45 0.0960723
 352.475 0.0960722
 352.5 0.0960722
 352.525 0.0960721
 352.55 0.0960721
 352.575 0.096072
 352.6 0.096072
 352.625 0.0960719
 352.65 0.0960719
 352.675 0.0960719
 352.7 0.0960718
 352.725 0.0960718
 352.75 0.0960717
 352.775 0.0960717
 352.8 0.0960716
 352.825 0.0960716
 352.85 0.0960715
 352.875 0.0960715
 352.9 0.0960714
 352.925 0.0960714
 352.95 0.0960713
 352.975 0.0960713
 353 0.0960712
 353.025 0.0960712
 353.05 0.0960711
 353.075 0.0960711
 353.1 0.0960711
 353.125 0.096071
 353.15 0.096071
 353.175 0.0960709
 353.2 0.0960709
 353.225 0.0960708
 353.25 0.0960708
 353.275 0.0960707
 353.3 0.0960707
 353.325 0.0960706
 353.35 0.0960706
 353.375 0.0960705
 353.4 0.0960705
 353.425 0.0960704
 353.45 0.0960704
 353.475 0.0960703
 353.5 0.0960703
 353.525 0.0960702
 353.55 0.0960702
 353.575 0.0960702
 353.6 0.0960701
 353.625 0.0960701
 353.65 0.09607
 353.675 0.09607
 353.7 0.0960699
 353.725 0.0960699
 353.75 0.0960698
 353.775 0.0960698
 353.8 0.0960697
 353.825 0.0960697
 353.85 0.0960696
 353.875 0.0960696
 353.9 0.0960695
 353.925 0.0960695
 353.95 0.0960694
 353.975 0.0960694
 354 0.0960694
 354.025 0.0960693
 354.05 0.0960693
 354.075 0.0960692
 354.1 0.0960692
 354.125 0.0960691
 354.15 0.0960691
 354.175 0.096069
 354.2 0.096069
 354.225 0.0960689
 354.25 0.0960689
 354.275 0.0960688
 354.3 0.0960688
 354.325 0.0960687
 354.35 0.0960687
 354.375 0.0960686
 354.4 0.0960686
 354.425 0.0960686
 354.45 0.0960685
 354.475 0.0960685
 354.5 0.0960684
 354.525 0.0960684
 354.55 0.0960683
 354.575 0.0960683
 354.6 0.0960682
 354.625 0.0960682
 354.65 0.0960681
 354.675 0.0960681
 354.7 0.096068
 354.725 0.096068
 354.75 0.0960679
 354.775 0.0960679
 354.8 0.0960678
 354.825 0.0960678
 354.85 0.0960678
 354.875 0.0960677
 354.9 0.0960677
 354.925 0.0960676
 354.95 0.0960676
 354.975 0.0960675
 355 0.0960675
 355.025 0.0960674
 355.05 0.0960674
 355.075 0.0960673
 355.1 0.0960673
 355.125 0.0960672
 355.15 0.0960672
 355.175 0.0960671
 355.2 0.0960671
 355.225 0.096067
 355.25 0.096067
 355.275 0.096067
 355.3 0.0960669
 355.325 0.0960669
 355.35 0.0960668
 355.375 0.0960668
 355.4 0.0960667
 355.425 0.0960667
 355.45 0.0960666
 355.475 0.0960666
 355.5 0.0960665
 355.525 0.0960665
 355.55 0.0960664
 355.575 0.0960664
 355.6 0.0960663
 355.625 0.0960663
 355.65 0.0960662
 355.675 0.0960662
 355.7 0.0960662
 355.725 0.0960661
 355.75 0.0960661
 355.775 0.096066
 355.8 0.096066
 355.825 0.0960659
 355.85 0.0960659
 355.875 0.0960658
 355.9 0.0960658
 355.925 0.0960657
 355.95 0.0960657
 355.975 0.0960656
 356 0.0960656
 356.025 0.0960655
 356.05 0.0960655
 356.075 0.0960654
 356.1 0.0960654
 356.125 0.0960654
 356.15 0.0960653
 356.175 0.0960653
 356.2 0.0960652
 356.225 0.0960652
 356.25 0.0960651
 356.275 0.0960651
 356.3 0.096065
 356.325 0.096065
 356.35 0.0960649
 356.375 0.0960649
 356.4 0.0960648
 356.425 0.0960648
 356.45 0.0960647
 356.475 0.0960647
 356.5 0.0960646
 356.525 0.0960646
 356.55 0.0960646
 356.575 0.0960645
 356.6 0.0960645
 356.625 0.0960644
 356.65 0.0960644
 356.675 0.0960643
 356.7 0.0960643
 356.725 0.0960642
 356.75 0.0960642
 356.775 0.0960641
 356.8 0.0960641
 356.825 0.096064
 356.85 0.096064
 356.875 0.0960639
 356.9 0.0960639
 356.925 0.0960638
 356.95 0.0960638
 356.975 0.0960638
 357 0.0960637
 357.025 0.0960637
 357.05 0.0960636
 357.075 0.0960636
 357.1 0.0960635
 357.125 0.0960635
 357.15 0.0960634
 357.175 0.0960634
 357.2 0.0960633
 357.225 0.0960633
 357.25 0.0960632
 357.275 0.0960632
 357.3 0.0960631
 357.325 0.0960631
 357.35 0.096063
 357.375 0.096063
 357.4 0.096063
 357.425 0.0960629
 357.45 0.0960629
 357.475 0.0960628
 357.5 0.0960628
 357.525 0.0960627
 357.55 0.0960627
 357.575 0.0960626
 357.6 0.0960626
 357.625 0.0960625
 357.65 0.0960625
 357.675 0.0960624
 357.7 0.0960624
 357.725 0.0960623
 357.75 0.0960623
 357.775 0.0960622
 357.8 0.0960622
 357.825 0.0960622
 357.85 0.0960621
 357.875 0.0960621
 357.9 0.096062
 357.925 0.096062
 357.95 0.0960619
 357.975 0.0960619
 358 0.0960618
 358.025 0.0960618
 358.05 0.0960617
 358.075 0.0960617
 358.1 0.0960616
 358.125 0.0960616
 358.15 0.0960615
 358.175 0.0960615
 358.2 0.0960614
 358.225 0.0960614
 358.25 0.0960614
 358.275 0.0960613
 358.3 0.0960613
 358.325 0.0960612
 358.35 0.0960612
 358.375 0.0960611
 358.4 0.0960611
 358.425 0.096061
 358.45 0.096061
 358.475 0.0960609
 358.5 0.0960609
 358.525 0.0960608
 358.55 0.0960608
 358.575 0.0960607
 358.6 0.0960607
 358.625 0.0960606
 358.65 0.0960606
 358.675 0.0960606
 358.7 0.0960605
 358.725 0.0960605
 358.75 0.0960604
 358.775 0.0960604
 358.8 0.0960603
 358.825 0.0960603
 358.85 0.0960602
 358.875 0.0960602
 358.9 0.0960601
 358.925 0.0960601
 358.95 0.09606
 358.975 0.09606
 359 0.0960599
 359.025 0.0960599
 359.05 0.0960599
 359.075 0.0960598
 359.1 0.0960598
 359.125 0.0960597
 359.15 0.0960597
 359.175 0.0960596
 359.2 0.0960596
 359.225 0.0960595
 359.25 0.0960595
 359.275 0.0960594
 359.3 0.0960594
 359.325 0.0960593
 359.35 0.0960593
 359.375 0.0960592
 359.4 0.0960592
 359.425 0.0960591
 359.45 0.0960591
 359.475 0.0960591
 359.5 0.096059
 359.525 0.096059
 359.55 0.0960589
 359.575 0.0960589
 359.6 0.0960588
 359.625 0.0960588
 359.65 0.0960587
 359.675 0.0960587
 359.7 0.0960586
 359.725 0.0960586
 359.75 0.0960585
 359.775 0.0960585
 359.8 0.0960584
 359.825 0.0960584
 359.85 0.0960583
 359.875 0.0960583
 359.9 0.0960583
 359.925 0.0960582
 359.95 0.0960582
 359.975 0.0960581
 360 0.0960581
 360.025 0.096058
 360.05 0.096058
 360.075 0.0960579
 360.1 0.0960579
 360.125 0.0960578
 360.15 0.0960578
 360.175 0.0960577
 360.2 0.0960577
 360.225 0.0960576
 360.25 0.0960576
 360.275 0.0960576
 360.3 0.0960575
 360.325 0.0960575
 360.35 0.0960574
 360.375 0.0960574
 360.4 0.0960573
 360.425 0.0960573
 360.45 0.0960572
 360.475 0.0960572
 360.5 0.0960571
 360.525 0.0960571
 360.55 0.096057
 360.575 0.096057
 360.6 0.0960569
 360.625 0.0960569
 360.65 0.0960568
 360.675 0.0960568
 360.7 0.0960568
 360.725 0.0960567
 360.75 0.0960567
 360.775 0.0960566
 360.8 0.0960566
 360.825 0.0960565
 360.85 0.0960565
 360.875 0.0960564
 360.9 0.0960564
 360.925 0.0960563
 360.95 0.0960563
 360.975 0.0960562
 361 0.0960562
 361.025 0.0960561
 361.05 0.0960561
 361.075 0.096056
 361.1 0.096056
 361.125 0.096056
 361.15 0.0960559
 361.175 0.0960559
 361.2 0.0960558
 361.225 0.0960558
 361.25 0.0960557
 361.275 0.0960557
 361.3 0.0960556
 361.325 0.0960556
 361.35 0.0960555
 361.375 0.0960555
 361.4 0.0960554
 361.425 0.0960554
 361.45 0.0960553
 361.475 0.0960553
 361.5 0.0960553
 361.525 0.0960552
 361.55 0.0960552
 361.575 0.0960551
 361.6 0.0960551
 361.625 0.096055
 361.65 0.096055
 361.675 0.0960549
 361.7 0.0960549
 361.725 0.0960548
 361.75 0.0960548
 361.775 0.0960547
 361.8 0.0960547
 361.825 0.0960546
 361.85 0.0960546
 361.875 0.0960545
 361.9 0.0960545
 361.925 0.0960545
 361.95 0.0960544
 361.975 0.0960544
 362 0.0960543
 362.025 0.0960543
 362.05 0.0960542
 362.075 0.0960542
 362.1 0.0960541
 362.125 0.0960541
 362.15 0.096054
 362.175 0.096054
 362.2 0.0960539
 362.225 0.0960539
 362.25 0.0960538
 362.275 0.0960538
 362.3 0.0960538
 362.325 0.0960537
 362.35 0.0960537
 362.375 0.0960536
 362.4 0.0960536
 362.425 0.0960535
 362.45 0.0960535
 362.475 0.0960534
 362.5 0.0960534
 362.525 0.0960533
 362.55 0.0960533
 362.575 0.0960532
 362.6 0.0960532
 362.625 0.0960531
 362.65 0.0960531
 362.675 0.096053
 362.7 0.096053
 362.725 0.096053
 362.75 0.0960529
 362.775 0.0960529
 362.8 0.0960528
 362.825 0.0960528
 362.85 0.0960527
 362.875 0.0960527
 362.9 0.0960526
 362.925 0.0960526
 362.95 0.0960525
 362.975 0.0960525
 363 0.0960524
 363.025 0.0960524
 363.05 0.0960523
 363.075 0.0960523
 363.1 0.0960523
 363.125 0.0960522
 363.15 0.0960522
 363.175 0.0960521
 363.2 0.0960521
 363.225 0.096052
 363.25 0.096052
 363.275 0.0960519
 363.3 0.0960519
 363.325 0.0960518
 363.35 0.0960518
 363.375 0.0960517
 363.4 0.0960517
 363.425 0.0960516
 363.45 0.0960516
 363.475 0.0960516
 363.5 0.0960515
 363.525 0.0960515
 363.55 0.0960514
 363.575 0.0960514
 363.6 0.0960513
 363.625 0.0960513
 363.65 0.0960512
 363.675 0.0960512
 363.7 0.0960511
 363.725 0.0960511
 363.75 0.096051
 363.775 0.096051
 363.8 0.0960509
 363.825 0.0960509
 363.85 0.0960508
 363.875 0.0960508
 363.9 0.0960508
 363.925 0.0960507
 363.95 0.0960507
 363.975 0.0960506
 364 0.0960506
 364.025 0.0960505
 364.05 0.0960505
 364.075 0.0960504
 364.1 0.0960504
 364.125 0.0960503
 364.15 0.0960503
 364.175 0.0960502
 364.2 0.0960502
 364.225 0.0960501
 364.25 0.0960501
 364.275 0.0960501
 364.3 0.09605
 364.325 0.09605
 364.35 0.0960499
 364.375 0.0960499
 364.4 0.0960498
 364.425 0.0960498
 364.45 0.0960497
 364.475 0.0960497
 364.5 0.0960496
 364.525 0.0960496
 364.55 0.0960495
 364.575 0.0960495
 364.6 0.0960494
 364.625 0.0960494
 364.65 0.0960494
 364.675 0.0960493
 364.7 0.0960493
 364.725 0.0960492
 364.75 0.0960492
 364.775 0.0960491
 364.8 0.0960491
 364.825 0.096049
 364.85 0.096049
 364.875 0.0960489
 364.9 0.0960489
 364.925 0.0960488
 364.95 0.0960488
 364.975 0.0960487
 365 0.0960487
 365.025 0.0960486
 365.05 0.0960486
 365.075 0.0960486
 365.1 0.0960485
 365.125 0.0960485
 365.15 0.0960484
 365.175 0.0960484
 365.2 0.0960483
 365.225 0.0960483
 365.25 0.0960482
 365.275 0.0960482
 365.3 0.0960481
 365.325 0.0960481
 365.35 0.096048
 365.375 0.096048
 365.4 0.0960479
 365.425 0.0960479
 365.45 0.0960479
 365.475 0.0960478
 365.5 0.0960478
 365.525 0.0960477
 365.55 0.0960477
 365.575 0.0960476
 365.6 0.0960476
 365.625 0.0960475
 365.65 0.0960475
 365.675 0.0960474
 365.7 0.0960474
 365.725 0.0960473
 365.75 0.0960473
 365.775 0.0960472
 365.8 0.0960472
 365.825 0.0960472
 365.85 0.0960471
 365.875 0.0960471
 365.9 0.096047
 365.925 0.096047
 365.95 0.0960469
 365.975 0.0960469
 366 0.0960468
 366.025 0.0960468
 366.05 0.0960467
 366.075 0.0960467
 366.1 0.0960466
 366.125 0.0960466
 366.15 0.0960465
 366.175 0.0960465
 366.2 0.0960465
 366.225 0.0960464
 366.25 0.0960464
 366.275 0.0960463
 366.3 0.0960463
 366.325 0.0960462
 366.35 0.0960462
 366.375 0.0960461
 366.4 0.0960461
 366.425 0.096046
 366.45 0.096046
 366.475 0.0960459
 366.5 0.0960459
 366.525 0.0960458
 366.55 0.0960458
 366.575 0.0960457
 366.6 0.0960457
 366.625 0.0960457
 366.65 0.0960456
 366.675 0.0960456
 366.7 0.0960455
 366.725 0.0960455
 366.75 0.0960454
 366.775 0.0960454
 366.8 0.0960453
 366.825 0.0960453
 366.85 0.0960452
 366.875 0.0960452
 366.9 0.0960451
 366.925 0.0960451
 366.95 0.096045
 366.975 0.096045
 367 0.096045
 367.025 0.0960449
 367.05 0.0960449
 367.075 0.0960448
 367.1 0.0960448
 367.125 0.0960447
 367.15 0.0960447
 367.175 0.0960446
 367.2 0.0960446
 367.225 0.0960445
 367.25 0.0960445
 367.275 0.0960444
 367.3 0.0960444
 367.325 0.0960443
 367.35 0.0960443
 367.375 0.0960443
 367.4 0.0960442
 367.425 0.0960442
 367.45 0.0960441
 367.475 0.0960441
 367.5 0.096044
 367.525 0.096044
 367.55 0.0960439
 367.575 0.0960439
 367.6 0.0960438
 367.625 0.0960438
 367.65 0.0960437
 367.675 0.0960437
 367.7 0.0960436
 367.725 0.0960436
 367.75 0.0960436
 367.775 0.0960435
 367.8 0.0960435
 367.825 0.0960434
 367.85 0.0960434
 367.875 0.0960433
 367.9 0.0960433
 367.925 0.0960432
 367.95 0.0960432
 367.975 0.0960431
 368 0.0960431
 368.025 0.096043
 368.05 0.096043
 368.075 0.0960429
 368.1 0.0960429
 368.125 0.0960429
 368.15 0.0960428
 368.175 0.0960428
 368.2 0.0960427
 368.225 0.0960427
 368.25 0.0960426
 368.275 0.0960426
 368.3 0.0960425
 368.325 0.0960425
 368.35 0.0960424
 368.375 0.0960424
 368.4 0.0960423
 368.425 0.0960423
 368.45 0.0960422
 368.475 0.0960422
 368.5 0.0960422
 368.525 0.0960421
 368.55 0.0960421
 368.575 0.096042
 368.6 0.096042
 368.625 0.0960419
 368.65 0.0960419
 368.675 0.0960418
 368.7 0.0960418
 368.725 0.0960417
 368.75 0.0960417
 368.775 0.0960416
 368.8 0.0960416
 368.825 0.0960415
 368.85 0.0960415
 368.875 0.0960415
 368.9 0.0960414
 368.925 0.0960414
 368.95 0.0960413
 368.975 0.0960413
 369 0.0960412
 369.025 0.0960412
 369.05 0.0960411
 369.075 0.0960411
 369.1 0.096041
 369.125 0.096041
 369.15 0.0960409
 369.175 0.0960409
 369.2 0.0960408
 369.225 0.0960408
 369.25 0.0960408
 369.275 0.0960407
 369.3 0.0960407
 369.325 0.0960406
 369.35 0.0960406
 369.375 0.0960405
 369.4 0.0960405
 369.425 0.0960404
 369.45 0.0960404
 369.475 0.0960403
 369.5 0.0960403
 369.525 0.0960402
 369.55 0.0960402
 369.575 0.0960401
 369.6 0.0960401
 369.625 0.0960401
 369.65 0.09604
 369.675 0.09604
 369.7 0.0960399
 369.725 0.0960399
 369.75 0.0960398
 369.775 0.0960398
 369.8 0.0960397
 369.825 0.0960397
 369.85 0.0960396
 369.875 0.0960396
 369.9 0.0960395
 369.925 0.0960395
 369.95 0.0960394
 369.975 0.0960394
 370 0.0960394
 370.025 0.0960393
 370.05 0.0960393
 370.075 0.0960392
 370.1 0.0960392
 370.125 0.0960391
 370.15 0.0960391
 370.175 0.096039
 370.2 0.096039
 370.225 0.0960389
 370.25 0.0960389
 370.275 0.0960388
 370.3 0.0960388
 370.325 0.0960387
 370.35 0.0960387
 370.375 0.0960387
 370.4 0.0960386
 370.425 0.0960386
 370.45 0.0960385
 370.475 0.0960385
 370.5 0.0960384
 370.525 0.0960384
 370.55 0.0960383
 370.575 0.0960383
 370.6 0.0960382
 370.625 0.0960382
 370.65 0.0960381
 370.675 0.0960381
 370.7 0.096038
 370.725 0.096038
 370.75 0.096038
 370.775 0.0960379
 370.8 0.0960379
 370.825 0.0960378
 370.85 0.0960378
 370.875 0.0960377
 370.9 0.0960377
 370.925 0.0960376
 370.95 0.0960376
 370.975 0.0960375
 371 0.0960375
 371.025 0.0960374
 371.05 0.0960374
 371.075 0.0960373
 371.1 0.0960373
 371.125 0.0960373
 371.15 0.0960372
 371.175 0.0960372
 371.2 0.0960371
 371.225 0.0960371
 371.25 0.096037
 371.275 0.096037
 371.3 0.0960369
 371.325 0.0960369
 371.35 0.0960368
 371.375 0.0960368
 371.4 0.0960367
 371.425 0.0960367
 371.45 0.0960367
 371.475 0.0960366
 371.5 0.0960366
 371.525 0.0960365
 371.55 0.0960365
 371.575 0.0960364
 371.6 0.0960364
 371.625 0.0960363
 371.65 0.0960363
 371.675 0.0960362
 371.7 0.0960362
 371.725 0.0960361
 371.75 0.0960361
 371.775 0.096036
 371.8 0.096036
 371.825 0.096036
 371.85 0.0960359
 371.875 0.0960359
 371.9 0.0960358
 371.925 0.0960358
 371.95 0.0960357
 371.975 0.0960357
 372 0.0960356
 372.025 0.0960356
 372.05 0.0960355
 372.075 0.0960355
 372.1 0.0960354
 372.125 0.0960354
 372.15 0.0960353
 372.175 0.0960353
 372.2 0.0960353
 372.225 0.0960352
 372.25 0.0960352
 372.275 0.0960351
 372.3 0.0960351
 372.325 0.096035
 372.35 0.096035
 372.375 0.0960349
 372.4 0.0960349
 372.425 0.0960348
 372.45 0.0960348
 372.475 0.0960347
 372.5 0.0960347
 372.525 0.0960346
 372.55 0.0960346
 372.575 0.0960346
 372.6 0.0960345
 372.625 0.0960345
 372.65 0.0960344
 372.675 0.0960344
 372.7 0.0960343
 372.725 0.0960343
 372.75 0.0960342
 372.775 0.0960342
 372.8 0.0960341
 372.825 0.0960341
 372.85 0.096034
 372.875 0.096034
 372.9 0.096034
 372.925 0.0960339
 372.95 0.0960339
 372.975 0.0960338
 373 0.0960338
 373.025 0.0960337
 373.05 0.0960337
 373.075 0.0960336
 373.1 0.0960336
 373.125 0.0960335
 373.15 0.0960335
 373.175 0.0960334
 373.2 0.0960334
 373.225 0.0960333
 373.25 0.0960333
 373.275 0.0960333
 373.3 0.0960332
 373.325 0.0960332
 373.35 0.0960331
 373.375 0.0960331
 373.4 0.096033
 373.425 0.096033
 373.45 0.0960329
 373.475 0.0960329
 373.5 0.0960328
 373.525 0.0960328
 373.55 0.0960327
 373.575 0.0960327
 373.6 0.0960326
 373.625 0.0960326
 373.65 0.0960326
 373.675 0.0960325
 373.7 0.0960325
 373.725 0.0960324
 373.75 0.0960324
 373.775 0.0960323
 373.8 0.0960323
 373.825 0.0960322
 373.85 0.0960322
 373.875 0.0960321
 373.9 0.0960321
 373.925 0.096032
 373.95 0.096032
 373.975 0.096032
 374 0.0960319
 374.025 0.0960319
 374.05 0.0960318
 374.075 0.0960318
 374.1 0.0960317
 374.125 0.0960317
 374.15 0.0960316
 374.175 0.0960316
 374.2 0.0960315
 374.225 0.0960315
 374.25 0.0960314
 374.275 0.0960314
 374.3 0.0960313
 374.325 0.0960313
 374.35 0.0960313
 374.375 0.0960312
 374.4 0.0960312
 374.425 0.0960311
 374.45 0.0960311
 374.475 0.096031
 374.5 0.096031
 374.525 0.0960309
 374.55 0.0960309
 374.575 0.0960308
 374.6 0.0960308
 374.625 0.0960307
 374.65 0.0960307
 374.675 0.0960306
 374.7 0.0960306
 374.725 0.0960306
 374.75 0.0960305
 374.775 0.0960305
 374.8 0.0960304
 374.825 0.0960304
 374.85 0.0960303
 374.875 0.0960303
 374.9 0.0960302
 374.925 0.0960302
 374.95 0.0960301
 374.975 0.0960301
 375 0.09603
 375.025 0.09603
 375.05 0.09603
 375.075 0.0960299
 375.1 0.0960299
 375.125 0.0960298
 375.15 0.0960298
 375.175 0.0960297
 375.2 0.0960297
 375.225 0.0960296
 375.25 0.0960296
 375.275 0.0960295
 375.3 0.0960295
 375.325 0.0960294
 375.35 0.0960294
 375.375 0.0960293
 375.4 0.0960293
 375.425 0.0960293
 375.45 0.0960292
 375.475 0.0960292
 375.5 0.0960291
 375.525 0.0960291
 375.55 0.096029
 375.575 0.096029
 375.6 0.0960289
 375.625 0.0960289
 375.65 0.0960288
 375.675 0.0960288
 375.7 0.0960287
 375.725 0.0960287
 375.75 0.0960287
 375.775 0.0960286
 375.8 0.0960286
 375.825 0.0960285
 375.85 0.0960285
 375.875 0.0960284
 375.9 0.0960284
 375.925 0.0960283
 375.95 0.0960283
 375.975 0.0960282
 376 0.0960282
 376.025 0.0960281
 376.05 0.0960281
 376.075 0.096028
 376.1 0.096028
 376.125 0.096028
 376.15 0.0960279
 376.175 0.0960279
 376.2 0.0960278
 376.225 0.0960278
 376.25 0.0960277
 376.275 0.0960277
 376.3 0.0960276
 376.325 0.0960276
 376.35 0.0960275
 376.375 0.0960275
 376.4 0.0960274
 376.425 0.0960274
 376.45 0.0960274
 376.475 0.0960273
 376.5 0.0960273
 376.525 0.0960272
 376.55 0.0960272
 376.575 0.0960271
 376.6 0.0960271
 376.625 0.096027
 376.65 0.096027
 376.675 0.0960269
 376.7 0.0960269
 376.725 0.0960268
 376.75 0.0960268
 376.775 0.0960267
 376.8 0.0960267
 376.825 0.0960267
 376.85 0.0960266
 376.875 0.0960266
 376.9 0.0960265
 376.925 0.0960265
 376.95 0.0960264
 376.975 0.0960264
 377 0.0960263
 377.025 0.0960263
 377.05 0.0960262
 377.075 0.0960262
 377.1 0.0960261
 377.125 0.0960261
 377.15 0.0960261
 377.175 0.096026
 377.2 0.096026
 377.225 0.0960259
 377.25 0.0960259
 377.275 0.0960258
 377.3 0.0960258
 377.325 0.0960257
 377.35 0.0960257
 377.375 0.0960256
 377.4 0.0960256
 377.425 0.0960255
 377.45 0.0960255
 377.475 0.0960254
 377.5 0.0960254
 377.525 0.0960254
 377.55 0.0960253
 377.575 0.0960253
 377.6 0.0960252
 377.625 0.0960252
 377.65 0.0960251
 377.675 0.0960251
 377.7 0.096025
 377.725 0.096025
 377.75 0.0960249
 377.775 0.0960249
 377.8 0.0960248
 377.825 0.0960248
 377.85 0.0960248
 377.875 0.0960247
 377.9 0.0960247
 377.925 0.0960246
 377.95 0.0960246
 377.975 0.0960245
 378 0.0960245
 378.025 0.0960244
 378.05 0.0960244
 378.075 0.0960243
 378.1 0.0960243
 378.125 0.0960242
 378.15 0.0960242
 378.175 0.0960241
 378.2 0.0960241
 378.225 0.0960241
 378.25 0.096024
 378.275 0.096024
 378.3 0.0960239
 378.325 0.0960239
 378.35 0.0960238
 378.375 0.0960238
 378.4 0.0960237
 378.425 0.0960237
 378.45 0.0960236
 378.475 0.0960236
 378.5 0.0960235
 378.525 0.0960235
 378.55 0.0960235
 378.575 0.0960234
 378.6 0.0960234
 378.625 0.0960233
 378.65 0.0960233
 378.675 0.0960232
 378.7 0.0960232
 378.725 0.0960231
 378.75 0.0960231
 378.775 0.096023
 378.8 0.096023
 378.825 0.0960229
 378.85 0.0960229
 378.875 0.0960229
 378.9 0.0960228
 378.925 0.0960228
 378.95 0.0960227
 378.975 0.0960227
 379 0.0960226
 379.025 0.0960226
 379.05 0.0960225
 379.075 0.0960225
 379.1 0.0960224
 379.125 0.0960224
 379.15 0.0960223
 379.175 0.0960223
 379.2 0.0960222
 379.225 0.0960222
 379.25 0.0960222
 379.275 0.0960221
 379.3 0.0960221
 379.325 0.096022
 379.35 0.096022
 379.375 0.0960219
 379.4 0.0960219
 379.425 0.0960218
 379.45 0.0960218
 379.475 0.0960217
 379.5 0.0960217
 379.525 0.0960216
 379.55 0.0960216
 379.575 0.0960216
 379.6 0.0960215
 379.625 0.0960215
 379.65 0.0960214
 379.675 0.0960214
 379.7 0.0960213
 379.725 0.0960213
 379.75 0.0960212
 379.775 0.0960212
 379.8 0.0960211
 379.825 0.0960211
 379.85 0.096021
 379.875 0.096021
 379.9 0.096021
 379.925 0.0960209
 379.95 0.0960209
 379.975 0.0960208
 380 0.0960208
 380.025 0.0960207
 380.05 0.0960207
 380.075 0.0960206
 380.1 0.0960206
 380.125 0.0960205
 380.15 0.0960205
 380.175 0.0960204
 380.2 0.0960204
 380.225 0.0960203
 380.25 0.0960203
 380.275 0.0960203
 380.3 0.0960202
 380.325 0.0960202
 380.35 0.0960201
 380.375 0.0960201
 380.4 0.09602
 380.425 0.09602
 380.45 0.0960199
 380.475 0.0960199
 380.5 0.0960198
 380.525 0.0960198
 380.55 0.0960197
 380.575 0.0960197
 380.6 0.0960197
 380.625 0.0960196
 380.65 0.0960196
 380.675 0.0960195
 380.7 0.0960195
 380.725 0.0960194
 380.75 0.0960194
 380.775 0.0960193
 380.8 0.0960193
 380.825 0.0960192
 380.85 0.0960192
 380.875 0.0960191
 380.9 0.0960191
 380.925 0.0960191
 380.95 0.096019
 380.975 0.096019
 381 0.0960189
 381.025 0.0960189
 381.05 0.0960188
 381.075 0.0960188
 381.1 0.0960187
 381.125 0.0960187
 381.15 0.0960186
 381.175 0.0960186
 381.2 0.0960185
 381.225 0.0960185
 381.25 0.0960185
 381.275 0.0960184
 381.3 0.0960184
 381.325 0.0960183
 381.35 0.0960183
 381.375 0.0960182
 381.4 0.0960182
 381.425 0.0960181
 381.45 0.0960181
 381.475 0.096018
 381.5 0.096018
 381.525 0.0960179
 381.55 0.0960179
 381.575 0.0960178
 381.6 0.0960178
 381.625 0.0960178
 381.65 0.0960177
 381.675 0.0960177
 381.7 0.0960176
 381.725 0.0960176
 381.75 0.0960175
 381.775 0.0960175
 381.8 0.0960174
 381.825 0.0960174
 381.85 0.0960173
 381.875 0.0960173
 381.9 0.0960172
 381.925 0.0960172
 381.95 0.0960172
 381.975 0.0960171
 382 0.0960171
 382.025 0.096017
 382.05 0.096017
 382.075 0.0960169
 382.1 0.0960169
 382.125 0.0960168
 382.15 0.0960168
 382.175 0.0960167
 382.2 0.0960167
 382.225 0.0960166
 382.25 0.0960166
 382.275 0.0960166
 382.3 0.0960165
 382.325 0.0960165
 382.35 0.0960164
 382.375 0.0960164
 382.4 0.0960163
 382.425 0.0960163
 382.45 0.0960162
 382.475 0.0960162
 382.5 0.0960161
 382.525 0.0960161
 382.55 0.096016
 382.575 0.096016
 382.6 0.096016
 382.625 0.0960159
 382.65 0.0960159
 382.675 0.0960158
 382.7 0.0960158
 382.725 0.0960157
 382.75 0.0960157
 382.775 0.0960156
 382.8 0.0960156
 382.825 0.0960155
 382.85 0.0960155
 382.875 0.0960154
 382.9 0.0960154
 382.925 0.0960154
 382.95 0.0960153
 382.975 0.0960153
 383 0.0960152
 383.025 0.0960152
 383.05 0.0960151
 383.075 0.0960151
 383.1 0.096015
 383.125 0.096015
 383.15 0.0960149
 383.175 0.0960149
 383.2 0.0960148
 383.225 0.0960148
 383.25 0.0960148
 383.275 0.0960147
 383.3 0.0960147
 383.325 0.0960146
 383.35 0.0960146
 383.375 0.0960145
 383.4 0.0960145
 383.425 0.0960144
 383.45 0.0960144
 383.475 0.0960143
 383.5 0.0960143
 383.525 0.0960142
 383.55 0.0960142
 383.575 0.0960142
 383.6 0.0960141
 383.625 0.0960141
 383.65 0.096014
 383.675 0.096014
 383.7 0.0960139
 383.725 0.0960139
 383.75 0.0960138
 383.775 0.0960138
 383.8 0.0960137
 383.825 0.0960137
 383.85 0.0960136
 383.875 0.0960136
 383.9 0.0960136
 383.925 0.0960135
 383.95 0.0960135
 383.975 0.0960134
 384 0.0960134
 384.025 0.0960133
 384.05 0.0960133
 384.075 0.0960132
 384.1 0.0960132
 384.125 0.0960131
 384.15 0.0960131
 384.175 0.096013
 384.2 0.096013
 384.225 0.0960129
 384.25 0.0960129
 384.275 0.0960129
 384.3 0.0960128
 384.325 0.0960128
 384.35 0.0960127
 384.375 0.0960127
 384.4 0.0960126
 384.425 0.0960126
 384.45 0.0960125
 384.475 0.0960125
 384.5 0.0960124
 384.525 0.0960124
 384.55 0.0960124
 384.575 0.0960123
 384.6 0.0960123
 384.625 0.0960122
 384.65 0.0960122
 384.675 0.0960121
 384.7 0.0960121
 384.725 0.096012
 384.75 0.096012
 384.775 0.0960119
 384.8 0.0960119
 384.825 0.0960118
 384.85 0.0960118
 384.875 0.0960118
 384.9 0.0960117
 384.925 0.0960117
 384.95 0.0960116
 384.975 0.0960116
 385 0.0960115
 385.025 0.0960115
 385.05 0.0960114
 385.075 0.0960114
 385.1 0.0960113
 385.125 0.0960113
 385.15 0.0960112
 385.175 0.0960112
 385.2 0.0960111
 385.225 0.0960111
 385.25 0.0960111
 385.275 0.096011
 385.3 0.096011
 385.325 0.0960109
 385.35 0.0960109
 385.375 0.0960108
 385.4 0.0960108
 385.425 0.0960107
 385.45 0.0960107
 385.475 0.0960106
 385.5 0.0960106
 385.525 0.0960105
 385.55 0.0960105
 385.575 0.0960105
 385.6 0.0960104
 385.625 0.0960104
 385.65 0.0960103
 385.675 0.0960103
 385.7 0.0960102
 385.725 0.0960102
 385.75 0.0960101
 385.775 0.0960101
 385.8 0.09601
 385.825 0.09601
 385.85 0.0960099
 385.875 0.0960099
 385.9 0.0960099
 385.925 0.0960098
 385.95 0.0960098
 385.975 0.0960097
 386 0.0960097
 386.025 0.0960096
 386.05 0.0960096
 386.075 0.0960095
 386.1 0.0960095
 386.125 0.0960094
 386.15 0.0960094
 386.175 0.0960094
 386.2 0.0960093
 386.225 0.0960093
 386.25 0.0960092
 386.275 0.0960092
 386.3 0.0960091
 386.325 0.0960091
 386.35 0.096009
 386.375 0.096009
 386.4 0.0960089
 386.425 0.0960089
 386.45 0.0960088
 386.475 0.0960088
 386.5 0.0960088
 386.525 0.0960087
 386.55 0.0960087
 386.575 0.0960086
 386.6 0.0960086
 386.625 0.0960085
 386.65 0.0960085
 386.675 0.0960084
 386.7 0.0960084
 386.725 0.0960083
 386.75 0.0960083
 386.775 0.0960082
 386.8 0.0960082
 386.825 0.0960082
 386.85 0.0960081
 386.875 0.0960081
 386.9 0.096008
 386.925 0.096008
 386.95 0.0960079
 386.975 0.0960079
 387 0.0960078
 387.025 0.0960078
 387.05 0.0960077
 387.075 0.0960077
 387.1 0.0960076
 387.125 0.0960076
 387.15 0.0960076
 387.175 0.0960075
 387.2 0.0960075
 387.225 0.0960074
 387.25 0.0960074
 387.275 0.0960073
 387.3 0.0960073
 387.325 0.0960072
 387.35 0.0960072
 387.375 0.0960071
 387.4 0.0960071
 387.425 0.096007
 387.45 0.096007
 387.475 0.096007
 387.5 0.0960069
 387.525 0.0960069
 387.55 0.0960068
 387.575 0.0960068
 387.6 0.0960067
 387.625 0.0960067
 387.65 0.0960066
 387.675 0.0960066
 387.7 0.0960065
 387.725 0.0960065
 387.75 0.0960064
 387.775 0.0960064
 387.8 0.0960064
 387.825 0.0960063
 387.85 0.0960063
 387.875 0.0960062
 387.9 0.0960062
 387.925 0.0960061
 387.95 0.0960061
 387.975 0.096006
 388 0.096006
 388.025 0.0960059
 388.05 0.0960059
 388.075 0.0960058
 388.1 0.0960058
 388.125 0.0960058
 388.15 0.0960057
 388.175 0.0960057
 388.2 0.0960056
 388.225 0.0960056
 388.25 0.0960055
 388.275 0.0960055
 388.3 0.0960054
 388.325 0.0960054
 388.35 0.0960053
 388.375 0.0960053
 388.4 0.0960052
 388.425 0.0960052
 388.45 0.0960052
 388.475 0.0960051
 388.5 0.0960051
 388.525 0.096005
 388.55 0.096005
 388.575 0.0960049
 388.6 0.0960049
 388.625 0.0960048
 388.65 0.0960048
 388.675 0.0960047
 388.7 0.0960047
 388.725 0.0960047
 388.75 0.0960046
 388.775 0.0960046
 388.8 0.0960045
 388.825 0.0960045
 388.85 0.0960044
 388.875 0.0960044
 388.9 0.0960043
 388.925 0.0960043
 388.95 0.0960042
 388.975 0.0960042
 389 0.0960041
 389.025 0.0960041
 389.05 0.0960041
 389.075 0.096004
 389.1 0.096004
 389.125 0.0960039
 389.15 0.0960039
 389.175 0.0960038
 389.2 0.0960038
 389.225 0.0960037
 389.25 0.0960037
 389.275 0.0960036
 389.3 0.0960036
 389.325 0.0960035
 389.35 0.0960035
 389.375 0.0960035
 389.4 0.0960034
 389.425 0.0960034
 389.45 0.0960033
 389.475 0.0960033
 389.5 0.0960032
 389.525 0.0960032
 389.55 0.0960031
 389.575 0.0960031
 389.6 0.096003
 389.625 0.096003
 389.65 0.0960029
 389.675 0.0960029
 389.7 0.0960029
 389.725 0.0960028
 389.75 0.0960028
 389.775 0.0960027
 389.8 0.0960027
 389.825 0.0960026
 389.85 0.0960026
 389.875 0.0960025
 389.9 0.0960025
 389.925 0.0960024
 389.95 0.0960024
 389.975 0.0960023
 390 0.0960023
 390.025 0.0960023
 390.05 0.0960022
 390.075 0.0960022
 390.1 0.0960021
 390.125 0.0960021
 390.15 0.096002
 390.175 0.096002
 390.2 0.0960019
 390.225 0.0960019
 390.25 0.0960018
 390.275 0.0960018
 390.3 0.0960018
 390.325 0.0960017
 390.35 0.0960017
 390.375 0.0960016
 390.4 0.0960016
 390.425 0.0960015
 390.45 0.0960015
 390.475 0.0960014
 390.5 0.0960014
 390.525 0.0960013
 390.55 0.0960013
 390.575 0.0960012
 390.6 0.0960012
 390.625 0.0960012
 390.65 0.0960011
 390.675 0.0960011
 390.7 0.096001
 390.725 0.096001
 390.75 0.0960009
 390.775 0.0960009
 390.8 0.0960008
 390.825 0.0960008
 390.85 0.0960007
 390.875 0.0960007
 390.9 0.0960006
 390.925 0.0960006
 390.95 0.0960006
 390.975 0.0960005
 391 0.0960005
 391.025 0.0960004
 391.05 0.0960004
 391.075 0.0960003
 391.1 0.0960003
 391.125 0.0960002
 391.15 0.0960002
 391.175 0.0960001
 391.2 0.0960001
 391.225 0.096
 391.25 0.096
 391.275 0.096
 391.3 0.0959999
 391.325 0.0959999
 391.35 0.0959998
 391.375 0.0959998
 391.4 0.0959997
 391.425 0.0959997
 391.45 0.0959996
 391.475 0.0959996
 391.5 0.0959995
 391.525 0.0959995
 391.55 0.0959995
 391.575 0.0959994
 391.6 0.0959994
 391.625 0.0959993
 391.65 0.0959993
 391.675 0.0959992
 391.7 0.0959992
 391.725 0.0959991
 391.75 0.0959991
 391.775 0.095999
 391.8 0.095999
 391.825 0.0959989
 391.85 0.0959989
 391.875 0.0959989
 391.9 0.0959988
 391.925 0.0959988
 391.95 0.0959987
 391.975 0.0959987
 392 0.0959986
 392.025 0.0959986
 392.05 0.0959985
 392.075 0.0959985
 392.1 0.0959984
 392.125 0.0959984
 392.15 0.0959983
 392.175 0.0959983
 392.2 0.0959983
 392.225 0.0959982
 392.25 0.0959982
 392.275 0.0959981
 392.3 0.0959981
 392.325 0.095998
 392.35 0.095998
 392.375 0.0959979
 392.4 0.0959979
 392.425 0.0959978
 392.45 0.0959978
 392.475 0.0959978
 392.5 0.0959977
 392.525 0.0959977
 392.55 0.0959976
 392.575 0.0959976
 392.6 0.0959975
 392.625 0.0959975
 392.65 0.0959974
 392.675 0.0959974
 392.7 0.0959973
 392.725 0.0959973
 392.75 0.0959972
 392.775 0.0959972
 392.8 0.0959972
 392.825 0.0959971
 392.85 0.0959971
 392.875 0.095997
 392.9 0.095997
 392.925 0.0959969
 392.95 0.0959969
 392.975 0.0959968
 393 0.0959968
 393.025 0.0959967
 393.05 0.0959967
 393.075 0.0959966
 393.1 0.0959966
 393.125 0.0959966
 393.15 0.0959965
 393.175 0.0959965
 393.2 0.0959964
 393.225 0.0959964
 393.25 0.0959963
 393.275 0.0959963
 393.3 0.0959962
 393.325 0.0959962
 393.35 0.0959961
 393.375 0.0959961
 393.4 0.0959961
 393.425 0.095996
 393.45 0.095996
 393.475 0.0959959
 393.5 0.0959959
 393.525 0.0959958
 393.55 0.0959958
 393.575 0.0959957
 393.6 0.0959957
 393.625 0.0959956
 393.65 0.0959956
 393.675 0.0959955
 393.7 0.0959955
 393.725 0.0959955
 393.75 0.0959954
 393.775 0.0959954
 393.8 0.0959953
 393.825 0.0959953
 393.85 0.0959952
 393.875 0.0959952
 393.9 0.0959951
 393.925 0.0959951
 393.95 0.095995
 393.975 0.095995
 394 0.095995
 394.025 0.0959949
 394.05 0.0959949
 394.075 0.0959948
 394.1 0.0959948
 394.125 0.0959947
 394.15 0.0959947
 394.175 0.0959946
 394.2 0.0959946
 394.225 0.0959945
 394.25 0.0959945
 394.275 0.0959944
 394.3 0.0959944
 394.325 0.0959944
 394.35 0.0959943
 394.375 0.0959943
 394.4 0.0959942
 394.425 0.0959942
 394.45 0.0959941
 394.475 0.0959941
 394.5 0.095994
 394.525 0.095994
 394.55 0.0959939
 394.575 0.0959939
 394.6 0.0959939
 394.625 0.0959938
 394.65 0.0959938
 394.675 0.0959937
 394.7 0.0959937
 394.725 0.0959936
 394.75 0.0959936
 394.775 0.0959935
 394.8 0.0959935
 394.825 0.0959934
 394.85 0.0959934
 394.875 0.0959933
 394.9 0.0959933
 394.925 0.0959933
 394.95 0.0959932
 394.975 0.0959932
 395 0.0959931
 395.025 0.0959931
 395.05 0.095993
 395.075 0.095993
 395.1 0.0959929
 395.125 0.0959929
 395.15 0.0959928
 395.175 0.0959928
 395.2 0.0959928
 395.225 0.0959927
 395.25 0.0959927
 395.275 0.0959926
 395.3 0.0959926
 395.325 0.0959925
 395.35 0.0959925
 395.375 0.0959924
 395.4 0.0959924
 395.425 0.0959923
 395.45 0.0959923
 395.475 0.0959922
 395.5 0.0959922
 395.525 0.0959922
 395.55 0.0959921
 395.575 0.0959921
 395.6 0.095992
 395.625 0.095992
 395.65 0.0959919
 395.675 0.0959919
 395.7 0.0959918
 395.725 0.0959918
 395.75 0.0959917
 395.775 0.0959917
 395.8 0.0959917
 395.825 0.0959916
 395.85 0.0959916
 395.875 0.0959915
 395.9 0.0959915
 395.925 0.0959914
 395.95 0.0959914
 395.975 0.0959913
 396 0.0959913
 396.025 0.0959912
 396.05 0.0959912
 396.075 0.0959911
 396.1 0.0959911
 396.125 0.0959911
 396.15 0.095991
 396.175 0.095991
 396.2 0.0959909
 396.225 0.0959909
 396.25 0.0959908
 396.275 0.0959908
 396.3 0.0959907
 396.325 0.0959907
 396.35 0.0959906
 396.375 0.0959906
 396.4 0.0959906
 396.425 0.0959905
 396.45 0.0959905
 396.475 0.0959904
 396.5 0.0959904
 396.525 0.0959903
 396.55 0.0959903
 396.575 0.0959902
 396.6 0.0959902
 396.625 0.0959901
 396.65 0.0959901
 396.675 0.09599
 396.7 0.09599
 396.725 0.09599
 396.75 0.0959899
 396.775 0.0959899
 396.8 0.0959898
 396.825 0.0959898
 396.85 0.0959897
 396.875 0.0959897
 396.9 0.0959896
 396.925 0.0959896
 396.95 0.0959895
 396.975 0.0959895
 397 0.0959895
 397.025 0.0959894
 397.05 0.0959894
 397.075 0.0959893
 397.1 0.0959893
 397.125 0.0959892
 397.15 0.0959892
 397.175 0.0959891
 397.2 0.0959891
 397.225 0.095989
 397.25 0.095989
 397.275 0.0959889
 397.3 0.0959889
 397.325 0.0959889
 397.35 0.0959888
 397.375 0.0959888
 397.4 0.0959887
 397.425 0.0959887
 397.45 0.0959886
 397.475 0.0959886
 397.5 0.0959885
 397.525 0.0959885
 397.55 0.0959884
 397.575 0.0959884
 397.6 0.0959884
 397.625 0.0959883
 397.65 0.0959883
 397.675 0.0959882
 397.7 0.0959882
 397.725 0.0959881
 397.75 0.0959881
 397.775 0.095988
 397.8 0.095988
 397.825 0.0959879
 397.85 0.0959879
 397.875 0.0959879
 397.9 0.0959878
 397.925 0.0959878
 397.95 0.0959877
 397.975 0.0959877
 398 0.0959876
 398.025 0.0959876
 398.05 0.0959875
 398.075 0.0959875
 398.1 0.0959874
 398.125 0.0959874
 398.15 0.0959873
 398.175 0.0959873
 398.2 0.0959873
 398.225 0.0959872
 398.25 0.0959872
 398.275 0.0959871
 398.3 0.0959871
 398.325 0.095987
 398.35 0.095987
 398.375 0.0959869
 398.4 0.0959869
 398.425 0.0959868
 398.45 0.0959868
 398.475 0.0959868
 398.5 0.0959867
 398.525 0.0959867
 398.55 0.0959866
 398.575 0.0959866
 398.6 0.0959865
 398.625 0.0959865
 398.65 0.0959864
 398.675 0.0959864
 398.7 0.0959863
 398.725 0.0959863
 398.75 0.0959862
 398.775 0.0959862
 398.8 0.0959862
 398.825 0.0959861
 398.85 0.0959861
 398.875 0.095986
 398.9 0.095986
 398.925 0.0959859
 398.95 0.0959859
 398.975 0.0959858
 399 0.0959858
 399.025 0.0959857
 399.05 0.0959857
 399.075 0.0959857
 399.1 0.0959856
 399.125 0.0959856
 399.15 0.0959855
 399.175 0.0959855
 399.2 0.0959854
 399.225 0.0959854
 399.25 0.0959853
 399.275 0.0959853
 399.3 0.0959852
 399.325 0.0959852
 399.35 0.0959852
 399.375 0.0959851
 399.4 0.0959851
 399.425 0.095985
 399.45 0.095985
 399.475 0.0959849
 399.5 0.0959849
 399.525 0.0959848
 399.55 0.0959848
 399.575 0.0959847
 399.6 0.0959847
 399.625 0.0959846
 399.65 0.0959846
 399.675 0.0959846
 399.7 0.0959845
 399.725 0.0959845
 399.75 0.0959844
 399.775 0.0959844
 399.8 0.0959843
 399.825 0.0959843
 399.85 0.0959842
 399.875 0.0959842
 399.9 0.0959841
 399.925 0.0959841
 399.95 0.0959841
 399.975 0.095984
 400 0.095984
 400.025 0.0959839
 400.05 0.0959839
 400.075 0.0959838
 400.1 0.0959838
 400.125 0.0959837
 400.15 0.0959837
 400.175 0.0959836
 400.2 0.0959836
 400.225 0.0959836
 400.25 0.0959835
 400.275 0.0959835
 400.3 0.0959834
 400.325 0.0959834
 400.35 0.0959833
 400.375 0.0959833
 400.4 0.0959832
 400.425 0.0959832
 400.45 0.0959831
 400.475 0.0959831
 400.5 0.0959831
 400.525 0.095983
 400.55 0.095983
 400.575 0.0959829
 400.6 0.0959829
 400.625 0.0959828
 400.65 0.0959828
 400.675 0.0959827
 400.7 0.0959827
 400.725 0.0959826
 400.75 0.0959826
 400.775 0.0959825
 400.8 0.0959825
 400.825 0.0959825
 400.85 0.0959824
 400.875 0.0959824
 400.9 0.0959823
 400.925 0.0959823
 400.95 0.0959822
 400.975 0.0959822
 401 0.0959821
 401.025 0.0959821
 401.05 0.095982
 401.075 0.095982
 401.1 0.095982
 401.125 0.0959819
 401.15 0.0959819
 401.175 0.0959818
 401.2 0.0959818
 401.225 0.0959817
 401.25 0.0959817
 401.275 0.0959816
 401.3 0.0959816
 401.325 0.0959815
 401.35 0.0959815
 401.375 0.0959815
 401.4 0.0959814
 401.425 0.0959814
 401.45 0.0959813
 401.475 0.0959813
 401.5 0.0959812
 401.525 0.0959812
 401.55 0.0959811
 401.575 0.0959811
 401.6 0.095981
 401.625 0.095981
 401.65 0.0959809
 401.675 0.0959809
 401.7 0.0959809
 401.725 0.0959808
 401.75 0.0959808
 401.775 0.0959807
 401.8 0.0959807
 401.825 0.0959806
 401.85 0.0959806
 401.875 0.0959805
 401.9 0.0959805
 401.925 0.0959804
 401.95 0.0959804
 401.975 0.0959804
 402 0.0959803
 402.025 0.0959803
 402.05 0.0959802
 402.075 0.0959802
 402.1 0.0959801
 402.125 0.0959801
 402.15 0.09598
 402.175 0.09598
 402.2 0.0959799
 402.225 0.0959799
 402.25 0.0959799
 402.275 0.0959798
 402.3 0.0959798
 402.325 0.0959797
 402.35 0.0959797
 402.375 0.0959796
 402.4 0.0959796
 402.425 0.0959795
 402.45 0.0959795
 402.475 0.0959794
 402.5 0.0959794
 402.525 0.0959794
 402.55 0.0959793
 402.575 0.0959793
 402.6 0.0959792
 402.625 0.0959792
 402.65 0.0959791
 402.675 0.0959791
 402.7 0.095979
 402.725 0.095979
 402.75 0.0959789
 402.775 0.0959789
 402.8 0.0959789
 402.825 0.0959788
 402.85 0.0959788
 402.875 0.0959787
 402.9 0.0959787
 402.925 0.0959786
 402.95 0.0959786
 402.975 0.0959785
 403 0.0959785
 403.025 0.0959784
 403.05 0.0959784
 403.075 0.0959783
 403.1 0.0959783
 403.125 0.0959783
 403.15 0.0959782
 403.175 0.0959782
 403.2 0.0959781
 403.225 0.0959781
 403.25 0.095978
 403.275 0.095978
 403.3 0.0959779
 403.325 0.0959779
 403.35 0.0959778
 403.375 0.0959778
 403.4 0.0959778
 403.425 0.0959777
 403.45 0.0959777
 403.475 0.0959776
 403.5 0.0959776
 403.525 0.0959775
 403.55 0.0959775
 403.575 0.0959774
 403.6 0.0959774
 403.625 0.0959773
 403.65 0.0959773
 403.675 0.0959773
 403.7 0.0959772
 403.725 0.0959772
 403.75 0.0959771
 403.775 0.0959771
 403.8 0.095977
 403.825 0.095977
 403.85 0.0959769
 403.875 0.0959769
 403.9 0.0959768
 403.925 0.0959768
 403.95 0.0959768
 403.975 0.0959767
 404 0.0959767
 404.025 0.0959766
 404.05 0.0959766
 404.075 0.0959765
 404.1 0.0959765
 404.125 0.0959764
 404.15 0.0959764
 404.175 0.0959763
 404.2 0.0959763
 404.225 0.0959763
 404.25 0.0959762
 404.275 0.0959762
 404.3 0.0959761
 404.325 0.0959761
 404.35 0.095976
 404.375 0.095976
 404.4 0.0959759
 404.425 0.0959759
 404.45 0.0959758
 404.475 0.0959758
 404.5 0.0959758
 404.525 0.0959757
 404.55 0.0959757
 404.575 0.0959756
 404.6 0.0959756
 404.625 0.0959755
 404.65 0.0959755
 404.675 0.0959754
 404.7 0.0959754
 404.725 0.0959753
 404.75 0.0959753
 404.775 0.0959753
 404.8 0.0959752
 404.825 0.0959752
 404.85 0.0959751
 404.875 0.0959751
 404.9 0.095975
 404.925 0.095975
 404.95 0.0959749
 404.975 0.0959749
 405 0.0959748
 405.025 0.0959748
 405.05 0.0959747
 405.075 0.0959747
 405.1 0.0959747
 405.125 0.0959746
 405.15 0.0959746
 405.175 0.0959745
 405.2 0.0959745
 405.225 0.0959744
 405.25 0.0959744
 405.275 0.0959743
 405.3 0.0959743
 405.325 0.0959742
 405.35 0.0959742
 405.375 0.0959742
 405.4 0.0959741
 405.425 0.0959741
 405.45 0.095974
 405.475 0.095974
 405.5 0.0959739
 405.525 0.0959739
 405.55 0.0959738
 405.575 0.0959738
 405.6 0.0959737
 405.625 0.0959737
 405.65 0.0959737
 405.675 0.0959736
 405.7 0.0959736
 405.725 0.0959735
 405.75 0.0959735
 405.775 0.0959734
 405.8 0.0959734
 405.825 0.0959733
 405.85 0.0959733
 405.875 0.0959732
 405.9 0.0959732
 405.925 0.0959732
 405.95 0.0959731
 405.975 0.0959731
 406 0.095973
 406.025 0.095973
 406.05 0.0959729
 406.075 0.0959729
 406.1 0.0959728
 406.125 0.0959728
 406.15 0.0959727
 406.175 0.0959727
 406.2 0.0959727
 406.225 0.0959726
 406.25 0.0959726
 406.275 0.0959725
 406.3 0.0959725
 406.325 0.0959724
 406.35 0.0959724
 406.375 0.0959723
 406.4 0.0959723
 406.425 0.0959722
 406.45 0.0959722
 406.475 0.0959722
 406.5 0.0959721
 406.525 0.0959721
 406.55 0.095972
 406.575 0.095972
 406.6 0.0959719
 406.625 0.0959719
 406.65 0.0959718
 406.675 0.0959718
 406.7 0.0959717
 406.725 0.0959717
 406.75 0.0959717
 406.775 0.0959716
 406.8 0.0959716
 406.825 0.0959715
 406.85 0.0959715
 406.875 0.0959714
 406.9 0.0959714
 406.925 0.0959713
 406.95 0.0959713
 406.975 0.0959712
 407 0.0959712
 407.025 0.0959712
 407.05 0.0959711
 407.075 0.0959711
 407.1 0.095971
 407.125 0.095971
 407.15 0.0959709
 407.175 0.0959709
 407.2 0.0959708
 407.225 0.0959708
 407.25 0.0959707
 407.275 0.0959707
 407.3 0.0959707
 407.325 0.0959706
 407.35 0.0959706
 407.375 0.0959705
 407.4 0.0959705
 407.425 0.0959704
 407.45 0.0959704
 407.475 0.0959703
 407.5 0.0959703
 407.525 0.0959702
 407.55 0.0959702
 407.575 0.0959702
 407.6 0.0959701
 407.625 0.0959701
 407.65 0.09597
 407.675 0.09597
 407.7 0.0959699
 407.725 0.0959699
 407.75 0.0959698
 407.775 0.0959698
 407.8 0.0959697
 407.825 0.0959697
 407.85 0.0959697
 407.875 0.0959696
 407.9 0.0959696
 407.925 0.0959695
 407.95 0.0959695
 407.975 0.0959694
 408 0.0959694
 408.025 0.0959693
 408.05 0.0959693
 408.075 0.0959692
 408.1 0.0959692
 408.125 0.0959692
 408.15 0.0959691
 408.175 0.0959691
 408.2 0.095969
 408.225 0.095969
 408.25 0.0959689
 408.275 0.0959689
 408.3 0.0959688
 408.325 0.0959688
 408.35 0.0959687
 408.375 0.0959687
 408.4 0.0959687
 408.425 0.0959686
 408.45 0.0959686
 408.475 0.0959685
 408.5 0.0959685
 408.525 0.0959684
 408.55 0.0959684
 408.575 0.0959683
 408.6 0.0959683
 408.625 0.0959682
 408.65 0.0959682
 408.675 0.0959682
 408.7 0.0959681
 408.725 0.0959681
 408.75 0.095968
 408.775 0.095968
 408.8 0.0959679
 408.825 0.0959679
 408.85 0.0959678
 408.875 0.0959678
 408.9 0.0959677
 408.925 0.0959677
 408.95 0.0959677
 408.975 0.0959676
 409 0.0959676
 409.025 0.0959675
 409.05 0.0959675
 409.075 0.0959674
 409.1 0.0959674
 409.125 0.0959673
 409.15 0.0959673
 409.175 0.0959672
 409.2 0.0959672
 409.225 0.0959672
 409.25 0.0959671
 409.275 0.0959671
 409.3 0.095967
 409.325 0.095967
 409.35 0.0959669
 409.375 0.0959669
 409.4 0.0959668
 409.425 0.0959668
 409.45 0.0959667
 409.475 0.0959667
 409.5 0.0959667
 409.525 0.0959666
 409.55 0.0959666
 409.575 0.0959665
 409.6 0.0959665
 409.625 0.0959664
 409.65 0.0959664
 409.675 0.0959663
 409.7 0.0959663
 409.725 0.0959662
 409.75 0.0959662
 409.775 0.0959662
 409.8 0.0959661
 409.825 0.0959661
 409.85 0.095966
 409.875 0.095966
 409.9 0.0959659
 409.925 0.0959659
 409.95 0.0959658
 409.975 0.0959658
 410 0.0959657
 410.025 0.0959657
 410.05 0.0959657
 410.075 0.0959656
 410.1 0.0959656
 410.125 0.0959655
 410.15 0.0959655
 410.175 0.0959654
 410.2 0.0959654
 410.225 0.0959653
 410.25 0.0959653
 410.275 0.0959652
 410.3 0.0959652
 410.325 0.0959652
 410.35 0.0959651
 410.375 0.0959651
 410.4 0.095965
 410.425 0.095965
 410.45 0.0959649
 410.475 0.0959649
 410.5 0.0959648
 410.525 0.0959648
 410.55 0.0959648
 410.575 0.0959647
 410.6 0.0959647
 410.625 0.0959646
 410.65 0.0959646
 410.675 0.0959645
 410.7 0.0959645
 410.725 0.0959644
 410.75 0.0959644
 410.775 0.0959643
 410.8 0.0959643
 410.825 0.0959643
 410.85 0.0959642
 410.875 0.0959642
 410.9 0.0959641
 410.925 0.0959641
 410.95 0.095964
 410.975 0.095964
 411 0.0959639
 411.025 0.0959639
 411.05 0.0959638
 411.075 0.0959638
 411.1 0.0959638
 411.125 0.0959637
 411.15 0.0959637
 411.175 0.0959636
 411.2 0.0959636
 411.225 0.0959635
 411.25 0.0959635
 411.275 0.0959634
 411.3 0.0959634
 411.325 0.0959633
 411.35 0.0959633
 411.375 0.0959633
 411.4 0.0959632
 411.425 0.0959632
 411.45 0.0959631
 411.475 0.0959631
 411.5 0.095963
 411.525 0.095963
 411.55 0.0959629
 411.575 0.0959629
 411.6 0.0959628
 411.625 0.0959628
 411.65 0.0959628
 411.675 0.0959627
 411.7 0.0959627
 411.725 0.0959626
 411.75 0.0959626
 411.775 0.0959625
 411.8 0.0959625
 411.825 0.0959624
 411.85 0.0959624
 411.875 0.0959623
 411.9 0.0959623
 411.925 0.0959623
 411.95 0.0959622
 411.975 0.0959622
 412 0.0959621
 412.025 0.0959621
 412.05 0.095962
 412.075 0.095962
 412.1 0.0959619
 412.125 0.0959619
 412.15 0.0959618
 412.175 0.0959618
 412.2 0.0959618
 412.225 0.0959617
 412.25 0.0959617
 412.275 0.0959616
 412.3 0.0959616
 412.325 0.0959615
 412.35 0.0959615
 412.375 0.0959614
 412.4 0.0959614
 412.425 0.0959614
 412.45 0.0959613
 412.475 0.0959613
 412.5 0.0959612
 412.525 0.0959612
 412.55 0.0959611
 412.575 0.0959611
 412.6 0.095961
 412.625 0.095961
 412.65 0.0959609
 412.675 0.0959609
 412.7 0.0959609
 412.725 0.0959608
 412.75 0.0959608
 412.775 0.0959607
 412.8 0.0959607
 412.825 0.0959606
 412.85 0.0959606
 412.875 0.0959605
 412.9 0.0959605
 412.925 0.0959604
 412.95 0.0959604
 412.975 0.0959604
 413 0.0959603
 413.025 0.0959603
 413.05 0.0959602
 413.075 0.0959602
 413.1 0.0959601
 413.125 0.0959601
 413.15 0.09596
 413.175 0.09596
 413.2 0.0959599
 413.225 0.0959599
 413.25 0.0959599
 413.275 0.0959598
 413.3 0.0959598
 413.325 0.0959597
 413.35 0.0959597
 413.375 0.0959596
 413.4 0.0959596
 413.425 0.0959595
 413.45 0.0959595
 413.475 0.0959594
 413.5 0.0959594
 413.525 0.0959594
 413.55 0.0959593
 413.575 0.0959593
 413.6 0.0959592
 413.625 0.0959592
 413.65 0.0959591
 413.675 0.0959591
 413.7 0.095959
 413.725 0.095959
 413.75 0.095959
 413.775 0.0959589
 413.8 0.0959589
 413.825 0.0959588
 413.85 0.0959588
 413.875 0.0959587
 413.9 0.0959587
 413.925 0.0959586
 413.95 0.0959586
 413.975 0.0959585
 414 0.0959585
 414.025 0.0959585
 414.05 0.0959584
 414.075 0.0959584
 414.1 0.0959583
 414.125 0.0959583
 414.15 0.0959582
 414.175 0.0959582
 414.2 0.0959581
 414.225 0.0959581
 414.25 0.095958
 414.275 0.095958
 414.3 0.095958
 414.325 0.0959579
 414.35 0.0959579
 414.375 0.0959578
 414.4 0.0959578
 414.425 0.0959577
 414.45 0.0959577
 414.475 0.0959576
 414.5 0.0959576
 414.525 0.0959575
 414.55 0.0959575
 414.575 0.0959575
 414.6 0.0959574
 414.625 0.0959574
 414.65 0.0959573
 414.675 0.0959573
 414.7 0.0959572
 414.725 0.0959572
 414.75 0.0959571
 414.775 0.0959571
 414.8 0.095957
 414.825 0.095957
 414.85 0.095957
 414.875 0.0959569
 414.9 0.0959569
 414.925 0.0959568
 414.95 0.0959568
 414.975 0.0959567
 415 0.0959567
 415.025 0.0959566
 415.05 0.0959566
 415.075 0.0959566
 415.1 0.0959565
 415.125 0.0959565
 415.15 0.0959564
 415.175 0.0959564
 415.2 0.0959563
 415.225 0.0959563
 415.25 0.0959562
 415.275 0.0959562
 415.3 0.0959561
 415.325 0.0959561
 415.35 0.0959561
 415.375 0.095956
 415.4 0.095956
 415.425 0.0959559
 415.45 0.0959559
 415.475 0.0959558
 415.5 0.0959558
 415.525 0.0959557
 415.55 0.0959557
 415.575 0.0959556
 415.6 0.0959556
 415.625 0.0959556
 415.65 0.0959555
 415.675 0.0959555
 415.7 0.0959554
 415.725 0.0959554
 415.75 0.0959553
 415.775 0.0959553
 415.8 0.0959552
 415.825 0.0959552
 415.85 0.0959552
 415.875 0.0959551
 415.9 0.0959551
 415.925 0.095955
 415.95 0.095955
 415.975 0.0959549
 416 0.0959549
 416.025 0.0959548
 416.05 0.0959548
 416.075 0.0959547
 416.1 0.0959547
 416.125 0.0959547
 416.15 0.0959546
 416.175 0.0959546
 416.2 0.0959545
 416.225 0.0959545
 416.25 0.0959544
 416.275 0.0959544
 416.3 0.0959543
 416.325 0.0959543
 416.35 0.0959542
 416.375 0.0959542
 416.4 0.0959542
 416.425 0.0959541
 416.45 0.0959541
 416.475 0.095954
 416.5 0.095954
 416.525 0.0959539
 416.55 0.0959539
 416.575 0.0959538
 416.6 0.0959538
 416.625 0.0959538
 416.65 0.0959537
 416.675 0.0959537
 416.7 0.0959536
 416.725 0.0959536
 416.75 0.0959535
 416.775 0.0959535
 416.8 0.0959534
 416.825 0.0959534
 416.85 0.0959533
 416.875 0.0959533
 416.9 0.0959533
 416.925 0.0959532
 416.95 0.0959532
 416.975 0.0959531
 417 0.0959531
 417.025 0.095953
 417.05 0.095953
 417.075 0.0959529
 417.1 0.0959529
 417.125 0.0959528
 417.15 0.0959528
 417.175 0.0959528
 417.2 0.0959527
 417.225 0.0959527
 417.25 0.0959526
 417.275 0.0959526
 417.3 0.0959525
 417.325 0.0959525
 417.35 0.0959524
 417.375 0.0959524
 417.4 0.0959524
 417.425 0.0959523
 417.45 0.0959523
 417.475 0.0959522
 417.5 0.0959522
 417.525 0.0959521
 417.55 0.0959521
 417.575 0.095952
 417.6 0.095952
 417.625 0.0959519
 417.65 0.0959519
 417.675 0.0959519
 417.7 0.0959518
 417.725 0.0959518
 417.75 0.0959517
 417.775 0.0959517
 417.8 0.0959516
 417.825 0.0959516
 417.85 0.0959515
 417.875 0.0959515
 417.9 0.0959514
 417.925 0.0959514
 417.95 0.0959514
 417.975 0.0959513
 418 0.0959513
 418.025 0.0959512
 418.05 0.0959512
 418.075 0.0959511
 418.1 0.0959511
 418.125 0.095951
 418.15 0.095951
 418.175 0.095951
 418.2 0.0959509
 418.225 0.0959509
 418.25 0.0959508
 418.275 0.0959508
 418.3 0.0959507
 418.325 0.0959507
 418.35 0.0959506
 418.375 0.0959506
 418.4 0.0959505
 418.425 0.0959505
 418.45 0.0959505
 418.475 0.0959504
 418.5 0.0959504
 418.525 0.0959503
 418.55 0.0959503
 418.575 0.0959502
 418.6 0.0959502
 418.625 0.0959501
 418.65 0.0959501
 418.675 0.09595
 418.7 0.09595
 418.725 0.09595
 418.75 0.0959499
 418.775 0.0959499
 418.8 0.0959498
 418.825 0.0959498
 418.85 0.0959497
 418.875 0.0959497
 418.9 0.0959496
 418.925 0.0959496
 418.95 0.0959496
 418.975 0.0959495
 419 0.0959495
 419.025 0.0959494
 419.05 0.0959494
 419.075 0.0959493
 419.1 0.0959493
 419.125 0.0959492
 419.15 0.0959492
 419.175 0.0959491
 419.2 0.0959491
 419.225 0.0959491
 419.25 0.095949
 419.275 0.095949
 419.3 0.0959489
 419.325 0.0959489
 419.35 0.0959488
 419.375 0.0959488
 419.4 0.0959487
 419.425 0.0959487
 419.45 0.0959487
 419.475 0.0959486
 419.5 0.0959486
 419.525 0.0959485
 419.55 0.0959485
 419.575 0.0959484
 419.6 0.0959484
 419.625 0.0959483
 419.65 0.0959483
 419.675 0.0959482
 419.7 0.0959482
 419.725 0.0959482
 419.75 0.0959481
 419.775 0.0959481
 419.8 0.095948
 419.825 0.095948
 419.85 0.0959479
 419.875 0.0959479
 419.9 0.0959478
 419.925 0.0959478
 419.95 0.0959477
 419.975 0.0959477
 420 0.0959477
 420.025 0.0959476
 420.05 0.0959476
 420.075 0.0959475
 420.1 0.0959475
 420.125 0.0959474
 420.15 0.0959474
 420.175 0.0959473
 420.2 0.0959473
 420.225 0.0959473
 420.25 0.0959472
 420.275 0.0959472
 420.3 0.0959471
 420.325 0.0959471
 420.35 0.095947
 420.375 0.095947
 420.4 0.0959469
 420.425 0.0959469
 420.45 0.0959468
 420.475 0.0959468
 420.5 0.0959468
 420.525 0.0959467
 420.55 0.0959467
 420.575 0.0959466
 420.6 0.0959466
 420.625 0.0959465
 420.65 0.0959465
 420.675 0.0959464
 420.7 0.0959464
 420.725 0.0959464
 420.75 0.0959463
 420.775 0.0959463
 420.8 0.0959462
 420.825 0.0959462
 420.85 0.0959461
 420.875 0.0959461
 420.9 0.095946
 420.925 0.095946
 420.95 0.0959459
 420.975 0.0959459
 421 0.0959459
 421.025 0.0959458
 421.05 0.0959458
 421.075 0.0959457
 421.1 0.0959457
 421.125 0.0959456
 421.15 0.0959456
 421.175 0.0959455
 421.2 0.0959455
 421.225 0.0959455
 421.25 0.0959454
 421.275 0.0959454
 421.3 0.0959453
 421.325 0.0959453
 421.35 0.0959452
 421.375 0.0959452
 421.4 0.0959451
 421.425 0.0959451
 421.45 0.095945
 421.475 0.095945
 421.5 0.095945
 421.525 0.0959449
 421.55 0.0959449
 421.575 0.0959448
 421.6 0.0959448
 421.625 0.0959447
 421.65 0.0959447
 421.675 0.0959446
 421.7 0.0959446
 421.725 0.0959446
 421.75 0.0959445
 421.775 0.0959445
 421.8 0.0959444
 421.825 0.0959444
 421.85 0.0959443
 421.875 0.0959443
 421.9 0.0959442
 421.925 0.0959442
 421.95 0.0959441
 421.975 0.0959441
 422 0.0959441
 422.025 0.095944
 422.05 0.095944
 422.075 0.0959439
 422.1 0.0959439
 422.125 0.0959438
 422.15 0.0959438
 422.175 0.0959437
 422.2 0.0959437
 422.225 0.0959437
 422.25 0.0959436
 422.275 0.0959436
 422.3 0.0959435
 422.325 0.0959435
 422.35 0.0959434
 422.375 0.0959434
 422.4 0.0959433
 422.425 0.0959433
 422.45 0.0959432
 422.475 0.0959432
 422.5 0.0959432
 422.525 0.0959431
 422.55 0.0959431
 422.575 0.095943
 422.6 0.095943
 422.625 0.0959429
 422.65 0.0959429
 422.675 0.0959428
 422.7 0.0959428
 422.725 0.0959428
 422.75 0.0959427
 422.775 0.0959427
 422.8 0.0959426
 422.825 0.0959426
 422.85 0.0959425
 422.875 0.0959425
 422.9 0.0959424
 422.925 0.0959424
 422.95 0.0959423
 422.975 0.0959423
 423 0.0959423
 423.025 0.0959422
 423.05 0.0959422
 423.075 0.0959421
 423.1 0.0959421
 423.125 0.095942
 423.15 0.095942
 423.175 0.0959419
 423.2 0.0959419
 423.225 0.0959419
 423.25 0.0959418
 423.275 0.0959418
 423.3 0.0959417
 423.325 0.0959417
 423.35 0.0959416
 423.375 0.0959416
 423.4 0.0959415
 423.425 0.0959415
 423.45 0.0959414
 423.475 0.0959414
 423.5 0.0959414
 423.525 0.0959413
 423.55 0.0959413
 423.575 0.0959412
 423.6 0.0959412
 423.625 0.0959411
 423.65 0.0959411
 423.675 0.095941
 423.7 0.095941
 423.725 0.095941
 423.75 0.0959409
 423.775 0.0959409
 423.8 0.0959408
 423.825 0.0959408
 423.85 0.0959407
 423.875 0.0959407
 423.9 0.0959406
 423.925 0.0959406
 423.95 0.0959405
 423.975 0.0959405
 424 0.0959405
 424.025 0.0959404
 424.05 0.0959404
 424.075 0.0959403
 424.1 0.0959403
 424.125 0.0959402
 424.15 0.0959402
 424.175 0.0959401
 424.2 0.0959401
 424.225 0.0959401
 424.25 0.09594
 424.275 0.09594
 424.3 0.0959399
 424.325 0.0959399
 424.35 0.0959398
 424.375 0.0959398
 424.4 0.0959397
 424.425 0.0959397
 424.45 0.0959396
 424.475 0.0959396
 424.5 0.0959396
 424.525 0.0959395
 424.55 0.0959395
 424.575 0.0959394
 424.6 0.0959394
 424.625 0.0959393
 424.65 0.0959393
 424.675 0.0959392
 424.7 0.0959392
 424.725 0.0959392
 424.75 0.0959391
 424.775 0.0959391
 424.8 0.095939
 424.825 0.095939
 424.85 0.0959389
 424.875 0.0959389
 424.9 0.0959388
 424.925 0.0959388
 424.95 0.0959388
 424.975 0.0959387
 425 0.0959387
 425.025 0.0959386
 425.05 0.0959386
 425.075 0.0959385
 425.1 0.0959385
 425.125 0.0959384
 425.15 0.0959384
 425.175 0.0959383
 425.2 0.0959383
 425.225 0.0959383
 425.25 0.0959382
 425.275 0.0959382
 425.3 0.0959381
 425.325 0.0959381
 425.35 0.095938
 425.375 0.095938
 425.4 0.0959379
 425.425 0.0959379
 425.45 0.0959379
 425.475 0.0959378
 425.5 0.0959378
 425.525 0.0959377
 425.55 0.0959377
 425.575 0.0959376
 425.6 0.0959376
 425.625 0.0959375
 425.65 0.0959375
 425.675 0.0959374
 425.7 0.0959374
 425.725 0.0959374
 425.75 0.0959373
 425.775 0.0959373
 425.8 0.0959372
 425.825 0.0959372
 425.85 0.0959371
 425.875 0.0959371
 425.9 0.095937
 425.925 0.095937
 425.95 0.095937
 425.975 0.0959369
 426 0.0959369
 426.025 0.0959368
 426.05 0.0959368
 426.075 0.0959367
 426.1 0.0959367
 426.125 0.0959366
 426.15 0.0959366
 426.175 0.0959366
 426.2 0.0959365
 426.225 0.0959365
 426.25 0.0959364
 426.275 0.0959364
 426.3 0.0959363
 426.325 0.0959363
 426.35 0.0959362
 426.375 0.0959362
 426.4 0.0959361
 426.425 0.0959361
 426.45 0.0959361
 426.475 0.095936
 426.5 0.095936
 426.525 0.0959359
 426.55 0.0959359
 426.575 0.0959358
 426.6 0.0959358
 426.625 0.0959357
 426.65 0.0959357
 426.675 0.0959357
 426.7 0.0959356
 426.725 0.0959356
 426.75 0.0959355
 426.775 0.0959355
 426.8 0.0959354
 426.825 0.0959354
 426.85 0.0959353
 426.875 0.0959353
 426.9 0.0959352
 426.925 0.0959352
 426.95 0.0959352
 426.975 0.0959351
 427 0.0959351
 427.025 0.095935
 427.05 0.095935
 427.075 0.0959349
 427.1 0.0959349
 427.125 0.0959348
 427.15 0.0959348
 427.175 0.0959348
 427.2 0.0959347
 427.225 0.0959347
 427.25 0.0959346
 427.275 0.0959346
 427.3 0.0959345
 427.325 0.0959345
 427.35 0.0959344
 427.375 0.0959344
 427.4 0.0959344
 427.425 0.0959343
 427.45 0.0959343
 427.475 0.0959342
 427.5 0.0959342
 427.525 0.0959341
 427.55 0.0959341
 427.575 0.095934
 427.6 0.095934
 427.625 0.0959339
 427.65 0.0959339
 427.675 0.0959339
 427.7 0.0959338
 427.725 0.0959338
 427.75 0.0959337
 427.775 0.0959337
 427.8 0.0959336
 427.825 0.0959336
 427.85 0.0959335
 427.875 0.0959335
 427.9 0.0959335
 427.925 0.0959334
 427.95 0.0959334
 427.975 0.0959333
 428 0.0959333
 428.025 0.0959332
 428.05 0.0959332
 428.075 0.0959331
 428.1 0.0959331
 428.125 0.0959331
 428.15 0.095933
 428.175 0.095933
 428.2 0.0959329
 428.225 0.0959329
 428.25 0.0959328
 428.275 0.0959328
 428.3 0.0959327
 428.325 0.0959327
 428.35 0.0959326
 428.375 0.0959326
 428.4 0.0959326
 428.425 0.0959325
 428.45 0.0959325
 428.475 0.0959324
 428.5 0.0959324
 428.525 0.0959323
 428.55 0.0959323
 428.575 0.0959322
 428.6 0.0959322
 428.625 0.0959322
 428.65 0.0959321
 428.675 0.0959321
 428.7 0.095932
 428.725 0.095932
 428.75 0.0959319
 428.775 0.0959319
 428.8 0.0959318
 428.825 0.0959318
 428.85 0.0959318
 428.875 0.0959317
 428.9 0.0959317
 428.925 0.0959316
 428.95 0.0959316
 428.975 0.0959315
 429 0.0959315
 429.025 0.0959314
 429.05 0.0959314
 429.075 0.0959313
 429.1 0.0959313
 429.125 0.0959313
 429.15 0.0959312
 429.175 0.0959312
 429.2 0.0959311
 429.225 0.0959311
 429.25 0.095931
 429.275 0.095931
 429.3 0.0959309
 429.325 0.0959309
 429.35 0.0959309
 429.375 0.0959308
 429.4 0.0959308
 429.425 0.0959307
 429.45 0.0959307
 429.475 0.0959306
 429.5 0.0959306
 429.525 0.0959305
 429.55 0.0959305
 429.575 0.0959305
 429.6 0.0959304
 429.625 0.0959304
 429.65 0.0959303
 429.675 0.0959303
 429.7 0.0959302
 429.725 0.0959302
 429.75 0.0959301
 429.775 0.0959301
 429.8 0.0959301
 429.825 0.09593
 429.85 0.09593
 429.875 0.0959299
 429.9 0.0959299
 429.925 0.0959298
 429.95 0.0959298
 429.975 0.0959297
 430 0.0959297
 430.025 0.0959296
 430.05 0.0959296
 430.075 0.0959296
 430.1 0.0959295
 430.125 0.0959295
 430.15 0.0959294
 430.175 0.0959294
 430.2 0.0959293
 430.225 0.0959293
 430.25 0.0959292
 430.275 0.0959292
 430.3 0.0959292
 430.325 0.0959291
 430.35 0.0959291
 430.375 0.095929
 430.4 0.095929
 430.425 0.0959289
 430.45 0.0959289
 430.475 0.0959288
 430.5 0.0959288
 430.525 0.0959288
 430.55 0.0959287
 430.575 0.0959287
 430.6 0.0959286
 430.625 0.0959286
 430.65 0.0959285
 430.675 0.0959285
 430.7 0.0959284
 430.725 0.0959284
 430.75 0.0959283
 430.775 0.0959283
 430.8 0.0959283
 430.825 0.0959282
 430.85 0.0959282
 430.875 0.0959281
 430.9 0.0959281
 430.925 0.095928
 430.95 0.095928
 430.975 0.0959279
 431 0.0959279
 431.025 0.0959279
 431.05 0.0959278
 431.075 0.0959278
 431.1 0.0959277
 431.125 0.0959277
 431.15 0.0959276
 431.175 0.0959276
 431.2 0.0959275
 431.225 0.0959275
 431.25 0.0959275
 431.275 0.0959274
 431.3 0.0959274
 431.325 0.0959273
 431.35 0.0959273
 431.375 0.0959272
 431.4 0.0959272
 431.425 0.0959271
 431.45 0.0959271
 431.475 0.0959271
 431.5 0.095927
 431.525 0.095927
 431.55 0.0959269
 431.575 0.0959269
 431.6 0.0959268
 431.625 0.0959268
 431.65 0.0959267
 431.675 0.0959267
 431.7 0.0959267
 431.725 0.0959266
 431.75 0.0959266
 431.775 0.0959265
 431.8 0.0959265
 431.825 0.0959264
 431.85 0.0959264
 431.875 0.0959263
 431.9 0.0959263
 431.925 0.0959262
 431.95 0.0959262
 431.975 0.0959262
 432 0.0959261
 432.025 0.0959261
 432.05 0.095926
 432.075 0.095926
 432.1 0.0959259
 432.125 0.0959259
 432.15 0.0959258
 432.175 0.0959258
 432.2 0.0959258
 432.225 0.0959257
 432.25 0.0959257
 432.275 0.0959256
 432.3 0.0959256
 432.325 0.0959255
 432.35 0.0959255
 432.375 0.0959254
 432.4 0.0959254
 432.425 0.0959254
 432.45 0.0959253
 432.475 0.0959253
 432.5 0.0959252
 432.525 0.0959252
 432.55 0.0959251
 432.575 0.0959251
 432.6 0.095925
 432.625 0.095925
 432.65 0.095925
 432.675 0.0959249
 432.7 0.0959249
 432.725 0.0959248
 432.75 0.0959248
 432.775 0.0959247
 432.8 0.0959247
 432.825 0.0959246
 432.85 0.0959246
 432.875 0.0959245
 432.9 0.0959245
 432.925 0.0959245
 432.95 0.0959244
 432.975 0.0959244
 433 0.0959243
 433.025 0.0959243
 433.05 0.0959242
 433.075 0.0959242
 433.1 0.0959241
 433.125 0.0959241
 433.15 0.0959241
 433.175 0.095924
 433.2 0.095924
 433.225 0.0959239
 433.25 0.0959239
 433.275 0.0959238
 433.3 0.0959238
 433.325 0.0959237
 433.35 0.0959237
 433.375 0.0959237
 433.4 0.0959236
 433.425 0.0959236
 433.45 0.0959235
 433.475 0.0959235
 433.5 0.0959234
 433.525 0.0959234
 433.55 0.0959233
 433.575 0.0959233
 433.6 0.0959233
 433.625 0.0959232
 433.65 0.0959232
 433.675 0.0959231
 433.7 0.0959231
 433.725 0.095923
 433.75 0.095923
 433.775 0.0959229
 433.8 0.0959229
 433.825 0.0959229
 433.85 0.0959228
 433.875 0.0959228
 433.9 0.0959227
 433.925 0.0959227
 433.95 0.0959226
 433.975 0.0959226
 434 0.0959225
 434.025 0.0959225
 434.05 0.0959225
 434.075 0.0959224
 434.1 0.0959224
 434.125 0.0959223
 434.15 0.0959223
 434.175 0.0959222
 434.2 0.0959222
 434.225 0.0959221
 434.25 0.0959221
 434.275 0.0959221
 434.3 0.095922
 434.325 0.095922
 434.35 0.0959219
 434.375 0.0959219
 434.4 0.0959218
 434.425 0.0959218
 434.45 0.0959217
 434.475 0.0959217
 434.5 0.0959216
 434.525 0.0959216
 434.55 0.0959216
 434.575 0.0959215
 434.6 0.0959215
 434.625 0.0959214
 434.65 0.0959214
 434.675 0.0959213
 434.7 0.0959213
 434.725 0.0959212
 434.75 0.0959212
 434.775 0.0959212
 434.8 0.0959211
 434.825 0.0959211
 434.85 0.095921
 434.875 0.095921
 434.9 0.0959209
 434.925 0.0959209
 434.95 0.0959208
 434.975 0.0959208
 435 0.0959208
 435.025 0.0959207
 435.05 0.0959207
 435.075 0.0959206
 435.1 0.0959206
 435.125 0.0959205
 435.15 0.0959205
 435.175 0.0959204
 435.2 0.0959204
 435.225 0.0959204
 435.25 0.0959203
 435.275 0.0959203
 435.3 0.0959202
 435.325 0.0959202
 435.35 0.0959201
 435.375 0.0959201
 435.4 0.09592
 435.425 0.09592
 435.45 0.09592
 435.475 0.0959199
 435.5 0.0959199
 435.525 0.0959198
 435.55 0.0959198
 435.575 0.0959197
 435.6 0.0959197
 435.625 0.0959196
 435.65 0.0959196
 435.675 0.0959196
 435.7 0.0959195
 435.725 0.0959195
 435.75 0.0959194
 435.775 0.0959194
 435.8 0.0959193
 435.825 0.0959193
 435.85 0.0959192
 435.875 0.0959192
 435.9 0.0959191
 435.925 0.0959191
 435.95 0.0959191
 435.975 0.095919
 436 0.095919
 436.025 0.0959189
 436.05 0.0959189
 436.075 0.0959188
 436.1 0.0959188
 436.125 0.0959187
 436.15 0.0959187
 436.175 0.0959187
 436.2 0.0959186
 436.225 0.0959186
 436.25 0.0959185
 436.275 0.0959185
 436.3 0.0959184
 436.325 0.0959184
 436.35 0.0959183
 436.375 0.0959183
 436.4 0.0959183
 436.425 0.0959182
 436.45 0.0959182
 436.475 0.0959181
 436.5 0.0959181
 436.525 0.095918
 436.55 0.095918
 436.575 0.0959179
 436.6 0.0959179
 436.625 0.0959179
 436.65 0.0959178
 436.675 0.0959178
 436.7 0.0959177
 436.725 0.0959177
 436.75 0.0959176
 436.775 0.0959176
 436.8 0.0959175
 436.825 0.0959175
 436.85 0.0959175
 436.875 0.0959174
 436.9 0.0959174
 436.925 0.0959173
 436.95 0.0959173
 436.975 0.0959172
 437 0.0959172
 437.025 0.0959171
 437.05 0.0959171
 437.075 0.0959171
 437.1 0.095917
 437.125 0.095917
 437.15 0.0959169
 437.175 0.0959169
 437.2 0.0959168
 437.225 0.0959168
 437.25 0.0959167
 437.275 0.0959167
 437.3 0.0959167
 437.325 0.0959166
 437.35 0.0959166
 437.375 0.0959165
 437.4 0.0959165
 437.425 0.0959164
 437.45 0.0959164
 437.475 0.0959163
 437.5 0.0959163
 437.525 0.0959163
 437.55 0.0959162
 437.575 0.0959162
 437.6 0.0959161
 437.625 0.0959161
 437.65 0.095916
 437.675 0.095916
 437.7 0.0959159
 437.725 0.0959159
 437.75 0.0959159
 437.775 0.0959158
 437.8 0.0959158
 437.825 0.0959157
 437.85 0.0959157
 437.875 0.0959156
 437.9 0.0959156
 437.925 0.0959155
 437.95 0.0959155
 437.975 0.0959155
 438 0.0959154
 438.025 0.0959154
 438.05 0.0959153
 438.075 0.0959153
 438.1 0.0959152
 438.125 0.0959152
 438.15 0.0959151
 438.175 0.0959151
 438.2 0.0959151
 438.225 0.095915
 438.25 0.095915
 438.275 0.0959149
 438.3 0.0959149
 438.325 0.0959148
 438.35 0.0959148
 438.375 0.0959147
 438.4 0.0959147
 438.425 0.0959147
 438.45 0.0959146
 438.475 0.0959146
 438.5 0.0959145
 438.525 0.0959145
 438.55 0.0959144
 438.575 0.0959144
 438.6 0.0959143
 438.625 0.0959143
 438.65 0.0959143
 438.675 0.0959142
 438.7 0.0959142
 438.725 0.0959141
 438.75 0.0959141
 438.775 0.095914
 438.8 0.095914
 438.825 0.0959139
 438.85 0.0959139
 438.875 0.0959139
 438.9 0.0959138
 438.925 0.0959138
 438.95 0.0959137
 438.975 0.0959137
 439 0.0959136
 439.025 0.0959136
 439.05 0.0959135
 439.075 0.0959135
 439.1 0.0959134
 439.125 0.0959134
 439.15 0.0959134
 439.175 0.0959133
 439.2 0.0959133
 439.225 0.0959132
 439.25 0.0959132
 439.275 0.0959131
 439.3 0.0959131
 439.325 0.0959131
 439.35 0.095913
 439.375 0.095913
 439.4 0.0959129
 439.425 0.0959129
 439.45 0.0959128
 439.475 0.0959128
 439.5 0.0959127
 439.525 0.0959127
 439.55 0.0959126
 439.575 0.0959126
 439.6 0.0959126
 439.625 0.0959125
 439.65 0.0959125
 439.675 0.0959124
 439.7 0.0959124
 439.725 0.0959123
 439.75 0.0959123
 439.775 0.0959122
 439.8 0.0959122
 439.825 0.0959122
 439.85 0.0959121
 439.875 0.0959121
 439.9 0.095912
 439.925 0.095912
 439.95 0.0959119
 439.975 0.0959119
 440 0.0959118
 440.025 0.0959118
 440.05 0.0959118
 440.075 0.0959117
 440.1 0.0959117
 440.125 0.0959116
 440.15 0.0959116
 440.175 0.0959115
 440.2 0.0959115
 440.225 0.0959114
 440.25 0.0959114
 440.275 0.0959114
 440.3 0.0959113
 440.325 0.0959113
 440.35 0.0959112
 440.375 0.0959112
 440.4 0.0959111
 440.425 0.0959111
 440.45 0.095911
 440.475 0.095911
 440.5 0.095911
 440.525 0.0959109
 440.55 0.0959109
 440.575 0.0959108
 440.6 0.0959108
 440.625 0.0959107
 440.65 0.0959107
 440.675 0.0959106
 440.7 0.0959106
 440.725 0.0959106
 440.75 0.0959105
 440.775 0.0959105
 440.8 0.0959104
 440.825 0.0959104
 440.85 0.0959103
 440.875 0.0959103
 440.9 0.0959102
 440.925 0.0959102
 440.95 0.0959102
 440.975 0.0959101
 441 0.0959101
 441.025 0.09591
 441.05 0.09591
 441.075 0.0959099
 441.1 0.0959099
 441.125 0.0959099
 441.15 0.0959098
 441.175 0.0959098
 441.2 0.0959097
 441.225 0.0959097
 441.25 0.0959096
 441.275 0.0959096
 441.3 0.0959095
 441.325 0.0959095
 441.35 0.0959094
 441.375 0.0959094
 441.4 0.0959094
 441.425 0.0959093
 441.45 0.0959093
 441.475 0.0959092
 441.5 0.0959092
 441.525 0.0959091
 441.55 0.0959091
 441.575 0.095909
 441.6 0.095909
 441.625 0.095909
 441.65 0.0959089
 441.675 0.0959089
 441.7 0.0959088
 441.725 0.0959088
 441.75 0.0959087
 441.775 0.0959087
 441.8 0.0959087
 441.825 0.0959086
 441.85 0.0959086
 441.875 0.0959085
 441.9 0.0959085
 441.925 0.0959084
 441.95 0.0959084
 441.975 0.0959083
 442 0.0959083
 442.025 0.0959083
 442.05 0.0959082
 442.075 0.0959082
 442.1 0.0959081
 442.125 0.0959081
 442.15 0.095908
 442.175 0.095908
 442.2 0.0959079
 442.225 0.0959079
 442.25 0.0959079
 442.275 0.0959078
 442.3 0.0959078
 442.325 0.0959077
 442.35 0.0959077
 442.375 0.0959076
 442.4 0.0959076
 442.425 0.0959075
 442.45 0.0959075
 442.475 0.0959075
 442.5 0.0959074
 442.525 0.0959074
 442.55 0.0959073
 442.575 0.0959073
 442.6 0.0959072
 442.625 0.0959072
 442.65 0.0959071
 442.675 0.0959071
 442.7 0.0959071
 442.725 0.095907
 442.75 0.095907
 442.775 0.0959069
 442.8 0.0959069
 442.825 0.0959068
 442.85 0.0959068
 442.875 0.0959067
 442.9 0.0959067
 442.925 0.0959067
 442.95 0.0959066
 442.975 0.0959066
 443 0.0959065
 443.025 0.0959065
 443.05 0.0959064
 443.075 0.0959064
 443.1 0.0959063
 443.125 0.0959063
 443.15 0.0959063
 443.175 0.0959062
 443.2 0.0959062
 443.225 0.0959061
 443.25 0.0959061
 443.275 0.095906
 443.3 0.095906
 443.325 0.0959059
 443.35 0.0959059
 443.375 0.0959059
 443.4 0.0959058
 443.425 0.0959058
 443.45 0.0959057
 443.475 0.0959057
 443.5 0.0959056
 443.525 0.0959056
 443.55 0.0959055
 443.575 0.0959055
 443.6 0.0959055
 443.625 0.0959054
 443.65 0.0959054
 443.675 0.0959053
 443.7 0.0959053
 443.725 0.0959052
 443.75 0.0959052
 443.775 0.0959051
 443.8 0.0959051
 443.825 0.0959051
 443.85 0.095905
 443.875 0.095905
 443.9 0.0959049
 443.925 0.0959049
 443.95 0.0959048
 443.975 0.0959048
 444 0.0959047
 444.025 0.0959047
 444.05 0.0959047
 444.075 0.0959046
 444.1 0.0959046
 444.125 0.0959045
 444.15 0.0959045
 444.175 0.0959044
 444.2 0.0959044
 444.225 0.0959043
 444.25 0.0959043
 444.275 0.0959043
 444.3 0.0959042
 444.325 0.0959042
 444.35 0.0959041
 444.375 0.0959041
 444.4 0.095904
 444.425 0.095904
 444.45 0.0959039
 444.475 0.0959039
 444.5 0.0959039
 444.525 0.0959038
 444.55 0.0959038
 444.575 0.0959037
 444.6 0.0959037
 444.625 0.0959036
 444.65 0.0959036
 444.675 0.0959035
 444.7 0.0959035
 444.725 0.0959035
 444.75 0.0959034
 444.775 0.0959034
 444.8 0.0959033
 444.825 0.0959033
 444.85 0.0959032
 444.875 0.0959032
 444.9 0.0959032
 444.925 0.0959031
 444.95 0.0959031
 444.975 0.095903
 445 0.095903
 445.025 0.0959029
 445.05 0.0959029
 445.075 0.0959028
 445.1 0.0959028
 445.125 0.0959028
 445.15 0.0959027
 445.175 0.0959027
 445.2 0.0959026
 445.225 0.0959026
 445.25 0.0959025
 445.275 0.0959025
 445.3 0.0959024
 445.325 0.0959024
 445.35 0.0959024
 445.375 0.0959023
 445.4 0.0959023
 445.425 0.0959022
 445.45 0.0959022
 445.475 0.0959021
 445.5 0.0959021
 445.525 0.095902
 445.55 0.095902
 445.575 0.095902
 445.6 0.0959019
 445.625 0.0959019
 445.65 0.0959018
 445.675 0.0959018
 445.7 0.0959017
 445.725 0.0959017
 445.75 0.0959016
 445.775 0.0959016
 445.8 0.0959016
 445.825 0.0959015
 445.85 0.0959015
 445.875 0.0959014
 445.9 0.0959014
 445.925 0.0959013
 445.95 0.0959013
 445.975 0.0959012
 446 0.0959012
 446.025 0.0959012
 446.05 0.0959011
 446.075 0.0959011
 446.1 0.095901
 446.125 0.095901
 446.15 0.0959009
 446.175 0.0959009
 446.2 0.0959008
 446.225 0.0959008
 446.25 0.0959008
 446.275 0.0959007
 446.3 0.0959007
 446.325 0.0959006
 446.35 0.0959006
 446.375 0.0959005
 446.4 0.0959005
 446.425 0.0959004
 446.45 0.0959004
 446.475 0.0959004
 446.5 0.0959003
 446.525 0.0959003
 446.55 0.0959002
 446.575 0.0959002
 446.6 0.0959001
 446.625 0.0959001
 446.65 0.0959001
 446.675 0.0959
 446.7 0.0959
 446.725 0.0958999
 446.75 0.0958999
 446.775 0.0958998
 446.8 0.0958998
 446.825 0.0958997
 446.85 0.0958997
 446.875 0.0958997
 446.9 0.0958996
 446.925 0.0958996
 446.95 0.0958995
 446.975 0.0958995
 447 0.0958994
 447.025 0.0958994
 447.05 0.0958993
 447.075 0.0958993
 447.1 0.0958993
 447.125 0.0958992
 447.15 0.0958992
 447.175 0.0958991
 447.2 0.0958991
 447.225 0.095899
 447.25 0.095899
 447.275 0.0958989
 447.3 0.0958989
 447.325 0.0958989
 447.35 0.0958988
 447.375 0.0958988
 447.4 0.0958987
 447.425 0.0958987
 447.45 0.0958986
 447.475 0.0958986
 447.5 0.0958985
 447.525 0.0958985
 447.55 0.0958985
 447.575 0.0958984
 447.6 0.0958984
 447.625 0.0958983
 447.65 0.0958983
 447.675 0.0958982
 447.7 0.0958982
 447.725 0.0958981
 447.75 0.0958981
 447.775 0.0958981
 447.8 0.095898
 447.825 0.095898
 447.85 0.0958979
 447.875 0.0958979
 447.9 0.0958978
 447.925 0.0958978
 447.95 0.0958978
 447.975 0.0958977
 448 0.0958977
 448.025 0.0958976
 448.05 0.0958976
 448.075 0.0958975
 448.1 0.0958975
 448.125 0.0958974
 448.15 0.0958974
 448.175 0.0958974
 448.2 0.0958973
 448.225 0.0958973
 448.25 0.0958972
 448.275 0.0958972
 448.3 0.0958971
 448.325 0.0958971
 448.35 0.095897
 448.375 0.095897
 448.4 0.095897
 448.425 0.0958969
 448.45 0.0958969
 448.475 0.0958968
 448.5 0.0958968
 448.525 0.0958967
 448.55 0.0958967
 448.575 0.0958966
 448.6 0.0958966
 448.625 0.0958966
 448.65 0.0958965
 448.675 0.0958965
 448.7 0.0958964
 448.725 0.0958964
 448.75 0.0958963
 448.775 0.0958963
 448.8 0.0958962
 448.825 0.0958962
 448.85 0.0958962
 448.875 0.0958961
 448.9 0.0958961
 448.925 0.095896
 448.95 0.095896
 448.975 0.0958959
 449 0.0958959
 449.025 0.0958959
 449.05 0.0958958
 449.075 0.0958958
 449.1 0.0958957
 449.125 0.0958957
 449.15 0.0958956
 449.175 0.0958956
 449.2 0.0958955
 449.225 0.0958955
 449.25 0.0958955
 449.275 0.0958954
 449.3 0.0958954
 449.325 0.0958953
 449.35 0.0958953
 449.375 0.0958952
 449.4 0.0958952
 449.425 0.0958951
 449.45 0.0958951
 449.475 0.0958951
 449.5 0.095895
 449.525 0.095895
 449.55 0.0958949
 449.575 0.0958949
 449.6 0.0958948
 449.625 0.0958948
 449.65 0.0958947
 449.675 0.0958947
 449.7 0.0958947
 449.725 0.0958946
 449.75 0.0958946
 449.775 0.0958945
 449.8 0.0958945
 449.825 0.0958944
 449.85 0.0958944
 449.875 0.0958943
 449.9 0.0958943
 449.925 0.0958943
 449.95 0.0958942
 449.975 0.0958942
 450 0.0958941
 450.025 0.0958941
 450.05 0.095894
 450.075 0.095894
 450.1 0.095894
 450.125 0.0958939
 450.15 0.0958939
 450.175 0.0958938
 450.2 0.0958938
 450.225 0.0958937
 450.25 0.0958937
 450.275 0.0958936
 450.3 0.0958936
 450.325 0.0958936
 450.35 0.0958935
 450.375 0.0958935
 450.4 0.0958934
 450.425 0.0958934
 450.45 0.0958933
 450.475 0.0958933
 450.5 0.0958932
 450.525 0.0958932
 450.55 0.0958932
 450.575 0.0958931
 450.6 0.0958931
 450.625 0.095893
 450.65 0.095893
 450.675 0.0958929
 450.7 0.0958929
 450.725 0.0958928
 450.75 0.0958928
 450.775 0.0958928
 450.8 0.0958927
 450.825 0.0958927
 450.85 0.0958926
 450.875 0.0958926
 450.9 0.0958925
 450.925 0.0958925
 450.95 0.0958925
 450.975 0.0958924
 451 0.0958924
 451.025 0.0958923
 451.05 0.0958923
 451.075 0.0958922
 451.1 0.0958922
 451.125 0.0958921
 451.15 0.0958921
 451.175 0.0958921
 451.2 0.095892
 451.225 0.095892
 451.25 0.0958919
 451.275 0.0958919
 451.3 0.0958918
 451.325 0.0958918
 451.35 0.0958917
 451.375 0.0958917
 451.4 0.0958917
 451.425 0.0958916
 451.45 0.0958916
 451.475 0.0958915
 451.5 0.0958915
 451.525 0.0958914
 451.55 0.0958914
 451.575 0.0958913
 451.6 0.0958913
 451.625 0.0958913
 451.65 0.0958912
 451.675 0.0958912
 451.7 0.0958911
 451.725 0.0958911
 451.75 0.095891
 451.775 0.095891
 451.8 0.095891
 451.825 0.0958909
 451.85 0.0958909
 451.875 0.0958908
 451.9 0.0958908
 451.925 0.0958907
 451.95 0.0958907
 451.975 0.0958906
 452 0.0958906
 452.025 0.0958906
 452.05 0.0958905
 452.075 0.0958905
 452.1 0.0958904
 452.125 0.0958904
 452.15 0.0958903
 452.175 0.0958903
 452.2 0.0958902
 452.225 0.0958902
 452.25 0.0958902
 452.275 0.0958901
 452.3 0.0958901
 452.325 0.09589
 452.35 0.09589
 452.375 0.0958899
 452.4 0.0958899
 452.425 0.0958898
 452.45 0.0958898
 452.475 0.0958898
 452.5 0.0958897
 452.525 0.0958897
 452.55 0.0958896
 452.575 0.0958896
 452.6 0.0958895
 452.625 0.0958895
 452.65 0.0958895
 452.675 0.0958894
 452.7 0.0958894
 452.725 0.0958893
 452.75 0.0958893
 452.775 0.0958892
 452.8 0.0958892
 452.825 0.0958891
 452.85 0.0958891
 452.875 0.0958891
 452.9 0.095889
 452.925 0.095889
 452.95 0.0958889
 452.975 0.0958889
 453 0.0958888
 453.025 0.0958888
 453.05 0.0958887
 453.075 0.0958887
 453.1 0.0958887
 453.125 0.0958886
 453.15 0.0958886
 453.175 0.0958885
 453.2 0.0958885
 453.225 0.0958884
 453.25 0.0958884
 453.275 0.0958884
 453.3 0.0958883
 453.325 0.0958883
 453.35 0.0958882
 453.375 0.0958882
 453.4 0.0958881
 453.425 0.0958881
 453.45 0.095888
 453.475 0.095888
 453.5 0.095888
 453.525 0.0958879
 453.55 0.0958879
 453.575 0.0958878
 453.6 0.0958878
 453.625 0.0958877
 453.65 0.0958877
 453.675 0.0958876
 453.7 0.0958876
 453.725 0.0958876
 453.75 0.0958875
 453.775 0.0958875
 453.8 0.0958874
 453.825 0.0958874
 453.85 0.0958873
 453.875 0.0958873
 453.9 0.0958873
 453.925 0.0958872
 453.95 0.0958872
 453.975 0.0958871
 454 0.0958871
 454.025 0.095887
 454.05 0.095887
 454.075 0.0958869
 454.1 0.0958869
 454.125 0.0958869
 454.15 0.0958868
 454.175 0.0958868
 454.2 0.0958867
 454.225 0.0958867
 454.25 0.0958866
 454.275 0.0958866
 454.3 0.0958865
 454.325 0.0958865
 454.35 0.0958865
 454.375 0.0958864
 454.4 0.0958864
 454.425 0.0958863
 454.45 0.0958863
 454.475 0.0958862
 454.5 0.0958862
 454.525 0.0958861
 454.55 0.0958861
 454.575 0.0958861
 454.6 0.095886
 454.625 0.095886
 454.65 0.0958859
 454.675 0.0958859
 454.7 0.0958858
 454.725 0.0958858
 454.75 0.0958858
 454.775 0.0958857
 454.8 0.0958857
 454.825 0.0958856
 454.85 0.0958856
 454.875 0.0958855
 454.9 0.0958855
 454.925 0.0958854
 454.95 0.0958854
 454.975 0.0958854
 455 0.0958853
 455.025 0.0958853
 455.05 0.0958852
 455.075 0.0958852
 455.1 0.0958851
 455.125 0.0958851
 455.15 0.095885
 455.175 0.095885
 455.2 0.095885
 455.225 0.0958849
 455.25 0.0958849
 455.275 0.0958848
 455.3 0.0958848
 455.325 0.0958847
 455.35 0.0958847
 455.375 0.0958847
 455.4 0.0958846
 455.425 0.0958846
 455.45 0.0958845
 455.475 0.0958845
 455.5 0.0958844
 455.525 0.0958844
 455.55 0.0958843
 455.575 0.0958843
 455.6 0.0958843
 455.625 0.0958842
 455.65 0.0958842
 455.675 0.0958841
 455.7 0.0958841
 455.725 0.095884
 455.75 0.095884
 455.775 0.095884
 455.8 0.0958839
 455.825 0.0958839
 455.85 0.0958838
 455.875 0.0958838
 455.9 0.0958837
 455.925 0.0958837
 455.95 0.0958836
 455.975 0.0958836
 456 0.0958836
 456.025 0.0958835
 456.05 0.0958835
 456.075 0.0958834
 456.1 0.0958834
 456.125 0.0958833
 456.15 0.0958833
 456.175 0.0958832
 456.2 0.0958832
 456.225 0.0958832
 456.25 0.0958831
 456.275 0.0958831
 456.3 0.095883
 456.325 0.095883
 456.35 0.0958829
 456.375 0.0958829
 456.4 0.0958829
 456.425 0.0958828
 456.45 0.0958828
 456.475 0.0958827
 456.5 0.0958827
 456.525 0.0958826
 456.55 0.0958826
 456.575 0.0958825
 456.6 0.0958825
 456.625 0.0958825
 456.65 0.0958824
 456.675 0.0958824
 456.7 0.0958823
 456.725 0.0958823
 456.75 0.0958822
 456.775 0.0958822
 456.8 0.0958821
 456.825 0.0958821
 456.85 0.0958821
 456.875 0.095882
 456.9 0.095882
 456.925 0.0958819
 456.95 0.0958819
 456.975 0.0958818
 457 0.0958818
 457.025 0.0958818
 457.05 0.0958817
 457.075 0.0958817
 457.1 0.0958816
 457.125 0.0958816
 457.15 0.0958815
 457.175 0.0958815
 457.2 0.0958814
 457.225 0.0958814
 457.25 0.0958814
 457.275 0.0958813
 457.3 0.0958813
 457.325 0.0958812
 457.35 0.0958812
 457.375 0.0958811
 457.4 0.0958811
 457.425 0.0958811
 457.45 0.095881
 457.475 0.095881
 457.5 0.0958809
 457.525 0.0958809
 457.55 0.0958808
 457.575 0.0958808
 457.6 0.0958807
 457.625 0.0958807
 457.65 0.0958807
 457.675 0.0958806
 457.7 0.0958806
 457.725 0.0958805
 457.75 0.0958805
 457.775 0.0958804
 457.8 0.0958804
 457.825 0.0958803
 457.85 0.0958803
 457.875 0.0958803
 457.9 0.0958802
 457.925 0.0958802
 457.95 0.0958801
 457.975 0.0958801
 458 0.09588
 458.025 0.09588
 458.05 0.09588
 458.075 0.0958799
 458.1 0.0958799
 458.125 0.0958798
 458.15 0.0958798
 458.175 0.0958797
 458.2 0.0958797
 458.225 0.0958796
 458.25 0.0958796
 458.275 0.0958796
 458.3 0.0958795
 458.325 0.0958795
 458.35 0.0958794
 458.375 0.0958794
 458.4 0.0958793
 458.425 0.0958793
 458.45 0.0958792
 458.475 0.0958792
 458.5 0.0958792
 458.525 0.0958791
 458.55 0.0958791
 458.575 0.095879
 458.6 0.095879
 458.625 0.0958789
 458.65 0.0958789
 458.675 0.0958789
 458.7 0.0958788
 458.725 0.0958788
 458.75 0.0958787
 458.775 0.0958787
 458.8 0.0958786
 458.825 0.0958786
 458.85 0.0958785
 458.875 0.0958785
 458.9 0.0958785
 458.925 0.0958784
 458.95 0.0958784
 458.975 0.0958783
 459 0.0958783
 459.025 0.0958782
 459.05 0.0958782
 459.075 0.0958782
 459.1 0.0958781
 459.125 0.0958781
 459.15 0.095878
 459.175 0.095878
 459.2 0.0958779
 459.225 0.0958779
 459.25 0.0958778
 459.275 0.0958778
 459.3 0.0958778
 459.325 0.0958777
 459.35 0.0958777
 459.375 0.0958776
 459.4 0.0958776
 459.425 0.0958775
 459.45 0.0958775
 459.475 0.0958775
 459.5 0.0958774
 459.525 0.0958774
 459.55 0.0958773
 459.575 0.0958773
 459.6 0.0958772
 459.625 0.0958772
 459.65 0.0958771
 459.675 0.0958771
 459.7 0.0958771
 459.725 0.095877
 459.75 0.095877
 459.775 0.0958769
 459.8 0.0958769
 459.825 0.0958768
 459.85 0.0958768
 459.875 0.0958767
 459.9 0.0958767
 459.925 0.0958767
 459.95 0.0958766
 459.975 0.0958766
 460 0.0958765
 460.025 0.0958765
 460.05 0.0958764
 460.075 0.0958764
 460.1 0.0958764
 460.125 0.0958763
 460.15 0.0958763
 460.175 0.0958762
 460.2 0.0958762
 460.225 0.0958761
 460.25 0.0958761
 460.275 0.095876
 460.3 0.095876
 460.325 0.095876
 460.35 0.0958759
 460.375 0.0958759
 460.4 0.0958758
 460.425 0.0958758
 460.45 0.0958757
 460.475 0.0958757
 460.5 0.0958757
 460.525 0.0958756
 460.55 0.0958756
 460.575 0.0958755
 460.6 0.0958755
 460.625 0.0958754
 460.65 0.0958754
 460.675 0.0958753
 460.7 0.0958753
 460.725 0.0958753
 460.75 0.0958752
 460.775 0.0958752
 460.8 0.0958751
 460.825 0.0958751
 460.85 0.095875
 460.875 0.095875
 460.9 0.095875
 460.925 0.0958749
 460.95 0.0958749
 460.975 0.0958748
 461 0.0958748
 461.025 0.0958747
 461.05 0.0958747
 461.075 0.0958746
 461.1 0.0958746
 461.125 0.0958746
 461.15 0.0958745
 461.175 0.0958745
 461.2 0.0958744
 461.225 0.0958744
 461.25 0.0958743
 461.275 0.0958743
 461.3 0.0958743
 461.325 0.0958742
 461.35 0.0958742
 461.375 0.0958741
 461.4 0.0958741
 461.425 0.095874
 461.45 0.095874
 461.475 0.0958739
 461.5 0.0958739
 461.525 0.0958739
 461.55 0.0958738
 461.575 0.0958738
 461.6 0.0958737
 461.625 0.0958737
 461.65 0.0958736
 461.675 0.0958736
 461.7 0.0958735
 461.725 0.0958735
 461.75 0.0958735
 461.775 0.0958734
 461.8 0.0958734
 461.825 0.0958733
 461.85 0.0958733
 461.875 0.0958732
 461.9 0.0958732
 461.925 0.0958732
 461.95 0.0958731
 461.975 0.0958731
 462 0.095873
 462.025 0.095873
 462.05 0.0958729
 462.075 0.0958729
 462.1 0.0958728
 462.125 0.0958728
 462.15 0.0958728
 462.175 0.0958727
 462.2 0.0958727
 462.225 0.0958726
 462.25 0.0958726
 462.275 0.0958725
 462.3 0.0958725
 462.325 0.0958725
 462.35 0.0958724
 462.375 0.0958724
 462.4 0.0958723
 462.425 0.0958723
 462.45 0.0958722
 462.475 0.0958722
 462.5 0.0958721
 462.525 0.0958721
 462.55 0.0958721
 462.575 0.095872
 462.6 0.095872
 462.625 0.0958719
 462.65 0.0958719
 462.675 0.0958718
 462.7 0.0958718
 462.725 0.0958718
 462.75 0.0958717
 462.775 0.0958717
 462.8 0.0958716
 462.825 0.0958716
 462.85 0.0958715
 462.875 0.0958715
 462.9 0.0958714
 462.925 0.0958714
 462.95 0.0958714
 462.975 0.0958713
 463 0.0958713
 463.025 0.0958712
 463.05 0.0958712
 463.075 0.0958711
 463.1 0.0958711
 463.125 0.0958711
 463.15 0.095871
 463.175 0.095871
 463.2 0.0958709
 463.225 0.0958709
 463.25 0.0958708
 463.275 0.0958708
 463.3 0.0958707
 463.325 0.0958707
 463.35 0.0958707
 463.375 0.0958706
 463.4 0.0958706
 463.425 0.0958705
 463.45 0.0958705
 463.475 0.0958704
 463.5 0.0958704
 463.525 0.0958704
 463.55 0.0958703
 463.575 0.0958703
 463.6 0.0958702
 463.625 0.0958702
 463.65 0.0958701
 463.675 0.0958701
 463.7 0.09587
 463.725 0.09587
 463.75 0.09587
 463.775 0.0958699
 463.8 0.0958699
 463.825 0.0958698
 463.85 0.0958698
 463.875 0.0958697
 463.9 0.0958697
 463.925 0.0958697
 463.95 0.0958696
 463.975 0.0958696
 464 0.0958695
 464.025 0.0958695
 464.05 0.0958694
 464.075 0.0958694
 464.1 0.0958693
 464.125 0.0958693
 464.15 0.0958693
 464.175 0.0958692
 464.2 0.0958692
 464.225 0.0958691
 464.25 0.0958691
 464.275 0.095869
 464.3 0.095869
 464.325 0.095869
 464.35 0.0958689
 464.375 0.0958689
 464.4 0.0958688
 464.425 0.0958688
 464.45 0.0958687
 464.475 0.0958687
 464.5 0.0958686
 464.525 0.0958686
 464.55 0.0958686
 464.575 0.0958685
 464.6 0.0958685
 464.625 0.0958684
 464.65 0.0958684
 464.675 0.0958683
 464.7 0.0958683
 464.725 0.0958683
 464.75 0.0958682
 464.775 0.0958682
 464.8 0.0958681
 464.825 0.0958681
 464.85 0.095868
 464.875 0.095868
 464.9 0.095868
 464.925 0.0958679
 464.95 0.0958679
 464.975 0.0958678
 465 0.0958678
 465.025 0.0958677
 465.05 0.0958677
 465.075 0.0958676
 465.1 0.0958676
 465.125 0.0958676
 465.15 0.0958675
 465.175 0.0958675
 465.2 0.0958674
 465.225 0.0958674
 465.25 0.0958673
 465.275 0.0958673
 465.3 0.0958673
 465.325 0.0958672
 465.35 0.0958672
 465.375 0.0958671
 465.4 0.0958671
 465.425 0.095867
 465.45 0.095867
 465.475 0.0958669
 465.5 0.0958669
 465.525 0.0958669
 465.55 0.0958668
 465.575 0.0958668
 465.6 0.0958667
 465.625 0.0958667
 465.65 0.0958666
 465.675 0.0958666
 465.7 0.0958666
 465.725 0.0958665
 465.75 0.0958665
 465.775 0.0958664
 465.8 0.0958664
 465.825 0.0958663
 465.85 0.0958663
 465.875 0.0958662
 465.9 0.0958662
 465.925 0.0958662
 465.95 0.0958661
 465.975 0.0958661
 466 0.095866
 466.025 0.095866
 466.05 0.0958659
 466.075 0.0958659
 466.1 0.0958659
 466.125 0.0958658
 466.15 0.0958658
 466.175 0.0958657
 466.2 0.0958657
 466.225 0.0958656
 466.25 0.0958656
 466.275 0.0958655
 466.3 0.0958655
 466.325 0.0958655
 466.35 0.0958654
 466.375 0.0958654
 466.4 0.0958653
 466.425 0.0958653
 466.45 0.0958652
 466.475 0.0958652
 466.5 0.0958652
 466.525 0.0958651
 466.55 0.0958651
 466.575 0.095865
 466.6 0.095865
 466.625 0.0958649
 466.65 0.0958649
 466.675 0.0958648
 466.7 0.0958648
 466.725 0.0958648
 466.75 0.0958647
 466.775 0.0958647
 466.8 0.0958646
 466.825 0.0958646
 466.85 0.0958645
 466.875 0.0958645
 466.9 0.0958645
 466.925 0.0958644
 466.95 0.0958644
 466.975 0.0958643
 467 0.0958643
 467.025 0.0958642
 467.05 0.0958642
 467.075 0.0958642
 467.1 0.0958641
 467.125 0.0958641
 467.15 0.095864
 467.175 0.095864
 467.2 0.0958639
 467.225 0.0958639
 467.25 0.0958638
 467.275 0.0958638
 467.3 0.0958638
 467.325 0.0958637
 467.35 0.0958637
 467.375 0.0958636
 467.4 0.0958636
 467.425 0.0958635
 467.45 0.0958635
 467.475 0.0958635
 467.5 0.0958634
 467.525 0.0958634
 467.55 0.0958633
 467.575 0.0958633
 467.6 0.0958632
 467.625 0.0958632
 467.65 0.0958631
 467.675 0.0958631
 467.7 0.0958631
 467.725 0.095863
 467.75 0.095863
 467.775 0.0958629
 467.8 0.0958629
 467.825 0.0958628
 467.85 0.0958628
 467.875 0.0958628
 467.9 0.0958627
 467.925 0.0958627
 467.95 0.0958626
 467.975 0.0958626
 468 0.0958625
 468.025 0.0958625
 468.05 0.0958624
 468.075 0.0958624
 468.1 0.0958624
 468.125 0.0958623
 468.15 0.0958623
 468.175 0.0958622
 468.2 0.0958622
 468.225 0.0958621
 468.25 0.0958621
 468.275 0.0958621
 468.3 0.095862
 468.325 0.095862
 468.35 0.0958619
 468.375 0.0958619
 468.4 0.0958618
 468.425 0.0958618
 468.45 0.0958618
 468.475 0.0958617
 468.5 0.0958617
 468.525 0.0958616
 468.55 0.0958616
 468.575 0.0958615
 468.6 0.0958615
 468.625 0.0958614
 468.65 0.0958614
 468.675 0.0958614
 468.7 0.0958613
 468.725 0.0958613
 468.75 0.0958612
 468.775 0.0958612
 468.8 0.0958611
 468.825 0.0958611
 468.85 0.0958611
 468.875 0.095861
 468.9 0.095861
 468.925 0.0958609
 468.95 0.0958609
 468.975 0.0958608
 469 0.0958608
 469.025 0.0958608
 469.05 0.0958607
 469.075 0.0958607
 469.1 0.0958606
 469.125 0.0958606
 469.15 0.0958605
 469.175 0.0958605
 469.2 0.0958604
 469.225 0.0958604
 469.25 0.0958604
 469.275 0.0958603
 469.3 0.0958603
 469.325 0.0958602
 469.35 0.0958602
 469.375 0.0958601
 469.4 0.0958601
 469.425 0.0958601
 469.45 0.09586
 469.475 0.09586
 469.5 0.0958599
 469.525 0.0958599
 469.55 0.0958598
 469.575 0.0958598
 469.6 0.0958597
 469.625 0.0958597
 469.65 0.0958597
 469.675 0.0958596
 469.7 0.0958596
 469.725 0.0958595
 469.75 0.0958595
 469.775 0.0958594
 469.8 0.0958594
 469.825 0.0958594
 469.85 0.0958593
 469.875 0.0958593
 469.9 0.0958592
 469.925 0.0958592
 469.95 0.0958591
 469.975 0.0958591
 470 0.0958591
 470.025 0.095859
 470.05 0.095859
 470.075 0.0958589
 470.1 0.0958589
 470.125 0.0958588
 470.15 0.0958588
 470.175 0.0958587
 470.2 0.0958587
 470.225 0.0958587
 470.25 0.0958586
 470.275 0.0958586
 470.3 0.0958585
 470.325 0.0958585
 470.35 0.0958584
 470.375 0.0958584
 470.4 0.0958584
 470.425 0.0958583
 470.45 0.0958583
 470.475 0.0958582
 470.5 0.0958582
 470.525 0.0958581
 470.55 0.0958581
 470.575 0.0958581
 470.6 0.095858
 470.625 0.095858
 470.65 0.0958579
 470.675 0.0958579
 470.7 0.0958578
 470.725 0.0958578
 470.75 0.0958577
 470.775 0.0958577
 470.8 0.0958577
 470.825 0.0958576
 470.85 0.0958576
 470.875 0.0958575
 470.9 0.0958575
 470.925 0.0958574
 470.95 0.0958574
 470.975 0.0958574
 471 0.0958573
 471.025 0.0958573
 471.05 0.0958572
 471.075 0.0958572
 471.1 0.0958571
 471.125 0.0958571
 471.15 0.095857
 471.175 0.095857
 471.2 0.095857
 471.225 0.0958569
 471.25 0.0958569
 471.275 0.0958568
 471.3 0.0958568
 471.325 0.0958567
 471.35 0.0958567
 471.375 0.0958567
 471.4 0.0958566
 471.425 0.0958566
 471.45 0.0958565
 471.475 0.0958565
 471.5 0.0958564
 471.525 0.0958564
 471.55 0.0958564
 471.575 0.0958563
 471.6 0.0958563
 471.625 0.0958562
 471.65 0.0958562
 471.675 0.0958561
 471.7 0.0958561
 471.725 0.095856
 471.75 0.095856
 471.775 0.095856
 471.8 0.0958559
 471.825 0.0958559
 471.85 0.0958558
 471.875 0.0958558
 471.9 0.0958557
 471.925 0.0958557
 471.95 0.0958557
 471.975 0.0958556
 472 0.0958556
 472.025 0.0958555
 472.05 0.0958555
 472.075 0.0958554
 472.1 0.0958554
 472.125 0.0958554
 472.15 0.0958553
 472.175 0.0958553
 472.2 0.0958552
 472.225 0.0958552
 472.25 0.0958551
 472.275 0.0958551
 472.3 0.095855
 472.325 0.095855
 472.35 0.095855
 472.375 0.0958549
 472.4 0.0958549
 472.425 0.0958548
 472.45 0.0958548
 472.475 0.0958547
 472.5 0.0958547
 472.525 0.0958547
 472.55 0.0958546
 472.575 0.0958546
 472.6 0.0958545
 472.625 0.0958545
 472.65 0.0958544
 472.675 0.0958544
 472.7 0.0958544
 472.725 0.0958543
 472.75 0.0958543
 472.775 0.0958542
 472.8 0.0958542
 472.825 0.0958541
 472.85 0.0958541
 472.875 0.095854
 472.9 0.095854
 472.925 0.095854
 472.95 0.0958539
 472.975 0.0958539
 473 0.0958538
 473.025 0.0958538
 473.05 0.0958537
 473.075 0.0958537
 473.1 0.0958537
 473.125 0.0958536
 473.15 0.0958536
 473.175 0.0958535
 473.2 0.0958535
 473.225 0.0958534
 473.25 0.0958534
 473.275 0.0958534
 473.3 0.0958533
 473.325 0.0958533
 473.35 0.0958532
 473.375 0.0958532
 473.4 0.0958531
 473.425 0.0958531
 473.45 0.095853
 473.475 0.095853
 473.5 0.095853
 473.525 0.0958529
 473.55 0.0958529
 473.575 0.0958528
 473.6 0.0958528
 473.625 0.0958527
 473.65 0.0958527
 473.675 0.0958527
 473.7 0.0958526
 473.725 0.0958526
 473.75 0.0958525
 473.775 0.0958525
 473.8 0.0958524
 473.825 0.0958524
 473.85 0.0958524
 473.875 0.0958523
 473.9 0.0958523
 473.925 0.0958522
 473.95 0.0958522
 473.975 0.0958521
 474 0.0958521
 474.025 0.0958521
 474.05 0.095852
 474.075 0.095852
 474.1 0.0958519
 474.125 0.0958519
 474.15 0.0958518
 474.175 0.0958518
 474.2 0.0958517
 474.225 0.0958517
 474.25 0.0958517
 474.275 0.0958516
 474.3 0.0958516
 474.325 0.0958515
 474.35 0.0958515
 474.375 0.0958514
 474.4 0.0958514
 474.425 0.0958514
 474.45 0.0958513
 474.475 0.0958513
 474.5 0.0958512
 474.525 0.0958512
 474.55 0.0958511
 474.575 0.0958511
 474.6 0.0958511
 474.625 0.095851
 474.65 0.095851
 474.675 0.0958509
 474.7 0.0958509
 474.725 0.0958508
 474.75 0.0958508
 474.775 0.0958507
 474.8 0.0958507
 474.825 0.0958507
 474.85 0.0958506
 474.875 0.0958506
 474.9 0.0958505
 474.925 0.0958505
 474.95 0.0958504
 474.975 0.0958504
 475 0.0958504
 475.025 0.0958503
 475.05 0.0958503
 475.075 0.0958502
 475.1 0.0958502
 475.125 0.0958501
 475.15 0.0958501
 475.175 0.0958501
 475.2 0.09585
 475.225 0.09585
 475.25 0.0958499
 475.275 0.0958499
 475.3 0.0958498
 475.325 0.0958498
 475.35 0.0958498
 475.375 0.0958497
 475.4 0.0958497
 475.425 0.0958496
 475.45 0.0958496
 475.475 0.0958495
 475.5 0.0958495
 475.525 0.0958494
 475.55 0.0958494
 475.575 0.0958494
 475.6 0.0958493
 475.625 0.0958493
 475.65 0.0958492
 475.675 0.0958492
 475.7 0.0958491
 475.725 0.0958491
 475.75 0.0958491
 475.775 0.095849
 475.8 0.095849
 475.825 0.0958489
 475.85 0.0958489
 475.875 0.0958488
 475.9 0.0958488
 475.925 0.0958488
 475.95 0.0958487
 475.975 0.0958487
 476 0.0958486
 476.025 0.0958486
 476.05 0.0958485
 476.075 0.0958485
 476.1 0.0958484
 476.125 0.0958484
 476.15 0.0958484
 476.175 0.0958483
 476.2 0.0958483
 476.225 0.0958482
 476.25 0.0958482
 476.275 0.0958481
 476.3 0.0958481
 476.325 0.0958481
 476.35 0.095848
 476.375 0.095848
 476.4 0.0958479
 476.425 0.0958479
 476.45 0.0958478
 476.475 0.0958478
 476.5 0.0958478
 476.525 0.0958477
 476.55 0.0958477
 476.575 0.0958476
 476.6 0.0958476
 476.625 0.0958475
 476.65 0.0958475
 476.675 0.0958475
 476.7 0.0958474
 476.725 0.0958474
 476.75 0.0958473
 476.775 0.0958473
 476.8 0.0958472
 476.825 0.0958472
 476.85 0.0958471
 476.875 0.0958471
 476.9 0.0958471
 476.925 0.095847
 476.95 0.095847
 476.975 0.0958469
 477 0.0958469
 477.025 0.0958468
 477.05 0.0958468
 477.075 0.0958468
 477.1 0.0958467
 477.125 0.0958467
 477.15 0.0958466
 477.175 0.0958466
 477.2 0.0958465
 477.225 0.0958465
 477.25 0.0958465
 477.275 0.0958464
 477.3 0.0958464
 477.325 0.0958463
 477.35 0.0958463
 477.375 0.0958462
 477.4 0.0958462
 477.425 0.0958462
 477.45 0.0958461
 477.475 0.0958461
 477.5 0.095846
 477.525 0.095846
 477.55 0.0958459
 477.575 0.0958459
 477.6 0.0958458
 477.625 0.0958458
 477.65 0.0958458
 477.675 0.0958457
 477.7 0.0958457
 477.725 0.0958456
 477.75 0.0958456
 477.775 0.0958455
 477.8 0.0958455
 477.825 0.0958455
 477.85 0.0958454
 477.875 0.0958454
 477.9 0.0958453
 477.925 0.0958453
 477.95 0.0958452
 477.975 0.0958452
 478 0.0958452
 478.025 0.0958451
 478.05 0.0958451
 478.075 0.095845
 478.1 0.095845
 478.125 0.0958449
 478.15 0.0958449
 478.175 0.0958449
 478.2 0.0958448
 478.225 0.0958448
 478.25 0.0958447
 478.275 0.0958447
 478.3 0.0958446
 478.325 0.0958446
 478.35 0.0958445
 478.375 0.0958445
 478.4 0.0958445
 478.425 0.0958444
 478.45 0.0958444
 478.475 0.0958443
 478.5 0.0958443
 478.525 0.0958442
 478.55 0.0958442
 478.575 0.0958442
 478.6 0.0958441
 478.625 0.0958441
 478.65 0.095844
 478.675 0.095844
 478.7 0.0958439
 478.725 0.0958439
 478.75 0.0958439
 478.775 0.0958438
 478.8 0.0958438
 478.825 0.0958437
 478.85 0.0958437
 478.875 0.0958436
 478.9 0.0958436
 478.925 0.0958436
 478.95 0.0958435
 478.975 0.0958435
 479 0.0958434
 479.025 0.0958434
 479.05 0.0958433
 479.075 0.0958433
 479.1 0.0958433
 479.125 0.0958432
 479.15 0.0958432
 479.175 0.0958431
 479.2 0.0958431
 479.225 0.095843
 479.25 0.095843
 479.275 0.0958429
 479.3 0.0958429
 479.325 0.0958429
 479.35 0.0958428
 479.375 0.0958428
 479.4 0.0958427
 479.425 0.0958427
 479.45 0.0958426
 479.475 0.0958426
 479.5 0.0958426
 479.525 0.0958425
 479.55 0.0958425
 479.575 0.0958424
 479.6 0.0958424
 479.625 0.0958423
 479.65 0.0958423
 479.675 0.0958423
 479.7 0.0958422
 479.725 0.0958422
 479.75 0.0958421
 479.775 0.0958421
 479.8 0.095842
 479.825 0.095842
 479.85 0.095842
 479.875 0.0958419
 479.9 0.0958419
 479.925 0.0958418
 479.95 0.0958418
 479.975 0.0958417
 480 0.0958417
 480.025 0.0958417
 480.05 0.0958416
 480.075 0.0958416
 480.1 0.0958415
 480.125 0.0958415
 480.15 0.0958414
 480.175 0.0958414
 480.2 0.0958413
 480.225 0.0958413
 480.25 0.0958413
 480.275 0.0958412
 480.3 0.0958412
 480.325 0.0958411
 480.35 0.0958411
 480.375 0.095841
 480.4 0.095841
 480.425 0.095841
 480.45 0.0958409
 480.475 0.0958409
 480.5 0.0958408
 480.525 0.0958408
 480.55 0.0958407
 480.575 0.0958407
 480.6 0.0958407
 480.625 0.0958406
 480.65 0.0958406
 480.675 0.0958405
 480.7 0.0958405
 480.725 0.0958404
 480.75 0.0958404
 480.775 0.0958404
 480.8 0.0958403
 480.825 0.0958403
 480.85 0.0958402
 480.875 0.0958402
 480.9 0.0958401
 480.925 0.0958401
 480.95 0.0958401
 480.975 0.09584
 481 0.09584
 481.025 0.0958399
 481.05 0.0958399
 481.075 0.0958398
 481.1 0.0958398
 481.125 0.0958397
 481.15 0.0958397
 481.175 0.0958397
 481.2 0.0958396
 481.225 0.0958396
 481.25 0.0958395
 481.275 0.0958395
 481.3 0.0958394
 481.325 0.0958394
 481.35 0.0958394
 481.375 0.0958393
 481.4 0.0958393
 481.425 0.0958392
 481.45 0.0958392
 481.475 0.0958391
 481.5 0.0958391
 481.525 0.0958391
 481.55 0.095839
 481.575 0.095839
 481.6 0.0958389
 481.625 0.0958389
 481.65 0.0958388
 481.675 0.0958388
 481.7 0.0958388
 481.725 0.0958387
 481.75 0.0958387
 481.775 0.0958386
 481.8 0.0958386
 481.825 0.0958385
 481.85 0.0958385
 481.875 0.0958385
 481.9 0.0958384
 481.925 0.0958384
 481.95 0.0958383
 481.975 0.0958383
 482 0.0958382
 482.025 0.0958382
 482.05 0.0958382
 482.075 0.0958381
 482.1 0.0958381
 482.125 0.095838
 482.15 0.095838
 482.175 0.0958379
 482.2 0.0958379
 482.225 0.0958378
 482.25 0.0958378
 482.275 0.0958378
 482.3 0.0958377
 482.325 0.0958377
 482.35 0.0958376
 482.375 0.0958376
 482.4 0.0958375
 482.425 0.0958375
 482.45 0.0958375
 482.475 0.0958374
 482.5 0.0958374
 482.525 0.0958373
 482.55 0.0958373
 482.575 0.0958372
 482.6 0.0958372
 482.625 0.0958372
 482.65 0.0958371
 482.675 0.0958371
 482.7 0.095837
 482.725 0.095837
 482.75 0.0958369
 482.775 0.0958369
 482.8 0.0958369
 482.825 0.0958368
 482.85 0.0958368
 482.875 0.0958367
 482.9 0.0958367
 482.925 0.0958366
 482.95 0.0958366
 482.975 0.0958366
 483 0.0958365
 483.025 0.0958365
 483.05 0.0958364
 483.075 0.0958364
 483.1 0.0958363
 483.125 0.0958363
 483.15 0.0958363
 483.175 0.0958362
 483.2 0.0958362
 483.225 0.0958361
 483.25 0.0958361
 483.275 0.095836
 483.3 0.095836
 483.325 0.0958359
 483.35 0.0958359
 483.375 0.0958359
 483.4 0.0958358
 483.425 0.0958358
 483.45 0.0958357
 483.475 0.0958357
 483.5 0.0958356
 483.525 0.0958356
 483.55 0.0958356
 483.575 0.0958355
 483.6 0.0958355
 483.625 0.0958354
 483.65 0.0958354
 483.675 0.0958353
 483.7 0.0958353
 483.725 0.0958353
 483.75 0.0958352
 483.775 0.0958352
 483.8 0.0958351
 483.825 0.0958351
 483.85 0.095835
 483.875 0.095835
 483.9 0.095835
 483.925 0.0958349
 483.95 0.0958349
 483.975 0.0958348
 484 0.0958348
 484.025 0.0958347
 484.05 0.0958347
 484.075 0.0958347
 484.1 0.0958346
 484.125 0.0958346
 484.15 0.0958345
 484.175 0.0958345
 484.2 0.0958344
 484.225 0.0958344
 484.25 0.0958344
 484.275 0.0958343
 484.3 0.0958343
 484.325 0.0958342
 484.35 0.0958342
 484.375 0.0958341
 484.4 0.0958341
 484.425 0.0958341
 484.45 0.095834
 484.475 0.095834
 484.5 0.0958339
 484.525 0.0958339
 484.55 0.0958338
 484.575 0.0958338
 484.6 0.0958337
 484.625 0.0958337
 484.65 0.0958337
 484.675 0.0958336
 484.7 0.0958336
 484.725 0.0958335
 484.75 0.0958335
 484.775 0.0958334
 484.8 0.0958334
 484.825 0.0958334
 484.85 0.0958333
 484.875 0.0958333
 484.9 0.0958332
 484.925 0.0958332
 484.95 0.0958331
 484.975 0.0958331
 485 0.0958331
 485.025 0.095833
 485.05 0.095833
 485.075 0.0958329
 485.1 0.0958329
 485.125 0.0958328
 485.15 0.0958328
 485.175 0.0958328
 485.2 0.0958327
 485.225 0.0958327
 485.25 0.0958326
 485.275 0.0958326
 485.3 0.0958325
 485.325 0.0958325
 485.35 0.0958325
 485.375 0.0958324
 485.4 0.0958324
 485.425 0.0958323
 485.45 0.0958323
 485.475 0.0958322
 485.5 0.0958322
 485.525 0.0958322
 485.55 0.0958321
 485.575 0.0958321
 485.6 0.095832
 485.625 0.095832
 485.65 0.0958319
 485.675 0.0958319
 485.7 0.0958319
 485.725 0.0958318
 485.75 0.0958318
 485.775 0.0958317
 485.8 0.0958317
 485.825 0.0958316
 485.85 0.0958316
 485.875 0.0958316
 485.9 0.0958315
 485.925 0.0958315
 485.95 0.0958314
 485.975 0.0958314
 486 0.0958313
 486.025 0.0958313
 486.05 0.0958313
 486.075 0.0958312
 486.1 0.0958312
 486.125 0.0958311
 486.15 0.0958311
 486.175 0.095831
 486.2 0.095831
 486.225 0.0958309
 486.25 0.0958309
 486.275 0.0958309
 486.3 0.0958308
 486.325 0.0958308
 486.35 0.0958307
 486.375 0.0958307
 486.4 0.0958306
 486.425 0.0958306
 486.45 0.0958306
 486.475 0.0958305
 486.5 0.0958305
 486.525 0.0958304
 486.55 0.0958304
 486.575 0.0958303
 486.6 0.0958303
 486.625 0.0958303
 486.65 0.0958302
 486.675 0.0958302
 486.7 0.0958301
 486.725 0.0958301
 486.75 0.09583
 486.775 0.09583
 486.8 0.09583
 486.825 0.0958299
 486.85 0.0958299
 486.875 0.0958298
 486.9 0.0958298
 486.925 0.0958297
 486.95 0.0958297
 486.975 0.0958297
 487 0.0958296
 487.025 0.0958296
 487.05 0.0958295
 487.075 0.0958295
 487.1 0.0958294
 487.125 0.0958294
 487.15 0.0958294
 487.175 0.0958293
 487.2 0.0958293
 487.225 0.0958292
 487.25 0.0958292
 487.275 0.0958291
 487.3 0.0958291
 487.325 0.0958291
 487.35 0.095829
 487.375 0.095829
 487.4 0.0958289
 487.425 0.0958289
 487.45 0.0958288
 487.475 0.0958288
 487.5 0.0958288
 487.525 0.0958287
 487.55 0.0958287
 487.575 0.0958286
 487.6 0.0958286
 487.625 0.0958285
 487.65 0.0958285
 487.675 0.0958285
 487.7 0.0958284
 487.725 0.0958284
 487.75 0.0958283
 487.775 0.0958283
 487.8 0.0958282
 487.825 0.0958282
 487.85 0.0958282
 487.875 0.0958281
 487.9 0.0958281
 487.925 0.095828
 487.95 0.095828
 487.975 0.0958279
 488 0.0958279
 488.025 0.0958279
 488.05 0.0958278
 488.075 0.0958278
 488.1 0.0958277
 488.125 0.0958277
 488.15 0.0958276
 488.175 0.0958276
 488.2 0.0958276
 488.225 0.0958275
 488.25 0.0958275
 488.275 0.0958274
 488.3 0.0958274
 488.325 0.0958273
 488.35 0.0958273
 488.375 0.0958272
 488.4 0.0958272
 488.425 0.0958272
 488.45 0.0958271
 488.475 0.0958271
 488.5 0.095827
 488.525 0.095827
 488.55 0.0958269
 488.575 0.0958269
 488.6 0.0958269
 488.625 0.0958268
 488.65 0.0958268
 488.675 0.0958267
 488.7 0.0958267
 488.725 0.0958266
 488.75 0.0958266
 488.775 0.0958266
 488.8 0.0958265
 488.825 0.0958265
 488.85 0.0958264
 488.875 0.0958264
 488.9 0.0958263
 488.925 0.0958263
 488.95 0.0958263
 488.975 0.0958262
 489 0.0958262
 489.025 0.0958261
 489.05 0.0958261
 489.075 0.095826
 489.1 0.095826
 489.125 0.095826
 489.15 0.0958259
 489.175 0.0958259
 489.2 0.0958258
 489.225 0.0958258
 489.25 0.0958257
 489.275 0.0958257
 489.3 0.0958257
 489.325 0.0958256
 489.35 0.0958256
 489.375 0.0958255
 489.4 0.0958255
 489.425 0.0958254
 489.45 0.0958254
 489.475 0.0958254
 489.5 0.0958253
 489.525 0.0958253
 489.55 0.0958252
 489.575 0.0958252
 489.6 0.0958251
 489.625 0.0958251
 489.65 0.0958251
 489.675 0.095825
 489.7 0.095825
 489.725 0.0958249
 489.75 0.0958249
 489.775 0.0958248
 489.8 0.0958248
 489.825 0.0958248
 489.85 0.0958247
 489.875 0.0958247
 489.9 0.0958246
 489.925 0.0958246
 489.95 0.0958245
 489.975 0.0958245
 490 0.0958245
 490.025 0.0958244
 490.05 0.0958244
 490.075 0.0958243
 490.1 0.0958243
 490.125 0.0958242
 490.15 0.0958242
 490.175 0.0958242
 490.2 0.0958241
 490.225 0.0958241
 490.25 0.095824
 490.275 0.095824
 490.3 0.0958239
 490.325 0.0958239
 490.35 0.0958239
 490.375 0.0958238
 490.4 0.0958238
 490.425 0.0958237
 490.45 0.0958237
 490.475 0.0958236
 490.5 0.0958236
 490.525 0.0958236
 490.55 0.0958235
 490.575 0.0958235
 490.6 0.0958234
 490.625 0.0958234
 490.65 0.0958233
 490.675 0.0958233
 490.7 0.0958233
 490.725 0.0958232
 490.75 0.0958232
 490.775 0.0958231
 490.8 0.0958231
 490.825 0.095823
 490.85 0.095823
 490.875 0.095823
 490.9 0.0958229
 490.925 0.0958229
 490.95 0.0958228
 490.975 0.0958228
 491 0.0958227
 491.025 0.0958227
 491.05 0.0958227
 491.075 0.0958226
 491.1 0.0958226
 491.125 0.0958225
 491.15 0.0958225
 491.175 0.0958224
 491.2 0.0958224
 491.225 0.0958224
 491.25 0.0958223
 491.275 0.0958223
 491.3 0.0958222
 491.325 0.0958222
 491.35 0.0958221
 491.375 0.0958221
 491.4 0.0958221
 491.425 0.095822
 491.45 0.095822
 491.475 0.0958219
 491.5 0.0958219
 491.525 0.0958218
 491.55 0.0958218
 491.575 0.0958218
 491.6 0.0958217
 491.625 0.0958217
 491.65 0.0958216
 491.675 0.0958216
 491.7 0.0958215
 491.725 0.0958215
 491.75 0.0958215
 491.775 0.0958214
 491.8 0.0958214
 491.825 0.0958213
 491.85 0.0958213
 491.875 0.0958212
 491.9 0.0958212
 491.925 0.0958212
 491.95 0.0958211
 491.975 0.0958211
 492 0.095821
 492.025 0.095821
 492.05 0.0958209
 492.075 0.0958209
 492.1 0.0958209
 492.125 0.0958208
 492.15 0.0958208
 492.175 0.0958207
 492.2 0.0958207
 492.225 0.0958206
 492.25 0.0958206
 492.275 0.0958206
 492.3 0.0958205
 492.325 0.0958205
 492.35 0.0958204
 492.375 0.0958204
 492.4 0.0958203
 492.425 0.0958203
 492.45 0.0958203
 492.475 0.0958202
 492.5 0.0958202
 492.525 0.0958201
 492.55 0.0958201
 492.575 0.09582
 492.6 0.09582
 492.625 0.09582
 492.65 0.0958199
 492.675 0.0958199
 492.7 0.0958198
 492.725 0.0958198
 492.75 0.0958197
 492.775 0.0958197
 492.8 0.0958197
 492.825 0.0958196
 492.85 0.0958196
 492.875 0.0958195
 492.9 0.0958195
 492.925 0.0958194
 492.95 0.0958194
 492.975 0.0958194
 493 0.0958193
 493.025 0.0958193
 493.05 0.0958192
 493.075 0.0958192
 493.1 0.0958191
 493.125 0.0958191
 493.15 0.0958191
 493.175 0.095819
 493.2 0.095819
 493.225 0.0958189
 493.25 0.0958189
 493.275 0.0958188
 493.3 0.0958188
 493.325 0.0958188
 493.35 0.0958187
 493.375 0.0958187
 493.4 0.0958186
 493.425 0.0958186
 493.45 0.0958185
 493.475 0.0958185
 493.5 0.0958185
 493.525 0.0958184
 493.55 0.0958184
 493.575 0.0958183
 493.6 0.0958183
 493.625 0.0958182
 493.65 0.0958182
 493.675 0.0958182
 493.7 0.0958181
 493.725 0.0958181
 493.75 0.095818
 493.775 0.095818
 493.8 0.0958179
 493.825 0.0958179
 493.85 0.0958179
 493.875 0.0958178
 493.9 0.0958178
 493.925 0.0958177
 493.95 0.0958177
 493.975 0.0958176
 494 0.0958176
 494.025 0.0958176
 494.05 0.0958175
 494.075 0.0958175
 494.1 0.0958174
 494.125 0.0958174
 494.15 0.0958173
 494.175 0.0958173
 494.2 0.0958173
 494.225 0.0958172
 494.25 0.0958172
 494.275 0.0958171
 494.3 0.0958171
 494.325 0.095817
 494.35 0.095817
 494.375 0.095817
 494.4 0.0958169
 494.425 0.0958169
 494.45 0.0958168
 494.475 0.0958168
 494.5 0.0958167
 494.525 0.0958167
 494.55 0.0958167
 494.575 0.0958166
 494.6 0.0958166
 494.625 0.0958165
 494.65 0.0958165
 494.675 0.0958164
 494.7 0.0958164
 494.725 0.0958164
 494.75 0.0958163
 494.775 0.0958163
 494.8 0.0958162
 494.825 0.0958162
 494.85 0.0958161
 494.875 0.0958161
 494.9 0.0958161
 494.925 0.095816
 494.95 0.095816
 494.975 0.0958159
 495 0.0958159
 495.025 0.0958158
 495.05 0.0958158
 495.075 0.0958158
 495.1 0.0958157
 495.125 0.0958157
 495.15 0.0958156
 495.175 0.0958156
 495.2 0.0958155
 495.225 0.0958155
 495.25 0.0958155
 495.275 0.0958154
 495.3 0.0958154
 495.325 0.0958153
 495.35 0.0958153
 495.375 0.0958152
 495.4 0.0958152
 495.425 0.0958152
 495.45 0.0958151
 495.475 0.0958151
 495.5 0.095815
 495.525 0.095815
 495.55 0.0958149
 495.575 0.0958149
 495.6 0.0958149
 495.625 0.0958148
 495.65 0.0958148
 495.675 0.0958147
 495.7 0.0958147
 495.725 0.0958146
 495.75 0.0958146
 495.775 0.0958146
 495.8 0.0958145
 495.825 0.0958145
 495.85 0.0958144
 495.875 0.0958144
 495.9 0.0958143
 495.925 0.0958143
 495.95 0.0958143
 495.975 0.0958142
 496 0.0958142
 496.025 0.0958141
 496.05 0.0958141
 496.075 0.095814
 496.1 0.095814
 496.125 0.095814
 496.15 0.0958139
 496.175 0.0958139
 496.2 0.0958138
 496.225 0.0958138
 496.25 0.0958137
 496.275 0.0958137
 496.3 0.0958137
 496.325 0.0958136
 496.35 0.0958136
 496.375 0.0958135
 496.4 0.0958135
 496.425 0.0958134
 496.45 0.0958134
 496.475 0.0958134
 496.5 0.0958133
 496.525 0.0958133
 496.55 0.0958132
 496.575 0.0958132
 496.6 0.0958131
 496.625 0.0958131
 496.65 0.0958131
 496.675 0.095813
 496.7 0.095813
 496.725 0.0958129
 496.75 0.0958129
 496.775 0.0958128
 496.8 0.0958128
 496.825 0.0958128
 496.85 0.0958127
 496.875 0.0958127
 496.9 0.0958126
 496.925 0.0958126
 496.95 0.0958125
 496.975 0.0958125
 497 0.0958125
 497.025 0.0958124
 497.05 0.0958124
 497.075 0.0958123
 497.1 0.0958123
 497.125 0.0958122
 497.15 0.0958122
 497.175 0.0958122
 497.2 0.0958121
 497.225 0.0958121
 497.25 0.095812
 497.275 0.095812
 497.3 0.0958119
 497.325 0.0958119
 497.35 0.0958119
 497.375 0.0958118
 497.4 0.0958118
 497.425 0.0958117
 497.45 0.0958117
 497.475 0.0958116
 497.5 0.0958116
 497.525 0.0958116
 497.55 0.0958115
 497.575 0.0958115
 497.6 0.0958114
 497.625 0.0958114
 497.65 0.0958114
 497.675 0.0958113
 497.7 0.0958113
 497.725 0.0958112
 497.75 0.0958112
 497.775 0.0958111
 497.8 0.0958111
 497.825 0.0958111
 497.85 0.095811
 497.875 0.095811
 497.9 0.0958109
 497.925 0.0958109
 497.95 0.0958108
 497.975 0.0958108
 498 0.0958108
 498.025 0.0958107
 498.05 0.0958107
 498.075 0.0958106
 498.1 0.0958106
 498.125 0.0958105
 498.15 0.0958105
 498.175 0.0958105
 498.2 0.0958104
 498.225 0.0958104
 498.25 0.0958103
 498.275 0.0958103
 498.3 0.0958102
 498.325 0.0958102
 498.35 0.0958102
 498.375 0.0958101
 498.4 0.0958101
 498.425 0.09581
 498.45 0.09581
 498.475 0.0958099
 498.5 0.0958099
 498.525 0.0958099
 498.55 0.0958098
 498.575 0.0958098
 498.6 0.0958097
 498.625 0.0958097
 498.65 0.0958096
 498.675 0.0958096
 498.7 0.0958096
 498.725 0.0958095
 498.75 0.0958095
 498.775 0.0958094
 498.8 0.0958094
 498.825 0.0958093
 498.85 0.0958093
 498.875 0.0958093
 498.9 0.0958092
 498.925 0.0958092
 498.95 0.0958091
 498.975 0.0958091
 499 0.095809
 499.025 0.095809
 499.05 0.095809
 499.075 0.0958089
 499.1 0.0958089
 499.125 0.0958088
 499.15 0.0958088
 499.175 0.0958087
 499.2 0.0958087
 499.225 0.0958087
 499.25 0.0958086
 499.275 0.0958086
 499.3 0.0958085
 499.325 0.0958085
 499.35 0.0958084
 499.375 0.0958084
 499.4 0.0958084
 499.425 0.0958083
 499.45 0.0958083
 499.475 0.0958082
 499.5 0.0958082
 499.525 0.0958081
 499.55 0.0958081
 499.575 0.0958081
 499.6 0.095808
 499.625 0.095808
 499.65 0.0958079
 499.675 0.0958079
 499.7 0.0958078
 499.725 0.0958078
 499.75 0.0958078
 499.775 0.0958077
 499.8 0.0958077
 499.825 0.0958076
 499.85 0.0958076
 499.875 0.0958076
 499.9 0.0958075
 499.925 0.0958075
 499.95 0.0958074
 499.975 0.0958074
 500 0.0958073
 500.025 0.0958073
 500.05 0.0958073
 500.075 0.0958072
 500.1 0.0958072
 500.125 0.0958071
 500.15 0.0958071
 500.175 0.095807
 500.2 0.095807
 500.225 0.095807
 500.25 0.0958069
 500.275 0.0958069
 500.3 0.0958068
 500.325 0.0958068
 500.35 0.0958067
 500.375 0.0958067
 500.4 0.0958067
 500.425 0.0958066
 500.45 0.0958066
 500.475 0.0958065
 500.5 0.0958065
 500.525 0.0958064
 500.55 0.0958064
 500.575 0.0958064
 500.6 0.0958063
 500.625 0.0958063
 500.65 0.0958062
 500.675 0.0958062
 500.7 0.0958061
 500.725 0.0958061
 500.75 0.0958061
 500.775 0.095806
 500.8 0.095806
 500.825 0.0958059
 500.85 0.0958059
 500.875 0.0958058
 500.9 0.0958058
 500.925 0.0958058
 500.95 0.0958057
 500.975 0.0958057
 501 0.0958056
 501.025 0.0958056
 501.05 0.0958055
 501.075 0.0958055
 501.1 0.0958055
 501.125 0.0958054
 501.15 0.0958054
 501.175 0.0958053
 501.2 0.0958053
 501.225 0.0958052
 501.25 0.0958052
 501.275 0.0958052
 501.3 0.0958051
 501.325 0.0958051
 501.35 0.095805
 501.375 0.095805
 501.4 0.0958049
 501.425 0.0958049
 501.45 0.0958049
 501.475 0.0958048
 501.5 0.0958048
 501.525 0.0958047
 501.55 0.0958047
 501.575 0.0958047
 501.6 0.0958046
 501.625 0.0958046
 501.65 0.0958045
 501.675 0.0958045
 501.7 0.0958044
 501.725 0.0958044
 501.75 0.0958044
 501.775 0.0958043
 501.8 0.0958043
 501.825 0.0958042
 501.85 0.0958042
 501.875 0.0958041
 501.9 0.0958041
 501.925 0.0958041
 501.95 0.095804
 501.975 0.095804
 502 0.0958039
 502.025 0.0958039
 502.05 0.0958038
 502.075 0.0958038
 502.1 0.0958038
 502.125 0.0958037
 502.15 0.0958037
 502.175 0.0958036
 502.2 0.0958036
 502.225 0.0958035
 502.25 0.0958035
 502.275 0.0958035
 502.3 0.0958034
 502.325 0.0958034
 502.35 0.0958033
 502.375 0.0958033
 502.4 0.0958032
 502.425 0.0958032
 502.45 0.0958032
 502.475 0.0958031
 502.5 0.0958031
 502.525 0.095803
 502.55 0.095803
 502.575 0.0958029
 502.6 0.0958029
 502.625 0.0958029
 502.65 0.0958028
 502.675 0.0958028
 502.7 0.0958027
 502.725 0.0958027
 502.75 0.0958027
 502.775 0.0958026
 502.8 0.0958026
 502.825 0.0958025
 502.85 0.0958025
 502.875 0.0958024
 502.9 0.0958024
 502.925 0.0958024
 502.95 0.0958023
 502.975 0.0958023
 503 0.0958022
 503.025 0.0958022
 503.05 0.0958021
 503.075 0.0958021
 503.1 0.0958021
 503.125 0.095802
 503.15 0.095802
 503.175 0.0958019
 503.2 0.0958019
 503.225 0.0958018
 503.25 0.0958018
 503.275 0.0958018
 503.3 0.0958017
 503.325 0.0958017
 503.35 0.0958016
 503.375 0.0958016
 503.4 0.0958015
 503.425 0.0958015
 503.45 0.0958015
 503.475 0.0958014
 503.5 0.0958014
 503.525 0.0958013
 503.55 0.0958013
 503.575 0.0958012
 503.6 0.0958012
 503.625 0.0958012
 503.65 0.0958011
 503.675 0.0958011
 503.7 0.095801
 503.725 0.095801
 503.75 0.0958009
 503.775 0.0958009
 503.8 0.0958009
 503.825 0.0958008
 503.85 0.0958008
 503.875 0.0958007
 503.9 0.0958007
 503.925 0.0958007
 503.95 0.0958006
 503.975 0.0958006
 504 0.0958005
 504.025 0.0958005
 504.05 0.0958004
 504.075 0.0958004
 504.1 0.0958004
 504.125 0.0958003
 504.15 0.0958003
 504.175 0.0958002
 504.2 0.0958002
 504.225 0.0958001
 504.25 0.0958001
 504.275 0.0958001
 504.3 0.0958
 504.325 0.0958
 504.35 0.0957999
 504.375 0.0957999
 504.4 0.0957998
 504.425 0.0957998
 504.45 0.0957998
 504.475 0.0957997
 504.5 0.0957997
 504.525 0.0957996
 504.55 0.0957996
 504.575 0.0957995
 504.6 0.0957995
 504.625 0.0957995
 504.65 0.0957994
 504.675 0.0957994
 504.7 0.0957993
 504.725 0.0957993
 504.75 0.0957992
 504.775 0.0957992
 504.8 0.0957992
 504.825 0.0957991
 504.85 0.0957991
 504.875 0.095799
 504.9 0.095799
 504.925 0.0957989
 504.95 0.0957989
 504.975 0.0957989
 505 0.0957988
 505.025 0.0957988
 505.05 0.0957987
 505.075 0.0957987
 505.1 0.0957987
 505.125 0.0957986
 505.15 0.0957986
 505.175 0.0957985
 505.2 0.0957985
 505.225 0.0957984
 505.25 0.0957984
 505.275 0.0957984
 505.3 0.0957983
 505.325 0.0957983
 505.35 0.0957982
 505.375 0.0957982
 505.4 0.0957981
 505.425 0.0957981
 505.45 0.0957981
 505.475 0.095798
 505.5 0.095798
 505.525 0.0957979
 505.55 0.0957979
 505.575 0.0957978
 505.6 0.0957978
 505.625 0.0957978
 505.65 0.0957977
 505.675 0.0957977
 505.7 0.0957976
 505.725 0.0957976
 505.75 0.0957975
 505.775 0.0957975
 505.8 0.0957975
 505.825 0.0957974
 505.85 0.0957974
 505.875 0.0957973
 505.9 0.0957973
 505.925 0.0957973
 505.95 0.0957972
 505.975 0.0957972
 506 0.0957971
 506.025 0.0957971
 506.05 0.095797
 506.075 0.095797
 506.1 0.095797
 506.125 0.0957969
 506.15 0.0957969
 506.175 0.0957968
 506.2 0.0957968
 506.225 0.0957967
 506.25 0.0957967
 506.275 0.0957967
 506.3 0.0957966
 506.325 0.0957966
 506.35 0.0957965
 506.375 0.0957965
 506.4 0.0957964
 506.425 0.0957964
 506.45 0.0957964
 506.475 0.0957963
 506.5 0.0957963
 506.525 0.0957962
 506.55 0.0957962
 506.575 0.0957961
 506.6 0.0957961
 506.625 0.0957961
 506.65 0.095796
 506.675 0.095796
 506.7 0.0957959
 506.725 0.0957959
 506.75 0.0957958
 506.775 0.0957958
 506.8 0.0957958
 506.825 0.0957957
 506.85 0.0957957
 506.875 0.0957956
 506.9 0.0957956
 506.925 0.0957956
 506.95 0.0957955
 506.975 0.0957955
 507 0.0957954
 507.025 0.0957954
 507.05 0.0957953
 507.075 0.0957953
 507.1 0.0957953
 507.125 0.0957952
 507.15 0.0957952
 507.175 0.0957951
 507.2 0.0957951
 507.225 0.095795
 507.25 0.095795
 507.275 0.095795
 507.3 0.0957949
 507.325 0.0957949
 507.35 0.0957948
 507.375 0.0957948
 507.4 0.0957947
 507.425 0.0957947
 507.45 0.0957947
 507.475 0.0957946
 507.5 0.0957946
 507.525 0.0957945
 507.55 0.0957945
 507.575 0.0957944
 507.6 0.0957944
 507.625 0.0957944
 507.65 0.0957943
 507.675 0.0957943
 507.7 0.0957942
 507.725 0.0957942
 507.75 0.0957942
 507.775 0.0957941
 507.8 0.0957941
 507.825 0.095794
 507.85 0.095794
 507.875 0.0957939
 507.9 0.0957939
 507.925 0.0957939
 507.95 0.0957938
 507.975 0.0957938
 508 0.0957937
 508.025 0.0957937
 508.05 0.0957936
 508.075 0.0957936
 508.1 0.0957936
 508.125 0.0957935
 508.15 0.0957935
 508.175 0.0957934
 508.2 0.0957934
 508.225 0.0957933
 508.25 0.0957933
 508.275 0.0957933
 508.3 0.0957932
 508.325 0.0957932
 508.35 0.0957931
 508.375 0.0957931
 508.4 0.095793
 508.425 0.095793
 508.45 0.095793
 508.475 0.0957929
 508.5 0.0957929
 508.525 0.0957928
 508.55 0.0957928
 508.575 0.0957928
 508.6 0.0957927
 508.625 0.0957927
 508.65 0.0957926
 508.675 0.0957926
 508.7 0.0957925
 508.725 0.0957925
 508.75 0.0957925
 508.775 0.0957924
 508.8 0.0957924
 508.825 0.0957923
 508.85 0.0957923
 508.875 0.0957922
 508.9 0.0957922
 508.925 0.0957922
 508.95 0.0957921
 508.975 0.0957921
 509 0.095792
 509.025 0.095792
 509.05 0.0957919
 509.075 0.0957919
 509.1 0.0957919
 509.125 0.0957918
 509.15 0.0957918
 509.175 0.0957917
 509.2 0.0957917
 509.225 0.0957916
 509.25 0.0957916
 509.275 0.0957916
 509.3 0.0957915
 509.325 0.0957915
 509.35 0.0957914
 509.375 0.0957914
 509.4 0.0957914
 509.425 0.0957913
 509.45 0.0957913
 509.475 0.0957912
 509.5 0.0957912
 509.525 0.0957911
 509.55 0.0957911
 509.575 0.0957911
 509.6 0.095791
 509.625 0.095791
 509.65 0.0957909
 509.675 0.0957909
 509.7 0.0957908
 509.725 0.0957908
 509.75 0.0957908
 509.775 0.0957907
 509.8 0.0957907
 509.825 0.0957906
 509.85 0.0957906
 509.875 0.0957905
 509.9 0.0957905
 509.925 0.0957905
 509.95 0.0957904
 509.975 0.0957904
 510 0.0957903
 510.025 0.0957903
 510.05 0.0957903
 510.075 0.0957902
 510.1 0.0957902
 510.125 0.0957901
 510.15 0.0957901
 510.175 0.09579
 510.2 0.09579
 510.225 0.09579
 510.25 0.0957899
 510.275 0.0957899
 510.3 0.0957898
 510.325 0.0957898
 510.35 0.0957897
 510.375 0.0957897
 510.4 0.0957897
 510.425 0.0957896
 510.45 0.0957896
 510.475 0.0957895
 510.5 0.0957895
 510.525 0.0957894
 510.55 0.0957894
 510.575 0.0957894
 510.6 0.0957893
 510.625 0.0957893
 510.65 0.0957892
 510.675 0.0957892
 510.7 0.0957892
 510.725 0.0957891
 510.75 0.0957891
 510.775 0.095789
 510.8 0.095789
 510.825 0.0957889
 510.85 0.0957889
 510.875 0.0957889
 510.9 0.0957888
 510.925 0.0957888
 510.95 0.0957887
 510.975 0.0957887
 511 0.0957886
 511.025 0.0957886
 511.05 0.0957886
 511.075 0.0957885
 511.1 0.0957885
 511.125 0.0957884
 511.15 0.0957884
 511.175 0.0957883
 511.2 0.0957883
 511.225 0.0957883
 511.25 0.0957882
 511.275 0.0957882
 511.3 0.0957881
 511.325 0.0957881
 511.35 0.0957881
 511.375 0.095788
 511.4 0.095788
 511.425 0.0957879
 511.45 0.0957879
 511.475 0.0957878
 511.5 0.0957878
 511.525 0.0957878
 511.55 0.0957877
 511.575 0.0957877
 511.6 0.0957876
 511.625 0.0957876
 511.65 0.0957875
 511.675 0.0957875
 511.7 0.0957875
 511.725 0.0957874
 511.75 0.0957874
 511.775 0.0957873
 511.8 0.0957873
 511.825 0.0957872
 511.85 0.0957872
 511.875 0.0957872
 511.9 0.0957871
 511.925 0.0957871
 511.95 0.095787
 511.975 0.095787
 512 0.095787
 512.025 0.0957869
 512.05 0.0957869
 512.075 0.0957868
 512.1 0.0957868
 512.125 0.0957867
 512.15 0.0957867
 512.175 0.0957867
 512.2 0.0957866
 512.225 0.0957866
 512.25 0.0957865
 512.275 0.0957865
 512.3 0.0957864
 512.325 0.0957864
 512.35 0.0957864
 512.375 0.0957863
 512.4 0.0957863
 512.425 0.0957862
 512.45 0.0957862
 512.475 0.0957861
 512.5 0.0957861
 512.525 0.0957861
 512.55 0.095786
 512.575 0.095786
 512.6 0.0957859
 512.625 0.0957859
 512.65 0.0957859
 512.675 0.0957858
 512.7 0.0957858
 512.725 0.0957857
 512.75 0.0957857
 512.775 0.0957856
 512.8 0.0957856
 512.825 0.0957856
 512.85 0.0957855
 512.875 0.0957855
 512.9 0.0957854
 512.925 0.0957854
 512.95 0.0957853
 512.975 0.0957853
 513 0.0957853
 513.025 0.0957852
 513.05 0.0957852
 513.075 0.0957851
 513.1 0.0957851
 513.125 0.095785
 513.15 0.095785
 513.175 0.095785
 513.2 0.0957849
 513.225 0.0957849
 513.25 0.0957848
 513.275 0.0957848
 513.3 0.0957848
 513.325 0.0957847
 513.35 0.0957847
 513.375 0.0957846
 513.4 0.0957846
 513.425 0.0957845
 513.45 0.0957845
 513.475 0.0957845
 513.5 0.0957844
 513.525 0.0957844
 513.55 0.0957843
 513.575 0.0957843
 513.6 0.0957842
 513.625 0.0957842
 513.65 0.0957842
 513.675 0.0957841
 513.7 0.0957841
 513.725 0.095784
 513.75 0.095784
 513.775 0.0957839
 513.8 0.0957839
 513.825 0.0957839
 513.85 0.0957838
 513.875 0.0957838
 513.9 0.0957837
 513.925 0.0957837
 513.95 0.0957837
 513.975 0.0957836
 514 0.0957836
 514.025 0.0957835
 514.05 0.0957835
 514.075 0.0957834
 514.1 0.0957834
 514.125 0.0957834
 514.15 0.0957833
 514.175 0.0957833
 514.2 0.0957832
 514.225 0.0957832
 514.25 0.0957831
 514.275 0.0957831
 514.3 0.0957831
 514.325 0.095783
 514.35 0.095783
 514.375 0.0957829
 514.4 0.0957829
 514.425 0.0957829
 514.45 0.0957828
 514.475 0.0957828
 514.5 0.0957827
 514.525 0.0957827
 514.55 0.0957826
 514.575 0.0957826
 514.6 0.0957826
 514.625 0.0957825
 514.65 0.0957825
 514.675 0.0957824
 514.7 0.0957824
 514.725 0.0957823
 514.75 0.0957823
 514.775 0.0957823
 514.8 0.0957822
 514.825 0.0957822
 514.85 0.0957821
 514.875 0.0957821
 514.9 0.095782
 514.925 0.095782
 514.95 0.095782
 514.975 0.0957819
 515 0.0957819
 515.025 0.0957818
 515.05 0.0957818
 515.075 0.0957818
 515.1 0.0957817
 515.125 0.0957817
 515.15 0.0957816
 515.175 0.0957816
 515.2 0.0957815
 515.225 0.0957815
 515.25 0.0957815
 515.275 0.0957814
 515.3 0.0957814
 515.325 0.0957813
 515.35 0.0957813
 515.375 0.0957812
 515.4 0.0957812
 515.425 0.0957812
 515.45 0.0957811
 515.475 0.0957811
 515.5 0.095781
 515.525 0.095781
 515.55 0.095781
 515.575 0.0957809
 515.6 0.0957809
 515.625 0.0957808
 515.65 0.0957808
 515.675 0.0957807
 515.7 0.0957807
 515.725 0.0957807
 515.75 0.0957806
 515.775 0.0957806
 515.8 0.0957805
 515.825 0.0957805
 515.85 0.0957804
 515.875 0.0957804
 515.9 0.0957804
 515.925 0.0957803
 515.95 0.0957803
 515.975 0.0957802
 516 0.0957802
 516.025 0.0957801
 516.05 0.0957801
 516.075 0.0957801
 516.1 0.09578
 516.125 0.09578
 516.15 0.0957799
 516.175 0.0957799
 516.2 0.0957799
 516.225 0.0957798
 516.25 0.0957798
 516.275 0.0957797
 516.3 0.0957797
 516.325 0.0957796
 516.35 0.0957796
 516.375 0.0957796
 516.4 0.0957795
 516.425 0.0957795
 516.45 0.0957794
 516.475 0.0957794
 516.5 0.0957793
 516.525 0.0957793
 516.55 0.0957793
 516.575 0.0957792
 516.6 0.0957792
 516.625 0.0957791
 516.65 0.0957791
 516.675 0.0957791
 516.7 0.095779
 516.725 0.095779
 516.75 0.0957789
 516.775 0.0957789
 516.8 0.0957788
 516.825 0.0957788
 516.85 0.0957788
 516.875 0.0957787
 516.9 0.0957787
 516.925 0.0957786
 516.95 0.0957786
 516.975 0.0957785
 517 0.0957785
 517.025 0.0957785
 517.05 0.0957784
 517.075 0.0957784
 517.1 0.0957783
 517.125 0.0957783
 517.15 0.0957783
 517.175 0.0957782
 517.2 0.0957782
 517.225 0.0957781
 517.25 0.0957781
 517.275 0.095778
 517.3 0.095778
 517.325 0.095778
 517.35 0.0957779
 517.375 0.0957779
 517.4 0.0957778
 517.425 0.0957778
 517.45 0.0957777
 517.475 0.0957777
 517.5 0.0957777
 517.525 0.0957776
 517.55 0.0957776
 517.575 0.0957775
 517.6 0.0957775
 517.625 0.0957775
 517.65 0.0957774
 517.675 0.0957774
 517.7 0.0957773
 517.725 0.0957773
 517.75 0.0957772
 517.775 0.0957772
 517.8 0.0957772
 517.825 0.0957771
 517.85 0.0957771
 517.875 0.095777
 517.9 0.095777
 517.925 0.0957769
 517.95 0.0957769
 517.975 0.0957769
 518 0.0957768
 518.025 0.0957768
 518.05 0.0957767
 518.075 0.0957767
 518.1 0.0957767
 518.125 0.0957766
 518.15 0.0957766
 518.175 0.0957765
 518.2 0.0957765
 518.225 0.0957764
 518.25 0.0957764
 518.275 0.0957764
 518.3 0.0957763
 518.325 0.0957763
 518.35 0.0957762
 518.375 0.0957762
 518.4 0.0957761
 518.425 0.0957761
 518.45 0.0957761
 518.475 0.095776
 518.5 0.095776
 518.525 0.0957759
 518.55 0.0957759
 518.575 0.0957759
 518.6 0.0957758
 518.625 0.0957758
 518.65 0.0957757
 518.675 0.0957757
 518.7 0.0957756
 518.725 0.0957756
 518.75 0.0957756
 518.775 0.0957755
 518.8 0.0957755
 518.825 0.0957754
 518.85 0.0957754
 518.875 0.0957753
 518.9 0.0957753
 518.925 0.0957753
 518.95 0.0957752
 518.975 0.0957752
 519 0.0957751
 519.025 0.0957751
 519.05 0.0957751
 519.075 0.095775
 519.1 0.095775
 519.125 0.0957749
 519.15 0.0957749
 519.175 0.0957748
 519.2 0.0957748
 519.225 0.0957748
 519.25 0.0957747
 519.275 0.0957747
 519.3 0.0957746
 519.325 0.0957746
 519.35 0.0957745
 519.375 0.0957745
 519.4 0.0957745
 519.425 0.0957744
 519.45 0.0957744
 519.475 0.0957743
 519.5 0.0957743
 519.525 0.0957743
 519.55 0.0957742
 519.575 0.0957742
 519.6 0.0957741
 519.625 0.0957741
 519.65 0.095774
 519.675 0.095774
 519.7 0.095774
 519.725 0.0957739
 519.75 0.0957739
 519.775 0.0957738
 519.8 0.0957738
 519.825 0.0957737
 519.85 0.0957737
 519.875 0.0957737
 519.9 0.0957736
 519.925 0.0957736
 519.95 0.0957735
 519.975 0.0957735
 520 0.0957735
 520.025 0.0957734
 520.05 0.0957734
 520.075 0.0957733
 520.1 0.0957733
 520.125 0.0957732
 520.15 0.0957732
 520.175 0.0957732
 520.2 0.0957731
 520.225 0.0957731
 520.25 0.095773
 520.275 0.095773
 520.3 0.0957729
 520.325 0.0957729
 520.35 0.0957729
 520.375 0.0957728
 520.4 0.0957728
 520.425 0.0957727
 520.45 0.0957727
 520.475 0.0957727
 520.5 0.0957726
 520.525 0.0957726
 520.55 0.0957725
 520.575 0.0957725
 520.6 0.0957724
 520.625 0.0957724
 520.65 0.0957724
 520.675 0.0957723
 520.7 0.0957723
 520.725 0.0957722
 520.75 0.0957722
 520.775 0.0957721
 520.8 0.0957721
 520.825 0.0957721
 520.85 0.095772
 520.875 0.095772
 520.9 0.0957719
 520.925 0.0957719
 520.95 0.0957719
 520.975 0.0957718
 521 0.0957718
 521.025 0.0957717
 521.05 0.0957717
 521.075 0.0957716
 521.1 0.0957716
 521.125 0.0957716
 521.15 0.0957715
 521.175 0.0957715
 521.2 0.0957714
 521.225 0.0957714
 521.25 0.0957713
 521.275 0.0957713
 521.3 0.0957713
 521.325 0.0957712
 521.35 0.0957712
 521.375 0.0957711
 521.4 0.0957711
 521.425 0.0957711
 521.45 0.095771
 521.475 0.095771
 521.5 0.0957709
 521.525 0.0957709
 521.55 0.0957708
 521.575 0.0957708
 521.6 0.0957708
 521.625 0.0957707
 521.65 0.0957707
 521.675 0.0957706
 521.7 0.0957706
 521.725 0.0957706
 521.75 0.0957705
 521.775 0.0957705
 521.8 0.0957704
 521.825 0.0957704
 521.85 0.0957703
 521.875 0.0957703
 521.9 0.0957703
 521.925 0.0957702
 521.95 0.0957702
 521.975 0.0957701
 522 0.0957701
 522.025 0.09577
 522.05 0.09577
 522.075 0.09577
 522.1 0.0957699
 522.125 0.0957699
 522.15 0.0957698
 522.175 0.0957698
 522.2 0.0957698
 522.225 0.0957697
 522.25 0.0957697
 522.275 0.0957696
 522.3 0.0957696
 522.325 0.0957695
 522.35 0.0957695
 522.375 0.0957695
 522.4 0.0957694
 522.425 0.0957694
 522.45 0.0957693
 522.475 0.0957693
 522.5 0.0957692
 522.525 0.0957692
 522.55 0.0957692
 522.575 0.0957691
 522.6 0.0957691
 522.625 0.095769
 522.65 0.095769
 522.675 0.095769
 522.7 0.0957689
 522.725 0.0957689
 522.75 0.0957688
 522.775 0.0957688
 522.8 0.0957687
 522.825 0.0957687
 522.85 0.0957687
 522.875 0.0957686
 522.9 0.0957686
 522.925 0.0957685
 522.95 0.0957685
 522.975 0.0957685
 523 0.0957684
 523.025 0.0957684
 523.05 0.0957683
 523.075 0.0957683
 523.1 0.0957682
 523.125 0.0957682
 523.15 0.0957682
 523.175 0.0957681
 523.2 0.0957681
 523.225 0.095768
 523.25 0.095768
 523.275 0.0957679
 523.3 0.0957679
 523.325 0.0957679
 523.35 0.0957678
 523.375 0.0957678
 523.4 0.0957677
 523.425 0.0957677
 523.45 0.0957677
 523.475 0.0957676
 523.5 0.0957676
 523.525 0.0957675
 523.55 0.0957675
 523.575 0.0957674
 523.6 0.0957674
 523.625 0.0957674
 523.65 0.0957673
 523.675 0.0957673
 523.7 0.0957672
 523.725 0.0957672
 523.75 0.0957672
 523.775 0.0957671
 523.8 0.0957671
 523.825 0.095767
 523.85 0.095767
 523.875 0.0957669
 523.9 0.0957669
 523.925 0.0957669
 523.95 0.0957668
 523.975 0.0957668
 524 0.0957667
 524.025 0.0957667
 524.05 0.0957666
 524.075 0.0957666
 524.1 0.0957666
 524.125 0.0957665
 524.15 0.0957665
 524.175 0.0957664
 524.2 0.0957664
 524.225 0.0957664
 524.25 0.0957663
 524.275 0.0957663
 524.3 0.0957662
 524.325 0.0957662
 524.35 0.0957661
 524.375 0.0957661
 524.4 0.0957661
 524.425 0.095766
 524.45 0.095766
 524.475 0.0957659
 524.5 0.0957659
 524.525 0.0957659
 524.55 0.0957658
 524.575 0.0957658
 524.6 0.0957657
 524.625 0.0957657
 524.65 0.0957656
 524.675 0.0957656
 524.7 0.0957656
 524.725 0.0957655
 524.75 0.0957655
 524.775 0.0957654
 524.8 0.0957654
 524.825 0.0957653
 524.85 0.0957653
 524.875 0.0957653
 524.9 0.0957652
 524.925 0.0957652
 524.95 0.0957651
 524.975 0.0957651
 525 0.0957651
 525.025 0.095765
 525.05 0.095765
 525.075 0.0957649
 525.1 0.0957649
 525.125 0.0957648
 525.15 0.0957648
 525.175 0.0957648
 525.2 0.0957647
 525.225 0.0957647
 525.25 0.0957646
 525.275 0.0957646
 525.3 0.0957645
 525.325 0.0957645
 525.35 0.0957645
 525.375 0.0957644
 525.4 0.0957644
 525.425 0.0957643
 525.45 0.0957643
 525.475 0.0957643
 525.5 0.0957642
 525.525 0.0957642
 525.55 0.0957641
 525.575 0.0957641
 525.6 0.095764
 525.625 0.095764
 525.65 0.095764
 525.675 0.0957639
 525.7 0.0957639
 525.725 0.0957638
 525.75 0.0957638
 525.775 0.0957638
 525.8 0.0957637
 525.825 0.0957637
 525.85 0.0957636
 525.875 0.0957636
 525.9 0.0957635
 525.925 0.0957635
 525.95 0.0957635
 525.975 0.0957634
 526 0.0957634
 526.025 0.0957633
 526.05 0.0957633
 526.075 0.0957633
 526.1 0.0957632
 526.125 0.0957632
 526.15 0.0957631
 526.175 0.0957631
 526.2 0.095763
 526.225 0.095763
 526.25 0.095763
 526.275 0.0957629
 526.3 0.0957629
 526.325 0.0957628
 526.35 0.0957628
 526.375 0.0957627
 526.4 0.0957627
 526.425 0.0957627
 526.45 0.0957626
 526.475 0.0957626
 526.5 0.0957625
 526.525 0.0957625
 526.55 0.0957625
 526.575 0.0957624
 526.6 0.0957624
 526.625 0.0957623
 526.65 0.0957623
 526.675 0.0957622
 526.7 0.0957622
 526.725 0.0957622
 526.75 0.0957621
 526.775 0.0957621
 526.8 0.095762
 526.825 0.095762
 526.85 0.095762
 526.875 0.0957619
 526.9 0.0957619
 526.925 0.0957618
 526.95 0.0957618
 526.975 0.0957617
 527 0.0957617
 527.025 0.0957617
 527.05 0.0957616
 527.075 0.0957616
 527.1 0.0957615
 527.125 0.0957615
 527.15 0.0957615
 527.175 0.0957614
 527.2 0.0957614
 527.225 0.0957613
 527.25 0.0957613
 527.275 0.0957612
 527.3 0.0957612
 527.325 0.0957612
 527.35 0.0957611
 527.375 0.0957611
 527.4 0.095761
 527.425 0.095761
 527.45 0.0957609
 527.475 0.0957609
 527.5 0.0957609
 527.525 0.0957608
 527.55 0.0957608
 527.575 0.0957607
 527.6 0.0957607
 527.625 0.0957607
 527.65 0.0957606
 527.675 0.0957606
 527.7 0.0957605
 527.725 0.0957605
 527.75 0.0957604
 527.775 0.0957604
 527.8 0.0957604
 527.825 0.0957603
 527.85 0.0957603
 527.875 0.0957602
 527.9 0.0957602
 527.925 0.0957602
 527.95 0.0957601
 527.975 0.0957601
 528 0.09576
 528.025 0.09576
 528.05 0.0957599
 528.075 0.0957599
 528.1 0.0957599
 528.125 0.0957598
 528.15 0.0957598
 528.175 0.0957597
 528.2 0.0957597
 528.225 0.0957597
 528.25 0.0957596
 528.275 0.0957596
 528.3 0.0957595
 528.325 0.0957595
 528.35 0.0957594
 528.375 0.0957594
 528.4 0.0957594
 528.425 0.0957593
 528.45 0.0957593
 528.475 0.0957592
 528.5 0.0957592
 528.525 0.0957591
 528.55 0.0957591
 528.575 0.0957591
 528.6 0.095759
 528.625 0.095759
 528.65 0.0957589
 528.675 0.0957589
 528.7 0.0957589
 528.725 0.0957588
 528.75 0.0957588
 528.775 0.0957587
 528.8 0.0957587
 528.825 0.0957586
 528.85 0.0957586
 528.875 0.0957586
 528.9 0.0957585
 528.925 0.0957585
 528.95 0.0957584
 528.975 0.0957584
 529 0.0957584
 529.025 0.0957583
 529.05 0.0957583
 529.075 0.0957582
 529.1 0.0957582
 529.125 0.0957581
 529.15 0.0957581
 529.175 0.0957581
 529.2 0.095758
 529.225 0.095758
 529.25 0.0957579
 529.275 0.0957579
 529.3 0.0957579
 529.325 0.0957578
 529.35 0.0957578
 529.375 0.0957577
 529.4 0.0957577
 529.425 0.0957576
 529.45 0.0957576
 529.475 0.0957576
 529.5 0.0957575
 529.525 0.0957575
 529.55 0.0957574
 529.575 0.0957574
 529.6 0.0957574
 529.625 0.0957573
 529.65 0.0957573
 529.675 0.0957572
 529.7 0.0957572
 529.725 0.0957571
 529.75 0.0957571
 529.775 0.0957571
 529.8 0.095757
 529.825 0.095757
 529.85 0.0957569
 529.875 0.0957569
 529.9 0.0957569
 529.925 0.0957568
 529.95 0.0957568
 529.975 0.0957567
 530 0.0957567
 530.025 0.0957566
 530.05 0.0957566
 530.075 0.0957566
 530.1 0.0957565
 530.125 0.0957565
 530.15 0.0957564
 530.175 0.0957564
 530.2 0.0957564
 530.225 0.0957563
 530.25 0.0957563
 530.275 0.0957562
 530.3 0.0957562
 530.325 0.0957561
 530.35 0.0957561
 530.375 0.0957561
 530.4 0.095756
 530.425 0.095756
 530.45 0.0957559
 530.475 0.0957559
 530.5 0.0957558
 530.525 0.0957558
 530.55 0.0957558
 530.575 0.0957557
 530.6 0.0957557
 530.625 0.0957556
 530.65 0.0957556
 530.675 0.0957556
 530.7 0.0957555
 530.725 0.0957555
 530.75 0.0957554
 530.775 0.0957554
 530.8 0.0957553
 530.825 0.0957553
 530.85 0.0957553
 530.875 0.0957552
 530.9 0.0957552
 530.925 0.0957551
 530.95 0.0957551
 530.975 0.0957551
 531 0.095755
 531.025 0.095755
 531.05 0.0957549
 531.075 0.0957549
 531.1 0.0957548
 531.125 0.0957548
 531.15 0.0957548
 531.175 0.0957547
 531.2 0.0957547
 531.225 0.0957546
 531.25 0.0957546
 531.275 0.0957546
 531.3 0.0957545
 531.325 0.0957545
 531.35 0.0957544
 531.375 0.0957544
 531.4 0.0957543
 531.425 0.0957543
 531.45 0.0957543
 531.475 0.0957542
 531.5 0.0957542
 531.525 0.0957541
 531.55 0.0957541
 531.575 0.0957541
 531.6 0.095754
 531.625 0.095754
 531.65 0.0957539
 531.675 0.0957539
 531.7 0.0957538
 531.725 0.0957538
 531.75 0.0957538
 531.775 0.0957537
 531.8 0.0957537
 531.825 0.0957536
 531.85 0.0957536
 531.875 0.0957536
 531.9 0.0957535
 531.925 0.0957535
 531.95 0.0957534
 531.975 0.0957534
 532 0.0957533
 532.025 0.0957533
 532.05 0.0957533
 532.075 0.0957532
 532.1 0.0957532
 532.125 0.0957531
 532.15 0.0957531
 532.175 0.0957531
 532.2 0.095753
 532.225 0.095753
 532.25 0.0957529
 532.275 0.0957529
 532.3 0.0957528
 532.325 0.0957528
 532.35 0.0957528
 532.375 0.0957527
 532.4 0.0957527
 532.425 0.0957526
 532.45 0.0957526
 532.475 0.0957526
 532.5 0.0957525
 532.525 0.0957525
 532.55 0.0957524
 532.575 0.0957524
 532.6 0.0957523
 532.625 0.0957523
 532.65 0.0957523
 532.675 0.0957522
 532.7 0.0957522
 532.725 0.0957521
 532.75 0.0957521
 532.775 0.0957521
 532.8 0.095752
 532.825 0.095752
 532.85 0.0957519
 532.875 0.0957519
 532.9 0.0957518
 532.925 0.0957518
 532.95 0.0957518
 532.975 0.0957517
 533 0.0957517
 533.025 0.0957516
 533.05 0.0957516
 533.075 0.0957516
 533.1 0.0957515
 533.125 0.0957515
 533.15 0.0957514
 533.175 0.0957514
 533.2 0.0957513
 533.225 0.0957513
 533.25 0.0957513
 533.275 0.0957512
 533.3 0.0957512
 533.325 0.0957511
 533.35 0.0957511
 533.375 0.0957511
 533.4 0.095751
 533.425 0.095751
 533.45 0.0957509
 533.475 0.0957509
 533.5 0.0957508
 533.525 0.0957508
 533.55 0.0957508
 533.575 0.0957507
 533.6 0.0957507
 533.625 0.0957506
 533.65 0.0957506
 533.675 0.0957506
 533.7 0.0957505
 533.725 0.0957505
 533.75 0.0957504
 533.775 0.0957504
 533.8 0.0957503
 533.825 0.0957503
 533.85 0.0957503
 533.875 0.0957502
 533.9 0.0957502
 533.925 0.0957501
 533.95 0.0957501
 533.975 0.0957501
 534 0.09575
 534.025 0.09575
 534.05 0.0957499
 534.075 0.0957499
 534.1 0.0957498
 534.125 0.0957498
 534.15 0.0957498
 534.175 0.0957497
 534.2 0.0957497
 534.225 0.0957496
 534.25 0.0957496
 534.275 0.0957496
 534.3 0.0957495
 534.325 0.0957495
 534.35 0.0957494
 534.375 0.0957494
 534.4 0.0957493
 534.425 0.0957493
 534.45 0.0957493
 534.475 0.0957492
 534.5 0.0957492
 534.525 0.0957491
 534.55 0.0957491
 534.575 0.0957491
 534.6 0.095749
 534.625 0.095749
 534.65 0.0957489
 534.675 0.0957489
 534.7 0.0957488
 534.725 0.0957488
 534.75 0.0957488
 534.775 0.0957487
 534.8 0.0957487
 534.825 0.0957486
 534.85 0.0957486
 534.875 0.0957486
 534.9 0.0957485
 534.925 0.0957485
 534.95 0.0957484
 534.975 0.0957484
 535 0.0957483
 535.025 0.0957483
 535.05 0.0957483
 535.075 0.0957482
 535.1 0.0957482
 535.125 0.0957481
 535.15 0.0957481
 535.175 0.0957481
 535.2 0.095748
 535.225 0.095748
 535.25 0.0957479
 535.275 0.0957479
 535.3 0.0957478
 535.325 0.0957478
 535.35 0.0957478
 535.375 0.0957477
 535.4 0.0957477
 535.425 0.0957476
 535.45 0.0957476
 535.475 0.0957476
 535.5 0.0957475
 535.525 0.0957475
 535.55 0.0957474
 535.575 0.0957474
 535.6 0.0957473
 535.625 0.0957473
 535.65 0.0957473
 535.675 0.0957472
 535.7 0.0957472
 535.725 0.0957471
 535.75 0.0957471
 535.775 0.0957471
 535.8 0.095747
 535.825 0.095747
 535.85 0.0957469
 535.875 0.0957469
 535.9 0.0957468
 535.925 0.0957468
 535.95 0.0957468
 535.975 0.0957467
 536 0.0957467
 536.025 0.0957466
 536.05 0.0957466
 536.075 0.0957466
 536.1 0.0957465
 536.125 0.0957465
 536.15 0.0957464
 536.175 0.0957464
 536.2 0.0957463
 536.225 0.0957463
 536.25 0.0957463
 536.275 0.0957462
 536.3 0.0957462
 536.325 0.0957461
 536.35 0.0957461
 536.375 0.0957461
 536.4 0.095746
 536.425 0.095746
 536.45 0.0957459
 536.475 0.0957459
 536.5 0.0957458
 536.525 0.0957458
 536.55 0.0957458
 536.575 0.0957457
 536.6 0.0957457
 536.625 0.0957456
 536.65 0.0957456
 536.675 0.0957456
 536.7 0.0957455
 536.725 0.0957455
 536.75 0.0957454
 536.775 0.0957454
 536.8 0.0957453
 536.825 0.0957453
 536.85 0.0957453
 536.875 0.0957452
 536.9 0.0957452
 536.925 0.0957451
 536.95 0.0957451
 536.975 0.0957451
 537 0.095745
 537.025 0.095745
 537.05 0.0957449
 537.075 0.0957449
 537.1 0.0957448
 537.125 0.0957448
 537.15 0.0957448
 537.175 0.0957447
 537.2 0.0957447
 537.225 0.0957446
 537.25 0.0957446
 537.275 0.0957446
 537.3 0.0957445
 537.325 0.0957445
 537.35 0.0957444
 537.375 0.0957444
 537.4 0.0957444
 537.425 0.0957443
 537.45 0.0957443
 537.475 0.0957442
 537.5 0.0957442
 537.525 0.0957441
 537.55 0.0957441
 537.575 0.0957441
 537.6 0.095744
 537.625 0.095744
 537.65 0.0957439
 537.675 0.0957439
 537.7 0.0957439
 537.725 0.0957438
 537.75 0.0957438
 537.775 0.0957437
 537.8 0.0957437
 537.825 0.0957436
 537.85 0.0957436
 537.875 0.0957436
 537.9 0.0957435
 537.925 0.0957435
 537.95 0.0957434
 537.975 0.0957434
 538 0.0957434
 538.025 0.0957433
 538.05 0.0957433
 538.075 0.0957432
 538.1 0.0957432
 538.125 0.0957431
 538.15 0.0957431
 538.175 0.0957431
 538.2 0.095743
 538.225 0.095743
 538.25 0.0957429
 538.275 0.0957429
 538.3 0.0957429
 538.325 0.0957428
 538.35 0.0957428
 538.375 0.0957427
 538.4 0.0957427
 538.425 0.0957426
 538.45 0.0957426
 538.475 0.0957426
 538.5 0.0957425
 538.525 0.0957425
 538.55 0.0957424
 538.575 0.0957424
 538.6 0.0957424
 538.625 0.0957423
 538.65 0.0957423
 538.675 0.0957422
 538.7 0.0957422
 538.725 0.0957421
 538.75 0.0957421
 538.775 0.0957421
 538.8 0.095742
 538.825 0.095742
 538.85 0.0957419
 538.875 0.0957419
 538.9 0.0957419
 538.925 0.0957418
 538.95 0.0957418
 538.975 0.0957417
 539 0.0957417
 539.025 0.0957417
 539.05 0.0957416
 539.075 0.0957416
 539.1 0.0957415
 539.125 0.0957415
 539.15 0.0957414
 539.175 0.0957414
 539.2 0.0957414
 539.225 0.0957413
 539.25 0.0957413
 539.275 0.0957412
 539.3 0.0957412
 539.325 0.0957412
 539.35 0.0957411
 539.375 0.0957411
 539.4 0.095741
 539.425 0.095741
 539.45 0.0957409
 539.475 0.0957409
 539.5 0.0957409
 539.525 0.0957408
 539.55 0.0957408
 539.575 0.0957407
 539.6 0.0957407
 539.625 0.0957407
 539.65 0.0957406
 539.675 0.0957406
 539.7 0.0957405
 539.725 0.0957405
 539.75 0.0957404
 539.775 0.0957404
 539.8 0.0957404
 539.825 0.0957403
 539.85 0.0957403
 539.875 0.0957402
 539.9 0.0957402
 539.925 0.0957402
 539.95 0.0957401
 539.975 0.0957401
 540 0.09574
 540.025 0.09574
 540.05 0.0957399
 540.075 0.0957399
 540.1 0.0957399
 540.125 0.0957398
 540.15 0.0957398
 540.175 0.0957397
 540.2 0.0957397
 540.225 0.0957397
 540.25 0.0957396
 540.275 0.0957396
 540.3 0.0957395
 540.325 0.0957395
 540.35 0.0957395
 540.375 0.0957394
 540.4 0.0957394
 540.425 0.0957393
 540.45 0.0957393
 540.475 0.0957392
 540.5 0.0957392
 540.525 0.0957392
 540.55 0.0957391
 540.575 0.0957391
 540.6 0.095739
 540.625 0.095739
 540.65 0.095739
 540.675 0.0957389
 540.7 0.0957389
 540.725 0.0957388
 540.75 0.0957388
 540.775 0.0957387
 540.8 0.0957387
 540.825 0.0957387
 540.85 0.0957386
 540.875 0.0957386
 540.9 0.0957385
 540.925 0.0957385
 540.95 0.0957385
 540.975 0.0957384
 541 0.0957384
 541.025 0.0957383
 541.05 0.0957383
 541.075 0.0957382
 541.1 0.0957382
 541.125 0.0957382
 541.15 0.0957381
 541.175 0.0957381
 541.2 0.095738
 541.225 0.095738
 541.25 0.095738
 541.275 0.0957379
 541.3 0.0957379
 541.325 0.0957378
 541.35 0.0957378
 541.375 0.0957378
 541.4 0.0957377
 541.425 0.0957377
 541.45 0.0957376
 541.475 0.0957376
 541.5 0.0957375
 541.525 0.0957375
 541.55 0.0957375
 541.575 0.0957374
 541.6 0.0957374
 541.625 0.0957373
 541.65 0.0957373
 541.675 0.0957373
 541.7 0.0957372
 541.725 0.0957372
 541.75 0.0957371
 541.775 0.0957371
 541.8 0.095737
 541.825 0.095737
 541.85 0.095737
 541.875 0.0957369
 541.9 0.0957369
 541.925 0.0957368
 541.95 0.0957368
 541.975 0.0957368
 542 0.0957367
 542.025 0.0957367
 542.05 0.0957366
 542.075 0.0957366
 542.1 0.0957365
 542.125 0.0957365
 542.15 0.0957365
 542.175 0.0957364
 542.2 0.0957364
 542.225 0.0957363
 542.25 0.0957363
 542.275 0.0957363
 542.3 0.0957362
 542.325 0.0957362
 542.35 0.0957361
 542.375 0.0957361
 542.4 0.0957361
 542.425 0.095736
 542.45 0.095736
 542.475 0.0957359
 542.5 0.0957359
 542.525 0.0957358
 542.55 0.0957358
 542.575 0.0957358
 542.6 0.0957357
 542.625 0.0957357
 542.65 0.0957356
 542.675 0.0957356
 542.7 0.0957356
 542.725 0.0957355
 542.75 0.0957355
 542.775 0.0957354
 542.8 0.0957354
 542.825 0.0957353
 542.85 0.0957353
 542.875 0.0957353
 542.9 0.0957352
 542.925 0.0957352
 542.95 0.0957351
 542.975 0.0957351
 543 0.0957351
 543.025 0.095735
 543.05 0.095735
 543.075 0.0957349
 543.1 0.0957349
 543.125 0.0957349
 543.15 0.0957348
 543.175 0.0957348
 543.2 0.0957347
 543.225 0.0957347
 543.25 0.0957346
 543.275 0.0957346
 543.3 0.0957346
 543.325 0.0957345
 543.35 0.0957345
 543.375 0.0957344
 543.4 0.0957344
 543.425 0.0957344
 543.45 0.0957343
 543.475 0.0957343
 543.5 0.0957342
 543.525 0.0957342
 543.55 0.0957341
 543.575 0.0957341
 543.6 0.0957341
 543.625 0.095734
 543.65 0.095734
 543.675 0.0957339
 543.7 0.0957339
 543.725 0.0957339
 543.75 0.0957338
 543.775 0.0957338
 543.8 0.0957337
 543.825 0.0957337
 543.85 0.0957337
 543.875 0.0957336
 543.9 0.0957336
 543.925 0.0957335
 543.95 0.0957335
 543.975 0.0957334
 544 0.0957334
 544.025 0.0957334
 544.05 0.0957333
 544.075 0.0957333
 544.1 0.0957332
 544.125 0.0957332
 544.15 0.0957332
 544.175 0.0957331
 544.2 0.0957331
 544.225 0.095733
 544.25 0.095733
 544.275 0.0957329
 544.3 0.0957329
 544.325 0.0957329
 544.35 0.0957328
 544.375 0.0957328
 544.4 0.0957327
 544.425 0.0957327
 544.45 0.0957327
 544.475 0.0957326
 544.5 0.0957326
 544.525 0.0957325
 544.55 0.0957325
 544.575 0.0957325
 544.6 0.0957324
 544.625 0.0957324
 544.65 0.0957323
 544.675 0.0957323
 544.7 0.0957322
 544.725 0.0957322
 544.75 0.0957322
 544.775 0.0957321
 544.8 0.0957321
 544.825 0.095732
 544.85 0.095732
 544.875 0.095732
 544.9 0.0957319
 544.925 0.0957319
 544.95 0.0957318
 544.975 0.0957318
 545 0.0957317
 545.025 0.0957317
 545.05 0.0957317
 545.075 0.0957316
 545.1 0.0957316
 545.125 0.0957315
 545.15 0.0957315
 545.175 0.0957315
 545.2 0.0957314
 545.225 0.0957314
 545.25 0.0957313
 545.275 0.0957313
 545.3 0.0957313
 545.325 0.0957312
 545.35 0.0957312
 545.375 0.0957311
 545.4 0.0957311
 545.425 0.095731
 545.45 0.095731
 545.475 0.095731
 545.5 0.0957309
 545.525 0.0957309
 545.55 0.0957308
 545.575 0.0957308
 545.6 0.0957308
 545.625 0.0957307
 545.65 0.0957307
 545.675 0.0957306
 545.7 0.0957306
 545.725 0.0957305
 545.75 0.0957305
 545.775 0.0957305
 545.8 0.0957304
 545.825 0.0957304
 545.85 0.0957303
 545.875 0.0957303
 545.9 0.0957303
 545.925 0.0957302
 545.95 0.0957302
 545.975 0.0957301
 546 0.0957301
 546.025 0.0957301
 546.05 0.09573
 546.075 0.09573
 546.1 0.0957299
 546.125 0.0957299
 546.15 0.0957298
 546.175 0.0957298
 546.2 0.0957298
 546.225 0.0957297
 546.25 0.0957297
 546.275 0.0957296
 546.3 0.0957296
 546.325 0.0957296
 546.35 0.0957295
 546.375 0.0957295
 546.4 0.0957294
 546.425 0.0957294
 546.45 0.0957294
 546.475 0.0957293
 546.5 0.0957293
 546.525 0.0957292
 546.55 0.0957292
 546.575 0.0957291
 546.6 0.0957291
 546.625 0.0957291
 546.65 0.095729
 546.675 0.095729
 546.7 0.0957289
 546.725 0.0957289
 546.75 0.0957289
 546.775 0.0957288
 546.8 0.0957288
 546.825 0.0957287
 546.85 0.0957287
 546.875 0.0957286
 546.9 0.0957286
 546.925 0.0957286
 546.95 0.0957285
 546.975 0.0957285
 547 0.0957284
 547.025 0.0957284
 547.05 0.0957284
 547.075 0.0957283
 547.1 0.0957283
 547.125 0.0957282
 547.15 0.0957282
 547.175 0.0957282
 547.2 0.0957281
 547.225 0.0957281
 547.25 0.095728
 547.275 0.095728
 547.3 0.0957279
 547.325 0.0957279
 547.35 0.0957279
 547.375 0.0957278
 547.4 0.0957278
 547.425 0.0957277
 547.45 0.0957277
 547.475 0.0957277
 547.5 0.0957276
 547.525 0.0957276
 547.55 0.0957275
 547.575 0.0957275
 547.6 0.0957275
 547.625 0.0957274
 547.65 0.0957274
 547.675 0.0957273
 547.7 0.0957273
 547.725 0.0957272
 547.75 0.0957272
 547.775 0.0957272
 547.8 0.0957271
 547.825 0.0957271
 547.85 0.095727
 547.875 0.095727
 547.9 0.095727
 547.925 0.0957269
 547.95 0.0957269
 547.975 0.0957268
 548 0.0957268
 548.025 0.0957268
 548.05 0.0957267
 548.075 0.0957267
 548.1 0.0957266
 548.125 0.0957266
 548.15 0.0957265
 548.175 0.0957265
 548.2 0.0957265
 548.225 0.0957264
 548.25 0.0957264
 548.275 0.0957263
 548.3 0.0957263
 548.325 0.0957263
 548.35 0.0957262
 548.375 0.0957262
 548.4 0.0957261
 548.425 0.0957261
 548.45 0.095726
 548.475 0.095726
 548.5 0.095726
 548.525 0.0957259
 548.55 0.0957259
 548.575 0.0957258
 548.6 0.0957258
 548.625 0.0957258
 548.65 0.0957257
 548.675 0.0957257
 548.7 0.0957256
 548.725 0.0957256
 548.75 0.0957256
 548.775 0.0957255
 548.8 0.0957255
 548.825 0.0957254
 548.85 0.0957254
 548.875 0.0957253
 548.9 0.0957253
 548.925 0.0957253
 548.95 0.0957252
 548.975 0.0957252
 549 0.0957251
 549.025 0.0957251
 549.05 0.0957251
 549.075 0.095725
 549.1 0.095725
 549.125 0.0957249
 549.15 0.0957249
 549.175 0.0957249
 549.2 0.0957248
 549.225 0.0957248
 549.25 0.0957247
 549.275 0.0957247
 549.3 0.0957246
 549.325 0.0957246
 549.35 0.0957246
 549.375 0.0957245
 549.4 0.0957245
 549.425 0.0957244
 549.45 0.0957244
 549.475 0.0957244
 549.5 0.0957243
 549.525 0.0957243
 549.55 0.0957242
 549.575 0.0957242
 549.6 0.0957242
 549.625 0.0957241
 549.65 0.0957241
 549.675 0.095724
 549.7 0.095724
 549.725 0.0957239
 549.75 0.0957239
 549.775 0.0957239
 549.8 0.0957238
 549.825 0.0957238
 549.85 0.0957237
 549.875 0.0957237
 549.9 0.0957237
 549.925 0.0957236
 549.95 0.0957236
 549.975 0.0957235
 550 0.0957235
 550.025 0.0957235
 550.05 0.0957234
 550.075 0.0957234
 550.1 0.0957233
 550.125 0.0957233
 550.15 0.0957232
 550.175 0.0957232
 550.2 0.0957232
 550.225 0.0957231
 550.25 0.0957231
 550.275 0.095723
 550.3 0.095723
 550.325 0.095723
 550.35 0.0957229
 550.375 0.0957229
 550.4 0.0957228
 550.425 0.0957228
 550.45 0.0957228
 550.475 0.0957227
 550.5 0.0957227
 550.525 0.0957226
 550.55 0.0957226
 550.575 0.0957225
 550.6 0.0957225
 550.625 0.0957225
 550.65 0.0957224
 550.675 0.0957224
 550.7 0.0957223
 550.725 0.0957223
 550.75 0.0957223
 550.775 0.0957222
 550.8 0.0957222
 550.825 0.0957221
 550.85 0.0957221
 550.875 0.0957221
 550.9 0.095722
 550.925 0.095722
 550.95 0.0957219
 550.975 0.0957219
 551 0.0957218
 551.025 0.0957218
 551.05 0.0957218
 551.075 0.0957217
 551.1 0.0957217
 551.125 0.0957216
 551.15 0.0957216
 551.175 0.0957216
 551.2 0.0957215
 551.225 0.0957215
 551.25 0.0957214
 551.275 0.0957214
 551.3 0.0957214
 551.325 0.0957213
 551.35 0.0957213
 551.375 0.0957212
 551.4 0.0957212
 551.425 0.0957211
 551.45 0.0957211
 551.475 0.0957211
 551.5 0.095721
 551.525 0.095721
 551.55 0.0957209
 551.575 0.0957209
 551.6 0.0957209
 551.625 0.0957208
 551.65 0.0957208
 551.675 0.0957207
 551.7 0.0957207
 551.725 0.0957207
 551.75 0.0957206
 551.775 0.0957206
 551.8 0.0957205
 551.825 0.0957205
 551.85 0.0957204
 551.875 0.0957204
 551.9 0.0957204
 551.925 0.0957203
 551.95 0.0957203
 551.975 0.0957202
 552 0.0957202
 552.025 0.0957202
 552.05 0.0957201
 552.075 0.0957201
 552.1 0.09572
 552.125 0.09572
 552.15 0.09572
 552.175 0.0957199
 552.2 0.0957199
 552.225 0.0957198
 552.25 0.0957198
 552.275 0.0957197
 552.3 0.0957197
 552.325 0.0957197
 552.35 0.0957196
 552.375 0.0957196
 552.4 0.0957195
 552.425 0.0957195
 552.45 0.0957195
 552.475 0.0957194
 552.5 0.0957194
 552.525 0.0957193
 552.55 0.0957193
 552.575 0.0957193
 552.6 0.0957192
 552.625 0.0957192
 552.65 0.0957191
 552.675 0.0957191
 552.7 0.095719
 552.725 0.095719
 552.75 0.095719
 552.775 0.0957189
 552.8 0.0957189
 552.825 0.0957188
 552.85 0.0957188
 552.875 0.0957188
 552.9 0.0957187
 552.925 0.0957187
 552.95 0.0957186
 552.975 0.0957186
 553 0.0957186
 553.025 0.0957185
 553.05 0.0957185
 553.075 0.0957184
 553.1 0.0957184
 553.125 0.0957183
 553.15 0.0957183
 553.175 0.0957183
 553.2 0.0957182
 553.225 0.0957182
 553.25 0.0957181
 553.275 0.0957181
 553.3 0.0957181
 553.325 0.095718
 553.35 0.095718
 553.375 0.0957179
 553.4 0.0957179
 553.425 0.0957179
 553.45 0.0957178
 553.475 0.0957178
 553.5 0.0957177
 553.525 0.0957177
 553.55 0.0957176
 553.575 0.0957176
 553.6 0.0957176
 553.625 0.0957175
 553.65 0.0957175
 553.675 0.0957174
 553.7 0.0957174
 553.725 0.0957174
 553.75 0.0957173
 553.775 0.0957173
 553.8 0.0957172
 553.825 0.0957172
 553.85 0.0957172
 553.875 0.0957171
 553.9 0.0957171
 553.925 0.095717
 553.95 0.095717
 553.975 0.095717
 554 0.0957169
 554.025 0.0957169
 554.05 0.0957168
 554.075 0.0957168
 554.1 0.0957167
 554.125 0.0957167
 554.15 0.0957167
 554.175 0.0957166
 554.2 0.0957166
 554.225 0.0957165
 554.25 0.0957165
 554.275 0.0957165
 554.3 0.0957164
 554.325 0.0957164
 554.35 0.0957163
 554.375 0.0957163
 554.4 0.0957163
 554.425 0.0957162
 554.45 0.0957162
 554.475 0.0957161
 554.5 0.0957161
 554.525 0.095716
 554.55 0.095716
 554.575 0.095716
 554.6 0.0957159
 554.625 0.0957159
 554.65 0.0957158
 554.675 0.0957158
 554.7 0.0957158
 554.725 0.0957157
 554.75 0.0957157
 554.775 0.0957156
 554.8 0.0957156
 554.825 0.0957156
 554.85 0.0957155
 554.875 0.0957155
 554.9 0.0957154
 554.925 0.0957154
 554.95 0.0957153
 554.975 0.0957153
 555 0.0957153
 555.025 0.0957152
 555.05 0.0957152
 555.075 0.0957151
 555.1 0.0957151
 555.125 0.0957151
 555.15 0.095715
 555.175 0.095715
 555.2 0.0957149
 555.225 0.0957149
 555.25 0.0957149
 555.275 0.0957148
 555.3 0.0957148
 555.325 0.0957147
 555.35 0.0957147
 555.375 0.0957147
 555.4 0.0957146
 555.425 0.0957146
 555.45 0.0957145
 555.475 0.0957145
 555.5 0.0957144
 555.525 0.0957144
 555.55 0.0957144
 555.575 0.0957143
 555.6 0.0957143
 555.625 0.0957142
 555.65 0.0957142
 555.675 0.0957142
 555.7 0.0957141
 555.725 0.0957141
 555.75 0.095714
 555.775 0.095714
 555.8 0.095714
 555.825 0.0957139
 555.85 0.0957139
 555.875 0.0957138
 555.9 0.0957138
 555.925 0.0957137
 555.95 0.0957137
 555.975 0.0957137
 556 0.0957136
 556.025 0.0957136
 556.05 0.0957135
 556.075 0.0957135
 556.1 0.0957135
 556.125 0.0957134
 556.15 0.0957134
 556.175 0.0957133
 556.2 0.0957133
 556.225 0.0957133
 556.25 0.0957132
 556.275 0.0957132
 556.3 0.0957131
 556.325 0.0957131
 556.35 0.095713
 556.375 0.095713
 556.4 0.095713
 556.425 0.0957129
 556.45 0.0957129
 556.475 0.0957128
 556.5 0.0957128
 556.525 0.0957128
 556.55 0.0957127
 556.575 0.0957127
 556.6 0.0957126
 556.625 0.0957126
 556.65 0.0957126
 556.675 0.0957125
 556.7 0.0957125
 556.725 0.0957124
 556.75 0.0957124
 556.775 0.0957124
 556.8 0.0957123
 556.825 0.0957123
 556.85 0.0957122
 556.875 0.0957122
 556.9 0.0957121
 556.925 0.0957121
 556.95 0.0957121
 556.975 0.095712
 557 0.095712
 557.025 0.0957119
 557.05 0.0957119
 557.075 0.0957119
 557.1 0.0957118
 557.125 0.0957118
 557.15 0.0957117
 557.175 0.0957117
 557.2 0.0957117
 557.225 0.0957116
 557.25 0.0957116
 557.275 0.0957115
 557.3 0.0957115
 557.325 0.0957115
 557.35 0.0957114
 557.375 0.0957114
 557.4 0.0957113
 557.425 0.0957113
 557.45 0.0957112
 557.475 0.0957112
 557.5 0.0957112
 557.525 0.0957111
 557.55 0.0957111
 557.575 0.095711
 557.6 0.095711
 557.625 0.095711
 557.65 0.0957109
 557.675 0.0957109
 557.7 0.0957108
 557.725 0.0957108
 557.75 0.0957108
 557.775 0.0957107
 557.8 0.0957107
 557.825 0.0957106
 557.85 0.0957106
 557.875 0.0957105
 557.9 0.0957105
 557.925 0.0957105
 557.95 0.0957104
 557.975 0.0957104
 558 0.0957103
 558.025 0.0957103
 558.05 0.0957103
 558.075 0.0957102
 558.1 0.0957102
 558.125 0.0957101
 558.15 0.0957101
 558.175 0.0957101
 558.2 0.09571
 558.225 0.09571
 558.25 0.0957099
 558.275 0.0957099
 558.3 0.0957099
 558.325 0.0957098
 558.35 0.0957098
 558.375 0.0957097
 558.4 0.0957097
 558.425 0.0957096
 558.45 0.0957096
 558.475 0.0957096
 558.5 0.0957095
 558.525 0.0957095
 558.55 0.0957094
 558.575 0.0957094
 558.6 0.0957094
 558.625 0.0957093
 558.65 0.0957093
 558.675 0.0957092
 558.7 0.0957092
 558.725 0.0957092
 558.75 0.0957091
 558.775 0.0957091
 558.8 0.095709
 558.825 0.095709
 558.85 0.095709
 558.875 0.0957089
 558.9 0.0957089
 558.925 0.0957088
 558.95 0.0957088
 558.975 0.0957087
 559 0.0957087
 559.025 0.0957087
 559.05 0.0957086
 559.075 0.0957086
 559.1 0.0957085
 559.125 0.0957085
 559.15 0.0957085
 559.175 0.0957084
 559.2 0.0957084
 559.225 0.0957083
 559.25 0.0957083
 559.275 0.0957083
 559.3 0.0957082
 559.325 0.0957082
 559.35 0.0957081
 559.375 0.0957081
 559.4 0.0957081
 559.425 0.095708
[truncated: 1,805,882 more chars]
