# Supplementary material for: Visual physiology of the layer 4 cortical circuit in silico
Source: PLoS Comput Biol. 2018 Nov 12;14(11):e1006535. doi: 10.1371/journal.pcbi.1006535 (PMC6258373; doi:10.1371/journal.pcbi.1006535)
Supplement: SI 5 — (ZIP) [file pcbi.1006535.s015.zip › SI_5/5_cells_measure_i_baseline/i_SEClamp-cell-0.dat]

 0 1e+06
 0.025 2.97905
 0.05 1.02567
 0.075 0.819088
 0.1 0.699412
 0.125 0.62123
 0.15 0.565787
 0.175 0.524114
 0.2 0.491445
 0.225 0.465021
 0.25 0.443122
 0.275 0.424614
 0.3 0.408713
 0.325 0.39486
 0.35 0.382643
 0.375 0.371754
 0.4 0.361955
 0.425 0.353063
 0.45 0.344936
 0.475 0.337458
 0.5 0.330537
 0.525 0.3241
 0.55 0.318085
 0.575 0.312442
 0.6 0.30713
 0.625 0.302112
 0.65 0.297359
 0.675 0.292846
 0.7 0.288551
 0.725 0.284454
 0.75 0.28054
 0.775 0.276793
 0.8 0.2732
 0.825 0.269751
 0.85 0.266435
 0.875 0.263242
 0.9 0.260166
 0.925 0.257197
 0.95 0.25433
 0.975 0.251558
 1 0.248875
 1.025 0.246277
 1.05 0.243758
 1.075 0.241314
 1.1 0.238942
 1.125 0.236637
 1.15 0.234395
 1.175 0.232215
 1.2 0.230092
 1.225 0.228024
 1.25 0.226008
 1.275 0.224042
 1.3 0.222123
 1.325 0.22025
 1.35 0.21842
 1.375 0.216631
 1.4 0.214883
 1.425 0.213172
 1.45 0.211498
 1.475 0.209859
 1.5 0.208253
 1.525 0.20668
 1.55 0.205137
 1.575 0.203625
 1.6 0.202142
 1.625 0.200686
 1.65 0.199256
 1.675 0.197853
 1.7 0.196475
 1.725 0.19512
 1.75 0.193789
 1.775 0.19248
 1.8 0.191193
 1.825 0.189927
 1.85 0.188681
 1.875 0.187456
 1.9 0.186249
 1.925 0.185061
 1.95 0.183891
 1.975 0.182738
 2 0.181602
 2.025 0.180483
 2.05 0.17938
 2.075 0.178293
 2.1 0.177221
 2.125 0.176163
 2.15 0.17512
 2.175 0.174091
 2.2 0.173076
 2.225 0.172074
 2.25 0.171086
 2.275 0.17011
 2.3 0.169146
 2.325 0.168194
 2.35 0.167255
 2.375 0.166327
 2.4 0.16541
 2.425 0.164504
 2.45 0.16361
 2.475 0.162726
 2.5 0.161852
 2.525 0.160988
 2.55 0.160135
 2.575 0.159291
 2.6 0.158456
 2.625 0.157632
 2.65 0.156816
 2.675 0.156009
 2.7 0.155211
 2.725 0.154422
 2.75 0.153642
 2.775 0.152869
 2.8 0.152105
 2.825 0.151349
 2.85 0.150601
 2.875 0.149861
 2.9 0.149129
 2.925 0.148404
 2.95 0.147686
 2.975 0.146976
 3 0.146273
 3.025 0.145577
 3.05 0.144888
 3.075 0.144205
 3.1 0.14353
 3.125 0.142861
 3.15 0.142199
 3.175 0.141543
 3.2 0.140893
 3.225 0.14025
 3.25 0.139612
 3.275 0.138981
 3.3 0.138356
 3.325 0.137737
 3.35 0.137123
 3.375 0.136515
 3.4 0.135913
 3.425 0.135317
 3.45 0.134725
 3.475 0.13414
 3.5 0.133559
 3.525 0.132984
 3.55 0.132415
 3.575 0.13185
 3.6 0.13129
 3.625 0.130736
 3.65 0.130186
 3.675 0.129641
 3.7 0.129101
 3.725 0.128566
 3.75 0.128035
 3.775 0.127509
 3.8 0.126988
 3.825 0.126471
 3.85 0.125959
 3.875 0.125451
 3.9 0.124948
 3.925 0.124449
 3.95 0.123954
 3.975 0.123463
 4 0.122977
 4.025 0.122494
 4.05 0.122016
 4.075 0.121542
 4.1 0.121072
 4.125 0.120606
 4.15 0.120143
 4.175 0.119685
 4.2 0.11923
 4.225 0.118779
 4.25 0.118332
 4.275 0.117889
 4.3 0.117449
 4.325 0.117013
 4.35 0.11658
 4.375 0.116151
 4.4 0.115726
 4.425 0.115304
 4.45 0.114885
 4.475 0.11447
 4.5 0.114058
 4.525 0.11365
 4.55 0.113244
 4.575 0.112842
 4.6 0.112444
 4.625 0.112048
 4.65 0.111656
 4.675 0.111267
 4.7 0.110881
 4.725 0.110498
 4.75 0.110118
 4.775 0.109741
 4.8 0.109367
 4.825 0.108996
 4.85 0.108628
 4.875 0.108263
 4.9 0.107901
 4.925 0.107541
 4.95 0.107185
 4.975 0.106831
 5 0.10648
 5.025 0.106132
 5.05 0.105786
 5.075 0.105443
 5.1 0.105103
 5.125 0.104765
 5.15 0.104431
 5.175 0.104098
 5.2 0.103768
 5.225 0.103441
 5.25 0.103117
 5.275 0.102794
 5.3 0.102475
 5.325 0.102157
 5.35 0.101843
 5.375 0.10153
 5.4 0.10122
 5.425 0.100913
 5.45 0.100607
 5.475 0.100304
 5.5 0.100004
 5.525 0.0997054
 5.55 0.0994093
 5.575 0.0991155
 5.6 0.0988239
 5.625 0.0985345
 5.65 0.0982473
 5.675 0.0979622
 5.7 0.0976794
 5.725 0.0973986
 5.75 0.09712
 5.775 0.0968435
 5.8 0.096569
 5.825 0.0962966
 5.85 0.0960263
 5.875 0.095758
 5.9 0.0954917
 5.925 0.0952274
 5.95 0.094965
 5.975 0.0947047
 6 0.0944462
 6.025 0.0941897
 6.05 0.0939351
 6.075 0.0936824
 6.1 0.0934316
 6.125 0.0931827
 6.15 0.0929356
 6.175 0.0926903
 6.2 0.0924468
 6.225 0.0922052
 6.25 0.0919653
 6.275 0.0917272
 6.3 0.0914908
 6.325 0.0912562
 6.35 0.0910234
 6.375 0.0907922
 6.4 0.0905628
 6.425 0.090335
 6.45 0.0901089
 6.475 0.0898845
 6.5 0.0896617
 6.525 0.0894405
 6.55 0.089221
 6.575 0.0890031
 6.6 0.0887867
 6.625 0.088572
 6.65 0.0883588
 6.675 0.0881471
 6.7 0.0879371
 6.725 0.0877285
 6.75 0.0875215
 6.775 0.0873159
 6.8 0.0871119
 6.825 0.0869093
 6.85 0.0867082
 6.875 0.0865086
 6.9 0.0863104
 6.925 0.0861137
 6.95 0.0859183
 6.975 0.0857244
 7 0.0855319
 7.025 0.0853408
 7.05 0.085151
 7.075 0.0849627
 7.1 0.0847756
 7.125 0.08459
 7.15 0.0844056
 7.175 0.0842226
 7.2 0.0840409
 7.225 0.0838606
 7.25 0.0836815
 7.275 0.0835037
 7.3 0.0833271
 7.325 0.0831519
 7.35 0.0829778
 7.375 0.0828051
 7.4 0.0826335
 7.425 0.0824632
 7.45 0.0822941
 7.475 0.0821263
 7.5 0.0819596
 7.525 0.0817941
 7.55 0.0816298
 7.575 0.0814666
 7.6 0.0813046
 7.625 0.0811438
 7.65 0.0809841
 7.675 0.0808255
 7.7 0.0806681
 7.725 0.0805118
 7.75 0.0803566
 7.775 0.0802025
 7.8 0.0800495
 7.825 0.0798975
 7.85 0.0797467
 7.875 0.0795969
 7.9 0.0794482
 7.925 0.0793005
 7.95 0.0791538
 7.975 0.0790082
 8 0.0788636
 8.025 0.0787201
 8.05 0.0785775
 8.075 0.078436
 8.1 0.0782954
 8.125 0.0781559
 8.15 0.0780173
 8.175 0.0778797
 8.2 0.077743
 8.225 0.0776074
 8.25 0.0774726
 8.275 0.0773388
 8.3 0.077206
 8.325 0.0770741
 8.35 0.0769431
 8.375 0.076813
 8.4 0.0766838
 8.425 0.0765555
 8.45 0.0764281
 8.475 0.0763017
 8.5 0.0761761
 8.525 0.0760513
 8.55 0.0759275
 8.575 0.0758045
 8.6 0.0756823
 8.625 0.075561
 8.65 0.0754406
 8.675 0.075321
 8.7 0.0752022
 8.725 0.0750842
 8.75 0.0749671
 8.775 0.0748507
 8.8 0.0747352
 8.825 0.0746205
 8.85 0.0745066
 8.875 0.0743934
 8.9 0.074281
 8.925 0.0741695
 8.95 0.0740587
 8.975 0.0739486
 9 0.0738393
 9.025 0.0737308
 9.05 0.073623
 9.075 0.073516
 9.1 0.0734096
 9.125 0.0733041
 9.15 0.0731992
 9.175 0.0730951
 9.2 0.0729917
 9.225 0.072889
 9.25 0.072787
 9.275 0.0726857
 9.3 0.0725851
 9.325 0.0724852
 9.35 0.0723859
 9.375 0.0722874
 9.4 0.0721895
 9.425 0.0720923
 9.45 0.0719958
 9.475 0.0718999
 9.5 0.0718047
 9.525 0.0717101
 9.55 0.0716161
 9.575 0.0715229
 9.6 0.0714302
 9.625 0.0713382
 9.65 0.0712468
 9.675 0.071156
 9.7 0.0710658
 9.725 0.0709763
 9.75 0.0708874
 9.775 0.070799
 9.8 0.0707113
 9.825 0.0706242
 9.85 0.0705376
 9.875 0.0704517
 9.9 0.0703663
 9.925 0.0702815
 9.95 0.0701973
 9.975 0.0701136
 10 0.0700305
 10.025 0.069948
 10.05 0.069866
 10.075 0.0697846
 10.1 0.0697037
 10.125 0.0696234
 10.15 0.0695436
 10.175 0.0694644
 10.2 0.0693857
 10.225 0.0693075
 10.25 0.0692299
 10.275 0.0691527
 10.3 0.0690761
 10.325 0.069
 10.35 0.0689244
 10.375 0.0688494
 10.4 0.0687748
 10.425 0.0687007
 10.45 0.0686271
 10.475 0.068554
 10.5 0.0684814
 10.525 0.0684093
 10.55 0.0683377
 10.575 0.0682666
 10.6 0.0681959
 10.625 0.0681257
 10.65 0.0680559
 10.675 0.0679867
 10.7 0.0679179
 10.725 0.0678495
 10.75 0.0677816
 10.775 0.0677142
 10.8 0.0676472
 10.825 0.0675807
 10.85 0.0675145
 10.875 0.0674489
 10.9 0.0673837
 10.925 0.0673189
 10.95 0.0672545
 10.975 0.0671906
 11 0.067127
 11.025 0.0670639
 11.05 0.0670013
 11.075 0.066939
 11.1 0.0668772
 11.125 0.0668157
 11.15 0.0667547
 11.175 0.0666941
 11.2 0.0666338
 11.225 0.066574
 11.25 0.0665145
 11.275 0.0664555
 11.3 0.0663968
 11.325 0.0663386
 11.35 0.0662807
 11.375 0.0662232
 11.4 0.066166
 11.425 0.0661093
 11.45 0.0660529
 11.475 0.0659969
 11.5 0.0659413
 11.525 0.065886
 11.55 0.0658311
 11.575 0.0657765
 11.6 0.0657223
 11.625 0.0656685
 11.65 0.065615
 11.675 0.0655618
 11.7 0.065509
 11.725 0.0654566
 11.75 0.0654045
 11.775 0.0653527
 11.8 0.0653013
 11.825 0.0652502
 11.85 0.0651994
 11.875 0.065149
 11.9 0.0650989
 11.925 0.0650491
 11.95 0.0649996
 11.975 0.0649505
 12 0.0649017
 12.025 0.0648532
 12.05 0.064805
 12.075 0.0647571
 12.1 0.0647096
 12.125 0.0646623
 12.15 0.0646154
 12.175 0.0645687
 12.2 0.0645224
 12.225 0.0644763
 12.25 0.0644306
 12.275 0.0643852
 12.3 0.06434
 12.325 0.0642951
 12.35 0.0642506
 12.375 0.0642063
 12.4 0.0641623
 12.425 0.0641185
 12.45 0.0640751
 12.475 0.0640319
 12.5 0.0639891
 12.525 0.0639465
 12.55 0.0639041
 12.575 0.0638621
 12.6 0.0638203
 12.625 0.0637787
 12.65 0.0637375
 12.675 0.0636965
 12.7 0.0636558
 12.725 0.0636153
 12.75 0.0635751
 12.775 0.0635351
 12.8 0.0634954
 12.825 0.063456
 12.85 0.0634168
 12.875 0.0633778
 12.9 0.0633391
 12.925 0.0633007
 12.95 0.0632625
 12.975 0.0632245
 13 0.0631868
 13.025 0.0631493
 13.05 0.063112
 13.075 0.063075
 13.1 0.0630383
 13.125 0.0630017
 13.15 0.0629654
 13.175 0.0629293
 13.2 0.0628935
 13.225 0.0628578
 13.25 0.0628224
 13.275 0.0627873
 13.3 0.0627523
 13.325 0.0627176
 13.35 0.0626831
 13.375 0.0626488
 13.4 0.0626147
 13.425 0.0625808
 13.45 0.0625472
 13.475 0.0625137
 13.5 0.0624805
 13.525 0.0624475
 13.55 0.0624146
 13.575 0.062382
 13.6 0.0623496
 13.625 0.0623174
 13.65 0.0622854
 13.675 0.0622536
 13.7 0.062222
 13.725 0.0621906
 13.75 0.0621594
 13.775 0.0621284
 13.8 0.0620975
 13.825 0.0620669
 13.85 0.0620365
 13.875 0.0620062
 13.9 0.0619762
 13.925 0.0619463
 13.95 0.0619166
 13.975 0.0618871
 14 0.0618578
 14.025 0.0618286
 14.05 0.0617997
 14.075 0.0617709
 14.1 0.0617423
 14.125 0.0617139
 14.15 0.0616856
 14.175 0.0616576
 14.2 0.0616297
 14.225 0.0616019
 14.25 0.0615744
 14.275 0.061547
 14.3 0.0615198
 14.325 0.0614927
 14.35 0.0614658
 14.375 0.0614391
 14.4 0.0614126
 14.425 0.0613862
 14.45 0.0613599
 14.475 0.0613339
 14.5 0.061308
 14.525 0.0612822
 14.55 0.0612566
 14.575 0.0612312
 14.6 0.0612059
 14.625 0.0611808
 14.65 0.0611558
 14.675 0.061131
 14.7 0.0611063
 14.725 0.0610818
 14.75 0.0610574
 14.775 0.0610332
 14.8 0.0610092
 14.825 0.0609852
 14.85 0.0609614
 14.875 0.0609378
 14.9 0.0609143
 14.925 0.060891
 14.95 0.0608678
 14.975 0.0608447
 15 0.0608218
 15.025 0.060799
 15.05 0.0607763
 15.075 0.0607538
 15.1 0.0607314
 15.125 0.0607092
 15.15 0.0606871
 15.175 0.0606651
 15.2 0.0606432
 15.225 0.0606215
 15.25 0.0606
 15.275 0.0605785
 15.3 0.0605572
 15.325 0.060536
 15.35 0.0605149
 15.375 0.060494
 15.4 0.0604731
 15.425 0.0604524
 15.45 0.0604319
 15.475 0.0604114
 15.5 0.0603911
 15.525 0.0603709
 15.55 0.0603508
 15.575 0.0603309
 15.6 0.060311
 15.625 0.0602913
 15.65 0.0602717
 15.675 0.0602522
 15.7 0.0602328
 15.725 0.0602135
 15.75 0.0601944
 15.775 0.0601754
 15.8 0.0601564
 15.825 0.0601376
 15.85 0.0601189
 15.875 0.0601003
 15.9 0.0600819
 15.925 0.0600635
 15.95 0.0600452
 15.975 0.0600271
 16 0.060009
 16.025 0.0599911
 16.05 0.0599732
 16.075 0.0599555
 16.1 0.0599379
 16.125 0.0599204
 16.15 0.0599029
 16.175 0.0598856
 16.2 0.0598684
 16.225 0.0598513
 16.25 0.0598343
 16.275 0.0598174
 16.3 0.0598005
 16.325 0.0597838
 16.35 0.0597672
 16.375 0.0597507
 16.4 0.0597342
 16.425 0.0597179
 16.45 0.0597016
 16.475 0.0596855
 16.5 0.0596694
 16.525 0.0596535
 16.55 0.0596376
 16.575 0.0596218
 16.6 0.0596062
 16.625 0.0595906
 16.65 0.0595751
 16.675 0.0595596
 16.7 0.0595443
 16.725 0.0595291
 16.75 0.0595139
 16.775 0.0594989
 16.8 0.0594839
 16.825 0.059469
 16.85 0.0594542
 16.875 0.0594395
 16.9 0.0594248
 16.925 0.0594103
 16.95 0.0593958
 16.975 0.0593814
 17 0.0593671
 17.025 0.0593529
 17.05 0.0593387
 17.075 0.0593247
 17.1 0.0593107
 17.125 0.0592968
 17.15 0.059283
 17.175 0.0592692
 17.2 0.0592555
 17.225 0.059242
 17.25 0.0592284
 17.275 0.059215
 17.3 0.0592016
 17.325 0.0591884
 17.35 0.0591751
 17.375 0.059162
 17.4 0.0591489
 17.425 0.0591359
 17.45 0.059123
 17.475 0.0591102
 17.5 0.0590974
 17.525 0.0590847
 17.55 0.0590721
 17.575 0.0590595
 17.6 0.059047
 17.625 0.0590346
 17.65 0.0590223
 17.675 0.05901
 17.7 0.0589978
 17.725 0.0589856
 17.75 0.0589735
 17.775 0.0589615
 17.8 0.0589496
 17.825 0.0589377
 17.85 0.0589259
 17.875 0.0589141
 17.9 0.0589025
 17.925 0.0588908
 17.95 0.0588793
 17.975 0.0588678
 18 0.0588564
 18.025 0.058845
 18.05 0.0588337
 18.075 0.0588225
 18.1 0.0588113
 18.125 0.0588002
 18.15 0.0587891
 18.175 0.0587781
 18.2 0.0587672
 18.225 0.0587563
 18.25 0.0587455
 18.275 0.0587347
 18.3 0.058724
 18.325 0.0587134
 18.35 0.0587028
 18.375 0.0586923
 18.4 0.0586818
 18.425 0.0586714
 18.45 0.058661
 18.475 0.0586507
 18.5 0.0586405
 18.525 0.0586303
 18.55 0.0586202
 18.575 0.0586101
 18.6 0.0586001
 18.625 0.0585901
 18.65 0.0585802
 18.675 0.0585703
 18.7 0.0585605
 18.725 0.0585507
 18.75 0.058541
 18.775 0.0585314
 18.8 0.0585218
 18.825 0.0585122
 18.85 0.0585027
 18.875 0.0584933
 18.9 0.0584839
 18.925 0.0584745
 18.95 0.0584652
 18.975 0.058456
 19 0.0584467
 19.025 0.0584376
 19.05 0.0584285
 19.075 0.0584194
 19.1 0.0584104
 19.125 0.0584014
 19.15 0.0583925
 19.175 0.0583837
 19.2 0.0583748
 19.225 0.0583661
 19.25 0.0583573
 19.275 0.0583486
 19.3 0.05834
 19.325 0.0583314
 19.35 0.0583229
 19.375 0.0583143
 19.4 0.0583059
 19.425 0.0582975
 19.45 0.0582891
 19.475 0.0582808
 19.5 0.0582725
 19.525 0.0582642
 19.55 0.058256
 19.575 0.0582479
 19.6 0.0582397
 19.625 0.0582317
 19.65 0.0582236
 19.675 0.0582156
 19.7 0.0582077
 19.725 0.0581998
 19.75 0.0581919
 19.775 0.0581841
 19.8 0.0581763
 19.825 0.0581685
 19.85 0.0581608
 19.875 0.0581531
 19.9 0.0581455
 19.925 0.0581379
 19.95 0.0581304
 19.975 0.0581228
 20 0.0581154
 20.025 0.0581079
 20.05 0.0581005
 20.075 0.0580931
 20.1 0.0580858
 20.125 0.0580785
 20.15 0.0580713
 20.175 0.058064
 20.2 0.0580569
 20.225 0.0580497
 20.25 0.0580426
 20.275 0.0580355
 20.3 0.0580285
 20.325 0.0580215
 20.35 0.0580145
 20.375 0.0580076
 20.4 0.0580007
 20.425 0.0579938
 20.45 0.057987
 20.475 0.0579802
 20.5 0.0579734
 20.525 0.0579667
 20.55 0.05796
 20.575 0.0579533
 20.6 0.0579466
 20.625 0.05794
 20.65 0.0579335
 20.675 0.0579269
 20.7 0.0579204
 20.725 0.057914
 20.75 0.0579075
 20.775 0.0579011
 20.8 0.0578947
 20.825 0.0578884
 20.85 0.057882
 20.875 0.0578758
 20.9 0.0578695
 20.925 0.0578633
 20.95 0.0578571
 20.975 0.0578509
 21 0.0578448
 21.025 0.0578387
 21.05 0.0578326
 21.075 0.0578265
 21.1 0.0578205
 21.125 0.0578145
 21.15 0.0578085
 21.175 0.0578026
 21.2 0.0577967
 21.225 0.0577908
 21.25 0.057785
 21.275 0.0577791
 21.3 0.0577734
 21.325 0.0577676
 21.35 0.0577618
 21.375 0.0577561
 21.4 0.0577504
 21.425 0.0577448
 21.45 0.0577391
 21.475 0.0577335
 21.5 0.057728
 21.525 0.0577224
 21.55 0.0577169
 21.575 0.0577114
 21.6 0.0577059
 21.625 0.0577004
 21.65 0.057695
 21.675 0.0576896
 21.7 0.0576842
 21.725 0.0576789
 21.75 0.0576735
 21.775 0.0576682
 21.8 0.057663
 21.825 0.0576577
 21.85 0.0576525
 21.875 0.0576473
 21.9 0.0576421
 21.925 0.0576369
 21.95 0.0576318
 21.975 0.0576267
 22 0.0576216
 22.025 0.0576165
 22.05 0.0576115
 22.075 0.0576065
 22.1 0.0576015
 22.125 0.0575965
 22.15 0.0575915
 22.175 0.0575866
 22.2 0.0575817
 22.225 0.0575768
 22.25 0.0575719
 22.275 0.0575671
 22.3 0.0575623
 22.325 0.0575575
 22.35 0.0575527
 22.375 0.0575479
 22.4 0.0575432
 22.425 0.0575385
 22.45 0.0575338
 22.475 0.0575291
 22.5 0.0575245
 22.525 0.0575198
 22.55 0.0575152
 22.575 0.0575106
 22.6 0.0575061
 22.625 0.0575015
 22.65 0.057497
 22.675 0.0574925
 22.7 0.057488
 22.725 0.0574835
 22.75 0.057479
 22.775 0.0574746
 22.8 0.0574702
 22.825 0.0574658
 22.85 0.0574614
 22.875 0.0574571
 22.9 0.0574527
 22.925 0.0574484
 22.95 0.0574441
 22.975 0.0574398
 23 0.0574355
 23.025 0.0574313
 23.05 0.0574271
 23.075 0.0574229
 23.1 0.0574187
 23.125 0.0574145
 23.15 0.0574103
 23.175 0.0574062
 23.2 0.0574021
 23.225 0.057398
 23.25 0.0573939
 23.275 0.0573898
 23.3 0.0573857
 23.325 0.0573817
 23.35 0.0573777
 23.375 0.0573737
 23.4 0.0573697
 23.425 0.0573657
 23.45 0.0573618
 23.475 0.0573578
 23.5 0.0573539
 23.525 0.05735
 23.55 0.0573461
 23.575 0.0573422
 23.6 0.0573384
 23.625 0.0573345
 23.65 0.0573307
 23.675 0.0573269
 23.7 0.0573231
 23.725 0.0573193
 23.75 0.0573156
 23.775 0.0573118
 23.8 0.0573081
 23.825 0.0573044
 23.85 0.0573007
 23.875 0.057297
 23.9 0.0572933
 23.925 0.0572896
 23.95 0.057286
 23.975 0.0572824
 24 0.0572788
 24.025 0.0572752
 24.05 0.0572716
 24.075 0.057268
 24.1 0.0572644
 24.125 0.0572609
 24.15 0.0572574
 24.175 0.0572538
 24.2 0.0572503
 24.225 0.0572469
 24.25 0.0572434
 24.275 0.0572399
 24.3 0.0572365
 24.325 0.057233
 24.35 0.0572296
 24.375 0.0572262
 24.4 0.0572228
 24.425 0.0572194
 24.45 0.0572161
 24.475 0.0572127
 24.5 0.0572094
 24.525 0.057206
 24.55 0.0572027
 24.575 0.0571994
 24.6 0.0571961
 24.625 0.0571928
 24.65 0.0571896
 24.675 0.0571863
 24.7 0.0571831
 24.725 0.0571798
 24.75 0.0571766
 24.775 0.0571734
 24.8 0.0571702
 24.825 0.057167
 24.85 0.0571639
 24.875 0.0571607
 24.9 0.0571576
 24.925 0.0571544
 24.95 0.0571513
 24.975 0.0571482
 25 0.0571451
 25.025 0.057142
 25.05 0.0571389
 25.075 0.0571359
 25.1 0.0571328
 25.125 0.0571298
 25.15 0.0571267
 25.175 0.0571237
 25.2 0.0571207
 25.225 0.0571177
 25.25 0.0571147
 25.275 0.0571117
 25.3 0.0571088
 25.325 0.0571058
 25.35 0.0571029
 25.375 0.0570999
 25.4 0.057097
 25.425 0.0570941
 25.45 0.0570912
 25.475 0.0570883
 25.5 0.0570854
 25.525 0.0570825
 25.55 0.0570797
 25.575 0.0570768
 25.6 0.057074
 25.625 0.0570712
 25.65 0.0570683
 25.675 0.0570655
 25.7 0.0570627
 25.725 0.0570599
 25.75 0.0570571
 25.775 0.0570544
 25.8 0.0570516
 25.825 0.0570489
 25.85 0.0570461
 25.875 0.0570434
 25.9 0.0570407
 25.925 0.0570379
 25.95 0.0570352
 25.975 0.0570325
 26 0.0570298
 26.025 0.0570272
 26.05 0.0570245
 26.075 0.0570218
 26.1 0.0570192
 26.125 0.0570165
 26.15 0.0570139
 26.175 0.0570113
 26.2 0.0570087
 26.225 0.0570061
 26.25 0.0570035
 26.275 0.0570009
 26.3 0.0569983
 26.325 0.0569957
 26.35 0.0569931
 26.375 0.0569906
 26.4 0.056988
 26.425 0.0569855
 26.45 0.056983
 26.475 0.0569805
 26.5 0.0569779
 26.525 0.0569754
 26.55 0.0569729
 26.575 0.0569704
 26.6 0.056968
 26.625 0.0569655
 26.65 0.056963
 26.675 0.0569606
 26.7 0.0569581
 26.725 0.0569557
 26.75 0.0569532
 26.775 0.0569508
 26.8 0.0569484
 26.825 0.056946
 26.85 0.0569436
 26.875 0.0569412
 26.9 0.0569388
 26.925 0.0569364
 26.95 0.0569341
 26.975 0.0569317
 27 0.0569293
 27.025 0.056927
 27.05 0.0569246
 27.075 0.0569223
 27.1 0.05692
 27.125 0.0569176
 27.15 0.0569153
 27.175 0.056913
 27.2 0.0569107
 27.225 0.0569084
 27.25 0.0569061
 27.275 0.0569039
 27.3 0.0569016
 27.325 0.0568993
 27.35 0.0568971
 27.375 0.0568948
 27.4 0.0568926
 27.425 0.0568903
 27.45 0.0568881
 27.475 0.0568859
 27.5 0.0568837
 27.525 0.0568815
 27.55 0.0568793
 27.575 0.0568771
 27.6 0.0568749
 27.625 0.0568727
 27.65 0.0568705
 27.675 0.0568683
 27.7 0.0568662
 27.725 0.056864
 27.75 0.0568619
 27.775 0.0568597
 27.8 0.0568576
 27.825 0.0568554
 27.85 0.0568533
 27.875 0.0568512
 27.9 0.0568491
 27.925 0.056847
 27.95 0.0568449
 27.975 0.0568428
 28 0.0568407
 28.025 0.0568386
 28.05 0.0568365
 28.075 0.0568345
 28.1 0.0568324
 28.125 0.0568303
 28.15 0.0568283
 28.175 0.0568262
 28.2 0.0568242
 28.225 0.0568221
 28.25 0.0568201
 28.275 0.0568181
 28.3 0.0568161
 28.325 0.056814
 28.35 0.056812
 28.375 0.05681
 28.4 0.056808
 28.425 0.056806
 28.45 0.0568041
 28.475 0.0568021
 28.5 0.0568001
 28.525 0.0567981
 28.55 0.0567962
 28.575 0.0567942
 28.6 0.0567923
 28.625 0.0567903
 28.65 0.0567884
 28.675 0.0567864
 28.7 0.0567845
 28.725 0.0567826
 28.75 0.0567806
 28.775 0.0567787
 28.8 0.0567768
 28.825 0.0567749
 28.85 0.056773
 28.875 0.0567711
 28.9 0.0567692
 28.925 0.0567673
 28.95 0.0567654
 28.975 0.0567636
 29 0.0567617
 29.025 0.0567598
 29.05 0.056758
 29.075 0.0567561
 29.1 0.0567542
 29.125 0.0567524
 29.15 0.0567506
 29.175 0.0567487
 29.2 0.0567469
 29.225 0.0567451
 29.25 0.0567432
 29.275 0.0567414
 29.3 0.0567396
 29.325 0.0567378
 29.35 0.056736
 29.375 0.0567342
 29.4 0.0567324
 29.425 0.0567306
 29.45 0.0567288
 29.475 0.056727
 29.5 0.0567252
 29.525 0.0567235
 29.55 0.0567217
 29.575 0.0567199
 29.6 0.0567182
 29.625 0.0567164
 29.65 0.0567147
 29.675 0.0567129
 29.7 0.0567112
 29.725 0.0567094
 29.75 0.0567077
 29.775 0.056706
 29.8 0.0567042
 29.825 0.0567025
 29.85 0.0567008
 29.875 0.0566991
 29.9 0.0566974
 29.925 0.0566957
 29.95 0.056694
 29.975 0.0566923
 30 0.0566906
 30.025 0.0566889
 30.05 0.0566872
 30.075 0.0566855
 30.1 0.0566839
 30.125 0.0566822
 30.15 0.0566805
 30.175 0.0566788
 30.2 0.0566772
 30.225 0.0566755
 30.25 0.0566739
 30.275 0.0566722
 30.3 0.0566706
 30.325 0.0566689
 30.35 0.0566673
 30.375 0.0566657
 30.4 0.056664
 30.425 0.0566624
 30.45 0.0566608
 30.475 0.0566592
 30.5 0.0566576
 30.525 0.0566559
 30.55 0.0566543
 30.575 0.0566527
 30.6 0.0566511
 30.625 0.0566495
 30.65 0.0566479
 30.675 0.0566464
 30.7 0.0566448
 30.725 0.0566432
 30.75 0.0566416
 30.775 0.05664
 30.8 0.0566385
 30.825 0.0566369
 30.85 0.0566353
 30.875 0.0566338
 30.9 0.0566322
 30.925 0.0566307
 30.95 0.0566291
 30.975 0.0566276
 31 0.056626
 31.025 0.0566245
 31.05 0.0566229
 31.075 0.0566214
 31.1 0.0566199
 31.125 0.0566183
 31.15 0.0566168
 31.175 0.0566153
 31.2 0.0566138
 31.225 0.0566123
 31.25 0.0566108
 31.275 0.0566092
 31.3 0.0566077
 31.325 0.0566062
 31.35 0.0566047
 31.375 0.0566032
 31.4 0.0566018
 31.425 0.0566003
 31.45 0.0565988
 31.475 0.0565973
 31.5 0.0565958
 31.525 0.0565943
 31.55 0.0565929
 31.575 0.0565914
 31.6 0.0565899
 31.625 0.0565885
 31.65 0.056587
 31.675 0.0565856
 31.7 0.0565841
 31.725 0.0565826
 31.75 0.0565812
 31.775 0.0565798
 31.8 0.0565783
 31.825 0.0565769
 31.85 0.0565754
 31.875 0.056574
 31.9 0.0565726
 31.925 0.0565711
 31.95 0.0565697
 31.975 0.0565683
 32 0.0565669
 32.025 0.0565655
 32.05 0.056564
 32.075 0.0565626
 32.1 0.0565612
 32.125 0.0565598
 32.15 0.0565584
 32.175 0.056557
 32.2 0.0565556
 32.225 0.0565542
 32.25 0.0565528
 32.275 0.0565514
 32.3 0.0565501
 32.325 0.0565487
 32.35 0.0565473
 32.375 0.0565459
 32.4 0.0565445
 32.425 0.0565432
 32.45 0.0565418
 32.475 0.0565404
 32.5 0.0565391
 32.525 0.0565377
 32.55 0.0565364
 32.575 0.056535
 32.6 0.0565336
 32.625 0.0565323
 32.65 0.0565309
 32.675 0.0565296
 32.7 0.0565283
 32.725 0.0565269
 32.75 0.0565256
 32.775 0.0565242
 32.8 0.0565229
 32.825 0.0565216
 32.85 0.0565202
 32.875 0.0565189
 32.9 0.0565176
 32.925 0.0565163
 32.95 0.056515
 32.975 0.0565136
 33 0.0565123
 33.025 0.056511
 33.05 0.0565097
 33.075 0.0565084
 33.1 0.0565071
 33.125 0.0565058
 33.15 0.0565045
 33.175 0.0565032
 33.2 0.0565019
 33.225 0.0565006
 33.25 0.0564993
 33.275 0.056498
 33.3 0.0564967
 33.325 0.0564955
 33.35 0.0564942
 33.375 0.0564929
 33.4 0.0564916
 33.425 0.0564904
 33.45 0.0564891
 33.475 0.0564878
 33.5 0.0564866
 33.525 0.0564853
 33.55 0.056484
 33.575 0.0564828
 33.6 0.0564815
 33.625 0.0564803
 33.65 0.056479
 33.675 0.0564778
 33.7 0.0564765
 33.725 0.0564753
 33.75 0.056474
 33.775 0.0564728
 33.8 0.0564715
 33.825 0.0564703
 33.85 0.0564691
 33.875 0.0564678
 33.9 0.0564666
 33.925 0.0564654
 33.95 0.0564641
 33.975 0.0564629
 34 0.0564617
 34.025 0.0564605
 34.05 0.0564592
 34.075 0.056458
 34.1 0.0564568
 34.125 0.0564556
 34.15 0.0564544
 34.175 0.0564532
 34.2 0.056452
 34.225 0.0564508
 34.25 0.0564496
 34.275 0.0564484
 34.3 0.0564472
 34.325 0.056446
 34.35 0.0564448
 34.375 0.0564436
 34.4 0.0564424
 34.425 0.0564412
 34.45 0.05644
 34.475 0.0564388
 34.5 0.0564377
 34.525 0.0564365
 34.55 0.0564353
 34.575 0.0564341
 34.6 0.0564329
 34.625 0.0564318
 34.65 0.0564306
 34.675 0.0564294
 34.7 0.0564283
 34.725 0.0564271
 34.75 0.0564259
 34.775 0.0564248
 34.8 0.0564236
 34.825 0.0564225
 34.85 0.0564213
 34.875 0.0564202
 34.9 0.056419
 34.925 0.0564179
 34.95 0.0564167
 34.975 0.0564156
 35 0.0564144
 35.025 0.0564133
 35.05 0.0564121
 35.075 0.056411
 35.1 0.0564099
 35.125 0.0564087
 35.15 0.0564076
 35.175 0.0564065
 35.2 0.0564053
 35.225 0.0564042
 35.25 0.0564031
 35.275 0.0564019
 35.3 0.0564008
 35.325 0.0563997
 35.35 0.0563986
 35.375 0.0563975
 35.4 0.0563964
 35.425 0.0563952
 35.45 0.0563941
 35.475 0.056393
 35.5 0.0563919
 35.525 0.0563908
 35.55 0.0563897
 35.575 0.0563886
 35.6 0.0563875
 35.625 0.0563864
 35.65 0.0563853
 35.675 0.0563842
 35.7 0.0563831
 35.725 0.056382
 35.75 0.0563809
 35.775 0.0563798
 35.8 0.0563787
 35.825 0.0563776
 35.85 0.0563766
 35.875 0.0563755
 35.9 0.0563744
 35.925 0.0563733
 35.95 0.0563722
 35.975 0.0563712
 36 0.0563701
 36.025 0.056369
 36.05 0.0563679
 36.075 0.0563669
 36.1 0.0563658
 36.125 0.0563647
 36.15 0.0563637
 36.175 0.0563626
 36.2 0.0563615
 36.225 0.0563605
 36.25 0.0563594
 36.275 0.0563584
 36.3 0.0563573
 36.325 0.0563562
 36.35 0.0563552
 36.375 0.0563541
 36.4 0.0563531
 36.425 0.056352
 36.45 0.056351
 36.475 0.0563499
 36.5 0.0563489
 36.525 0.0563479
 36.55 0.0563468
 36.575 0.0563458
 36.6 0.0563447
 36.625 0.0563437
 36.65 0.0563427
 36.675 0.0563416
 36.7 0.0563406
 36.725 0.0563396
 36.75 0.0563385
 36.775 0.0563375
 36.8 0.0563365
 36.825 0.0563355
 36.85 0.0563344
 36.875 0.0563334
 36.9 0.0563324
 36.925 0.0563314
 36.95 0.0563304
 36.975 0.0563293
 37 0.0563283
 37.025 0.0563273
 37.05 0.0563263
 37.075 0.0563253
 37.1 0.0563243
 37.125 0.0563233
 37.15 0.0563223
 37.175 0.0563213
 37.2 0.0563203
 37.225 0.0563193
 37.25 0.0563183
 37.275 0.0563173
 37.3 0.0563163
 37.325 0.0563153
 37.35 0.0563143
 37.375 0.0563133
 37.4 0.0563123
 37.425 0.0563113
 37.45 0.0563103
 37.475 0.0563093
 37.5 0.0563083
 37.525 0.0563074
 37.55 0.0563064
 37.575 0.0563054
 37.6 0.0563044
 37.625 0.0563034
 37.65 0.0563024
 37.675 0.0563015
 37.7 0.0563005
 37.725 0.0562995
 37.75 0.0562985
 37.775 0.0562976
 37.8 0.0562966
 37.825 0.0562956
 37.85 0.0562947
 37.875 0.0562937
 37.9 0.0562927
 37.925 0.0562918
 37.95 0.0562908
 37.975 0.0562899
 38 0.0562889
 38.025 0.0562879
 38.05 0.056287
 38.075 0.056286
 38.1 0.0562851
 38.125 0.0562841
 38.15 0.0562832
 38.175 0.0562822
 38.2 0.0562813
 38.225 0.0562803
 38.25 0.0562794
 38.275 0.0562784
 38.3 0.0562775
 38.325 0.0562765
 38.35 0.0562756
 38.375 0.0562746
 38.4 0.0562737
 38.425 0.0562728
 38.45 0.0562718
 38.475 0.0562709
 38.5 0.05627
 38.525 0.056269
 38.55 0.0562681
 38.575 0.0562672
 38.6 0.0562662
 38.625 0.0562653
 38.65 0.0562644
 38.675 0.0562635
 38.7 0.0562625
 38.725 0.0562616
 38.75 0.0562607
 38.775 0.0562598
 38.8 0.0562588
 38.825 0.0562579
 38.85 0.056257
 38.875 0.0562561
 38.9 0.0562552
 38.925 0.0562543
 38.95 0.0562533
 38.975 0.0562524
 39 0.0562515
 39.025 0.0562506
 39.05 0.0562497
 39.075 0.0562488
 39.1 0.0562479
 39.125 0.056247
 39.15 0.0562461
 39.175 0.0562452
 39.2 0.0562443
 39.225 0.0562434
 39.25 0.0562425
 39.275 0.0562416
 39.3 0.0562407
 39.325 0.0562398
 39.35 0.0562389
 39.375 0.056238
 39.4 0.0562371
 39.425 0.0562362
 39.45 0.0562353
 39.475 0.0562344
 39.5 0.0562336
 39.525 0.0562327
 39.55 0.0562318
 39.575 0.0562309
 39.6 0.05623
 39.625 0.0562291
 39.65 0.0562283
 39.675 0.0562274
 39.7 0.0562265
 39.725 0.0562256
 39.75 0.0562247
 39.775 0.0562239
 39.8 0.056223
 39.825 0.0562221
 39.85 0.0562212
 39.875 0.0562204
 39.9 0.0562195
 39.925 0.0562186
 39.95 0.0562178
 39.975 0.0562169
 40 0.056216
 40.025 0.0562152
 40.05 0.0562143
 40.075 0.0562134
 40.1 0.0562126
 40.125 0.0562117
 40.15 0.0562109
 40.175 0.05621
 40.2 0.0562092
 40.225 0.0562083
 40.25 0.0562074
 40.275 0.0562066
 40.3 0.0562057
 40.325 0.0562049
 40.35 0.056204
 40.375 0.0562032
 40.4 0.0562023
 40.425 0.0562015
 40.45 0.0562006
 40.475 0.0561998
 40.5 0.0561989
 40.525 0.0561981
 40.55 0.0561973
 40.575 0.0561964
 40.6 0.0561956
 40.625 0.0561947
 40.65 0.0561939
 40.675 0.0561931
 40.7 0.0561922
 40.725 0.0561914
 40.75 0.0561906
 40.775 0.0561897
 40.8 0.0561889
 40.825 0.0561881
 40.85 0.0561872
 40.875 0.0561864
 40.9 0.0561856
 40.925 0.0561848
 40.95 0.0561839
 40.975 0.0561831
 41 0.0561823
 41.025 0.0561815
 41.05 0.0561806
 41.075 0.0561798
 41.1 0.056179
 41.125 0.0561782
 41.15 0.0561774
 41.175 0.0561765
 41.2 0.0561757
 41.225 0.0561749
 41.25 0.0561741
 41.275 0.0561733
 41.3 0.0561725
 41.325 0.0561717
 41.35 0.0561708
 41.375 0.05617
 41.4 0.0561692
 41.425 0.0561684
 41.45 0.0561676
 41.475 0.0561668
 41.5 0.056166
 41.525 0.0561652
 41.55 0.0561644
 41.575 0.0561636
 41.6 0.0561628
 41.625 0.056162
 41.65 0.0561612
 41.675 0.0561604
 41.7 0.0561596
 41.725 0.0561588
 41.75 0.056158
 41.775 0.0561572
 41.8 0.0561564
 41.825 0.0561556
 41.85 0.0561548
 41.875 0.056154
 41.9 0.0561533
 41.925 0.0561525
 41.95 0.0561517
 41.975 0.0561509
 42 0.0561501
 42.025 0.0561493
 42.05 0.0561485
 42.075 0.0561478
 42.1 0.056147
 42.125 0.0561462
 42.15 0.0561454
 42.175 0.0561446
 42.2 0.0561439
 42.225 0.0561431
 42.25 0.0561423
 42.275 0.0561415
 42.3 0.0561408
 42.325 0.05614
 42.35 0.0561392
 42.375 0.0561384
 42.4 0.0561377
 42.425 0.0561369
 42.45 0.0561361
 42.475 0.0561354
 42.5 0.0561346
 42.525 0.0561338
 42.55 0.0561331
 42.575 0.0561323
 42.6 0.0561315
 42.625 0.0561308
 42.65 0.05613
 42.675 0.0561292
 42.7 0.0561285
 42.725 0.0561277
 42.75 0.056127
 42.775 0.0561262
 42.8 0.0561254
 42.825 0.0561247
 42.85 0.0561239
 42.875 0.0561232
 42.9 0.0561224
 42.925 0.0561217
 42.95 0.0561209
 42.975 0.0561202
 43 0.0561194
 43.025 0.0561187
 43.05 0.0561179
 43.075 0.0561172
 43.1 0.0561164
 43.125 0.0561157
 43.15 0.0561149
 43.175 0.0561142
 43.2 0.0561135
 43.225 0.0561127
 43.25 0.056112
 43.275 0.0561112
 43.3 0.0561105
 43.325 0.0561098
 43.35 0.056109
 43.375 0.0561083
 43.4 0.0561075
 43.425 0.0561068
 43.45 0.0561061
 43.475 0.0561053
 43.5 0.0561046
 43.525 0.0561039
 43.55 0.0561031
 43.575 0.0561024
 43.6 0.0561017
 43.625 0.056101
 43.65 0.0561002
 43.675 0.0560995
 43.7 0.0560988
 43.725 0.0560981
 43.75 0.0560973
 43.775 0.0560966
 43.8 0.0560959
 43.825 0.0560952
 43.85 0.0560944
 43.875 0.0560937
 43.9 0.056093
 43.925 0.0560923
 43.95 0.0560916
 43.975 0.0560908
 44 0.0560901
 44.025 0.0560894
 44.05 0.0560887
 44.075 0.056088
 44.1 0.0560873
 44.125 0.0560866
 44.15 0.0560858
 44.175 0.0560851
 44.2 0.0560844
 44.225 0.0560837
 44.25 0.056083
 44.275 0.0560823
 44.3 0.0560816
 44.325 0.0560809
 44.35 0.0560802
 44.375 0.0560795
 44.4 0.0560788
 44.425 0.0560781
 44.45 0.0560774
 44.475 0.0560767
 44.5 0.056076
 44.525 0.0560753
 44.55 0.0560746
 44.575 0.0560739
 44.6 0.0560732
 44.625 0.0560725
 44.65 0.0560718
 44.675 0.0560711
 44.7 0.0560704
 44.725 0.0560697
 44.75 0.056069
 44.775 0.0560683
 44.8 0.0560676
 44.825 0.0560669
 44.85 0.0560663
 44.875 0.0560656
 44.9 0.0560649
 44.925 0.0560642
 44.95 0.0560635
 44.975 0.0560628
 45 0.0560621
 45.025 0.0560615
 45.05 0.0560608
 45.075 0.0560601
 45.1 0.0560594
 45.125 0.0560587
 45.15 0.056058
 45.175 0.0560574
 45.2 0.0560567
 45.225 0.056056
 45.25 0.0560553
 45.275 0.0560547
 45.3 0.056054
 45.325 0.0560533
 45.35 0.0560526
 45.375 0.056052
 45.4 0.0560513
 45.425 0.0560506
 45.45 0.0560499
 45.475 0.0560493
 45.5 0.0560486
 45.525 0.0560479
 45.55 0.0560473
 45.575 0.0560466
 45.6 0.0560459
 45.625 0.0560453
 45.65 0.0560446
 45.675 0.0560439
 45.7 0.0560433
 45.725 0.0560426
 45.75 0.056042
 45.775 0.0560413
 45.8 0.0560406
 45.825 0.05604
 45.85 0.0560393
 45.875 0.0560387
 45.9 0.056038
 45.925 0.0560373
 45.95 0.0560367
 45.975 0.056036
 46 0.0560354
 46.025 0.0560347
 46.05 0.0560341
 46.075 0.0560334
 46.1 0.0560328
 46.125 0.0560321
 46.15 0.0560315
 46.175 0.0560308
 46.2 0.0560302
 46.225 0.0560295
 46.25 0.0560289
 46.275 0.0560282
 46.3 0.0560276
 46.325 0.0560269
 46.35 0.0560263
 46.375 0.0560256
 46.4 0.056025
 46.425 0.0560244
 46.45 0.0560237
 46.475 0.0560231
 46.5 0.0560224
 46.525 0.0560218
 46.55 0.0560212
 46.575 0.0560205
 46.6 0.0560199
 46.625 0.0560192
 46.65 0.0560186
 46.675 0.056018
 46.7 0.0560173
 46.725 0.0560167
 46.75 0.0560161
 46.775 0.0560154
 46.8 0.0560148
 46.825 0.0560142
 46.85 0.0560135
 46.875 0.0560129
 46.9 0.0560123
 46.925 0.0560117
 46.95 0.056011
 46.975 0.0560104
 47 0.0560098
 47.025 0.0560091
 47.05 0.0560085
 47.075 0.0560079
 47.1 0.0560073
 47.125 0.0560067
 47.15 0.056006
 47.175 0.0560054
 47.2 0.0560048
 47.225 0.0560042
 47.25 0.0560035
 47.275 0.0560029
 47.3 0.0560023
 47.325 0.0560017
 47.35 0.0560011
 47.375 0.0560005
 47.4 0.0559998
 47.425 0.0559992
 47.45 0.0559986
 47.475 0.055998
 47.5 0.0559974
 47.525 0.0559968
 47.55 0.0559962
 47.575 0.0559956
 47.6 0.0559949
 47.625 0.0559943
 47.65 0.0559937
 47.675 0.0559931
 47.7 0.0559925
 47.725 0.0559919
 47.75 0.0559913
 47.775 0.0559907
 47.8 0.0559901
 47.825 0.0559895
 47.85 0.0559889
 47.875 0.0559883
 47.9 0.0559877
 47.925 0.0559871
 47.95 0.0559865
 47.975 0.0559859
 48 0.0559853
 48.025 0.0559847
 48.05 0.0559841
 48.075 0.0559835
 48.1 0.0559829
 48.125 0.0559823
 48.15 0.0559817
 48.175 0.0559811
 48.2 0.0559805
 48.225 0.0559799
 48.25 0.0559793
 48.275 0.0559787
 48.3 0.0559781
 48.325 0.0559775
 48.35 0.055977
 48.375 0.0559764
 48.4 0.0559758
 48.425 0.0559752
 48.45 0.0559746
 48.475 0.055974
 48.5 0.0559734
 48.525 0.0559728
 48.55 0.0559723
 48.575 0.0559717
 48.6 0.0559711
 48.625 0.0559705
 48.65 0.0559699
 48.675 0.0559693
 48.7 0.0559688
 48.725 0.0559682
 48.75 0.0559676
 48.775 0.055967
 48.8 0.0559664
 48.825 0.0559659
 48.85 0.0559653
 48.875 0.0559647
 48.9 0.0559641
 48.925 0.0559636
 48.95 0.055963
 48.975 0.0559624
 49 0.0559618
 49.025 0.0559613
 49.05 0.0559607
 49.075 0.0559601
 49.1 0.0559596
 49.125 0.055959
 49.15 0.0559584
 49.175 0.0559578
 49.2 0.0559573
 49.225 0.0559567
 49.25 0.0559561
 49.275 0.0559556
 49.3 0.055955
 49.325 0.0559544
 49.35 0.0559539
 49.375 0.0559533
 49.4 0.0559527
 49.425 0.0559522
 49.45 0.0559516
 49.475 0.0559511
 49.5 0.0559505
 49.525 0.0559499
 49.55 0.0559494
 49.575 0.0559488
 49.6 0.0559483
 49.625 0.0559477
 49.65 0.0559471
 49.675 0.0559466
 49.7 0.055946
 49.725 0.0559455
 49.75 0.0559449
 49.775 0.0559444
 49.8 0.0559438
 49.825 0.0559433
 49.85 0.0559427
 49.875 0.0559422
 49.9 0.0559416
 49.925 0.0559411
 49.95 0.0559405
 49.975 0.05594
 50 0.0559394
 50.025 0.0559389
 50.05 0.0559383
 50.075 0.0559378
 50.1 0.0559372
 50.125 0.0559367
 50.15 0.0559361
 50.175 0.0559356
 50.2 0.055935
 50.225 0.0559345
 50.25 0.055934
 50.275 0.0559334
 50.3 0.0559329
 50.325 0.0559323
 50.35 0.0559318
 50.375 0.0559312
 50.4 0.0559307
 50.425 0.0559302
 50.45 0.0559296
 50.475 0.0559291
 50.5 0.0559286
 50.525 0.055928
 50.55 0.0559275
 50.575 0.0559269
 50.6 0.0559264
 50.625 0.0559259
 50.65 0.0559253
 50.675 0.0559248
 50.7 0.0559243
 50.725 0.0559237
 50.75 0.0559232
 50.775 0.0559227
 50.8 0.0559222
 50.825 0.0559216
 50.85 0.0559211
 50.875 0.0559206
 50.9 0.05592
 50.925 0.0559195
 50.95 0.055919
 50.975 0.0559185
 51 0.0559179
 51.025 0.0559174
 51.05 0.0559169
 51.075 0.0559164
 51.1 0.0559158
 51.125 0.0559153
 51.15 0.0559148
 51.175 0.0559143
 51.2 0.0559138
 51.225 0.0559132
 51.25 0.0559127
 51.275 0.0559122
 51.3 0.0559117
 51.325 0.0559112
 51.35 0.0559106
 51.375 0.0559101
 51.4 0.0559096
 51.425 0.0559091
 51.45 0.0559086
 51.475 0.0559081
 51.5 0.0559075
 51.525 0.055907
 51.55 0.0559065
 51.575 0.055906
 51.6 0.0559055
 51.625 0.055905
 51.65 0.0559045
 51.675 0.055904
 51.7 0.0559035
 51.725 0.0559029
 51.75 0.0559024
 51.775 0.0559019
 51.8 0.0559014
 51.825 0.0559009
 51.85 0.0559004
 51.875 0.0558999
 51.9 0.0558994
 51.925 0.0558989
 51.95 0.0558984
 51.975 0.0558979
 52 0.0558974
 52.025 0.0558969
 52.05 0.0558964
 52.075 0.0558959
 52.1 0.0558954
 52.125 0.0558949
 52.15 0.0558944
 52.175 0.0558939
 52.2 0.0558934
 52.225 0.0558929
 52.25 0.0558924
 52.275 0.0558919
 52.3 0.0558914
 52.325 0.0558909
 52.35 0.0558904
 52.375 0.0558899
 52.4 0.0558894
 52.425 0.0558889
 52.45 0.0558884
 52.475 0.0558879
 52.5 0.0558874
 52.525 0.0558869
 52.55 0.0558865
 52.575 0.055886
 52.6 0.0558855
 52.625 0.055885
 52.65 0.0558845
 52.675 0.055884
 52.7 0.0558835
 52.725 0.055883
 52.75 0.0558825
 52.775 0.0558821
 52.8 0.0558816
 52.825 0.0558811
 52.85 0.0558806
 52.875 0.0558801
 52.9 0.0558796
 52.925 0.0558792
 52.95 0.0558787
 52.975 0.0558782
 53 0.0558777
 53.025 0.0558772
 53.05 0.0558767
 53.075 0.0558763
 53.1 0.0558758
 53.125 0.0558753
 53.15 0.0558748
 53.175 0.0558743
 53.2 0.0558739
 53.225 0.0558734
 53.25 0.0558729
 53.275 0.0558724
 53.3 0.055872
 53.325 0.0558715
 53.35 0.055871
 53.375 0.0558705
 53.4 0.0558701
 53.425 0.0558696
 53.45 0.0558691
 53.475 0.0558687
 53.5 0.0558682
 53.525 0.0558677
 53.55 0.0558672
 53.575 0.0558668
 53.6 0.0558663
 53.625 0.0558658
 53.65 0.0558654
 53.675 0.0558649
 53.7 0.0558644
 53.725 0.055864
 53.75 0.0558635
 53.775 0.055863
 53.8 0.0558626
 53.825 0.0558621
 53.85 0.0558616
 53.875 0.0558612
 53.9 0.0558607
 53.925 0.0558603
 53.95 0.0558598
 53.975 0.0558593
 54 0.0558589
 54.025 0.0558584
 54.05 0.055858
 54.075 0.0558575
 54.1 0.055857
 54.125 0.0558566
 54.15 0.0558561
 54.175 0.0558557
 54.2 0.0558552
 54.225 0.0558547
 54.25 0.0558543
 54.275 0.0558538
 54.3 0.0558534
 54.325 0.0558529
 54.35 0.0558525
 54.375 0.055852
 54.4 0.0558516
 54.425 0.0558511
 54.45 0.0558507
 54.475 0.0558502
 54.5 0.0558498
 54.525 0.0558493
 54.55 0.0558489
 54.575 0.0558484
 54.6 0.055848
 54.625 0.0558475
 54.65 0.0558471
 54.675 0.0558466
 54.7 0.0558462
 54.725 0.0558457
 54.75 0.0558453
 54.775 0.0558448
 54.8 0.0558444
 54.825 0.0558439
 54.85 0.0558435
 54.875 0.0558431
 54.9 0.0558426
 54.925 0.0558422
 54.95 0.0558417
 54.975 0.0558413
 55 0.0558408
 55.025 0.0558404
 55.05 0.05584
 55.075 0.0558395
 55.1 0.0558391
 55.125 0.0558386
 55.15 0.0558382
 55.175 0.0558378
 55.2 0.0558373
 55.225 0.0558369
 55.25 0.0558365
 55.275 0.055836
 55.3 0.0558356
 55.325 0.0558352
 55.35 0.0558347
 55.375 0.0558343
 55.4 0.0558339
 55.425 0.0558334
 55.45 0.055833
 55.475 0.0558326
 55.5 0.0558321
 55.525 0.0558317
 55.55 0.0558313
 55.575 0.0558308
 55.6 0.0558304
 55.625 0.05583
 55.65 0.0558295
 55.675 0.0558291
 55.7 0.0558287
 55.725 0.0558283
 55.75 0.0558278
 55.775 0.0558274
 55.8 0.055827
 55.825 0.0558266
 55.85 0.0558261
 55.875 0.0558257
 55.9 0.0558253
 55.925 0.0558249
 55.95 0.0558244
 55.975 0.055824
 56 0.0558236
 56.025 0.0558232
 56.05 0.0558228
 56.075 0.0558223
 56.1 0.0558219
 56.125 0.0558215
 56.15 0.0558211
 56.175 0.0558207
 56.2 0.0558202
 56.225 0.0558198
 56.25 0.0558194
 56.275 0.055819
 56.3 0.0558186
 56.325 0.0558181
 56.35 0.0558177
 56.375 0.0558173
 56.4 0.0558169
 56.425 0.0558165
 56.45 0.0558161
 56.475 0.0558157
 56.5 0.0558152
 56.525 0.0558148
 56.55 0.0558144
 56.575 0.055814
 56.6 0.0558136
 56.625 0.0558132
 56.65 0.0558128
 56.675 0.0558124
 56.7 0.055812
 56.725 0.0558116
 56.75 0.0558111
 56.775 0.0558107
 56.8 0.0558103
 56.825 0.0558099
 56.85 0.0558095
 56.875 0.0558091
 56.9 0.0558087
 56.925 0.0558083
 56.95 0.0558079
 56.975 0.0558075
 57 0.0558071
 57.025 0.0558067
 57.05 0.0558063
 57.075 0.0558059
 57.1 0.0558055
 57.125 0.0558051
 57.15 0.0558047
 57.175 0.0558043
 57.2 0.0558039
 57.225 0.0558035
 57.25 0.0558031
 57.275 0.0558027
 57.3 0.0558023
 57.325 0.0558019
 57.35 0.0558015
 57.375 0.0558011
 57.4 0.0558007
 57.425 0.0558003
 57.45 0.0557999
 57.475 0.0557995
 57.5 0.0557991
 57.525 0.0557987
 57.55 0.0557983
 57.575 0.0557979
 57.6 0.0557975
 57.625 0.0557971
 57.65 0.0557967
 57.675 0.0557963
 57.7 0.055796
 57.725 0.0557956
 57.75 0.0557952
 57.775 0.0557948
 57.8 0.0557944
 57.825 0.055794
 57.85 0.0557936
 57.875 0.0557932
 57.9 0.0557928
 57.925 0.0557924
 57.95 0.0557921
 57.975 0.0557917
 58 0.0557913
 58.025 0.0557909
 58.05 0.0557905
 58.075 0.0557901
 58.1 0.0557897
 58.125 0.0557894
 58.15 0.055789
 58.175 0.0557886
 58.2 0.0557882
 58.225 0.0557878
 58.25 0.0557874
 58.275 0.0557871
 58.3 0.0557867
 58.325 0.0557863
 58.35 0.0557859
 58.375 0.0557855
 58.4 0.0557852
 58.425 0.0557848
 58.45 0.0557844
 58.475 0.055784
 58.5 0.0557836
 58.525 0.0557833
 58.55 0.0557829
 58.575 0.0557825
 58.6 0.0557821
 58.625 0.0557818
 58.65 0.0557814
 58.675 0.055781
 58.7 0.0557806
 58.725 0.0557803
 58.75 0.0557799
 58.775 0.0557795
 58.8 0.0557791
 58.825 0.0557788
 58.85 0.0557784
 58.875 0.055778
 58.9 0.0557777
 58.925 0.0557773
 58.95 0.0557769
 58.975 0.0557765
 59 0.0557762
 59.025 0.0557758
 59.05 0.0557754
 59.075 0.0557751
 59.1 0.0557747
 59.125 0.0557743
 59.15 0.055774
 59.175 0.0557736
 59.2 0.0557732
 59.225 0.0557729
 59.25 0.0557725
 59.275 0.0557721
 59.3 0.0557718
 59.325 0.0557714
 59.35 0.055771
 59.375 0.0557707
 59.4 0.0557703
 59.425 0.0557699
 59.45 0.0557696
 59.475 0.0557692
 59.5 0.0557689
 59.525 0.0557685
 59.55 0.0557681
 59.575 0.0557678
 59.6 0.0557674
 59.625 0.0557671
 59.65 0.0557667
 59.675 0.0557663
 59.7 0.055766
 59.725 0.0557656
 59.75 0.0557653
 59.775 0.0557649
 59.8 0.0557645
 59.825 0.0557642
 59.85 0.0557638
 59.875 0.0557635
 59.9 0.0557631
 59.925 0.0557628
 59.95 0.0557624
 59.975 0.0557621
 60 0.0557617
 60.025 0.0557614
 60.05 0.055761
 60.075 0.0557606
 60.1 0.0557603
 60.125 0.0557599
 60.15 0.0557596
 60.175 0.0557592
 60.2 0.0557589
 60.225 0.0557585
 60.25 0.0557582
 60.275 0.0557578
 60.3 0.0557575
 60.325 0.0557571
 60.35 0.0557568
 60.375 0.0557564
 60.4 0.0557561
 60.425 0.0557557
 60.45 0.0557554
 60.475 0.0557551
 60.5 0.0557547
 60.525 0.0557544
 60.55 0.055754
 60.575 0.0557537
 60.6 0.0557533
 60.625 0.055753
 60.65 0.0557526
 60.675 0.0557523
 60.7 0.055752
 60.725 0.0557516
 60.75 0.0557513
 60.775 0.0557509
 60.8 0.0557506
 60.825 0.0557502
 60.85 0.0557499
 60.875 0.0557496
 60.9 0.0557492
 60.925 0.0557489
 60.95 0.0557485
 60.975 0.0557482
 61 0.0557479
 61.025 0.0557475
 61.05 0.0557472
 61.075 0.0557469
 61.1 0.0557465
 61.125 0.0557462
 61.15 0.0557458
 61.175 0.0557455
 61.2 0.0557452
 61.225 0.0557448
 61.25 0.0557445
 61.275 0.0557442
 61.3 0.0557438
 61.325 0.0557435
 61.35 0.0557432
 61.375 0.0557428
 61.4 0.0557425
 61.425 0.0557422
 61.45 0.0557418
 61.475 0.0557415
 61.5 0.0557412
 61.525 0.0557408
 61.55 0.0557405
 61.575 0.0557402
 61.6 0.0557399
 61.625 0.0557395
 61.65 0.0557392
 61.675 0.0557389
 61.7 0.0557385
 61.725 0.0557382
 61.75 0.0557379
 61.775 0.0557376
 61.8 0.0557372
 61.825 0.0557369
 61.85 0.0557366
 61.875 0.0557363
 61.9 0.0557359
 61.925 0.0557356
 61.95 0.0557353
 61.975 0.055735
 62 0.0557346
 62.025 0.0557343
 62.05 0.055734
 62.075 0.0557337
 62.1 0.0557333
 62.125 0.055733
 62.15 0.0557327
 62.175 0.0557324
 62.2 0.0557321
 62.225 0.0557317
 62.25 0.0557314
 62.275 0.0557311
 62.3 0.0557308
 62.325 0.0557305
 62.35 0.0557301
 62.375 0.0557298
 62.4 0.0557295
 62.425 0.0557292
 62.45 0.0557289
 62.475 0.0557286
 62.5 0.0557282
 62.525 0.0557279
 62.55 0.0557276
 62.575 0.0557273
 62.6 0.055727
 62.625 0.0557267
 62.65 0.0557263
 62.675 0.055726
 62.7 0.0557257
 62.725 0.0557254
 62.75 0.0557251
 62.775 0.0557248
 62.8 0.0557245
 62.825 0.0557241
 62.85 0.0557238
 62.875 0.0557235
 62.9 0.0557232
 62.925 0.0557229
 62.95 0.0557226
 62.975 0.0557223
 63 0.055722
 63.025 0.0557217
 63.05 0.0557214
 63.075 0.055721
 63.1 0.0557207
 63.125 0.0557204
 63.15 0.0557201
 63.175 0.0557198
 63.2 0.0557195
 63.225 0.0557192
 63.25 0.0557189
 63.275 0.0557186
 63.3 0.0557183
 63.325 0.055718
 63.35 0.0557177
 63.375 0.0557174
 63.4 0.0557171
 63.425 0.0557168
 63.45 0.0557165
 63.475 0.0557162
 63.5 0.0557159
 63.525 0.0557155
 63.55 0.0557152
 63.575 0.0557149
 63.6 0.0557146
 63.625 0.0557143
 63.65 0.055714
 63.675 0.0557137
 63.7 0.0557134
 63.725 0.0557131
 63.75 0.0557128
 63.775 0.0557125
 63.8 0.0557122
 63.825 0.0557119
 63.85 0.0557116
 63.875 0.0557113
 63.9 0.0557111
 63.925 0.0557108
 63.95 0.0557105
 63.975 0.0557102
 64 0.0557099
 64.025 0.0557096
 64.05 0.0557093
 64.075 0.055709
 64.1 0.0557087
 64.125 0.0557084
 64.15 0.0557081
 64.175 0.0557078
 64.2 0.0557075
 64.225 0.0557072
 64.25 0.0557069
 64.275 0.0557066
 64.3 0.0557063
 64.325 0.055706
 64.35 0.0557058
 64.375 0.0557055
 64.4 0.0557052
 64.425 0.0557049
 64.45 0.0557046
 64.475 0.0557043
 64.5 0.055704
 64.525 0.0557037
 64.55 0.0557034
 64.575 0.0557031
 64.6 0.0557029
 64.625 0.0557026
 64.65 0.0557023
 64.675 0.055702
 64.7 0.0557017
 64.725 0.0557014
 64.75 0.0557011
 64.775 0.0557008
 64.8 0.0557006
 64.825 0.0557003
 64.85 0.0557
 64.875 0.0556997
 64.9 0.0556994
 64.925 0.0556991
 64.95 0.0556989
 64.975 0.0556986
 65 0.0556983
 65.025 0.055698
 65.05 0.0556977
 65.075 0.0556974
 65.1 0.0556972
 65.125 0.0556969
 65.15 0.0556966
 65.175 0.0556963
 65.2 0.055696
 65.225 0.0556957
 65.25 0.0556955
 65.275 0.0556952
 65.3 0.0556949
 65.325 0.0556946
 65.35 0.0556944
 65.375 0.0556941
 65.4 0.0556938
 65.425 0.0556935
 65.45 0.0556932
 65.475 0.055693
 65.5 0.0556927
 65.525 0.0556924
 65.55 0.0556921
 65.575 0.0556919
 65.6 0.0556916
 65.625 0.0556913
 65.65 0.055691
 65.675 0.0556908
 65.7 0.0556905
 65.725 0.0556902
 65.75 0.0556899
 65.775 0.0556897
 65.8 0.0556894
 65.825 0.0556891
 65.85 0.0556888
 65.875 0.0556886
 65.9 0.0556883
 65.925 0.055688
 65.95 0.0556878
 65.975 0.0556875
 66 0.0556872
 66.025 0.0556869
 66.05 0.0556867
 66.075 0.0556864
 66.1 0.0556861
 66.125 0.0556859
 66.15 0.0556856
 66.175 0.0556853
 66.2 0.0556851
 66.225 0.0556848
 66.25 0.0556845
 66.275 0.0556842
 66.3 0.055684
 66.325 0.0556837
 66.35 0.0556834
 66.375 0.0556832
 66.4 0.0556829
 66.425 0.0556826
 66.45 0.0556824
 66.475 0.0556821
 66.5 0.0556819
 66.525 0.0556816
 66.55 0.0556813
 66.575 0.0556811
 66.6 0.0556808
 66.625 0.0556805
 66.65 0.0556803
 66.675 0.05568
 66.7 0.0556797
 66.725 0.0556795
 66.75 0.0556792
 66.775 0.055679
 66.8 0.0556787
 66.825 0.0556784
 66.85 0.0556782
 66.875 0.0556779
 66.9 0.0556777
 66.925 0.0556774
 66.95 0.0556771
 66.975 0.0556769
 67 0.0556766
 67.025 0.0556764
 67.05 0.0556761
 67.075 0.0556758
 67.1 0.0556756
 67.125 0.0556753
 67.15 0.0556751
 67.175 0.0556748
 67.2 0.0556746
 67.225 0.0556743
 67.25 0.055674
 67.275 0.0556738
 67.3 0.0556735
 67.325 0.0556733
 67.35 0.055673
 67.375 0.0556728
 67.4 0.0556725
 67.425 0.0556723
 67.45 0.055672
 67.475 0.0556718
 67.5 0.0556715
 67.525 0.0556712
 67.55 0.055671
 67.575 0.0556707
 67.6 0.0556705
 67.625 0.0556702
 67.65 0.05567
 67.675 0.0556697
 67.7 0.0556695
 67.725 0.0556692
 67.75 0.055669
 67.775 0.0556687
 67.8 0.0556685
 67.825 0.0556682
 67.85 0.055668
 67.875 0.0556677
 67.9 0.0556675
 67.925 0.0556672
 67.95 0.055667
 67.975 0.0556667
 68 0.0556665
 68.025 0.0556662
 68.05 0.055666
 68.075 0.0556657
 68.1 0.0556655
 68.125 0.0556653
 68.15 0.055665
 68.175 0.0556648
 68.2 0.0556645
 68.225 0.0556643
 68.25 0.055664
 68.275 0.0556638
 68.3 0.0556635
 68.325 0.0556633
 68.35 0.0556631
 68.375 0.0556628
 68.4 0.0556626
 68.425 0.0556623
 68.45 0.0556621
 68.475 0.0556618
 68.5 0.0556616
 68.525 0.0556614
 68.55 0.0556611
 68.575 0.0556609
 68.6 0.0556606
 68.625 0.0556604
 68.65 0.0556601
 68.675 0.0556599
 68.7 0.0556597
 68.725 0.0556594
 68.75 0.0556592
 68.775 0.0556589
 68.8 0.0556587
 68.825 0.0556585
 68.85 0.0556582
 68.875 0.055658
 68.9 0.0556578
 68.925 0.0556575
 68.95 0.0556573
 68.975 0.055657
 69 0.0556568
 69.025 0.0556566
 69.05 0.0556563
 69.075 0.0556561
 69.1 0.0556559
 69.125 0.0556556
 69.15 0.0556554
 69.175 0.0556552
 69.2 0.0556549
 69.225 0.0556547
 69.25 0.0556545
 69.275 0.0556542
 69.3 0.055654
 69.325 0.0556538
 69.35 0.0556535
 69.375 0.0556533
 69.4 0.0556531
 69.425 0.0556528
 69.45 0.0556526
 69.475 0.0556524
 69.5 0.0556521
 69.525 0.0556519
 69.55 0.0556517
 69.575 0.0556514
 69.6 0.0556512
 69.625 0.055651
 69.65 0.0556507
 69.675 0.0556505
 69.7 0.0556503
 69.725 0.0556501
 69.75 0.0556498
 69.775 0.0556496
 69.8 0.0556494
 69.825 0.0556491
 69.85 0.0556489
 69.875 0.0556487
 69.9 0.0556485
 69.925 0.0556482
 69.95 0.055648
 69.975 0.0556478
 70 0.0556475
 70.025 0.0556473
 70.05 0.0556471
 70.075 0.0556469
 70.1 0.0556466
 70.125 0.0556464
 70.15 0.0556462
 70.175 0.055646
 70.2 0.0556457
 70.225 0.0556455
 70.25 0.0556453
 70.275 0.0556451
 70.3 0.0556448
 70.325 0.0556446
 70.35 0.0556444
 70.375 0.0556442
 70.4 0.055644
 70.425 0.0556437
 70.45 0.0556435
 70.475 0.0556433
 70.5 0.0556431
 70.525 0.0556428
 70.55 0.0556426
 70.575 0.0556424
 70.6 0.0556422
 70.625 0.055642
 70.65 0.0556417
 70.675 0.0556415
 70.7 0.0556413
 70.725 0.0556411
 70.75 0.0556409
 70.775 0.0556406
 70.8 0.0556404
 70.825 0.0556402
 70.85 0.05564
 70.875 0.0556398
 70.9 0.0556396
 70.925 0.0556393
 70.95 0.0556391
 70.975 0.0556389
 71 0.0556387
 71.025 0.0556385
 71.05 0.0556383
 71.075 0.055638
 71.1 0.0556378
 71.125 0.0556376
 71.15 0.0556374
 71.175 0.0556372
 71.2 0.055637
 71.225 0.0556368
 71.25 0.0556365
 71.275 0.0556363
 71.3 0.0556361
 71.325 0.0556359
 71.35 0.0556357
 71.375 0.0556355
 71.4 0.0556353
 71.425 0.055635
 71.45 0.0556348
 71.475 0.0556346
 71.5 0.0556344
 71.525 0.0556342
 71.55 0.055634
 71.575 0.0556338
 71.6 0.0556336
 71.625 0.0556334
 71.65 0.0556331
 71.675 0.0556329
 71.7 0.0556327
 71.725 0.0556325
 71.75 0.0556323
 71.775 0.0556321
 71.8 0.0556319
 71.825 0.0556317
 71.85 0.0556315
 71.875 0.0556313
 71.9 0.0556311
 71.925 0.0556308
 71.95 0.0556306
 71.975 0.0556304
 72 0.0556302
 72.025 0.05563
 72.05 0.0556298
 72.075 0.0556296
 72.1 0.0556294
 72.125 0.0556292
 72.15 0.055629
 72.175 0.0556288
 72.2 0.0556286
 72.225 0.0556284
 72.25 0.0556282
 72.275 0.055628
 72.3 0.0556278
 72.325 0.0556276
 72.35 0.0556274
 72.375 0.0556271
 72.4 0.0556269
 72.425 0.0556267
 72.45 0.0556265
 72.475 0.0556263
 72.5 0.0556261
 72.525 0.0556259
 72.55 0.0556257
 72.575 0.0556255
 72.6 0.0556253
 72.625 0.0556251
 72.65 0.0556249
 72.675 0.0556247
 72.7 0.0556245
 72.725 0.0556243
 72.75 0.0556241
 72.775 0.0556239
 72.8 0.0556237
 72.825 0.0556235
 72.85 0.0556233
 72.875 0.0556231
 72.9 0.0556229
 72.925 0.0556227
 72.95 0.0556225
 72.975 0.0556223
 73 0.0556221
 73.025 0.0556219
 73.05 0.0556217
 73.075 0.0556215
 73.1 0.0556213
 73.125 0.0556211
 73.15 0.0556209
 73.175 0.0556207
 73.2 0.0556206
 73.225 0.0556204
 73.25 0.0556202
 73.275 0.05562
 73.3 0.0556198
 73.325 0.0556196
 73.35 0.0556194
 73.375 0.0556192
 73.4 0.055619
 73.425 0.0556188
 73.45 0.0556186
 73.475 0.0556184
 73.5 0.0556182
 73.525 0.055618
 73.55 0.0556178
 73.575 0.0556176
 73.6 0.0556174
 73.625 0.0556172
 73.65 0.0556171
 73.675 0.0556169
 73.7 0.0556167
 73.725 0.0556165
 73.75 0.0556163
 73.775 0.0556161
 73.8 0.0556159
 73.825 0.0556157
 73.85 0.0556155
 73.875 0.0556153
 73.9 0.0556151
 73.925 0.055615
 73.95 0.0556148
 73.975 0.0556146
 74 0.0556144
 74.025 0.0556142
 74.05 0.055614
 74.075 0.0556138
 74.1 0.0556136
 74.125 0.0556134
 74.15 0.0556133
 74.175 0.0556131
 74.2 0.0556129
 74.225 0.0556127
 74.25 0.0556125
 74.275 0.0556123
 74.3 0.0556121
 74.325 0.0556119
 74.35 0.0556118
 74.375 0.0556116
 74.4 0.0556114
 74.425 0.0556112
 74.45 0.055611
 74.475 0.0556108
 74.5 0.0556106
 74.525 0.0556105
 74.55 0.0556103
 74.575 0.0556101
 74.6 0.0556099
 74.625 0.0556097
 74.65 0.0556095
 74.675 0.0556094
 74.7 0.0556092
 74.725 0.055609
 74.75 0.0556088
 74.775 0.0556086
 74.8 0.0556084
 74.825 0.0556083
 74.85 0.0556081
 74.875 0.0556079
 74.9 0.0556077
 74.925 0.0556075
 74.95 0.0556073
 74.975 0.0556072
 75 0.055607
 75.025 0.0556068
 75.05 0.0556066
 75.075 0.0556064
 75.1 0.0556063
 75.125 0.0556061
 75.15 0.0556059
 75.175 0.0556057
 75.2 0.0556055
 75.225 0.0556054
 75.25 0.0556052
 75.275 0.055605
 75.3 0.0556048
 75.325 0.0556046
 75.35 0.0556045
 75.375 0.0556043
 75.4 0.0556041
 75.425 0.0556039
 75.45 0.0556038
 75.475 0.0556036
 75.5 0.0556034
 75.525 0.0556032
 75.55 0.0556031
 75.575 0.0556029
 75.6 0.0556027
 75.625 0.0556025
 75.65 0.0556023
 75.675 0.0556022
 75.7 0.055602
 75.725 0.0556018
 75.75 0.0556016
 75.775 0.0556015
 75.8 0.0556013
 75.825 0.0556011
 75.85 0.0556009
 75.875 0.0556008
 75.9 0.0556006
 75.925 0.0556004
 75.95 0.0556003
 75.975 0.0556001
 76 0.0555999
 76.025 0.0555997
 76.05 0.0555996
 76.075 0.0555994
 76.1 0.0555992
 76.125 0.055599
 76.15 0.0555989
 76.175 0.0555987
 76.2 0.0555985
 76.225 0.0555984
 76.25 0.0555982
 76.275 0.055598
 76.3 0.0555978
 76.325 0.0555977
 76.35 0.0555975
 76.375 0.0555973
 76.4 0.0555972
 76.425 0.055597
 76.45 0.0555968
 76.475 0.0555967
 76.5 0.0555965
 76.525 0.0555963
 76.55 0.0555961
 76.575 0.055596
 76.6 0.0555958
 76.625 0.0555956
 76.65 0.0555955
 76.675 0.0555953
 76.7 0.0555951
 76.725 0.055595
 76.75 0.0555948
 76.775 0.0555946
 76.8 0.0555945
 76.825 0.0555943
 76.85 0.0555941
 76.875 0.055594
 76.9 0.0555938
 76.925 0.0555936
 76.95 0.0555935
 76.975 0.0555933
 77 0.0555931
 77.025 0.055593
 77.05 0.0555928
 77.075 0.0555926
 77.1 0.0555925
 77.125 0.0555923
 77.15 0.0555921
 77.175 0.055592
 77.2 0.0555918
 77.225 0.0555917
 77.25 0.0555915
 77.275 0.0555913
 77.3 0.0555912
 77.325 0.055591
 77.35 0.0555908
 77.375 0.0555907
 77.4 0.0555905
 77.425 0.0555903
 77.45 0.0555902
 77.475 0.05559
 77.5 0.0555899
 77.525 0.0555897
 77.55 0.0555895
 77.575 0.0555894
 77.6 0.0555892
 77.625 0.0555891
 77.65 0.0555889
 77.675 0.0555887
 77.7 0.0555886
 77.725 0.0555884
 77.75 0.0555883
 77.775 0.0555881
 77.8 0.0555879
 77.825 0.0555878
 77.85 0.0555876
 77.875 0.0555875
 77.9 0.0555873
 77.925 0.0555871
 77.95 0.055587
 77.975 0.0555868
 78 0.0555867
 78.025 0.0555865
 78.05 0.0555863
 78.075 0.0555862
 78.1 0.055586
 78.125 0.0555859
 78.15 0.0555857
 78.175 0.0555856
 78.2 0.0555854
 78.225 0.0555852
 78.25 0.0555851
 78.275 0.0555849
 78.3 0.0555848
 78.325 0.0555846
 78.35 0.0555845
 78.375 0.0555843
 78.4 0.0555841
 78.425 0.055584
 78.45 0.0555838
 78.475 0.0555837
 78.5 0.0555835
 78.525 0.0555834
 78.55 0.0555832
 78.575 0.0555831
 78.6 0.0555829
 78.625 0.0555828
 78.65 0.0555826
 78.675 0.0555824
 78.7 0.0555823
 78.725 0.0555821
 78.75 0.055582
 78.775 0.0555818
 78.8 0.0555817
 78.825 0.0555815
 78.85 0.0555814
 78.875 0.0555812
 78.9 0.0555811
 78.925 0.0555809
 78.95 0.0555808
 78.975 0.0555806
 79 0.0555805
 79.025 0.0555803
 79.05 0.0555802
 79.075 0.05558
 79.1 0.0555799
 79.125 0.0555797
 79.15 0.0555796
 79.175 0.0555794
 79.2 0.0555793
 79.225 0.0555791
 79.25 0.055579
 79.275 0.0555788
 79.3 0.0555787
 79.325 0.0555785
 79.35 0.0555784
 79.375 0.0555782
 79.4 0.0555781
 79.425 0.0555779
 79.45 0.0555778
 79.475 0.0555776
 79.5 0.0555775
 79.525 0.0555773
 79.55 0.0555772
 79.575 0.055577
 79.6 0.0555769
 79.625 0.0555767
 79.65 0.0555766
 79.675 0.0555764
 79.7 0.0555763
 79.725 0.0555761
 79.75 0.055576
 79.775 0.0555758
 79.8 0.0555757
 79.825 0.0555756
 79.85 0.0555754
 79.875 0.0555753
 79.9 0.0555751
 79.925 0.055575
 79.95 0.0555748
 79.975 0.0555747
 80 0.0555745
 80.025 0.0555744
 80.05 0.0555742
 80.075 0.0555741
 80.1 0.055574
 80.125 0.0555738
 80.15 0.0555737
 80.175 0.0555735
 80.2 0.0555734
 80.225 0.0555732
 80.25 0.0555731
 80.275 0.055573
 80.3 0.0555728
 80.325 0.0555727
 80.35 0.0555725
 80.375 0.0555724
 80.4 0.0555722
 80.425 0.0555721
 80.45 0.055572
 80.475 0.0555718
 80.5 0.0555717
 80.525 0.0555715
 80.55 0.0555714
 80.575 0.0555712
 80.6 0.0555711
 80.625 0.055571
 80.65 0.0555708
 80.675 0.0555707
 80.7 0.0555705
 80.725 0.0555704
 80.75 0.0555703
 80.775 0.0555701
 80.8 0.05557
 80.825 0.0555698
 80.85 0.0555697
 80.875 0.0555696
 80.9 0.0555694
 80.925 0.0555693
 80.95 0.0555691
 80.975 0.055569
 81 0.0555689
 81.025 0.0555687
 81.05 0.0555686
 81.075 0.0555685
 81.1 0.0555683
 81.125 0.0555682
 81.15 0.055568
 81.175 0.0555679
 81.2 0.0555678
 81.225 0.0555676
 81.25 0.0555675
 81.275 0.0555674
 81.3 0.0555672
 81.325 0.0555671
 81.35 0.0555669
 81.375 0.0555668
 81.4 0.0555667
 81.425 0.0555665
 81.45 0.0555664
 81.475 0.0555663
 81.5 0.0555661
 81.525 0.055566
 81.55 0.0555659
 81.575 0.0555657
 81.6 0.0555656
 81.625 0.0555655
 81.65 0.0555653
 81.675 0.0555652
 81.7 0.055565
 81.725 0.0555649
 81.75 0.0555648
 81.775 0.0555646
 81.8 0.0555645
 81.825 0.0555644
 81.85 0.0555642
 81.875 0.0555641
 81.9 0.055564
 81.925 0.0555638
 81.95 0.0555637
 81.975 0.0555636
 82 0.0555634
 82.025 0.0555633
 82.05 0.0555632
 82.075 0.055563
 82.1 0.0555629
 82.125 0.0555628
 82.15 0.0555627
 82.175 0.0555625
 82.2 0.0555624
 82.225 0.0555623
 82.25 0.0555621
 82.275 0.055562
 82.3 0.0555619
 82.325 0.0555617
 82.35 0.0555616
 82.375 0.0555615
 82.4 0.0555613
 82.425 0.0555612
 82.45 0.0555611
 82.475 0.055561
 82.5 0.0555608
 82.525 0.0555607
 82.55 0.0555606
 82.575 0.0555604
 82.6 0.0555603
 82.625 0.0555602
 82.65 0.05556
 82.675 0.0555599
 82.7 0.0555598
 82.725 0.0555597
 82.75 0.0555595
 82.775 0.0555594
 82.8 0.0555593
 82.825 0.0555591
 82.85 0.055559
 82.875 0.0555589
 82.9 0.0555588
 82.925 0.0555586
 82.95 0.0555585
 82.975 0.0555584
 83 0.0555583
 83.025 0.0555581
 83.05 0.055558
 83.075 0.0555579
 83.1 0.0555577
 83.125 0.0555576
 83.15 0.0555575
 83.175 0.0555574
 83.2 0.0555572
 83.225 0.0555571
 83.25 0.055557
 83.275 0.0555569
 83.3 0.0555567
 83.325 0.0555566
 83.35 0.0555565
 83.375 0.0555564
 83.4 0.0555562
 83.425 0.0555561
 83.45 0.055556
 83.475 0.0555559
 83.5 0.0555557
 83.525 0.0555556
 83.55 0.0555555
 83.575 0.0555554
 83.6 0.0555552
 83.625 0.0555551
 83.65 0.055555
 83.675 0.0555549
 83.7 0.0555548
 83.725 0.0555546
 83.75 0.0555545
 83.775 0.0555544
 83.8 0.0555543
 83.825 0.0555541
 83.85 0.055554
 83.875 0.0555539
 83.9 0.0555538
 83.925 0.0555537
 83.95 0.0555535
 83.975 0.0555534
 84 0.0555533
 84.025 0.0555532
 84.05 0.055553
 84.075 0.0555529
 84.1 0.0555528
 84.125 0.0555527
 84.15 0.0555526
 84.175 0.0555524
 84.2 0.0555523
 84.225 0.0555522
 84.25 0.0555521
 84.275 0.055552
 84.3 0.0555518
 84.325 0.0555517
 84.35 0.0555516
 84.375 0.0555515
 84.4 0.0555514
 84.425 0.0555512
 84.45 0.0555511
 84.475 0.055551
 84.5 0.0555509
 84.525 0.0555508
 84.55 0.0555506
 84.575 0.0555505
 84.6 0.0555504
 84.625 0.0555503
 84.65 0.0555502
 84.675 0.0555501
 84.7 0.0555499
 84.725 0.0555498
 84.75 0.0555497
 84.775 0.0555496
 84.8 0.0555495
 84.825 0.0555493
 84.85 0.0555492
 84.875 0.0555491
 84.9 0.055549
 84.925 0.0555489
 84.95 0.0555488
 84.975 0.0555486
 85 0.0555485
 85.025 0.0555484
 85.05 0.0555483
 85.075 0.0555482
 85.1 0.0555481
 85.125 0.055548
 85.15 0.0555478
 85.175 0.0555477
 85.2 0.0555476
 85.225 0.0555475
 85.25 0.0555474
 85.275 0.0555473
 85.3 0.0555471
 85.325 0.055547
 85.35 0.0555469
 85.375 0.0555468
 85.4 0.0555467
 85.425 0.0555466
 85.45 0.0555465
 85.475 0.0555463
 85.5 0.0555462
 85.525 0.0555461
 85.55 0.055546
 85.575 0.0555459
 85.6 0.0555458
 85.625 0.0555457
 85.65 0.0555456
 85.675 0.0555454
 85.7 0.0555453
 85.725 0.0555452
 85.75 0.0555451
 85.775 0.055545
 85.8 0.0555449
 85.825 0.0555448
 85.85 0.0555446
 85.875 0.0555445
 85.9 0.0555444
 85.925 0.0555443
 85.95 0.0555442
 85.975 0.0555441
 86 0.055544
 86.025 0.0555439
 86.05 0.0555438
 86.075 0.0555436
 86.1 0.0555435
 86.125 0.0555434
 86.15 0.0555433
 86.175 0.0555432
 86.2 0.0555431
 86.225 0.055543
 86.25 0.0555429
 86.275 0.0555428
 86.3 0.0555427
 86.325 0.0555425
 86.35 0.0555424
 86.375 0.0555423
 86.4 0.0555422
 86.425 0.0555421
 86.45 0.055542
 86.475 0.0555419
 86.5 0.0555418
 86.525 0.0555417
 86.55 0.0555416
 86.575 0.0555414
 86.6 0.0555413
 86.625 0.0555412
 86.65 0.0555411
 86.675 0.055541
 86.7 0.0555409
 86.725 0.0555408
 86.75 0.0555407
 86.775 0.0555406
 86.8 0.0555405
 86.825 0.0555404
 86.85 0.0555403
 86.875 0.0555402
 86.9 0.05554
 86.925 0.0555399
 86.95 0.0555398
 86.975 0.0555397
 87 0.0555396
 87.025 0.0555395
 87.05 0.0555394
 87.075 0.0555393
 87.1 0.0555392
 87.125 0.0555391
 87.15 0.055539
 87.175 0.0555389
 87.2 0.0555388
 87.225 0.0555387
 87.25 0.0555386
 87.275 0.0555385
 87.3 0.0555383
 87.325 0.0555382
 87.35 0.0555381
 87.375 0.055538
 87.4 0.0555379
 87.425 0.0555378
 87.45 0.0555377
 87.475 0.0555376
 87.5 0.0555375
 87.525 0.0555374
 87.55 0.0555373
 87.575 0.0555372
 87.6 0.0555371
 87.625 0.055537
 87.65 0.0555369
 87.675 0.0555368
 87.7 0.0555367
 87.725 0.0555366
 87.75 0.0555365
 87.775 0.0555364
 87.8 0.0555363
 87.825 0.0555362
 87.85 0.0555361
 87.875 0.055536
 87.9 0.0555359
 87.925 0.0555358
 87.95 0.0555356
 87.975 0.0555355
 88 0.0555354
 88.025 0.0555353
 88.05 0.0555352
 88.075 0.0555351
 88.1 0.055535
 88.125 0.0555349
 88.15 0.0555348
 88.175 0.0555347
 88.2 0.0555346
 88.225 0.0555345
 88.25 0.0555344
 88.275 0.0555343
 88.3 0.0555342
 88.325 0.0555341
 88.35 0.055534
 88.375 0.0555339
 88.4 0.0555338
 88.425 0.0555337
 88.45 0.0555336
 88.475 0.0555335
 88.5 0.0555334
 88.525 0.0555333
 88.55 0.0555332
 88.575 0.0555331
 88.6 0.055533
 88.625 0.0555329
 88.65 0.0555328
 88.675 0.0555327
 88.7 0.0555326
 88.725 0.0555325
 88.75 0.0555324
 88.775 0.0555323
 88.8 0.0555322
 88.825 0.0555321
 88.85 0.055532
 88.875 0.0555319
 88.9 0.0555318
 88.925 0.0555317
 88.95 0.0555316
 88.975 0.0555315
 89 0.0555314
 89.025 0.0555313
 89.05 0.0555312
 89.075 0.0555312
 89.1 0.0555311
 89.125 0.055531
 89.15 0.0555309
 89.175 0.0555308
 89.2 0.0555307
 89.225 0.0555306
 89.25 0.0555305
 89.275 0.0555304
 89.3 0.0555303
 89.325 0.0555302
 89.35 0.0555301
 89.375 0.05553
 89.4 0.0555299
 89.425 0.0555298
 89.45 0.0555297
 89.475 0.0555296
 89.5 0.0555295
 89.525 0.0555294
 89.55 0.0555293
 89.575 0.0555292
 89.6 0.0555291
 89.625 0.055529
 89.65 0.0555289
 89.675 0.0555288
 89.7 0.0555287
 89.725 0.0555286
 89.75 0.0555286
 89.775 0.0555285
 89.8 0.0555284
 89.825 0.0555283
 89.85 0.0555282
 89.875 0.0555281
 89.9 0.055528
 89.925 0.0555279
 89.95 0.0555278
 89.975 0.0555277
 90 0.0555276
 90.025 0.0555275
 90.05 0.0555274
 90.075 0.0555273
 90.1 0.0555272
 90.125 0.0555271
 90.15 0.055527
 90.175 0.055527
 90.2 0.0555269
 90.225 0.0555268
 90.25 0.0555267
 90.275 0.0555266
 90.3 0.0555265
 90.325 0.0555264
 90.35 0.0555263
 90.375 0.0555262
 90.4 0.0555261
 90.425 0.055526
 90.45 0.0555259
 90.475 0.0555258
 90.5 0.0555258
 90.525 0.0555257
 90.55 0.0555256
 90.575 0.0555255
 90.6 0.0555254
 90.625 0.0555253
 90.65 0.0555252
 90.675 0.0555251
 90.7 0.055525
 90.725 0.0555249
 90.75 0.0555248
 90.775 0.0555247
 90.8 0.0555247
 90.825 0.0555246
 90.85 0.0555245
 90.875 0.0555244
 90.9 0.0555243
 90.925 0.0555242
 90.95 0.0555241
 90.975 0.055524
 91 0.0555239
 91.025 0.0555238
 91.05 0.0555238
 91.075 0.0555237
 91.1 0.0555236
 91.125 0.0555235
 91.15 0.0555234
 91.175 0.0555233
 91.2 0.0555232
 91.225 0.0555231
 91.25 0.055523
 91.275 0.055523
 91.3 0.0555229
 91.325 0.0555228
 91.35 0.0555227
 91.375 0.0555226
 91.4 0.0555225
 91.425 0.0555224
 91.45 0.0555223
 91.475 0.0555222
 91.5 0.0555222
 91.525 0.0555221
 91.55 0.055522
 91.575 0.0555219
 91.6 0.0555218
 91.625 0.0555217
 91.65 0.0555216
 91.675 0.0555215
 91.7 0.0555215
 91.725 0.0555214
 91.75 0.0555213
 91.775 0.0555212
 91.8 0.0555211
 91.825 0.055521
 91.85 0.0555209
 91.875 0.0555208
 91.9 0.0555208
 91.925 0.0555207
 91.95 0.0555206
 91.975 0.0555205
 92 0.0555204
 92.025 0.0555203
 92.05 0.0555202
 92.075 0.0555202
 92.1 0.0555201
 92.125 0.05552
 92.15 0.0555199
 92.175 0.0555198
 92.2 0.0555197
 92.225 0.0555196
 92.25 0.0555196
 92.275 0.0555195
 92.3 0.0555194
 92.325 0.0555193
 92.35 0.0555192
 92.375 0.0555191
 92.4 0.055519
 92.425 0.055519
 92.45 0.0555189
 92.475 0.0555188
 92.5 0.0555187
 92.525 0.0555186
 92.55 0.0555185
 92.575 0.0555185
 92.6 0.0555184
 92.625 0.0555183
 92.65 0.0555182
 92.675 0.0555181
 92.7 0.055518
 92.725 0.055518
 92.75 0.0555179
 92.775 0.0555178
 92.8 0.0555177
 92.825 0.0555176
 92.85 0.0555175
 92.875 0.0555175
 92.9 0.0555174
 92.925 0.0555173
 92.95 0.0555172
 92.975 0.0555171
 93 0.055517
 93.025 0.055517
 93.05 0.0555169
 93.075 0.0555168
 93.1 0.0555167
 93.125 0.0555166
 93.15 0.0555165
 93.175 0.0555165
 93.2 0.0555164
 93.225 0.0555163
 93.25 0.0555162
 93.275 0.0555161
 93.3 0.0555161
 93.325 0.055516
 93.35 0.0555159
 93.375 0.0555158
 93.4 0.0555157
 93.425 0.0555156
 93.45 0.0555156
 93.475 0.0555155
 93.5 0.0555154
 93.525 0.0555153
 93.55 0.0555152
 93.575 0.0555152
 93.6 0.0555151
 93.625 0.055515
 93.65 0.0555149
 93.675 0.0555148
 93.7 0.0555148
 93.725 0.0555147
 93.75 0.0555146
 93.775 0.0555145
 93.8 0.0555144
 93.825 0.0555144
 93.85 0.0555143
 93.875 0.0555142
 93.9 0.0555141
 93.925 0.055514
 93.95 0.055514
 93.975 0.0555139
 94 0.0555138
 94.025 0.0555137
 94.05 0.0555136
 94.075 0.0555136
 94.1 0.0555135
 94.125 0.0555134
 94.15 0.0555133
 94.175 0.0555132
 94.2 0.0555132
 94.225 0.0555131
 94.25 0.055513
 94.275 0.0555129
 94.3 0.0555129
 94.325 0.0555128
 94.35 0.0555127
 94.375 0.0555126
 94.4 0.0555125
 94.425 0.0555125
 94.45 0.0555124
 94.475 0.0555123
 94.5 0.0555122
 94.525 0.0555122
 94.55 0.0555121
 94.575 0.055512
 94.6 0.0555119
 94.625 0.0555118
 94.65 0.0555118
 94.675 0.0555117
 94.7 0.0555116
 94.725 0.0555115
 94.75 0.0555115
 94.775 0.0555114
 94.8 0.0555113
 94.825 0.0555112
 94.85 0.0555111
 94.875 0.0555111
 94.9 0.055511
 94.925 0.0555109
 94.95 0.0555108
 94.975 0.0555108
 95 0.0555107
 95.025 0.0555106
 95.05 0.0555105
 95.075 0.0555105
 95.1 0.0555104
 95.125 0.0555103
 95.15 0.0555102
 95.175 0.0555102
 95.2 0.0555101
 95.225 0.05551
 95.25 0.0555099
 95.275 0.0555099
 95.3 0.0555098
 95.325 0.0555097
 95.35 0.0555096
 95.375 0.0555096
 95.4 0.0555095
 95.425 0.0555094
 95.45 0.0555093
 95.475 0.0555093
 95.5 0.0555092
 95.525 0.0555091
 95.55 0.055509
 95.575 0.055509
 95.6 0.0555089
 95.625 0.0555088
 95.65 0.0555087
 95.675 0.0555087
 95.7 0.0555086
 95.725 0.0555085
 95.75 0.0555084
 95.775 0.0555084
 95.8 0.0555083
 95.825 0.0555082
 95.85 0.0555081
 95.875 0.0555081
 95.9 0.055508
 95.925 0.0555079
 95.95 0.0555079
 95.975 0.0555078
 96 0.0555077
 96.025 0.0555076
 96.05 0.0555076
 96.075 0.0555075
 96.1 0.0555074
 96.125 0.0555073
 96.15 0.0555073
 96.175 0.0555072
 96.2 0.0555071
 96.225 0.0555071
 96.25 0.055507
 96.275 0.0555069
 96.3 0.0555068
 96.325 0.0555068
 96.35 0.0555067
 96.375 0.0555066
 96.4 0.0555065
 96.425 0.0555065
 96.45 0.0555064
 96.475 0.0555063
 96.5 0.0555063
 96.525 0.0555062
 96.55 0.0555061
 96.575 0.055506
 96.6 0.055506
 96.625 0.0555059
 96.65 0.0555058
 96.675 0.0555058
 96.7 0.0555057
 96.725 0.0555056
 96.75 0.0555056
 96.775 0.0555055
 96.8 0.0555054
 96.825 0.0555053
 96.85 0.0555053
 96.875 0.0555052
 96.9 0.0555051
 96.925 0.0555051
 96.95 0.055505
 96.975 0.0555049
 97 0.0555048
 97.025 0.0555048
 97.05 0.0555047
 97.075 0.0555046
 97.1 0.0555046
 97.125 0.0555045
 97.15 0.0555044
 97.175 0.0555044
 97.2 0.0555043
 97.225 0.0555042
 97.25 0.0555041
 97.275 0.0555041
 97.3 0.055504
 97.325 0.0555039
 97.35 0.0555039
 97.375 0.0555038
 97.4 0.0555037
 97.425 0.0555037
 97.45 0.0555036
 97.475 0.0555035
 97.5 0.0555035
 97.525 0.0555034
 97.55 0.0555033
 97.575 0.0555032
 97.6 0.0555032
 97.625 0.0555031
 97.65 0.055503
 97.675 0.055503
 97.7 0.0555029
 97.725 0.0555028
 97.75 0.0555028
 97.775 0.0555027
 97.8 0.0555026
 97.825 0.0555026
 97.85 0.0555025
 97.875 0.0555024
 97.9 0.0555024
 97.925 0.0555023
 97.95 0.0555022
 97.975 0.0555022
 98 0.0555021
 98.025 0.055502
 98.05 0.055502
 98.075 0.0555019
 98.1 0.0555018
 98.125 0.0555018
 98.15 0.0555017
 98.175 0.0555016
 98.2 0.0555016
 98.225 0.0555015
 98.25 0.0555014
 98.275 0.0555014
 98.3 0.0555013
 98.325 0.0555012
 98.35 0.0555012
 98.375 0.0555011
 98.4 0.055501
 98.425 0.055501
 98.45 0.0555009
 98.475 0.0555008
 98.5 0.0555008
 98.525 0.0555007
 98.55 0.0555006
 98.575 0.0555006
 98.6 0.0555005
 98.625 0.0555004
 98.65 0.0555004
 98.675 0.0555003
 98.7 0.0555002
 98.725 0.0555002
 98.75 0.0555001
 98.775 0.0555
 98.8 0.0555
 98.825 0.0554999
 98.85 0.0554998
 98.875 0.0554998
 98.9 0.0554997
 98.925 0.0554996
 98.95 0.0554996
 98.975 0.0554995
 99 0.0554995
 99.025 0.0554994
 99.05 0.0554993
 99.075 0.0554993
 99.1 0.0554992
 99.125 0.0554991
 99.15 0.0554991
 99.175 0.055499
 99.2 0.0554989
 99.225 0.0554989
 99.25 0.0554988
 99.275 0.0554987
 99.3 0.0554987
 99.325 0.0554986
 99.35 0.0554986
 99.375 0.0554985
 99.4 0.0554984
 99.425 0.0554984
 99.45 0.0554983
 99.475 0.0554982
 99.5 0.0554982
 99.525 0.0554981
 99.55 0.055498
 99.575 0.055498
 99.6 0.0554979
 99.625 0.0554979
 99.65 0.0554978
 99.675 0.0554977
 99.7 0.0554977
 99.725 0.0554976
 99.75 0.0554975
 99.775 0.0554975
 99.8 0.0554974
 99.825 0.0554974
 99.85 0.0554973
 99.875 0.0554972
 99.9 0.0554972
 99.925 0.0554971
 99.95 0.055497
 99.975 0.055497
 100 0.0554969
 100.025 0.0554969
 100.05 0.0554968
 100.075 0.0554967
 100.1 0.0554967
 100.125 0.0554966
 100.15 0.0554965
 100.175 0.0554965
 100.2 0.0554964
 100.225 0.0554964
 100.25 0.0554963
 100.275 0.0554962
 100.3 0.0554962
 100.325 0.0554961
 100.35 0.055496
 100.375 0.055496
 100.4 0.0554959
 100.425 0.0554959
 100.45 0.0554958
 100.475 0.0554957
 100.5 0.0554957
 100.525 0.0554956
 100.55 0.0554956
 100.575 0.0554955
 100.6 0.0554954
 100.625 0.0554954
 100.65 0.0554953
 100.675 0.0554953
 100.7 0.0554952
 100.725 0.0554951
 100.75 0.0554951
 100.775 0.055495
 100.8 0.055495
 100.825 0.0554949
 100.85 0.0554948
 100.875 0.0554948
 100.9 0.0554947
 100.925 0.0554947
 100.95 0.0554946
 100.975 0.0554945
 101 0.0554945
 101.025 0.0554944
 101.05 0.0554944
 101.075 0.0554943
 101.1 0.0554942
 101.125 0.0554942
 101.15 0.0554941
 101.175 0.0554941
 101.2 0.055494
 101.225 0.0554939
 101.25 0.0554939
 101.275 0.0554938
 101.3 0.0554938
 101.325 0.0554937
 101.35 0.0554936
 101.375 0.0554936
 101.4 0.0554935
 101.425 0.0554935
 101.45 0.0554934
 101.475 0.0554933
 101.5 0.0554933
 101.525 0.0554932
 101.55 0.0554932
 101.575 0.0554931
 101.6 0.0554931
 101.625 0.055493
 101.65 0.0554929
 101.675 0.0554929
 101.7 0.0554928
 101.725 0.0554928
 101.75 0.0554927
 101.775 0.0554926
 101.8 0.0554926
 101.825 0.0554925
 101.85 0.0554925
 101.875 0.0554924
 101.9 0.0554924
 101.925 0.0554923
 101.95 0.0554922
 101.975 0.0554922
 102 0.0554921
 102.025 0.0554921
 102.05 0.055492
 102.075 0.055492
 102.1 0.0554919
 102.125 0.0554918
 102.15 0.0554918
 102.175 0.0554917
 102.2 0.0554917
 102.225 0.0554916
 102.25 0.0554916
 102.275 0.0554915
 102.3 0.0554914
 102.325 0.0554914
 102.35 0.0554913
 102.375 0.0554913
 102.4 0.0554912
 102.425 0.0554912
 102.45 0.0554911
 102.475 0.055491
 102.5 0.055491
 102.525 0.0554909
 102.55 0.0554909
 102.575 0.0554908
 102.6 0.0554908
 102.625 0.0554907
 102.65 0.0554906
 102.675 0.0554906
 102.7 0.0554905
 102.725 0.0554905
 102.75 0.0554904
 102.775 0.0554904
 102.8 0.0554903
 102.825 0.0554903
 102.85 0.0554902
 102.875 0.0554901
 102.9 0.0554901
 102.925 0.05549
 102.95 0.05549
 102.975 0.0554899
 103 0.0554899
 103.025 0.0554898
 103.05 0.0554898
 103.075 0.0554897
 103.1 0.0554896
 103.125 0.0554896
 103.15 0.0554895
 103.175 0.0554895
 103.2 0.0554894
 103.225 0.0554894
 103.25 0.0554893
 103.275 0.0554893
 103.3 0.0554892
 103.325 0.0554891
 103.35 0.0554891
 103.375 0.055489
 103.4 0.055489
 103.425 0.0554889
 103.45 0.0554889
 103.475 0.0554888
 103.5 0.0554888
 103.525 0.0554887
 103.55 0.0554887
 103.575 0.0554886
 103.6 0.0554885
 103.625 0.0554885
 103.65 0.0554884
 103.675 0.0554884
 103.7 0.0554883
 103.725 0.0554883
 103.75 0.0554882
 103.775 0.0554882
 103.8 0.0554881
 103.825 0.0554881
 103.85 0.055488
 103.875 0.055488
 103.9 0.0554879
 103.925 0.0554878
 103.95 0.0554878
 103.975 0.0554877
 104 0.0554877
 104.025 0.0554876
 104.05 0.0554876
 104.075 0.0554875
 104.1 0.0554875
 104.125 0.0554874
 104.15 0.0554874
 104.175 0.0554873
 104.2 0.0554873
 104.225 0.0554872
 104.25 0.0554872
 104.275 0.0554871
 104.3 0.0554871
 104.325 0.055487
 104.35 0.0554869
 104.375 0.0554869
 104.4 0.0554868
 104.425 0.0554868
 104.45 0.0554867
 104.475 0.0554867
 104.5 0.0554866
 104.525 0.0554866
 104.55 0.0554865
 104.575 0.0554865
 104.6 0.0554864
 104.625 0.0554864
 104.65 0.0554863
 104.675 0.0554863
 104.7 0.0554862
 104.725 0.0554862
 104.75 0.0554861
 104.775 0.0554861
 104.8 0.055486
 104.825 0.055486
 104.85 0.0554859
 104.875 0.0554859
 104.9 0.0554858
 104.925 0.0554857
 104.95 0.0554857
 104.975 0.0554856
 105 0.0554856
 105.025 0.0554855
 105.05 0.0554855
 105.075 0.0554854
 105.1 0.0554854
 105.125 0.0554853
 105.15 0.0554853
 105.175 0.0554852
 105.2 0.0554852
 105.225 0.0554851
 105.25 0.0554851
 105.275 0.055485
 105.3 0.055485
 105.325 0.0554849
 105.35 0.0554849
 105.375 0.0554848
 105.4 0.0554848
 105.425 0.0554847
 105.45 0.0554847
 105.475 0.0554846
 105.5 0.0554846
 105.525 0.0554845
 105.55 0.0554845
 105.575 0.0554844
 105.6 0.0554844
 105.625 0.0554843
 105.65 0.0554843
 105.675 0.0554842
 105.7 0.0554842
 105.725 0.0554841
 105.75 0.0554841
 105.775 0.055484
 105.8 0.055484
 105.825 0.0554839
 105.85 0.0554839
 105.875 0.0554838
 105.9 0.0554838
 105.925 0.0554837
 105.95 0.0554837
 105.975 0.0554836
 106 0.0554836
 106.025 0.0554835
 106.05 0.0554835
 106.075 0.0554834
 106.1 0.0554834
 106.125 0.0554833
 106.15 0.0554833
 106.175 0.0554832
 106.2 0.0554832
 106.225 0.0554831
 106.25 0.0554831
 106.275 0.055483
 106.3 0.055483
 106.325 0.0554829
 106.35 0.0554829
 106.375 0.0554828
 106.4 0.0554828
 106.425 0.0554827
 106.45 0.0554827
 106.475 0.0554826
 106.5 0.0554826
 106.525 0.0554825
 106.55 0.0554825
 106.575 0.0554824
 106.6 0.0554824
 106.625 0.0554824
 106.65 0.0554823
 106.675 0.0554823
 106.7 0.0554822
 106.725 0.0554822
 106.75 0.0554821
 106.775 0.0554821
 106.8 0.055482
 106.825 0.055482
 106.85 0.0554819
 106.875 0.0554819
 106.9 0.0554818
 106.925 0.0554818
 106.95 0.0554817
 106.975 0.0554817
 107 0.0554816
 107.025 0.0554816
 107.05 0.0554815
 107.075 0.0554815
 107.1 0.0554814
 107.125 0.0554814
 107.15 0.0554813
 107.175 0.0554813
 107.2 0.0554813
 107.225 0.0554812
 107.25 0.0554812
 107.275 0.0554811
 107.3 0.0554811
 107.325 0.055481
 107.35 0.055481
 107.375 0.0554809
 107.4 0.0554809
 107.425 0.0554808
 107.45 0.0554808
 107.475 0.0554807
 107.5 0.0554807
 107.525 0.0554806
 107.55 0.0554806
 107.575 0.0554805
 107.6 0.0554805
 107.625 0.0554805
 107.65 0.0554804
 107.675 0.0554804
 107.7 0.0554803
 107.725 0.0554803
 107.75 0.0554802
 107.775 0.0554802
 107.8 0.0554801
 107.825 0.0554801
 107.85 0.05548
 107.875 0.05548
 107.9 0.0554799
 107.925 0.0554799
 107.95 0.0554798
 107.975 0.0554798
 108 0.0554798
 108.025 0.0554797
 108.05 0.0554797
 108.075 0.0554796
 108.1 0.0554796
 108.125 0.0554795
 108.15 0.0554795
 108.175 0.0554794
 108.2 0.0554794
 108.225 0.0554793
 108.25 0.0554793
 108.275 0.0554792
 108.3 0.0554792
 108.325 0.0554792
 108.35 0.0554791
 108.375 0.0554791
 108.4 0.055479
 108.425 0.055479
 108.45 0.0554789
 108.475 0.0554789
 108.5 0.0554788
 108.525 0.0554788
 108.55 0.0554788
 108.575 0.0554787
 108.6 0.0554787
 108.625 0.0554786
 108.65 0.0554786
 108.675 0.0554785
 108.7 0.0554785
 108.725 0.0554784
 108.75 0.0554784
 108.775 0.0554783
 108.8 0.0554783
 108.825 0.0554783
 108.85 0.0554782
 108.875 0.0554782
 108.9 0.0554781
 108.925 0.0554781
 108.95 0.055478
 108.975 0.055478
 109 0.0554779
 109.025 0.0554779
 109.05 0.0554779
 109.075 0.0554778
 109.1 0.0554778
 109.125 0.0554777
 109.15 0.0554777
 109.175 0.0554776
 109.2 0.0554776
 109.225 0.0554775
 109.25 0.0554775
 109.275 0.0554775
 109.3 0.0554774
 109.325 0.0554774
 109.35 0.0554773
 109.375 0.0554773
 109.4 0.0554772
 109.425 0.0554772
 109.45 0.0554772
 109.475 0.0554771
 109.5 0.0554771
 109.525 0.055477
 109.55 0.055477
 109.575 0.0554769
 109.6 0.0554769
 109.625 0.0554768
 109.65 0.0554768
 109.675 0.0554768
 109.7 0.0554767
 109.725 0.0554767
 109.75 0.0554766
 109.775 0.0554766
 109.8 0.0554765
 109.825 0.0554765
 109.85 0.0554765
 109.875 0.0554764
 109.9 0.0554764
 109.925 0.0554763
 109.95 0.0554763
 109.975 0.0554762
 110 0.0554762
 110.025 0.0554762
 110.05 0.0554761
 110.075 0.0554761
 110.1 0.055476
 110.125 0.055476
 110.15 0.0554759
 110.175 0.0554759
 110.2 0.0554759
 110.225 0.0554758
 110.25 0.0554758
 110.275 0.0554757
 110.3 0.0554757
 110.325 0.0554756
 110.35 0.0554756
 110.375 0.0554756
 110.4 0.0554755
 110.425 0.0554755
 110.45 0.0554754
 110.475 0.0554754
 110.5 0.0554753
 110.525 0.0554753
 110.55 0.0554753
 110.575 0.0554752
 110.6 0.0554752
 110.625 0.0554751
 110.65 0.0554751
 110.675 0.0554751
 110.7 0.055475
 110.725 0.055475
 110.75 0.0554749
 110.775 0.0554749
 110.8 0.0554748
 110.825 0.0554748
 110.85 0.0554748
 110.875 0.0554747
 110.9 0.0554747
 110.925 0.0554746
 110.95 0.0554746
 110.975 0.0554745
 111 0.0554745
 111.025 0.0554745
 111.05 0.0554744
 111.075 0.0554744
 111.1 0.0554743
 111.125 0.0554743
 111.15 0.0554743
 111.175 0.0554742
 111.2 0.0554742
 111.225 0.0554741
 111.25 0.0554741
 111.275 0.0554741
 111.3 0.055474
 111.325 0.055474
 111.35 0.0554739
 111.375 0.0554739
 111.4 0.0554738
 111.425 0.0554738
 111.45 0.0554738
 111.475 0.0554737
 111.5 0.0554737
 111.525 0.0554736
 111.55 0.0554736
 111.575 0.0554736
 111.6 0.0554735
 111.625 0.0554735
 111.65 0.0554734
 111.675 0.0554734
 111.7 0.0554734
 111.725 0.0554733
 111.75 0.0554733
 111.775 0.0554732
 111.8 0.0554732
 111.825 0.0554732
 111.85 0.0554731
 111.875 0.0554731
 111.9 0.055473
 111.925 0.055473
 111.95 0.055473
 111.975 0.0554729
 112 0.0554729
 112.025 0.0554728
 112.05 0.0554728
 112.075 0.0554728
 112.1 0.0554727
 112.125 0.0554727
 112.15 0.0554726
 112.175 0.0554726
 112.2 0.0554726
 112.225 0.0554725
 112.25 0.0554725
 112.275 0.0554724
 112.3 0.0554724
 112.325 0.0554724
 112.35 0.0554723
 112.375 0.0554723
 112.4 0.0554722
 112.425 0.0554722
 112.45 0.0554722
 112.475 0.0554721
 112.5 0.0554721
 112.525 0.055472
 112.55 0.055472
 112.575 0.055472
 112.6 0.0554719
 112.625 0.0554719
 112.65 0.0554718
 112.675 0.0554718
 112.7 0.0554718
 112.725 0.0554717
 112.75 0.0554717
 112.775 0.0554717
 112.8 0.0554716
 112.825 0.0554716
 112.85 0.0554715
 112.875 0.0554715
 112.9 0.0554715
 112.925 0.0554714
 112.95 0.0554714
 112.975 0.0554713
 113 0.0554713
 113.025 0.0554713
 113.05 0.0554712
 113.075 0.0554712
 113.1 0.0554711
 113.125 0.0554711
 113.15 0.0554711
 113.175 0.055471
 113.2 0.055471
 113.225 0.055471
 113.25 0.0554709
 113.275 0.0554709
 113.3 0.0554708
 113.325 0.0554708
 113.35 0.0554708
 113.375 0.0554707
 113.4 0.0554707
 113.425 0.0554706
 113.45 0.0554706
 113.475 0.0554706
 113.5 0.0554705
 113.525 0.0554705
 113.55 0.0554705
 113.575 0.0554704
 113.6 0.0554704
 113.625 0.0554703
 113.65 0.0554703
 113.675 0.0554703
 113.7 0.0554702
 113.725 0.0554702
 113.75 0.0554702
 113.775 0.0554701
 113.8 0.0554701
 113.825 0.05547
 113.85 0.05547
 113.875 0.05547
 113.9 0.0554699
 113.925 0.0554699
 113.95 0.0554699
 113.975 0.0554698
 114 0.0554698
 114.025 0.0554697
 114.05 0.0554697
 114.075 0.0554697
 114.1 0.0554696
 114.125 0.0554696
 114.15 0.0554696
 114.175 0.0554695
 114.2 0.0554695
 114.225 0.0554694
 114.25 0.0554694
 114.275 0.0554694
 114.3 0.0554693
 114.325 0.0554693
 114.35 0.0554693
 114.375 0.0554692
 114.4 0.0554692
 114.425 0.0554691
 114.45 0.0554691
 114.475 0.0554691
 114.5 0.055469
 114.525 0.055469
 114.55 0.055469
 114.575 0.0554689
 114.6 0.0554689
 114.625 0.0554688
 114.65 0.0554688
 114.675 0.0554688
 114.7 0.0554687
 114.725 0.0554687
 114.75 0.0554687
 114.775 0.0554686
 114.8 0.0554686
 114.825 0.0554686
 114.85 0.0554685
 114.875 0.0554685
 114.9 0.0554684
 114.925 0.0554684
 114.95 0.0554684
 114.975 0.0554683
 115 0.0554683
 115.025 0.0554683
 115.05 0.0554682
 115.075 0.0554682
 115.1 0.0554682
 115.125 0.0554681
 115.15 0.0554681
 115.175 0.055468
 115.2 0.055468
 115.225 0.055468
 115.25 0.0554679
 115.275 0.0554679
 115.3 0.0554679
 115.325 0.0554678
 115.35 0.0554678
 115.375 0.0554678
 115.4 0.0554677
 115.425 0.0554677
 115.45 0.0554677
 115.475 0.0554676
 115.5 0.0554676
 115.525 0.0554675
 115.55 0.0554675
 115.575 0.0554675
 115.6 0.0554674
 115.625 0.0554674
 115.65 0.0554674
 115.675 0.0554673
 115.7 0.0554673
 115.725 0.0554673
 115.75 0.0554672
 115.775 0.0554672
 115.8 0.0554672
 115.825 0.0554671
 115.85 0.0554671
 115.875 0.055467
 115.9 0.055467
 115.925 0.055467
 115.95 0.0554669
 115.975 0.0554669
 116 0.0554669
 116.025 0.0554668
 116.05 0.0554668
 116.075 0.0554668
 116.1 0.0554667
 116.125 0.0554667
 116.15 0.0554667
 116.175 0.0554666
 116.2 0.0554666
 116.225 0.0554666
 116.25 0.0554665
 116.275 0.0554665
 116.3 0.0554664
 116.325 0.0554664
 116.35 0.0554664
 116.375 0.0554663
 116.4 0.0554663
 116.425 0.0554663
 116.45 0.0554662
 116.475 0.0554662
 116.5 0.0554662
 116.525 0.0554661
 116.55 0.0554661
 116.575 0.0554661
 116.6 0.055466
 116.625 0.055466
 116.65 0.055466
 116.675 0.0554659
 116.7 0.0554659
 116.725 0.0554659
 116.75 0.0554658
 116.775 0.0554658
 116.8 0.0554658
 116.825 0.0554657
 116.85 0.0554657
 116.875 0.0554657
 116.9 0.0554656
 116.925 0.0554656
 116.95 0.0554656
 116.975 0.0554655
 117 0.0554655
 117.025 0.0554655
 117.05 0.0554654
 117.075 0.0554654
 117.1 0.0554653
 117.125 0.0554653
 117.15 0.0554653
 117.175 0.0554652
 117.2 0.0554652
 117.225 0.0554652
 117.25 0.0554651
 117.275 0.0554651
 117.3 0.0554651
 117.325 0.055465
 117.35 0.055465
 117.375 0.055465
 117.4 0.0554649
 117.425 0.0554649
 117.45 0.0554649
 117.475 0.0554648
 117.5 0.0554648
 117.525 0.0554648
 117.55 0.0554647
 117.575 0.0554647
 117.6 0.0554647
 117.625 0.0554646
 117.65 0.0554646
 117.675 0.0554646
 117.7 0.0554645
 117.725 0.0554645
 117.75 0.0554645
 117.775 0.0554644
 117.8 0.0554644
 117.825 0.0554644
 117.85 0.0554643
 117.875 0.0554643
 117.9 0.0554643
 117.925 0.0554642
 117.95 0.0554642
 117.975 0.0554642
 118 0.0554641
 118.025 0.0554641
 118.05 0.0554641
 118.075 0.055464
 118.1 0.055464
 118.125 0.055464
 118.15 0.0554639
 118.175 0.0554639
 118.2 0.0554639
 118.225 0.0554638
 118.25 0.0554638
 118.275 0.0554638
 118.3 0.0554637
 118.325 0.0554637
 118.35 0.0554637
 118.375 0.0554636
 118.4 0.0554636
 118.425 0.0554636
 118.45 0.0554635
 118.475 0.0554635
 118.5 0.0554635
 118.525 0.0554635
 118.55 0.0554634
 118.575 0.0554634
 118.6 0.0554634
 118.625 0.0554633
 118.65 0.0554633
 118.675 0.0554633
 118.7 0.0554632
 118.725 0.0554632
 118.75 0.0554632
 118.775 0.0554631
 118.8 0.0554631
 118.825 0.0554631
 118.85 0.055463
 118.875 0.055463
 118.9 0.055463
 118.925 0.0554629
 118.95 0.0554629
 118.975 0.0554629
 119 0.0554628
 119.025 0.0554628
 119.05 0.0554628
 119.075 0.0554627
 119.1 0.0554627
 119.125 0.0554627
 119.15 0.0554626
 119.175 0.0554626
 119.2 0.0554626
 119.225 0.0554626
 119.25 0.0554625
 119.275 0.0554625
 119.3 0.0554625
 119.325 0.0554624
 119.35 0.0554624
 119.375 0.0554624
 119.4 0.0554623
 119.425 0.0554623
 119.45 0.0554623
 119.475 0.0554622
 119.5 0.0554622
 119.525 0.0554622
 119.55 0.0554621
 119.575 0.0554621
 119.6 0.0554621
 119.625 0.055462
 119.65 0.055462
 119.675 0.055462
 119.7 0.0554619
 119.725 0.0554619
 119.75 0.0554619
 119.775 0.0554619
 119.8 0.0554618
 119.825 0.0554618
 119.85 0.0554618
 119.875 0.0554617
 119.9 0.0554617
 119.925 0.0554617
 119.95 0.0554616
 119.975 0.0554616
 120 0.0554616
 120.025 0.0554615
 120.05 0.0554615
 120.075 0.0554615
 120.1 0.0554614
 120.125 0.0554614
 120.15 0.0554614
 120.175 0.0554614
 120.2 0.0554613
 120.225 0.0554613
 120.25 0.0554613
 120.275 0.0554612
 120.3 0.0554612
 120.325 0.0554612
 120.35 0.0554611
 120.375 0.0554611
 120.4 0.0554611
 120.425 0.055461
 120.45 0.055461
 120.475 0.055461
 120.5 0.055461
 120.525 0.0554609
 120.55 0.0554609
 120.575 0.0554609
 120.6 0.0554608
 120.625 0.0554608
 120.65 0.0554608
 120.675 0.0554607
 120.7 0.0554607
 120.725 0.0554607
 120.75 0.0554606
 120.775 0.0554606
 120.8 0.0554606
 120.825 0.0554606
 120.85 0.0554605
 120.875 0.0554605
 120.9 0.0554605
 120.925 0.0554604
 120.95 0.0554604
 120.975 0.0554604
 121 0.0554603
 121.025 0.0554603
 121.05 0.0554603
 121.075 0.0554603
 121.1 0.0554602
 121.125 0.0554602
 121.15 0.0554602
 121.175 0.0554601
 121.2 0.0554601
 121.225 0.0554601
 121.25 0.05546
 121.275 0.05546
 121.3 0.05546
 121.325 0.05546
 121.35 0.0554599
 121.375 0.0554599
 121.4 0.0554599
 121.425 0.0554598
 121.45 0.0554598
 121.475 0.0554598
 121.5 0.0554597
 121.525 0.0554597
 121.55 0.0554597
 121.575 0.0554597
 121.6 0.0554596
 121.625 0.0554596
 121.65 0.0554596
 121.675 0.0554595
 121.7 0.0554595
 121.725 0.0554595
 121.75 0.0554594
 121.775 0.0554594
 121.8 0.0554594
 121.825 0.0554594
 121.85 0.0554593
 121.875 0.0554593
 121.9 0.0554593
 121.925 0.0554592
 121.95 0.0554592
 121.975 0.0554592
 122 0.0554592
 122.025 0.0554591
 122.05 0.0554591
 122.075 0.0554591
 122.1 0.055459
 122.125 0.055459
 122.15 0.055459
 122.175 0.0554589
 122.2 0.0554589
 122.225 0.0554589
 122.25 0.0554589
 122.275 0.0554588
 122.3 0.0554588
 122.325 0.0554588
 122.35 0.0554587
 122.375 0.0554587
 122.4 0.0554587
 122.425 0.0554587
 122.45 0.0554586
 122.475 0.0554586
 122.5 0.0554586
 122.525 0.0554585
 122.55 0.0554585
 122.575 0.0554585
 122.6 0.0554585
 122.625 0.0554584
 122.65 0.0554584
 122.675 0.0554584
 122.7 0.0554583
 122.725 0.0554583
 122.75 0.0554583
 122.775 0.0554582
 122.8 0.0554582
 122.825 0.0554582
 122.85 0.0554582
 122.875 0.0554581
 122.9 0.0554581
 122.925 0.0554581
 122.95 0.055458
 122.975 0.055458
 123 0.055458
 123.025 0.055458
 123.05 0.0554579
 123.075 0.0554579
 123.1 0.0554579
 123.125 0.0554578
 123.15 0.0554578
 123.175 0.0554578
 123.2 0.0554578
 123.225 0.0554577
 123.25 0.0554577
 123.275 0.0554577
 123.3 0.0554576
 123.325 0.0554576
 123.35 0.0554576
 123.375 0.0554576
 123.4 0.0554575
 123.425 0.0554575
 123.45 0.0554575
 123.475 0.0554574
 123.5 0.0554574
 123.525 0.0554574
 123.55 0.0554574
 123.575 0.0554573
 123.6 0.0554573
 123.625 0.0554573
 123.65 0.0554573
 123.675 0.0554572
 123.7 0.0554572
 123.725 0.0554572
 123.75 0.0554571
 123.775 0.0554571
 123.8 0.0554571
 123.825 0.0554571
 123.85 0.055457
 123.875 0.055457
 123.9 0.055457
 123.925 0.0554569
 123.95 0.0554569
 123.975 0.0554569
 124 0.0554569
 124.025 0.0554568
 124.05 0.0554568
 124.075 0.0554568
 124.1 0.0554567
 124.125 0.0554567
 124.15 0.0554567
 124.175 0.0554567
 124.2 0.0554566
 124.225 0.0554566
 124.25 0.0554566
 124.275 0.0554566
 124.3 0.0554565
 124.325 0.0554565
 124.35 0.0554565
 124.375 0.0554564
 124.4 0.0554564
 124.425 0.0554564
 124.45 0.0554564
 124.475 0.0554563
 124.5 0.0554563
 124.525 0.0554563
 124.55 0.0554563
 124.575 0.0554562
 124.6 0.0554562
 124.625 0.0554562
 124.65 0.0554561
 124.675 0.0554561
 124.7 0.0554561
 124.725 0.0554561
 124.75 0.055456
 124.775 0.055456
 124.8 0.055456
 124.825 0.0554559
 124.85 0.0554559
 124.875 0.0554559
 124.9 0.0554559
 124.925 0.0554558
 124.95 0.0554558
 124.975 0.0554558
 125 0.0554558
 125.025 0.0554557
 125.05 0.0554557
 125.075 0.0554557
 125.1 0.0554557
 125.125 0.0554556
 125.15 0.0554556
 125.175 0.0554556
 125.2 0.0554555
 125.225 0.0554555
 125.25 0.0554555
 125.275 0.0554555
 125.3 0.0554554
 125.325 0.0554554
 125.35 0.0554554
 125.375 0.0554554
 125.4 0.0554553
 125.425 0.0554553
 125.45 0.0554553
 125.475 0.0554552
 125.5 0.0554552
 125.525 0.0554552
 125.55 0.0554552
 125.575 0.0554551
 125.6 0.0554551
 125.625 0.0554551
 125.65 0.0554551
 125.675 0.055455
 125.7 0.055455
 125.725 0.055455
 125.75 0.055455
 125.775 0.0554549
 125.8 0.0554549
 125.825 0.0554549
 125.85 0.0554548
 125.875 0.0554548
 125.9 0.0554548
 125.925 0.0554548
 125.95 0.0554547
 125.975 0.0554547
 126 0.0554547
 126.025 0.0554547
 126.05 0.0554546
 126.075 0.0554546
 126.1 0.0554546
 126.125 0.0554546
 126.15 0.0554545
 126.175 0.0554545
 126.2 0.0554545
 126.225 0.0554544
 126.25 0.0554544
 126.275 0.0554544
 126.3 0.0554544
 126.325 0.0554543
 126.35 0.0554543
 126.375 0.0554543
 126.4 0.0554543
 126.425 0.0554542
 126.45 0.0554542
 126.475 0.0554542
 126.5 0.0554542
 126.525 0.0554541
 126.55 0.0554541
 126.575 0.0554541
 126.6 0.0554541
 126.625 0.055454
 126.65 0.055454
 126.675 0.055454
 126.7 0.055454
 126.725 0.0554539
 126.75 0.0554539
 126.775 0.0554539
 126.8 0.0554539
 126.825 0.0554538
 126.85 0.0554538
 126.875 0.0554538
 126.9 0.0554537
 126.925 0.0554537
 126.95 0.0554537
 126.975 0.0554537
 127 0.0554536
 127.025 0.0554536
 127.05 0.0554536
 127.075 0.0554536
 127.1 0.0554535
 127.125 0.0554535
 127.15 0.0554535
 127.175 0.0554535
 127.2 0.0554534
 127.225 0.0554534
 127.25 0.0554534
 127.275 0.0554534
 127.3 0.0554533
 127.325 0.0554533
 127.35 0.0554533
 127.375 0.0554533
 127.4 0.0554532
 127.425 0.0554532
 127.45 0.0554532
 127.475 0.0554532
 127.5 0.0554531
 127.525 0.0554531
 127.55 0.0554531
 127.575 0.0554531
 127.6 0.055453
 127.625 0.055453
 127.65 0.055453
 127.675 0.055453
 127.7 0.0554529
 127.725 0.0554529
 127.75 0.0554529
 127.775 0.0554529
 127.8 0.0554528
 127.825 0.0554528
 127.85 0.0554528
 127.875 0.0554528
 127.9 0.0554527
 127.925 0.0554527
 127.95 0.0554527
 127.975 0.0554526
 128 0.0554526
 128.025 0.0554526
 128.05 0.0554526
 128.075 0.0554525
 128.1 0.0554525
 128.125 0.0554525
 128.15 0.0554525
 128.175 0.0554524
 128.2 0.0554524
 128.225 0.0554524
 128.25 0.0554524
 128.275 0.0554523
 128.3 0.0554523
 128.325 0.0554523
 128.35 0.0554523
 128.375 0.0554522
 128.4 0.0554522
 128.425 0.0554522
 128.45 0.0554522
 128.475 0.0554521
 128.5 0.0554521
 128.525 0.0554521
 128.55 0.0554521
 128.575 0.055452
 128.6 0.055452
 128.625 0.055452
 128.65 0.055452
 128.675 0.055452
 128.7 0.0554519
 128.725 0.0554519
 128.75 0.0554519
 128.775 0.0554519
 128.8 0.0554518
 128.825 0.0554518
 128.85 0.0554518
 128.875 0.0554518
 128.9 0.0554517
 128.925 0.0554517
 128.95 0.0554517
 128.975 0.0554517
 129 0.0554516
 129.025 0.0554516
 129.05 0.0554516
 129.075 0.0554516
 129.1 0.0554515
 129.125 0.0554515
 129.15 0.0554515
 129.175 0.0554515
 129.2 0.0554514
 129.225 0.0554514
 129.25 0.0554514
 129.275 0.0554514
 129.3 0.0554513
 129.325 0.0554513
 129.35 0.0554513
 129.375 0.0554513
 129.4 0.0554512
 129.425 0.0554512
 129.45 0.0554512
 129.475 0.0554512
 129.5 0.0554511
 129.525 0.0554511
 129.55 0.0554511
 129.575 0.0554511
 129.6 0.055451
 129.625 0.055451
 129.65 0.055451
 129.675 0.055451
 129.7 0.0554509
 129.725 0.0554509
 129.75 0.0554509
 129.775 0.0554509
 129.8 0.0554509
 129.825 0.0554508
 129.85 0.0554508
 129.875 0.0554508
 129.9 0.0554508
 129.925 0.0554507
 129.95 0.0554507
 129.975 0.0554507
 130 0.0554507
 130.025 0.0554506
 130.05 0.0554506
 130.075 0.0554506
 130.1 0.0554506
 130.125 0.0554505
 130.15 0.0554505
 130.175 0.0554505
 130.2 0.0554505
 130.225 0.0554504
 130.25 0.0554504
 130.275 0.0554504
 130.3 0.0554504
 130.325 0.0554503
 130.35 0.0554503
 130.375 0.0554503
 130.4 0.0554503
 130.425 0.0554503
 130.45 0.0554502
 130.475 0.0554502
 130.5 0.0554502
 130.525 0.0554502
 130.55 0.0554501
 130.575 0.0554501
 130.6 0.0554501
 130.625 0.0554501
 130.65 0.05545
 130.675 0.05545
 130.7 0.05545
 130.725 0.05545
 130.75 0.0554499
 130.775 0.0554499
 130.8 0.0554499
 130.825 0.0554499
 130.85 0.0554498
 130.875 0.0554498
 130.9 0.0554498
 130.925 0.0554498
 130.95 0.0554498
 130.975 0.0554497
 131 0.0554497
 131.025 0.0554497
 131.05 0.0554497
 131.075 0.0554496
 131.1 0.0554496
 131.125 0.0554496
 131.15 0.0554496
 131.175 0.0554495
 131.2 0.0554495
 131.225 0.0554495
 131.25 0.0554495
 131.275 0.0554495
 131.3 0.0554494
 131.325 0.0554494
 131.35 0.0554494
 131.375 0.0554494
 131.4 0.0554493
 131.425 0.0554493
 131.45 0.0554493
 131.475 0.0554493
 131.5 0.0554492
 131.525 0.0554492
 131.55 0.0554492
 131.575 0.0554492
 131.6 0.0554491
 131.625 0.0554491
 131.65 0.0554491
 131.675 0.0554491
 131.7 0.0554491
 131.725 0.055449
 131.75 0.055449
 131.775 0.055449
 131.8 0.055449
 131.825 0.0554489
 131.85 0.0554489
 131.875 0.0554489
 131.9 0.0554489
 131.925 0.0554488
 131.95 0.0554488
 131.975 0.0554488
 132 0.0554488
 132.025 0.0554488
 132.05 0.0554487
 132.075 0.0554487
 132.1 0.0554487
 132.125 0.0554487
 132.15 0.0554486
 132.175 0.0554486
 132.2 0.0554486
 132.225 0.0554486
 132.25 0.0554486
 132.275 0.0554485
 132.3 0.0554485
 132.325 0.0554485
 132.35 0.0554485
 132.375 0.0554484
 132.4 0.0554484
 132.425 0.0554484
 132.45 0.0554484
 132.475 0.0554483
 132.5 0.0554483
 132.525 0.0554483
 132.55 0.0554483
 132.575 0.0554483
 132.6 0.0554482
 132.625 0.0554482
 132.65 0.0554482
 132.675 0.0554482
 132.7 0.0554481
 132.725 0.0554481
 132.75 0.0554481
 132.775 0.0554481
 132.8 0.0554481
 132.825 0.055448
 132.85 0.055448
 132.875 0.055448
 132.9 0.055448
 132.925 0.0554479
 132.95 0.0554479
 132.975 0.0554479
 133 0.0554479
 133.025 0.0554479
 133.05 0.0554478
 133.075 0.0554478
 133.1 0.0554478
 133.125 0.0554478
 133.15 0.0554477
 133.175 0.0554477
 133.2 0.0554477
 133.225 0.0554477
 133.25 0.0554476
 133.275 0.0554476
 133.3 0.0554476
 133.325 0.0554476
 133.35 0.0554476
 133.375 0.0554475
 133.4 0.0554475
 133.425 0.0554475
 133.45 0.0554475
 133.475 0.0554474
 133.5 0.0554474
 133.525 0.0554474
 133.55 0.0554474
 133.575 0.0554474
 133.6 0.0554473
 133.625 0.0554473
 133.65 0.0554473
 133.675 0.0554473
 133.7 0.0554472
 133.725 0.0554472
 133.75 0.0554472
 133.775 0.0554472
 133.8 0.0554472
 133.825 0.0554471
 133.85 0.0554471
 133.875 0.0554471
 133.9 0.0554471
 133.925 0.0554471
 133.95 0.055447
 133.975 0.055447
 134 0.055447
 134.025 0.055447
 134.05 0.0554469
 134.075 0.0554469
 134.1 0.0554469
 134.125 0.0554469
 134.15 0.0554469
 134.175 0.0554468
 134.2 0.0554468
 134.225 0.0554468
 134.25 0.0554468
 134.275 0.0554467
 134.3 0.0554467
 134.325 0.0554467
 134.35 0.0554467
 134.375 0.0554467
 134.4 0.0554466
 134.425 0.0554466
 134.45 0.0554466
 134.475 0.0554466
 134.5 0.0554465
 134.525 0.0554465
 134.55 0.0554465
 134.575 0.0554465
 134.6 0.0554465
 134.625 0.0554464
 134.65 0.0554464
 134.675 0.0554464
 134.7 0.0554464
 134.725 0.0554464
 134.75 0.0554463
 134.775 0.0554463
 134.8 0.0554463
 134.825 0.0554463
 134.85 0.0554462
 134.875 0.0554462
 134.9 0.0554462
 134.925 0.0554462
 134.95 0.0554462
 134.975 0.0554461
 135 0.0554461
 135.025 0.0554461
 135.05 0.0554461
 135.075 0.055446
 135.1 0.055446
 135.125 0.055446
 135.15 0.055446
 135.175 0.055446
 135.2 0.0554459
 135.225 0.0554459
 135.25 0.0554459
 135.275 0.0554459
 135.3 0.0554459
 135.325 0.0554458
 135.35 0.0554458
 135.375 0.0554458
 135.4 0.0554458
 135.425 0.0554457
 135.45 0.0554457
 135.475 0.0554457
 135.5 0.0554457
 135.525 0.0554457
 135.55 0.0554456
 135.575 0.0554456
 135.6 0.0554456
 135.625 0.0554456
 135.65 0.0554456
 135.675 0.0554455
 135.7 0.0554455
 135.725 0.0554455
 135.75 0.0554455
 135.775 0.0554455
 135.8 0.0554454
 135.825 0.0554454
 135.85 0.0554454
 135.875 0.0554454
 135.9 0.0554453
 135.925 0.0554453
 135.95 0.0554453
 135.975 0.0554453
 136 0.0554453
 136.025 0.0554452
 136.05 0.0554452
 136.075 0.0554452
 136.1 0.0554452
 136.125 0.0554452
 136.15 0.0554451
 136.175 0.0554451
 136.2 0.0554451
 136.225 0.0554451
 136.25 0.055445
 136.275 0.055445
 136.3 0.055445
 136.325 0.055445
 136.35 0.055445
 136.375 0.0554449
 136.4 0.0554449
 136.425 0.0554449
 136.45 0.0554449
 136.475 0.0554449
 136.5 0.0554448
 136.525 0.0554448
 136.55 0.0554448
 136.575 0.0554448
 136.6 0.0554448
 136.625 0.0554447
 136.65 0.0554447
 136.675 0.0554447
 136.7 0.0554447
 136.725 0.0554447
 136.75 0.0554446
 136.775 0.0554446
 136.8 0.0554446
 136.825 0.0554446
 136.85 0.0554445
 136.875 0.0554445
 136.9 0.0554445
 136.925 0.0554445
 136.95 0.0554445
 136.975 0.0554444
 137 0.0554444
 137.025 0.0554444
 137.05 0.0554444
 137.075 0.0554444
 137.1 0.0554443
 137.125 0.0554443
 137.15 0.0554443
 137.175 0.0554443
 137.2 0.0554443
 137.225 0.0554442
 137.25 0.0554442
 137.275 0.0554442
 137.3 0.0554442
 137.325 0.0554442
 137.35 0.0554441
 137.375 0.0554441
 137.4 0.0554441
 137.425 0.0554441
 137.45 0.0554441
 137.475 0.055444
 137.5 0.055444
 137.525 0.055444
 137.55 0.055444
 137.575 0.0554439
 137.6 0.0554439
 137.625 0.0554439
 137.65 0.0554439
 137.675 0.0554439
 137.7 0.0554438
 137.725 0.0554438
 137.75 0.0554438
 137.775 0.0554438
 137.8 0.0554438
 137.825 0.0554437
 137.85 0.0554437
 137.875 0.0554437
 137.9 0.0554437
 137.925 0.0554437
 137.95 0.0554436
 137.975 0.0554436
 138 0.0554436
 138.025 0.0554436
 138.05 0.0554436
 138.075 0.0554435
 138.1 0.0554435
 138.125 0.0554435
 138.15 0.0554435
 138.175 0.0554435
 138.2 0.0554434
 138.225 0.0554434
 138.25 0.0554434
 138.275 0.0554434
 138.3 0.0554434
 138.325 0.0554433
 138.35 0.0554433
 138.375 0.0554433
 138.4 0.0554433
 138.425 0.0554433
 138.45 0.0554432
 138.475 0.0554432
 138.5 0.0554432
 138.525 0.0554432
 138.55 0.0554432
 138.575 0.0554431
 138.6 0.0554431
 138.625 0.0554431
 138.65 0.0554431
 138.675 0.0554431
 138.7 0.055443
 138.725 0.055443
 138.75 0.055443
 138.775 0.055443
 138.8 0.055443
 138.825 0.0554429
 138.85 0.0554429
 138.875 0.0554429
 138.9 0.0554429
 138.925 0.0554429
 138.95 0.0554428
 138.975 0.0554428
 139 0.0554428
 139.025 0.0554428
 139.05 0.0554428
 139.075 0.0554427
 139.1 0.0554427
 139.125 0.0554427
 139.15 0.0554427
 139.175 0.0554427
 139.2 0.0554426
 139.225 0.0554426
 139.25 0.0554426
 139.275 0.0554426
 139.3 0.0554426
 139.325 0.0554425
 139.35 0.0554425
 139.375 0.0554425
 139.4 0.0554425
 139.425 0.0554425
 139.45 0.0554424
 139.475 0.0554424
 139.5 0.0554424
 139.525 0.0554424
 139.55 0.0554424
 139.575 0.0554423
 139.6 0.0554423
 139.625 0.0554423
 139.65 0.0554423
 139.675 0.0554423
 139.7 0.0554422
 139.725 0.0554422
 139.75 0.0554422
 139.775 0.0554422
 139.8 0.0554422
 139.825 0.0554421
 139.85 0.0554421
 139.875 0.0554421
 139.9 0.0554421
 139.925 0.0554421
 139.95 0.055442
 139.975 0.055442
 140 0.055442
 140.025 0.055442
 140.05 0.055442
 140.075 0.0554419
 140.1 0.0554419
 140.125 0.0554419
 140.15 0.0554419
 140.175 0.0554419
 140.2 0.0554418
 140.225 0.0554418
 140.25 0.0554418
 140.275 0.0554418
 140.3 0.0554418
 140.325 0.0554417
 140.35 0.0554417
 140.375 0.0554417
 140.4 0.0554417
 140.425 0.0554417
 140.45 0.0554417
 140.475 0.0554416
 140.5 0.0554416
 140.525 0.0554416
 140.55 0.0554416
 140.575 0.0554416
 140.6 0.0554415
 140.625 0.0554415
 140.65 0.0554415
 140.675 0.0554415
 140.7 0.0554415
 140.725 0.0554414
 140.75 0.0554414
 140.775 0.0554414
 140.8 0.0554414
 140.825 0.0554414
 140.85 0.0554413
 140.875 0.0554413
 140.9 0.0554413
 140.925 0.0554413
 140.95 0.0554413
 140.975 0.0554412
 141 0.0554412
 141.025 0.0554412
 141.05 0.0554412
 141.075 0.0554412
 141.1 0.0554411
 141.125 0.0554411
 141.15 0.0554411
 141.175 0.0554411
 141.2 0.0554411
 141.225 0.0554411
 141.25 0.055441
 141.275 0.055441
 141.3 0.055441
 141.325 0.055441
 141.35 0.055441
 141.375 0.0554409
 141.4 0.0554409
 141.425 0.0554409
 141.45 0.0554409
 141.475 0.0554409
 141.5 0.0554408
 141.525 0.0554408
 141.55 0.0554408
 141.575 0.0554408
 141.6 0.0554408
 141.625 0.0554407
 141.65 0.0554407
 141.675 0.0554407
 141.7 0.0554407
 141.725 0.0554407
 141.75 0.0554407
 141.775 0.0554406
 141.8 0.0554406
 141.825 0.0554406
 141.85 0.0554406
 141.875 0.0554406
 141.9 0.0554405
 141.925 0.0554405
 141.95 0.0554405
 141.975 0.0554405
 142 0.0554405
 142.025 0.0554404
 142.05 0.0554404
 142.075 0.0554404
 142.1 0.0554404
 142.125 0.0554404
 142.15 0.0554403
 142.175 0.0554403
 142.2 0.0554403
 142.225 0.0554403
 142.25 0.0554403
 142.275 0.0554403
 142.3 0.0554402
 142.325 0.0554402
 142.35 0.0554402
 142.375 0.0554402
 142.4 0.0554402
 142.425 0.0554401
 142.45 0.0554401
 142.475 0.0554401
 142.5 0.0554401
 142.525 0.0554401
 142.55 0.05544
 142.575 0.05544
 142.6 0.05544
 142.625 0.05544
 142.65 0.05544
 142.675 0.05544
 142.7 0.0554399
 142.725 0.0554399
 142.75 0.0554399
 142.775 0.0554399
 142.8 0.0554399
 142.825 0.0554398
 142.85 0.0554398
 142.875 0.0554398
 142.9 0.0554398
 142.925 0.0554398
 142.95 0.0554397
 142.975 0.0554397
 143 0.0554397
 143.025 0.0554397
 143.05 0.0554397
 143.075 0.0554397
 143.1 0.0554396
 143.125 0.0554396
 143.15 0.0554396
 143.175 0.0554396
 143.2 0.0554396
 143.225 0.0554395
 143.25 0.0554395
 143.275 0.0554395
 143.3 0.0554395
 143.325 0.0554395
 143.35 0.0554394
 143.375 0.0554394
 143.4 0.0554394
 143.425 0.0554394
 143.45 0.0554394
 143.475 0.0554394
 143.5 0.0554393
 143.525 0.0554393
 143.55 0.0554393
 143.575 0.0554393
 143.6 0.0554393
 143.625 0.0554392
 143.65 0.0554392
 143.675 0.0554392
 143.7 0.0554392
 143.725 0.0554392
 143.75 0.0554392
 143.775 0.0554391
 143.8 0.0554391
 143.825 0.0554391
 143.85 0.0554391
 143.875 0.0554391
 143.9 0.055439
 143.925 0.055439
 143.95 0.055439
 143.975 0.055439
 144 0.055439
 144.025 0.0554389
 144.05 0.0554389
 144.075 0.0554389
 144.1 0.0554389
 144.125 0.0554389
 144.15 0.0554389
 144.175 0.0554388
 144.2 0.0554388
 144.225 0.0554388
 144.25 0.0554388
 144.275 0.0554388
 144.3 0.0554387
 144.325 0.0554387
 144.35 0.0554387
 144.375 0.0554387
 144.4 0.0554387
 144.425 0.0554387
 144.45 0.0554386
 144.475 0.0554386
 144.5 0.0554386
 144.525 0.0554386
 144.55 0.0554386
 144.575 0.0554385
 144.6 0.0554385
 144.625 0.0554385
 144.65 0.0554385
 144.675 0.0554385
 144.7 0.0554385
 144.725 0.0554384
 144.75 0.0554384
 144.775 0.0554384
 144.8 0.0554384
 144.825 0.0554384
 144.85 0.0554383
 144.875 0.0554383
 144.9 0.0554383
 144.925 0.0554383
 144.95 0.0554383
 144.975 0.0554383
 145 0.0554382
 145.025 0.0554382
 145.05 0.0554382
 145.075 0.0554382
 145.1 0.0554382
 145.125 0.0554381
 145.15 0.0554381
 145.175 0.0554381
 145.2 0.0554381
 145.225 0.0554381
 145.25 0.0554381
 145.275 0.055438
 145.3 0.055438
 145.325 0.055438
 145.35 0.055438
 145.375 0.055438
 145.4 0.0554379
 145.425 0.0554379
 145.45 0.0554379
 145.475 0.0554379
 145.5 0.0554379
 145.525 0.0554379
 145.55 0.0554378
 145.575 0.0554378
 145.6 0.0554378
 145.625 0.0554378
 145.65 0.0554378
 145.675 0.0554378
 145.7 0.0554377
 145.725 0.0554377
 145.75 0.0554377
 145.775 0.0554377
 145.8 0.0554377
 145.825 0.0554376
 145.85 0.0554376
 145.875 0.0554376
 145.9 0.0554376
 145.925 0.0554376
 145.95 0.0554376
 145.975 0.0554375
 146 0.0554375
 146.025 0.0554375
 146.05 0.0554375
 146.075 0.0554375
 146.1 0.0554374
 146.125 0.0554374
 146.15 0.0554374
 146.175 0.0554374
 146.2 0.0554374
 146.225 0.0554374
 146.25 0.0554373
 146.275 0.0554373
 146.3 0.0554373
 146.325 0.0554373
 146.35 0.0554373
 146.375 0.0554373
 146.4 0.0554372
 146.425 0.0554372
 146.45 0.0554372
 146.475 0.0554372
 146.5 0.0554372
 146.525 0.0554371
 146.55 0.0554371
 146.575 0.0554371
 146.6 0.0554371
 146.625 0.0554371
 146.65 0.0554371
 146.675 0.055437
 146.7 0.055437
 146.725 0.055437
 146.75 0.055437
 146.775 0.055437
 146.8 0.055437
 146.825 0.0554369
 146.85 0.0554369
 146.875 0.0554369
 146.9 0.0554369
 146.925 0.0554369
 146.95 0.0554368
 146.975 0.0554368
 147 0.0554368
 147.025 0.0554368
 147.05 0.0554368
 147.075 0.0554368
 147.1 0.0554367
 147.125 0.0554367
 147.15 0.0554367
 147.175 0.0554367
 147.2 0.0554367
 147.225 0.0554367
 147.25 0.0554366
 147.275 0.0554366
 147.3 0.0554366
 147.325 0.0554366
 147.35 0.0554366
 147.375 0.0554365
 147.4 0.0554365
 147.425 0.0554365
 147.45 0.0554365
 147.475 0.0554365
 147.5 0.0554365
 147.525 0.0554364
 147.55 0.0554364
 147.575 0.0554364
 147.6 0.0554364
 147.625 0.0554364
 147.65 0.0554364
 147.675 0.0554363
 147.7 0.0554363
 147.725 0.0554363
 147.75 0.0554363
 147.775 0.0554363
 147.8 0.0554363
 147.825 0.0554362
 147.85 0.0554362
 147.875 0.0554362
 147.9 0.0554362
 147.925 0.0554362
 147.95 0.0554361
 147.975 0.0554361
 148 0.0554361
 148.025 0.0554361
 148.05 0.0554361
 148.075 0.0554361
 148.1 0.055436
 148.125 0.055436
 148.15 0.055436
 148.175 0.055436
 148.2 0.055436
 148.225 0.055436
 148.25 0.0554359
 148.275 0.0554359
 148.3 0.0554359
 148.325 0.0554359
 148.35 0.0554359
 148.375 0.0554359
 148.4 0.0554358
 148.425 0.0554358
 148.45 0.0554358
 148.475 0.0554358
 148.5 0.0554358
 148.525 0.0554357
 148.55 0.0554357
 148.575 0.0554357
 148.6 0.0554357
 148.625 0.0554357
 148.65 0.0554357
 148.675 0.0554356
 148.7 0.0554356
 148.725 0.0554356
 148.75 0.0554356
 148.775 0.0554356
 148.8 0.0554356
 148.825 0.0554355
 148.85 0.0554355
 148.875 0.0554355
 148.9 0.0554355
 148.925 0.0554355
 148.95 0.0554355
 148.975 0.0554354
 149 0.0554354
 149.025 0.0554354
 149.05 0.0554354
 149.075 0.0554354
 149.1 0.0554354
 149.125 0.0554353
 149.15 0.0554353
 149.175 0.0554353
 149.2 0.0554353
 149.225 0.0554353
 149.25 0.0554353
 149.275 0.0554352
 149.3 0.0554352
 149.325 0.0554352
 149.35 0.0554352
 149.375 0.0554352
 149.4 0.0554351
 149.425 0.0554351
 149.45 0.0554351
 149.475 0.0554351
 149.5 0.0554351
 149.525 0.0554351
 149.55 0.055435
 149.575 0.055435
 149.6 0.055435
 149.625 0.055435
 149.65 0.055435
 149.675 0.055435
 149.7 0.0554349
 149.725 0.0554349
 149.75 0.0554349
 149.775 0.0554349
 149.8 0.0554349
 149.825 0.0554349
 149.85 0.0554348
 149.875 0.0554348
 149.9 0.0554348
 149.925 0.0554348
 149.95 0.0554348
 149.975 0.0554348
 150 0.0554347
 150.025 0.0554347
 150.05 0.0554347
 150.075 0.0554347
 150.1 0.0554347
 150.125 0.0554347
 150.15 0.0554346
 150.175 0.0554346
 150.2 0.0554346
 150.225 0.0554346
 150.25 0.0554346
 150.275 0.0554346
 150.3 0.0554345
 150.325 0.0554345
 150.35 0.0554345
 150.375 0.0554345
 150.4 0.0554345
 150.425 0.0554345
 150.45 0.0554344
 150.475 0.0554344
 150.5 0.0554344
 150.525 0.0554344
 150.55 0.0554344
 150.575 0.0554344
 150.6 0.0554343
 150.625 0.0554343
 150.65 0.0554343
 150.675 0.0554343
 150.7 0.0554343
 150.725 0.0554343
 150.75 0.0554342
 150.775 0.0554342
 150.8 0.0554342
 150.825 0.0554342
 150.85 0.0554342
 150.875 0.0554342
 150.9 0.0554341
 150.925 0.0554341
 150.95 0.0554341
 150.975 0.0554341
 151 0.0554341
 151.025 0.0554341
 151.05 0.055434
 151.075 0.055434
 151.1 0.055434
 151.125 0.055434
 151.15 0.055434
 151.175 0.055434
 151.2 0.0554339
 151.225 0.0554339
 151.25 0.0554339
 151.275 0.0554339
 151.3 0.0554339
 151.325 0.0554339
 151.35 0.0554338
 151.375 0.0554338
 151.4 0.0554338
 151.425 0.0554338
 151.45 0.0554338
 151.475 0.0554338
 151.5 0.0554337
 151.525 0.0554337
 151.55 0.0554337
 151.575 0.0554337
 151.6 0.0554337
 151.625 0.0554337
 151.65 0.0554336
 151.675 0.0554336
 151.7 0.0554336
 151.725 0.0554336
 151.75 0.0554336
 151.775 0.0554336
 151.8 0.0554335
 151.825 0.0554335
 151.85 0.0554335
 151.875 0.0554335
 151.9 0.0554335
 151.925 0.0554335
 151.95 0.0554334
 151.975 0.0554334
 152 0.0554334
 152.025 0.0554334
 152.05 0.0554334
 152.075 0.0554334
 152.1 0.0554333
 152.125 0.0554333
 152.15 0.0554333
 152.175 0.0554333
 152.2 0.0554333
 152.225 0.0554333
 152.25 0.0554332
 152.275 0.0554332
 152.3 0.0554332
 152.325 0.0554332
 152.35 0.0554332
 152.375 0.0554332
 152.4 0.0554331
 152.425 0.0554331
 152.45 0.0554331
 152.475 0.0554331
 152.5 0.0554331
 152.525 0.0554331
 152.55 0.055433
 152.575 0.055433
 152.6 0.055433
 152.625 0.055433
 152.65 0.055433
 152.675 0.055433
 152.7 0.0554329
 152.725 0.0554329
 152.75 0.0554329
 152.775 0.0554329
 152.8 0.0554329
 152.825 0.0554329
 152.85 0.0554328
 152.875 0.0554328
 152.9 0.0554328
 152.925 0.0554328
 152.95 0.0554328
 152.975 0.0554328
 153 0.0554327
 153.025 0.0554327
 153.05 0.0554327
 153.075 0.0554327
 153.1 0.0554327
 153.125 0.0554327
 153.15 0.0554327
 153.175 0.0554326
 153.2 0.0554326
 153.225 0.0554326
 153.25 0.0554326
 153.275 0.0554326
 153.3 0.0554326
 153.325 0.0554325
 153.35 0.0554325
 153.375 0.0554325
 153.4 0.0554325
 153.425 0.0554325
 153.45 0.0554325
 153.475 0.0554324
 153.5 0.0554324
 153.525 0.0554324
 153.55 0.0554324
 153.575 0.0554324
 153.6 0.0554324
 153.625 0.0554323
 153.65 0.0554323
 153.675 0.0554323
 153.7 0.0554323
 153.725 0.0554323
 153.75 0.0554323
 153.775 0.0554322
 153.8 0.0554322
 153.825 0.0554322
 153.85 0.0554322
 153.875 0.0554322
 153.9 0.0554322
 153.925 0.0554321
 153.95 0.0554321
 153.975 0.0554321
 154 0.0554321
 154.025 0.0554321
 154.05 0.0554321
 154.075 0.0554321
 154.1 0.055432
 154.125 0.055432
 154.15 0.055432
 154.175 0.055432
 154.2 0.055432
 154.225 0.055432
 154.25 0.0554319
 154.275 0.0554319
 154.3 0.0554319
 154.325 0.0554319
 154.35 0.0554319
 154.375 0.0554319
 154.4 0.0554318
 154.425 0.0554318
 154.45 0.0554318
 154.475 0.0554318
 154.5 0.0554318
 154.525 0.0554318
 154.55 0.0554317
 154.575 0.0554317
 154.6 0.0554317
 154.625 0.0554317
 154.65 0.0554317
 154.675 0.0554317
 154.7 0.0554317
 154.725 0.0554316
 154.75 0.0554316
 154.775 0.0554316
 154.8 0.0554316
 154.825 0.0554316
 154.85 0.0554316
 154.875 0.0554315
 154.9 0.0554315
 154.925 0.0554315
 154.95 0.0554315
 154.975 0.0554315
 155 0.0554315
 155.025 0.0554314
 155.05 0.0554314
 155.075 0.0554314
 155.1 0.0554314
 155.125 0.0554314
 155.15 0.0554314
 155.175 0.0554313
 155.2 0.0554313
 155.225 0.0554313
 155.25 0.0554313
 155.275 0.0554313
 155.3 0.0554313
 155.325 0.0554313
 155.35 0.0554312
 155.375 0.0554312
 155.4 0.0554312
 155.425 0.0554312
 155.45 0.0554312
 155.475 0.0554312
 155.5 0.0554311
 155.525 0.0554311
 155.55 0.0554311
 155.575 0.0554311
 155.6 0.0554311
 155.625 0.0554311
 155.65 0.055431
 155.675 0.055431
 155.7 0.055431
 155.725 0.055431
 155.75 0.055431
 155.775 0.055431
 155.8 0.0554309
 155.825 0.0554309
 155.85 0.0554309
 155.875 0.0554309
 155.9 0.0554309
 155.925 0.0554309
 155.95 0.0554309
 155.975 0.0554308
 156 0.0554308
 156.025 0.0554308
 156.05 0.0554308
 156.075 0.0554308
 156.1 0.0554308
 156.125 0.0554307
 156.15 0.0554307
 156.175 0.0554307
 156.2 0.0554307
 156.225 0.0554307
 156.25 0.0554307
 156.275 0.0554306
 156.3 0.0554306
 156.325 0.0554306
 156.35 0.0554306
 156.375 0.0554306
 156.4 0.0554306
 156.425 0.0554306
 156.45 0.0554305
 156.475 0.0554305
 156.5 0.0554305
 156.525 0.0554305
 156.55 0.0554305
 156.575 0.0554305
 156.6 0.0554304
 156.625 0.0554304
 156.65 0.0554304
 156.675 0.0554304
 156.7 0.0554304
 156.725 0.0554304
 156.75 0.0554304
 156.775 0.0554303
 156.8 0.0554303
 156.825 0.0554303
 156.85 0.0554303
 156.875 0.0554303
 156.9 0.0554303
 156.925 0.0554302
 156.95 0.0554302
 156.975 0.0554302
 157 0.0554302
 157.025 0.0554302
 157.05 0.0554302
 157.075 0.0554301
 157.1 0.0554301
 157.125 0.0554301
 157.15 0.0554301
 157.175 0.0554301
 157.2 0.0554301
 157.225 0.0554301
 157.25 0.05543
 157.275 0.05543
 157.3 0.05543
 157.325 0.05543
 157.35 0.05543
 157.375 0.05543
 157.4 0.0554299
 157.425 0.0554299
 157.45 0.0554299
 157.475 0.0554299
 157.5 0.0554299
 157.525 0.0554299
 157.55 0.0554299
 157.575 0.0554298
 157.6 0.0554298
 157.625 0.0554298
 157.65 0.0554298
 157.675 0.0554298
 157.7 0.0554298
 157.725 0.0554297
 157.75 0.0554297
 157.775 0.0554297
 157.8 0.0554297
 157.825 0.0554297
 157.85 0.0554297
 157.875 0.0554296
 157.9 0.0554296
 157.925 0.0554296
 157.95 0.0554296
 157.975 0.0554296
 158 0.0554296
 158.025 0.0554296
 158.05 0.0554295
 158.075 0.0554295
 158.1 0.0554295
 158.125 0.0554295
 158.15 0.0554295
 158.175 0.0554295
 158.2 0.0554294
 158.225 0.0554294
 158.25 0.0554294
 158.275 0.0554294
 158.3 0.0554294
 158.325 0.0554294
 158.35 0.0554294
 158.375 0.0554293
 158.4 0.0554293
 158.425 0.0554293
 158.45 0.0554293
 158.475 0.0554293
 158.5 0.0554293
 158.525 0.0554292
 158.55 0.0554292
 158.575 0.0554292
 158.6 0.0554292
 158.625 0.0554292
 158.65 0.0554292
 158.675 0.0554292
 158.7 0.0554291
 158.725 0.0554291
 158.75 0.0554291
 158.775 0.0554291
 158.8 0.0554291
 158.825 0.0554291
 158.85 0.055429
 158.875 0.055429
 158.9 0.055429
 158.925 0.055429
 158.95 0.055429
 158.975 0.055429
 159 0.055429
 159.025 0.0554289
 159.05 0.0554289
 159.075 0.0554289
 159.1 0.0554289
 159.125 0.0554289
 159.15 0.0554289
 159.175 0.0554288
 159.2 0.0554288
 159.225 0.0554288
 159.25 0.0554288
 159.275 0.0554288
 159.3 0.0554288
 159.325 0.0554288
 159.35 0.0554287
 159.375 0.0554287
 159.4 0.0554287
 159.425 0.0554287
 159.45 0.0554287
 159.475 0.0554287
 159.5 0.0554287
 159.525 0.0554286
 159.55 0.0554286
 159.575 0.0554286
 159.6 0.0554286
 159.625 0.0554286
 159.65 0.0554286
 159.675 0.0554285
 159.7 0.0554285
 159.725 0.0554285
 159.75 0.0554285
 159.775 0.0554285
 159.8 0.0554285
 159.825 0.0554285
 159.85 0.0554284
 159.875 0.0554284
 159.9 0.0554284
 159.925 0.0554284
 159.95 0.0554284
 159.975 0.0554284
 160 0.0554283
 160.025 0.0554283
 160.05 0.0554283
 160.075 0.0554283
 160.1 0.0554283
 160.125 0.0554283
 160.15 0.0554283
 160.175 0.0554282
 160.2 0.0554282
 160.225 0.0554282
 160.25 0.0554282
 160.275 0.0554282
 160.3 0.0554282
 160.325 0.0554281
 160.35 0.0554281
 160.375 0.0554281
 160.4 0.0554281
 160.425 0.0554281
 160.45 0.0554281
 160.475 0.0554281
 160.5 0.055428
 160.525 0.055428
 160.55 0.055428
 160.575 0.055428
 160.6 0.055428
 160.625 0.055428
 160.65 0.055428
 160.675 0.0554279
 160.7 0.0554279
 160.725 0.0554279
 160.75 0.0554279
 160.775 0.0554279
 160.8 0.0554279
 160.825 0.0554278
 160.85 0.0554278
 160.875 0.0554278
 160.9 0.0554278
 160.925 0.0554278
 160.95 0.0554278
 160.975 0.0554278
 161 0.0554277
 161.025 0.0554277
 161.05 0.0554277
 161.075 0.0554277
 161.1 0.0554277
 161.125 0.0554277
 161.15 0.0554277
 161.175 0.0554276
 161.2 0.0554276
 161.225 0.0554276
 161.25 0.0554276
 161.275 0.0554276
 161.3 0.0554276
 161.325 0.0554275
 161.35 0.0554275
 161.375 0.0554275
 161.4 0.0554275
 161.425 0.0554275
 161.45 0.0554275
 161.475 0.0554275
 161.5 0.0554274
 161.525 0.0554274
 161.55 0.0554274
 161.575 0.0554274
 161.6 0.0554274
 161.625 0.0554274
 161.65 0.0554273
 161.675 0.0554273
 161.7 0.0554273
 161.725 0.0554273
 161.75 0.0554273
 161.775 0.0554273
 161.8 0.0554273
 161.825 0.0554272
 161.85 0.0554272
 161.875 0.0554272
 161.9 0.0554272
 161.925 0.0554272
 161.95 0.0554272
 161.975 0.0554272
 162 0.0554271
 162.025 0.0554271
 162.05 0.0554271
 162.075 0.0554271
 162.1 0.0554271
 162.125 0.0554271
 162.15 0.0554271
 162.175 0.055427
 162.2 0.055427
 162.225 0.055427
 162.25 0.055427
 162.275 0.055427
 162.3 0.055427
 162.325 0.0554269
 162.35 0.0554269
 162.375 0.0554269
 162.4 0.0554269
 162.425 0.0554269
 162.45 0.0554269
 162.475 0.0554269
 162.5 0.0554268
 162.525 0.0554268
 162.55 0.0554268
 162.575 0.0554268
 162.6 0.0554268
 162.625 0.0554268
 162.65 0.0554268
 162.675 0.0554267
 162.7 0.0554267
 162.725 0.0554267
 162.75 0.0554267
 162.775 0.0554267
 162.8 0.0554267
 162.825 0.0554267
 162.85 0.0554266
 162.875 0.0554266
 162.9 0.0554266
 162.925 0.0554266
 162.95 0.0554266
 162.975 0.0554266
 163 0.0554265
 163.025 0.0554265
 163.05 0.0554265
 163.075 0.0554265
 163.1 0.0554265
 163.125 0.0554265
 163.15 0.0554265
 163.175 0.0554264
 163.2 0.0554264
 163.225 0.0554264
 163.25 0.0554264
 163.275 0.0554264
 163.3 0.0554264
 163.325 0.0554264
 163.35 0.0554263
 163.375 0.0554263
 163.4 0.0554263
 163.425 0.0554263
 163.45 0.0554263
 163.475 0.0554263
 163.5 0.0554263
 163.525 0.0554262
 163.55 0.0554262
 163.575 0.0554262
 163.6 0.0554262
 163.625 0.0554262
 163.65 0.0554262
 163.675 0.0554261
 163.7 0.0554261
 163.725 0.0554261
 163.75 0.0554261
 163.775 0.0554261
 163.8 0.0554261
 163.825 0.0554261
 163.85 0.055426
 163.875 0.055426
 163.9 0.055426
 163.925 0.055426
 163.95 0.055426
 163.975 0.055426
 164 0.055426
 164.025 0.0554259
 164.05 0.0554259
 164.075 0.0554259
 164.1 0.0554259
 164.125 0.0554259
 164.15 0.0554259
 164.175 0.0554259
 164.2 0.0554258
 164.225 0.0554258
 164.25 0.0554258
 164.275 0.0554258
 164.3 0.0554258
 164.325 0.0554258
 164.35 0.0554258
 164.375 0.0554257
 164.4 0.0554257
 164.425 0.0554257
 164.45 0.0554257
 164.475 0.0554257
 164.5 0.0554257
 164.525 0.0554256
 164.55 0.0554256
 164.575 0.0554256
 164.6 0.0554256
 164.625 0.0554256
 164.65 0.0554256
 164.675 0.0554256
 164.7 0.0554255
 164.725 0.0554255
 164.75 0.0554255
 164.775 0.0554255
 164.8 0.0554255
 164.825 0.0554255
 164.85 0.0554255
 164.875 0.0554254
 164.9 0.0554254
 164.925 0.0554254
 164.95 0.0554254
 164.975 0.0554254
 165 0.0554254
 165.025 0.0554254
 165.05 0.0554253
 165.075 0.0554253
 165.1 0.0554253
 165.125 0.0554253
 165.15 0.0554253
 165.175 0.0554253
 165.2 0.0554253
 165.225 0.0554252
 165.25 0.0554252
 165.275 0.0554252
 165.3 0.0554252
 165.325 0.0554252
 165.35 0.0554252
 165.375 0.0554252
 165.4 0.0554251
 165.425 0.0554251
 165.45 0.0554251
 165.475 0.0554251
 165.5 0.0554251
 165.525 0.0554251
 165.55 0.0554251
 165.575 0.055425
 165.6 0.055425
 165.625 0.055425
 165.65 0.055425
 165.675 0.055425
 165.7 0.055425
 165.725 0.0554249
 165.75 0.0554249
 165.775 0.0554249
 165.8 0.0554249
 165.825 0.0554249
 165.85 0.0554249
 165.875 0.0554249
 165.9 0.0554248
 165.925 0.0554248
 165.95 0.0554248
 165.975 0.0554248
 166 0.0554248
 166.025 0.0554248
 166.05 0.0554248
 166.075 0.0554247
 166.1 0.0554247
 166.125 0.0554247
 166.15 0.0554247
 166.175 0.0554247
 166.2 0.0554247
 166.225 0.0554247
 166.25 0.0554246
 166.275 0.0554246
 166.3 0.0554246
 166.325 0.0554246
 166.35 0.0554246
 166.375 0.0554246
 166.4 0.0554246
 166.425 0.0554245
 166.45 0.0554245
 166.475 0.0554245
 166.5 0.0554245
 166.525 0.0554245
 166.55 0.0554245
 166.575 0.0554245
 166.6 0.0554244
 166.625 0.0554244
 166.65 0.0554244
 166.675 0.0554244
 166.7 0.0554244
 166.725 0.0554244
 166.75 0.0554244
 166.775 0.0554243
 166.8 0.0554243
 166.825 0.0554243
 166.85 0.0554243
 166.875 0.0554243
 166.9 0.0554243
 166.925 0.0554243
 166.95 0.0554242
 166.975 0.0554242
 167 0.0554242
 167.025 0.0554242
 167.05 0.0554242
 167.075 0.0554242
 167.1 0.0554242
 167.125 0.0554241
 167.15 0.0554241
 167.175 0.0554241
 167.2 0.0554241
 167.225 0.0554241
 167.25 0.0554241
 167.275 0.0554241
 167.3 0.055424
 167.325 0.055424
 167.35 0.055424
 167.375 0.055424
 167.4 0.055424
 167.425 0.055424
 167.45 0.055424
 167.475 0.0554239
 167.5 0.0554239
 167.525 0.0554239
 167.55 0.0554239
 167.575 0.0554239
 167.6 0.0554239
 167.625 0.0554239
 167.65 0.0554238
 167.675 0.0554238
 167.7 0.0554238
 167.725 0.0554238
 167.75 0.0554238
 167.775 0.0554238
 167.8 0.0554238
 167.825 0.0554237
 167.85 0.0554237
 167.875 0.0554237
 167.9 0.0554237
 167.925 0.0554237
 167.95 0.0554237
 167.975 0.0554237
 168 0.0554236
 168.025 0.0554236
 168.05 0.0554236
 168.075 0.0554236
 168.1 0.0554236
 168.125 0.0554236
 168.15 0.0554236
 168.175 0.0554235
 168.2 0.0554235
 168.225 0.0554235
 168.25 0.0554235
 168.275 0.0554235
 168.3 0.0554235
 168.325 0.0554235
 168.35 0.0554234
 168.375 0.0554234
 168.4 0.0554234
 168.425 0.0554234
 168.45 0.0554234
 168.475 0.0554234
 168.5 0.0554234
 168.525 0.0554233
 168.55 0.0554233
 168.575 0.0554233
 168.6 0.0554233
 168.625 0.0554233
 168.65 0.0554233
 168.675 0.0554233
 168.7 0.0554232
 168.725 0.0554232
 168.75 0.0554232
 168.775 0.0554232
 168.8 0.0554232
 168.825 0.0554232
 168.85 0.0554232
 168.875 0.0554231
 168.9 0.0554231
 168.925 0.0554231
 168.95 0.0554231
 168.975 0.0554231
 169 0.0554231
 169.025 0.0554231
 169.05 0.055423
 169.075 0.055423
 169.1 0.055423
 169.125 0.055423
 169.15 0.055423
 169.175 0.055423
 169.2 0.055423
 169.225 0.0554229
 169.25 0.0554229
 169.275 0.0554229
 169.3 0.0554229
 169.325 0.0554229
 169.35 0.0554229
 169.375 0.0554229
 169.4 0.0554228
 169.425 0.0554228
 169.45 0.0554228
 169.475 0.0554228
 169.5 0.0554228
 169.525 0.0554228
 169.55 0.0554228
 169.575 0.0554227
 169.6 0.0554227
 169.625 0.0554227
 169.65 0.0554227
 169.675 0.0554227
 169.7 0.0554227
 169.725 0.0554227
 169.75 0.0554227
 169.775 0.0554226
 169.8 0.0554226
 169.825 0.0554226
 169.85 0.0554226
 169.875 0.0554226
 169.9 0.0554226
 169.925 0.0554226
 169.95 0.0554225
 169.975 0.0554225
 170 0.0554225
 170.025 0.0554225
 170.05 0.0554225
 170.075 0.0554225
 170.1 0.0554225
 170.125 0.0554224
 170.15 0.0554224
 170.175 0.0554224
 170.2 0.0554224
 170.225 0.0554224
 170.25 0.0554224
 170.275 0.0554224
 170.3 0.0554223
 170.325 0.0554223
 170.35 0.0554223
 170.375 0.0554223
 170.4 0.0554223
 170.425 0.0554223
 170.45 0.0554223
 170.475 0.0554222
 170.5 0.0554222
 170.525 0.0554222
 170.55 0.0554222
 170.575 0.0554222
 170.6 0.0554222
 170.625 0.0554222
 170.65 0.0554221
 170.675 0.0554221
 170.7 0.0554221
 170.725 0.0554221
 170.75 0.0554221
 170.775 0.0554221
 170.8 0.0554221
 170.825 0.055422
 170.85 0.055422
 170.875 0.055422
 170.9 0.055422
 170.925 0.055422
 170.95 0.055422
 170.975 0.055422
 171 0.0554219
 171.025 0.0554219
 171.05 0.0554219
 171.075 0.0554219
 171.1 0.0554219
 171.125 0.0554219
 171.15 0.0554219
 171.175 0.0554219
 171.2 0.0554218
 171.225 0.0554218
 171.25 0.0554218
 171.275 0.0554218
 171.3 0.0554218
 171.325 0.0554218
 171.35 0.0554218
 171.375 0.0554217
 171.4 0.0554217
 171.425 0.0554217
 171.45 0.0554217
 171.475 0.0554217
 171.5 0.0554217
 171.525 0.0554217
 171.55 0.0554216
 171.575 0.0554216
 171.6 0.0554216
 171.625 0.0554216
 171.65 0.0554216
 171.675 0.0554216
 171.7 0.0554216
 171.725 0.0554215
 171.75 0.0554215
 171.775 0.0554215
 171.8 0.0554215
 171.825 0.0554215
 171.85 0.0554215
 171.875 0.0554215
 171.9 0.0554214
 171.925 0.0554214
 171.95 0.0554214
 171.975 0.0554214
 172 0.0554214
 172.025 0.0554214
 172.05 0.0554214
 172.075 0.0554214
 172.1 0.0554213
 172.125 0.0554213
 172.15 0.0554213
 172.175 0.0554213
 172.2 0.0554213
 172.225 0.0554213
 172.25 0.0554213
 172.275 0.0554212
 172.3 0.0554212
 172.325 0.0554212
 172.35 0.0554212
 172.375 0.0554212
 172.4 0.0554212
 172.425 0.0554212
 172.45 0.0554211
 172.475 0.0554211
 172.5 0.0554211
 172.525 0.0554211
 172.55 0.0554211
 172.575 0.0554211
 172.6 0.0554211
 172.625 0.055421
 172.65 0.055421
 172.675 0.055421
 172.7 0.055421
 172.725 0.055421
 172.75 0.055421
 172.775 0.055421
 172.8 0.0554209
 172.825 0.0554209
 172.85 0.0554209
 172.875 0.0554209
 172.9 0.0554209
 172.925 0.0554209
 172.95 0.0554209
 172.975 0.0554209
 173 0.0554208
 173.025 0.0554208
 173.05 0.0554208
 173.075 0.0554208
 173.1 0.0554208
 173.125 0.0554208
 173.15 0.0554208
 173.175 0.0554207
 173.2 0.0554207
 173.225 0.0554207
 173.25 0.0554207
 173.275 0.0554207
 173.3 0.0554207
 173.325 0.0554207
 173.35 0.0554206
 173.375 0.0554206
 173.4 0.0554206
 173.425 0.0554206
 173.45 0.0554206
 173.475 0.0554206
 173.5 0.0554206
 173.525 0.0554205
 173.55 0.0554205
 173.575 0.0554205
 173.6 0.0554205
 173.625 0.0554205
 173.65 0.0554205
 173.675 0.0554205
 173.7 0.0554205
 173.725 0.0554204
 173.75 0.0554204
 173.775 0.0554204
 173.8 0.0554204
 173.825 0.0554204
 173.85 0.0554204
 173.875 0.0554204
 173.9 0.0554203
 173.925 0.0554203
 173.95 0.0554203
 173.975 0.0554203
 174 0.0554203
 174.025 0.0554203
 174.05 0.0554203
 174.075 0.0554202
 174.1 0.0554202
 174.125 0.0554202
 174.15 0.0554202
 174.175 0.0554202
 174.2 0.0554202
 174.225 0.0554202
 174.25 0.0554202
 174.275 0.0554201
 174.3 0.0554201
 174.325 0.0554201
 174.35 0.0554201
 174.375 0.0554201
 174.4 0.0554201
 174.425 0.0554201
 174.45 0.05542
 174.475 0.05542
 174.5 0.05542
 174.525 0.05542
 174.55 0.05542
 174.575 0.05542
 174.6 0.05542
 174.625 0.0554199
 174.65 0.0554199
 174.675 0.0554199
 174.7 0.0554199
 174.725 0.0554199
 174.75 0.0554199
 174.775 0.0554199
 174.8 0.0554199
 174.825 0.0554198
 174.85 0.0554198
 174.875 0.0554198
 174.9 0.0554198
 174.925 0.0554198
 174.95 0.0554198
 174.975 0.0554198
 175 0.0554197
 175.025 0.0554197
 175.05 0.0554197
 175.075 0.0554197
 175.1 0.0554197
 175.125 0.0554197
 175.15 0.0554197
 175.175 0.0554196
 175.2 0.0554196
 175.225 0.0554196
 175.25 0.0554196
 175.275 0.0554196
 175.3 0.0554196
 175.325 0.0554196
 175.35 0.0554196
 175.375 0.0554195
 175.4 0.0554195
 175.425 0.0554195
 175.45 0.0554195
 175.475 0.0554195
 175.5 0.0554195
 175.525 0.0554195
 175.55 0.0554194
 175.575 0.0554194
 175.6 0.0554194
 175.625 0.0554194
 175.65 0.0554194
 175.675 0.0554194
 175.7 0.0554194
 175.725 0.0554193
 175.75 0.0554193
 175.775 0.0554193
 175.8 0.0554193
 175.825 0.0554193
 175.85 0.0554193
 175.875 0.0554193
 175.9 0.0554193
 175.925 0.0554192
 175.95 0.0554192
 175.975 0.0554192
 176 0.0554192
 176.025 0.0554192
 176.05 0.0554192
 176.075 0.0554192
 176.1 0.0554191
 176.125 0.0554191
 176.15 0.0554191
 176.175 0.0554191
 176.2 0.0554191
 176.225 0.0554191
 176.25 0.0554191
 176.275 0.055419
 176.3 0.055419
 176.325 0.055419
 176.35 0.055419
 176.375 0.055419
 176.4 0.055419
 176.425 0.055419
 176.45 0.055419
 176.475 0.0554189
 176.5 0.0554189
 176.525 0.0554189
 176.55 0.0554189
 176.575 0.0554189
 176.6 0.0554189
 176.625 0.0554189
 176.65 0.0554188
 176.675 0.0554188
 176.7 0.0554188
 176.725 0.0554188
 176.75 0.0554188
 176.775 0.0554188
 176.8 0.0554188
 176.825 0.0554188
 176.85 0.0554187
 176.875 0.0554187
 176.9 0.0554187
 176.925 0.0554187
 176.95 0.0554187
 176.975 0.0554187
 177 0.0554187
 177.025 0.0554186
 177.05 0.0554186
 177.075 0.0554186
 177.1 0.0554186
 177.125 0.0554186
 177.15 0.0554186
 177.175 0.0554186
 177.2 0.0554186
 177.225 0.0554185
 177.25 0.0554185
 177.275 0.0554185
 177.3 0.0554185
 177.325 0.0554185
 177.35 0.0554185
 177.375 0.0554185
 177.4 0.0554184
 177.425 0.0554184
 177.45 0.0554184
 177.475 0.0554184
 177.5 0.0554184
 177.525 0.0554184
 177.55 0.0554184
 177.575 0.0554183
 177.6 0.0554183
 177.625 0.0554183
 177.65 0.0554183
 177.675 0.0554183
 177.7 0.0554183
 177.725 0.0554183
 177.75 0.0554183
 177.775 0.0554182
 177.8 0.0554182
 177.825 0.0554182
 177.85 0.0554182
 177.875 0.0554182
 177.9 0.0554182
 177.925 0.0554182
 177.95 0.0554181
 177.975 0.0554181
 178 0.0554181
 178.025 0.0554181
 178.05 0.0554181
 178.075 0.0554181
 178.1 0.0554181
 178.125 0.0554181
 178.15 0.055418
 178.175 0.055418
 178.2 0.055418
 178.225 0.055418
 178.25 0.055418
 178.275 0.055418
 178.3 0.055418
 178.325 0.0554179
 178.35 0.0554179
 178.375 0.0554179
 178.4 0.0554179
 178.425 0.0554179
 178.45 0.0554179
 178.475 0.0554179
 178.5 0.0554179
 178.525 0.0554178
 178.55 0.0554178
 178.575 0.0554178
 178.6 0.0554178
 178.625 0.0554178
 178.65 0.0554178
 178.675 0.0554178
 178.7 0.0554177
 178.725 0.0554177
 178.75 0.0554177
 178.775 0.0554177
 178.8 0.0554177
 178.825 0.0554177
 178.85 0.0554177
 178.875 0.0554177
 178.9 0.0554176
 178.925 0.0554176
 178.95 0.0554176
 178.975 0.0554176
 179 0.0554176
 179.025 0.0554176
 179.05 0.0554176
 179.075 0.0554175
 179.1 0.0554175
 179.125 0.0554175
 179.15 0.0554175
 179.175 0.0554175
 179.2 0.0554175
 179.225 0.0554175
 179.25 0.0554175
 179.275 0.0554174
 179.3 0.0554174
 179.325 0.0554174
 179.35 0.0554174
 179.375 0.0554174
 179.4 0.0554174
 179.425 0.0554174
 179.45 0.0554173
 179.475 0.0554173
 179.5 0.0554173
 179.525 0.0554173
 179.55 0.0554173
 179.575 0.0554173
 179.6 0.0554173
 179.625 0.0554173
 179.65 0.0554172
 179.675 0.0554172
 179.7 0.0554172
 179.725 0.0554172
 179.75 0.0554172
 179.775 0.0554172
 179.8 0.0554172
 179.825 0.0554171
 179.85 0.0554171
 179.875 0.0554171
 179.9 0.0554171
 179.925 0.0554171
 179.95 0.0554171
 179.975 0.0554171
 180 0.0554171
 180.025 0.055417
 180.05 0.055417
 180.075 0.055417
 180.1 0.055417
 180.125 0.055417
 180.15 0.055417
 180.175 0.055417
 180.2 0.0554169
 180.225 0.0554169
 180.25 0.0554169
 180.275 0.0554169
 180.3 0.0554169
 180.325 0.0554169
 180.35 0.0554169
 180.375 0.0554169
 180.4 0.0554168
 180.425 0.0554168
 180.45 0.0554168
 180.475 0.0554168
 180.5 0.0554168
 180.525 0.0554168
 180.55 0.0554168
 180.575 0.0554167
 180.6 0.0554167
 180.625 0.0554167
 180.65 0.0554167
 180.675 0.0554167
 180.7 0.0554167
 180.725 0.0554167
 180.75 0.0554167
 180.775 0.0554166
 180.8 0.0554166
 180.825 0.0554166
 180.85 0.0554166
 180.875 0.0554166
 180.9 0.0554166
 180.925 0.0554166
 180.95 0.0554165
 180.975 0.0554165
 181 0.0554165
 181.025 0.0554165
 181.05 0.0554165
 181.075 0.0554165
 181.1 0.0554165
 181.125 0.0554165
 181.15 0.0554164
 181.175 0.0554164
 181.2 0.0554164
 181.225 0.0554164
 181.25 0.0554164
 181.275 0.0554164
 181.3 0.0554164
 181.325 0.0554164
 181.35 0.0554163
 181.375 0.0554163
 181.4 0.0554163
 181.425 0.0554163
 181.45 0.0554163
 181.475 0.0554163
 181.5 0.0554163
 181.525 0.0554162
 181.55 0.0554162
 181.575 0.0554162
 181.6 0.0554162
 181.625 0.0554162
 181.65 0.0554162
 181.675 0.0554162
 181.7 0.0554162
 181.725 0.0554161
 181.75 0.0554161
 181.775 0.0554161
 181.8 0.0554161
 181.825 0.0554161
 181.85 0.0554161
 181.875 0.0554161
 181.9 0.055416
 181.925 0.055416
 181.95 0.055416
 181.975 0.055416
 182 0.055416
 182.025 0.055416
 182.05 0.055416
 182.075 0.055416
 182.1 0.0554159
 182.125 0.0554159
 182.15 0.0554159
 182.175 0.0554159
 182.2 0.0554159
 182.225 0.0554159
 182.25 0.0554159
 182.275 0.0554159
 182.3 0.0554158
 182.325 0.0554158
 182.35 0.0554158
 182.375 0.0554158
 182.4 0.0554158
 182.425 0.0554158
 182.45 0.0554158
 182.475 0.0554157
 182.5 0.0554157
 182.525 0.0554157
 182.55 0.0554157
 182.575 0.0554157
 182.6 0.0554157
 182.625 0.0554157
 182.65 0.0554157
 182.675 0.0554156
 182.7 0.0554156
 182.725 0.0554156
 182.75 0.0554156
 182.775 0.0554156
 182.8 0.0554156
 182.825 0.0554156
 182.85 0.0554156
 182.875 0.0554155
 182.9 0.0554155
 182.925 0.0554155
 182.95 0.0554155
 182.975 0.0554155
 183 0.0554155
 183.025 0.0554155
 183.05 0.0554154
 183.075 0.0554154
 183.1 0.0554154
 183.125 0.0554154
 183.15 0.0554154
 183.175 0.0554154
 183.2 0.0554154
 183.225 0.0554154
 183.25 0.0554153
 183.275 0.0554153
 183.3 0.0554153
 183.325 0.0554153
 183.35 0.0554153
 183.375 0.0554153
 183.4 0.0554153
 183.425 0.0554152
 183.45 0.0554152
 183.475 0.0554152
 183.5 0.0554152
 183.525 0.0554152
 183.55 0.0554152
 183.575 0.0554152
 183.6 0.0554152
 183.625 0.0554151
 183.65 0.0554151
 183.675 0.0554151
 183.7 0.0554151
 183.725 0.0554151
 183.75 0.0554151
 183.775 0.0554151
 183.8 0.0554151
 183.825 0.055415
 183.85 0.055415
 183.875 0.055415
 183.9 0.055415
 183.925 0.055415
 183.95 0.055415
 183.975 0.055415
 184 0.0554149
 184.025 0.0554149
 184.05 0.0554149
 184.075 0.0554149
 184.1 0.0554149
 184.125 0.0554149
 184.15 0.0554149
 184.175 0.0554149
 184.2 0.0554148
 184.225 0.0554148
 184.25 0.0554148
 184.275 0.0554148
 184.3 0.0554148
 184.325 0.0554148
 184.35 0.0554148
 184.375 0.0554148
 184.4 0.0554147
 184.425 0.0554147
 184.45 0.0554147
 184.475 0.0554147
 184.5 0.0554147
 184.525 0.0554147
 184.55 0.0554147
 184.575 0.0554147
 184.6 0.0554146
 184.625 0.0554146
 184.65 0.0554146
 184.675 0.0554146
 184.7 0.0554146
 184.725 0.0554146
 184.75 0.0554146
 184.775 0.0554145
 184.8 0.0554145
 184.825 0.0554145
 184.85 0.0554145
 184.875 0.0554145
 184.9 0.0554145
 184.925 0.0554145
 184.95 0.0554145
 184.975 0.0554144
 185 0.0554144
 185.025 0.0554144
 185.05 0.0554144
 185.075 0.0554144
 185.1 0.0554144
 185.125 0.0554144
 185.15 0.0554144
 185.175 0.0554143
 185.2 0.0554143
 185.225 0.0554143
 185.25 0.0554143
 185.275 0.0554143
 185.3 0.0554143
 185.325 0.0554143
 185.35 0.0554142
 185.375 0.0554142
 185.4 0.0554142
 185.425 0.0554142
 185.45 0.0554142
 185.475 0.0554142
 185.5 0.0554142
 185.525 0.0554142
 185.55 0.0554141
 185.575 0.0554141
 185.6 0.0554141
 185.625 0.0554141
 185.65 0.0554141
 185.675 0.0554141
 185.7 0.0554141
 185.725 0.0554141
 185.75 0.055414
 185.775 0.055414
 185.8 0.055414
 185.825 0.055414
 185.85 0.055414
 185.875 0.055414
 185.9 0.055414
 185.925 0.055414
 185.95 0.0554139
 185.975 0.0554139
 186 0.0554139
 186.025 0.0554139
 186.05 0.0554139
 186.075 0.0554139
 186.1 0.0554139
 186.125 0.0554138
 186.15 0.0554138
 186.175 0.0554138
 186.2 0.0554138
 186.225 0.0554138
 186.25 0.0554138
 186.275 0.0554138
 186.3 0.0554138
 186.325 0.0554137
 186.35 0.0554137
 186.375 0.0554137
 186.4 0.0554137
 186.425 0.0554137
 186.45 0.0554137
 186.475 0.0554137
 186.5 0.0554137
 186.525 0.0554136
 186.55 0.0554136
 186.575 0.0554136
 186.6 0.0554136
 186.625 0.0554136
 186.65 0.0554136
 186.675 0.0554136
 186.7 0.0554136
 186.725 0.0554135
 186.75 0.0554135
 186.775 0.0554135
 186.8 0.0554135
 186.825 0.0554135
 186.85 0.0554135
 186.875 0.0554135
 186.9 0.0554134
 186.925 0.0554134
 186.95 0.0554134
 186.975 0.0554134
 187 0.0554134
 187.025 0.0554134
 187.05 0.0554134
 187.075 0.0554134
 187.1 0.0554133
 187.125 0.0554133
 187.15 0.0554133
 187.175 0.0554133
 187.2 0.0554133
 187.225 0.0554133
 187.25 0.0554133
 187.275 0.0554133
 187.3 0.0554132
 187.325 0.0554132
 187.35 0.0554132
 187.375 0.0554132
 187.4 0.0554132
 187.425 0.0554132
 187.45 0.0554132
 187.475 0.0554132
 187.5 0.0554131
 187.525 0.0554131
 187.55 0.0554131
 187.575 0.0554131
 187.6 0.0554131
 187.625 0.0554131
 187.65 0.0554131
 187.675 0.0554131
 187.7 0.055413
 187.725 0.055413
 187.75 0.055413
 187.775 0.055413
 187.8 0.055413
 187.825 0.055413
 187.85 0.055413
 187.875 0.0554129
 187.9 0.0554129
 187.925 0.0554129
 187.95 0.0554129
 187.975 0.0554129
 188 0.0554129
 188.025 0.0554129
 188.05 0.0554129
 188.075 0.0554128
 188.1 0.0554128
 188.125 0.0554128
 188.15 0.0554128
 188.175 0.0554128
 188.2 0.0554128
 188.225 0.0554128
 188.25 0.0554128
 188.275 0.0554127
 188.3 0.0554127
 188.325 0.0554127
 188.35 0.0554127
 188.375 0.0554127
 188.4 0.0554127
 188.425 0.0554127
 188.45 0.0554127
 188.475 0.0554126
 188.5 0.0554126
 188.525 0.0554126
 188.55 0.0554126
 188.575 0.0554126
 188.6 0.0554126
 188.625 0.0554126
 188.65 0.0554126
 188.675 0.0554125
 188.7 0.0554125
 188.725 0.0554125
 188.75 0.0554125
 188.775 0.0554125
 188.8 0.0554125
 188.825 0.0554125
 188.85 0.0554125
 188.875 0.0554124
 188.9 0.0554124
 188.925 0.0554124
 188.95 0.0554124
 188.975 0.0554124
 189 0.0554124
 189.025 0.0554124
 189.05 0.0554123
 189.075 0.0554123
 189.1 0.0554123
 189.125 0.0554123
 189.15 0.0554123
 189.175 0.0554123
 189.2 0.0554123
 189.225 0.0554123
 189.25 0.0554122
 189.275 0.0554122
 189.3 0.0554122
 189.325 0.0554122
 189.35 0.0554122
 189.375 0.0554122
 189.4 0.0554122
 189.425 0.0554122
 189.45 0.0554121
 189.475 0.0554121
 189.5 0.0554121
 189.525 0.0554121
 189.55 0.0554121
 189.575 0.0554121
 189.6 0.0554121
 189.625 0.0554121
 189.65 0.055412
 189.675 0.055412
 189.7 0.055412
 189.725 0.055412
 189.75 0.055412
 189.775 0.055412
 189.8 0.055412
 189.825 0.055412
 189.85 0.0554119
 189.875 0.0554119
 189.9 0.0554119
 189.925 0.0554119
 189.95 0.0554119
 189.975 0.0554119
 190 0.0554119
 190.025 0.0554119
 190.05 0.0554118
 190.075 0.0554118
 190.1 0.0554118
 190.125 0.0554118
 190.15 0.0554118
 190.175 0.0554118
 190.2 0.0554118
 190.225 0.0554118
 190.25 0.0554117
 190.275 0.0554117
 190.3 0.0554117
 190.325 0.0554117
 190.35 0.0554117
 190.375 0.0554117
 190.4 0.0554117
 190.425 0.0554117
 190.45 0.0554116
 190.475 0.0554116
 190.5 0.0554116
 190.525 0.0554116
 190.55 0.0554116
 190.575 0.0554116
 190.6 0.0554116
 190.625 0.0554115
 190.65 0.0554115
 190.675 0.0554115
 190.7 0.0554115
 190.725 0.0554115
 190.75 0.0554115
 190.775 0.0554115
 190.8 0.0554115
 190.825 0.0554114
 190.85 0.0554114
 190.875 0.0554114
 190.9 0.0554114
 190.925 0.0554114
 190.95 0.0554114
 190.975 0.0554114
 191 0.0554114
 191.025 0.0554113
 191.05 0.0554113
 191.075 0.0554113
 191.1 0.0554113
 191.125 0.0554113
 191.15 0.0554113
 191.175 0.0554113
 191.2 0.0554113
 191.225 0.0554112
 191.25 0.0554112
 191.275 0.0554112
 191.3 0.0554112
 191.325 0.0554112
 191.35 0.0554112
 191.375 0.0554112
 191.4 0.0554112
 191.425 0.0554111
 191.45 0.0554111
 191.475 0.0554111
 191.5 0.0554111
 191.525 0.0554111
 191.55 0.0554111
 191.575 0.0554111
 191.6 0.0554111
 191.625 0.055411
 191.65 0.055411
 191.675 0.055411
 191.7 0.055411
 191.725 0.055411
 191.75 0.055411
 191.775 0.055411
 191.8 0.055411
 191.825 0.0554109
 191.85 0.0554109
 191.875 0.0554109
 191.9 0.0554109
 191.925 0.0554109
 191.95 0.0554109
 191.975 0.0554109
 192 0.0554109
 192.025 0.0554108
 192.05 0.0554108
 192.075 0.0554108
 192.1 0.0554108
 192.125 0.0554108
 192.15 0.0554108
 192.175 0.0554108
 192.2 0.0554108
 192.225 0.0554107
 192.25 0.0554107
 192.275 0.0554107
 192.3 0.0554107
 192.325 0.0554107
 192.35 0.0554107
 192.375 0.0554107
 192.4 0.0554107
 192.425 0.0554106
 192.45 0.0554106
 192.475 0.0554106
 192.5 0.0554106
 192.525 0.0554106
 192.55 0.0554106
 192.575 0.0554106
 192.6 0.0554106
 192.625 0.0554105
 192.65 0.0554105
 192.675 0.0554105
 192.7 0.0554105
 192.725 0.0554105
 192.75 0.0554105
 192.775 0.0554105
 192.8 0.0554105
 192.825 0.0554104
 192.85 0.0554104
 192.875 0.0554104
 192.9 0.0554104
 192.925 0.0554104
 192.95 0.0554104
 192.975 0.0554104
 193 0.0554104
 193.025 0.0554103
 193.05 0.0554103
 193.075 0.0554103
 193.1 0.0554103
 193.125 0.0554103
 193.15 0.0554103
 193.175 0.0554103
 193.2 0.0554103
 193.225 0.0554102
 193.25 0.0554102
 193.275 0.0554102
 193.3 0.0554102
 193.325 0.0554102
 193.35 0.0554102
 193.375 0.0554102
 193.4 0.0554102
 193.425 0.0554101
 193.45 0.0554101
 193.475 0.0554101
 193.5 0.0554101
 193.525 0.0554101
 193.55 0.0554101
 193.575 0.0554101
 193.6 0.0554101
 193.625 0.05541
 193.65 0.05541
 193.675 0.05541
 193.7 0.05541
 193.725 0.05541
 193.75 0.05541
 193.775 0.05541
 193.8 0.05541
 193.825 0.0554099
 193.85 0.0554099
 193.875 0.0554099
 193.9 0.0554099
 193.925 0.0554099
 193.95 0.0554099
 193.975 0.0554099
 194 0.0554099
 194.025 0.0554098
 194.05 0.0554098
 194.075 0.0554098
 194.1 0.0554098
 194.125 0.0554098
 194.15 0.0554098
 194.175 0.0554098
 194.2 0.0554098
 194.225 0.0554097
 194.25 0.0554097
 194.275 0.0554097
 194.3 0.0554097
 194.325 0.0554097
 194.35 0.0554097
 194.375 0.0554097
 194.4 0.0554097
 194.425 0.0554096
 194.45 0.0554096
 194.475 0.0554096
 194.5 0.0554096
 194.525 0.0554096
 194.55 0.0554096
 194.575 0.0554096
 194.6 0.0554096
 194.625 0.0554095
 194.65 0.0554095
 194.675 0.0554095
 194.7 0.0554095
 194.725 0.0554095
 194.75 0.0554095
 194.775 0.0554095
 194.8 0.0554095
 194.825 0.0554094
 194.85 0.0554094
 194.875 0.0554094
 194.9 0.0554094
 194.925 0.0554094
 194.95 0.0554094
 194.975 0.0554094
 195 0.0554094
 195.025 0.0554093
 195.05 0.0554093
 195.075 0.0554093
 195.1 0.0554093
 195.125 0.0554093
 195.15 0.0554093
 195.175 0.0554093
 195.2 0.0554093
 195.225 0.0554092
 195.25 0.0554092
 195.275 0.0554092
 195.3 0.0554092
 195.325 0.0554092
 195.35 0.0554092
 195.375 0.0554092
 195.4 0.0554092
 195.425 0.0554091
 195.45 0.0554091
 195.475 0.0554091
 195.5 0.0554091
 195.525 0.0554091
 195.55 0.0554091
 195.575 0.0554091
 195.6 0.0554091
 195.625 0.055409
 195.65 0.055409
 195.675 0.055409
 195.7 0.055409
 195.725 0.055409
 195.75 0.055409
 195.775 0.055409
 195.8 0.055409
 195.825 0.0554089
 195.85 0.0554089
 195.875 0.0554089
 195.9 0.0554089
 195.925 0.0554089
 195.95 0.0554089
 195.975 0.0554089
 196 0.0554089
 196.025 0.0554088
 196.05 0.0554088
 196.075 0.0554088
 196.1 0.0554088
 196.125 0.0554088
 196.15 0.0554088
 196.175 0.0554088
 196.2 0.0554088
 196.225 0.0554087
 196.25 0.0554087
 196.275 0.0554087
 196.3 0.0554087
 196.325 0.0554087
 196.35 0.0554087
 196.375 0.0554087
 196.4 0.0554087
 196.425 0.0554086
 196.45 0.0554086
 196.475 0.0554086
 196.5 0.0554086
 196.525 0.0554086
 196.55 0.0554086
 196.575 0.0554086
 196.6 0.0554086
 196.625 0.0554085
 196.65 0.0554085
 196.675 0.0554085
 196.7 0.0554085
 196.725 0.0554085
 196.75 0.0554085
 196.775 0.0554085
 196.8 0.0554085
 196.825 0.0554084
 196.85 0.0554084
 196.875 0.0554084
 196.9 0.0554084
 196.925 0.0554084
 196.95 0.0554084
 196.975 0.0554084
 197 0.0554084
 197.025 0.0554083
 197.05 0.0554083
 197.075 0.0554083
 197.1 0.0554083
 197.125 0.0554083
 197.15 0.0554083
 197.175 0.0554083
 197.2 0.0554083
 197.225 0.0554083
 197.25 0.0554082
 197.275 0.0554082
 197.3 0.0554082
 197.325 0.0554082
 197.35 0.0554082
 197.375 0.0554082
 197.4 0.0554082
 197.425 0.0554082
 197.45 0.0554081
 197.475 0.0554081
 197.5 0.0554081
 197.525 0.0554081
 197.55 0.0554081
 197.575 0.0554081
 197.6 0.0554081
 197.625 0.0554081
 197.65 0.055408
 197.675 0.055408
 197.7 0.055408
 197.725 0.055408
 197.75 0.055408
 197.775 0.055408
 197.8 0.055408
 197.825 0.055408
 197.85 0.0554079
 197.875 0.0554079
 197.9 0.0554079
 197.925 0.0554079
 197.95 0.0554079
 197.975 0.0554079
 198 0.0554079
 198.025 0.0554079
 198.05 0.0554078
 198.075 0.0554078
 198.1 0.0554078
 198.125 0.0554078
 198.15 0.0554078
 198.175 0.0554078
 198.2 0.0554078
 198.225 0.0554078
 198.25 0.0554077
 198.275 0.0554077
 198.3 0.0554077
 198.325 0.0554077
 198.35 0.0554077
 198.375 0.0554077
 198.4 0.0554077
 198.425 0.0554077
 198.45 0.0554076
 198.475 0.0554076
 198.5 0.0554076
 198.525 0.0554076
 198.55 0.0554076
 198.575 0.0554076
 198.6 0.0554076
 198.625 0.0554076
 198.65 0.0554075
 198.675 0.0554075
 198.7 0.0554075
 198.725 0.0554075
 198.75 0.0554075
 198.775 0.0554075
 198.8 0.0554075
 198.825 0.0554075
 198.85 0.0554075
 198.875 0.0554074
 198.9 0.0554074
 198.925 0.0554074
 198.95 0.0554074
 198.975 0.0554074
 199 0.0554074
 199.025 0.0554074
 199.05 0.0554074
 199.075 0.0554073
 199.1 0.0554073
 199.125 0.0554073
 199.15 0.0554073
 199.175 0.0554073
 199.2 0.0554073
 199.225 0.0554073
 199.25 0.0554073
 199.275 0.0554072
 199.3 0.0554072
 199.325 0.0554072
 199.35 0.0554072
 199.375 0.0554072
 199.4 0.0554072
 199.425 0.0554072
 199.45 0.0554072
 199.475 0.0554071
 199.5 0.0554071
 199.525 0.0554071
 199.55 0.0554071
 199.575 0.0554071
 199.6 0.0554071
 199.625 0.0554071
 199.65 0.0554071
 199.675 0.055407
 199.7 0.055407
 199.725 0.055407
 199.75 0.055407
 199.775 0.055407
 199.8 0.055407
 199.825 0.055407
 199.85 0.055407
 199.875 0.055407
 199.9 0.0554069
 199.925 0.0554069
 199.95 0.0554069
 199.975 0.0554069
 200 0.0554069
 200.025 0.0554069
 200.05 0.0554069
 200.075 0.0554069
 200.1 0.0554068
 200.125 0.0554068
 200.15 0.0554068
 200.175 0.0554068
 200.2 0.0554068
 200.225 0.0554068
 200.25 0.0554068
 200.275 0.0554068
 200.3 0.0554067
 200.325 0.0554067
 200.35 0.0554067
 200.375 0.0554067
 200.4 0.0554067
 200.425 0.0554067
 200.45 0.0554067
 200.475 0.0554067
 200.5 0.0554066
 200.525 0.0554066
 200.55 0.0554066
 200.575 0.0554066
 200.6 0.0554066
 200.625 0.0554066
 200.65 0.0554066
 200.675 0.0554066
 200.7 0.0554065
 200.725 0.0554065
 200.75 0.0554065
 200.775 0.0554065
 200.8 0.0554065
 200.825 0.0554065
 200.85 0.0554065
 200.875 0.0554065
 200.9 0.0554064
 200.925 0.0554064
 200.95 0.0554064
 200.975 0.0554064
 201 0.0554064
 201.025 0.0554064
 201.05 0.0554064
 201.075 0.0554064
 201.1 0.0554064
 201.125 0.0554063
 201.15 0.0554063
 201.175 0.0554063
 201.2 0.0554063
 201.225 0.0554063
 201.25 0.0554063
 201.275 0.0554063
 201.3 0.0554063
 201.325 0.0554062
 201.35 0.0554062
 201.375 0.0554062
 201.4 0.0554062
 201.425 0.0554062
 201.45 0.0554062
 201.475 0.0554062
 201.5 0.0554062
 201.525 0.0554061
 201.55 0.0554061
 201.575 0.0554061
 201.6 0.0554061
 201.625 0.0554061
 201.65 0.0554061
 201.675 0.0554061
 201.7 0.0554061
 201.725 0.055406
 201.75 0.055406
 201.775 0.055406
 201.8 0.055406
 201.825 0.055406
 201.85 0.055406
 201.875 0.055406
 201.9 0.055406
 201.925 0.055406
 201.95 0.0554059
 201.975 0.0554059
 202 0.0554059
 202.025 0.0554059
 202.05 0.0554059
 202.075 0.0554059
 202.1 0.0554059
 202.125 0.0554059
 202.15 0.0554058
 202.175 0.0554058
 202.2 0.0554058
 202.225 0.0554058
 202.25 0.0554058
 202.275 0.0554058
 202.3 0.0554058
 202.325 0.0554058
 202.35 0.0554057
 202.375 0.0554057
 202.4 0.0554057
 202.425 0.0554057
 202.45 0.0554057
 202.475 0.0554057
 202.5 0.0554057
 202.525 0.0554057
 202.55 0.0554056
 202.575 0.0554056
 202.6 0.0554056
 202.625 0.0554056
 202.65 0.0554056
 202.675 0.0554056
 202.7 0.0554056
 202.725 0.0554056
 202.75 0.0554056
 202.775 0.0554055
 202.8 0.0554055
 202.825 0.0554055
 202.85 0.0554055
 202.875 0.0554055
 202.9 0.0554055
 202.925 0.0554055
 202.95 0.0554055
 202.975 0.0554054
 203 0.0554054
 203.025 0.0554054
 203.05 0.0554054
 203.075 0.0554054
 203.1 0.0554054
 203.125 0.0554054
 203.15 0.0554054
 203.175 0.0554053
 203.2 0.0554053
 203.225 0.0554053
 203.25 0.0554053
 203.275 0.0554053
 203.3 0.0554053
 203.325 0.0554053
 203.35 0.0554053
 203.375 0.0554053
 203.4 0.0554052
 203.425 0.0554052
 203.45 0.0554052
 203.475 0.0554052
 203.5 0.0554052
 203.525 0.0554052
 203.55 0.0554052
 203.575 0.0554052
 203.6 0.0554051
 203.625 0.0554051
 203.65 0.0554051
 203.675 0.0554051
 203.7 0.0554051
 203.725 0.0554051
 203.75 0.0554051
 203.775 0.0554051
 203.8 0.055405
 203.825 0.055405
 203.85 0.055405
 203.875 0.055405
 203.9 0.055405
 203.925 0.055405
 203.95 0.055405
 203.975 0.055405
 204 0.0554049
 204.025 0.0554049
 204.05 0.0554049
 204.075 0.0554049
 204.1 0.0554049
 204.125 0.0554049
 204.15 0.0554049
 204.175 0.0554049
 204.2 0.0554049
 204.225 0.0554048
 204.25 0.0554048
 204.275 0.0554048
 204.3 0.0554048
 204.325 0.0554048
 204.35 0.0554048
 204.375 0.0554048
 204.4 0.0554048
 204.425 0.0554047
 204.45 0.0554047
 204.475 0.0554047
 204.5 0.0554047
 204.525 0.0554047
 204.55 0.0554047
 204.575 0.0554047
 204.6 0.0554047
 204.625 0.0554046
 204.65 0.0554046
 204.675 0.0554046
 204.7 0.0554046
 204.725 0.0554046
 204.75 0.0554046
 204.775 0.0554046
 204.8 0.0554046
 204.825 0.0554046
 204.85 0.0554045
 204.875 0.0554045
 204.9 0.0554045
 204.925 0.0554045
 204.95 0.0554045
 204.975 0.0554045
 205 0.0554045
 205.025 0.0554045
 205.05 0.0554044
 205.075 0.0554044
 205.1 0.0554044
 205.125 0.0554044
 205.15 0.0554044
 205.175 0.0554044
 205.2 0.0554044
 205.225 0.0554044
 205.25 0.0554043
 205.275 0.0554043
 205.3 0.0554043
 205.325 0.0554043
 205.35 0.0554043
 205.375 0.0554043
 205.4 0.0554043
 205.425 0.0554043
 205.45 0.0554043
 205.475 0.0554042
 205.5 0.0554042
 205.525 0.0554042
 205.55 0.0554042
 205.575 0.0554042
 205.6 0.0554042
 205.625 0.0554042
 205.65 0.0554042
 205.675 0.0554041
 205.7 0.0554041
 205.725 0.0554041
 205.75 0.0554041
 205.775 0.0554041
 205.8 0.0554041
 205.825 0.0554041
 205.85 0.0554041
 205.875 0.055404
 205.9 0.055404
 205.925 0.055404
 205.95 0.055404
 205.975 0.055404
 206 0.055404
 206.025 0.055404
 206.05 0.055404
 206.075 0.055404
 206.1 0.0554039
 206.125 0.0554039
 206.15 0.0554039
 206.175 0.0554039
 206.2 0.0554039
 206.225 0.0554039
 206.25 0.0554039
 206.275 0.0554039
 206.3 0.0554038
 206.325 0.0554038
 206.35 0.0554038
 206.375 0.0554038
 206.4 0.0554038
 206.425 0.0554038
 206.45 0.0554038
 206.475 0.0554038
 206.5 0.0554037
 206.525 0.0554037
 206.55 0.0554037
 206.575 0.0554037
 206.6 0.0554037
 206.625 0.0554037
 206.65 0.0554037
 206.675 0.0554037
 206.7 0.0554037
 206.725 0.0554036
 206.75 0.0554036
 206.775 0.0554036
 206.8 0.0554036
 206.825 0.0554036
 206.85 0.0554036
 206.875 0.0554036
 206.9 0.0554036
 206.925 0.0554035
 206.95 0.0554035
 206.975 0.0554035
 207 0.0554035
 207.025 0.0554035
 207.05 0.0554035
 207.075 0.0554035
 207.1 0.0554035
 207.125 0.0554035
 207.15 0.0554034
 207.175 0.0554034
 207.2 0.0554034
 207.225 0.0554034
 207.25 0.0554034
 207.275 0.0554034
 207.3 0.0554034
 207.325 0.0554034
 207.35 0.0554033
 207.375 0.0554033
 207.4 0.0554033
 207.425 0.0554033
 207.45 0.0554033
 207.475 0.0554033
 207.5 0.0554033
 207.525 0.0554033
 207.55 0.0554032
 207.575 0.0554032
 207.6 0.0554032
 207.625 0.0554032
 207.65 0.0554032
 207.675 0.0554032
 207.7 0.0554032
 207.725 0.0554032
 207.75 0.0554032
 207.775 0.0554031
 207.8 0.0554031
 207.825 0.0554031
 207.85 0.0554031
 207.875 0.0554031
 207.9 0.0554031
 207.925 0.0554031
 207.95 0.0554031
 207.975 0.055403
 208 0.055403
 208.025 0.055403
 208.05 0.055403
 208.075 0.055403
 208.1 0.055403
 208.125 0.055403
 208.15 0.055403
 208.175 0.055403
 208.2 0.0554029
 208.225 0.0554029
 208.25 0.0554029
 208.275 0.0554029
 208.3 0.0554029
 208.325 0.0554029
 208.35 0.0554029
 208.375 0.0554029
 208.4 0.0554028
 208.425 0.0554028
 208.45 0.0554028
 208.475 0.0554028
 208.5 0.0554028
 208.525 0.0554028
 208.55 0.0554028
 208.575 0.0554028
 208.6 0.0554027
 208.625 0.0554027
 208.65 0.0554027
 208.675 0.0554027
 208.7 0.0554027
 208.725 0.0554027
 208.75 0.0554027
 208.775 0.0554027
 208.8 0.0554027
 208.825 0.0554026
 208.85 0.0554026
 208.875 0.0554026
 208.9 0.0554026
 208.925 0.0554026
 208.95 0.0554026
 208.975 0.0554026
 209 0.0554026
 209.025 0.0554025
 209.05 0.0554025
 209.075 0.0554025
 209.1 0.0554025
 209.125 0.0554025
 209.15 0.0554025
 209.175 0.0554025
 209.2 0.0554025
 209.225 0.0554025
 209.25 0.0554024
 209.275 0.0554024
 209.3 0.0554024
 209.325 0.0554024
 209.35 0.0554024
 209.375 0.0554024
 209.4 0.0554024
 209.425 0.0554024
 209.45 0.0554023
 209.475 0.0554023
 209.5 0.0554023
 209.525 0.0554023
 209.55 0.0554023
 209.575 0.0554023
 209.6 0.0554023
 209.625 0.0554023
 209.65 0.0554023
 209.675 0.0554022
 209.7 0.0554022
 209.725 0.0554022
 209.75 0.0554022
 209.775 0.0554022
 209.8 0.0554022
 209.825 0.0554022
 209.85 0.0554022
 209.875 0.0554021
 209.9 0.0554021
 209.925 0.0554021
 209.95 0.0554021
 209.975 0.0554021
 210 0.0554021
 210.025 0.0554021
 210.05 0.0554021
 210.075 0.0554021
 210.1 0.055402
 210.125 0.055402
 210.15 0.055402
 210.175 0.055402
 210.2 0.055402
 210.225 0.055402
 210.25 0.055402
 210.275 0.055402
 210.3 0.0554019
 210.325 0.0554019
 210.35 0.0554019
 210.375 0.0554019
 210.4 0.0554019
 210.425 0.0554019
 210.45 0.0554019
 210.475 0.0554019
 210.5 0.0554019
 210.525 0.0554018
 210.55 0.0554018
 210.575 0.0554018
 210.6 0.0554018
 210.625 0.0554018
 210.65 0.0554018
 210.675 0.0554018
 210.7 0.0554018
 210.725 0.0554017
 210.75 0.0554017
 210.775 0.0554017
 210.8 0.0554017
 210.825 0.0554017
 210.85 0.0554017
 210.875 0.0554017
 210.9 0.0554017
 210.925 0.0554017
 210.95 0.0554016
 210.975 0.0554016
 211 0.0554016
 211.025 0.0554016
 211.05 0.0554016
 211.075 0.0554016
 211.1 0.0554016
 211.125 0.0554016
 211.15 0.0554015
 211.175 0.0554015
 211.2 0.0554015
 211.225 0.0554015
 211.25 0.0554015
 211.275 0.0554015
 211.3 0.0554015
 211.325 0.0554015
 211.35 0.0554015
 211.375 0.0554014
 211.4 0.0554014
 211.425 0.0554014
 211.45 0.0554014
 211.475 0.0554014
 211.5 0.0554014
 211.525 0.0554014
 211.55 0.0554014
 211.575 0.0554013
 211.6 0.0554013
 211.625 0.0554013
 211.65 0.0554013
 211.675 0.0554013
 211.7 0.0554013
 211.725 0.0554013
 211.75 0.0554013
 211.775 0.0554013
 211.8 0.0554012
 211.825 0.0554012
 211.85 0.0554012
 211.875 0.0554012
 211.9 0.0554012
 211.925 0.0554012
 211.95 0.0554012
 211.975 0.0554012
 212 0.0554011
 212.025 0.0554011
 212.05 0.0554011
 212.075 0.0554011
 212.1 0.0554011
 212.125 0.0554011
 212.15 0.0554011
 212.175 0.0554011
 212.2 0.0554011
 212.225 0.055401
 212.25 0.055401
 212.275 0.055401
 212.3 0.055401
 212.325 0.055401
 212.35 0.055401
 212.375 0.055401
 212.4 0.055401
 212.425 0.0554009
 212.45 0.0554009
 212.475 0.0554009
 212.5 0.0554009
 212.525 0.0554009
 212.55 0.0554009
 212.575 0.0554009
 212.6 0.0554009
 212.625 0.0554009
 212.65 0.0554008
 212.675 0.0554008
 212.7 0.0554008
 212.725 0.0554008
 212.75 0.0554008
 212.775 0.0554008
 212.8 0.0554008
 212.825 0.0554008
 212.85 0.0554007
 212.875 0.0554007
 212.9 0.0554007
 212.925 0.0554007
 212.95 0.0554007
 212.975 0.0554007
 213 0.0554007
 213.025 0.0554007
 213.05 0.0554007
 213.075 0.0554006
 213.1 0.0554006
 213.125 0.0554006
 213.15 0.0554006
 213.175 0.0554006
 213.2 0.0554006
 213.225 0.0554006
 213.25 0.0554006
 213.275 0.0554005
 213.3 0.0554005
 213.325 0.0554005
 213.35 0.0554005
 213.375 0.0554005
 213.4 0.0554005
 213.425 0.0554005
 213.45 0.0554005
 213.475 0.0554005
 213.5 0.0554004
 213.525 0.0554004
 213.55 0.0554004
 213.575 0.0554004
 213.6 0.0554004
 213.625 0.0554004
 213.65 0.0554004
 213.675 0.0554004
 213.7 0.0554003
 213.725 0.0554003
 213.75 0.0554003
 213.775 0.0554003
 213.8 0.0554003
 213.825 0.0554003
 213.85 0.0554003
 213.875 0.0554003
 213.9 0.0554003
 213.925 0.0554002
 213.95 0.0554002
 213.975 0.0554002
 214 0.0554002
 214.025 0.0554002
 214.05 0.0554002
 214.075 0.0554002
 214.1 0.0554002
 214.125 0.0554002
 214.15 0.0554001
 214.175 0.0554001
 214.2 0.0554001
 214.225 0.0554001
 214.25 0.0554001
 214.275 0.0554001
 214.3 0.0554001
 214.325 0.0554001
 214.35 0.0554
 214.375 0.0554
 214.4 0.0554
 214.425 0.0554
 214.45 0.0554
 214.475 0.0554
 214.5 0.0554
 214.525 0.0554
 214.55 0.0554
 214.575 0.0553999
 214.6 0.0553999
 214.625 0.0553999
 214.65 0.0553999
 214.675 0.0553999
 214.7 0.0553999
 214.725 0.0553999
 214.75 0.0553999
 214.775 0.0553998
 214.8 0.0553998
 214.825 0.0553998
 214.85 0.0553998
 214.875 0.0553998
 214.9 0.0553998
 214.925 0.0553998
 214.95 0.0553998
 214.975 0.0553998
 215 0.0553997
 215.025 0.0553997
 215.05 0.0553997
 215.075 0.0553997
 215.1 0.0553997
 215.125 0.0553997
 215.15 0.0553997
 215.175 0.0553997
 215.2 0.0553997
 215.225 0.0553996
 215.25 0.0553996
 215.275 0.0553996
 215.3 0.0553996
 215.325 0.0553996
 215.35 0.0553996
 215.375 0.0553996
 215.4 0.0553996
 215.425 0.0553995
 215.45 0.0553995
 215.475 0.0553995
 215.5 0.0553995
 215.525 0.0553995
 215.55 0.0553995
 215.575 0.0553995
 215.6 0.0553995
 215.625 0.0553995
 215.65 0.0553994
 215.675 0.0553994
 215.7 0.0553994
 215.725 0.0553994
 215.75 0.0553994
 215.775 0.0553994
 215.8 0.0553994
 215.825 0.0553994
 215.85 0.0553993
 215.875 0.0553993
 215.9 0.0553993
 215.925 0.0553993
 215.95 0.0553993
 215.975 0.0553993
 216 0.0553993
 216.025 0.0553993
 216.05 0.0553993
 216.075 0.0553992
 216.1 0.0553992
 216.125 0.0553992
 216.15 0.0553992
 216.175 0.0553992
 216.2 0.0553992
 216.225 0.0553992
 216.25 0.0553992
 216.275 0.0553992
 216.3 0.0553991
 216.325 0.0553991
 216.35 0.0553991
 216.375 0.0553991
 216.4 0.0553991
 216.425 0.0553991
 216.45 0.0553991
 216.475 0.0553991
 216.5 0.055399
 216.525 0.055399
 216.55 0.055399
 216.575 0.055399
 216.6 0.055399
 216.625 0.055399
 216.65 0.055399
 216.675 0.055399
 216.7 0.055399
 216.725 0.0553989
 216.75 0.0553989
 216.775 0.0553989
 216.8 0.0553989
 216.825 0.0553989
 216.85 0.0553989
 216.875 0.0553989
 216.9 0.0553989
 216.925 0.0553989
 216.95 0.0553988
 216.975 0.0553988
 217 0.0553988
 217.025 0.0553988
 217.05 0.0553988
 217.075 0.0553988
 217.1 0.0553988
 217.125 0.0553988
 217.15 0.0553987
 217.175 0.0553987
 217.2 0.0553987
 217.225 0.0553987
 217.25 0.0553987
 217.275 0.0553987
 217.3 0.0553987
 217.325 0.0553987
 217.35 0.0553987
 217.375 0.0553986
 217.4 0.0553986
 217.425 0.0553986
 217.45 0.0553986
 217.475 0.0553986
 217.5 0.0553986
 217.525 0.0553986
 217.55 0.0553986
 217.575 0.0553986
 217.6 0.0553985
 217.625 0.0553985
 217.65 0.0553985
 217.675 0.0553985
 217.7 0.0553985
 217.725 0.0553985
 217.75 0.0553985
 217.775 0.0553985
 217.8 0.0553984
 217.825 0.0553984
 217.85 0.0553984
 217.875 0.0553984
 217.9 0.0553984
 217.925 0.0553984
 217.95 0.0553984
 217.975 0.0553984
 218 0.0553984
 218.025 0.0553983
 218.05 0.0553983
 218.075 0.0553983
 218.1 0.0553983
 218.125 0.0553983
 218.15 0.0553983
 218.175 0.0553983
 218.2 0.0553983
 218.225 0.0553983
 218.25 0.0553982
 218.275 0.0553982
 218.3 0.0553982
 218.325 0.0553982
 218.35 0.0553982
 218.375 0.0553982
 218.4 0.0553982
 218.425 0.0553982
 218.45 0.0553981
 218.475 0.0553981
 218.5 0.0553981
 218.525 0.0553981
 218.55 0.0553981
 218.575 0.0553981
 218.6 0.0553981
 218.625 0.0553981
 218.65 0.0553981
 218.675 0.055398
 218.7 0.055398
 218.725 0.055398
 218.75 0.055398
 218.775 0.055398
 218.8 0.055398
 218.825 0.055398
 218.85 0.055398
 218.875 0.055398
 218.9 0.0553979
 218.925 0.0553979
 218.95 0.0553979
 218.975 0.0553979
 219 0.0553979
 219.025 0.0553979
 219.05 0.0553979
 219.075 0.0553979
 219.1 0.0553978
 219.125 0.0553978
 219.15 0.0553978
 219.175 0.0553978
 219.2 0.0553978
 219.225 0.0553978
 219.25 0.0553978
 219.275 0.0553978
 219.3 0.0553978
 219.325 0.0553977
 219.35 0.0553977
 219.375 0.0553977
 219.4 0.0553977
 219.425 0.0553977
 219.45 0.0553977
 219.475 0.0553977
 219.5 0.0553977
 219.525 0.0553977
 219.55 0.0553976
 219.575 0.0553976
 219.6 0.0553976
 219.625 0.0553976
 219.65 0.0553976
 219.675 0.0553976
 219.7 0.0553976
 219.725 0.0553976
 219.75 0.0553976
 219.775 0.0553975
 219.8 0.0553975
 219.825 0.0553975
 219.85 0.0553975
 219.875 0.0553975
 219.9 0.0553975
 219.925 0.0553975
 219.95 0.0553975
 219.975 0.0553974
 220 0.0553974
 220.025 0.0553974
 220.05 0.0553974
 220.075 0.0553974
 220.1 0.0553974
 220.125 0.0553974
 220.15 0.0553974
 220.175 0.0553974
 220.2 0.0553973
 220.225 0.0553973
 220.25 0.0553973
 220.275 0.0553973
 220.3 0.0553973
 220.325 0.0553973
 220.35 0.0553973
 220.375 0.0553973
 220.4 0.0553973
 220.425 0.0553972
 220.45 0.0553972
 220.475 0.0553972
 220.5 0.0553972
 220.525 0.0553972
 220.55 0.0553972
 220.575 0.0553972
 220.6 0.0553972
 220.625 0.0553972
 220.65 0.0553971
 220.675 0.0553971
 220.7 0.0553971
 220.725 0.0553971
 220.75 0.0553971
 220.775 0.0553971
 220.8 0.0553971
 220.825 0.0553971
 220.85 0.055397
 220.875 0.055397
 220.9 0.055397
 220.925 0.055397
 220.95 0.055397
 220.975 0.055397
 221 0.055397
 221.025 0.055397
 221.05 0.055397
 221.075 0.0553969
 221.1 0.0553969
 221.125 0.0553969
 221.15 0.0553969
 221.175 0.0553969
 221.2 0.0553969
 221.225 0.0553969
 221.25 0.0553969
 221.275 0.0553969
 221.3 0.0553968
 221.325 0.0553968
 221.35 0.0553968
 221.375 0.0553968
 221.4 0.0553968
 221.425 0.0553968
 221.45 0.0553968
 221.475 0.0553968
 221.5 0.0553968
 221.525 0.0553967
 221.55 0.0553967
 221.575 0.0553967
 221.6 0.0553967
 221.625 0.0553967
 221.65 0.0553967
 221.675 0.0553967
 221.7 0.0553967
 221.725 0.0553967
 221.75 0.0553966
 221.775 0.0553966
 221.8 0.0553966
 221.825 0.0553966
 221.85 0.0553966
 221.875 0.0553966
 221.9 0.0553966
 221.925 0.0553966
 221.95 0.0553965
 221.975 0.0553965
 222 0.0553965
 222.025 0.0553965
 222.05 0.0553965
 222.075 0.0553965
 222.1 0.0553965
 222.125 0.0553965
 222.15 0.0553965
 222.175 0.0553964
 222.2 0.0553964
 222.225 0.0553964
 222.25 0.0553964
 222.275 0.0553964
 222.3 0.0553964
 222.325 0.0553964
 222.35 0.0553964
 222.375 0.0553964
 222.4 0.0553963
 222.425 0.0553963
 222.45 0.0553963
 222.475 0.0553963
 222.5 0.0553963
 222.525 0.0553963
 222.55 0.0553963
 222.575 0.0553963
 222.6 0.0553963
 222.625 0.0553962
 222.65 0.0553962
 222.675 0.0553962
 222.7 0.0553962
 222.725 0.0553962
 222.75 0.0553962
 222.775 0.0553962
 222.8 0.0553962
 222.825 0.0553961
 222.85 0.0553961
 222.875 0.0553961
 222.9 0.0553961
 222.925 0.0553961
 222.95 0.0553961
 222.975 0.0553961
 223 0.0553961
 223.025 0.0553961
 223.05 0.055396
 223.075 0.055396
 223.1 0.055396
 223.125 0.055396
 223.15 0.055396
 223.175 0.055396
 223.2 0.055396
 223.225 0.055396
 223.25 0.055396
 223.275 0.0553959
 223.3 0.0553959
 223.325 0.0553959
 223.35 0.0553959
 223.375 0.0553959
 223.4 0.0553959
 223.425 0.0553959
 223.45 0.0553959
 223.475 0.0553959
 223.5 0.0553958
 223.525 0.0553958
 223.55 0.0553958
 223.575 0.0553958
 223.6 0.0553958
 223.625 0.0553958
 223.65 0.0553958
 223.675 0.0553958
 223.7 0.0553958
 223.725 0.0553957
 223.75 0.0553957
 223.775 0.0553957
 223.8 0.0553957
 223.825 0.0553957
 223.85 0.0553957
 223.875 0.0553957
 223.9 0.0553957
 223.925 0.0553957
 223.95 0.0553956
 223.975 0.0553956
 224 0.0553956
 224.025 0.0553956
 224.05 0.0553956
 224.075 0.0553956
 224.1 0.0553956
 224.125 0.0553956
 224.15 0.0553956
 224.175 0.0553955
 224.2 0.0553955
 224.225 0.0553955
 224.25 0.0553955
 224.275 0.0553955
 224.3 0.0553955
 224.325 0.0553955
 224.35 0.0553955
 224.375 0.0553954
 224.4 0.0553954
 224.425 0.0553954
 224.45 0.0553954
 224.475 0.0553954
 224.5 0.0553954
 224.525 0.0553954
 224.55 0.0553954
 224.575 0.0553954
 224.6 0.0553953
 224.625 0.0553953
 224.65 0.0553953
 224.675 0.0553953
 224.7 0.0553953
 224.725 0.0553953
 224.75 0.0553953
 224.775 0.0553953
 224.8 0.0553953
 224.825 0.0553952
 224.85 0.0553952
 224.875 0.0553952
 224.9 0.0553952
 224.925 0.0553952
 224.95 0.0553952
 224.975 0.0553952
 225 0.0553952
 225.025 0.0553952
 225.05 0.0553951
 225.075 0.0553951
 225.1 0.0553951
 225.125 0.0553951
 225.15 0.0553951
 225.175 0.0553951
 225.2 0.0553951
 225.225 0.0553951
 225.25 0.0553951
 225.275 0.055395
 225.3 0.055395
 225.325 0.055395
 225.35 0.055395
 225.375 0.055395
 225.4 0.055395
 225.425 0.055395
 225.45 0.055395
 225.475 0.055395
 225.5 0.0553949
 225.525 0.0553949
 225.55 0.0553949
 225.575 0.0553949
 225.6 0.0553949
 225.625 0.0553949
 225.65 0.0553949
 225.675 0.0553949
 225.7 0.0553949
 225.725 0.0553948
 225.75 0.0553948
 225.775 0.0553948
 225.8 0.0553948
 225.825 0.0553948
 225.85 0.0553948
 225.875 0.0553948
 225.9 0.0553948
 225.925 0.0553948
 225.95 0.0553947
 225.975 0.0553947
 226 0.0553947
 226.025 0.0553947
 226.05 0.0553947
 226.075 0.0553947
 226.1 0.0553947
 226.125 0.0553947
 226.15 0.0553946
 226.175 0.0553946
 226.2 0.0553946
 226.225 0.0553946
 226.25 0.0553946
 226.275 0.0553946
 226.3 0.0553946
 226.325 0.0553946
 226.35 0.0553946
 226.375 0.0553945
 226.4 0.0553945
 226.425 0.0553945
 226.45 0.0553945
 226.475 0.0553945
 226.5 0.0553945
 226.525 0.0553945
 226.55 0.0553945
 226.575 0.0553945
 226.6 0.0553944
 226.625 0.0553944
 226.65 0.0553944
 226.675 0.0553944
 226.7 0.0553944
 226.725 0.0553944
 226.75 0.0553944
 226.775 0.0553944
 226.8 0.0553944
 226.825 0.0553943
 226.85 0.0553943
 226.875 0.0553943
 226.9 0.0553943
 226.925 0.0553943
 226.95 0.0553943
 226.975 0.0553943
 227 0.0553943
 227.025 0.0553943
 227.05 0.0553942
 227.075 0.0553942
 227.1 0.0553942
 227.125 0.0553942
 227.15 0.0553942
 227.175 0.0553942
 227.2 0.0553942
 227.225 0.0553942
 227.25 0.0553942
 227.275 0.0553941
 227.3 0.0553941
 227.325 0.0553941
 227.35 0.0553941
 227.375 0.0553941
 227.4 0.0553941
 227.425 0.0553941
 227.45 0.0553941
 227.475 0.0553941
 227.5 0.055394
 227.525 0.055394
 227.55 0.055394
 227.575 0.055394
 227.6 0.055394
 227.625 0.055394
 227.65 0.055394
 227.675 0.055394
 227.7 0.055394
 227.725 0.0553939
 227.75 0.0553939
 227.775 0.0553939
 227.8 0.0553939
 227.825 0.0553939
 227.85 0.0553939
 227.875 0.0553939
 227.9 0.0553939
 227.925 0.0553939
 227.95 0.0553938
 227.975 0.0553938
 228 0.0553938
 228.025 0.0553938
 228.05 0.0553938
 228.075 0.0553938
 228.1 0.0553938
 228.125 0.0553938
 228.15 0.0553938
 228.175 0.0553937
 228.2 0.0553937
 228.225 0.0553937
 228.25 0.0553937
 228.275 0.0553937
 228.3 0.0553937
 228.325 0.0553937
 228.35 0.0553937
 228.375 0.0553937
 228.4 0.0553936
 228.425 0.0553936
 228.45 0.0553936
 228.475 0.0553936
 228.5 0.0553936
 228.525 0.0553936
 228.55 0.0553936
 228.575 0.0553936
 228.6 0.0553936
 228.625 0.0553935
 228.65 0.0553935
 228.675 0.0553935
 228.7 0.0553935
 228.725 0.0553935
 228.75 0.0553935
 228.775 0.0553935
 228.8 0.0553935
 228.825 0.0553935
 228.85 0.0553934
 228.875 0.0553934
 228.9 0.0553934
 228.925 0.0553934
 228.95 0.0553934
 228.975 0.0553934
 229 0.0553934
 229.025 0.0553934
 229.05 0.0553934
 229.075 0.0553933
 229.1 0.0553933
 229.125 0.0553933
 229.15 0.0553933
 229.175 0.0553933
 229.2 0.0553933
 229.225 0.0553933
 229.25 0.0553933
 229.275 0.0553933
 229.3 0.0553932
 229.325 0.0553932
 229.35 0.0553932
 229.375 0.0553932
 229.4 0.0553932
 229.425 0.0553932
 229.45 0.0553932
 229.475 0.0553932
 229.5 0.0553932
 229.525 0.0553931
 229.55 0.0553931
 229.575 0.0553931
 229.6 0.0553931
 229.625 0.0553931
 229.65 0.0553931
 229.675 0.0553931
 229.7 0.0553931
 229.725 0.0553931
 229.75 0.055393
 229.775 0.055393
 229.8 0.055393
 229.825 0.055393
 229.85 0.055393
 229.875 0.055393
 229.9 0.055393
 229.925 0.055393
 229.95 0.055393
 229.975 0.0553929
 230 0.0553929
 230.025 0.0553929
 230.05 0.0553929
 230.075 0.0553929
 230.1 0.0553929
 230.125 0.0553929
 230.15 0.0553929
 230.175 0.0553929
 230.2 0.0553928
 230.225 0.0553928
 230.25 0.0553928
 230.275 0.0553928
 230.3 0.0553928
 230.325 0.0553928
 230.35 0.0553928
 230.375 0.0553928
 230.4 0.0553928
 230.425 0.0553927
 230.45 0.0553927
 230.475 0.0553927
 230.5 0.0553927
 230.525 0.0553927
 230.55 0.0553927
 230.575 0.0553927
 230.6 0.0553927
 230.625 0.0553927
 230.65 0.0553926
 230.675 0.0553926
 230.7 0.0553926
 230.725 0.0553926
 230.75 0.0553926
 230.775 0.0553926
 230.8 0.0553926
 230.825 0.0553926
 230.85 0.0553926
 230.875 0.0553925
 230.9 0.0553925
 230.925 0.0553925
 230.95 0.0553925
 230.975 0.0553925
 231 0.0553925
 231.025 0.0553925
 231.05 0.0553925
 231.075 0.0553925
 231.1 0.0553924
 231.125 0.0553924
 231.15 0.0553924
 231.175 0.0553924
 231.2 0.0553924
 231.225 0.0553924
 231.25 0.0553924
 231.275 0.0553924
 231.3 0.0553924
 231.325 0.0553923
 231.35 0.0553923
 231.375 0.0553923
 231.4 0.0553923
 231.425 0.0553923
 231.45 0.0553923
 231.475 0.0553923
 231.5 0.0553923
 231.525 0.0553923
 231.55 0.0553922
 231.575 0.0553922
 231.6 0.0553922
 231.625 0.0553922
 231.65 0.0553922
 231.675 0.0553922
 231.7 0.0553922
 231.725 0.0553922
 231.75 0.0553922
 231.775 0.0553921
 231.8 0.0553921
 231.825 0.0553921
 231.85 0.0553921
 231.875 0.0553921
 231.9 0.0553921
 231.925 0.0553921
 231.95 0.0553921
 231.975 0.0553921
 232 0.055392
 232.025 0.055392
 232.05 0.055392
 232.075 0.055392
 232.1 0.055392
 232.125 0.055392
 232.15 0.055392
 232.175 0.055392
 232.2 0.055392
 232.225 0.0553919
 232.25 0.0553919
 232.275 0.0553919
 232.3 0.0553919
 232.325 0.0553919
 232.35 0.0553919
 232.375 0.0553919
 232.4 0.0553919
 232.425 0.0553919
 232.45 0.0553918
 232.475 0.0553918
 232.5 0.0553918
 232.525 0.0553918
 232.55 0.0553918
 232.575 0.0553918
 232.6 0.0553918
 232.625 0.0553918
 232.65 0.0553918
 232.675 0.0553917
 232.7 0.0553917
 232.725 0.0553917
 232.75 0.0553917
 232.775 0.0553917
 232.8 0.0553917
 232.825 0.0553917
 232.85 0.0553917
 232.875 0.0553917
 232.9 0.0553916
 232.925 0.0553916
 232.95 0.0553916
 232.975 0.0553916
 233 0.0553916
 233.025 0.0553916
 233.05 0.0553916
 233.075 0.0553916
 233.1 0.0553916
 233.125 0.0553915
 233.15 0.0553915
 233.175 0.0553915
 233.2 0.0553915
 233.225 0.0553915
 233.25 0.0553915
 233.275 0.0553915
 233.3 0.0553915
 233.325 0.0553915
 233.35 0.0553915
 233.375 0.0553914
 233.4 0.0553914
 233.425 0.0553914
 233.45 0.0553914
 233.475 0.0553914
 233.5 0.0553914
 233.525 0.0553914
 233.55 0.0553914
 233.575 0.0553914
 233.6 0.0553913
 233.625 0.0553913
 233.65 0.0553913
 233.675 0.0553913
 233.7 0.0553913
 233.725 0.0553913
 233.75 0.0553913
 233.775 0.0553913
 233.8 0.0553913
 233.825 0.0553912
 233.85 0.0553912
 233.875 0.0553912
 233.9 0.0553912
 233.925 0.0553912
 233.95 0.0553912
 233.975 0.0553912
 234 0.0553912
 234.025 0.0553912
 234.05 0.0553911
 234.075 0.0553911
 234.1 0.0553911
 234.125 0.0553911
 234.15 0.0553911
 234.175 0.0553911
 234.2 0.0553911
 234.225 0.0553911
 234.25 0.0553911
 234.275 0.055391
 234.3 0.055391
 234.325 0.055391
 234.35 0.055391
 234.375 0.055391
 234.4 0.055391
 234.425 0.055391
 234.45 0.055391
 234.475 0.055391
 234.5 0.0553909
 234.525 0.0553909
 234.55 0.0553909
 234.575 0.0553909
 234.6 0.0553909
 234.625 0.0553909
 234.65 0.0553909
 234.675 0.0553909
 234.7 0.0553909
 234.725 0.0553908
 234.75 0.0553908
 234.775 0.0553908
 234.8 0.0553908
 234.825 0.0553908
 234.85 0.0553908
 234.875 0.0553908
 234.9 0.0553908
 234.925 0.0553908
 234.95 0.0553907
 234.975 0.0553907
 235 0.0553907
 235.025 0.0553907
 235.05 0.0553907
 235.075 0.0553907
 235.1 0.0553907
 235.125 0.0553907
 235.15 0.0553907
 235.175 0.0553907
 235.2 0.0553906
 235.225 0.0553906
 235.25 0.0553906
 235.275 0.0553906
 235.3 0.0553906
 235.325 0.0553906
 235.35 0.0553906
 235.375 0.0553906
 235.4 0.0553906
 235.425 0.0553905
 235.45 0.0553905
 235.475 0.0553905
 235.5 0.0553905
 235.525 0.0553905
 235.55 0.0553905
 235.575 0.0553905
 235.6 0.0553905
 235.625 0.0553905
 235.65 0.0553904
 235.675 0.0553904
 235.7 0.0553904
 235.725 0.0553904
 235.75 0.0553904
 235.775 0.0553904
 235.8 0.0553904
 235.825 0.0553904
 235.85 0.0553904
 235.875 0.0553903
 235.9 0.0553903
 235.925 0.0553903
 235.95 0.0553903
 235.975 0.0553903
 236 0.0553903
 236.025 0.0553903
 236.05 0.0553903
 236.075 0.0553903
 236.1 0.0553902
 236.125 0.0553902
 236.15 0.0553902
 236.175 0.0553902
 236.2 0.0553902
 236.225 0.0553902
 236.25 0.0553902
 236.275 0.0553902
 236.3 0.0553902
 236.325 0.0553902
 236.35 0.0553901
 236.375 0.0553901
 236.4 0.0553901
 236.425 0.0553901
 236.45 0.0553901
 236.475 0.0553901
 236.5 0.0553901
 236.525 0.0553901
 236.55 0.0553901
 236.575 0.05539
 236.6 0.05539
 236.625 0.05539
 236.65 0.05539
 236.675 0.05539
 236.7 0.05539
 236.725 0.05539
 236.75 0.05539
 236.775 0.05539
 236.8 0.0553899
 236.825 0.0553899
 236.85 0.0553899
 236.875 0.0553899
 236.9 0.0553899
 236.925 0.0553899
 236.95 0.0553899
 236.975 0.0553899
 237 0.0553899
 237.025 0.0553898
 237.05 0.0553898
 237.075 0.0553898
 237.1 0.0553898
 237.125 0.0553898
 237.15 0.0553898
 237.175 0.0553898
 237.2 0.0553898
 237.225 0.0553898
 237.25 0.0553897
 237.275 0.0553897
 237.3 0.0553897
 237.325 0.0553897
 237.35 0.0553897
 237.375 0.0553897
 237.4 0.0553897
 237.425 0.0553897
 237.45 0.0553897
 237.475 0.0553896
 237.5 0.0553896
 237.525 0.0553896
 237.55 0.0553896
 237.575 0.0553896
 237.6 0.0553896
 237.625 0.0553896
 237.65 0.0553896
 237.675 0.0553896
 237.7 0.0553896
 237.725 0.0553895
 237.75 0.0553895
 237.775 0.0553895
 237.8 0.0553895
 237.825 0.0553895
 237.85 0.0553895
 237.875 0.0553895
 237.9 0.0553895
 237.925 0.0553895
 237.95 0.0553894
 237.975 0.0553894
 238 0.0553894
 238.025 0.0553894
 238.05 0.0553894
 238.075 0.0553894
 238.1 0.0553894
 238.125 0.0553894
 238.15 0.0553894
 238.175 0.0553893
 238.2 0.0553893
 238.225 0.0553893
 238.25 0.0553893
 238.275 0.0553893
 238.3 0.0553893
 238.325 0.0553893
 238.35 0.0553893
 238.375 0.0553893
 238.4 0.0553892
 238.425 0.0553892
 238.45 0.0553892
 238.475 0.0553892
 238.5 0.0553892
 238.525 0.0553892
 238.55 0.0553892
 238.575 0.0553892
 238.6 0.0553892
 238.625 0.0553892
 238.65 0.0553891
 238.675 0.0553891
 238.7 0.0553891
 238.725 0.0553891
 238.75 0.0553891
 238.775 0.0553891
 238.8 0.0553891
 238.825 0.0553891
 238.85 0.0553891
 238.875 0.055389
 238.9 0.055389
 238.925 0.055389
 238.95 0.055389
 238.975 0.055389
 239 0.055389
 239.025 0.055389
 239.05 0.055389
 239.075 0.055389
 239.1 0.0553889
 239.125 0.0553889
 239.15 0.0553889
 239.175 0.0553889
 239.2 0.0553889
 239.225 0.0553889
 239.25 0.0553889
 239.275 0.0553889
 239.3 0.0553889
 239.325 0.0553888
 239.35 0.0553888
 239.375 0.0553888
 239.4 0.0553888
 239.425 0.0553888
 239.45 0.0553888
 239.475 0.0553888
 239.5 0.0553888
 239.525 0.0553888
 239.55 0.0553888
 239.575 0.0553887
 239.6 0.0553887
 239.625 0.0553887
 239.65 0.0553887
 239.675 0.0553887
 239.7 0.0553887
 239.725 0.0553887
 239.75 0.0553887
 239.775 0.0553887
 239.8 0.0553886
 239.825 0.0553886
 239.85 0.0553886
 239.875 0.0553886
 239.9 0.0553886
 239.925 0.0553886
 239.95 0.0553886
 239.975 0.0553886
 240 0.0553886
 240.025 0.0553885
 240.05 0.0553885
 240.075 0.0553885
 240.1 0.0553885
 240.125 0.0553885
 240.15 0.0553885
 240.175 0.0553885
 240.2 0.0553885
 240.225 0.0553885
 240.25 0.0553885
 240.275 0.0553884
 240.3 0.0553884
 240.325 0.0553884
 240.35 0.0553884
 240.375 0.0553884
 240.4 0.0553884
 240.425 0.0553884
 240.45 0.0553884
 240.475 0.0553884
 240.5 0.0553883
 240.525 0.0553883
 240.55 0.0553883
 240.575 0.0553883
 240.6 0.0553883
 240.625 0.0553883
 240.65 0.0553883
 240.675 0.0553883
 240.7 0.0553883
 240.725 0.0553882
 240.75 0.0553882
 240.775 0.0553882
 240.8 0.0553882
 240.825 0.0553882
 240.85 0.0553882
 240.875 0.0553882
 240.9 0.0553882
 240.925 0.0553882
 240.95 0.0553881
 240.975 0.0553881
 241 0.0553881
 241.025 0.0553881
 241.05 0.0553881
 241.075 0.0553881
 241.1 0.0553881
 241.125 0.0553881
 241.15 0.0553881
 241.175 0.0553881
 241.2 0.055388
 241.225 0.055388
 241.25 0.055388
 241.275 0.055388
 241.3 0.055388
 241.325 0.055388
 241.35 0.055388
 241.375 0.055388
 241.4 0.055388
 241.425 0.0553879
 241.45 0.0553879
 241.475 0.0553879
 241.5 0.0553879
 241.525 0.0553879
 241.55 0.0553879
 241.575 0.0553879
 241.6 0.0553879
 241.625 0.0553879
 241.65 0.0553878
 241.675 0.0553878
 241.7 0.0553878
 241.725 0.0553878
 241.75 0.0553878
 241.775 0.0553878
 241.8 0.0553878
 241.825 0.0553878
 241.85 0.0553878
 241.875 0.0553878
 241.9 0.0553877
 241.925 0.0553877
 241.95 0.0553877
 241.975 0.0553877
 242 0.0553877
 242.025 0.0553877
 242.05 0.0553877
 242.075 0.0553877
 242.1 0.0553877
 242.125 0.0553876
 242.15 0.0553876
 242.175 0.0553876
 242.2 0.0553876
 242.225 0.0553876
 242.25 0.0553876
 242.275 0.0553876
 242.3 0.0553876
 242.325 0.0553876
 242.35 0.0553875
 242.375 0.0553875
 242.4 0.0553875
 242.425 0.0553875
 242.45 0.0553875
 242.475 0.0553875
 242.5 0.0553875
 242.525 0.0553875
 242.55 0.0553875
 242.575 0.0553875
 242.6 0.0553874
 242.625 0.0553874
 242.65 0.0553874
 242.675 0.0553874
 242.7 0.0553874
 242.725 0.0553874
 242.75 0.0553874
 242.775 0.0553874
 242.8 0.0553874
 242.825 0.0553873
 242.85 0.0553873
 242.875 0.0553873
 242.9 0.0553873
 242.925 0.0553873
 242.95 0.0553873
 242.975 0.0553873
 243 0.0553873
 243.025 0.0553873
 243.05 0.0553873
 243.075 0.0553872
 243.1 0.0553872
 243.125 0.0553872
 243.15 0.0553872
 243.175 0.0553872
 243.2 0.0553872
 243.225 0.0553872
 243.25 0.0553872
 243.275 0.0553872
 243.3 0.0553871
 243.325 0.0553871
 243.35 0.0553871
 243.375 0.0553871
 243.4 0.0553871
 243.425 0.0553871
 243.45 0.0553871
 243.475 0.0553871
 243.5 0.0553871
 243.525 0.055387
 243.55 0.055387
 243.575 0.055387
 243.6 0.055387
 243.625 0.055387
 243.65 0.055387
 243.675 0.055387
 243.7 0.055387
 243.725 0.055387
 243.75 0.055387
 243.775 0.0553869
 243.8 0.0553869
 243.825 0.0553869
 243.85 0.0553869
 243.875 0.0553869
 243.9 0.0553869
 243.925 0.0553869
 243.95 0.0553869
 243.975 0.0553869
 244 0.0553868
 244.025 0.0553868
 244.05 0.0553868
 244.075 0.0553868
 244.1 0.0553868
 244.125 0.0553868
 244.15 0.0553868
 244.175 0.0553868
 244.2 0.0553868
 244.225 0.0553868
 244.25 0.0553867
 244.275 0.0553867
 244.3 0.0553867
 244.325 0.0553867
 244.35 0.0553867
 244.375 0.0553867
 244.4 0.0553867
 244.425 0.0553867
 244.45 0.0553867
 244.475 0.0553866
 244.5 0.0553866
 244.525 0.0553866
 244.55 0.0553866
 244.575 0.0553866
 244.6 0.0553866
 244.625 0.0553866
 244.65 0.0553866
 244.675 0.0553866
 244.7 0.0553865
 244.725 0.0553865
 244.75 0.0553865
 244.775 0.0553865
 244.8 0.0553865
 244.825 0.0553865
 244.85 0.0553865
 244.875 0.0553865
 244.9 0.0553865
 244.925 0.0553865
 244.95 0.0553864
 244.975 0.0553864
 245 0.0553864
 245.025 0.0553864
 245.05 0.0553864
 245.075 0.0553864
 245.1 0.0553864
 245.125 0.0553864
 245.15 0.0553864
 245.175 0.0553863
 245.2 0.0553863
 245.225 0.0553863
 245.25 0.0553863
 245.275 0.0553863
 245.3 0.0553863
 245.325 0.0553863
 245.35 0.0553863
 245.375 0.0553863
 245.4 0.0553863
 245.425 0.0553862
 245.45 0.0553862
 245.475 0.0553862
 245.5 0.0553862
 245.525 0.0553862
 245.55 0.0553862
 245.575 0.0553862
 245.6 0.0553862
 245.625 0.0553862
 245.65 0.0553861
 245.675 0.0553861
 245.7 0.0553861
 245.725 0.0553861
 245.75 0.0553861
 245.775 0.0553861
 245.8 0.0553861
 245.825 0.0553861
 245.85 0.0553861
 245.875 0.0553861
 245.9 0.055386
 245.925 0.055386
 245.95 0.055386
 245.975 0.055386
 246 0.055386
 246.025 0.055386
 246.05 0.055386
 246.075 0.055386
 246.1 0.055386
 246.125 0.0553859
 246.15 0.0553859
 246.175 0.0553859
 246.2 0.0553859
 246.225 0.0553859
 246.25 0.0553859
 246.275 0.0553859
 246.3 0.0553859
 246.325 0.0553859
 246.35 0.0553858
 246.375 0.0553858
 246.4 0.0553858
 246.425 0.0553858
 246.45 0.0553858
 246.475 0.0553858
 246.5 0.0553858
 246.525 0.0553858
 246.55 0.0553858
 246.575 0.0553858
 246.6 0.0553857
 246.625 0.0553857
 246.65 0.0553857
 246.675 0.0553857
 246.7 0.0553857
 246.725 0.0553857
 246.75 0.0553857
 246.775 0.0553857
 246.8 0.0553857
 246.825 0.0553856
 246.85 0.0553856
 246.875 0.0553856
 246.9 0.0553856
 246.925 0.0553856
 246.95 0.0553856
 246.975 0.0553856
 247 0.0553856
 247.025 0.0553856
 247.05 0.0553856
 247.075 0.0553855
 247.1 0.0553855
 247.125 0.0553855
 247.15 0.0553855
 247.175 0.0553855
 247.2 0.0553855
 247.225 0.0553855
 247.25 0.0553855
 247.275 0.0553855
 247.3 0.0553854
 247.325 0.0553854
 247.35 0.0553854
 247.375 0.0553854
 247.4 0.0553854
 247.425 0.0553854
 247.45 0.0553854
 247.475 0.0553854
 247.5 0.0553854
 247.525 0.0553854
 247.55 0.0553853
 247.575 0.0553853
 247.6 0.0553853
 247.625 0.0553853
 247.65 0.0553853
 247.675 0.0553853
 247.7 0.0553853
 247.725 0.0553853
 247.75 0.0553853
 247.775 0.0553852
 247.8 0.0553852
 247.825 0.0553852
 247.85 0.0553852
 247.875 0.0553852
 247.9 0.0553852
 247.925 0.0553852
 247.95 0.0553852
 247.975 0.0553852
 248 0.0553852
 248.025 0.0553851
 248.05 0.0553851
 248.075 0.0553851
 248.1 0.0553851
 248.125 0.0553851
 248.15 0.0553851
 248.175 0.0553851
 248.2 0.0553851
 248.225 0.0553851
 248.25 0.055385
 248.275 0.055385
 248.3 0.055385
 248.325 0.055385
 248.35 0.055385
 248.375 0.055385
 248.4 0.055385
 248.425 0.055385
 248.45 0.055385
 248.475 0.055385
 248.5 0.0553849
 248.525 0.0553849
 248.55 0.0553849
 248.575 0.0553849
 248.6 0.0553849
 248.625 0.0553849
 248.65 0.0553849
 248.675 0.0553849
 248.7 0.0553849
 248.725 0.0553849
 248.75 0.0553848
 248.775 0.0553848
 248.8 0.0553848
 248.825 0.0553848
 248.85 0.0553848
 248.875 0.0553848
 248.9 0.0553848
 248.925 0.0553848
 248.95 0.0553848
 248.975 0.0553847
 249 0.0553847
 249.025 0.0553847
 249.05 0.0553847
 249.075 0.0553847
 249.1 0.0553847
 249.125 0.0553847
 249.15 0.0553847
 249.175 0.0553847
 249.2 0.0553847
 249.225 0.0553846
 249.25 0.0553846
 249.275 0.0553846
 249.3 0.0553846
 249.325 0.0553846
 249.35 0.0553846
 249.375 0.0553846
 249.4 0.0553846
 249.425 0.0553846
 249.45 0.0553845
 249.475 0.0553845
 249.5 0.0553845
 249.525 0.0553845
 249.55 0.0553845
 249.575 0.0553845
 249.6 0.0553845
 249.625 0.0553845
 249.65 0.0553845
 249.675 0.0553845
 249.7 0.0553844
 249.725 0.0553844
 249.75 0.0553844
 249.775 0.0553844
 249.8 0.0553844
 249.825 0.0553844
 249.85 0.0553844
 249.875 0.0553844
 249.9 0.0553844
 249.925 0.0553843
 249.95 0.0553843
 249.975 0.0553843
 250 0.0553843
 250.025 0.0553843
 250.05 0.0553843
 250.075 0.0553843
 250.1 0.0553843
 250.125 0.0553843
 250.15 0.0553843
 250.175 0.0553842
 250.2 0.0553842
 250.225 0.0553842
 250.25 0.0553842
 250.275 0.0553842
 250.3 0.0553842
 250.325 0.0553842
 250.35 0.0553842
 250.375 0.0553842
 250.4 0.0553842
 250.425 0.0553841
 250.45 0.0553841
 250.475 0.0553841
 250.5 0.0553841
 250.525 0.0553841
 250.55 0.0553841
 250.575 0.0553841
 250.6 0.0553841
 250.625 0.0553841
 250.65 0.055384
 250.675 0.055384
 250.7 0.055384
 250.725 0.055384
 250.75 0.055384
 250.775 0.055384
 250.8 0.055384
 250.825 0.055384
 250.85 0.055384
 250.875 0.055384
 250.9 0.0553839
 250.925 0.0553839
 250.95 0.0553839
 250.975 0.0553839
 251 0.0553839
 251.025 0.0553839
 251.05 0.0553839
 251.075 0.0553839
 251.1 0.0553839
 251.125 0.0553838
 251.15 0.0553838
 251.175 0.0553838
 251.2 0.0553838
 251.225 0.0553838
 251.25 0.0553838
 251.275 0.0553838
 251.3 0.0553838
 251.325 0.0553838
 251.35 0.0553838
 251.375 0.0553837
 251.4 0.0553837
 251.425 0.0553837
 251.45 0.0553837
 251.475 0.0553837
 251.5 0.0553837
 251.525 0.0553837
 251.55 0.0553837
 251.575 0.0553837
 251.6 0.0553837
 251.625 0.0553836
 251.65 0.0553836
 251.675 0.0553836
 251.7 0.0553836
 251.725 0.0553836
 251.75 0.0553836
 251.775 0.0553836
 251.8 0.0553836
 251.825 0.0553836
 251.85 0.0553835
 251.875 0.0553835
 251.9 0.0553835
 251.925 0.0553835
 251.95 0.0553835
 251.975 0.0553835
 252 0.0553835
 252.025 0.0553835
 252.05 0.0553835
 252.075 0.0553835
 252.1 0.0553834
 252.125 0.0553834
 252.15 0.0553834
 252.175 0.0553834
 252.2 0.0553834
 252.225 0.0553834
 252.25 0.0553834
 252.275 0.0553834
 252.3 0.0553834
 252.325 0.0553833
 252.35 0.0553833
 252.375 0.0553833
 252.4 0.0553833
 252.425 0.0553833
 252.45 0.0553833
 252.475 0.0553833
 252.5 0.0553833
 252.525 0.0553833
 252.55 0.0553833
 252.575 0.0553832
 252.6 0.0553832
 252.625 0.0553832
 252.65 0.0553832
 252.675 0.0553832
 252.7 0.0553832
 252.725 0.0553832
 252.75 0.0553832
 252.775 0.0553832
 252.8 0.0553832
 252.825 0.0553831
 252.85 0.0553831
 252.875 0.0553831
 252.9 0.0553831
 252.925 0.0553831
 252.95 0.0553831
 252.975 0.0553831
 253 0.0553831
 253.025 0.0553831
 253.05 0.055383
 253.075 0.055383
 253.1 0.055383
 253.125 0.055383
 253.15 0.055383
 253.175 0.055383
 253.2 0.055383
 253.225 0.055383
 253.25 0.055383
 253.275 0.055383
 253.3 0.0553829
 253.325 0.0553829
 253.35 0.0553829
 253.375 0.0553829
 253.4 0.0553829
 253.425 0.0553829
 253.45 0.0553829
 253.475 0.0553829
 253.5 0.0553829
 253.525 0.0553829
 253.55 0.0553828
 253.575 0.0553828
 253.6 0.0553828
 253.625 0.0553828
 253.65 0.0553828
 253.675 0.0553828
 253.7 0.0553828
 253.725 0.0553828
 253.75 0.0553828
 253.775 0.0553827
 253.8 0.0553827
 253.825 0.0553827
 253.85 0.0553827
 253.875 0.0553827
 253.9 0.0553827
 253.925 0.0553827
 253.95 0.0553827
 253.975 0.0553827
 254 0.0553827
 254.025 0.0553826
 254.05 0.0553826
 254.075 0.0553826
 254.1 0.0553826
 254.125 0.0553826
 254.15 0.0553826
 254.175 0.0553826
 254.2 0.0553826
 254.225 0.0553826
 254.25 0.0553826
 254.275 0.0553825
 254.3 0.0553825
 254.325 0.0553825
 254.35 0.0553825
 254.375 0.0553825
 254.4 0.0553825
 254.425 0.0553825
 254.45 0.0553825
 254.475 0.0553825
 254.5 0.0553824
 254.525 0.0553824
 254.55 0.0553824
 254.575 0.0553824
 254.6 0.0553824
 254.625 0.0553824
 254.65 0.0553824
 254.675 0.0553824
 254.7 0.0553824
 254.725 0.0553824
 254.75 0.0553823
 254.775 0.0553823
 254.8 0.0553823
 254.825 0.0553823
 254.85 0.0553823
 254.875 0.0553823
 254.9 0.0553823
 254.925 0.0553823
 254.95 0.0553823
 254.975 0.0553823
 255 0.0553822
 255.025 0.0553822
 255.05 0.0553822
 255.075 0.0553822
 255.1 0.0553822
 255.125 0.0553822
 255.15 0.0553822
 255.175 0.0553822
 255.2 0.0553822
 255.225 0.0553822
 255.25 0.0553821
 255.275 0.0553821
 255.3 0.0553821
 255.325 0.0553821
 255.35 0.0553821
 255.375 0.0553821
 255.4 0.0553821
 255.425 0.0553821
 255.45 0.0553821
 255.475 0.055382
 255.5 0.055382
 255.525 0.055382
 255.55 0.055382
 255.575 0.055382
 255.6 0.055382
 255.625 0.055382
 255.65 0.055382
 255.675 0.055382
 255.7 0.055382
 255.725 0.0553819
 255.75 0.0553819
 255.775 0.0553819
 255.8 0.0553819
 255.825 0.0553819
 255.85 0.0553819
 255.875 0.0553819
 255.9 0.0553819
 255.925 0.0553819
 255.95 0.0553819
 255.975 0.0553818
 256 0.0553818
 256.025 0.0553818
 256.05 0.0553818
 256.075 0.0553818
 256.1 0.0553818
 256.125 0.0553818
 256.15 0.0553818
 256.175 0.0553818
 256.2 0.0553818
 256.225 0.0553817
 256.25 0.0553817
 256.275 0.0553817
 256.3 0.0553817
 256.325 0.0553817
 256.35 0.0553817
 256.375 0.0553817
 256.4 0.0553817
 256.425 0.0553817
 256.45 0.0553816
 256.475 0.0553816
 256.5 0.0553816
 256.525 0.0553816
 256.55 0.0553816
 256.575 0.0553816
 256.6 0.0553816
 256.625 0.0553816
 256.65 0.0553816
 256.675 0.0553816
 256.7 0.0553815
 256.725 0.0553815
 256.75 0.0553815
 256.775 0.0553815
 256.8 0.0553815
 256.825 0.0553815
 256.85 0.0553815
 256.875 0.0553815
 256.9 0.0553815
 256.925 0.0553815
 256.95 0.0553814
 256.975 0.0553814
 257 0.0553814
 257.025 0.0553814
 257.05 0.0553814
 257.075 0.0553814
 257.1 0.0553814
 257.125 0.0553814
 257.15 0.0553814
 257.175 0.0553814
 257.2 0.0553813
 257.225 0.0553813
 257.25 0.0553813
 257.275 0.0553813
 257.3 0.0553813
 257.325 0.0553813
 257.35 0.0553813
 257.375 0.0553813
 257.4 0.0553813
 257.425 0.0553812
 257.45 0.0553812
 257.475 0.0553812
 257.5 0.0553812
 257.525 0.0553812
 257.55 0.0553812
 257.575 0.0553812
 257.6 0.0553812
 257.625 0.0553812
 257.65 0.0553812
 257.675 0.0553811
 257.7 0.0553811
 257.725 0.0553811
 257.75 0.0553811
 257.775 0.0553811
 257.8 0.0553811
 257.825 0.0553811
 257.85 0.0553811
 257.875 0.0553811
 257.9 0.0553811
 257.925 0.055381
 257.95 0.055381
 257.975 0.055381
 258 0.055381
 258.025 0.055381
 258.05 0.055381
 258.075 0.055381
 258.1 0.055381
 258.125 0.055381
 258.15 0.055381
 258.175 0.0553809
 258.2 0.0553809
 258.225 0.0553809
 258.25 0.0553809
 258.275 0.0553809
 258.3 0.0553809
 258.325 0.0553809
 258.35 0.0553809
 258.375 0.0553809
 258.4 0.0553809
 258.425 0.0553808
 258.45 0.0553808
 258.475 0.0553808
 258.5 0.0553808
 258.525 0.0553808
 258.55 0.0553808
 258.575 0.0553808
 258.6 0.0553808
 258.625 0.0553808
 258.65 0.0553807
 258.675 0.0553807
 258.7 0.0553807
 258.725 0.0553807
 258.75 0.0553807
 258.775 0.0553807
 258.8 0.0553807
 258.825 0.0553807
 258.85 0.0553807
 258.875 0.0553807
 258.9 0.0553806
 258.925 0.0553806
 258.95 0.0553806
 258.975 0.0553806
 259 0.0553806
 259.025 0.0553806
 259.05 0.0553806
 259.075 0.0553806
 259.1 0.0553806
 259.125 0.0553806
 259.15 0.0553805
 259.175 0.0553805
 259.2 0.0553805
 259.225 0.0553805
 259.25 0.0553805
 259.275 0.0553805
 259.3 0.0553805
 259.325 0.0553805
 259.35 0.0553805
 259.375 0.0553805
 259.4 0.0553804
 259.425 0.0553804
 259.45 0.0553804
 259.475 0.0553804
 259.5 0.0553804
 259.525 0.0553804
 259.55 0.0553804
 259.575 0.0553804
 259.6 0.0553804
 259.625 0.0553804
 259.65 0.0553803
 259.675 0.0553803
 259.7 0.0553803
 259.725 0.0553803
 259.75 0.0553803
 259.775 0.0553803
 259.8 0.0553803
 259.825 0.0553803
 259.85 0.0553803
 259.875 0.0553803
 259.9 0.0553802
 259.925 0.0553802
 259.95 0.0553802
 259.975 0.0553802
 260 0.0553802
 260.025 0.0553802
 260.05 0.0553802
 260.075 0.0553802
 260.1 0.0553802
 260.125 0.0553802
 260.15 0.0553801
 260.175 0.0553801
 260.2 0.0553801
 260.225 0.0553801
 260.25 0.0553801
 260.275 0.0553801
 260.3 0.0553801
 260.325 0.0553801
 260.35 0.0553801
 260.375 0.0553801
 260.4 0.05538
 260.425 0.05538
 260.45 0.05538
 260.475 0.05538
 260.5 0.05538
 260.525 0.05538
 260.55 0.05538
 260.575 0.05538
 260.6 0.05538
 260.625 0.0553799
 260.65 0.0553799
 260.675 0.0553799
 260.7 0.0553799
 260.725 0.0553799
 260.75 0.0553799
 260.775 0.0553799
 260.8 0.0553799
 260.825 0.0553799
 260.85 0.0553799
 260.875 0.0553798
 260.9 0.0553798
 260.925 0.0553798
 260.95 0.0553798
 260.975 0.0553798
 261 0.0553798
 261.025 0.0553798
 261.05 0.0553798
 261.075 0.0553798
 261.1 0.0553798
 261.125 0.0553797
 261.15 0.0553797
 261.175 0.0553797
 261.2 0.0553797
 261.225 0.0553797
 261.25 0.0553797
 261.275 0.0553797
 261.3 0.0553797
 261.325 0.0553797
 261.35 0.0553797
 261.375 0.0553796
 261.4 0.0553796
 261.425 0.0553796
 261.45 0.0553796
 261.475 0.0553796
 261.5 0.0553796
 261.525 0.0553796
 261.55 0.0553796
 261.575 0.0553796
 261.6 0.0553796
 261.625 0.0553795
 261.65 0.0553795
 261.675 0.0553795
 261.7 0.0553795
 261.725 0.0553795
 261.75 0.0553795
 261.775 0.0553795
 261.8 0.0553795
 261.825 0.0553795
 261.85 0.0553795
 261.875 0.0553794
 261.9 0.0553794
 261.925 0.0553794
 261.95 0.0553794
 261.975 0.0553794
 262 0.0553794
 262.025 0.0553794
 262.05 0.0553794
 262.075 0.0553794
 262.1 0.0553794
 262.125 0.0553793
 262.15 0.0553793
 262.175 0.0553793
 262.2 0.0553793
 262.225 0.0553793
 262.25 0.0553793
 262.275 0.0553793
 262.3 0.0553793
 262.325 0.0553793
 262.35 0.0553793
 262.375 0.0553792
 262.4 0.0553792
 262.425 0.0553792
 262.45 0.0553792
 262.475 0.0553792
 262.5 0.0553792
 262.525 0.0553792
 262.55 0.0553792
 262.575 0.0553792
 262.6 0.0553792
 262.625 0.0553791
 262.65 0.0553791
 262.675 0.0553791
 262.7 0.0553791
 262.725 0.0553791
 262.75 0.0553791
 262.775 0.0553791
 262.8 0.0553791
 262.825 0.0553791
 262.85 0.0553791
 262.875 0.055379
 262.9 0.055379
 262.925 0.055379
 262.95 0.055379
 262.975 0.055379
 263 0.055379
 263.025 0.055379
 263.05 0.055379
 263.075 0.055379
 263.1 0.055379
 263.125 0.0553789
 263.15 0.0553789
 263.175 0.0553789
 263.2 0.0553789
 263.225 0.0553789
 263.25 0.0553789
 263.275 0.0553789
 263.3 0.0553789
 263.325 0.0553789
 263.35 0.0553789
 263.375 0.0553788
 263.4 0.0553788
 263.425 0.0553788
 263.45 0.0553788
 263.475 0.0553788
 263.5 0.0553788
 263.525 0.0553788
 263.55 0.0553788
 263.575 0.0553788
 263.6 0.0553788
 263.625 0.0553787
 263.65 0.0553787
 263.675 0.0553787
 263.7 0.0553787
 263.725 0.0553787
 263.75 0.0553787
 263.775 0.0553787
 263.8 0.0553787
 263.825 0.0553787
 263.85 0.0553787
 263.875 0.0553786
 263.9 0.0553786
 263.925 0.0553786
 263.95 0.0553786
 263.975 0.0553786
 264 0.0553786
 264.025 0.0553786
 264.05 0.0553786
 264.075 0.0553786
 264.1 0.0553786
 264.125 0.0553785
 264.15 0.0553785
 264.175 0.0553785
 264.2 0.0553785
 264.225 0.0553785
 264.25 0.0553785
 264.275 0.0553785
 264.3 0.0553785
 264.325 0.0553785
 264.35 0.0553785
 264.375 0.0553784
 264.4 0.0553784
 264.425 0.0553784
 264.45 0.0553784
 264.475 0.0553784
 264.5 0.0553784
 264.525 0.0553784
 264.55 0.0553784
 264.575 0.0553784
 264.6 0.0553784
 264.625 0.0553783
 264.65 0.0553783
 264.675 0.0553783
 264.7 0.0553783
 264.725 0.0553783
 264.75 0.0553783
 264.775 0.0553783
 264.8 0.0553783
 264.825 0.0553783
 264.85 0.0553783
 264.875 0.0553782
 264.9 0.0553782
 264.925 0.0553782
 264.95 0.0553782
 264.975 0.0553782
 265 0.0553782
 265.025 0.0553782
 265.05 0.0553782
 265.075 0.0553782
 265.1 0.0553782
 265.125 0.0553781
 265.15 0.0553781
 265.175 0.0553781
 265.2 0.0553781
 265.225 0.0553781
 265.25 0.0553781
 265.275 0.0553781
 265.3 0.0553781
 265.325 0.0553781
 265.35 0.0553781
 265.375 0.055378
 265.4 0.055378
 265.425 0.055378
 265.45 0.055378
 265.475 0.055378
 265.5 0.055378
 265.525 0.055378
 265.55 0.055378
 265.575 0.055378
 265.6 0.055378
 265.625 0.0553779
 265.65 0.0553779
 265.675 0.0553779
 265.7 0.0553779
 265.725 0.0553779
 265.75 0.0553779
 265.775 0.0553779
 265.8 0.0553779
 265.825 0.0553779
 265.85 0.0553779
 265.875 0.0553778
 265.9 0.0553778
 265.925 0.0553778
 265.95 0.0553778
 265.975 0.0553778
 266 0.0553778
 266.025 0.0553778
 266.05 0.0553778
 266.075 0.0553778
 266.1 0.0553778
 266.125 0.0553777
 266.15 0.0553777
 266.175 0.0553777
 266.2 0.0553777
 266.225 0.0553777
 266.25 0.0553777
 266.275 0.0553777
 266.3 0.0553777
 266.325 0.0553777
 266.35 0.0553777
 266.375 0.0553776
 266.4 0.0553776
 266.425 0.0553776
 266.45 0.0553776
 266.475 0.0553776
 266.5 0.0553776
 266.525 0.0553776
 266.55 0.0553776
 266.575 0.0553776
 266.6 0.0553776
 266.625 0.0553775
 266.65 0.0553775
 266.675 0.0553775
 266.7 0.0553775
 266.725 0.0553775
 266.75 0.0553775
 266.775 0.0553775
 266.8 0.0553775
 266.825 0.0553775
 266.85 0.0553775
 266.875 0.0553774
 266.9 0.0553774
 266.925 0.0553774
 266.95 0.0553774
 266.975 0.0553774
 267 0.0553774
 267.025 0.0553774
 267.05 0.0553774
 267.075 0.0553774
 267.1 0.0553774
 267.125 0.0553773
 267.15 0.0553773
 267.175 0.0553773
 267.2 0.0553773
 267.225 0.0553773
 267.25 0.0553773
 267.275 0.0553773
 267.3 0.0553773
 267.325 0.0553773
 267.35 0.0553773
 267.375 0.0553772
 267.4 0.0553772
 267.425 0.0553772
 267.45 0.0553772
 267.475 0.0553772
 267.5 0.0553772
 267.525 0.0553772
 267.55 0.0553772
 267.575 0.0553772
 267.6 0.0553772
 267.625 0.0553771
 267.65 0.0553771
 267.675 0.0553771
 267.7 0.0553771
 267.725 0.0553771
 267.75 0.0553771
 267.775 0.0553771
 267.8 0.0553771
 267.825 0.0553771
 267.85 0.0553771
 267.875 0.055377
 267.9 0.055377
 267.925 0.055377
 267.95 0.055377
 267.975 0.055377
 268 0.055377
 268.025 0.055377
 268.05 0.055377
 268.075 0.055377
 268.1 0.055377
 268.125 0.055377
 268.15 0.0553769
 268.175 0.0553769
 268.2 0.0553769
 268.225 0.0553769
 268.25 0.0553769
 268.275 0.0553769
 268.3 0.0553769
 268.325 0.0553769
 268.35 0.0553769
 268.375 0.0553769
 268.4 0.0553768
 268.425 0.0553768
 268.45 0.0553768
 268.475 0.0553768
 268.5 0.0553768
 268.525 0.0553768
 268.55 0.0553768
 268.575 0.0553768
 268.6 0.0553768
 268.625 0.0553768
 268.65 0.0553767
 268.675 0.0553767
 268.7 0.0553767
 268.725 0.0553767
 268.75 0.0553767
 268.775 0.0553767
 268.8 0.0553767
 268.825 0.0553767
 268.85 0.0553767
 268.875 0.0553767
 268.9 0.0553766
 268.925 0.0553766
 268.95 0.0553766
 268.975 0.0553766
 269 0.0553766
 269.025 0.0553766
 269.05 0.0553766
 269.075 0.0553766
 269.1 0.0553766
 269.125 0.0553766
 269.15 0.0553765
 269.175 0.0553765
 269.2 0.0553765
 269.225 0.0553765
 269.25 0.0553765
 269.275 0.0553765
 269.3 0.0553765
 269.325 0.0553765
 269.35 0.0553765
 269.375 0.0553765
 269.4 0.0553764
 269.425 0.0553764
 269.45 0.0553764
 269.475 0.0553764
 269.5 0.0553764
 269.525 0.0553764
 269.55 0.0553764
 269.575 0.0553764
 269.6 0.0553764
 269.625 0.0553764
 269.65 0.0553763
 269.675 0.0553763
 269.7 0.0553763
 269.725 0.0553763
 269.75 0.0553763
 269.775 0.0553763
 269.8 0.0553763
 269.825 0.0553763
 269.85 0.0553763
 269.875 0.0553763
 269.9 0.0553763
 269.925 0.0553762
 269.95 0.0553762
 269.975 0.0553762
 270 0.0553762
 270.025 0.0553762
 270.05 0.0553762
 270.075 0.0553762
 270.1 0.0553762
 270.125 0.0553762
 270.15 0.0553762
 270.175 0.0553761
 270.2 0.0553761
 270.225 0.0553761
 270.25 0.0553761
 270.275 0.0553761
 270.3 0.0553761
 270.325 0.0553761
 270.35 0.0553761
 270.375 0.0553761
 270.4 0.0553761
 270.425 0.055376
 270.45 0.055376
 270.475 0.055376
 270.5 0.055376
 270.525 0.055376
 270.55 0.055376
 270.575 0.055376
 270.6 0.055376
 270.625 0.055376
 270.65 0.055376
 270.675 0.0553759
 270.7 0.0553759
 270.725 0.0553759
 270.75 0.0553759
 270.775 0.0553759
 270.8 0.0553759
 270.825 0.0553759
 270.85 0.0553759
 270.875 0.0553759
 270.9 0.0553759
 270.925 0.0553758
 270.95 0.0553758
 270.975 0.0553758
 271 0.0553758
 271.025 0.0553758
 271.05 0.0553758
 271.075 0.0553758
 271.1 0.0553758
 271.125 0.0553758
 271.15 0.0553758
 271.175 0.0553758
 271.2 0.0553757
 271.225 0.0553757
 271.25 0.0553757
 271.275 0.0553757
 271.3 0.0553757
 271.325 0.0553757
 271.35 0.0553757
 271.375 0.0553757
 271.4 0.0553757
 271.425 0.0553757
 271.45 0.0553756
 271.475 0.0553756
 271.5 0.0553756
 271.525 0.0553756
 271.55 0.0553756
 271.575 0.0553756
 271.6 0.0553756
 271.625 0.0553756
 271.65 0.0553756
 271.675 0.0553756
 271.7 0.0553755
 271.725 0.0553755
 271.75 0.0553755
 271.775 0.0553755
 271.8 0.0553755
 271.825 0.0553755
 271.85 0.0553755
 271.875 0.0553755
 271.9 0.0553755
 271.925 0.0553755
 271.95 0.0553754
 271.975 0.0553754
 272 0.0553754
 272.025 0.0553754
 272.05 0.0553754
 272.075 0.0553754
 272.1 0.0553754
 272.125 0.0553754
 272.15 0.0553754
 272.175 0.0553754
 272.2 0.0553754
 272.225 0.0553753
 272.25 0.0553753
 272.275 0.0553753
 272.3 0.0553753
 272.325 0.0553753
 272.35 0.0553753
 272.375 0.0553753
 272.4 0.0553753
 272.425 0.0553753
 272.45 0.0553753
 272.475 0.0553752
 272.5 0.0553752
 272.525 0.0553752
 272.55 0.0553752
 272.575 0.0553752
 272.6 0.0553752
 272.625 0.0553752
 272.65 0.0553752
 272.675 0.0553752
 272.7 0.0553752
 272.725 0.0553751
 272.75 0.0553751
 272.775 0.0553751
 272.8 0.0553751
 272.825 0.0553751
 272.85 0.0553751
 272.875 0.0553751
 272.9 0.0553751
 272.925 0.0553751
 272.95 0.0553751
 272.975 0.055375
 273 0.055375
 273.025 0.055375
 273.05 0.055375
 273.075 0.055375
 273.1 0.055375
 273.125 0.055375
 273.15 0.055375
 273.175 0.055375
 273.2 0.055375
 273.225 0.055375
 273.25 0.0553749
 273.275 0.0553749
 273.3 0.0553749
 273.325 0.0553749
 273.35 0.0553749
 273.375 0.0553749
 273.4 0.0553749
 273.425 0.0553749
 273.45 0.0553749
 273.475 0.0553749
 273.5 0.0553748
 273.525 0.0553748
 273.55 0.0553748
 273.575 0.0553748
 273.6 0.0553748
 273.625 0.0553748
 273.65 0.0553748
 273.675 0.0553748
 273.7 0.0553748
 273.725 0.0553748
 273.75 0.0553747
 273.775 0.0553747
 273.8 0.0553747
 273.825 0.0553747
 273.85 0.0553747
 273.875 0.0553747
 273.9 0.0553747
 273.925 0.0553747
 273.95 0.0553747
 273.975 0.0553747
 274 0.0553747
 274.025 0.0553746
 274.05 0.0553746
 274.075 0.0553746
 274.1 0.0553746
 274.125 0.0553746
 274.15 0.0553746
 274.175 0.0553746
 274.2 0.0553746
 274.225 0.0553746
 274.25 0.0553746
 274.275 0.0553745
 274.3 0.0553745
 274.325 0.0553745
 274.35 0.0553745
 274.375 0.0553745
 274.4 0.0553745
 274.425 0.0553745
 274.45 0.0553745
 274.475 0.0553745
 274.5 0.0553745
 274.525 0.0553744
 274.55 0.0553744
 274.575 0.0553744
 274.6 0.0553744
 274.625 0.0553744
 274.65 0.0553744
 274.675 0.0553744
 274.7 0.0553744
 274.725 0.0553744
 274.75 0.0553744
 274.775 0.0553744
 274.8 0.0553743
 274.825 0.0553743
 274.85 0.0553743
 274.875 0.0553743
 274.9 0.0553743
 274.925 0.0553743
 274.95 0.0553743
 274.975 0.0553743
 275 0.0553743
 275.025 0.0553743
 275.05 0.0553742
 275.075 0.0553742
 275.1 0.0553742
 275.125 0.0553742
 275.15 0.0553742
 275.175 0.0553742
 275.2 0.0553742
 275.225 0.0553742
 275.25 0.0553742
 275.275 0.0553742
 275.3 0.0553741
 275.325 0.0553741
 275.35 0.0553741
 275.375 0.0553741
 275.4 0.0553741
 275.425 0.0553741
 275.45 0.0553741
 275.475 0.0553741
 275.5 0.0553741
 275.525 0.0553741
 275.55 0.0553741
 275.575 0.055374
 275.6 0.055374
 275.625 0.055374
 275.65 0.055374
 275.675 0.055374
 275.7 0.055374
 275.725 0.055374
 275.75 0.055374
 275.775 0.055374
 275.8 0.055374
 275.825 0.0553739
 275.85 0.0553739
 275.875 0.0553739
 275.9 0.0553739
 275.925 0.0553739
 275.95 0.0553739
 275.975 0.0553739
 276 0.0553739
 276.025 0.0553739
 276.05 0.0553739
 276.075 0.0553738
 276.1 0.0553738
 276.125 0.0553738
 276.15 0.0553738
 276.175 0.0553738
 276.2 0.0553738
 276.225 0.0553738
 276.25 0.0553738
 276.275 0.0553738
 276.3 0.0553738
 276.325 0.0553738
 276.35 0.0553737
 276.375 0.0553737
 276.4 0.0553737
 276.425 0.0553737
 276.45 0.0553737
 276.475 0.0553737
 276.5 0.0553737
 276.525 0.0553737
 276.55 0.0553737
 276.575 0.0553737
 276.6 0.0553736
 276.625 0.0553736
 276.65 0.0553736
 276.675 0.0553736
 276.7 0.0553736
 276.725 0.0553736
 276.75 0.0553736
 276.775 0.0553736
 276.8 0.0553736
 276.825 0.0553736
 276.85 0.0553735
 276.875 0.0553735
 276.9 0.0553735
 276.925 0.0553735
 276.95 0.0553735
 276.975 0.0553735
 277 0.0553735
 277.025 0.0553735
 277.05 0.0553735
 277.075 0.0553735
 277.1 0.0553735
 277.125 0.0553734
 277.15 0.0553734
 277.175 0.0553734
 277.2 0.0553734
 277.225 0.0553734
 277.25 0.0553734
 277.275 0.0553734
 277.3 0.0553734
 277.325 0.0553734
 277.35 0.0553734
 277.375 0.0553733
 277.4 0.0553733
 277.425 0.0553733
 277.45 0.0553733
 277.475 0.0553733
 277.5 0.0553733
 277.525 0.0553733
 277.55 0.0553733
 277.575 0.0553733
 277.6 0.0553733
 277.625 0.0553733
 277.65 0.0553732
 277.675 0.0553732
 277.7 0.0553732
 277.725 0.0553732
 277.75 0.0553732
 277.775 0.0553732
 277.8 0.0553732
 277.825 0.0553732
 277.85 0.0553732
 277.875 0.0553732
 277.9 0.0553731
 277.925 0.0553731
 277.95 0.0553731
 277.975 0.0553731
 278 0.0553731
 278.025 0.0553731
 278.05 0.0553731
 278.075 0.0553731
 278.1 0.0553731
 278.125 0.0553731
 278.15 0.0553731
 278.175 0.055373
 278.2 0.055373
 278.225 0.055373
 278.25 0.055373
 278.275 0.055373
 278.3 0.055373
 278.325 0.055373
 278.35 0.055373
 278.375 0.055373
 278.4 0.055373
 278.425 0.0553729
 278.45 0.0553729
 278.475 0.0553729
 278.5 0.0553729
 278.525 0.0553729
 278.55 0.0553729
 278.575 0.0553729
 278.6 0.0553729
 278.625 0.0553729
 278.65 0.0553729
 278.675 0.0553728
 278.7 0.0553728
 278.725 0.0553728
 278.75 0.0553728
 278.775 0.0553728
 278.8 0.0553728
 278.825 0.0553728
 278.85 0.0553728
 278.875 0.0553728
 278.9 0.0553728
 278.925 0.0553728
 278.95 0.0553727
 278.975 0.0553727
 279 0.0553727
 279.025 0.0553727
 279.05 0.0553727
 279.075 0.0553727
 279.1 0.0553727
 279.125 0.0553727
 279.15 0.0553727
 279.175 0.0553727
 279.2 0.0553726
 279.225 0.0553726
 279.25 0.0553726
 279.275 0.0553726
 279.3 0.0553726
 279.325 0.0553726
 279.35 0.0553726
 279.375 0.0553726
 279.4 0.0553726
 279.425 0.0553726
 279.45 0.0553726
 279.475 0.0553725
 279.5 0.0553725
 279.525 0.0553725
 279.55 0.0553725
 279.575 0.0553725
 279.6 0.0553725
 279.625 0.0553725
 279.65 0.0553725
 279.675 0.0553725
 279.7 0.0553725
 279.725 0.0553724
 279.75 0.0553724
 279.775 0.0553724
 279.8 0.0553724
 279.825 0.0553724
 279.85 0.0553724
 279.875 0.0553724
 279.9 0.0553724
 279.925 0.0553724
 279.95 0.0553724
 279.975 0.0553724
 280 0.0553723
 280.025 0.0553723
 280.05 0.0553723
 280.075 0.0553723
 280.1 0.0553723
 280.125 0.0553723
 280.15 0.0553723
 280.175 0.0553723
 280.2 0.0553723
 280.225 0.0553723
 280.25 0.0553722
 280.275 0.0553722
 280.3 0.0553722
 280.325 0.0553722
 280.35 0.0553722
 280.375 0.0553722
 280.4 0.0553722
 280.425 0.0553722
 280.45 0.0553722
 280.475 0.0553722
 280.5 0.0553722
 280.525 0.0553721
 280.55 0.0553721
 280.575 0.0553721
 280.6 0.0553721
 280.625 0.0553721
 280.65 0.0553721
 280.675 0.0553721
 280.7 0.0553721
 280.725 0.0553721
 280.75 0.0553721
 280.775 0.055372
 280.8 0.055372
 280.825 0.055372
 280.85 0.055372
 280.875 0.055372
 280.9 0.055372
 280.925 0.055372
 280.95 0.055372
 280.975 0.055372
 281 0.055372
 281.025 0.055372
 281.05 0.0553719
 281.075 0.0553719
 281.1 0.0553719
 281.125 0.0553719
 281.15 0.0553719
 281.175 0.0553719
 281.2 0.0553719
 281.225 0.0553719
 281.25 0.0553719
 281.275 0.0553719
 281.3 0.0553719
 281.325 0.0553718
 281.35 0.0553718
 281.375 0.0553718
 281.4 0.0553718
 281.425 0.0553718
 281.45 0.0553718
 281.475 0.0553718
 281.5 0.0553718
 281.525 0.0553718
 281.55 0.0553718
 281.575 0.0553717
 281.6 0.0553717
 281.625 0.0553717
 281.65 0.0553717
 281.675 0.0553717
 281.7 0.0553717
 281.725 0.0553717
 281.75 0.0553717
 281.775 0.0553717
 281.8 0.0553717
 281.825 0.0553717
 281.85 0.0553716
 281.875 0.0553716
 281.9 0.0553716
 281.925 0.0553716
 281.95 0.0553716
 281.975 0.0553716
 282 0.0553716
 282.025 0.0553716
 282.05 0.0553716
 282.075 0.0553716
 282.1 0.0553715
 282.125 0.0553715
 282.15 0.0553715
 282.175 0.0553715
 282.2 0.0553715
 282.225 0.0553715
 282.25 0.0553715
 282.275 0.0553715
 282.3 0.0553715
 282.325 0.0553715
 282.35 0.0553715
 282.375 0.0553714
 282.4 0.0553714
 282.425 0.0553714
 282.45 0.0553714
 282.475 0.0553714
 282.5 0.0553714
 282.525 0.0553714
 282.55 0.0553714
 282.575 0.0553714
 282.6 0.0553714
 282.625 0.0553713
 282.65 0.0553713
 282.675 0.0553713
 282.7 0.0553713
 282.725 0.0553713
 282.75 0.0553713
 282.775 0.0553713
 282.8 0.0553713
 282.825 0.0553713
 282.85 0.0553713
 282.875 0.0553713
 282.9 0.0553712
 282.925 0.0553712
 282.95 0.0553712
 282.975 0.0553712
 283 0.0553712
 283.025 0.0553712
 283.05 0.0553712
 283.075 0.0553712
 283.1 0.0553712
 283.125 0.0553712
 283.15 0.0553712
 283.175 0.0553711
 283.2 0.0553711
 283.225 0.0553711
 283.25 0.0553711
 283.275 0.0553711
 283.3 0.0553711
 283.325 0.0553711
 283.35 0.0553711
 283.375 0.0553711
 283.4 0.0553711
 283.425 0.055371
 283.45 0.055371
 283.475 0.055371
 283.5 0.055371
 283.525 0.055371
 283.55 0.055371
 283.575 0.055371
 283.6 0.055371
 283.625 0.055371
 283.65 0.055371
 283.675 0.055371
 283.7 0.0553709
 283.725 0.0553709
 283.75 0.0553709
 283.775 0.0553709
 283.8 0.0553709
 283.825 0.0553709
 283.85 0.0553709
 283.875 0.0553709
 283.9 0.0553709
 283.925 0.0553709
 283.95 0.0553708
 283.975 0.0553708
 284 0.0553708
 284.025 0.0553708
 284.05 0.0553708
 284.075 0.0553708
 284.1 0.0553708
 284.125 0.0553708
 284.15 0.0553708
 284.175 0.0553708
 284.2 0.0553708
 284.225 0.0553707
 284.25 0.0553707
 284.275 0.0553707
 284.3 0.0553707
 284.325 0.0553707
 284.35 0.0553707
 284.375 0.0553707
 284.4 0.0553707
 284.425 0.0553707
 284.45 0.0553707
 284.475 0.0553707
 284.5 0.0553706
 284.525 0.0553706
 284.55 0.0553706
 284.575 0.0553706
 284.6 0.0553706
 284.625 0.0553706
 284.65 0.0553706
 284.675 0.0553706
 284.7 0.0553706
 284.725 0.0553706
 284.75 0.0553705
 284.775 0.0553705
 284.8 0.0553705
 284.825 0.0553705
 284.85 0.0553705
 284.875 0.0553705
 284.9 0.0553705
 284.925 0.0553705
 284.95 0.0553705
 284.975 0.0553705
 285 0.0553705
 285.025 0.0553704
 285.05 0.0553704
 285.075 0.0553704
 285.1 0.0553704
 285.125 0.0553704
 285.15 0.0553704
 285.175 0.0553704
 285.2 0.0553704
 285.225 0.0553704
 285.25 0.0553704
 285.275 0.0553704
 285.3 0.0553703
 285.325 0.0553703
 285.35 0.0553703
 285.375 0.0553703
 285.4 0.0553703
 285.425 0.0553703
 285.45 0.0553703
 285.475 0.0553703
 285.5 0.0553703
 285.525 0.0553703
 285.55 0.0553702
 285.575 0.0553702
 285.6 0.0553702
 285.625 0.0553702
 285.65 0.0553702
 285.675 0.0553702
 285.7 0.0553702
 285.725 0.0553702
 285.75 0.0553702
 285.775 0.0553702
 285.8 0.0553702
 285.825 0.0553701
 285.85 0.0553701
 285.875 0.0553701
 285.9 0.0553701
 285.925 0.0553701
 285.95 0.0553701
 285.975 0.0553701
 286 0.0553701
 286.025 0.0553701
 286.05 0.0553701
 286.075 0.0553701
 286.1 0.05537
 286.125 0.05537
 286.15 0.05537
 286.175 0.05537
 286.2 0.05537
 286.225 0.05537
 286.25 0.05537
 286.275 0.05537
 286.3 0.05537
 286.325 0.05537
 286.35 0.05537
 286.375 0.0553699
 286.4 0.0553699
 286.425 0.0553699
 286.45 0.0553699
 286.475 0.0553699
 286.5 0.0553699
 286.525 0.0553699
 286.55 0.0553699
 286.575 0.0553699
 286.6 0.0553699
 286.625 0.0553698
 286.65 0.0553698
 286.675 0.0553698
 286.7 0.0553698
 286.725 0.0553698
 286.75 0.0553698
 286.775 0.0553698
 286.8 0.0553698
 286.825 0.0553698
 286.85 0.0553698
 286.875 0.0553698
 286.9 0.0553697
 286.925 0.0553697
 286.95 0.0553697
 286.975 0.0553697
 287 0.0553697
 287.025 0.0553697
 287.05 0.0553697
 287.075 0.0553697
 287.1 0.0553697
 287.125 0.0553697
 287.15 0.0553697
 287.175 0.0553696
 287.2 0.0553696
 287.225 0.0553696
 287.25 0.0553696
 287.275 0.0553696
 287.3 0.0553696
 287.325 0.0553696
 287.35 0.0553696
 287.375 0.0553696
 287.4 0.0553696
 287.425 0.0553696
 287.45 0.0553695
 287.475 0.0553695
 287.5 0.0553695
 287.525 0.0553695
 287.55 0.0553695
 287.575 0.0553695
 287.6 0.0553695
 287.625 0.0553695
 287.65 0.0553695
 287.675 0.0553695
 287.7 0.0553694
 287.725 0.0553694
 287.75 0.0553694
 287.775 0.0553694
 287.8 0.0553694
 287.825 0.0553694
 287.85 0.0553694
 287.875 0.0553694
 287.9 0.0553694
 287.925 0.0553694
 287.95 0.0553694
 287.975 0.0553693
 288 0.0553693
 288.025 0.0553693
 288.05 0.0553693
 288.075 0.0553693
 288.1 0.0553693
 288.125 0.0553693
 288.15 0.0553693
 288.175 0.0553693
 288.2 0.0553693
 288.225 0.0553693
 288.25 0.0553692
 288.275 0.0553692
 288.3 0.0553692
 288.325 0.0553692
 288.35 0.0553692
 288.375 0.0553692
 288.4 0.0553692
 288.425 0.0553692
 288.45 0.0553692
 288.475 0.0553692
 288.5 0.0553692
 288.525 0.0553691
 288.55 0.0553691
 288.575 0.0553691
 288.6 0.0553691
 288.625 0.0553691
 288.65 0.0553691
 288.675 0.0553691
 288.7 0.0553691
 288.725 0.0553691
 288.75 0.0553691
 288.775 0.055369
 288.8 0.055369
 288.825 0.055369
 288.85 0.055369
 288.875 0.055369
 288.9 0.055369
 288.925 0.055369
 288.95 0.055369
 288.975 0.055369
 289 0.055369
 289.025 0.055369
 289.05 0.0553689
 289.075 0.0553689
 289.1 0.0553689
 289.125 0.0553689
 289.15 0.0553689
 289.175 0.0553689
 289.2 0.0553689
 289.225 0.0553689
 289.25 0.0553689
 289.275 0.0553689
 289.3 0.0553689
 289.325 0.0553688
 289.35 0.0553688
 289.375 0.0553688
 289.4 0.0553688
 289.425 0.0553688
 289.45 0.0553688
 289.475 0.0553688
 289.5 0.0553688
 289.525 0.0553688
 289.55 0.0553688
 289.575 0.0553688
 289.6 0.0553687
 289.625 0.0553687
 289.65 0.0553687
 289.675 0.0553687
 289.7 0.0553687
 289.725 0.0553687
 289.75 0.0553687
 289.775 0.0553687
 289.8 0.0553687
 289.825 0.0553687
 289.85 0.0553687
 289.875 0.0553686
 289.9 0.0553686
 289.925 0.0553686
 289.95 0.0553686
 289.975 0.0553686
 290 0.0553686
 290.025 0.0553686
 290.05 0.0553686
 290.075 0.0553686
 290.1 0.0553686
 290.125 0.0553685
 290.15 0.0553685
 290.175 0.0553685
 290.2 0.0553685
 290.225 0.0553685
 290.25 0.0553685
 290.275 0.0553685
 290.3 0.0553685
 290.325 0.0553685
 290.35 0.0553685
 290.375 0.0553685
 290.4 0.0553684
 290.425 0.0553684
 290.45 0.0553684
 290.475 0.0553684
 290.5 0.0553684
 290.525 0.0553684
 290.55 0.0553684
 290.575 0.0553684
 290.6 0.0553684
 290.625 0.0553684
 290.65 0.0553684
 290.675 0.0553683
 290.7 0.0553683
 290.725 0.0553683
 290.75 0.0553683
 290.775 0.0553683
 290.8 0.0553683
 290.825 0.0553683
 290.85 0.0553683
 290.875 0.0553683
 290.9 0.0553683
 290.925 0.0553683
 290.95 0.0553682
 290.975 0.0553682
 291 0.0553682
 291.025 0.0553682
 291.05 0.0553682
 291.075 0.0553682
 291.1 0.0553682
 291.125 0.0553682
 291.15 0.0553682
 291.175 0.0553682
 291.2 0.0553682
 291.225 0.0553681
 291.25 0.0553681
 291.275 0.0553681
 291.3 0.0553681
 291.325 0.0553681
 291.35 0.0553681
 291.375 0.0553681
 291.4 0.0553681
 291.425 0.0553681
 291.45 0.0553681
 291.475 0.0553681
 291.5 0.055368
 291.525 0.055368
 291.55 0.055368
 291.575 0.055368
 291.6 0.055368
 291.625 0.055368
 291.65 0.055368
 291.675 0.055368
 291.7 0.055368
 291.725 0.055368
 291.75 0.055368
 291.775 0.0553679
 291.8 0.0553679
 291.825 0.0553679
 291.85 0.0553679
 291.875 0.0553679
 291.9 0.0553679
 291.925 0.0553679
 291.95 0.0553679
 291.975 0.0553679
 292 0.0553679
 292.025 0.0553679
 292.05 0.0553678
 292.075 0.0553678
 292.1 0.0553678
 292.125 0.0553678
 292.15 0.0553678
 292.175 0.0553678
 292.2 0.0553678
 292.225 0.0553678
 292.25 0.0553678
 292.275 0.0553678
 292.3 0.0553678
 292.325 0.0553677
 292.35 0.0553677
 292.375 0.0553677
 292.4 0.0553677
 292.425 0.0553677
 292.45 0.0553677
 292.475 0.0553677
 292.5 0.0553677
 292.525 0.0553677
 292.55 0.0553677
 292.575 0.0553677
 292.6 0.0553676
 292.625 0.0553676
 292.65 0.0553676
 292.675 0.0553676
 292.7 0.0553676
 292.725 0.0553676
 292.75 0.0553676
 292.775 0.0553676
 292.8 0.0553676
 292.825 0.0553676
 292.85 0.0553675
 292.875 0.0553675
 292.9 0.0553675
 292.925 0.0553675
 292.95 0.0553675
 292.975 0.0553675
 293 0.0553675
 293.025 0.0553675
 293.05 0.0553675
 293.075 0.0553675
 293.1 0.0553675
 293.125 0.0553674
 293.15 0.0553674
 293.175 0.0553674
 293.2 0.0553674
 293.225 0.0553674
 293.25 0.0553674
 293.275 0.0553674
 293.3 0.0553674
 293.325 0.0553674
 293.35 0.0553674
 293.375 0.0553674
 293.4 0.0553673
 293.425 0.0553673
 293.45 0.0553673
 293.475 0.0553673
 293.5 0.0553673
 293.525 0.0553673
 293.55 0.0553673
 293.575 0.0553673
 293.6 0.0553673
 293.625 0.0553673
 293.65 0.0553673
 293.675 0.0553672
 293.7 0.0553672
 293.725 0.0553672
 293.75 0.0553672
 293.775 0.0553672
 293.8 0.0553672
 293.825 0.0553672
 293.85 0.0553672
 293.875 0.0553672
 293.9 0.0553672
 293.925 0.0553672
 293.95 0.0553671
 293.975 0.0553671
 294 0.0553671
 294.025 0.0553671
 294.05 0.0553671
 294.075 0.0553671
 294.1 0.0553671
 294.125 0.0553671
 294.15 0.0553671
 294.175 0.0553671
 294.2 0.0553671
 294.225 0.055367
 294.25 0.055367
 294.275 0.055367
 294.3 0.055367
 294.325 0.055367
 294.35 0.055367
 294.375 0.055367
 294.4 0.055367
 294.425 0.055367
 294.45 0.055367
 294.475 0.055367
 294.5 0.0553669
 294.525 0.0553669
 294.55 0.0553669
 294.575 0.0553669
 294.6 0.0553669
 294.625 0.0553669
 294.65 0.0553669
 294.675 0.0553669
 294.7 0.0553669
 294.725 0.0553669
 294.75 0.0553669
 294.775 0.0553668
 294.8 0.0553668
 294.825 0.0553668
 294.85 0.0553668
 294.875 0.0553668
 294.9 0.0553668
 294.925 0.0553668
 294.95 0.0553668
 294.975 0.0553668
 295 0.0553668
 295.025 0.0553668
 295.05 0.0553667
 295.075 0.0553667
 295.1 0.0553667
 295.125 0.0553667
 295.15 0.0553667
 295.175 0.0553667
 295.2 0.0553667
 295.225 0.0553667
 295.25 0.0553667
 295.275 0.0553667
 295.3 0.0553667
 295.325 0.0553666
 295.35 0.0553666
 295.375 0.0553666
 295.4 0.0553666
 295.425 0.0553666
 295.45 0.0553666
 295.475 0.0553666
 295.5 0.0553666
 295.525 0.0553666
 295.55 0.0553666
 295.575 0.0553666
 295.6 0.0553665
 295.625 0.0553665
 295.65 0.0553665
 295.675 0.0553665
 295.7 0.0553665
 295.725 0.0553665
 295.75 0.0553665
 295.775 0.0553665
 295.8 0.0553665
 295.825 0.0553665
 295.85 0.0553665
 295.875 0.0553664
 295.9 0.0553664
 295.925 0.0553664
 295.95 0.0553664
 295.975 0.0553664
 296 0.0553664
 296.025 0.0553664
 296.05 0.0553664
 296.075 0.0553664
 296.1 0.0553664
 296.125 0.0553664
 296.15 0.0553663
 296.175 0.0553663
 296.2 0.0553663
 296.225 0.0553663
 296.25 0.0553663
 296.275 0.0553663
 296.3 0.0553663
 296.325 0.0553663
 296.35 0.0553663
 296.375 0.0553663
 296.4 0.0553663
 296.425 0.0553663
 296.45 0.0553662
 296.475 0.0553662
 296.5 0.0553662
 296.525 0.0553662
 296.55 0.0553662
 296.575 0.0553662
 296.6 0.0553662
 296.625 0.0553662
 296.65 0.0553662
 296.675 0.0553662
 296.7 0.0553662
 296.725 0.0553661
 296.75 0.0553661
 296.775 0.0553661
 296.8 0.0553661
 296.825 0.0553661
 296.85 0.0553661
 296.875 0.0553661
 296.9 0.0553661
 296.925 0.0553661
 296.95 0.0553661
 296.975 0.0553661
 297 0.055366
 297.025 0.055366
 297.05 0.055366
 297.075 0.055366
 297.1 0.055366
 297.125 0.055366
 297.15 0.055366
 297.175 0.055366
 297.2 0.055366
 297.225 0.055366
 297.25 0.055366
 297.275 0.0553659
 297.3 0.0553659
 297.325 0.0553659
 297.35 0.0553659
 297.375 0.0553659
 297.4 0.0553659
 297.425 0.0553659
 297.45 0.0553659
 297.475 0.0553659
 297.5 0.0553659
 297.525 0.0553659
 297.55 0.0553658
 297.575 0.0553658
 297.6 0.0553658
 297.625 0.0553658
 297.65 0.0553658
 297.675 0.0553658
 297.7 0.0553658
 297.725 0.0553658
 297.75 0.0553658
 297.775 0.0553658
 297.8 0.0553658
 297.825 0.0553657
 297.85 0.0553657
 297.875 0.0553657
 297.9 0.0553657
 297.925 0.0553657
 297.95 0.0553657
 297.975 0.0553657
 298 0.0553657
 298.025 0.0553657
 298.05 0.0553657
 298.075 0.0553657
 298.1 0.0553656
 298.125 0.0553656
 298.15 0.0553656
 298.175 0.0553656
 298.2 0.0553656
 298.225 0.0553656
 298.25 0.0553656
 298.275 0.0553656
 298.3 0.0553656
 298.325 0.0553656
 298.35 0.0553656
 298.375 0.0553655
 298.4 0.0553655
 298.425 0.0553655
 298.45 0.0553655
 298.475 0.0553655
 298.5 0.0553655
 298.525 0.0553655
 298.55 0.0553655
 298.575 0.0553655
 298.6 0.0553655
 298.625 0.0553655
 298.65 0.0553654
 298.675 0.0553654
 298.7 0.0553654
 298.725 0.0553654
 298.75 0.0553654
 298.775 0.0553654
 298.8 0.0553654
 298.825 0.0553654
 298.85 0.0553654
 298.875 0.0553654
 298.9 0.0553654
 298.925 0.0553654
 298.95 0.0553653
 298.975 0.0553653
 299 0.0553653
 299.025 0.0553653
 299.05 0.0553653
 299.075 0.0553653
 299.1 0.0553653
 299.125 0.0553653
 299.15 0.0553653
 299.175 0.0553653
 299.2 0.0553653
 299.225 0.0553652
 299.25 0.0553652
 299.275 0.0553652
 299.3 0.0553652
 299.325 0.0553652
 299.35 0.0553652
 299.375 0.0553652
 299.4 0.0553652
 299.425 0.0553652
 299.45 0.0553652
 299.475 0.0553652
 299.5 0.0553651
 299.525 0.0553651
 299.55 0.0553651
 299.575 0.0553651
 299.6 0.0553651
 299.625 0.0553651
 299.65 0.0553651
 299.675 0.0553651
 299.7 0.0553651
 299.725 0.0553651
 299.75 0.0553651
 299.775 0.055365
 299.8 0.055365
 299.825 0.055365
 299.85 0.055365
 299.875 0.055365
 299.9 0.055365
 299.925 0.055365
 299.95 0.055365
 299.975 0.055365
 300 0.055365
 300.025 0.055365
 300.05 0.0553649
 300.075 0.0553649
 300.1 0.0553649
 300.125 0.0553649
 300.15 0.0553649
 300.175 0.0553649
 300.2 0.0553649
 300.225 0.0553649
 300.25 0.0553649
 300.275 0.0553649
 300.3 0.0553649
 300.325 0.0553649
 300.35 0.0553648
 300.375 0.0553648
 300.4 0.0553648
 300.425 0.0553648
 300.45 0.0553648
 300.475 0.0553648
 300.5 0.0553648
 300.525 0.0553648
 300.55 0.0553648
 300.575 0.0553648
 300.6 0.0553648
 300.625 0.0553647
 300.65 0.0553647
 300.675 0.0553647
 300.7 0.0553647
 300.725 0.0553647
 300.75 0.0553647
 300.775 0.0553647
 300.8 0.0553647
 300.825 0.0553647
 300.85 0.0553647
 300.875 0.0553647
 300.9 0.0553646
 300.925 0.0553646
 300.95 0.0553646
 300.975 0.0553646
 301 0.0553646
 301.025 0.0553646
 301.05 0.0553646
 301.075 0.0553646
 301.1 0.0553646
 301.125 0.0553646
 301.15 0.0553646
 301.175 0.0553645
 301.2 0.0553645
 301.225 0.0553645
 301.25 0.0553645
 301.275 0.0553645
 301.3 0.0553645
 301.325 0.0553645
 301.35 0.0553645
 301.375 0.0553645
 301.4 0.0553645
 301.425 0.0553645
 301.45 0.0553644
 301.475 0.0553644
 301.5 0.0553644
 301.525 0.0553644
 301.55 0.0553644
 301.575 0.0553644
 301.6 0.0553644
 301.625 0.0553644
 301.65 0.0553644
 301.675 0.0553644
 301.7 0.0553644
 301.725 0.0553644
 301.75 0.0553643
 301.775 0.0553643
 301.8 0.0553643
 301.825 0.0553643
 301.85 0.0553643
 301.875 0.0553643
 301.9 0.0553643
 301.925 0.0553643
 301.95 0.0553643
 301.975 0.0553643
 302 0.0553643
 302.025 0.0553642
 302.05 0.0553642
 302.075 0.0553642
 302.1 0.0553642
 302.125 0.0553642
 302.15 0.0553642
 302.175 0.0553642
 302.2 0.0553642
 302.225 0.0553642
 302.25 0.0553642
 302.275 0.0553642
 302.3 0.0553641
 302.325 0.0553641
 302.35 0.0553641
 302.375 0.0553641
 302.4 0.0553641
 302.425 0.0553641
 302.45 0.0553641
 302.475 0.0553641
 302.5 0.0553641
 302.525 0.0553641
 302.55 0.0553641
 302.575 0.055364
 302.6 0.055364
 302.625 0.055364
 302.65 0.055364
 302.675 0.055364
 302.7 0.055364
 302.725 0.055364
 302.75 0.055364
 302.775 0.055364
 302.8 0.055364
 302.825 0.055364
 302.85 0.055364
 302.875 0.0553639
 302.9 0.0553639
 302.925 0.0553639
 302.95 0.0553639
 302.975 0.0553639
 303 0.0553639
 303.025 0.0553639
 303.05 0.0553639
 303.075 0.0553639
 303.1 0.0553639
 303.125 0.0553639
 303.15 0.0553638
 303.175 0.0553638
 303.2 0.0553638
 303.225 0.0553638
 303.25 0.0553638
 303.275 0.0553638
 303.3 0.0553638
 303.325 0.0553638
 303.35 0.0553638
 303.375 0.0553638
 303.4 0.0553638
 303.425 0.0553637
 303.45 0.0553637
 303.475 0.0553637
 303.5 0.0553637
 303.525 0.0553637
 303.55 0.0553637
 303.575 0.0553637
 303.6 0.0553637
 303.625 0.0553637
 303.65 0.0553637
 303.675 0.0553637
 303.7 0.0553637
 303.725 0.0553636
 303.75 0.0553636
 303.775 0.0553636
 303.8 0.0553636
 303.825 0.0553636
 303.85 0.0553636
 303.875 0.0553636
 303.9 0.0553636
 303.925 0.0553636
 303.95 0.0553636
 303.975 0.0553636
 304 0.0553635
 304.025 0.0553635
 304.05 0.0553635
 304.075 0.0553635
 304.1 0.0553635
 304.125 0.0553635
 304.15 0.0553635
 304.175 0.0553635
 304.2 0.0553635
 304.225 0.0553635
 304.25 0.0553635
 304.275 0.0553634
 304.3 0.0553634
 304.325 0.0553634
 304.35 0.0553634
 304.375 0.0553634
 304.4 0.0553634
 304.425 0.0553634
 304.45 0.0553634
 304.475 0.0553634
 304.5 0.0553634
 304.525 0.0553634
 304.55 0.0553634
 304.575 0.0553633
 304.6 0.0553633
 304.625 0.0553633
 304.65 0.0553633
 304.675 0.0553633
 304.7 0.0553633
 304.725 0.0553633
 304.75 0.0553633
 304.775 0.0553633
 304.8 0.0553633
 304.825 0.0553633
 304.85 0.0553632
 304.875 0.0553632
 304.9 0.0553632
 304.925 0.0553632
 304.95 0.0553632
 304.975 0.0553632
 305 0.0553632
 305.025 0.0553632
 305.05 0.0553632
 305.075 0.0553632
 305.1 0.0553632
 305.125 0.0553631
 305.15 0.0553631
 305.175 0.0553631
 305.2 0.0553631
 305.225 0.0553631
 305.25 0.0553631
 305.275 0.0553631
 305.3 0.0553631
 305.325 0.0553631
 305.35 0.0553631
 305.375 0.0553631
 305.4 0.0553631
 305.425 0.055363
 305.45 0.055363
 305.475 0.055363
 305.5 0.055363
 305.525 0.055363
 305.55 0.055363
 305.575 0.055363
 305.6 0.055363
 305.625 0.055363
 305.65 0.055363
 305.675 0.055363
 305.7 0.0553629
 305.725 0.0553629
 305.75 0.0553629
 305.775 0.0553629
 305.8 0.0553629
 305.825 0.0553629
 305.85 0.0553629
 305.875 0.0553629
 305.9 0.0553629
 305.925 0.0553629
 305.95 0.0553629
 305.975 0.0553629
 306 0.0553628
 306.025 0.0553628
 306.05 0.0553628
 306.075 0.0553628
 306.1 0.0553628
 306.125 0.0553628
 306.15 0.0553628
 306.175 0.0553628
 306.2 0.0553628
 306.225 0.0553628
 306.25 0.0553628
 306.275 0.0553627
 306.3 0.0553627
 306.325 0.0553627
 306.35 0.0553627
 306.375 0.0553627
 306.4 0.0553627
 306.425 0.0553627
 306.45 0.0553627
 306.475 0.0553627
 306.5 0.0553627
 306.525 0.0553627
 306.55 0.0553627
 306.575 0.0553626
 306.6 0.0553626
 306.625 0.0553626
 306.65 0.0553626
 306.675 0.0553626
 306.7 0.0553626
 306.725 0.0553626
 306.75 0.0553626
 306.775 0.0553626
 306.8 0.0553626
 306.825 0.0553626
 306.85 0.0553625
 306.875 0.0553625
 306.9 0.0553625
 306.925 0.0553625
 306.95 0.0553625
 306.975 0.0553625
 307 0.0553625
 307.025 0.0553625
 307.05 0.0553625
 307.075 0.0553625
 307.1 0.0553625
 307.125 0.0553624
 307.15 0.0553624
 307.175 0.0553624
 307.2 0.0553624
 307.225 0.0553624
 307.25 0.0553624
 307.275 0.0553624
 307.3 0.0553624
 307.325 0.0553624
 307.35 0.0553624
 307.375 0.0553624
 307.4 0.0553624
 307.425 0.0553623
 307.45 0.0553623
 307.475 0.0553623
 307.5 0.0553623
 307.525 0.0553623
 307.55 0.0553623
 307.575 0.0553623
 307.6 0.0553623
 307.625 0.0553623
 307.65 0.0553623
 307.675 0.0553623
 307.7 0.0553622
 307.725 0.0553622
 307.75 0.0553622
 307.775 0.0553622
 307.8 0.0553622
 307.825 0.0553622
 307.85 0.0553622
 307.875 0.0553622
 307.9 0.0553622
 307.925 0.0553622
 307.95 0.0553622
 307.975 0.0553622
 308 0.0553621
 308.025 0.0553621
 308.05 0.0553621
 308.075 0.0553621
 308.1 0.0553621
 308.125 0.0553621
 308.15 0.0553621
 308.175 0.0553621
 308.2 0.0553621
 308.225 0.0553621
 308.25 0.0553621
 308.275 0.055362
 308.3 0.055362
 308.325 0.055362
 308.35 0.055362
 308.375 0.055362
 308.4 0.055362
 308.425 0.055362
 308.45 0.055362
 308.475 0.055362
 308.5 0.055362
 308.525 0.055362
 308.55 0.055362
 308.575 0.0553619
 308.6 0.0553619
 308.625 0.0553619
 308.65 0.0553619
 308.675 0.0553619
 308.7 0.0553619
 308.725 0.0553619
 308.75 0.0553619
 308.775 0.0553619
 308.8 0.0553619
 308.825 0.0553619
 308.85 0.0553618
 308.875 0.0553618
 308.9 0.0553618
 308.925 0.0553618
 308.95 0.0553618
 308.975 0.0553618
 309 0.0553618
 309.025 0.0553618
 309.05 0.0553618
 309.075 0.0553618
 309.1 0.0553618
 309.125 0.0553618
 309.15 0.0553617
 309.175 0.0553617
 309.2 0.0553617
 309.225 0.0553617
 309.25 0.0553617
 309.275 0.0553617
 309.3 0.0553617
 309.325 0.0553617
 309.35 0.0553617
 309.375 0.0553617
 309.4 0.0553617
 309.425 0.0553616
 309.45 0.0553616
 309.475 0.0553616
 309.5 0.0553616
 309.525 0.0553616
 309.55 0.0553616
 309.575 0.0553616
 309.6 0.0553616
 309.625 0.0553616
 309.65 0.0553616
 309.675 0.0553616
 309.7 0.0553616
 309.725 0.0553615
 309.75 0.0553615
 309.775 0.0553615
 309.8 0.0553615
 309.825 0.0553615
 309.85 0.0553615
 309.875 0.0553615
 309.9 0.0553615
 309.925 0.0553615
 309.95 0.0553615
 309.975 0.0553615
 310 0.0553614
 310.025 0.0553614
 310.05 0.0553614
 310.075 0.0553614
 310.1 0.0553614
 310.125 0.0553614
 310.15 0.0553614
 310.175 0.0553614
 310.2 0.0553614
 310.225 0.0553614
 310.25 0.0553614
 310.275 0.0553614
 310.3 0.0553613
 310.325 0.0553613
 310.35 0.0553613
 310.375 0.0553613
 310.4 0.0553613
 310.425 0.0553613
 310.45 0.0553613
 310.475 0.0553613
 310.5 0.0553613
 310.525 0.0553613
 310.55 0.0553613
 310.575 0.0553613
 310.6 0.0553612
 310.625 0.0553612
 310.65 0.0553612
 310.675 0.0553612
 310.7 0.0553612
 310.725 0.0553612
 310.75 0.0553612
 310.775 0.0553612
 310.8 0.0553612
 310.825 0.0553612
 310.85 0.0553612
 310.875 0.0553611
 310.9 0.0553611
 310.925 0.0553611
 310.95 0.0553611
 310.975 0.0553611
 311 0.0553611
 311.025 0.0553611
 311.05 0.0553611
 311.075 0.0553611
 311.1 0.0553611
 311.125 0.0553611
 311.15 0.0553611
 311.175 0.055361
 311.2 0.055361
 311.225 0.055361
 311.25 0.055361
 311.275 0.055361
 311.3 0.055361
 311.325 0.055361
 311.35 0.055361
 311.375 0.055361
 311.4 0.055361
 311.425 0.055361
 311.45 0.0553609
 311.475 0.0553609
 311.5 0.0553609
 311.525 0.0553609
 311.55 0.0553609
 311.575 0.0553609
 311.6 0.0553609
 311.625 0.0553609
 311.65 0.0553609
 311.675 0.0553609
 311.7 0.0553609
 311.725 0.0553609
 311.75 0.0553608
 311.775 0.0553608
 311.8 0.0553608
 311.825 0.0553608
 311.85 0.0553608
 311.875 0.0553608
 311.9 0.0553608
 311.925 0.0553608
 311.95 0.0553608
 311.975 0.0553608
 312 0.0553608
 312.025 0.0553608
 312.05 0.0553607
 312.075 0.0553607
 312.1 0.0553607
 312.125 0.0553607
 312.15 0.0553607
 312.175 0.0553607
 312.2 0.0553607
 312.225 0.0553607
 312.25 0.0553607
 312.275 0.0553607
 312.3 0.0553607
 312.325 0.0553606
 312.35 0.0553606
 312.375 0.0553606
 312.4 0.0553606
 312.425 0.0553606
 312.45 0.0553606
 312.475 0.0553606
 312.5 0.0553606
 312.525 0.0553606
 312.55 0.0553606
 312.575 0.0553606
 312.6 0.0553606
 312.625 0.0553605
 312.65 0.0553605
 312.675 0.0553605
 312.7 0.0553605
 312.725 0.0553605
 312.75 0.0553605
 312.775 0.0553605
 312.8 0.0553605
 312.825 0.0553605
 312.85 0.0553605
 312.875 0.0553605
 312.9 0.0553605
 312.925 0.0553604
 312.95 0.0553604
 312.975 0.0553604
 313 0.0553604
 313.025 0.0553604
 313.05 0.0553604
 313.075 0.0553604
 313.1 0.0553604
 313.125 0.0553604
 313.15 0.0553604
 313.175 0.0553604
 313.2 0.0553603
 313.225 0.0553603
 313.25 0.0553603
 313.275 0.0553603
 313.3 0.0553603
 313.325 0.0553603
 313.35 0.0553603
 313.375 0.0553603
 313.4 0.0553603
 313.425 0.0553603
 313.45 0.0553603
 313.475 0.0553603
 313.5 0.0553602
 313.525 0.0553602
 313.55 0.0553602
 313.575 0.0553602
 313.6 0.0553602
 313.625 0.0553602
 313.65 0.0553602
 313.675 0.0553602
 313.7 0.0553602
 313.725 0.0553602
 313.75 0.0553602
 313.775 0.0553602
 313.8 0.0553601
 313.825 0.0553601
 313.85 0.0553601
 313.875 0.0553601
 313.9 0.0553601
 313.925 0.0553601
 313.95 0.0553601
 313.975 0.0553601
 314 0.0553601
 314.025 0.0553601
 314.05 0.0553601
 314.075 0.0553601
 314.1 0.05536
 314.125 0.05536
 314.15 0.05536
 314.175 0.05536
 314.2 0.05536
 314.225 0.05536
 314.25 0.05536
 314.275 0.05536
 314.3 0.05536
 314.325 0.05536
 314.35 0.05536
 314.375 0.0553599
 314.4 0.0553599
 314.425 0.0553599
 314.45 0.0553599
 314.475 0.0553599
 314.5 0.0553599
 314.525 0.0553599
 314.55 0.0553599
 314.575 0.0553599
 314.6 0.0553599
 314.625 0.0553599
 314.65 0.0553599
 314.675 0.0553598
 314.7 0.0553598
 314.725 0.0553598
 314.75 0.0553598
 314.775 0.0553598
 314.8 0.0553598
 314.825 0.0553598
 314.85 0.0553598
 314.875 0.0553598
 314.9 0.0553598
 314.925 0.0553598
 314.95 0.0553598
 314.975 0.0553597
 315 0.0553597
 315.025 0.0553597
 315.05 0.0553597
 315.075 0.0553597
 315.1 0.0553597
 315.125 0.0553597
 315.15 0.0553597
 315.175 0.0553597
 315.2 0.0553597
 315.225 0.0553597
 315.25 0.0553596
 315.275 0.0553596
 315.3 0.0553596
 315.325 0.0553596
 315.35 0.0553596
 315.375 0.0553596
 315.4 0.0553596
 315.425 0.0553596
 315.45 0.0553596
 315.475 0.0553596
 315.5 0.0553596
 315.525 0.0553596
 315.55 0.0553595
 315.575 0.0553595
 315.6 0.0553595
 315.625 0.0553595
 315.65 0.0553595
 315.675 0.0553595
 315.7 0.0553595
 315.725 0.0553595
 315.75 0.0553595
 315.775 0.0553595
 315.8 0.0553595
 315.825 0.0553595
 315.85 0.0553594
 315.875 0.0553594
 315.9 0.0553594
 315.925 0.0553594
 315.95 0.0553594
 315.975 0.0553594
 316 0.0553594
 316.025 0.0553594
 316.05 0.0553594
 316.075 0.0553594
 316.1 0.0553594
 316.125 0.0553594
 316.15 0.0553593
 316.175 0.0553593
 316.2 0.0553593
 316.225 0.0553593
 316.25 0.0553593
 316.275 0.0553593
 316.3 0.0553593
 316.325 0.0553593
 316.35 0.0553593
 316.375 0.0553593
 316.4 0.0553593
 316.425 0.0553593
 316.45 0.0553592
 316.475 0.0553592
 316.5 0.0553592
 316.525 0.0553592
 316.55 0.0553592
 316.575 0.0553592
 316.6 0.0553592
 316.625 0.0553592
 316.65 0.0553592
 316.675 0.0553592
 316.7 0.0553592
 316.725 0.0553591
 316.75 0.0553591
 316.775 0.0553591
 316.8 0.0553591
 316.825 0.0553591
 316.85 0.0553591
 316.875 0.0553591
 316.9 0.0553591
 316.925 0.0553591
 316.95 0.0553591
 316.975 0.0553591
 317 0.0553591
 317.025 0.055359
 317.05 0.055359
 317.075 0.055359
 317.1 0.055359
 317.125 0.055359
 317.15 0.055359
 317.175 0.055359
 317.2 0.055359
 317.225 0.055359
 317.25 0.055359
 317.275 0.055359
 317.3 0.055359
 317.325 0.0553589
 317.35 0.0553589
 317.375 0.0553589
 317.4 0.0553589
 317.425 0.0553589
 317.45 0.0553589
 317.475 0.0553589
 317.5 0.0553589
 317.525 0.0553589
 317.55 0.0553589
 317.575 0.0553589
 317.6 0.0553589
 317.625 0.0553588
 317.65 0.0553588
 317.675 0.0553588
 317.7 0.0553588
 317.725 0.0553588
 317.75 0.0553588
 317.775 0.0553588
 317.8 0.0553588
 317.825 0.0553588
 317.85 0.0553588
 317.875 0.0553588
 317.9 0.0553588
 317.925 0.0553587
 317.95 0.0553587
 317.975 0.0553587
 318 0.0553587
 318.025 0.0553587
 318.05 0.0553587
 318.075 0.0553587
 318.1 0.0553587
 318.125 0.0553587
 318.15 0.0553587
 318.175 0.0553587
 318.2 0.0553587
 318.225 0.0553586
 318.25 0.0553586
 318.275 0.0553586
 318.3 0.0553586
 318.325 0.0553586
 318.35 0.0553586
 318.375 0.0553586
 318.4 0.0553586
 318.425 0.0553586
 318.45 0.0553586
 318.475 0.0553586
 318.5 0.0553586
 318.525 0.0553585
 318.55 0.0553585
 318.575 0.0553585
 318.6 0.0553585
 318.625 0.0553585
 318.65 0.0553585
 318.675 0.0553585
 318.7 0.0553585
 318.725 0.0553585
 318.75 0.0553585
 318.775 0.0553585
 318.8 0.0553584
 318.825 0.0553584
 318.85 0.0553584
 318.875 0.0553584
 318.9 0.0553584
 318.925 0.0553584
 318.95 0.0553584
 318.975 0.0553584
 319 0.0553584
 319.025 0.0553584
 319.05 0.0553584
 319.075 0.0553584
 319.1 0.0553583
 319.125 0.0553583
 319.15 0.0553583
 319.175 0.0553583
 319.2 0.0553583
 319.225 0.0553583
 319.25 0.0553583
 319.275 0.0553583
 319.3 0.0553583
 319.325 0.0553583
 319.35 0.0553583
 319.375 0.0553583
 319.4 0.0553582
 319.425 0.0553582
 319.45 0.0553582
 319.475 0.0553582
 319.5 0.0553582
 319.525 0.0553582
 319.55 0.0553582
 319.575 0.0553582
 319.6 0.0553582
 319.625 0.0553582
 319.65 0.0553582
 319.675 0.0553582
 319.7 0.0553581
 319.725 0.0553581
 319.75 0.0553581
 319.775 0.0553581
 319.8 0.0553581
 319.825 0.0553581
 319.85 0.0553581
 319.875 0.0553581
 319.9 0.0553581
 319.925 0.0553581
 319.95 0.0553581
 319.975 0.0553581
 320 0.055358
 320.025 0.055358
 320.05 0.055358
 320.075 0.055358
 320.1 0.055358
 320.125 0.055358
 320.15 0.055358
 320.175 0.055358
 320.2 0.055358
 320.225 0.055358
 320.25 0.055358
 320.275 0.055358
 320.3 0.0553579
 320.325 0.0553579
 320.35 0.0553579
 320.375 0.0553579
 320.4 0.0553579
 320.425 0.0553579
 320.45 0.0553579
 320.475 0.0553579
 320.5 0.0553579
 320.525 0.0553579
 320.55 0.0553579
 320.575 0.0553579
 320.6 0.0553578
 320.625 0.0553578
 320.65 0.0553578
 320.675 0.0553578
 320.7 0.0553578
 320.725 0.0553578
 320.75 0.0553578
 320.775 0.0553578
 320.8 0.0553578
 320.825 0.0553578
 320.85 0.0553578
 320.875 0.0553578
 320.9 0.0553577
 320.925 0.0553577
 320.95 0.0553577
 320.975 0.0553577
 321 0.0553577
 321.025 0.0553577
 321.05 0.0553577
 321.075 0.0553577
 321.1 0.0553577
 321.125 0.0553577
 321.15 0.0553577
 321.175 0.0553577
 321.2 0.0553576
 321.225 0.0553576
 321.25 0.0553576
 321.275 0.0553576
 321.3 0.0553576
 321.325 0.0553576
 321.35 0.0553576
 321.375 0.0553576
 321.4 0.0553576
 321.425 0.0553576
 321.45 0.0553576
 321.475 0.0553576
 321.5 0.0553575
 321.525 0.0553575
 321.55 0.0553575
 321.575 0.0553575
 321.6 0.0553575
 321.625 0.0553575
 321.65 0.0553575
 321.675 0.0553575
 321.7 0.0553575
 321.725 0.0553575
 321.75 0.0553575
 321.775 0.0553575
 321.8 0.0553574
 321.825 0.0553574
 321.85 0.0553574
 321.875 0.0553574
 321.9 0.0553574
 321.925 0.0553574
 321.95 0.0553574
 321.975 0.0553574
 322 0.0553574
 322.025 0.0553574
 322.05 0.0553574
 322.075 0.0553574
 322.1 0.0553573
 322.125 0.0553573
 322.15 0.0553573
 322.175 0.0553573
 322.2 0.0553573
 322.225 0.0553573
 322.25 0.0553573
 322.275 0.0553573
 322.3 0.0553573
 322.325 0.0553573
 322.35 0.0553573
 322.375 0.0553573
 322.4 0.0553572
 322.425 0.0553572
 322.45 0.0553572
 322.475 0.0553572
 322.5 0.0553572
 322.525 0.0553572
 322.55 0.0553572
 322.575 0.0553572
 322.6 0.0553572
 322.625 0.0553572
 322.65 0.0553572
 322.675 0.0553572
 322.7 0.0553571
 322.725 0.0553571
 322.75 0.0553571
 322.775 0.0553571
 322.8 0.0553571
 322.825 0.0553571
 322.85 0.0553571
 322.875 0.0553571
 322.9 0.0553571
 322.925 0.0553571
 322.95 0.0553571
 322.975 0.0553571
 323 0.055357
 323.025 0.055357
 323.05 0.055357
 323.075 0.055357
 323.1 0.055357
 323.125 0.055357
 323.15 0.055357
 323.175 0.055357
 323.2 0.055357
 323.225 0.055357
 323.25 0.055357
 323.275 0.055357
 323.3 0.0553569
 323.325 0.0553569
 323.35 0.0553569
 323.375 0.0553569
 323.4 0.0553569
 323.425 0.0553569
 323.45 0.0553569
 323.475 0.0553569
 323.5 0.0553569
 323.525 0.0553569
 323.55 0.0553569
 323.575 0.0553569
 323.6 0.0553568
 323.625 0.0553568
 323.65 0.0553568
 323.675 0.0553568
 323.7 0.0553568
 323.725 0.0553568
 323.75 0.0553568
 323.775 0.0553568
 323.8 0.0553568
 323.825 0.0553568
 323.85 0.0553568
 323.875 0.0553568
 323.9 0.0553568
 323.925 0.0553567
 323.95 0.0553567
 323.975 0.0553567
 324 0.0553567
 324.025 0.0553567
 324.05 0.0553567
 324.075 0.0553567
 324.1 0.0553567
 324.125 0.0553567
 324.15 0.0553567
 324.175 0.0553567
 324.2 0.0553567
 324.225 0.0553566
 324.25 0.0553566
 324.275 0.0553566
 324.3 0.0553566
 324.325 0.0553566
 324.35 0.0553566
 324.375 0.0553566
 324.4 0.0553566
 324.425 0.0553566
 324.45 0.0553566
 324.475 0.0553566
 324.5 0.0553566
 324.525 0.0553565
 324.55 0.0553565
 324.575 0.0553565
 324.6 0.0553565
 324.625 0.0553565
 324.65 0.0553565
 324.675 0.0553565
 324.7 0.0553565
 324.725 0.0553565
 324.75 0.0553565
 324.775 0.0553565
 324.8 0.0553565
 324.825 0.0553564
 324.85 0.0553564
 324.875 0.0553564
 324.9 0.0553564
 324.925 0.0553564
 324.95 0.0553564
 324.975 0.0553564
 325 0.0553564
 325.025 0.0553564
 325.05 0.0553564
 325.075 0.0553564
 325.1 0.0553564
 325.125 0.0553563
 325.15 0.0553563
 325.175 0.0553563
 325.2 0.0553563
 325.225 0.0553563
 325.25 0.0553563
 325.275 0.0553563
 325.3 0.0553563
 325.325 0.0553563
 325.35 0.0553563
 325.375 0.0553563
 325.4 0.0553563
 325.425 0.0553562
 325.45 0.0553562
 325.475 0.0553562
 325.5 0.0553562
 325.525 0.0553562
 325.55 0.0553562
 325.575 0.0553562
 325.6 0.0553562
 325.625 0.0553562
 325.65 0.0553562
 325.675 0.0553562
 325.7 0.0553562
 325.725 0.0553561
 325.75 0.0553561
 325.775 0.0553561
 325.8 0.0553561
 325.825 0.0553561
 325.85 0.0553561
 325.875 0.0553561
 325.9 0.0553561
 325.925 0.0553561
 325.95 0.0553561
 325.975 0.0553561
 326 0.0553561
 326.025 0.055356
 326.05 0.055356
 326.075 0.055356
 326.1 0.055356
 326.125 0.055356
 326.15 0.055356
 326.175 0.055356
 326.2 0.055356
 326.225 0.055356
 326.25 0.055356
 326.275 0.055356
 326.3 0.055356
 326.325 0.055356
 326.35 0.0553559
 326.375 0.0553559
 326.4 0.0553559
 326.425 0.0553559
 326.45 0.0553559
 326.475 0.0553559
 326.5 0.0553559
 326.525 0.0553559
 326.55 0.0553559
 326.575 0.0553559
 326.6 0.0553559
 326.625 0.0553559
 326.65 0.0553558
 326.675 0.0553558
 326.7 0.0553558
 326.725 0.0553558
 326.75 0.0553558
 326.775 0.0553558
 326.8 0.0553558
 326.825 0.0553558
 326.85 0.0553558
 326.875 0.0553558
 326.9 0.0553558
 326.925 0.0553558
 326.95 0.0553557
 326.975 0.0553557
 327 0.0553557
 327.025 0.0553557
 327.05 0.0553557
 327.075 0.0553557
 327.1 0.0553557
 327.125 0.0553557
 327.15 0.0553557
 327.175 0.0553557
 327.2 0.0553557
 327.225 0.0553557
 327.25 0.0553556
 327.275 0.0553556
 327.3 0.0553556
 327.325 0.0553556
 327.35 0.0553556
 327.375 0.0553556
 327.4 0.0553556
 327.425 0.0553556
 327.45 0.0553556
 327.475 0.0553556
 327.5 0.0553556
 327.525 0.0553556
 327.55 0.0553556
 327.575 0.0553555
 327.6 0.0553555
 327.625 0.0553555
 327.65 0.0553555
 327.675 0.0553555
 327.7 0.0553555
 327.725 0.0553555
 327.75 0.0553555
 327.775 0.0553555
 327.8 0.0553555
 327.825 0.0553555
 327.85 0.0553555
 327.875 0.0553554
 327.9 0.0553554
 327.925 0.0553554
 327.95 0.0553554
 327.975 0.0553554
 328 0.0553554
 328.025 0.0553554
 328.05 0.0553554
 328.075 0.0553554
 328.1 0.0553554
 328.125 0.0553554
 328.15 0.0553554
 328.175 0.0553553
 328.2 0.0553553
 328.225 0.0553553
 328.25 0.0553553
 328.275 0.0553553
 328.3 0.0553553
 328.325 0.0553553
 328.35 0.0553553
 328.375 0.0553553
 328.4 0.0553553
 328.425 0.0553553
 328.45 0.0553553
 328.475 0.0553552
 328.5 0.0553552
 328.525 0.0553552
 328.55 0.0553552
 328.575 0.0553552
 328.6 0.0553552
 328.625 0.0553552
 328.65 0.0553552
 328.675 0.0553552
 328.7 0.0553552
 328.725 0.0553552
 328.75 0.0553552
 328.775 0.0553552
 328.8 0.0553551
 328.825 0.0553551
 328.85 0.0553551
 328.875 0.0553551
 328.9 0.0553551
 328.925 0.0553551
 328.95 0.0553551
 328.975 0.0553551
 329 0.0553551
 329.025 0.0553551
 329.05 0.0553551
 329.075 0.0553551
 329.1 0.055355
 329.125 0.055355
 329.15 0.055355
 329.175 0.055355
 329.2 0.055355
 329.225 0.055355
 329.25 0.055355
 329.275 0.055355
 329.3 0.055355
 329.325 0.055355
 329.35 0.055355
 329.375 0.055355
 329.4 0.0553549
 329.425 0.0553549
 329.45 0.0553549
 329.475 0.0553549
 329.5 0.0553549
 329.525 0.0553549
 329.55 0.0553549
 329.575 0.0553549
 329.6 0.0553549
 329.625 0.0553549
 329.65 0.0553549
 329.675 0.0553549
 329.7 0.0553549
 329.725 0.0553548
 329.75 0.0553548
 329.775 0.0553548
 329.8 0.0553548
 329.825 0.0553548
 329.85 0.0553548
 329.875 0.0553548
 329.9 0.0553548
 329.925 0.0553548
 329.95 0.0553548
 329.975 0.0553548
 330 0.0553548
 330.025 0.0553547
 330.05 0.0553547
 330.075 0.0553547
 330.1 0.0553547
 330.125 0.0553547
 330.15 0.0553547
 330.175 0.0553547
 330.2 0.0553547
 330.225 0.0553547
 330.25 0.0553547
 330.275 0.0553547
 330.3 0.0553547
 330.325 0.0553546
 330.35 0.0553546
 330.375 0.0553546
 330.4 0.0553546
 330.425 0.0553546
 330.45 0.0553546
 330.475 0.0553546
 330.5 0.0553546
 330.525 0.0553546
 330.55 0.0553546
 330.575 0.0553546
 330.6 0.0553546
 330.625 0.0553546
 330.65 0.0553545
 330.675 0.0553545
 330.7 0.0553545
 330.725 0.0553545
 330.75 0.0553545
 330.775 0.0553545
 330.8 0.0553545
 330.825 0.0553545
 330.85 0.0553545
 330.875 0.0553545
 330.9 0.0553545
 330.925 0.0553545
 330.95 0.0553544
 330.975 0.0553544
 331 0.0553544
 331.025 0.0553544
 331.05 0.0553544
 331.075 0.0553544
 331.1 0.0553544
 331.125 0.0553544
 331.15 0.0553544
 331.175 0.0553544
 331.2 0.0553544
 331.225 0.0553544
 331.25 0.0553544
 331.275 0.0553543
 331.3 0.0553543
 331.325 0.0553543
 331.35 0.0553543
 331.375 0.0553543
 331.4 0.0553543
 331.425 0.0553543
 331.45 0.0553543
 331.475 0.0553543
 331.5 0.0553543
 331.525 0.0553543
 331.55 0.0553543
 331.575 0.0553542
 331.6 0.0553542
 331.625 0.0553542
 331.65 0.0553542
 331.675 0.0553542
 331.7 0.0553542
 331.725 0.0553542
 331.75 0.0553542
 331.775 0.0553542
 331.8 0.0553542
 331.825 0.0553542
 331.85 0.0553542
 331.875 0.0553541
 331.9 0.0553541
 331.925 0.0553541
 331.95 0.0553541
 331.975 0.0553541
 332 0.0553541
 332.025 0.0553541
 332.05 0.0553541
 332.075 0.0553541
 332.1 0.0553541
 332.125 0.0553541
 332.15 0.0553541
 332.175 0.0553541
 332.2 0.055354
 332.225 0.055354
 332.25 0.055354
 332.275 0.055354
 332.3 0.055354
 332.325 0.055354
 332.35 0.055354
 332.375 0.055354
 332.4 0.055354
 332.425 0.055354
 332.45 0.055354
 332.475 0.055354
 332.5 0.0553539
 332.525 0.0553539
 332.55 0.0553539
 332.575 0.0553539
 332.6 0.0553539
 332.625 0.0553539
 332.65 0.0553539
 332.675 0.0553539
 332.7 0.0553539
 332.725 0.0553539
 332.75 0.0553539
 332.775 0.0553539
 332.8 0.0553539
 332.825 0.0553538
 332.85 0.0553538
 332.875 0.0553538
 332.9 0.0553538
 332.925 0.0553538
 332.95 0.0553538
 332.975 0.0553538
 333 0.0553538
 333.025 0.0553538
 333.05 0.0553538
 333.075 0.0553538
 333.1 0.0553538
 333.125 0.0553537
 333.15 0.0553537
 333.175 0.0553537
 333.2 0.0553537
 333.225 0.0553537
 333.25 0.0553537
 333.275 0.0553537
 333.3 0.0553537
 333.325 0.0553537
 333.35 0.0553537
 333.375 0.0553537
 333.4 0.0553537
 333.425 0.0553537
 333.45 0.0553536
 333.475 0.0553536
 333.5 0.0553536
 333.525 0.0553536
 333.55 0.0553536
 333.575 0.0553536
 333.6 0.0553536
 333.625 0.0553536
 333.65 0.0553536
 333.675 0.0553536
 333.7 0.0553536
 333.725 0.0553536
 333.75 0.0553535
 333.775 0.0553535
 333.8 0.0553535
 333.825 0.0553535
 333.85 0.0553535
 333.875 0.0553535
 333.9 0.0553535
 333.925 0.0553535
 333.95 0.0553535
 333.975 0.0553535
 334 0.0553535
 334.025 0.0553535
 334.05 0.0553535
 334.075 0.0553534
 334.1 0.0553534
 334.125 0.0553534
 334.15 0.0553534
 334.175 0.0553534
 334.2 0.0553534
 334.225 0.0553534
 334.25 0.0553534
 334.275 0.0553534
 334.3 0.0553534
 334.325 0.0553534
 334.35 0.0553534
 334.375 0.0553533
 334.4 0.0553533
 334.425 0.0553533
 334.45 0.0553533
 334.475 0.0553533
 334.5 0.0553533
 334.525 0.0553533
 334.55 0.0553533
 334.575 0.0553533
 334.6 0.0553533
 334.625 0.0553533
 334.65 0.0553533
 334.675 0.0553533
 334.7 0.0553532
 334.725 0.0553532
 334.75 0.0553532
 334.775 0.0553532
 334.8 0.0553532
 334.825 0.0553532
 334.85 0.0553532
 334.875 0.0553532
 334.9 0.0553532
 334.925 0.0553532
 334.95 0.0553532
 334.975 0.0553532
 335 0.0553531
 335.025 0.0553531
 335.05 0.0553531
 335.075 0.0553531
 335.1 0.0553531
 335.125 0.0553531
 335.15 0.0553531
 335.175 0.0553531
 335.2 0.0553531
 335.225 0.0553531
 335.25 0.0553531
 335.275 0.0553531
 335.3 0.0553531
 335.325 0.055353
 335.35 0.055353
 335.375 0.055353
 335.4 0.055353
 335.425 0.055353
 335.45 0.055353
 335.475 0.055353
 335.5 0.055353
 335.525 0.055353
 335.55 0.055353
 335.575 0.055353
 335.6 0.055353
 335.625 0.0553529
 335.65 0.0553529
 335.675 0.0553529
 335.7 0.0553529
 335.725 0.0553529
 335.75 0.0553529
 335.775 0.0553529
 335.8 0.0553529
 335.825 0.0553529
 335.85 0.0553529
 335.875 0.0553529
 335.9 0.0553529
 335.925 0.0553529
 335.95 0.0553528
 335.975 0.0553528
 336 0.0553528
 336.025 0.0553528
 336.05 0.0553528
 336.075 0.0553528
 336.1 0.0553528
 336.125 0.0553528
 336.15 0.0553528
 336.175 0.0553528
 336.2 0.0553528
 336.225 0.0553528
 336.25 0.0553527
 336.275 0.0553527
 336.3 0.0553527
 336.325 0.0553527
 336.35 0.0553527
 336.375 0.0553527
 336.4 0.0553527
 336.425 0.0553527
 336.45 0.0553527
 336.475 0.0553527
 336.5 0.0553527
 336.525 0.0553527
 336.55 0.0553527
 336.575 0.0553526
 336.6 0.0553526
 336.625 0.0553526
 336.65 0.0553526
 336.675 0.0553526
 336.7 0.0553526
 336.725 0.0553526
 336.75 0.0553526
 336.775 0.0553526
 336.8 0.0553526
 336.825 0.0553526
 336.85 0.0553526
 336.875 0.0553526
 336.9 0.0553525
 336.925 0.0553525
 336.95 0.0553525
 336.975 0.0553525
 337 0.0553525
 337.025 0.0553525
 337.05 0.0553525
 337.075 0.0553525
 337.1 0.0553525
 337.125 0.0553525
 337.15 0.0553525
 337.175 0.0553525
 337.2 0.0553524
 337.225 0.0553524
 337.25 0.0553524
 337.275 0.0553524
 337.3 0.0553524
 337.325 0.0553524
 337.35 0.0553524
 337.375 0.0553524
 337.4 0.0553524
 337.425 0.0553524
 337.45 0.0553524
 337.475 0.0553524
 337.5 0.0553524
 337.525 0.0553523
 337.55 0.0553523
 337.575 0.0553523
 337.6 0.0553523
 337.625 0.0553523
 337.65 0.0553523
 337.675 0.0553523
 337.7 0.0553523
 337.725 0.0553523
 337.75 0.0553523
 337.775 0.0553523
 337.8 0.0553523
 337.825 0.0553523
 337.85 0.0553522
 337.875 0.0553522
 337.9 0.0553522
 337.925 0.0553522
 337.95 0.0553522
 337.975 0.0553522
 338 0.0553522
 338.025 0.0553522
 338.05 0.0553522
 338.075 0.0553522
 338.1 0.0553522
 338.125 0.0553522
 338.15 0.0553521
 338.175 0.0553521
 338.2 0.0553521
 338.225 0.0553521
 338.25 0.0553521
 338.275 0.0553521
 338.3 0.0553521
 338.325 0.0553521
 338.35 0.0553521
 338.375 0.0553521
 338.4 0.0553521
 338.425 0.0553521
 338.45 0.0553521
 338.475 0.055352
 338.5 0.055352
 338.525 0.055352
 338.55 0.055352
 338.575 0.055352
 338.6 0.055352
 338.625 0.055352
 338.65 0.055352
 338.675 0.055352
 338.7 0.055352
 338.725 0.055352
 338.75 0.055352
 338.775 0.055352
 338.8 0.0553519
 338.825 0.0553519
 338.85 0.0553519
 338.875 0.0553519
 338.9 0.0553519
 338.925 0.0553519
 338.95 0.0553519
 338.975 0.0553519
 339 0.0553519
 339.025 0.0553519
 339.05 0.0553519
 339.075 0.0553519
 339.1 0.0553519
 339.125 0.0553518
 339.15 0.0553518
 339.175 0.0553518
 339.2 0.0553518
 339.225 0.0553518
 339.25 0.0553518
 339.275 0.0553518
 339.3 0.0553518
 339.325 0.0553518
 339.35 0.0553518
 339.375 0.0553518
 339.4 0.0553518
 339.425 0.0553517
 339.45 0.0553517
 339.475 0.0553517
 339.5 0.0553517
 339.525 0.0553517
 339.55 0.0553517
 339.575 0.0553517
 339.6 0.0553517
 339.625 0.0553517
 339.65 0.0553517
 339.675 0.0553517
 339.7 0.0553517
 339.725 0.0553517
 339.75 0.0553516
 339.775 0.0553516
 339.8 0.0553516
 339.825 0.0553516
 339.85 0.0553516
 339.875 0.0553516
 339.9 0.0553516
 339.925 0.0553516
 339.95 0.0553516
 339.975 0.0553516
 340 0.0553516
 340.025 0.0553516
 340.05 0.0553516
 340.075 0.0553515
 340.1 0.0553515
 340.125 0.0553515
 340.15 0.0553515
 340.175 0.0553515
 340.2 0.0553515
 340.225 0.0553515
 340.25 0.0553515
 340.275 0.0553515
 340.3 0.0553515
 340.325 0.0553515
 340.35 0.0553515
 340.375 0.0553514
 340.4 0.0553514
 340.425 0.0553514
 340.45 0.0553514
 340.475 0.0553514
 340.5 0.0553514
 340.525 0.0553514
 340.55 0.0553514
 340.575 0.0553514
 340.6 0.0553514
 340.625 0.0553514
 340.65 0.0553514
 340.675 0.0553514
 340.7 0.0553513
 340.725 0.0553513
 340.75 0.0553513
 340.775 0.0553513
 340.8 0.0553513
 340.825 0.0553513
 340.85 0.0553513
 340.875 0.0553513
 340.9 0.0553513
 340.925 0.0553513
 340.95 0.0553513
 340.975 0.0553513
 341 0.0553513
 341.025 0.0553512
 341.05 0.0553512
 341.075 0.0553512
 341.1 0.0553512
 341.125 0.0553512
 341.15 0.0553512
 341.175 0.0553512
 341.2 0.0553512
 341.225 0.0553512
 341.25 0.0553512
 341.275 0.0553512
 341.3 0.0553512
 341.325 0.0553512
 341.35 0.0553511
 341.375 0.0553511
 341.4 0.0553511
 341.425 0.0553511
 341.45 0.0553511
 341.475 0.0553511
 341.5 0.0553511
 341.525 0.0553511
 341.55 0.0553511
 341.575 0.0553511
 341.6 0.0553511
 341.625 0.0553511
 341.65 0.0553511
 341.675 0.055351
 341.7 0.055351
 341.725 0.055351
 341.75 0.055351
 341.775 0.055351
 341.8 0.055351
 341.825 0.055351
 341.85 0.055351
 341.875 0.055351
 341.9 0.055351
 341.925 0.055351
 341.95 0.055351
 341.975 0.055351
 342 0.0553509
 342.025 0.0553509
 342.05 0.0553509
 342.075 0.0553509
 342.1 0.0553509
 342.125 0.0553509
 342.15 0.0553509
 342.175 0.0553509
 342.2 0.0553509
 342.225 0.0553509
 342.25 0.0553509
 342.275 0.0553509
 342.3 0.0553508
 342.325 0.0553508
 342.35 0.0553508
 342.375 0.0553508
 342.4 0.0553508
 342.425 0.0553508
 342.45 0.0553508
 342.475 0.0553508
 342.5 0.0553508
 342.525 0.0553508
 342.55 0.0553508
 342.575 0.0553508
 342.6 0.0553508
 342.625 0.0553507
 342.65 0.0553507
 342.675 0.0553507
 342.7 0.0553507
 342.725 0.0553507
 342.75 0.0553507
 342.775 0.0553507
 342.8 0.0553507
 342.825 0.0553507
 342.85 0.0553507
 342.875 0.0553507
 342.9 0.0553507
 342.925 0.0553507
 342.95 0.0553506
 342.975 0.0553506
 343 0.0553506
 343.025 0.0553506
 343.05 0.0553506
 343.075 0.0553506
 343.1 0.0553506
 343.125 0.0553506
 343.15 0.0553506
 343.175 0.0553506
 343.2 0.0553506
 343.225 0.0553506
 343.25 0.0553506
 343.275 0.0553505
 343.3 0.0553505
 343.325 0.0553505
 343.35 0.0553505
 343.375 0.0553505
 343.4 0.0553505
 343.425 0.0553505
 343.45 0.0553505
 343.475 0.0553505
 343.5 0.0553505
 343.525 0.0553505
 343.55 0.0553505
 343.575 0.0553505
 343.6 0.0553504
 343.625 0.0553504
 343.65 0.0553504
 343.675 0.0553504
 343.7 0.0553504
 343.725 0.0553504
 343.75 0.0553504
 343.775 0.0553504
 343.8 0.0553504
 343.825 0.0553504
 343.85 0.0553504
 343.875 0.0553504
 343.9 0.0553504
 343.925 0.0553503
 343.95 0.0553503
 343.975 0.0553503
 344 0.0553503
 344.025 0.0553503
 344.05 0.0553503
 344.075 0.0553503
 344.1 0.0553503
 344.125 0.0553503
 344.15 0.0553503
 344.175 0.0553503
 344.2 0.0553503
 344.225 0.0553503
 344.25 0.0553502
 344.275 0.0553502
 344.3 0.0553502
 344.325 0.0553502
 344.35 0.0553502
 344.375 0.0553502
 344.4 0.0553502
 344.425 0.0553502
 344.45 0.0553502
 344.475 0.0553502
 344.5 0.0553502
 344.525 0.0553502
 344.55 0.0553502
 344.575 0.0553501
 344.6 0.0553501
 344.625 0.0553501
 344.65 0.0553501
 344.675 0.0553501
 344.7 0.0553501
 344.725 0.0553501
 344.75 0.0553501
 344.775 0.0553501
 344.8 0.0553501
 344.825 0.0553501
 344.85 0.0553501
 344.875 0.0553501
 344.9 0.05535
 344.925 0.05535
 344.95 0.05535
 344.975 0.05535
 345 0.05535
 345.025 0.05535
 345.05 0.05535
 345.075 0.05535
 345.1 0.05535
 345.125 0.05535
 345.15 0.05535
 345.175 0.05535
 345.2 0.05535
 345.225 0.0553499
 345.25 0.0553499
 345.275 0.0553499
 345.3 0.0553499
 345.325 0.0553499
 345.35 0.0553499
 345.375 0.0553499
 345.4 0.0553499
 345.425 0.0553499
 345.45 0.0553499
 345.475 0.0553499
 345.5 0.0553499
 345.525 0.0553499
 345.55 0.0553498
 345.575 0.0553498
 345.6 0.0553498
 345.625 0.0553498
 345.65 0.0553498
 345.675 0.0553498
 345.7 0.0553498
 345.725 0.0553498
 345.75 0.0553498
 345.775 0.0553498
 345.8 0.0553498
 345.825 0.0553498
 345.85 0.0553498
 345.875 0.0553497
 345.9 0.0553497
 345.925 0.0553497
 345.95 0.0553497
 345.975 0.0553497
 346 0.0553497
 346.025 0.0553497
 346.05 0.0553497
 346.075 0.0553497
 346.1 0.0553497
 346.125 0.0553497
 346.15 0.0553497
 346.175 0.0553497
 346.2 0.0553496
 346.225 0.0553496
 346.25 0.0553496
 346.275 0.0553496
 346.3 0.0553496
 346.325 0.0553496
 346.35 0.0553496
 346.375 0.0553496
 346.4 0.0553496
 346.425 0.0553496
 346.45 0.0553496
 346.475 0.0553496
 346.5 0.0553496
 346.525 0.0553495
 346.55 0.0553495
 346.575 0.0553495
 346.6 0.0553495
 346.625 0.0553495
 346.65 0.0553495
 346.675 0.0553495
 346.7 0.0553495
 346.725 0.0553495
 346.75 0.0553495
 346.775 0.0553495
 346.8 0.0553495
 346.825 0.0553495
 346.85 0.0553494
 346.875 0.0553494
 346.9 0.0553494
 346.925 0.0553494
 346.95 0.0553494
 346.975 0.0553494
 347 0.0553494
 347.025 0.0553494
 347.05 0.0553494
 347.075 0.0553494
 347.1 0.0553494
 347.125 0.0553494
 347.15 0.0553494
 347.175 0.0553493
 347.2 0.0553493
 347.225 0.0553493
 347.25 0.0553493
 347.275 0.0553493
 347.3 0.0553493
 347.325 0.0553493
 347.35 0.0553493
 347.375 0.0553493
 347.4 0.0553493
 347.425 0.0553493
 347.45 0.0553493
 347.475 0.0553493
 347.5 0.0553492
 347.525 0.0553492
 347.55 0.0553492
 347.575 0.0553492
 347.6 0.0553492
 347.625 0.0553492
 347.65 0.0553492
 347.675 0.0553492
 347.7 0.0553492
 347.725 0.0553492
 347.75 0.0553492
 347.775 0.0553492
 347.8 0.0553492
 347.825 0.0553491
 347.85 0.0553491
 347.875 0.0553491
 347.9 0.0553491
 347.925 0.0553491
 347.95 0.0553491
 347.975 0.0553491
 348 0.0553491
 348.025 0.0553491
 348.05 0.0553491
 348.075 0.0553491
 348.1 0.0553491
 348.125 0.0553491
 348.15 0.055349
 348.175 0.055349
 348.2 0.055349
 348.225 0.055349
 348.25 0.055349
 348.275 0.055349
 348.3 0.055349
 348.325 0.055349
 348.35 0.055349
 348.375 0.055349
 348.4 0.055349
 348.425 0.055349
 348.45 0.055349
 348.475 0.0553489
 348.5 0.0553489
 348.525 0.0553489
 348.55 0.0553489
 348.575 0.0553489
 348.6 0.0553489
 348.625 0.0553489
 348.65 0.0553489
 348.675 0.0553489
 348.7 0.0553489
 348.725 0.0553489
 348.75 0.0553489
 348.775 0.0553489
 348.8 0.0553489
 348.825 0.0553488
 348.85 0.0553488
 348.875 0.0553488
 348.9 0.0553488
 348.925 0.0553488
 348.95 0.0553488
 348.975 0.0553488
 349 0.0553488
 349.025 0.0553488
 349.05 0.0553488
 349.075 0.0553488
 349.1 0.0553488
 349.125 0.0553488
 349.15 0.0553487
 349.175 0.0553487
 349.2 0.0553487
 349.225 0.0553487
 349.25 0.0553487
 349.275 0.0553487
 349.3 0.0553487
 349.325 0.0553487
 349.35 0.0553487
 349.375 0.0553487
 349.4 0.0553487
 349.425 0.0553487
 349.45 0.0553487
 349.475 0.0553486
 349.5 0.0553486
 349.525 0.0553486
 349.55 0.0553486
 349.575 0.0553486
 349.6 0.0553486
 349.625 0.0553486
 349.65 0.0553486
 349.675 0.0553486
 349.7 0.0553486
 349.725 0.0553486
 349.75 0.0553486
 349.775 0.0553486
 349.8 0.0553485
 349.825 0.0553485
 349.85 0.0553485
 349.875 0.0553485
 349.9 0.0553485
 349.925 0.0553485
 349.95 0.0553485
 349.975 0.0553485
 350 0.0553485
 350.025 0.0553485
 350.05 0.0553485
 350.075 0.0553485
 350.1 0.0553485
 350.125 0.0553484
 350.15 0.0553484
 350.175 0.0553484
 350.2 0.0553484
 350.225 0.0553484
 350.25 0.0553484
 350.275 0.0553484
 350.3 0.0553484
 350.325 0.0553484
 350.35 0.0553484
 350.375 0.0553484
 350.4 0.0553484
 350.425 0.0553484
 350.45 0.0553483
 350.475 0.0553483
 350.5 0.0553483
 350.525 0.0553483
 350.55 0.0553483
 350.575 0.0553483
 350.6 0.0553483
 350.625 0.0553483
 350.65 0.0553483
 350.675 0.0553483
 350.7 0.0553483
 350.725 0.0553483
 350.75 0.0553483
 350.775 0.0553483
 350.8 0.0553482
 350.825 0.0553482
 350.85 0.0553482
 350.875 0.0553482
 350.9 0.0553482
 350.925 0.0553482
 350.95 0.0553482
 350.975 0.0553482
 351 0.0553482
 351.025 0.0553482
 351.05 0.0553482
 351.075 0.0553482
 351.1 0.0553482
 351.125 0.0553481
 351.15 0.0553481
 351.175 0.0553481
 351.2 0.0553481
 351.225 0.0553481
 351.25 0.0553481
 351.275 0.0553481
 351.3 0.0553481
 351.325 0.0553481
 351.35 0.0553481
 351.375 0.0553481
 351.4 0.0553481
 351.425 0.0553481
 351.45 0.055348
 351.475 0.055348
 351.5 0.055348
 351.525 0.055348
 351.55 0.055348
 351.575 0.055348
 351.6 0.055348
 351.625 0.055348
 351.65 0.055348
 351.675 0.055348
 351.7 0.055348
 351.725 0.055348
 351.75 0.055348
 351.775 0.0553479
 351.8 0.0553479
 351.825 0.0553479
 351.85 0.0553479
 351.875 0.0553479
 351.9 0.0553479
 351.925 0.0553479
 351.95 0.0553479
 351.975 0.0553479
 352 0.0553479
 352.025 0.0553479
 352.05 0.0553479
 352.075 0.0553479
 352.1 0.0553479
 352.125 0.0553478
 352.15 0.0553478
 352.175 0.0553478
 352.2 0.0553478
 352.225 0.0553478
 352.25 0.0553478
 352.275 0.0553478
 352.3 0.0553478
 352.325 0.0553478
 352.35 0.0553478
 352.375 0.0553478
 352.4 0.0553478
 352.425 0.0553478
 352.45 0.0553477
 352.475 0.0553477
 352.5 0.0553477
 352.525 0.0553477
 352.55 0.0553477
 352.575 0.0553477
 352.6 0.0553477
 352.625 0.0553477
 352.65 0.0553477
 352.675 0.0553477
 352.7 0.0553477
 352.725 0.0553477
 352.75 0.0553477
 352.775 0.0553476
 352.8 0.0553476
 352.825 0.0553476
 352.85 0.0553476
 352.875 0.0553476
 352.9 0.0553476
 352.925 0.0553476
 352.95 0.0553476
 352.975 0.0553476
 353 0.0553476
 353.025 0.0553476
 353.05 0.0553476
 353.075 0.0553476
 353.1 0.0553476
 353.125 0.0553475
 353.15 0.0553475
 353.175 0.0553475
 353.2 0.0553475
 353.225 0.0553475
 353.25 0.0553475
 353.275 0.0553475
 353.3 0.0553475
 353.325 0.0553475
 353.35 0.0553475
 353.375 0.0553475
 353.4 0.0553475
 353.425 0.0553475
 353.45 0.0553474
 353.475 0.0553474
 353.5 0.0553474
 353.525 0.0553474
 353.55 0.0553474
 353.575 0.0553474
 353.6 0.0553474
 353.625 0.0553474
 353.65 0.0553474
 353.675 0.0553474
 353.7 0.0553474
 353.725 0.0553474
 353.75 0.0553474
 353.775 0.0553473
 353.8 0.0553473
 353.825 0.0553473
 353.85 0.0553473
 353.875 0.0553473
 353.9 0.0553473
 353.925 0.0553473
 353.95 0.0553473
 353.975 0.0553473
 354 0.0553473
 354.025 0.0553473
 354.05 0.0553473
 354.075 0.0553473
 354.1 0.0553473
 354.125 0.0553472
 354.15 0.0553472
 354.175 0.0553472
 354.2 0.0553472
 354.225 0.0553472
 354.25 0.0553472
 354.275 0.0553472
 354.3 0.0553472
 354.325 0.0553472
 354.35 0.0553472
 354.375 0.0553472
 354.4 0.0553472
 354.425 0.0553472
 354.45 0.0553471
 354.475 0.0553471
 354.5 0.0553471
 354.525 0.0553471
 354.55 0.0553471
 354.575 0.0553471
 354.6 0.0553471
 354.625 0.0553471
 354.65 0.0553471
 354.675 0.0553471
 354.7 0.0553471
 354.725 0.0553471
 354.75 0.0553471
 354.775 0.055347
 354.8 0.055347
 354.825 0.055347
 354.85 0.055347
 354.875 0.055347
 354.9 0.055347
 354.925 0.055347
 354.95 0.055347
 354.975 0.055347
 355 0.055347
 355.025 0.055347
 355.05 0.055347
 355.075 0.055347
 355.1 0.055347
 355.125 0.0553469
 355.15 0.0553469
 355.175 0.0553469
 355.2 0.0553469
 355.225 0.0553469
 355.25 0.0553469
 355.275 0.0553469
 355.3 0.0553469
 355.325 0.0553469
 355.35 0.0553469
 355.375 0.0553469
 355.4 0.0553469
 355.425 0.0553469
 355.45 0.0553468
 355.475 0.0553468
 355.5 0.0553468
 355.525 0.0553468
 355.55 0.0553468
 355.575 0.0553468
 355.6 0.0553468
 355.625 0.0553468
 355.65 0.0553468
 355.675 0.0553468
 355.7 0.0553468
 355.725 0.0553468
 355.75 0.0553468
 355.775 0.0553468
 355.8 0.0553467
 355.825 0.0553467
 355.85 0.0553467
 355.875 0.0553467
 355.9 0.0553467
 355.925 0.0553467
 355.95 0.0553467
 355.975 0.0553467
 356 0.0553467
 356.025 0.0553467
 356.05 0.0553467
 356.075 0.0553467
 356.1 0.0553467
 356.125 0.0553466
 356.15 0.0553466
 356.175 0.0553466
 356.2 0.0553466
 356.225 0.0553466
 356.25 0.0553466
 356.275 0.0553466
 356.3 0.0553466
 356.325 0.0553466
 356.35 0.0553466
 356.375 0.0553466
 356.4 0.0553466
 356.425 0.0553466
 356.45 0.0553466
 356.475 0.0553465
 356.5 0.0553465
 356.525 0.0553465
 356.55 0.0553465
 356.575 0.0553465
 356.6 0.0553465
 356.625 0.0553465
 356.65 0.0553465
 356.675 0.0553465
 356.7 0.0553465
 356.725 0.0553465
 356.75 0.0553465
 356.775 0.0553465
 356.8 0.0553464
 356.825 0.0553464
 356.85 0.0553464
 356.875 0.0553464
 356.9 0.0553464
 356.925 0.0553464
 356.95 0.0553464
 356.975 0.0553464
 357 0.0553464
 357.025 0.0553464
 357.05 0.0553464
 357.075 0.0553464
 357.1 0.0553464
 357.125 0.0553464
 357.15 0.0553463
 357.175 0.0553463
 357.2 0.0553463
 357.225 0.0553463
 357.25 0.0553463
 357.275 0.0553463
 357.3 0.0553463
 357.325 0.0553463
 357.35 0.0553463
 357.375 0.0553463
 357.4 0.0553463
 357.425 0.0553463
 357.45 0.0553463
 357.475 0.0553462
 357.5 0.0553462
 357.525 0.0553462
 357.55 0.0553462
 357.575 0.0553462
 357.6 0.0553462
 357.625 0.0553462
 357.65 0.0553462
 357.675 0.0553462
 357.7 0.0553462
 357.725 0.0553462
 357.75 0.0553462
 357.775 0.0553462
 357.8 0.0553462
 357.825 0.0553461
 357.85 0.0553461
 357.875 0.0553461
 357.9 0.0553461
 357.925 0.0553461
 357.95 0.0553461
 357.975 0.0553461
 358 0.0553461
 358.025 0.0553461
 358.05 0.0553461
 358.075 0.0553461
 358.1 0.0553461
 358.125 0.0553461
 358.15 0.055346
 358.175 0.055346
 358.2 0.055346
 358.225 0.055346
 358.25 0.055346
 358.275 0.055346
 358.3 0.055346
 358.325 0.055346
 358.35 0.055346
 358.375 0.055346
 358.4 0.055346
 358.425 0.055346
 358.45 0.055346
 358.475 0.055346
 358.5 0.0553459
 358.525 0.0553459
 358.55 0.0553459
 358.575 0.0553459
 358.6 0.0553459
 358.625 0.0553459
 358.65 0.0553459
 358.675 0.0553459
 358.7 0.0553459
 358.725 0.0553459
 358.75 0.0553459
 358.775 0.0553459
 358.8 0.0553459
 358.825 0.0553459
 358.85 0.0553458
 358.875 0.0553458
 358.9 0.0553458
 358.925 0.0553458
 358.95 0.0553458
 358.975 0.0553458
 359 0.0553458
 359.025 0.0553458
 359.05 0.0553458
 359.075 0.0553458
 359.1 0.0553458
 359.125 0.0553458
 359.15 0.0553458
 359.175 0.0553457
 359.2 0.0553457
 359.225 0.0553457
 359.25 0.0553457
 359.275 0.0553457
 359.3 0.0553457
 359.325 0.0553457
 359.35 0.0553457
 359.375 0.0553457
 359.4 0.0553457
 359.425 0.0553457
 359.45 0.0553457
 359.475 0.0553457
 359.5 0.0553457
 359.525 0.0553456
 359.55 0.0553456
 359.575 0.0553456
 359.6 0.0553456
 359.625 0.0553456
 359.65 0.0553456
 359.675 0.0553456
 359.7 0.0553456
 359.725 0.0553456
 359.75 0.0553456
 359.775 0.0553456
 359.8 0.0553456
 359.825 0.0553456
 359.85 0.0553455
 359.875 0.0553455
 359.9 0.0553455
 359.925 0.0553455
 359.95 0.0553455
 359.975 0.0553455
 360 0.0553455
 360.025 0.0553455
 360.05 0.0553455
 360.075 0.0553455
 360.1 0.0553455
 360.125 0.0553455
 360.15 0.0553455
 360.175 0.0553455
 360.2 0.0553454
 360.225 0.0553454
 360.25 0.0553454
 360.275 0.0553454
 360.3 0.0553454
 360.325 0.0553454
 360.35 0.0553454
 360.375 0.0553454
 360.4 0.0553454
 360.425 0.0553454
 360.45 0.0553454
 360.475 0.0553454
 360.5 0.0553454
 360.525 0.0553454
 360.55 0.0553453
 360.575 0.0553453
 360.6 0.0553453
 360.625 0.0553453
 360.65 0.0553453
 360.675 0.0553453
 360.7 0.0553453
 360.725 0.0553453
 360.75 0.0553453
 360.775 0.0553453
 360.8 0.0553453
 360.825 0.0553453
 360.85 0.0553453
 360.875 0.0553452
 360.9 0.0553452
 360.925 0.0553452
 360.95 0.0553452
 360.975 0.0553452
 361 0.0553452
 361.025 0.0553452
 361.05 0.0553452
 361.075 0.0553452
 361.1 0.0553452
 361.125 0.0553452
 361.15 0.0553452
 361.175 0.0553452
 361.2 0.0553452
 361.225 0.0553451
 361.25 0.0553451
 361.275 0.0553451
 361.3 0.0553451
 361.325 0.0553451
 361.35 0.0553451
 361.375 0.0553451
 361.4 0.0553451
 361.425 0.0553451
 361.45 0.0553451
 361.475 0.0553451
 361.5 0.0553451
 361.525 0.0553451
 361.55 0.0553451
 361.575 0.055345
 361.6 0.055345
 361.625 0.055345
 361.65 0.055345
 361.675 0.055345
 361.7 0.055345
 361.725 0.055345
 361.75 0.055345
 361.775 0.055345
 361.8 0.055345
 361.825 0.055345
 361.85 0.055345
 361.875 0.055345
 361.9 0.0553449
 361.925 0.0553449
 361.95 0.0553449
 361.975 0.0553449
 362 0.0553449
 362.025 0.0553449
 362.05 0.0553449
 362.075 0.0553449
 362.1 0.0553449
 362.125 0.0553449
 362.15 0.0553449
 362.175 0.0553449
 362.2 0.0553449
 362.225 0.0553449
 362.25 0.0553448
 362.275 0.0553448
 362.3 0.0553448
 362.325 0.0553448
 362.35 0.0553448
 362.375 0.0553448
 362.4 0.0553448
 362.425 0.0553448
 362.45 0.0553448
 362.475 0.0553448
 362.5 0.0553448
 362.525 0.0553448
 362.55 0.0553448
 362.575 0.0553448
 362.6 0.0553447
 362.625 0.0553447
 362.65 0.0553447
 362.675 0.0553447
 362.7 0.0553447
 362.725 0.0553447
 362.75 0.0553447
 362.775 0.0553447
 362.8 0.0553447
 362.825 0.0553447
 362.85 0.0553447
 362.875 0.0553447
 362.9 0.0553447
 362.925 0.0553447
 362.95 0.0553446
 362.975 0.0553446
 363 0.0553446
 363.025 0.0553446
 363.05 0.0553446
 363.075 0.0553446
 363.1 0.0553446
 363.125 0.0553446
 363.15 0.0553446
 363.175 0.0553446
 363.2 0.0553446
 363.225 0.0553446
 363.25 0.0553446
 363.275 0.0553446
 363.3 0.0553445
 363.325 0.0553445
 363.35 0.0553445
 363.375 0.0553445
 363.4 0.0553445
 363.425 0.0553445
 363.45 0.0553445
 363.475 0.0553445
 363.5 0.0553445
 363.525 0.0553445
 363.55 0.0553445
 363.575 0.0553445
 363.6 0.0553445
 363.625 0.0553444
 363.65 0.0553444
 363.675 0.0553444
 363.7 0.0553444
 363.725 0.0553444
 363.75 0.0553444
 363.775 0.0553444
 363.8 0.0553444
 363.825 0.0553444
 363.85 0.0553444
 363.875 0.0553444
 363.9 0.0553444
 363.925 0.0553444
 363.95 0.0553444
 363.975 0.0553443
 364 0.0553443
 364.025 0.0553443
 364.05 0.0553443
 364.075 0.0553443
 364.1 0.0553443
 364.125 0.0553443
 364.15 0.0553443
 364.175 0.0553443
 364.2 0.0553443
 364.225 0.0553443
 364.25 0.0553443
 364.275 0.0553443
 364.3 0.0553443
 364.325 0.0553442
 364.35 0.0553442
 364.375 0.0553442
 364.4 0.0553442
 364.425 0.0553442
 364.45 0.0553442
 364.475 0.0553442
 364.5 0.0553442
 364.525 0.0553442
 364.55 0.0553442
 364.575 0.0553442
 364.6 0.0553442
 364.625 0.0553442
 364.65 0.0553442
 364.675 0.0553441
 364.7 0.0553441
 364.725 0.0553441
 364.75 0.0553441
 364.775 0.0553441
 364.8 0.0553441
 364.825 0.0553441
 364.85 0.0553441
 364.875 0.0553441
 364.9 0.0553441
 364.925 0.0553441
 364.95 0.0553441
 364.975 0.0553441
 365 0.0553441
 365.025 0.055344
 365.05 0.055344
 365.075 0.055344
 365.1 0.055344
 365.125 0.055344
 365.15 0.055344
 365.175 0.055344
 365.2 0.055344
 365.225 0.055344
 365.25 0.055344
 365.275 0.055344
 365.3 0.055344
 365.325 0.055344
 365.35 0.055344
 365.375 0.0553439
 365.4 0.0553439
 365.425 0.0553439
 365.45 0.0553439
 365.475 0.0553439
 365.5 0.0553439
 365.525 0.0553439
 365.55 0.0553439
 365.575 0.0553439
 365.6 0.0553439
 365.625 0.0553439
 365.65 0.0553439
 365.675 0.0553439
 365.7 0.0553439
 365.725 0.0553438
 365.75 0.0553438
 365.775 0.0553438
 365.8 0.0553438
 365.825 0.0553438
 365.85 0.0553438
 365.875 0.0553438
 365.9 0.0553438
 365.925 0.0553438
 365.95 0.0553438
 365.975 0.0553438
 366 0.0553438
 366.025 0.0553438
 366.05 0.0553438
 366.075 0.0553437
 366.1 0.0553437
 366.125 0.0553437
 366.15 0.0553437
 366.175 0.0553437
 366.2 0.0553437
 366.225 0.0553437
 366.25 0.0553437
 366.275 0.0553437
 366.3 0.0553437
 366.325 0.0553437
 366.35 0.0553437
 366.375 0.0553437
 366.4 0.0553436
 366.425 0.0553436
 366.45 0.0553436
 366.475 0.0553436
 366.5 0.0553436
 366.525 0.0553436
 366.55 0.0553436
 366.575 0.0553436
 366.6 0.0553436
 366.625 0.0553436
 366.65 0.0553436
 366.675 0.0553436
 366.7 0.0553436
 366.725 0.0553436
 366.75 0.0553435
 366.775 0.0553435
 366.8 0.0553435
 366.825 0.0553435
 366.85 0.0553435
 366.875 0.0553435
 366.9 0.0553435
 366.925 0.0553435
 366.95 0.0553435
 366.975 0.0553435
 367 0.0553435
 367.025 0.0553435
 367.05 0.0553435
 367.075 0.0553435
 367.1 0.0553434
 367.125 0.0553434
 367.15 0.0553434
 367.175 0.0553434
 367.2 0.0553434
 367.225 0.0553434
 367.25 0.0553434
 367.275 0.0553434
 367.3 0.0553434
 367.325 0.0553434
 367.35 0.0553434
 367.375 0.0553434
 367.4 0.0553434
 367.425 0.0553434
 367.45 0.0553433
 367.475 0.0553433
 367.5 0.0553433
 367.525 0.0553433
 367.55 0.0553433
 367.575 0.0553433
 367.6 0.0553433
 367.625 0.0553433
 367.65 0.0553433
 367.675 0.0553433
 367.7 0.0553433
 367.725 0.0553433
 367.75 0.0553433
 367.775 0.0553433
 367.8 0.0553432
 367.825 0.0553432
 367.85 0.0553432
 367.875 0.0553432
 367.9 0.0553432
 367.925 0.0553432
 367.95 0.0553432
 367.975 0.0553432
 368 0.0553432
 368.025 0.0553432
 368.05 0.0553432
 368.075 0.0553432
 368.1 0.0553432
 368.125 0.0553432
 368.15 0.0553431
 368.175 0.0553431
 368.2 0.0553431
 368.225 0.0553431
 368.25 0.0553431
 368.275 0.0553431
 368.3 0.0553431
 368.325 0.0553431
 368.35 0.0553431
 368.375 0.0553431
 368.4 0.0553431
 368.425 0.0553431
 368.45 0.0553431
 368.475 0.0553431
 368.5 0.055343
 368.525 0.055343
 368.55 0.055343
 368.575 0.055343
 368.6 0.055343
 368.625 0.055343
 368.65 0.055343
 368.675 0.055343
 368.7 0.055343
 368.725 0.055343
 368.75 0.055343
 368.775 0.055343
 368.8 0.055343
 368.825 0.055343
 368.85 0.055343
 368.875 0.0553429
 368.9 0.0553429
 368.925 0.0553429
 368.95 0.0553429
 368.975 0.0553429
 369 0.0553429
 369.025 0.0553429
 369.05 0.0553429
 369.075 0.0553429
 369.1 0.0553429
 369.125 0.0553429
 369.15 0.0553429
 369.175 0.0553429
 369.2 0.0553429
 369.225 0.0553428
 369.25 0.0553428
 369.275 0.0553428
 369.3 0.0553428
 369.325 0.0553428
 369.35 0.0553428
 369.375 0.0553428
 369.4 0.0553428
 369.425 0.0553428
 369.45 0.0553428
 369.475 0.0553428
 369.5 0.0553428
 369.525 0.0553428
 369.55 0.0553428
 369.575 0.0553427
 369.6 0.0553427
 369.625 0.0553427
 369.65 0.0553427
 369.675 0.0553427
 369.7 0.0553427
 369.725 0.0553427
 369.75 0.0553427
 369.775 0.0553427
 369.8 0.0553427
 369.825 0.0553427
 369.85 0.0553427
 369.875 0.0553427
 369.9 0.0553427
 369.925 0.0553426
 369.95 0.0553426
 369.975 0.0553426
 370 0.0553426
 370.025 0.0553426
 370.05 0.0553426
 370.075 0.0553426
 370.1 0.0553426
 370.125 0.0553426
 370.15 0.0553426
 370.175 0.0553426
 370.2 0.0553426
 370.225 0.0553426
 370.25 0.0553426
 370.275 0.0553425
 370.3 0.0553425
 370.325 0.0553425
 370.35 0.0553425
 370.375 0.0553425
 370.4 0.0553425
 370.425 0.0553425
 370.45 0.0553425
 370.475 0.0553425
 370.5 0.0553425
 370.525 0.0553425
 370.55 0.0553425
 370.575 0.0553425
 370.6 0.0553425
 370.625 0.0553424
 370.65 0.0553424
 370.675 0.0553424
 370.7 0.0553424
 370.725 0.0553424
 370.75 0.0553424
 370.775 0.0553424
 370.8 0.0553424
 370.825 0.0553424
 370.85 0.0553424
 370.875 0.0553424
 370.9 0.0553424
 370.925 0.0553424
 370.95 0.0553424
 370.975 0.0553423
 371 0.0553423
 371.025 0.0553423
 371.05 0.0553423
 371.075 0.0553423
 371.1 0.0553423
 371.125 0.0553423
 371.15 0.0553423
 371.175 0.0553423
 371.2 0.0553423
 371.225 0.0553423
 371.25 0.0553423
 371.275 0.0553423
 371.3 0.0553423
 371.325 0.0553422
 371.35 0.0553422
 371.375 0.0553422
 371.4 0.0553422
 371.425 0.0553422
 371.45 0.0553422
 371.475 0.0553422
 371.5 0.0553422
 371.525 0.0553422
 371.55 0.0553422
 371.575 0.0553422
 371.6 0.0553422
 371.625 0.0553422
 371.65 0.0553422
 371.675 0.0553422
 371.7 0.0553421
 371.725 0.0553421
 371.75 0.0553421
 371.775 0.0553421
 371.8 0.0553421
 371.825 0.0553421
 371.85 0.0553421
 371.875 0.0553421
 371.9 0.0553421
 371.925 0.0553421
 371.95 0.0553421
 371.975 0.0553421
 372 0.0553421
 372.025 0.0553421
 372.05 0.055342
 372.075 0.055342
 372.1 0.055342
 372.125 0.055342
 372.15 0.055342
 372.175 0.055342
 372.2 0.055342
 372.225 0.055342
 372.25 0.055342
 372.275 0.055342
 372.3 0.055342
 372.325 0.055342
 372.35 0.055342
 372.375 0.055342
 372.4 0.0553419
 372.425 0.0553419
 372.45 0.0553419
 372.475 0.0553419
 372.5 0.0553419
 372.525 0.0553419
 372.55 0.0553419
 372.575 0.0553419
 372.6 0.0553419
 372.625 0.0553419
 372.65 0.0553419
 372.675 0.0553419
 372.7 0.0553419
 372.725 0.0553419
 372.75 0.0553418
 372.775 0.0553418
 372.8 0.0553418
 372.825 0.0553418
 372.85 0.0553418
 372.875 0.0553418
 372.9 0.0553418
 372.925 0.0553418
 372.95 0.0553418
 372.975 0.0553418
 373 0.0553418
 373.025 0.0553418
 373.05 0.0553418
 373.075 0.0553418
 373.1 0.0553417
 373.125 0.0553417
 373.15 0.0553417
 373.175 0.0553417
 373.2 0.0553417
 373.225 0.0553417
 373.25 0.0553417
 373.275 0.0553417
 373.3 0.0553417
 373.325 0.0553417
 373.35 0.0553417
 373.375 0.0553417
 373.4 0.0553417
 373.425 0.0553417
 373.45 0.0553417
 373.475 0.0553416
 373.5 0.0553416
 373.525 0.0553416
 373.55 0.0553416
 373.575 0.0553416
 373.6 0.0553416
 373.625 0.0553416
 373.65 0.0553416
 373.675 0.0553416
 373.7 0.0553416
 373.725 0.0553416
 373.75 0.0553416
 373.775 0.0553416
 373.8 0.0553416
 373.825 0.0553415
 373.85 0.0553415
 373.875 0.0553415
 373.9 0.0553415
 373.925 0.0553415
 373.95 0.0553415
 373.975 0.0553415
 374 0.0553415
 374.025 0.0553415
 374.05 0.0553415
 374.075 0.0553415
 374.1 0.0553415
 374.125 0.0553415
 374.15 0.0553415
 374.175 0.0553414
 374.2 0.0553414
 374.225 0.0553414
 374.25 0.0553414
 374.275 0.0553414
 374.3 0.0553414
 374.325 0.0553414
 374.35 0.0553414
 374.375 0.0553414
 374.4 0.0553414
 374.425 0.0553414
 374.45 0.0553414
 374.475 0.0553414
 374.5 0.0553414
 374.525 0.0553414
 374.55 0.0553413
 374.575 0.0553413
 374.6 0.0553413
 374.625 0.0553413
 374.65 0.0553413
 374.675 0.0553413
 374.7 0.0553413
 374.725 0.0553413
 374.75 0.0553413
 374.775 0.0553413
 374.8 0.0553413
 374.825 0.0553413
 374.85 0.0553413
 374.875 0.0553413
 374.9 0.0553412
 374.925 0.0553412
 374.95 0.0553412
 374.975 0.0553412
 375 0.0553412
 375.025 0.0553412
 375.05 0.0553412
 375.075 0.0553412
 375.1 0.0553412
 375.125 0.0553412
 375.15 0.0553412
 375.175 0.0553412
 375.2 0.0553412
 375.225 0.0553412
 375.25 0.0553411
 375.275 0.0553411
 375.3 0.0553411
 375.325 0.0553411
 375.35 0.0553411
 375.375 0.0553411
 375.4 0.0553411
 375.425 0.0553411
 375.45 0.0553411
 375.475 0.0553411
 375.5 0.0553411
 375.525 0.0553411
 375.55 0.0553411
 375.575 0.0553411
 375.6 0.0553411
 375.625 0.055341
 375.65 0.055341
 375.675 0.055341
 375.7 0.055341
 375.725 0.055341
 375.75 0.055341
 375.775 0.055341
 375.8 0.055341
 375.825 0.055341
 375.85 0.055341
 375.875 0.055341
 375.9 0.055341
 375.925 0.055341
 375.95 0.055341
 375.975 0.0553409
 376 0.0553409
 376.025 0.0553409
 376.05 0.0553409
 376.075 0.0553409
 376.1 0.0553409
 376.125 0.0553409
 376.15 0.0553409
 376.175 0.0553409
 376.2 0.0553409
 376.225 0.0553409
 376.25 0.0553409
 376.275 0.0553409
 376.3 0.0553409
 376.325 0.0553409
 376.35 0.0553408
 376.375 0.0553408
 376.4 0.0553408
 376.425 0.0553408
 376.45 0.0553408
 376.475 0.0553408
 376.5 0.0553408
 376.525 0.0553408
 376.55 0.0553408
 376.575 0.0553408
 376.6 0.0553408
 376.625 0.0553408
 376.65 0.0553408
 376.675 0.0553408
 376.7 0.0553407
 376.725 0.0553407
 376.75 0.0553407
 376.775 0.0553407
 376.8 0.0553407
 376.825 0.0553407
 376.85 0.0553407
 376.875 0.0553407
 376.9 0.0553407
 376.925 0.0553407
 376.95 0.0553407
 376.975 0.0553407
 377 0.0553407
 377.025 0.0553407
 377.05 0.0553406
 377.075 0.0553406
 377.1 0.0553406
 377.125 0.0553406
 377.15 0.0553406
 377.175 0.0553406
 377.2 0.0553406
 377.225 0.0553406
 377.25 0.0553406
 377.275 0.0553406
 377.3 0.0553406
 377.325 0.0553406
 377.35 0.0553406
 377.375 0.0553406
 377.4 0.0553406
 377.425 0.0553405
 377.45 0.0553405
 377.475 0.0553405
 377.5 0.0553405
 377.525 0.0553405
 377.55 0.0553405
 377.575 0.0553405
 377.6 0.0553405
 377.625 0.0553405
 377.65 0.0553405
 377.675 0.0553405
 377.7 0.0553405
 377.725 0.0553405
 377.75 0.0553405
 377.775 0.0553404
 377.8 0.0553404
 377.825 0.0553404
 377.85 0.0553404
 377.875 0.0553404
 377.9 0.0553404
 377.925 0.0553404
 377.95 0.0553404
 377.975 0.0553404
 378 0.0553404
 378.025 0.0553404
 378.05 0.0553404
 378.075 0.0553404
 378.1 0.0553404
 378.125 0.0553404
 378.15 0.0553403
 378.175 0.0553403
 378.2 0.0553403
 378.225 0.0553403
 378.25 0.0553403
 378.275 0.0553403
 378.3 0.0553403
 378.325 0.0553403
 378.35 0.0553403
 378.375 0.0553403
 378.4 0.0553403
 378.425 0.0553403
 378.45 0.0553403
 378.475 0.0553403
 378.5 0.0553403
 378.525 0.0553402
 378.55 0.0553402
 378.575 0.0553402
 378.6 0.0553402
 378.625 0.0553402
 378.65 0.0553402
 378.675 0.0553402
 378.7 0.0553402
 378.725 0.0553402
 378.75 0.0553402
 378.775 0.0553402
 378.8 0.0553402
 378.825 0.0553402
 378.85 0.0553402
 378.875 0.0553401
 378.9 0.0553401
 378.925 0.0553401
 378.95 0.0553401
 378.975 0.0553401
 379 0.0553401
 379.025 0.0553401
 379.05 0.0553401
 379.075 0.0553401
 379.1 0.0553401
 379.125 0.0553401
 379.15 0.0553401
 379.175 0.0553401
 379.2 0.0553401
 379.225 0.0553401
 379.25 0.05534
 379.275 0.05534
 379.3 0.05534
 379.325 0.05534
 379.35 0.05534
 379.375 0.05534
 379.4 0.05534
 379.425 0.05534
 379.45 0.05534
 379.475 0.05534
 379.5 0.05534
 379.525 0.05534
 379.55 0.05534
 379.575 0.05534
 379.6 0.0553399
 379.625 0.0553399
 379.65 0.0553399
 379.675 0.0553399
 379.7 0.0553399
 379.725 0.0553399
 379.75 0.0553399
 379.775 0.0553399
 379.8 0.0553399
 379.825 0.0553399
 379.85 0.0553399
 379.875 0.0553399
 379.9 0.0553399
 379.925 0.0553399
 379.95 0.0553399
 379.975 0.0553398
 380 0.0553398
 380.025 0.0553398
 380.05 0.0553398
 380.075 0.0553398
 380.1 0.0553398
 380.125 0.0553398
 380.15 0.0553398
 380.175 0.0553398
 380.2 0.0553398
 380.225 0.0553398
 380.25 0.0553398
 380.275 0.0553398
 380.3 0.0553398
 380.325 0.0553397
 380.35 0.0553397
 380.375 0.0553397
 380.4 0.0553397
 380.425 0.0553397
 380.45 0.0553397
 380.475 0.0553397
 380.5 0.0553397
 380.525 0.0553397
 380.55 0.0553397
 380.575 0.0553397
 380.6 0.0553397
 380.625 0.0553397
 380.65 0.0553397
 380.675 0.0553397
 380.7 0.0553396
 380.725 0.0553396
 380.75 0.0553396
 380.775 0.0553396
 380.8 0.0553396
 380.825 0.0553396
 380.85 0.0553396
 380.875 0.0553396
 380.9 0.0553396
 380.925 0.0553396
 380.95 0.0553396
 380.975 0.0553396
 381 0.0553396
 381.025 0.0553396
 381.05 0.0553396
 381.075 0.0553395
 381.1 0.0553395
 381.125 0.0553395
 381.15 0.0553395
 381.175 0.0553395
 381.2 0.0553395
 381.225 0.0553395
 381.25 0.0553395
 381.275 0.0553395
 381.3 0.0553395
 381.325 0.0553395
 381.35 0.0553395
 381.375 0.0553395
 381.4 0.0553395
 381.425 0.0553394
 381.45 0.0553394
 381.475 0.0553394
 381.5 0.0553394
 381.525 0.0553394
 381.55 0.0553394
 381.575 0.0553394
 381.6 0.0553394
 381.625 0.0553394
 381.65 0.0553394
 381.675 0.0553394
 381.7 0.0553394
 381.725 0.0553394
 381.75 0.0553394
 381.775 0.0553394
 381.8 0.0553393
 381.825 0.0553393
 381.85 0.0553393
 381.875 0.0553393
 381.9 0.0553393
 381.925 0.0553393
 381.95 0.0553393
 381.975 0.0553393
 382 0.0553393
 382.025 0.0553393
 382.05 0.0553393
 382.075 0.0553393
 382.1 0.0553393
 382.125 0.0553393
 382.15 0.0553393
 382.175 0.0553392
 382.2 0.0553392
 382.225 0.0553392
 382.25 0.0553392
 382.275 0.0553392
 382.3 0.0553392
 382.325 0.0553392
 382.35 0.0553392
 382.375 0.0553392
 382.4 0.0553392
 382.425 0.0553392
 382.45 0.0553392
 382.475 0.0553392
 382.5 0.0553392
 382.525 0.0553392
 382.55 0.0553391
 382.575 0.0553391
 382.6 0.0553391
 382.625 0.0553391
 382.65 0.0553391
 382.675 0.0553391
 382.7 0.0553391
 382.725 0.0553391
 382.75 0.0553391
 382.775 0.0553391
 382.8 0.0553391
 382.825 0.0553391
 382.85 0.0553391
 382.875 0.0553391
 382.9 0.055339
 382.925 0.055339
 382.95 0.055339
 382.975 0.055339
 383 0.055339
 383.025 0.055339
 383.05 0.055339
 383.075 0.055339
 383.1 0.055339
 383.125 0.055339
 383.15 0.055339
 383.175 0.055339
 383.2 0.055339
 383.225 0.055339
 383.25 0.055339
 383.275 0.0553389
 383.3 0.0553389
 383.325 0.0553389
 383.35 0.0553389
 383.375 0.0553389
 383.4 0.0553389
 383.425 0.0553389
 383.45 0.0553389
 383.475 0.0553389
 383.5 0.0553389
 383.525 0.0553389
 383.55 0.0553389
 383.575 0.0553389
 383.6 0.0553389
 383.625 0.0553389
 383.65 0.0553388
 383.675 0.0553388
 383.7 0.0553388
 383.725 0.0553388
 383.75 0.0553388
 383.775 0.0553388
 383.8 0.0553388
 383.825 0.0553388
 383.85 0.0553388
 383.875 0.0553388
 383.9 0.0553388
 383.925 0.0553388
 383.95 0.0553388
 383.975 0.0553388
 384 0.0553388
 384.025 0.0553387
 384.05 0.0553387
 384.075 0.0553387
 384.1 0.0553387
 384.125 0.0553387
 384.15 0.0553387
 384.175 0.0553387
 384.2 0.0553387
 384.225 0.0553387
 384.25 0.0553387
 384.275 0.0553387
 384.3 0.0553387
 384.325 0.0553387
 384.35 0.0553387
 384.375 0.0553386
 384.4 0.0553386
 384.425 0.0553386
 384.45 0.0553386
 384.475 0.0553386
 384.5 0.0553386
 384.525 0.0553386
 384.55 0.0553386
 384.575 0.0553386
 384.6 0.0553386
 384.625 0.0553386
 384.65 0.0553386
 384.675 0.0553386
 384.7 0.0553386
 384.725 0.0553386
 384.75 0.0553385
 384.775 0.0553385
 384.8 0.0553385
 384.825 0.0553385
 384.85 0.0553385
 384.875 0.0553385
 384.9 0.0553385
 384.925 0.0553385
 384.95 0.0553385
 384.975 0.0553385
 385 0.0553385
 385.025 0.0553385
 385.05 0.0553385
 385.075 0.0553385
 385.1 0.0553385
 385.125 0.0553384
 385.15 0.0553384
 385.175 0.0553384
 385.2 0.0553384
 385.225 0.0553384
 385.25 0.0553384
 385.275 0.0553384
 385.3 0.0553384
 385.325 0.0553384
 385.35 0.0553384
 385.375 0.0553384
 385.4 0.0553384
 385.425 0.0553384
 385.45 0.0553384
 385.475 0.0553384
 385.5 0.0553383
 385.525 0.0553383
 385.55 0.0553383
 385.575 0.0553383
 385.6 0.0553383
 385.625 0.0553383
 385.65 0.0553383
 385.675 0.0553383
 385.7 0.0553383
 385.725 0.0553383
 385.75 0.0553383
 385.775 0.0553383
 385.8 0.0553383
 385.825 0.0553383
 385.85 0.0553383
 385.875 0.0553382
 385.9 0.0553382
 385.925 0.0553382
 385.95 0.0553382
 385.975 0.0553382
 386 0.0553382
 386.025 0.0553382
 386.05 0.0553382
 386.075 0.0553382
 386.1 0.0553382
 386.125 0.0553382
 386.15 0.0553382
 386.175 0.0553382
 386.2 0.0553382
 386.225 0.0553382
 386.25 0.0553381
 386.275 0.0553381
 386.3 0.0553381
 386.325 0.0553381
 386.35 0.0553381
 386.375 0.0553381
 386.4 0.0553381
 386.425 0.0553381
 386.45 0.0553381
 386.475 0.0553381
 386.5 0.0553381
 386.525 0.0553381
 386.55 0.0553381
 386.575 0.0553381
 386.6 0.0553381
 386.625 0.055338
 386.65 0.055338
 386.675 0.055338
 386.7 0.055338
 386.725 0.055338
 386.75 0.055338
 386.775 0.055338
 386.8 0.055338
 386.825 0.055338
 386.85 0.055338
 386.875 0.055338
 386.9 0.055338
 386.925 0.055338
 386.95 0.055338
 386.975 0.055338
 387 0.0553379
 387.025 0.0553379
 387.05 0.0553379
 387.075 0.0553379
 387.1 0.0553379
 387.125 0.0553379
 387.15 0.0553379
 387.175 0.0553379
 387.2 0.0553379
 387.225 0.0553379
 387.25 0.0553379
 387.275 0.0553379
 387.3 0.0553379
 387.325 0.0553379
 387.35 0.0553378
 387.375 0.0553378
 387.4 0.0553378
 387.425 0.0553378
 387.45 0.0553378
 387.475 0.0553378
 387.5 0.0553378
 387.525 0.0553378
 387.55 0.0553378
 387.575 0.0553378
 387.6 0.0553378
 387.625 0.0553378
 387.65 0.0553378
 387.675 0.0553378
 387.7 0.0553378
 387.725 0.0553378
 387.75 0.0553377
 387.775 0.0553377
 387.8 0.0553377
 387.825 0.0553377
 387.85 0.0553377
 387.875 0.0553377
 387.9 0.0553377
 387.925 0.0553377
 387.95 0.0553377
 387.975 0.0553377
 388 0.0553377
 388.025 0.0553377
 388.05 0.0553377
 388.075 0.0553377
 388.1 0.0553377
 388.125 0.0553376
 388.15 0.0553376
 388.175 0.0553376
 388.2 0.0553376
 388.225 0.0553376
 388.25 0.0553376
 388.275 0.0553376
 388.3 0.0553376
 388.325 0.0553376
 388.35 0.0553376
 388.375 0.0553376
 388.4 0.0553376
 388.425 0.0553376
 388.45 0.0553376
 388.475 0.0553376
 388.5 0.0553375
 388.525 0.0553375
 388.55 0.0553375
 388.575 0.0553375
 388.6 0.0553375
 388.625 0.0553375
 388.65 0.0553375
 388.675 0.0553375
 388.7 0.0553375
 388.725 0.0553375
 388.75 0.0553375
 388.775 0.0553375
 388.8 0.0553375
 388.825 0.0553375
 388.85 0.0553375
 388.875 0.0553374
 388.9 0.0553374
 388.925 0.0553374
 388.95 0.0553374
 388.975 0.0553374
 389 0.0553374
 389.025 0.0553374
 389.05 0.0553374
 389.075 0.0553374
 389.1 0.0553374
 389.125 0.0553374
 389.15 0.0553374
 389.175 0.0553374
 389.2 0.0553374
 389.225 0.0553374
 389.25 0.0553373
 389.275 0.0553373
 389.3 0.0553373
 389.325 0.0553373
 389.35 0.0553373
 389.375 0.0553373
 389.4 0.0553373
 389.425 0.0553373
 389.45 0.0553373
 389.475 0.0553373
 389.5 0.0553373
 389.525 0.0553373
 389.55 0.0553373
 389.575 0.0553373
 389.6 0.0553373
 389.625 0.0553372
 389.65 0.0553372
 389.675 0.0553372
 389.7 0.0553372
 389.725 0.0553372
 389.75 0.0553372
 389.775 0.0553372
 389.8 0.0553372
 389.825 0.0553372
 389.85 0.0553372
 389.875 0.0553372
 389.9 0.0553372
 389.925 0.0553372
 389.95 0.0553372
 389.975 0.0553372
 390 0.0553371
 390.025 0.0553371
 390.05 0.0553371
 390.075 0.0553371
 390.1 0.0553371
 390.125 0.0553371
 390.15 0.0553371
 390.175 0.0553371
 390.2 0.0553371
 390.225 0.0553371
 390.25 0.0553371
 390.275 0.0553371
 390.3 0.0553371
 390.325 0.0553371
 390.35 0.0553371
 390.375 0.055337
 390.4 0.055337
 390.425 0.055337
 390.45 0.055337
 390.475 0.055337
 390.5 0.055337
 390.525 0.055337
 390.55 0.055337
 390.575 0.055337
 390.6 0.055337
 390.625 0.055337
 390.65 0.055337
 390.675 0.055337
 390.7 0.055337
 390.725 0.055337
 390.75 0.0553369
 390.775 0.0553369
 390.8 0.0553369
 390.825 0.0553369
 390.85 0.0553369
 390.875 0.0553369
 390.9 0.0553369
 390.925 0.0553369
 390.95 0.0553369
 390.975 0.0553369
 391 0.0553369
 391.025 0.0553369
 391.05 0.0553369
 391.075 0.0553369
 391.1 0.0553369
 391.125 0.0553368
 391.15 0.0553368
 391.175 0.0553368
 391.2 0.0553368
 391.225 0.0553368
 391.25 0.0553368
 391.275 0.0553368
 391.3 0.0553368
 391.325 0.0553368
 391.35 0.0553368
 391.375 0.0553368
 391.4 0.0553368
 391.425 0.0553368
 391.45 0.0553368
 391.475 0.0553368
 391.5 0.0553367
 391.525 0.0553367
 391.55 0.0553367
 391.575 0.0553367
 391.6 0.0553367
 391.625 0.0553367
 391.65 0.0553367
 391.675 0.0553367
 391.7 0.0553367
 391.725 0.0553367
 391.75 0.0553367
 391.775 0.0553367
 391.8 0.0553367
 391.825 0.0553367
 391.85 0.0553367
 391.875 0.0553367
 391.9 0.0553366
 391.925 0.0553366
 391.95 0.0553366
 391.975 0.0553366
 392 0.0553366
 392.025 0.0553366
 392.05 0.0553366
 392.075 0.0553366
 392.1 0.0553366
 392.125 0.0553366
 392.15 0.0553366
 392.175 0.0553366
 392.2 0.0553366
 392.225 0.0553366
 392.25 0.0553366
 392.275 0.0553365
 392.3 0.0553365
 392.325 0.0553365
 392.35 0.0553365
 392.375 0.0553365
 392.4 0.0553365
 392.425 0.0553365
 392.45 0.0553365
 392.475 0.0553365
 392.5 0.0553365
 392.525 0.0553365
 392.55 0.0553365
 392.575 0.0553365
 392.6 0.0553365
 392.625 0.0553365
 392.65 0.0553364
 392.675 0.0553364
 392.7 0.0553364
 392.725 0.0553364
 392.75 0.0553364
 392.775 0.0553364
 392.8 0.0553364
 392.825 0.0553364
 392.85 0.0553364
 392.875 0.0553364
 392.9 0.0553364
 392.925 0.0553364
 392.95 0.0553364
 392.975 0.0553364
 393 0.0553364
 393.025 0.0553363
 393.05 0.0553363
 393.075 0.0553363
 393.1 0.0553363
 393.125 0.0553363
 393.15 0.0553363
 393.175 0.0553363
 393.2 0.0553363
 393.225 0.0553363
 393.25 0.0553363
 393.275 0.0553363
 393.3 0.0553363
 393.325 0.0553363
 393.35 0.0553363
 393.375 0.0553363
 393.4 0.0553363
 393.425 0.0553362
 393.45 0.0553362
 393.475 0.0553362
 393.5 0.0553362
 393.525 0.0553362
 393.55 0.0553362
 393.575 0.0553362
 393.6 0.0553362
 393.625 0.0553362
 393.65 0.0553362
 393.675 0.0553362
 393.7 0.0553362
 393.725 0.0553362
 393.75 0.0553362
 393.775 0.0553362
 393.8 0.0553361
 393.825 0.0553361
 393.85 0.0553361
 393.875 0.0553361
 393.9 0.0553361
 393.925 0.0553361
 393.95 0.0553361
 393.975 0.0553361
 394 0.0553361
 394.025 0.0553361
 394.05 0.0553361
 394.075 0.0553361
 394.1 0.0553361
 394.125 0.0553361
 394.15 0.0553361
 394.175 0.055336
 394.2 0.055336
 394.225 0.055336
 394.25 0.055336
 394.275 0.055336
 394.3 0.055336
 394.325 0.055336
 394.35 0.055336
 394.375 0.055336
 394.4 0.055336
 394.425 0.055336
 394.45 0.055336
 394.475 0.055336
 394.5 0.055336
 394.525 0.055336
 394.55 0.055336
 394.575 0.0553359
 394.6 0.0553359
 394.625 0.0553359
 394.65 0.0553359
 394.675 0.0553359
 394.7 0.0553359
 394.725 0.0553359
 394.75 0.0553359
 394.775 0.0553359
 394.8 0.0553359
 394.825 0.0553359
 394.85 0.0553359
 394.875 0.0553359
 394.9 0.0553359
 394.925 0.0553359
 394.95 0.0553358
 394.975 0.0553358
 395 0.0553358
 395.025 0.0553358
 395.05 0.0553358
 395.075 0.0553358
 395.1 0.0553358
 395.125 0.0553358
 395.15 0.0553358
 395.175 0.0553358
 395.2 0.0553358
 395.225 0.0553358
 395.25 0.0553358
 395.275 0.0553358
 395.3 0.0553358
 395.325 0.0553357
 395.35 0.0553357
 395.375 0.0553357
 395.4 0.0553357
 395.425 0.0553357
 395.45 0.0553357
 395.475 0.0553357
 395.5 0.0553357
 395.525 0.0553357
 395.55 0.0553357
 395.575 0.0553357
 395.6 0.0553357
 395.625 0.0553357
 395.65 0.0553357
 395.675 0.0553357
 395.7 0.0553357
 395.725 0.0553356
 395.75 0.0553356
 395.775 0.0553356
 395.8 0.0553356
 395.825 0.0553356
 395.85 0.0553356
 395.875 0.0553356
 395.9 0.0553356
 395.925 0.0553356
 395.95 0.0553356
 395.975 0.0553356
 396 0.0553356
 396.025 0.0553356
 396.05 0.0553356
 396.075 0.0553356
 396.1 0.0553355
 396.125 0.0553355
 396.15 0.0553355
 396.175 0.0553355
 396.2 0.0553355
 396.225 0.0553355
 396.25 0.0553355
 396.275 0.0553355
 396.3 0.0553355
 396.325 0.0553355
 396.35 0.0553355
 396.375 0.0553355
 396.4 0.0553355
 396.425 0.0553355
 396.45 0.0553355
 396.475 0.0553355
 396.5 0.0553354
 396.525 0.0553354
 396.55 0.0553354
 396.575 0.0553354
 396.6 0.0553354
 396.625 0.0553354
 396.65 0.0553354
 396.675 0.0553354
 396.7 0.0553354
 396.725 0.0553354
 396.75 0.0553354
 396.775 0.0553354
 396.8 0.0553354
 396.825 0.0553354
 396.85 0.0553354
 396.875 0.0553353
 396.9 0.0553353
 396.925 0.0553353
 396.95 0.0553353
 396.975 0.0553353
 397 0.0553353
 397.025 0.0553353
 397.05 0.0553353
 397.075 0.0553353
 397.1 0.0553353
 397.125 0.0553353
 397.15 0.0553353
 397.175 0.0553353
 397.2 0.0553353
 397.225 0.0553353
 397.25 0.0553353
 397.275 0.0553352
 397.3 0.0553352
 397.325 0.0553352
 397.35 0.0553352
 397.375 0.0553352
 397.4 0.0553352
 397.425 0.0553352
 397.45 0.0553352
 397.475 0.0553352
 397.5 0.0553352
 397.525 0.0553352
 397.55 0.0553352
 397.575 0.0553352
 397.6 0.0553352
 397.625 0.0553352
 397.65 0.0553351
 397.675 0.0553351
 397.7 0.0553351
 397.725 0.0553351
 397.75 0.0553351
 397.775 0.0553351
 397.8 0.0553351
 397.825 0.0553351
 397.85 0.0553351
 397.875 0.0553351
 397.9 0.0553351
 397.925 0.0553351
 397.95 0.0553351
 397.975 0.0553351
 398 0.0553351
 398.025 0.0553351
 398.05 0.055335
 398.075 0.055335
 398.1 0.055335
 398.125 0.055335
 398.15 0.055335
 398.175 0.055335
 398.2 0.055335
 398.225 0.055335
 398.25 0.055335
 398.275 0.055335
 398.3 0.055335
 398.325 0.055335
 398.35 0.055335
 398.375 0.055335
 398.4 0.055335
 398.425 0.0553349
 398.45 0.0553349
 398.475 0.0553349
 398.5 0.0553349
 398.525 0.0553349
 398.55 0.0553349
 398.575 0.0553349
 398.6 0.0553349
 398.625 0.0553349
 398.65 0.0553349
 398.675 0.0553349
 398.7 0.0553349
 398.725 0.0553349
 398.75 0.0553349
 398.775 0.0553349
 398.8 0.0553349
 398.825 0.0553348
 398.85 0.0553348
 398.875 0.0553348
 398.9 0.0553348
 398.925 0.0553348
 398.95 0.0553348
 398.975 0.0553348
 399 0.0553348
 399.025 0.0553348
 399.05 0.0553348
 399.075 0.0553348
 399.1 0.0553348
 399.125 0.0553348
 399.15 0.0553348
 399.175 0.0553348
 399.2 0.0553348
 399.225 0.0553347
 399.25 0.0553347
 399.275 0.0553347
 399.3 0.0553347
 399.325 0.0553347
 399.35 0.0553347
 399.375 0.0553347
 399.4 0.0553347
 399.425 0.0553347
 399.45 0.0553347
 399.475 0.0553347
 399.5 0.0553347
 399.525 0.0553347
 399.55 0.0553347
 399.575 0.0553347
 399.6 0.0553346
 399.625 0.0553346
 399.65 0.0553346
 399.675 0.0553346
 399.7 0.0553346
 399.725 0.0553346
 399.75 0.0553346
 399.775 0.0553346
 399.8 0.0553346
 399.825 0.0553346
 399.85 0.0553346
 399.875 0.0553346
 399.9 0.0553346
 399.925 0.0553346
 399.95 0.0553346
 399.975 0.0553346
 400 0.0553345
 400.025 0.0553345
 400.05 0.0553345
 400.075 0.0553345
 400.1 0.0553345
 400.125 0.0553345
 400.15 0.0553345
 400.175 0.0553345
 400.2 0.0553345
 400.225 0.0553345
 400.25 0.0553345
 400.275 0.0553345
 400.3 0.0553345
 400.325 0.0553345
 400.35 0.0553345
 400.375 0.0553344
 400.4 0.0553344
 400.425 0.0553344
 400.45 0.0553344
 400.475 0.0553344
 400.5 0.0553344
 400.525 0.0553344
 400.55 0.0553344
 400.575 0.0553344
 400.6 0.0553344
 400.625 0.0553344
 400.65 0.0553344
 400.675 0.0553344
 400.7 0.0553344
 400.725 0.0553344
 400.75 0.0553344
 400.775 0.0553343
 400.8 0.0553343
 400.825 0.0553343
 400.85 0.0553343
 400.875 0.0553343
 400.9 0.0553343
 400.925 0.0553343
 400.95 0.0553343
 400.975 0.0553343
 401 0.0553343
 401.025 0.0553343
 401.05 0.0553343
 401.075 0.0553343
 401.1 0.0553343
 401.125 0.0553343
 401.15 0.0553343
 401.175 0.0553342
 401.2 0.0553342
 401.225 0.0553342
 401.25 0.0553342
 401.275 0.0553342
 401.3 0.0553342
 401.325 0.0553342
 401.35 0.0553342
 401.375 0.0553342
 401.4 0.0553342
 401.425 0.0553342
 401.45 0.0553342
 401.475 0.0553342
 401.5 0.0553342
 401.525 0.0553342
 401.55 0.0553341
 401.575 0.0553341
 401.6 0.0553341
 401.625 0.0553341
 401.65 0.0553341
 401.675 0.0553341
 401.7 0.0553341
 401.725 0.0553341
 401.75 0.0553341
 401.775 0.0553341
 401.8 0.0553341
 401.825 0.0553341
 401.85 0.0553341
 401.875 0.0553341
 401.9 0.0553341
 401.925 0.0553341
 401.95 0.055334
 401.975 0.055334
 402 0.055334
 402.025 0.055334
 402.05 0.055334
 402.075 0.055334
 402.1 0.055334
 402.125 0.055334
 402.15 0.055334
 402.175 0.055334
 402.2 0.055334
 402.225 0.055334
 402.25 0.055334
 402.275 0.055334
 402.3 0.055334
 402.325 0.055334
 402.35 0.0553339
 402.375 0.0553339
 402.4 0.0553339
 402.425 0.0553339
 402.45 0.0553339
 402.475 0.0553339
 402.5 0.0553339
 402.525 0.0553339
 402.55 0.0553339
 402.575 0.0553339
 402.6 0.0553339
 402.625 0.0553339
 402.65 0.0553339
 402.675 0.0553339
 402.7 0.0553339
 402.725 0.0553339
 402.75 0.0553338
 402.775 0.0553338
 402.8 0.0553338
 402.825 0.0553338
 402.85 0.0553338
 402.875 0.0553338
 402.9 0.0553338
 402.925 0.0553338
 402.95 0.0553338
 402.975 0.0553338
 403 0.0553338
 403.025 0.0553338
 403.05 0.0553338
 403.075 0.0553338
 403.1 0.0553338
 403.125 0.0553338
 403.15 0.0553337
 403.175 0.0553337
 403.2 0.0553337
 403.225 0.0553337
 403.25 0.0553337
 403.275 0.0553337
 403.3 0.0553337
 403.325 0.0553337
 403.35 0.0553337
 403.375 0.0553337
 403.4 0.0553337
 403.425 0.0553337
 403.45 0.0553337
 403.475 0.0553337
 403.5 0.0553337
 403.525 0.0553336
 403.55 0.0553336
 403.575 0.0553336
 403.6 0.0553336
 403.625 0.0553336
 403.65 0.0553336
 403.675 0.0553336
 403.7 0.0553336
 403.725 0.0553336
 403.75 0.0553336
 403.775 0.0553336
 403.8 0.0553336
 403.825 0.0553336
 403.85 0.0553336
 403.875 0.0553336
 403.9 0.0553336
 403.925 0.0553335
 403.95 0.0553335
 403.975 0.0553335
 404 0.0553335
 404.025 0.0553335
 404.05 0.0553335
 404.075 0.0553335
 404.1 0.0553335
 404.125 0.0553335
 404.15 0.0553335
 404.175 0.0553335
 404.2 0.0553335
 404.225 0.0553335
 404.25 0.0553335
 404.275 0.0553335
 404.3 0.0553335
 404.325 0.0553334
 404.35 0.0553334
 404.375 0.0553334
 404.4 0.0553334
 404.425 0.0553334
 404.45 0.0553334
 404.475 0.0553334
 404.5 0.0553334
 404.525 0.0553334
 404.55 0.0553334
 404.575 0.0553334
 404.6 0.0553334
 404.625 0.0553334
 404.65 0.0553334
 404.675 0.0553334
 404.7 0.0553334
 404.725 0.0553333
 404.75 0.0553333
 404.775 0.0553333
 404.8 0.0553333
 404.825 0.0553333
 404.85 0.0553333
 404.875 0.0553333
 404.9 0.0553333
 404.925 0.0553333
 404.95 0.0553333
 404.975 0.0553333
 405 0.0553333
 405.025 0.0553333
 405.05 0.0553333
 405.075 0.0553333
 405.1 0.0553333
 405.125 0.0553332
 405.15 0.0553332
 405.175 0.0553332
 405.2 0.0553332
 405.225 0.0553332
 405.25 0.0553332
 405.275 0.0553332
 405.3 0.0553332
 405.325 0.0553332
 405.35 0.0553332
 405.375 0.0553332
 405.4 0.0553332
 405.425 0.0553332
 405.45 0.0553332
 405.475 0.0553332
 405.5 0.0553332
 405.525 0.0553331
 405.55 0.0553331
 405.575 0.0553331
 405.6 0.0553331
 405.625 0.0553331
 405.65 0.0553331
 405.675 0.0553331
 405.7 0.0553331
 405.725 0.0553331
 405.75 0.0553331
 405.775 0.0553331
 405.8 0.0553331
 405.825 0.0553331
 405.85 0.0553331
 405.875 0.0553331
 405.9 0.0553331
 405.925 0.055333
 405.95 0.055333
 405.975 0.055333
 406 0.055333
 406.025 0.055333
 406.05 0.055333
 406.075 0.055333
 406.1 0.055333
 406.125 0.055333
 406.15 0.055333
 406.175 0.055333
 406.2 0.055333
 406.225 0.055333
 406.25 0.055333
 406.275 0.055333
 406.3 0.055333
 406.325 0.0553329
 406.35 0.0553329
 406.375 0.0553329
 406.4 0.0553329
 406.425 0.0553329
 406.45 0.0553329
 406.475 0.0553329
 406.5 0.0553329
 406.525 0.0553329
 406.55 0.0553329
 406.575 0.0553329
 406.6 0.0553329
 406.625 0.0553329
 406.65 0.0553329
 406.675 0.0553329
 406.7 0.0553329
 406.725 0.0553328
 406.75 0.0553328
 406.775 0.0553328
 406.8 0.0553328
 406.825 0.0553328
 406.85 0.0553328
 406.875 0.0553328
 406.9 0.0553328
 406.925 0.0553328
 406.95 0.0553328
 406.975 0.0553328
 407 0.0553328
 407.025 0.0553328
 407.05 0.0553328
 407.075 0.0553328
 407.1 0.0553328
 407.125 0.0553327
 407.15 0.0553327
 407.175 0.0553327
 407.2 0.0553327
 407.225 0.0553327
 407.25 0.0553327
 407.275 0.0553327
 407.3 0.0553327
 407.325 0.0553327
 407.35 0.0553327
 407.375 0.0553327
 407.4 0.0553327
 407.425 0.0553327
 407.45 0.0553327
 407.475 0.0553327
 407.5 0.0553327
 407.525 0.0553326
 407.55 0.0553326
 407.575 0.0553326
 407.6 0.0553326
 407.625 0.0553326
 407.65 0.0553326
 407.675 0.0553326
 407.7 0.0553326
 407.725 0.0553326
 407.75 0.0553326
 407.775 0.0553326
 407.8 0.0553326
 407.825 0.0553326
 407.85 0.0553326
 407.875 0.0553326
 407.9 0.0553326
 407.925 0.0553325
 407.95 0.0553325
 407.975 0.0553325
 408 0.0553325
 408.025 0.0553325
 408.05 0.0553325
 408.075 0.0553325
 408.1 0.0553325
 408.125 0.0553325
 408.15 0.0553325
 408.175 0.0553325
 408.2 0.0553325
 408.225 0.0553325
 408.25 0.0553325
 408.275 0.0553325
 408.3 0.0553325
 408.325 0.0553324
 408.35 0.0553324
 408.375 0.0553324
 408.4 0.0553324
 408.425 0.0553324
 408.45 0.0553324
 408.475 0.0553324
 408.5 0.0553324
 408.525 0.0553324
 408.55 0.0553324
 408.575 0.0553324
 408.6 0.0553324
 408.625 0.0553324
 408.65 0.0553324
 408.675 0.0553324
 408.7 0.0553324
 408.725 0.0553323
 408.75 0.0553323
 408.775 0.0553323
 408.8 0.0553323
 408.825 0.0553323
 408.85 0.0553323
 408.875 0.0553323
 408.9 0.0553323
 408.925 0.0553323
 408.95 0.0553323
 408.975 0.0553323
 409 0.0553323
 409.025 0.0553323
 409.05 0.0553323
 409.075 0.0553323
 409.1 0.0553323
 409.125 0.0553322
 409.15 0.0553322
 409.175 0.0553322
 409.2 0.0553322
 409.225 0.0553322
 409.25 0.0553322
 409.275 0.0553322
 409.3 0.0553322
 409.325 0.0553322
 409.35 0.0553322
 409.375 0.0553322
 409.4 0.0553322
 409.425 0.0553322
 409.45 0.0553322
 409.475 0.0553322
 409.5 0.0553322
 409.525 0.0553321
 409.55 0.0553321
 409.575 0.0553321
 409.6 0.0553321
 409.625 0.0553321
 409.65 0.0553321
 409.675 0.0553321
 409.7 0.0553321
 409.725 0.0553321
 409.75 0.0553321
 409.775 0.0553321
 409.8 0.0553321
 409.825 0.0553321
 409.85 0.0553321
 409.875 0.0553321
 409.9 0.0553321
 409.925 0.0553321
 409.95 0.055332
 409.975 0.055332
 410 0.055332
 410.025 0.055332
 410.05 0.055332
 410.075 0.055332
 410.1 0.055332
 410.125 0.055332
 410.15 0.055332
 410.175 0.055332
 410.2 0.055332
 410.225 0.055332
 410.25 0.055332
 410.275 0.055332
 410.3 0.055332
 410.325 0.055332
 410.35 0.0553319
 410.375 0.0553319
 410.4 0.0553319
 410.425 0.0553319
 410.45 0.0553319
 410.475 0.0553319
 410.5 0.0553319
 410.525 0.0553319
 410.55 0.0553319
 410.575 0.0553319
 410.6 0.0553319
 410.625 0.0553319
 410.65 0.0553319
 410.675 0.0553319
 410.7 0.0553319
 410.725 0.0553319
 410.75 0.0553318
 410.775 0.0553318
 410.8 0.0553318
 410.825 0.0553318
 410.85 0.0553318
 410.875 0.0553318
 410.9 0.0553318
 410.925 0.0553318
 410.95 0.0553318
 410.975 0.0553318
 411 0.0553318
 411.025 0.0553318
 411.05 0.0553318
 411.075 0.0553318
 411.1 0.0553318
 411.125 0.0553318
 411.15 0.0553317
 411.175 0.0553317
 411.2 0.0553317
 411.225 0.0553317
 411.25 0.0553317
 411.275 0.0553317
 411.3 0.0553317
 411.325 0.0553317
 411.35 0.0553317
 411.375 0.0553317
 411.4 0.0553317
 411.425 0.0553317
 411.45 0.0553317
 411.475 0.0553317
 411.5 0.0553317
 411.525 0.0553317
 411.55 0.0553317
 411.575 0.0553316
 411.6 0.0553316
 411.625 0.0553316
 411.65 0.0553316
 411.675 0.0553316
 411.7 0.0553316
 411.725 0.0553316
 411.75 0.0553316
 411.775 0.0553316
 411.8 0.0553316
 411.825 0.0553316
 411.85 0.0553316
 411.875 0.0553316
 411.9 0.0553316
 411.925 0.0553316
 411.95 0.0553316
 411.975 0.0553315
 412 0.0553315
 412.025 0.0553315
 412.05 0.0553315
 412.075 0.0553315
 412.1 0.0553315
 412.125 0.0553315
 412.15 0.0553315
 412.175 0.0553315
 412.2 0.0553315
 412.225 0.0553315
 412.25 0.0553315
 412.275 0.0553315
 412.3 0.0553315
 412.325 0.0553315
 412.35 0.0553315
 412.375 0.0553314
 412.4 0.0553314
 412.425 0.0553314
 412.45 0.0553314
 412.475 0.0553314
 412.5 0.0553314
 412.525 0.0553314
 412.55 0.0553314
 412.575 0.0553314
 412.6 0.0553314
 412.625 0.0553314
 412.65 0.0553314
 412.675 0.0553314
 412.7 0.0553314
 412.725 0.0553314
 412.75 0.0553314
 412.775 0.0553313
 412.8 0.0553313
 412.825 0.0553313
 412.85 0.0553313
 412.875 0.0553313
 412.9 0.0553313
 412.925 0.0553313
 412.95 0.0553313
 412.975 0.0553313
 413 0.0553313
 413.025 0.0553313
 413.05 0.0553313
 413.075 0.0553313
 413.1 0.0553313
 413.125 0.0553313
 413.15 0.0553313
 413.175 0.0553313
 413.2 0.0553312
 413.225 0.0553312
 413.25 0.0553312
 413.275 0.0553312
 413.3 0.0553312
 413.325 0.0553312
 413.35 0.0553312
 413.375 0.0553312
 413.4 0.0553312
 413.425 0.0553312
 413.45 0.0553312
 413.475 0.0553312
 413.5 0.0553312
 413.525 0.0553312
 413.55 0.0553312
 413.575 0.0553312
 413.6 0.0553311
 413.625 0.0553311
 413.65 0.0553311
 413.675 0.0553311
 413.7 0.0553311
 413.725 0.0553311
 413.75 0.0553311
 413.775 0.0553311
 413.8 0.0553311
 413.825 0.0553311
 413.85 0.0553311
 413.875 0.0553311
 413.9 0.0553311
 413.925 0.0553311
 413.95 0.0553311
 413.975 0.0553311
 414 0.0553311
 414.025 0.055331
 414.05 0.055331
 414.075 0.055331
 414.1 0.055331
 414.125 0.055331
 414.15 0.055331
 414.175 0.055331
 414.2 0.055331
 414.225 0.055331
 414.25 0.055331
 414.275 0.055331
 414.3 0.055331
 414.325 0.055331
 414.35 0.055331
 414.375 0.055331
 414.4 0.055331
 414.425 0.0553309
 414.45 0.0553309
 414.475 0.0553309
 414.5 0.0553309
 414.525 0.0553309
 414.55 0.0553309
 414.575 0.0553309
 414.6 0.0553309
 414.625 0.0553309
 414.65 0.0553309
 414.675 0.0553309
 414.7 0.0553309
 414.725 0.0553309
 414.75 0.0553309
 414.775 0.0553309
 414.8 0.0553309
 414.825 0.0553309
 414.85 0.0553308
 414.875 0.0553308
 414.9 0.0553308
 414.925 0.0553308
 414.95 0.0553308
 414.975 0.0553308
 415 0.0553308
 415.025 0.0553308
 415.05 0.0553308
 415.075 0.0553308
 415.1 0.0553308
 415.125 0.0553308
 415.15 0.0553308
 415.175 0.0553308
 415.2 0.0553308
 415.225 0.0553308
 415.25 0.0553307
 415.275 0.0553307
 415.3 0.0553307
 415.325 0.0553307
 415.35 0.0553307
 415.375 0.0553307
 415.4 0.0553307
 415.425 0.0553307
 415.45 0.0553307
 415.475 0.0553307
 415.5 0.0553307
 415.525 0.0553307
 415.55 0.0553307
 415.575 0.0553307
 415.6 0.0553307
 415.625 0.0553307
 415.65 0.0553307
 415.675 0.0553306
 415.7 0.0553306
 415.725 0.0553306
 415.75 0.0553306
 415.775 0.0553306
 415.8 0.0553306
 415.825 0.0553306
 415.85 0.0553306
 415.875 0.0553306
 415.9 0.0553306
 415.925 0.0553306
 415.95 0.0553306
 415.975 0.0553306
 416 0.0553306
 416.025 0.0553306
 416.05 0.0553306
 416.075 0.0553305
 416.1 0.0553305
 416.125 0.0553305
 416.15 0.0553305
 416.175 0.0553305
 416.2 0.0553305
 416.225 0.0553305
 416.25 0.0553305
 416.275 0.0553305
 416.3 0.0553305
 416.325 0.0553305
 416.35 0.0553305
 416.375 0.0553305
 416.4 0.0553305
 416.425 0.0553305
 416.45 0.0553305
 416.475 0.0553305
 416.5 0.0553304
 416.525 0.0553304
 416.55 0.0553304
 416.575 0.0553304
 416.6 0.0553304
 416.625 0.0553304
 416.65 0.0553304
 416.675 0.0553304
 416.7 0.0553304
 416.725 0.0553304
 416.75 0.0553304
 416.775 0.0553304
 416.8 0.0553304
 416.825 0.0553304
 416.85 0.0553304
 416.875 0.0553304
 416.9 0.0553303
 416.925 0.0553303
 416.95 0.0553303
 416.975 0.0553303
 417 0.0553303
 417.025 0.0553303
 417.05 0.0553303
 417.075 0.0553303
 417.1 0.0553303
 417.125 0.0553303
 417.15 0.0553303
 417.175 0.0553303
 417.2 0.0553303
 417.225 0.0553303
 417.25 0.0553303
 417.275 0.0553303
 417.3 0.0553303
 417.325 0.0553302
 417.35 0.0553302
 417.375 0.0553302
 417.4 0.0553302
 417.425 0.0553302
 417.45 0.0553302
 417.475 0.0553302
 417.5 0.0553302
 417.525 0.0553302
 417.55 0.0553302
 417.575 0.0553302
 417.6 0.0553302
 417.625 0.0553302
 417.65 0.0553302
 417.675 0.0553302
 417.7 0.0553302
 417.725 0.0553302
 417.75 0.0553301
 417.775 0.0553301
 417.8 0.0553301
 417.825 0.0553301
 417.85 0.0553301
 417.875 0.0553301
 417.9 0.0553301
 417.925 0.0553301
 417.95 0.0553301
 417.975 0.0553301
 418 0.0553301
 418.025 0.0553301
 418.05 0.0553301
 418.075 0.0553301
 418.1 0.0553301
 418.125 0.0553301
 418.15 0.05533
 418.175 0.05533
 418.2 0.05533
 418.225 0.05533
 418.25 0.05533
 418.275 0.05533
 418.3 0.05533
 418.325 0.05533
 418.35 0.05533
 418.375 0.05533
 418.4 0.05533
 418.425 0.05533
 418.45 0.05533
 418.475 0.05533
 418.5 0.05533
 418.525 0.05533
 418.55 0.05533
 418.575 0.0553299
 418.6 0.0553299
 418.625 0.0553299
 418.65 0.0553299
 418.675 0.0553299
 418.7 0.0553299
 418.725 0.0553299
 418.75 0.0553299
 418.775 0.0553299
 418.8 0.0553299
 418.825 0.0553299
 418.85 0.0553299
 418.875 0.0553299
 418.9 0.0553299
 418.925 0.0553299
 418.95 0.0553299
 418.975 0.0553299
 419 0.0553298
 419.025 0.0553298
 419.05 0.0553298
 419.075 0.0553298
 419.1 0.0553298
 419.125 0.0553298
 419.15 0.0553298
 419.175 0.0553298
 419.2 0.0553298
 419.225 0.0553298
 419.25 0.0553298
 419.275 0.0553298
 419.3 0.0553298
 419.325 0.0553298
 419.35 0.0553298
 419.375 0.0553298
 419.4 0.0553297
 419.425 0.0553297
 419.45 0.0553297
 419.475 0.0553297
 419.5 0.0553297
 419.525 0.0553297
 419.55 0.0553297
 419.575 0.0553297
 419.6 0.0553297
 419.625 0.0553297
 419.65 0.0553297
 419.675 0.0553297
 419.7 0.0553297
 419.725 0.0553297
 419.75 0.0553297
 419.775 0.0553297
 419.8 0.0553297
 419.825 0.0553296
 419.85 0.0553296
 419.875 0.0553296
 419.9 0.0553296
 419.925 0.0553296
 419.95 0.0553296
 419.975 0.0553296
 420 0.0553296
 420.025 0.0553296
 420.05 0.0553296
 420.075 0.0553296
 420.1 0.0553296
 420.125 0.0553296
 420.15 0.0553296
 420.175 0.0553296
 420.2 0.0553296
 420.225 0.0553296
 420.25 0.0553295
 420.275 0.0553295
 420.3 0.0553295
 420.325 0.0553295
 420.35 0.0553295
 420.375 0.0553295
 420.4 0.0553295
 420.425 0.0553295
 420.45 0.0553295
 420.475 0.0553295
 420.5 0.0553295
 420.525 0.0553295
 420.55 0.0553295
 420.575 0.0553295
 420.6 0.0553295
 420.625 0.0553295
 420.65 0.0553294
 420.675 0.0553294
 420.7 0.0553294
 420.725 0.0553294
 420.75 0.0553294
 420.775 0.0553294
 420.8 0.0553294
 420.825 0.0553294
 420.85 0.0553294
 420.875 0.0553294
 420.9 0.0553294
 420.925 0.0553294
 420.95 0.0553294
 420.975 0.0553294
 421 0.0553294
 421.025 0.0553294
 421.05 0.0553294
 421.075 0.0553293
 421.1 0.0553293
 421.125 0.0553293
 421.15 0.0553293
 421.175 0.0553293
 421.2 0.0553293
 421.225 0.0553293
 421.25 0.0553293
 421.275 0.0553293
 421.3 0.0553293
 421.325 0.0553293
 421.35 0.0553293
 421.375 0.0553293
 421.4 0.0553293
 421.425 0.0553293
 421.45 0.0553293
 421.475 0.0553293
 421.5 0.0553292
 421.525 0.0553292
 421.55 0.0553292
 421.575 0.0553292
 421.6 0.0553292
 421.625 0.0553292
 421.65 0.0553292
 421.675 0.0553292
 421.7 0.0553292
 421.725 0.0553292
 421.75 0.0553292
 421.775 0.0553292
 421.8 0.0553292
 421.825 0.0553292
 421.85 0.0553292
 421.875 0.0553292
 421.9 0.0553292
 421.925 0.0553291
 421.95 0.0553291
 421.975 0.0553291
 422 0.0553291
 422.025 0.0553291
 422.05 0.0553291
 422.075 0.0553291
 422.1 0.0553291
 422.125 0.0553291
 422.15 0.0553291
 422.175 0.0553291
 422.2 0.0553291
 422.225 0.0553291
 422.25 0.0553291
 422.275 0.0553291
 422.3 0.0553291
 422.325 0.0553291
 422.35 0.055329
 422.375 0.055329
 422.4 0.055329
 422.425 0.055329
 422.45 0.055329
 422.475 0.055329
 422.5 0.055329
 422.525 0.055329
 422.55 0.055329
 422.575 0.055329
 422.6 0.055329
 422.625 0.055329
 422.65 0.055329
 422.675 0.055329
 422.7 0.055329
 422.725 0.055329
 422.75 0.055329
 422.775 0.0553289
 422.8 0.0553289
 422.825 0.0553289
 422.85 0.0553289
 422.875 0.0553289
 422.9 0.0553289
 422.925 0.0553289
 422.95 0.0553289
 422.975 0.0553289
 423 0.0553289
 423.025 0.0553289
 423.05 0.0553289
 423.075 0.0553289
 423.1 0.0553289
 423.125 0.0553289
 423.15 0.0553289
 423.175 0.0553289
 423.2 0.0553288
 423.225 0.0553288
 423.25 0.0553288
 423.275 0.0553288
 423.3 0.0553288
 423.325 0.0553288
 423.35 0.0553288
 423.375 0.0553288
 423.4 0.0553288
 423.425 0.0553288
 423.45 0.0553288
 423.475 0.0553288
 423.5 0.0553288
 423.525 0.0553288
 423.55 0.0553288
 423.575 0.0553288
 423.6 0.0553288
 423.625 0.0553287
 423.65 0.0553287
 423.675 0.0553287
 423.7 0.0553287
 423.725 0.0553287
 423.75 0.0553287
 423.775 0.0553287
 423.8 0.0553287
 423.825 0.0553287
 423.85 0.0553287
 423.875 0.0553287
 423.9 0.0553287
 423.925 0.0553287
 423.95 0.0553287
 423.975 0.0553287
 424 0.0553287
 424.025 0.0553287
 424.05 0.0553286
 424.075 0.0553286
 424.1 0.0553286
 424.125 0.0553286
 424.15 0.0553286
 424.175 0.0553286
 424.2 0.0553286
 424.225 0.0553286
 424.25 0.0553286
 424.275 0.0553286
 424.3 0.0553286
 424.325 0.0553286
 424.35 0.0553286
 424.375 0.0553286
 424.4 0.0553286
 424.425 0.0553286
 424.45 0.0553286
 424.475 0.0553285
 424.5 0.0553285
 424.525 0.0553285
 424.55 0.0553285
 424.575 0.0553285
 424.6 0.0553285
 424.625 0.0553285
 424.65 0.0553285
 424.675 0.0553285
 424.7 0.0553285
 424.725 0.0553285
 424.75 0.0553285
 424.775 0.0553285
 424.8 0.0553285
 424.825 0.0553285
 424.85 0.0553285
 424.875 0.0553285
 424.9 0.0553284
 424.925 0.0553284
 424.95 0.0553284
 424.975 0.0553284
 425 0.0553284
 425.025 0.0553284
 425.05 0.0553284
 425.075 0.0553284
 425.1 0.0553284
 425.125 0.0553284
 425.15 0.0553284
 425.175 0.0553284
 425.2 0.0553284
 425.225 0.0553284
 425.25 0.0553284
 425.275 0.0553284
 425.3 0.0553284
 425.325 0.0553283
 425.35 0.0553283
 425.375 0.0553283
 425.4 0.0553283
 425.425 0.0553283
 425.45 0.0553283
 425.475 0.0553283
 425.5 0.0553283
 425.525 0.0553283
 425.55 0.0553283
 425.575 0.0553283
 425.6 0.0553283
 425.625 0.0553283
 425.65 0.0553283
 425.675 0.0553283
 425.7 0.0553283
 425.725 0.0553283
 425.75 0.0553282
 425.775 0.0553282
 425.8 0.0553282
 425.825 0.0553282
 425.85 0.0553282
 425.875 0.0553282
 425.9 0.0553282
 425.925 0.0553282
 425.95 0.0553282
 425.975 0.0553282
 426 0.0553282
 426.025 0.0553282
 426.05 0.0553282
 426.075 0.0553282
 426.1 0.0553282
 426.125 0.0553282
 426.15 0.0553282
 426.175 0.0553281
 426.2 0.0553281
 426.225 0.0553281
 426.25 0.0553281
 426.275 0.0553281
 426.3 0.0553281
 426.325 0.0553281
 426.35 0.0553281
 426.375 0.0553281
 426.4 0.0553281
 426.425 0.0553281
 426.45 0.0553281
 426.475 0.0553281
 426.5 0.0553281
 426.525 0.0553281
 426.55 0.0553281
 426.575 0.0553281
 426.6 0.055328
 426.625 0.055328
 426.65 0.055328
 426.675 0.055328
 426.7 0.055328
 426.725 0.055328
 426.75 0.055328
 426.775 0.055328
 426.8 0.055328
 426.825 0.055328
 426.85 0.055328
 426.875 0.055328
 426.9 0.055328
 426.925 0.055328
 426.95 0.055328
 426.975 0.055328
 427 0.055328
 427.025 0.055328
 427.05 0.0553279
 427.075 0.0553279
 427.1 0.0553279
 427.125 0.0553279
 427.15 0.0553279
 427.175 0.0553279
 427.2 0.0553279
 427.225 0.0553279
 427.25 0.0553279
 427.275 0.0553279
 427.3 0.0553279
 427.325 0.0553279
 427.35 0.0553279
 427.375 0.0553279
 427.4 0.0553279
 427.425 0.0553279
 427.45 0.0553279
 427.475 0.0553278
 427.5 0.0553278
 427.525 0.0553278
 427.55 0.0553278
 427.575 0.0553278
 427.6 0.0553278
 427.625 0.0553278
 427.65 0.0553278
 427.675 0.0553278
 427.7 0.0553278
 427.725 0.0553278
 427.75 0.0553278
 427.775 0.0553278
 427.8 0.0553278
 427.825 0.0553278
 427.85 0.0553278
 427.875 0.0553278
 427.9 0.0553277
 427.925 0.0553277
 427.95 0.0553277
 427.975 0.0553277
 428 0.0553277
 428.025 0.0553277
 428.05 0.0553277
 428.075 0.0553277
 428.1 0.0553277
 428.125 0.0553277
 428.15 0.0553277
 428.175 0.0553277
 428.2 0.0553277
 428.225 0.0553277
 428.25 0.0553277
 428.275 0.0553277
 428.3 0.0553277
 428.325 0.0553276
 428.35 0.0553276
 428.375 0.0553276
 428.4 0.0553276
 428.425 0.0553276
 428.45 0.0553276
 428.475 0.0553276
 428.5 0.0553276
 428.525 0.0553276
 428.55 0.0553276
 428.575 0.0553276
 428.6 0.0553276
 428.625 0.0553276
 428.65 0.0553276
 428.675 0.0553276
 428.7 0.0553276
 428.725 0.0553276
 428.75 0.0553275
 428.775 0.0553275
 428.8 0.0553275
 428.825 0.0553275
 428.85 0.0553275
 428.875 0.0553275
 428.9 0.0553275
 428.925 0.0553275
 428.95 0.0553275
 428.975 0.0553275
 429 0.0553275
 429.025 0.0553275
 429.05 0.0553275
 429.075 0.0553275
 429.1 0.0553275
 429.125 0.0553275
 429.15 0.0553275
 429.175 0.0553275
 429.2 0.0553274
 429.225 0.0553274
 429.25 0.0553274
 429.275 0.0553274
 429.3 0.0553274
 429.325 0.0553274
 429.35 0.0553274
 429.375 0.0553274
 429.4 0.0553274
 429.425 0.0553274
 429.45 0.0553274
 429.475 0.0553274
 429.5 0.0553274
 429.525 0.0553274
 429.55 0.0553274
 429.575 0.0553274
 429.6 0.0553274
 429.625 0.0553273
 429.65 0.0553273
 429.675 0.0553273
 429.7 0.0553273
 429.725 0.0553273
 429.75 0.0553273
 429.775 0.0553273
 429.8 0.0553273
 429.825 0.0553273
 429.85 0.0553273
 429.875 0.0553273
 429.9 0.0553273
 429.925 0.0553273
 429.95 0.0553273
 429.975 0.0553273
 430 0.0553273
 430.025 0.0553273
 430.05 0.0553272
 430.075 0.0553272
 430.1 0.0553272
 430.125 0.0553272
 430.15 0.0553272
 430.175 0.0553272
 430.2 0.0553272
 430.225 0.0553272
 430.25 0.0553272
 430.275 0.0553272
 430.3 0.0553272
 430.325 0.0553272
 430.35 0.0553272
 430.375 0.0553272
 430.4 0.0553272
 430.425 0.0553272
 430.45 0.0553272
 430.475 0.0553272
 430.5 0.0553271
 430.525 0.0553271
 430.55 0.0553271
 430.575 0.0553271
 430.6 0.0553271
 430.625 0.0553271
 430.65 0.0553271
 430.675 0.0553271
 430.7 0.0553271
 430.725 0.0553271
 430.75 0.0553271
 430.775 0.0553271
 430.8 0.0553271
 430.825 0.0553271
 430.85 0.0553271
 430.875 0.0553271
 430.9 0.0553271
 430.925 0.055327
 430.95 0.055327
 430.975 0.055327
 431 0.055327
 431.025 0.055327
 431.05 0.055327
 431.075 0.055327
 431.1 0.055327
 431.125 0.055327
 431.15 0.055327
 431.175 0.055327
 431.2 0.055327
 431.225 0.055327
 431.25 0.055327
 431.275 0.055327
 431.3 0.055327
 431.325 0.055327
 431.35 0.055327
 431.375 0.0553269
 431.4 0.0553269
 431.425 0.0553269
 431.45 0.0553269
 431.475 0.0553269
 431.5 0.0553269
 431.525 0.0553269
 431.55 0.0553269
 431.575 0.0553269
 431.6 0.0553269
 431.625 0.0553269
 431.65 0.0553269
 431.675 0.0553269
 431.7 0.0553269
 431.725 0.0553269
 431.75 0.0553269
 431.775 0.0553269
 431.8 0.0553268
 431.825 0.0553268
 431.85 0.0553268
 431.875 0.0553268
 431.9 0.0553268
 431.925 0.0553268
 431.95 0.0553268
 431.975 0.0553268
 432 0.0553268
 432.025 0.0553268
 432.05 0.0553268
 432.075 0.0553268
 432.1 0.0553268
 432.125 0.0553268
 432.15 0.0553268
 432.175 0.0553268
 432.2 0.0553268
 432.225 0.0553268
 432.25 0.0553267
 432.275 0.0553267
 432.3 0.0553267
 432.325 0.0553267
 432.35 0.0553267
 432.375 0.0553267
 432.4 0.0553267
 432.425 0.0553267
 432.45 0.0553267
 432.475 0.0553267
 432.5 0.0553267
 432.525 0.0553267
 432.55 0.0553267
 432.575 0.0553267
 432.6 0.0553267
 432.625 0.0553267
 432.65 0.0553267
 432.675 0.0553266
 432.7 0.0553266
 432.725 0.0553266
 432.75 0.0553266
 432.775 0.0553266
 432.8 0.0553266
 432.825 0.0553266
 432.85 0.0553266
 432.875 0.0553266
 432.9 0.0553266
 432.925 0.0553266
 432.95 0.0553266
 432.975 0.0553266
 433 0.0553266
 433.025 0.0553266
 433.05 0.0553266
 433.075 0.0553266
 433.1 0.0553266
 433.125 0.0553265
 433.15 0.0553265
 433.175 0.0553265
 433.2 0.0553265
 433.225 0.0553265
 433.25 0.0553265
 433.275 0.0553265
 433.3 0.0553265
 433.325 0.0553265
 433.35 0.0553265
 433.375 0.0553265
 433.4 0.0553265
 433.425 0.0553265
 433.45 0.0553265
 433.475 0.0553265
 433.5 0.0553265
 433.525 0.0553265
 433.55 0.0553264
 433.575 0.0553264
 433.6 0.0553264
 433.625 0.0553264
 433.65 0.0553264
 433.675 0.0553264
 433.7 0.0553264
 433.725 0.0553264
 433.75 0.0553264
 433.775 0.0553264
 433.8 0.0553264
 433.825 0.0553264
 433.85 0.0553264
 433.875 0.0553264
 433.9 0.0553264
 433.925 0.0553264
 433.95 0.0553264
 433.975 0.0553264
 434 0.0553263
 434.025 0.0553263
 434.05 0.0553263
 434.075 0.0553263
 434.1 0.0553263
 434.125 0.0553263
 434.15 0.0553263
 434.175 0.0553263
 434.2 0.0553263
 434.225 0.0553263
 434.25 0.0553263
 434.275 0.0553263
 434.3 0.0553263
 434.325 0.0553263
 434.35 0.0553263
 434.375 0.0553263
 434.4 0.0553263
 434.425 0.0553263
 434.45 0.0553262
 434.475 0.0553262
 434.5 0.0553262
 434.525 0.0553262
 434.55 0.0553262
 434.575 0.0553262
 434.6 0.0553262
 434.625 0.0553262
 434.65 0.0553262
 434.675 0.0553262
 434.7 0.0553262
 434.725 0.0553262
 434.75 0.0553262
 434.775 0.0553262
 434.8 0.0553262
 434.825 0.0553262
 434.85 0.0553262
 434.875 0.0553261
 434.9 0.0553261
 434.925 0.0553261
 434.95 0.0553261
 434.975 0.0553261
 435 0.0553261
 435.025 0.0553261
 435.05 0.0553261
 435.075 0.0553261
 435.1 0.0553261
 435.125 0.0553261
 435.15 0.0553261
 435.175 0.0553261
 435.2 0.0553261
 435.225 0.0553261
 435.25 0.0553261
 435.275 0.0553261
 435.3 0.0553261
 435.325 0.055326
 435.35 0.055326
 435.375 0.055326
 435.4 0.055326
 435.425 0.055326
 435.45 0.055326
 435.475 0.055326
 435.5 0.055326
 435.525 0.055326
 435.55 0.055326
 435.575 0.055326
 435.6 0.055326
 435.625 0.055326
 435.65 0.055326
 435.675 0.055326
 435.7 0.055326
 435.725 0.055326
 435.75 0.055326
 435.775 0.0553259
 435.8 0.0553259
 435.825 0.0553259
 435.85 0.0553259
 435.875 0.0553259
 435.9 0.0553259
 435.925 0.0553259
 435.95 0.0553259
 435.975 0.0553259
 436 0.0553259
 436.025 0.0553259
 436.05 0.0553259
 436.075 0.0553259
 436.1 0.0553259
 436.125 0.0553259
 436.15 0.0553259
 436.175 0.0553259
 436.2 0.0553258
 436.225 0.0553258
 436.25 0.0553258
 436.275 0.0553258
 436.3 0.0553258
 436.325 0.0553258
 436.35 0.0553258
 436.375 0.0553258
 436.4 0.0553258
 436.425 0.0553258
 436.45 0.0553258
 436.475 0.0553258
 436.5 0.0553258
 436.525 0.0553258
 436.55 0.0553258
 436.575 0.0553258
 436.6 0.0553258
 436.625 0.0553258
 436.65 0.0553257
 436.675 0.0553257
 436.7 0.0553257
 436.725 0.0553257
 436.75 0.0553257
 436.775 0.0553257
 436.8 0.0553257
 436.825 0.0553257
 436.85 0.0553257
 436.875 0.0553257
 436.9 0.0553257
 436.925 0.0553257
 436.95 0.0553257
 436.975 0.0553257
 437 0.0553257
 437.025 0.0553257
 437.05 0.0553257
 437.075 0.0553257
 437.1 0.0553256
 437.125 0.0553256
 437.15 0.0553256
 437.175 0.0553256
 437.2 0.0553256
 437.225 0.0553256
 437.25 0.0553256
 437.275 0.0553256
 437.3 0.0553256
 437.325 0.0553256
 437.35 0.0553256
 437.375 0.0553256
 437.4 0.0553256
 437.425 0.0553256
 437.45 0.0553256
 437.475 0.0553256
 437.5 0.0553256
 437.525 0.0553256
 437.55 0.0553255
 437.575 0.0553255
 437.6 0.0553255
 437.625 0.0553255
 437.65 0.0553255
 437.675 0.0553255
 437.7 0.0553255
 437.725 0.0553255
 437.75 0.0553255
 437.775 0.0553255
 437.8 0.0553255
 437.825 0.0553255
 437.85 0.0553255
 437.875 0.0553255
 437.9 0.0553255
 437.925 0.0553255
 437.95 0.0553255
 437.975 0.0553255
 438 0.0553254
 438.025 0.0553254
 438.05 0.0553254
 438.075 0.0553254
 438.1 0.0553254
 438.125 0.0553254
 438.15 0.0553254
 438.175 0.0553254
 438.2 0.0553254
 438.225 0.0553254
 438.25 0.0553254
 438.275 0.0553254
 438.3 0.0553254
 438.325 0.0553254
 438.35 0.0553254
 438.375 0.0553254
 438.4 0.0553254
 438.425 0.0553253
 438.45 0.0553253
 438.475 0.0553253
 438.5 0.0553253
 438.525 0.0553253
 438.55 0.0553253
 438.575 0.0553253
 438.6 0.0553253
 438.625 0.0553253
 438.65 0.0553253
 438.675 0.0553253
 438.7 0.0553253
 438.725 0.0553253
 438.75 0.0553253
 438.775 0.0553253
 438.8 0.0553253
 438.825 0.0553253
 438.85 0.0553253
 438.875 0.0553252
 438.9 0.0553252
 438.925 0.0553252
 438.95 0.0553252
 438.975 0.0553252
 439 0.0553252
 439.025 0.0553252
 439.05 0.0553252
 439.075 0.0553252
 439.1 0.0553252
 439.125 0.0553252
 439.15 0.0553252
 439.175 0.0553252
 439.2 0.0553252
 439.225 0.0553252
 439.25 0.0553252
 439.275 0.0553252
 439.3 0.0553252
 439.325 0.0553251
 439.35 0.0553251
 439.375 0.0553251
 439.4 0.0553251
 439.425 0.0553251
 439.45 0.0553251
 439.475 0.0553251
 439.5 0.0553251
 439.525 0.0553251
 439.55 0.0553251
 439.575 0.0553251
 439.6 0.0553251
 439.625 0.0553251
 439.65 0.0553251
 439.675 0.0553251
 439.7 0.0553251
 439.725 0.0553251
 439.75 0.0553251
 439.775 0.055325
 439.8 0.055325
 439.825 0.055325
 439.85 0.055325
 439.875 0.055325
 439.9 0.055325
 439.925 0.055325
 439.95 0.055325
 439.975 0.055325
 440 0.055325
 440.025 0.055325
 440.05 0.055325
 440.075 0.055325
 440.1 0.055325
 440.125 0.055325
 440.15 0.055325
 440.175 0.055325
 440.2 0.055325
 440.225 0.0553249
 440.25 0.0553249
 440.275 0.0553249
 440.3 0.0553249
 440.325 0.0553249
 440.35 0.0553249
 440.375 0.0553249
 440.4 0.0553249
 440.425 0.0553249
 440.45 0.0553249
 440.475 0.0553249
 440.5 0.0553249
 440.525 0.0553249
 440.55 0.0553249
 440.575 0.0553249
 440.6 0.0553249
 440.625 0.0553249
 440.65 0.0553249
 440.675 0.0553248
 440.7 0.0553248
 440.725 0.0553248
 440.75 0.0553248
 440.775 0.0553248
 440.8 0.0553248
 440.825 0.0553248
 440.85 0.0553248
 440.875 0.0553248
 440.9 0.0553248
 440.925 0.0553248
 440.95 0.0553248
 440.975 0.0553248
 441 0.0553248
 441.025 0.0553248
 441.05 0.0553248
 441.075 0.0553248
 441.1 0.0553248
 441.125 0.0553247
 441.15 0.0553247
 441.175 0.0553247
 441.2 0.0553247
 441.225 0.0553247
 441.25 0.0553247
 441.275 0.0553247
 441.3 0.0553247
 441.325 0.0553247
 441.35 0.0553247
 441.375 0.0553247
 441.4 0.0553247
 441.425 0.0553247
 441.45 0.0553247
 441.475 0.0553247
 441.5 0.0553247
 441.525 0.0553247
 441.55 0.0553247
 441.575 0.0553246
 441.6 0.0553246
 441.625 0.0553246
 441.65 0.0553246
 441.675 0.0553246
 441.7 0.0553246
 441.725 0.0553246
 441.75 0.0553246
 441.775 0.0553246
 441.8 0.0553246
 441.825 0.0553246
 441.85 0.0553246
 441.875 0.0553246
 441.9 0.0553246
 441.925 0.0553246
 441.95 0.0553246
 441.975 0.0553246
 442 0.0553246
 442.025 0.0553245
 442.05 0.0553245
 442.075 0.0553245
 442.1 0.0553245
 442.125 0.0553245
 442.15 0.0553245
 442.175 0.0553245
 442.2 0.0553245
 442.225 0.0553245
 442.25 0.0553245
 442.275 0.0553245
 442.3 0.0553245
 442.325 0.0553245
 442.35 0.0553245
 442.375 0.0553245
 442.4 0.0553245
 442.425 0.0553245
 442.45 0.0553245
 442.475 0.0553245
 442.5 0.0553244
 442.525 0.0553244
 442.55 0.0553244
 442.575 0.0553244
 442.6 0.0553244
 442.625 0.0553244
 442.65 0.0553244
 442.675 0.0553244
 442.7 0.0553244
 442.725 0.0553244
 442.75 0.0553244
 442.775 0.0553244
 442.8 0.0553244
 442.825 0.0553244
 442.85 0.0553244
 442.875 0.0553244
 442.9 0.0553244
 442.925 0.0553244
 442.95 0.0553243
 442.975 0.0553243
 443 0.0553243
 443.025 0.0553243
 443.05 0.0553243
 443.075 0.0553243
 443.1 0.0553243
 443.125 0.0553243
 443.15 0.0553243
 443.175 0.0553243
 443.2 0.0553243
 443.225 0.0553243
 443.25 0.0553243
 443.275 0.0553243
 443.3 0.0553243
 443.325 0.0553243
 443.35 0.0553243
 443.375 0.0553243
 443.4 0.0553242
 443.425 0.0553242
 443.45 0.0553242
 443.475 0.0553242
 443.5 0.0553242
 443.525 0.0553242
 443.55 0.0553242
 443.575 0.0553242
 443.6 0.0553242
 443.625 0.0553242
 443.65 0.0553242
 443.675 0.0553242
 443.7 0.0553242
 443.725 0.0553242
 443.75 0.0553242
 443.775 0.0553242
 443.8 0.0553242
 443.825 0.0553242
 443.85 0.0553241
 443.875 0.0553241
 443.9 0.0553241
 443.925 0.0553241
 443.95 0.0553241
 443.975 0.0553241
 444 0.0553241
 444.025 0.0553241
 444.05 0.0553241
 444.075 0.0553241
 444.1 0.0553241
 444.125 0.0553241
 444.15 0.0553241
 444.175 0.0553241
 444.2 0.0553241
 444.225 0.0553241
 444.25 0.0553241
 444.275 0.0553241
 444.3 0.055324
 444.325 0.055324
 444.35 0.055324
 444.375 0.055324
 444.4 0.055324
 444.425 0.055324
 444.45 0.055324
 444.475 0.055324
 444.5 0.055324
 444.525 0.055324
 444.55 0.055324
 444.575 0.055324
 444.6 0.055324
 444.625 0.055324
 444.65 0.055324
 444.675 0.055324
 444.7 0.055324
 444.725 0.055324
 444.75 0.055324
 444.775 0.0553239
 444.8 0.0553239
 444.825 0.0553239
 444.85 0.0553239
 444.875 0.0553239
 444.9 0.0553239
 444.925 0.0553239
 444.95 0.0553239
 444.975 0.0553239
 445 0.0553239
 445.025 0.0553239
 445.05 0.0553239
 445.075 0.0553239
 445.1 0.0553239
 445.125 0.0553239
 445.15 0.0553239
 445.175 0.0553239
 445.2 0.0553239
 445.225 0.0553238
 445.25 0.0553238
 445.275 0.0553238
 445.3 0.0553238
 445.325 0.0553238
 445.35 0.0553238
 445.375 0.0553238
 445.4 0.0553238
 445.425 0.0553238
 445.45 0.0553238
 445.475 0.0553238
 445.5 0.0553238
 445.525 0.0553238
 445.55 0.0553238
 445.575 0.0553238
 445.6 0.0553238
 445.625 0.0553238
 445.65 0.0553238
 445.675 0.0553237
 445.7 0.0553237
 445.725 0.0553237
 445.75 0.0553237
 445.775 0.0553237
 445.8 0.0553237
 445.825 0.0553237
 445.85 0.0553237
 445.875 0.0553237
 445.9 0.0553237
 445.925 0.0553237
 445.95 0.0553237
 445.975 0.0553237
 446 0.0553237
 446.025 0.0553237
 446.05 0.0553237
 446.075 0.0553237
 446.1 0.0553237
 446.125 0.0553237
 446.15 0.0553236
 446.175 0.0553236
 446.2 0.0553236
 446.225 0.0553236
 446.25 0.0553236
 446.275 0.0553236
 446.3 0.0553236
 446.325 0.0553236
 446.35 0.0553236
 446.375 0.0553236
 446.4 0.0553236
 446.425 0.0553236
 446.45 0.0553236
 446.475 0.0553236
 446.5 0.0553236
 446.525 0.0553236
 446.55 0.0553236
 446.575 0.0553236
 446.6 0.0553235
 446.625 0.0553235
 446.65 0.0553235
 446.675 0.0553235
 446.7 0.0553235
 446.725 0.0553235
 446.75 0.0553235
 446.775 0.0553235
 446.8 0.0553235
 446.825 0.0553235
 446.85 0.0553235
 446.875 0.0553235
 446.9 0.0553235
 446.925 0.0553235
 446.95 0.0553235
 446.975 0.0553235
 447 0.0553235
 447.025 0.0553235
 447.05 0.0553234
 447.075 0.0553234
 447.1 0.0553234
 447.125 0.0553234
 447.15 0.0553234
 447.175 0.0553234
 447.2 0.0553234
 447.225 0.0553234
 447.25 0.0553234
 447.275 0.0553234
 447.3 0.0553234
 447.325 0.0553234
 447.35 0.0553234
 447.375 0.0553234
 447.4 0.0553234
 447.425 0.0553234
 447.45 0.0553234
 447.475 0.0553234
 447.5 0.0553234
 447.525 0.0553233
 447.55 0.0553233
 447.575 0.0553233
 447.6 0.0553233
 447.625 0.0553233
 447.65 0.0553233
 447.675 0.0553233
 447.7 0.0553233
 447.725 0.0553233
 447.75 0.0553233
 447.775 0.0553233
 447.8 0.0553233
 447.825 0.0553233
 447.85 0.0553233
 447.875 0.0553233
 447.9 0.0553233
 447.925 0.0553233
 447.95 0.0553233
 447.975 0.0553232
 448 0.0553232
 448.025 0.0553232
 448.05 0.0553232
 448.075 0.0553232
 448.1 0.0553232
 448.125 0.0553232
 448.15 0.0553232
 448.175 0.0553232
 448.2 0.0553232
 448.225 0.0553232
 448.25 0.0553232
 448.275 0.0553232
 448.3 0.0553232
 448.325 0.0553232
 448.35 0.0553232
 448.375 0.0553232
 448.4 0.0553232
 448.425 0.0553232
 448.45 0.0553231
 448.475 0.0553231
 448.5 0.0553231
 448.525 0.0553231
 448.55 0.0553231
 448.575 0.0553231
 448.6 0.0553231
 448.625 0.0553231
 448.65 0.0553231
 448.675 0.0553231
 448.7 0.0553231
 448.725 0.0553231
 448.75 0.0553231
 448.775 0.0553231
 448.8 0.0553231
 448.825 0.0553231
 448.85 0.0553231
 448.875 0.0553231
 448.9 0.0553231
 448.925 0.055323
 448.95 0.055323
 448.975 0.055323
 449 0.055323
 449.025 0.055323
 449.05 0.055323
 449.075 0.055323
 449.1 0.055323
 449.125 0.055323
 449.15 0.055323
 449.175 0.055323
 449.2 0.055323
 449.225 0.055323
 449.25 0.055323
 449.275 0.055323
 449.3 0.055323
 449.325 0.055323
 449.35 0.055323
 449.375 0.0553229
 449.4 0.0553229
 449.425 0.0553229
 449.45 0.0553229
 449.475 0.0553229
 449.5 0.0553229
 449.525 0.0553229
 449.55 0.0553229
 449.575 0.0553229
 449.6 0.0553229
 449.625 0.0553229
 449.65 0.0553229
 449.675 0.0553229
 449.7 0.0553229
 449.725 0.0553229
 449.75 0.0553229
 449.775 0.0553229
 449.8 0.0553229
 449.825 0.0553229
 449.85 0.0553228
 449.875 0.0553228
 449.9 0.0553228
 449.925 0.0553228
 449.95 0.0553228
 449.975 0.0553228
 450 0.0553228
 450.025 0.0553228
 450.05 0.0553228
 450.075 0.0553228
 450.1 0.0553228
 450.125 0.0553228
 450.15 0.0553228
 450.175 0.0553228
 450.2 0.0553228
 450.225 0.0553228
 450.25 0.0553228
 450.275 0.0553228
 450.3 0.0553227
 450.325 0.0553227
 450.35 0.0553227
 450.375 0.0553227
 450.4 0.0553227
 450.425 0.0553227
 450.45 0.0553227
 450.475 0.0553227
 450.5 0.0553227
 450.525 0.0553227
 450.55 0.0553227
 450.575 0.0553227
 450.6 0.0553227
 450.625 0.0553227
 450.65 0.0553227
 450.675 0.0553227
 450.7 0.0553227
 450.725 0.0553227
 450.75 0.0553227
 450.775 0.0553226
 450.8 0.0553226
 450.825 0.0553226
 450.85 0.0553226
 450.875 0.0553226
 450.9 0.0553226
 450.925 0.0553226
 450.95 0.0553226
 450.975 0.0553226
 451 0.0553226
 451.025 0.0553226
 451.05 0.0553226
 451.075 0.0553226
 451.1 0.0553226
 451.125 0.0553226
 451.15 0.0553226
 451.175 0.0553226
 451.2 0.0553226
 451.225 0.0553226
 451.25 0.0553225
 451.275 0.0553225
 451.3 0.0553225
 451.325 0.0553225
 451.35 0.0553225
 451.375 0.0553225
 451.4 0.0553225
 451.425 0.0553225
 451.45 0.0553225
 451.475 0.0553225
 451.5 0.0553225
 451.525 0.0553225
 451.55 0.0553225
 451.575 0.0553225
 451.6 0.0553225
 451.625 0.0553225
 451.65 0.0553225
 451.675 0.0553225
 451.7 0.0553225
 451.725 0.0553224
 451.75 0.0553224
 451.775 0.0553224
 451.8 0.0553224
 451.825 0.0553224
 451.85 0.0553224
 451.875 0.0553224
 451.9 0.0553224
 451.925 0.0553224
 451.95 0.0553224
 451.975 0.0553224
 452 0.0553224
 452.025 0.0553224
 452.05 0.0553224
 452.075 0.0553224
 452.1 0.0553224
 452.125 0.0553224
 452.15 0.0553224
 452.175 0.0553223
 452.2 0.0553223
 452.225 0.0553223
 452.25 0.0553223
 452.275 0.0553223
 452.3 0.0553223
 452.325 0.0553223
 452.35 0.0553223
 452.375 0.0553223
 452.4 0.0553223
 452.425 0.0553223
 452.45 0.0553223
 452.475 0.0553223
 452.5 0.0553223
 452.525 0.0553223
 452.55 0.0553223
 452.575 0.0553223
 452.6 0.0553223
 452.625 0.0553223
 452.65 0.0553222
 452.675 0.0553222
 452.7 0.0553222
 452.725 0.0553222
 452.75 0.0553222
 452.775 0.0553222
 452.8 0.0553222
 452.825 0.0553222
 452.85 0.0553222
 452.875 0.0553222
 452.9 0.0553222
 452.925 0.0553222
 452.95 0.0553222
 452.975 0.0553222
 453 0.0553222
 453.025 0.0553222
 453.05 0.0553222
 453.075 0.0553222
 453.1 0.0553222
 453.125 0.0553221
 453.15 0.0553221
 453.175 0.0553221
 453.2 0.0553221
 453.225 0.0553221
 453.25 0.0553221
 453.275 0.0553221
 453.3 0.0553221
 453.325 0.0553221
 453.35 0.0553221
 453.375 0.0553221
 453.4 0.0553221
 453.425 0.0553221
 453.45 0.0553221
 453.475 0.0553221
 453.5 0.0553221
 453.525 0.0553221
 453.55 0.0553221
 453.575 0.0553221
 453.6 0.055322
 453.625 0.055322
 453.65 0.055322
 453.675 0.055322
 453.7 0.055322
 453.725 0.055322
 453.75 0.055322
 453.775 0.055322
 453.8 0.055322
 453.825 0.055322
 453.85 0.055322
 453.875 0.055322
 453.9 0.055322
 453.925 0.055322
 453.95 0.055322
 453.975 0.055322
 454 0.055322
 454.025 0.055322
 454.05 0.055322
 454.075 0.0553219
 454.1 0.0553219
 454.125 0.0553219
 454.15 0.0553219
 454.175 0.0553219
 454.2 0.0553219
 454.225 0.0553219
 454.25 0.0553219
 454.275 0.0553219
 454.3 0.0553219
 454.325 0.0553219
 454.35 0.0553219
 454.375 0.0553219
 454.4 0.0553219
 454.425 0.0553219
 454.45 0.0553219
 454.475 0.0553219
 454.5 0.0553219
 454.525 0.0553219
 454.55 0.0553218
 454.575 0.0553218
 454.6 0.0553218
 454.625 0.0553218
 454.65 0.0553218
 454.675 0.0553218
 454.7 0.0553218
 454.725 0.0553218
 454.75 0.0553218
 454.775 0.0553218
 454.8 0.0553218
 454.825 0.0553218
 454.85 0.0553218
 454.875 0.0553218
 454.9 0.0553218
 454.925 0.0553218
 454.95 0.0553218
 454.975 0.0553218
 455 0.0553218
 455.025 0.0553217
 455.05 0.0553217
 455.075 0.0553217
 455.1 0.0553217
 455.125 0.0553217
 455.15 0.0553217
 455.175 0.0553217
 455.2 0.0553217
 455.225 0.0553217
 455.25 0.0553217
 455.275 0.0553217
 455.3 0.0553217
 455.325 0.0553217
 455.35 0.0553217
 455.375 0.0553217
 455.4 0.0553217
 455.425 0.0553217
 455.45 0.0553217
 455.475 0.0553217
 455.5 0.0553216
 455.525 0.0553216
 455.55 0.0553216
 455.575 0.0553216
 455.6 0.0553216
 455.625 0.0553216
 455.65 0.0553216
 455.675 0.0553216
 455.7 0.0553216
 455.725 0.0553216
 455.75 0.0553216
 455.775 0.0553216
 455.8 0.0553216
 455.825 0.0553216
 455.85 0.0553216
 455.875 0.0553216
 455.9 0.0553216
 455.925 0.0553216
 455.95 0.0553216
 455.975 0.0553215
 456 0.0553215
 456.025 0.0553215
 456.05 0.0553215
 456.075 0.0553215
 456.1 0.0553215
 456.125 0.0553215
 456.15 0.0553215
 456.175 0.0553215
 456.2 0.0553215
 456.225 0.0553215
 456.25 0.0553215
 456.275 0.0553215
 456.3 0.0553215
 456.325 0.0553215
 456.35 0.0553215
 456.375 0.0553215
 456.4 0.0553215
 456.425 0.0553215
 456.45 0.0553214
 456.475 0.0553214
 456.5 0.0553214
 456.525 0.0553214
 456.55 0.0553214
 456.575 0.0553214
 456.6 0.0553214
 456.625 0.0553214
 456.65 0.0553214
 456.675 0.0553214
 456.7 0.0553214
 456.725 0.0553214
 456.75 0.0553214
 456.775 0.0553214
 456.8 0.0553214
 456.825 0.0553214
 456.85 0.0553214
 456.875 0.0553214
 456.9 0.0553214
 456.925 0.0553213
 456.95 0.0553213
 456.975 0.0553213
 457 0.0553213
 457.025 0.0553213
 457.05 0.0553213
 457.075 0.0553213
 457.1 0.0553213
 457.125 0.0553213
 457.15 0.0553213
 457.175 0.0553213
 457.2 0.0553213
 457.225 0.0553213
 457.25 0.0553213
 457.275 0.0553213
 457.3 0.0553213
 457.325 0.0553213
 457.35 0.0553213
 457.375 0.0553213
 457.4 0.0553212
 457.425 0.0553212
 457.45 0.0553212
 457.475 0.0553212
 457.5 0.0553212
 457.525 0.0553212
 457.55 0.0553212
 457.575 0.0553212
 457.6 0.0553212
 457.625 0.0553212
 457.65 0.0553212
 457.675 0.0553212
 457.7 0.0553212
 457.725 0.0553212
 457.75 0.0553212
 457.775 0.0553212
 457.8 0.0553212
 457.825 0.0553212
 457.85 0.0553212
 457.875 0.0553211
 457.9 0.0553211
 457.925 0.0553211
 457.95 0.0553211
 457.975 0.0553211
 458 0.0553211
 458.025 0.0553211
 458.05 0.0553211
 458.075 0.0553211
 458.1 0.0553211
 458.125 0.0553211
 458.15 0.0553211
 458.175 0.0553211
 458.2 0.0553211
 458.225 0.0553211
 458.25 0.0553211
 458.275 0.0553211
 458.3 0.0553211
 458.325 0.0553211
 458.35 0.055321
 458.375 0.055321
 458.4 0.055321
 458.425 0.055321
 458.45 0.055321
 458.475 0.055321
 458.5 0.055321
 458.525 0.055321
 458.55 0.055321
 458.575 0.055321
 458.6 0.055321
 458.625 0.055321
 458.65 0.055321
 458.675 0.055321
 458.7 0.055321
 458.725 0.055321
 458.75 0.055321
 458.775 0.055321
 458.8 0.055321
 458.825 0.055321
 458.85 0.0553209
 458.875 0.0553209
 458.9 0.0553209
 458.925 0.0553209
 458.95 0.0553209
 458.975 0.0553209
 459 0.0553209
 459.025 0.0553209
 459.05 0.0553209
 459.075 0.0553209
 459.1 0.0553209
 459.125 0.0553209
 459.15 0.0553209
 459.175 0.0553209
 459.2 0.0553209
 459.225 0.0553209
 459.25 0.0553209
 459.275 0.0553209
 459.3 0.0553209
 459.325 0.0553208
 459.35 0.0553208
 459.375 0.0553208
 459.4 0.0553208
 459.425 0.0553208
 459.45 0.0553208
 459.475 0.0553208
 459.5 0.0553208
 459.525 0.0553208
 459.55 0.0553208
 459.575 0.0553208
 459.6 0.0553208
 459.625 0.0553208
 459.65 0.0553208
 459.675 0.0553208
 459.7 0.0553208
 459.725 0.0553208
 459.75 0.0553208
 459.775 0.0553208
 459.8 0.0553207
 459.825 0.0553207
 459.85 0.0553207
 459.875 0.0553207
 459.9 0.0553207
 459.925 0.0553207
 459.95 0.0553207
 459.975 0.0553207
 460 0.0553207
 460.025 0.0553207
 460.05 0.0553207
 460.075 0.0553207
 460.1 0.0553207
 460.125 0.0553207
 460.15 0.0553207
 460.175 0.0553207
 460.2 0.0553207
 460.225 0.0553207
 460.25 0.0553207
 460.275 0.0553206
 460.3 0.0553206
 460.325 0.0553206
 460.35 0.0553206
 460.375 0.0553206
 460.4 0.0553206
 460.425 0.0553206
 460.45 0.0553206
 460.475 0.0553206
 460.5 0.0553206
 460.525 0.0553206
 460.55 0.0553206
 460.575 0.0553206
 460.6 0.0553206
 460.625 0.0553206
 460.65 0.0553206
 460.675 0.0553206
 460.7 0.0553206
 460.725 0.0553206
 460.75 0.0553206
 460.775 0.0553205
 460.8 0.0553205
 460.825 0.0553205
 460.85 0.0553205
 460.875 0.0553205
 460.9 0.0553205
 460.925 0.0553205
 460.95 0.0553205
 460.975 0.0553205
 461 0.0553205
 461.025 0.0553205
 461.05 0.0553205
 461.075 0.0553205
 461.1 0.0553205
 461.125 0.0553205
 461.15 0.0553205
 461.175 0.0553205
 461.2 0.0553205
 461.225 0.0553205
 461.25 0.0553204
 461.275 0.0553204
 461.3 0.0553204
 461.325 0.0553204
 461.35 0.0553204
 461.375 0.0553204
 461.4 0.0553204
 461.425 0.0553204
 461.45 0.0553204
 461.475 0.0553204
 461.5 0.0553204
 461.525 0.0553204
 461.55 0.0553204
 461.575 0.0553204
 461.6 0.0553204
 461.625 0.0553204
 461.65 0.0553204
 461.675 0.0553204
 461.7 0.0553204
 461.725 0.0553203
 461.75 0.0553203
 461.775 0.0553203
 461.8 0.0553203
 461.825 0.0553203
 461.85 0.0553203
 461.875 0.0553203
 461.9 0.0553203
 461.925 0.0553203
 461.95 0.0553203
 461.975 0.0553203
 462 0.0553203
 462.025 0.0553203
 462.05 0.0553203
 462.075 0.0553203
 462.1 0.0553203
 462.125 0.0553203
 462.15 0.0553203
 462.175 0.0553203
 462.2 0.0553203
 462.225 0.0553202
 462.25 0.0553202
 462.275 0.0553202
 462.3 0.0553202
 462.325 0.0553202
 462.35 0.0553202
 462.375 0.0553202
 462.4 0.0553202
 462.425 0.0553202
 462.45 0.0553202
 462.475 0.0553202
 462.5 0.0553202
 462.525 0.0553202
 462.55 0.0553202
 462.575 0.0553202
 462.6 0.0553202
 462.625 0.0553202
 462.65 0.0553202
 462.675 0.0553202
 462.7 0.0553201
 462.725 0.0553201
 462.75 0.0553201
 462.775 0.0553201
 462.8 0.0553201
 462.825 0.0553201
 462.85 0.0553201
 462.875 0.0553201
 462.9 0.0553201
 462.925 0.0553201
 462.95 0.0553201
 462.975 0.0553201
 463 0.0553201
 463.025 0.0553201
 463.05 0.0553201
 463.075 0.0553201
 463.1 0.0553201
 463.125 0.0553201
 463.15 0.0553201
 463.175 0.0553201
 463.2 0.05532
 463.225 0.05532
 463.25 0.05532
 463.275 0.05532
 463.3 0.05532
 463.325 0.05532
 463.35 0.05532
 463.375 0.05532
 463.4 0.05532
 463.425 0.05532
 463.45 0.05532
 463.475 0.05532
 463.5 0.05532
 463.525 0.05532
 463.55 0.05532
 463.575 0.05532
 463.6 0.05532
 463.625 0.05532
 463.65 0.05532
 463.675 0.0553199
 463.7 0.0553199
 463.725 0.0553199
 463.75 0.0553199
 463.775 0.0553199
 463.8 0.0553199
 463.825 0.0553199
 463.85 0.0553199
 463.875 0.0553199
 463.9 0.0553199
 463.925 0.0553199
 463.95 0.0553199
 463.975 0.0553199
 464 0.0553199
 464.025 0.0553199
 464.05 0.0553199
 464.075 0.0553199
 464.1 0.0553199
 464.125 0.0553199
 464.15 0.0553199
 464.175 0.0553198
 464.2 0.0553198
 464.225 0.0553198
 464.25 0.0553198
 464.275 0.0553198
 464.3 0.0553198
 464.325 0.0553198
 464.35 0.0553198
 464.375 0.0553198
 464.4 0.0553198
 464.425 0.0553198
 464.45 0.0553198
 464.475 0.0553198
 464.5 0.0553198
 464.525 0.0553198
 464.55 0.0553198
 464.575 0.0553198
 464.6 0.0553198
 464.625 0.0553198
 464.65 0.0553198
 464.675 0.0553197
 464.7 0.0553197
 464.725 0.0553197
 464.75 0.0553197
 464.775 0.0553197
 464.8 0.0553197
 464.825 0.0553197
 464.85 0.0553197
 464.875 0.0553197
 464.9 0.0553197
 464.925 0.0553197
 464.95 0.0553197
 464.975 0.0553197
 465 0.0553197
 465.025 0.0553197
 465.05 0.0553197
 465.075 0.0553197
 465.1 0.0553197
 465.125 0.0553197
 465.15 0.0553196
 465.175 0.0553196
 465.2 0.0553196
 465.225 0.0553196
 465.25 0.0553196
 465.275 0.0553196
 465.3 0.0553196
 465.325 0.0553196
 465.35 0.0553196
 465.375 0.0553196
 465.4 0.0553196
 465.425 0.0553196
 465.45 0.0553196
 465.475 0.0553196
 465.5 0.0553196
 465.525 0.0553196
 465.55 0.0553196
 465.575 0.0553196
 465.6 0.0553196
 465.625 0.0553196
 465.65 0.0553195
 465.675 0.0553195
 465.7 0.0553195
 465.725 0.0553195
 465.75 0.0553195
 465.775 0.0553195
 465.8 0.0553195
 465.825 0.0553195
 465.85 0.0553195
 465.875 0.0553195
 465.9 0.0553195
 465.925 0.0553195
 465.95 0.0553195
 465.975 0.0553195
 466 0.0553195
 466.025 0.0553195
 466.05 0.0553195
 466.075 0.0553195
 466.1 0.0553195
 466.125 0.0553195
 466.15 0.0553194
 466.175 0.0553194
 466.2 0.0553194
 466.225 0.0553194
 466.25 0.0553194
 466.275 0.0553194
 466.3 0.0553194
 466.325 0.0553194
 466.35 0.0553194
 466.375 0.0553194
 466.4 0.0553194
 466.425 0.0553194
 466.45 0.0553194
 466.475 0.0553194
 466.5 0.0553194
 466.525 0.0553194
 466.55 0.0553194
 466.575 0.0553194
 466.6 0.0553194
 466.625 0.0553194
 466.65 0.0553193
 466.675 0.0553193
 466.7 0.0553193
 466.725 0.0553193
 466.75 0.0553193
 466.775 0.0553193
 466.8 0.0553193
 466.825 0.0553193
 466.85 0.0553193
 466.875 0.0553193
 466.9 0.0553193
 466.925 0.0553193
 466.95 0.0553193
 466.975 0.0553193
 467 0.0553193
 467.025 0.0553193
 467.05 0.0553193
 467.075 0.0553193
 467.1 0.0553193
 467.125 0.0553192
 467.15 0.0553192
 467.175 0.0553192
 467.2 0.0553192
 467.225 0.0553192
 467.25 0.0553192
 467.275 0.0553192
 467.3 0.0553192
 467.325 0.0553192
 467.35 0.0553192
 467.375 0.0553192
 467.4 0.0553192
 467.425 0.0553192
 467.45 0.0553192
 467.475 0.0553192
 467.5 0.0553192
 467.525 0.0553192
 467.55 0.0553192
 467.575 0.0553192
 467.6 0.0553192
 467.625 0.0553191
 467.65 0.0553191
 467.675 0.0553191
 467.7 0.0553191
 467.725 0.0553191
 467.75 0.0553191
 467.775 0.0553191
 467.8 0.0553191
 467.825 0.0553191
 467.85 0.0553191
 467.875 0.0553191
 467.9 0.0553191
 467.925 0.0553191
 467.95 0.0553191
 467.975 0.0553191
 468 0.0553191
 468.025 0.0553191
 468.05 0.0553191
 468.075 0.0553191
 468.1 0.0553191
 468.125 0.055319
 468.15 0.055319
 468.175 0.055319
 468.2 0.055319
 468.225 0.055319
 468.25 0.055319
 468.275 0.055319
 468.3 0.055319
 468.325 0.055319
 468.35 0.055319
 468.375 0.055319
 468.4 0.055319
 468.425 0.055319
 468.45 0.055319
 468.475 0.055319
 468.5 0.055319
 468.525 0.055319
 468.55 0.055319
 468.575 0.055319
 468.6 0.055319
 468.625 0.0553189
 468.65 0.0553189
 468.675 0.0553189
 468.7 0.0553189
 468.725 0.0553189
 468.75 0.0553189
 468.775 0.0553189
 468.8 0.0553189
 468.825 0.0553189
 468.85 0.0553189
 468.875 0.0553189
 468.9 0.0553189
 468.925 0.0553189
 468.95 0.0553189
 468.975 0.0553189
 469 0.0553189
 469.025 0.0553189
 469.05 0.0553189
 469.075 0.0553189
 469.1 0.0553189
 469.125 0.0553188
 469.15 0.0553188
 469.175 0.0553188
 469.2 0.0553188
 469.225 0.0553188
 469.25 0.0553188
 469.275 0.0553188
 469.3 0.0553188
 469.325 0.0553188
 469.35 0.0553188
 469.375 0.0553188
 469.4 0.0553188
 469.425 0.0553188
 469.45 0.0553188
 469.475 0.0553188
 469.5 0.0553188
 469.525 0.0553188
 469.55 0.0553188
 469.575 0.0553188
 469.6 0.0553188
 469.625 0.0553187
 469.65 0.0553187
 469.675 0.0553187
 469.7 0.0553187
 469.725 0.0553187
 469.75 0.0553187
 469.775 0.0553187
 469.8 0.0553187
 469.825 0.0553187
 469.85 0.0553187
 469.875 0.0553187
 469.9 0.0553187
 469.925 0.0553187
 469.95 0.0553187
 469.975 0.0553187
 470 0.0553187
 470.025 0.0553187
 470.05 0.0553187
 470.075 0.0553187
 470.1 0.0553187
 470.125 0.0553186
 470.15 0.0553186
 470.175 0.0553186
 470.2 0.0553186
 470.225 0.0553186
 470.25 0.0553186
 470.275 0.0553186
 470.3 0.0553186
 470.325 0.0553186
 470.35 0.0553186
 470.375 0.0553186
 470.4 0.0553186
 470.425 0.0553186
 470.45 0.0553186
 470.475 0.0553186
 470.5 0.0553186
 470.525 0.0553186
 470.55 0.0553186
 470.575 0.0553186
 470.6 0.0553186
 470.625 0.0553185
 470.65 0.0553185
 470.675 0.0553185
 470.7 0.0553185
 470.725 0.0553185
 470.75 0.0553185
 470.775 0.0553185
 470.8 0.0553185
 470.825 0.0553185
 470.85 0.0553185
 470.875 0.0553185
 470.9 0.0553185
 470.925 0.0553185
 470.95 0.0553185
 470.975 0.0553185
 471 0.0553185
 471.025 0.0553185
 471.05 0.0553185
 471.075 0.0553185
 471.1 0.0553185
 471.125 0.0553184
 471.15 0.0553184
 471.175 0.0553184
 471.2 0.0553184
 471.225 0.0553184
 471.25 0.0553184
 471.275 0.0553184
 471.3 0.0553184
 471.325 0.0553184
 471.35 0.0553184
 471.375 0.0553184
 471.4 0.0553184
 471.425 0.0553184
 471.45 0.0553184
 471.475 0.0553184
 471.5 0.0553184
 471.525 0.0553184
 471.55 0.0553184
 471.575 0.0553184
 471.6 0.0553184
 471.625 0.0553183
 471.65 0.0553183
 471.675 0.0553183
 471.7 0.0553183
 471.725 0.0553183
 471.75 0.0553183
 471.775 0.0553183
 471.8 0.0553183
 471.825 0.0553183
 471.85 0.0553183
 471.875 0.0553183
 471.9 0.0553183
 471.925 0.0553183
 471.95 0.0553183
 471.975 0.0553183
 472 0.0553183
 472.025 0.0553183
 472.05 0.0553183
 472.075 0.0553183
 472.1 0.0553183
 472.125 0.0553182
 472.15 0.0553182
 472.175 0.0553182
 472.2 0.0553182
 472.225 0.0553182
 472.25 0.0553182
 472.275 0.0553182
 472.3 0.0553182
 472.325 0.0553182
 472.35 0.0553182
 472.375 0.0553182
 472.4 0.0553182
 472.425 0.0553182
 472.45 0.0553182
 472.475 0.0553182
 472.5 0.0553182
 472.525 0.0553182
 472.55 0.0553182
 472.575 0.0553182
 472.6 0.0553182
 472.625 0.0553181
 472.65 0.0553181
 472.675 0.0553181
 472.7 0.0553181
 472.725 0.0553181
 472.75 0.0553181
 472.775 0.0553181
 472.8 0.0553181
 472.825 0.0553181
 472.85 0.0553181
 472.875 0.0553181
 472.9 0.0553181
 472.925 0.0553181
 472.95 0.0553181
 472.975 0.0553181
 473 0.0553181
 473.025 0.0553181
 473.05 0.0553181
 473.075 0.0553181
 473.1 0.0553181
 473.125 0.0553181
 473.15 0.055318
 473.175 0.055318
 473.2 0.055318
 473.225 0.055318
 473.25 0.055318
 473.275 0.055318
 473.3 0.055318
 473.325 0.055318
 473.35 0.055318
 473.375 0.055318
 473.4 0.055318
 473.425 0.055318
 473.45 0.055318
 473.475 0.055318
 473.5 0.055318
 473.525 0.055318
 473.55 0.055318
 473.575 0.055318
 473.6 0.055318
 473.625 0.055318
 473.65 0.0553179
 473.675 0.0553179
 473.7 0.0553179
 473.725 0.0553179
 473.75 0.0553179
 473.775 0.0553179
 473.8 0.0553179
 473.825 0.0553179
 473.85 0.0553179
 473.875 0.0553179
 473.9 0.0553179
 473.925 0.0553179
 473.95 0.0553179
 473.975 0.0553179
 474 0.0553179
 474.025 0.0553179
 474.05 0.0553179
 474.075 0.0553179
 474.1 0.0553179
 474.125 0.0553179
 474.15 0.0553178
 474.175 0.0553178
 474.2 0.0553178
 474.225 0.0553178
 474.25 0.0553178
 474.275 0.0553178
 474.3 0.0553178
 474.325 0.0553178
 474.35 0.0553178
 474.375 0.0553178
 474.4 0.0553178
 474.425 0.0553178
 474.45 0.0553178
 474.475 0.0553178
 474.5 0.0553178
 474.525 0.0553178
 474.55 0.0553178
 474.575 0.0553178
 474.6 0.0553178
 474.625 0.0553178
 474.65 0.0553178
 474.675 0.0553177
 474.7 0.0553177
 474.725 0.0553177
 474.75 0.0553177
 474.775 0.0553177
 474.8 0.0553177
 474.825 0.0553177
 474.85 0.0553177
 474.875 0.0553177
 474.9 0.0553177
 474.925 0.0553177
 474.95 0.0553177
 474.975 0.0553177
 475 0.0553177
 475.025 0.0553177
 475.05 0.0553177
 475.075 0.0553177
 475.1 0.0553177
 475.125 0.0553177
 475.15 0.0553177
 475.175 0.0553176
 475.2 0.0553176
 475.225 0.0553176
 475.25 0.0553176
 475.275 0.0553176
 475.3 0.0553176
 475.325 0.0553176
 475.35 0.0553176
 475.375 0.0553176
 475.4 0.0553176
 475.425 0.0553176
 475.45 0.0553176
 475.475 0.0553176
 475.5 0.0553176
 475.525 0.0553176
 475.55 0.0553176
 475.575 0.0553176
 475.6 0.0553176
 475.625 0.0553176
 475.65 0.0553176
 475.675 0.0553175
 475.7 0.0553175
 475.725 0.0553175
 475.75 0.0553175
 475.775 0.0553175
 475.8 0.0553175
 475.825 0.0553175
 475.85 0.0553175
 475.875 0.0553175
 475.9 0.0553175
 475.925 0.0553175
 475.95 0.0553175
 475.975 0.0553175
 476 0.0553175
 476.025 0.0553175
 476.05 0.0553175
 476.075 0.0553175
 476.1 0.0553175
 476.125 0.0553175
 476.15 0.0553175
 476.175 0.0553175
 476.2 0.0553174
 476.225 0.0553174
 476.25 0.0553174
 476.275 0.0553174
 476.3 0.0553174
 476.325 0.0553174
 476.35 0.0553174
 476.375 0.0553174
 476.4 0.0553174
 476.425 0.0553174
 476.45 0.0553174
 476.475 0.0553174
 476.5 0.0553174
 476.525 0.0553174
 476.55 0.0553174
 476.575 0.0553174
 476.6 0.0553174
 476.625 0.0553174
 476.65 0.0553174
 476.675 0.0553174
 476.7 0.0553173
 476.725 0.0553173
 476.75 0.0553173
 476.775 0.0553173
 476.8 0.0553173
 476.825 0.0553173
 476.85 0.0553173
 476.875 0.0553173
 476.9 0.0553173
 476.925 0.0553173
 476.95 0.0553173
 476.975 0.0553173
 477 0.0553173
 477.025 0.0553173
 477.05 0.0553173
 477.075 0.0553173
 477.1 0.0553173
 477.125 0.0553173
 477.15 0.0553173
 477.175 0.0553173
 477.2 0.0553173
 477.225 0.0553172
 477.25 0.0553172
 477.275 0.0553172
 477.3 0.0553172
 477.325 0.0553172
 477.35 0.0553172
 477.375 0.0553172
 477.4 0.0553172
 477.425 0.0553172
 477.45 0.0553172
 477.475 0.0553172
 477.5 0.0553172
 477.525 0.0553172
 477.55 0.0553172
 477.575 0.0553172
 477.6 0.0553172
 477.625 0.0553172
 477.65 0.0553172
 477.675 0.0553172
 477.7 0.0553172
 477.725 0.0553171
 477.75 0.0553171
 477.775 0.0553171
 477.8 0.0553171
 477.825 0.0553171
 477.85 0.0553171
 477.875 0.0553171
 477.9 0.0553171
 477.925 0.0553171
 477.95 0.0553171
 477.975 0.0553171
 478 0.0553171
 478.025 0.0553171
 478.05 0.0553171
 478.075 0.0553171
 478.1 0.0553171
 478.125 0.0553171
 478.15 0.0553171
 478.175 0.0553171
 478.2 0.0553171
 478.225 0.0553171
 478.25 0.055317
 478.275 0.055317
 478.3 0.055317
 478.325 0.055317
 478.35 0.055317
 478.375 0.055317
 478.4 0.055317
 478.425 0.055317
 478.45 0.055317
 478.475 0.055317
 478.5 0.055317
 478.525 0.055317
 478.55 0.055317
 478.575 0.055317
 478.6 0.055317
 478.625 0.055317
 478.65 0.055317
 478.675 0.055317
 478.7 0.055317
 478.725 0.055317
 478.75 0.0553169
 478.775 0.0553169
 478.8 0.0553169
 478.825 0.0553169
 478.85 0.0553169
 478.875 0.0553169
 478.9 0.0553169
 478.925 0.0553169
 478.95 0.0553169
 478.975 0.0553169
 479 0.0553169
 479.025 0.0553169
 479.05 0.0553169
 479.075 0.0553169
 479.1 0.0553169
 479.125 0.0553169
 479.15 0.0553169
 479.175 0.0553169
 479.2 0.0553169
 479.225 0.0553169
 479.25 0.0553169
 479.275 0.0553168
 479.3 0.0553168
 479.325 0.0553168
 479.35 0.0553168
 479.375 0.0553168
 479.4 0.0553168
 479.425 0.0553168
 479.45 0.0553168
 479.475 0.0553168
 479.5 0.0553168
 479.525 0.0553168
 479.55 0.0553168
 479.575 0.0553168
 479.6 0.0553168
 479.625 0.0553168
 479.65 0.0553168
 479.675 0.0553168
 479.7 0.0553168
 479.725 0.0553168
 479.75 0.0553168
 479.775 0.0553168
 479.8 0.0553167
 479.825 0.0553167
 479.85 0.0553167
 479.875 0.0553167
 479.9 0.0553167
 479.925 0.0553167
 479.95 0.0553167
 479.975 0.0553167
 480 0.0553167
 480.025 0.0553167
 480.05 0.0553167
 480.075 0.0553167
 480.1 0.0553167
 480.125 0.0553167
 480.15 0.0553167
 480.175 0.0553167
 480.2 0.0553167
 480.225 0.0553167
 480.25 0.0553167
 480.275 0.0553167
 480.3 0.0553167
 480.325 0.0553166
 480.35 0.0553166
 480.375 0.0553166
 480.4 0.0553166
 480.425 0.0553166
 480.45 0.0553166
 480.475 0.0553166
 480.5 0.0553166
 480.525 0.0553166
 480.55 0.0553166
 480.575 0.0553166
 480.6 0.0553166
 480.625 0.0553166
 480.65 0.0553166
 480.675 0.0553166
 480.7 0.0553166
 480.725 0.0553166
 480.75 0.0553166
 480.775 0.0553166
 480.8 0.0553166
 480.825 0.0553166
 480.85 0.0553165
 480.875 0.0553165
 480.9 0.0553165
 480.925 0.0553165
 480.95 0.0553165
 480.975 0.0553165
 481 0.0553165
 481.025 0.0553165
 481.05 0.0553165
 481.075 0.0553165
 481.1 0.0553165
 481.125 0.0553165
 481.15 0.0553165
 481.175 0.0553165
 481.2 0.0553165
 481.225 0.0553165
 481.25 0.0553165
 481.275 0.0553165
 481.3 0.0553165
 481.325 0.0553165
 481.35 0.0553164
 481.375 0.0553164
 481.4 0.0553164
 481.425 0.0553164
 481.45 0.0553164
 481.475 0.0553164
 481.5 0.0553164
 481.525 0.0553164
 481.55 0.0553164
 481.575 0.0553164
 481.6 0.0553164
 481.625 0.0553164
 481.65 0.0553164
 481.675 0.0553164
 481.7 0.0553164
 481.725 0.0553164
 481.75 0.0553164
 481.775 0.0553164
 481.8 0.0553164
 481.825 0.0553164
 481.85 0.0553164
 481.875 0.0553163
 481.9 0.0553163
 481.925 0.0553163
 481.95 0.0553163
 481.975 0.0553163
 482 0.0553163
 482.025 0.0553163
 482.05 0.0553163
 482.075 0.0553163
 482.1 0.0553163
 482.125 0.0553163
 482.15 0.0553163
 482.175 0.0553163
 482.2 0.0553163
 482.225 0.0553163
 482.25 0.0553163
 482.275 0.0553163
 482.3 0.0553163
 482.325 0.0553163
 482.35 0.0553163
 482.375 0.0553163
 482.4 0.0553162
 482.425 0.0553162
 482.45 0.0553162
 482.475 0.0553162
 482.5 0.0553162
 482.525 0.0553162
 482.55 0.0553162
 482.575 0.0553162
 482.6 0.0553162
 482.625 0.0553162
 482.65 0.0553162
 482.675 0.0553162
 482.7 0.0553162
 482.725 0.0553162
 482.75 0.0553162
 482.775 0.0553162
 482.8 0.0553162
 482.825 0.0553162
 482.85 0.0553162
 482.875 0.0553162
 482.9 0.0553162
 482.925 0.0553161
 482.95 0.0553161
 482.975 0.0553161
 483 0.0553161
 483.025 0.0553161
 483.05 0.0553161
 483.075 0.0553161
 483.1 0.0553161
 483.125 0.0553161
 483.15 0.0553161
 483.175 0.0553161
 483.2 0.0553161
 483.225 0.0553161
 483.25 0.0553161
 483.275 0.0553161
 483.3 0.0553161
 483.325 0.0553161
 483.35 0.0553161
 483.375 0.0553161
 483.4 0.0553161
 483.425 0.0553161
 483.45 0.055316
 483.475 0.055316
 483.5 0.055316
 483.525 0.055316
 483.55 0.055316
 483.575 0.055316
 483.6 0.055316
 483.625 0.055316
 483.65 0.055316
 483.675 0.055316
 483.7 0.055316
 483.725 0.055316
 483.75 0.055316
 483.775 0.055316
 483.8 0.055316
 483.825 0.055316
 483.85 0.055316
 483.875 0.055316
 483.9 0.055316
 483.925 0.055316
 483.95 0.055316
 483.975 0.0553159
 484 0.0553159
 484.025 0.0553159
 484.05 0.0553159
 484.075 0.0553159
 484.1 0.0553159
 484.125 0.0553159
 484.15 0.0553159
 484.175 0.0553159
 484.2 0.0553159
 484.225 0.0553159
 484.25 0.0553159
 484.275 0.0553159
 484.3 0.0553159
 484.325 0.0553159
 484.35 0.0553159
 484.375 0.0553159
 484.4 0.0553159
 484.425 0.0553159
 484.45 0.0553159
 484.475 0.0553159
 484.5 0.0553158
 484.525 0.0553158
 484.55 0.0553158
 484.575 0.0553158
 484.6 0.0553158
 484.625 0.0553158
 484.65 0.0553158
 484.675 0.0553158
 484.7 0.0553158
 484.725 0.0553158
 484.75 0.0553158
 484.775 0.0553158
 484.8 0.0553158
 484.825 0.0553158
 484.85 0.0553158
 484.875 0.0553158
 484.9 0.0553158
 484.925 0.0553158
 484.95 0.0553158
 484.975 0.0553158
 485 0.0553158
 485.025 0.0553157
 485.05 0.0553157
 485.075 0.0553157
 485.1 0.0553157
 485.125 0.0553157
 485.15 0.0553157
 485.175 0.0553157
 485.2 0.0553157
 485.225 0.0553157
 485.25 0.0553157
 485.275 0.0553157
 485.3 0.0553157
 485.325 0.0553157
 485.35 0.0553157
 485.375 0.0553157
 485.4 0.0553157
 485.425 0.0553157
 485.45 0.0553157
 485.475 0.0553157
 485.5 0.0553157
 485.525 0.0553157
 485.55 0.0553156
 485.575 0.0553156
 485.6 0.0553156
 485.625 0.0553156
 485.65 0.0553156
 485.675 0.0553156
 485.7 0.0553156
 485.725 0.0553156
 485.75 0.0553156
 485.775 0.0553156
 485.8 0.0553156
 485.825 0.0553156
 485.85 0.0553156
 485.875 0.0553156
 485.9 0.0553156
 485.925 0.0553156
 485.95 0.0553156
 485.975 0.0553156
 486 0.0553156
 486.025 0.0553156
 486.05 0.0553156
 486.075 0.0553156
 486.1 0.0553155
 486.125 0.0553155
 486.15 0.0553155
 486.175 0.0553155
 486.2 0.0553155
 486.225 0.0553155
 486.25 0.0553155
 486.275 0.0553155
 486.3 0.0553155
 486.325 0.0553155
 486.35 0.0553155
 486.375 0.0553155
 486.4 0.0553155
 486.425 0.0553155
 486.45 0.0553155
 486.475 0.0553155
 486.5 0.0553155
 486.525 0.0553155
 486.55 0.0553155
 486.575 0.0553155
 486.6 0.0553155
 486.625 0.0553154
 486.65 0.0553154
 486.675 0.0553154
 486.7 0.0553154
 486.725 0.0553154
 486.75 0.0553154
 486.775 0.0553154
 486.8 0.0553154
 486.825 0.0553154
 486.85 0.0553154
 486.875 0.0553154
 486.9 0.0553154
 486.925 0.0553154
 486.95 0.0553154
 486.975 0.0553154
 487 0.0553154
 487.025 0.0553154
 487.05 0.0553154
 487.075 0.0553154
 487.1 0.0553154
 487.125 0.0553154
 487.15 0.0553153
 487.175 0.0553153
 487.2 0.0553153
 487.225 0.0553153
 487.25 0.0553153
 487.275 0.0553153
 487.3 0.0553153
 487.325 0.0553153
 487.35 0.0553153
 487.375 0.0553153
 487.4 0.0553153
 487.425 0.0553153
 487.45 0.0553153
 487.475 0.0553153
 487.5 0.0553153
 487.525 0.0553153
 487.55 0.0553153
 487.575 0.0553153
 487.6 0.0553153
 487.625 0.0553153
 487.65 0.0553153
 487.675 0.0553153
 487.7 0.0553152
 487.725 0.0553152
 487.75 0.0553152
 487.775 0.0553152
 487.8 0.0553152
 487.825 0.0553152
 487.85 0.0553152
 487.875 0.0553152
 487.9 0.0553152
 487.925 0.0553152
 487.95 0.0553152
 487.975 0.0553152
 488 0.0553152
 488.025 0.0553152
 488.05 0.0553152
 488.075 0.0553152
 488.1 0.0553152
 488.125 0.0553152
 488.15 0.0553152
 488.175 0.0553152
 488.2 0.0553152
 488.225 0.0553151
 488.25 0.0553151
 488.275 0.0553151
 488.3 0.0553151
 488.325 0.0553151
 488.35 0.0553151
 488.375 0.0553151
 488.4 0.0553151
 488.425 0.0553151
 488.45 0.0553151
 488.475 0.0553151
 488.5 0.0553151
 488.525 0.0553151
 488.55 0.0553151
 488.575 0.0553151
 488.6 0.0553151
 488.625 0.0553151
 488.65 0.0553151
 488.675 0.0553151
 488.7 0.0553151
 488.725 0.0553151
 488.75 0.055315
 488.775 0.055315
 488.8 0.055315
 488.825 0.055315
 488.85 0.055315
 488.875 0.055315
 488.9 0.055315
 488.925 0.055315
 488.95 0.055315
 488.975 0.055315
 489 0.055315
 489.025 0.055315
 489.05 0.055315
 489.075 0.055315
 489.1 0.055315
 489.125 0.055315
 489.15 0.055315
 489.175 0.055315
 489.2 0.055315
 489.225 0.055315
 489.25 0.055315
 489.275 0.055315
 489.3 0.0553149
 489.325 0.0553149
 489.35 0.0553149
 489.375 0.0553149
 489.4 0.0553149
 489.425 0.0553149
 489.45 0.0553149
 489.475 0.0553149
 489.5 0.0553149
 489.525 0.0553149
 489.55 0.0553149
 489.575 0.0553149
 489.6 0.0553149
 489.625 0.0553149
 489.65 0.0553149
 489.675 0.0553149
 489.7 0.0553149
 489.725 0.0553149
 489.75 0.0553149
 489.775 0.0553149
 489.8 0.0553149
 489.825 0.0553148
 489.85 0.0553148
 489.875 0.0553148
 489.9 0.0553148
 489.925 0.0553148
 489.95 0.0553148
 489.975 0.0553148
 490 0.0553148
 490.025 0.0553148
 490.05 0.0553148
 490.075 0.0553148
 490.1 0.0553148
 490.125 0.0553148
 490.15 0.0553148
 490.175 0.0553148
 490.2 0.0553148
 490.225 0.0553148
 490.25 0.0553148
 490.275 0.0553148
 490.3 0.0553148
 490.325 0.0553148
 490.35 0.0553148
 490.375 0.0553147
 490.4 0.0553147
 490.425 0.0553147
 490.45 0.0553147
 490.475 0.0553147
 490.5 0.0553147
 490.525 0.0553147
 490.55 0.0553147
 490.575 0.0553147
 490.6 0.0553147
 490.625 0.0553147
 490.65 0.0553147
 490.675 0.0553147
 490.7 0.0553147
 490.725 0.0553147
 490.75 0.0553147
 490.775 0.0553147
 490.8 0.0553147
 490.825 0.0553147
 490.85 0.0553147
 490.875 0.0553147
 490.9 0.0553146
 490.925 0.0553146
 490.95 0.0553146
 490.975 0.0553146
 491 0.0553146
 491.025 0.0553146
 491.05 0.0553146
 491.075 0.0553146
 491.1 0.0553146
 491.125 0.0553146
 491.15 0.0553146
 491.175 0.0553146
 491.2 0.0553146
 491.225 0.0553146
 491.25 0.0553146
 491.275 0.0553146
 491.3 0.0553146
 491.325 0.0553146
 491.35 0.0553146
 491.375 0.0553146
 491.4 0.0553146
 491.425 0.0553146
 491.45 0.0553145
 491.475 0.0553145
 491.5 0.0553145
 491.525 0.0553145
 491.55 0.0553145
 491.575 0.0553145
 491.6 0.0553145
 491.625 0.0553145
 491.65 0.0553145
 491.675 0.0553145
 491.7 0.0553145
 491.725 0.0553145
 491.75 0.0553145
 491.775 0.0553145
 491.8 0.0553145
 491.825 0.0553145
 491.85 0.0553145
 491.875 0.0553145
 491.9 0.0553145
 491.925 0.0553145
 491.95 0.0553145
 491.975 0.0553145
 492 0.0553144
 492.025 0.0553144
 492.05 0.0553144
 492.075 0.0553144
 492.1 0.0553144
 492.125 0.0553144
 492.15 0.0553144
 492.175 0.0553144
 492.2 0.0553144
 492.225 0.0553144
 492.25 0.0553144
 492.275 0.0553144
 492.3 0.0553144
 492.325 0.0553144
 492.35 0.0553144
 492.375 0.0553144
 492.4 0.0553144
 492.425 0.0553144
 492.45 0.0553144
 492.475 0.0553144
 492.5 0.0553144
 492.525 0.0553143
 492.55 0.0553143
 492.575 0.0553143
 492.6 0.0553143
 492.625 0.0553143
 492.65 0.0553143
 492.675 0.0553143
 492.7 0.0553143
 492.725 0.0553143
 492.75 0.0553143
 492.775 0.0553143
 492.8 0.0553143
 492.825 0.0553143
 492.85 0.0553143
 492.875 0.0553143
 492.9 0.0553143
 492.925 0.0553143
 492.95 0.0553143
 492.975 0.0553143
 493 0.0553143
 493.025 0.0553143
 493.05 0.0553143
 493.075 0.0553142
 493.1 0.0553142
 493.125 0.0553142
 493.15 0.0553142
 493.175 0.0553142
 493.2 0.0553142
 493.225 0.0553142
 493.25 0.0553142
 493.275 0.0553142
 493.3 0.0553142
 493.325 0.0553142
 493.35 0.0553142
 493.375 0.0553142
 493.4 0.0553142
 493.425 0.0553142
 493.45 0.0553142
 493.475 0.0553142
 493.5 0.0553142
 493.525 0.0553142
 493.55 0.0553142
 493.575 0.0553142
 493.6 0.0553142
 493.625 0.0553141
 493.65 0.0553141
 493.675 0.0553141
 493.7 0.0553141
 493.725 0.0553141
 493.75 0.0553141
 493.775 0.0553141
 493.8 0.0553141
 493.825 0.0553141
 493.85 0.0553141
 493.875 0.0553141
 493.9 0.0553141
 493.925 0.0553141
 493.95 0.0553141
 493.975 0.0553141
 494 0.0553141
 494.025 0.0553141
 494.05 0.0553141
 494.075 0.0553141
 494.1 0.0553141
 494.125 0.0553141
 494.15 0.0553141
 494.175 0.055314
 494.2 0.055314
 494.225 0.055314
 494.25 0.055314
 494.275 0.055314
 494.3 0.055314
 494.325 0.055314
 494.35 0.055314
 494.375 0.055314
 494.4 0.055314
 494.425 0.055314
 494.45 0.055314
 494.475 0.055314
 494.5 0.055314
 494.525 0.055314
 494.55 0.055314
 494.575 0.055314
 494.6 0.055314
 494.625 0.055314
 494.65 0.055314
 494.675 0.055314
 494.7 0.055314
 494.725 0.0553139
 494.75 0.0553139
 494.775 0.0553139
 494.8 0.0553139
 494.825 0.0553139
 494.85 0.0553139
 494.875 0.0553139
 494.9 0.0553139
 494.925 0.0553139
 494.95 0.0553139
 494.975 0.0553139
 495 0.0553139
 495.025 0.0553139
 495.05 0.0553139
 495.075 0.0553139
 495.1 0.0553139
 495.125 0.0553139
 495.15 0.0553139
 495.175 0.0553139
 495.2 0.0553139
 495.225 0.0553139
 495.25 0.0553138
 495.275 0.0553138
 495.3 0.0553138
 495.325 0.0553138
 495.35 0.0553138
 495.375 0.0553138
 495.4 0.0553138
 495.425 0.0553138
 495.45 0.0553138
 495.475 0.0553138
 495.5 0.0553138
 495.525 0.0553138
 495.55 0.0553138
 495.575 0.0553138
 495.6 0.0553138
 495.625 0.0553138
 495.65 0.0553138
 495.675 0.0553138
 495.7 0.0553138
 495.725 0.0553138
 495.75 0.0553138
 495.775 0.0553138
 495.8 0.0553137
 495.825 0.0553137
 495.85 0.0553137
 495.875 0.0553137
 495.9 0.0553137
 495.925 0.0553137
 495.95 0.0553137
 495.975 0.0553137
 496 0.0553137
 496.025 0.0553137
 496.05 0.0553137
 496.075 0.0553137
 496.1 0.0553137
 496.125 0.0553137
 496.15 0.0553137
 496.175 0.0553137
 496.2 0.0553137
 496.225 0.0553137
 496.25 0.0553137
 496.275 0.0553137
 496.3 0.0553137
 496.325 0.0553137
 496.35 0.0553136
 496.375 0.0553136
 496.4 0.0553136
 496.425 0.0553136
 496.45 0.0553136
 496.475 0.0553136
 496.5 0.0553136
 496.525 0.0553136
 496.55 0.0553136
 496.575 0.0553136
 496.6 0.0553136
 496.625 0.0553136
 496.65 0.0553136
 496.675 0.0553136
 496.7 0.0553136
 496.725 0.0553136
 496.75 0.0553136
 496.775 0.0553136
 496.8 0.0553136
 496.825 0.0553136
 496.85 0.0553136
 496.875 0.0553136
 496.9 0.0553135
 496.925 0.0553135
 496.95 0.0553135
 496.975 0.0553135
 497 0.0553135
 497.025 0.0553135
 497.05 0.0553135
 497.075 0.0553135
 497.1 0.0553135
 497.125 0.0553135
 497.15 0.0553135
 497.175 0.0553135
 497.2 0.0553135
 497.225 0.0553135
 497.25 0.0553135
 497.275 0.0553135
 497.3 0.0553135
 497.325 0.0553135
 497.35 0.0553135
 497.375 0.0553135
 497.4 0.0553135
 497.425 0.0553135
 497.45 0.0553134
 497.475 0.0553134
 497.5 0.0553134
 497.525 0.0553134
 497.55 0.0553134
 497.575 0.0553134
 497.6 0.0553134
 497.625 0.0553134
 497.65 0.0553134
 497.675 0.0553134
 497.7 0.0553134
 497.725 0.0553134
 497.75 0.0553134
 497.775 0.0553134
 497.8 0.0553134
 497.825 0.0553134
 497.85 0.0553134
 497.875 0.0553134
 497.9 0.0553134
 497.925 0.0553134
 497.95 0.0553134
 497.975 0.0553134
 498 0.0553134
 498.025 0.0553133
 498.05 0.0553133
 498.075 0.0553133
 498.1 0.0553133
 498.125 0.0553133
 498.15 0.0553133
 498.175 0.0553133
 498.2 0.0553133
 498.225 0.0553133
 498.25 0.0553133
 498.275 0.0553133
 498.3 0.0553133
 498.325 0.0553133
 498.35 0.0553133
 498.375 0.0553133
 498.4 0.0553133
 498.425 0.0553133
 498.45 0.0553133
 498.475 0.0553133
 498.5 0.0553133
 498.525 0.0553133
 498.55 0.0553133
 498.575 0.0553132
 498.6 0.0553132
 498.625 0.0553132
 498.65 0.0553132
 498.675 0.0553132
 498.7 0.0553132
 498.725 0.0553132
 498.75 0.0553132
 498.775 0.0553132
 498.8 0.0553132
 498.825 0.0553132
 498.85 0.0553132
 498.875 0.0553132
 498.9 0.0553132
 498.925 0.0553132
 498.95 0.0553132
 498.975 0.0553132
 499 0.0553132
 499.025 0.0553132
 499.05 0.0553132
 499.075 0.0553132
 499.1 0.0553132
 499.125 0.0553131
 499.15 0.0553131
 499.175 0.0553131
 499.2 0.0553131
 499.225 0.0553131
 499.25 0.0553131
 499.275 0.0553131
 499.3 0.0553131
 499.325 0.0553131
 499.35 0.0553131
 499.375 0.0553131
 499.4 0.0553131
 499.425 0.0553131
 499.45 0.0553131
 499.475 0.0553131
 499.5 0.0553131
 499.525 0.0553131
 499.55 0.0553131
 499.575 0.0553131
 499.6 0.0553131
 499.625 0.0553131
 499.65 0.0553131
 499.675 0.055313
 499.7 0.055313
 499.725 0.055313
 499.75 0.055313
 499.775 0.055313
 499.8 0.055313
 499.825 0.055313
 499.85 0.055313
 499.875 0.055313
 499.9 0.055313
 499.925 0.055313
 499.95 0.055313
 499.975 0.055313
 500 0.055313
 500.025 0.055313
 500.05 0.055313
 500.075 0.055313
 500.1 0.055313
 500.125 0.055313
 500.15 0.055313
 500.175 0.055313
 500.2 0.055313
 500.225 0.055313
 500.25 0.0553129
 500.275 0.0553129
 500.3 0.0553129
 500.325 0.0553129
 500.35 0.0553129
 500.375 0.0553129
 500.4 0.0553129
 500.425 0.0553129
 500.45 0.0553129
 500.475 0.0553129
 500.5 0.0553129
 500.525 0.0553129
 500.55 0.0553129
 500.575 0.0553129
 500.6 0.0553129
 500.625 0.0553129
 500.65 0.0553129
 500.675 0.0553129
 500.7 0.0553129
 500.725 0.0553129
 500.75 0.0553129
 500.775 0.0553129
 500.8 0.0553128
 500.825 0.0553128
 500.85 0.0553128
 500.875 0.0553128
 500.9 0.0553128
 500.925 0.0553128
 500.95 0.0553128
 500.975 0.0553128
 501 0.0553128
 501.025 0.0553128
 501.05 0.0553128
 501.075 0.0553128
 501.1 0.0553128
 501.125 0.0553128
 501.15 0.0553128
 501.175 0.0553128
 501.2 0.0553128
 501.225 0.0553128
 501.25 0.0553128
 501.275 0.0553128
 501.3 0.0553128
 501.325 0.0553128
 501.35 0.0553127
 501.375 0.0553127
 501.4 0.0553127
 501.425 0.0553127
 501.45 0.0553127
 501.475 0.0553127
 501.5 0.0553127
 501.525 0.0553127
 501.55 0.0553127
 501.575 0.0553127
 501.6 0.0553127
 501.625 0.0553127
 501.65 0.0553127
 501.675 0.0553127
 501.7 0.0553127
 501.725 0.0553127
 501.75 0.0553127
 501.775 0.0553127
 501.8 0.0553127
 501.825 0.0553127
 501.85 0.0553127
 501.875 0.0553127
 501.9 0.0553127
 501.925 0.0553126
 501.95 0.0553126
 501.975 0.0553126
 502 0.0553126
 502.025 0.0553126
 502.05 0.0553126
 502.075 0.0553126
 502.1 0.0553126
 502.125 0.0553126
 502.15 0.0553126
 502.175 0.0553126
 502.2 0.0553126
 502.225 0.0553126
 502.25 0.0553126
 502.275 0.0553126
 502.3 0.0553126
 502.325 0.0553126
 502.35 0.0553126
 502.375 0.0553126
 502.4 0.0553126
 502.425 0.0553126
 502.45 0.0553126
 502.475 0.0553125
 502.5 0.0553125
 502.525 0.0553125
 502.55 0.0553125
 502.575 0.0553125
 502.6 0.0553125
 502.625 0.0553125
 502.65 0.0553125
 502.675 0.0553125
 502.7 0.0553125
 502.725 0.0553125
 502.75 0.0553125
 502.775 0.0553125
 502.8 0.0553125
 502.825 0.0553125
 502.85 0.0553125
 502.875 0.0553125
 502.9 0.0553125
 502.925 0.0553125
 502.95 0.0553125
 502.975 0.0553125
 503 0.0553125
 503.025 0.0553125
 503.05 0.0553124
 503.075 0.0553124
 503.1 0.0553124
 503.125 0.0553124
 503.15 0.0553124
 503.175 0.0553124
 503.2 0.0553124
 503.225 0.0553124
 503.25 0.0553124
 503.275 0.0553124
 503.3 0.0553124
 503.325 0.0553124
 503.35 0.0553124
 503.375 0.0553124
 503.4 0.0553124
 503.425 0.0553124
 503.45 0.0553124
 503.475 0.0553124
 503.5 0.0553124
 503.525 0.0553124
 503.55 0.0553124
 503.575 0.0553124
 503.6 0.0553123
 503.625 0.0553123
 503.65 0.0553123
 503.675 0.0553123
 503.7 0.0553123
 503.725 0.0553123
 503.75 0.0553123
 503.775 0.0553123
 503.8 0.0553123
 503.825 0.0553123
 503.85 0.0553123
 503.875 0.0553123
 503.9 0.0553123
 503.925 0.0553123
 503.95 0.0553123
 503.975 0.0553123
 504 0.0553123
 504.025 0.0553123
 504.05 0.0553123
 504.075 0.0553123
 504.1 0.0553123
 504.125 0.0553123
 504.15 0.0553123
 504.175 0.0553122
 504.2 0.0553122
 504.225 0.0553122
 504.25 0.0553122
 504.275 0.0553122
 504.3 0.0553122
 504.325 0.0553122
 504.35 0.0553122
 504.375 0.0553122
 504.4 0.0553122
 504.425 0.0553122
 504.45 0.0553122
 504.475 0.0553122
 504.5 0.0553122
 504.525 0.0553122
 504.55 0.0553122
 504.575 0.0553122
 504.6 0.0553122
 504.625 0.0553122
 504.65 0.0553122
 504.675 0.0553122
 504.7 0.0553122
 504.725 0.0553122
 504.75 0.0553121
 504.775 0.0553121
 504.8 0.0553121
 504.825 0.0553121
 504.85 0.0553121
 504.875 0.0553121
 504.9 0.0553121
 504.925 0.0553121
 504.95 0.0553121
 504.975 0.0553121
 505 0.0553121
 505.025 0.0553121
 505.05 0.0553121
 505.075 0.0553121
 505.1 0.0553121
 505.125 0.0553121
 505.15 0.0553121
 505.175 0.0553121
 505.2 0.0553121
 505.225 0.0553121
 505.25 0.0553121
 505.275 0.0553121
 505.3 0.0553121
 505.325 0.055312
 505.35 0.055312
 505.375 0.055312
 505.4 0.055312
 505.425 0.055312
 505.45 0.055312
 505.475 0.055312
 505.5 0.055312
 505.525 0.055312
 505.55 0.055312
 505.575 0.055312
 505.6 0.055312
 505.625 0.055312
 505.65 0.055312
 505.675 0.055312
 505.7 0.055312
 505.725 0.055312
 505.75 0.055312
 505.775 0.055312
 505.8 0.055312
 505.825 0.055312
 505.85 0.055312
 505.875 0.0553119
 505.9 0.0553119
 505.925 0.0553119
 505.95 0.0553119
 505.975 0.0553119
 506 0.0553119
 506.025 0.0553119
 506.05 0.0553119
 506.075 0.0553119
 506.1 0.0553119
 506.125 0.0553119
 506.15 0.0553119
 506.175 0.0553119
 506.2 0.0553119
 506.225 0.0553119
 506.25 0.0553119
 506.275 0.0553119
 506.3 0.0553119
 506.325 0.0553119
 506.35 0.0553119
 506.375 0.0553119
 506.4 0.0553119
 506.425 0.0553119
 506.45 0.0553118
 506.475 0.0553118
 506.5 0.0553118
 506.525 0.0553118
 506.55 0.0553118
 506.575 0.0553118
 506.6 0.0553118
 506.625 0.0553118
 506.65 0.0553118
 506.675 0.0553118
 506.7 0.0553118
 506.725 0.0553118
 506.75 0.0553118
 506.775 0.0553118
 506.8 0.0553118
 506.825 0.0553118
 506.85 0.0553118
 506.875 0.0553118
 506.9 0.0553118
 506.925 0.0553118
 506.95 0.0553118
 506.975 0.0553118
 507 0.0553118
 507.025 0.0553117
 507.05 0.0553117
 507.075 0.0553117
 507.1 0.0553117
 507.125 0.0553117
 507.15 0.0553117
 507.175 0.0553117
 507.2 0.0553117
 507.225 0.0553117
 507.25 0.0553117
 507.275 0.0553117
 507.3 0.0553117
 507.325 0.0553117
 507.35 0.0553117
 507.375 0.0553117
 507.4 0.0553117
 507.425 0.0553117
 507.45 0.0553117
 507.475 0.0553117
 507.5 0.0553117
 507.525 0.0553117
 507.55 0.0553117
 507.575 0.0553117
 507.6 0.0553116
 507.625 0.0553116
 507.65 0.0553116
 507.675 0.0553116
 507.7 0.0553116
 507.725 0.0553116
 507.75 0.0553116
 507.775 0.0553116
 507.8 0.0553116
 507.825 0.0553116
 507.85 0.0553116
 507.875 0.0553116
 507.9 0.0553116
 507.925 0.0553116
 507.95 0.0553116
 507.975 0.0553116
 508 0.0553116
 508.025 0.0553116
 508.05 0.0553116
 508.075 0.0553116
 508.1 0.0553116
 508.125 0.0553116
 508.15 0.0553116
 508.175 0.0553115
 508.2 0.0553115
 508.225 0.0553115
 508.25 0.0553115
 508.275 0.0553115
 508.3 0.0553115
 508.325 0.0553115
 508.35 0.0553115
 508.375 0.0553115
 508.4 0.0553115
 508.425 0.0553115
 508.45 0.0553115
 508.475 0.0553115
 508.5 0.0553115
 508.525 0.0553115
 508.55 0.0553115
 508.575 0.0553115
 508.6 0.0553115
 508.625 0.0553115
 508.65 0.0553115
 508.675 0.0553115
 508.7 0.0553115
 508.725 0.0553115
 508.75 0.0553114
 508.775 0.0553114
 508.8 0.0553114
 508.825 0.0553114
 508.85 0.0553114
 508.875 0.0553114
 508.9 0.0553114
 508.925 0.0553114
 508.95 0.0553114
 508.975 0.0553114
 509 0.0553114
 509.025 0.0553114
 509.05 0.0553114
 509.075 0.0553114
 509.1 0.0553114
 509.125 0.0553114
 509.15 0.0553114
 509.175 0.0553114
 509.2 0.0553114
 509.225 0.0553114
 509.25 0.0553114
 509.275 0.0553114
 509.3 0.0553114
 509.325 0.0553113
 509.35 0.0553113
 509.375 0.0553113
 509.4 0.0553113
 509.425 0.0553113
 509.45 0.0553113
 509.475 0.0553113
 509.5 0.0553113
 509.525 0.0553113
 509.55 0.0553113
 509.575 0.0553113
 509.6 0.0553113
 509.625 0.0553113
 509.65 0.0553113
 509.675 0.0553113
 509.7 0.0553113
 509.725 0.0553113
 509.75 0.0553113
 509.775 0.0553113
 509.8 0.0553113
 509.825 0.0553113
 509.85 0.0553113
 509.875 0.0553113
 509.9 0.0553112
 509.925 0.0553112
 509.95 0.0553112
 509.975 0.0553112
 510 0.0553112
 510.025 0.0553112
 510.05 0.0553112
 510.075 0.0553112
 510.1 0.0553112
 510.125 0.0553112
 510.15 0.0553112
 510.175 0.0553112
 510.2 0.0553112
 510.225 0.0553112
 510.25 0.0553112
 510.275 0.0553112
 510.3 0.0553112
 510.325 0.0553112
 510.35 0.0553112
 510.375 0.0553112
 510.4 0.0553112
 510.425 0.0553112
 510.45 0.0553112
 510.475 0.0553111
 510.5 0.0553111
 510.525 0.0553111
 510.55 0.0553111
 510.575 0.0553111
 510.6 0.0553111
 510.625 0.0553111
 510.65 0.0553111
 510.675 0.0553111
 510.7 0.0553111
 510.725 0.0553111
 510.75 0.0553111
 510.775 0.0553111
 510.8 0.0553111
 510.825 0.0553111
 510.85 0.0553111
 510.875 0.0553111
 510.9 0.0553111
 510.925 0.0553111
 510.95 0.0553111
 510.975 0.0553111
 511 0.0553111
 511.025 0.0553111
 511.05 0.055311
 511.075 0.055311
 511.1 0.055311
 511.125 0.055311
 511.15 0.055311
 511.175 0.055311
 511.2 0.055311
 511.225 0.055311
 511.25 0.055311
 511.275 0.055311
 511.3 0.055311
 511.325 0.055311
 511.35 0.055311
 511.375 0.055311
 511.4 0.055311
 511.425 0.055311
 511.45 0.055311
 511.475 0.055311
 511.5 0.055311
 511.525 0.055311
 511.55 0.055311
 511.575 0.055311
 511.6 0.055311
 511.625 0.055311
 511.65 0.0553109
 511.675 0.0553109
 511.7 0.0553109
 511.725 0.0553109
 511.75 0.0553109
 511.775 0.0553109
 511.8 0.0553109
 511.825 0.0553109
 511.85 0.0553109
 511.875 0.0553109
 511.9 0.0553109
 511.925 0.0553109
 511.95 0.0553109
 511.975 0.0553109
 512 0.0553109
 512.025 0.0553109
 512.05 0.0553109
 512.075 0.0553109
 512.1 0.0553109
 512.125 0.0553109
 512.15 0.0553109
 512.175 0.0553109
 512.2 0.0553109
 512.225 0.0553108
 512.25 0.0553108
 512.275 0.0553108
 512.3 0.0553108
 512.325 0.0553108
 512.35 0.0553108
 512.375 0.0553108
 512.4 0.0553108
 512.425 0.0553108
 512.45 0.0553108
 512.475 0.0553108
 512.5 0.0553108
 512.525 0.0553108
 512.55 0.0553108
 512.575 0.0553108
 512.6 0.0553108
 512.625 0.0553108
 512.65 0.0553108
 512.675 0.0553108
 512.7 0.0553108
 512.725 0.0553108
 512.75 0.0553108
 512.775 0.0553108
 512.8 0.0553107
 512.825 0.0553107
 512.85 0.0553107
 512.875 0.0553107
 512.9 0.0553107
 512.925 0.0553107
 512.95 0.0553107
 512.975 0.0553107
 513 0.0553107
 513.025 0.0553107
 513.05 0.0553107
 513.075 0.0553107
 513.1 0.0553107
 513.125 0.0553107
 513.15 0.0553107
 513.175 0.0553107
 513.2 0.0553107
 513.225 0.0553107
 513.25 0.0553107
 513.275 0.0553107
 513.3 0.0553107
 513.325 0.0553107
 513.35 0.0553107
 513.375 0.0553107
 513.4 0.0553106
 513.425 0.0553106
 513.45 0.0553106
 513.475 0.0553106
 513.5 0.0553106
 513.525 0.0553106
 513.55 0.0553106
 513.575 0.0553106
 513.6 0.0553106
 513.625 0.0553106
 513.65 0.0553106
 513.675 0.0553106
 513.7 0.0553106
 513.725 0.0553106
 513.75 0.0553106
 513.775 0.0553106
 513.8 0.0553106
 513.825 0.0553106
 513.85 0.0553106
 513.875 0.0553106
 513.9 0.0553106
 513.925 0.0553106
 513.95 0.0553106
 513.975 0.0553105
 514 0.0553105
 514.025 0.0553105
 514.05 0.0553105
 514.075 0.0553105
 514.1 0.0553105
 514.125 0.0553105
 514.15 0.0553105
 514.175 0.0553105
 514.2 0.0553105
 514.225 0.0553105
 514.25 0.0553105
 514.275 0.0553105
 514.3 0.0553105
 514.325 0.0553105
 514.35 0.0553105
 514.375 0.0553105
 514.4 0.0553105
 514.425 0.0553105
 514.45 0.0553105
 514.475 0.0553105
 514.5 0.0553105
 514.525 0.0553105
 514.55 0.0553105
 514.575 0.0553104
 514.6 0.0553104
 514.625 0.0553104
 514.65 0.0553104
 514.675 0.0553104
 514.7 0.0553104
 514.725 0.0553104
 514.75 0.0553104
 514.775 0.0553104
 514.8 0.0553104
 514.825 0.0553104
 514.85 0.0553104
 514.875 0.0553104
 514.9 0.0553104
 514.925 0.0553104
 514.95 0.0553104
 514.975 0.0553104
 515 0.0553104
 515.025 0.0553104
 515.05 0.0553104
 515.075 0.0553104
 515.1 0.0553104
 515.125 0.0553104
 515.15 0.0553103
 515.175 0.0553103
 515.2 0.0553103
 515.225 0.0553103
 515.25 0.0553103
 515.275 0.0553103
 515.3 0.0553103
 515.325 0.0553103
 515.35 0.0553103
 515.375 0.0553103
 515.4 0.0553103
 515.425 0.0553103
 515.45 0.0553103
 515.475 0.0553103
 515.5 0.0553103
 515.525 0.0553103
 515.55 0.0553103
 515.575 0.0553103
 515.6 0.0553103
 515.625 0.0553103
 515.65 0.0553103
 515.675 0.0553103
 515.7 0.0553103
 515.725 0.0553103
 515.75 0.0553102
 515.775 0.0553102
 515.8 0.0553102
 515.825 0.0553102
 515.85 0.0553102
 515.875 0.0553102
 515.9 0.0553102
 515.925 0.0553102
 515.95 0.0553102
 515.975 0.0553102
 516 0.0553102
 516.025 0.0553102
 516.05 0.0553102
 516.075 0.0553102
 516.1 0.0553102
 516.125 0.0553102
 516.15 0.0553102
 516.175 0.0553102
 516.2 0.0553102
 516.225 0.0553102
 516.25 0.0553102
 516.275 0.0553102
 516.3 0.0553102
 516.325 0.0553102
 516.35 0.0553101
 516.375 0.0553101
 516.4 0.0553101
 516.425 0.0553101
 516.45 0.0553101
 516.475 0.0553101
 516.5 0.0553101
 516.525 0.0553101
 516.55 0.0553101
 516.575 0.0553101
 516.6 0.0553101
 516.625 0.0553101
 516.65 0.0553101
 516.675 0.0553101
 516.7 0.0553101
 516.725 0.0553101
 516.75 0.0553101
 516.775 0.0553101
 516.8 0.0553101
 516.825 0.0553101
 516.85 0.0553101
 516.875 0.0553101
 516.9 0.0553101
 516.925 0.05531
 516.95 0.05531
 516.975 0.05531
 517 0.05531
 517.025 0.05531
 517.05 0.05531
 517.075 0.05531
 517.1 0.05531
 517.125 0.05531
 517.15 0.05531
 517.175 0.05531
 517.2 0.05531
 517.225 0.05531
 517.25 0.05531
 517.275 0.05531
 517.3 0.05531
 517.325 0.05531
 517.35 0.05531
 517.375 0.05531
 517.4 0.05531
 517.425 0.05531
 517.45 0.05531
 517.475 0.05531
 517.5 0.05531
 517.525 0.0553099
 517.55 0.0553099
 517.575 0.0553099
 517.6 0.0553099
 517.625 0.0553099
 517.65 0.0553099
 517.675 0.0553099
 517.7 0.0553099
 517.725 0.0553099
 517.75 0.0553099
 517.775 0.0553099
 517.8 0.0553099
 517.825 0.0553099
 517.85 0.0553099
 517.875 0.0553099
 517.9 0.0553099
 517.925 0.0553099
 517.95 0.0553099
 517.975 0.0553099
 518 0.0553099
 518.025 0.0553099
 518.05 0.0553099
 518.075 0.0553099
 518.1 0.0553099
 518.125 0.0553098
 518.15 0.0553098
 518.175 0.0553098
 518.2 0.0553098
 518.225 0.0553098
 518.25 0.0553098
 518.275 0.0553098
 518.3 0.0553098
 518.325 0.0553098
 518.35 0.0553098
 518.375 0.0553098
 518.4 0.0553098
 518.425 0.0553098
 518.45 0.0553098
 518.475 0.0553098
 518.5 0.0553098
 518.525 0.0553098
 518.55 0.0553098
 518.575 0.0553098
 518.6 0.0553098
 518.625 0.0553098
 518.65 0.0553098
 518.675 0.0553098
 518.7 0.0553098
 518.725 0.0553097
 518.75 0.0553097
 518.775 0.0553097
 518.8 0.0553097
 518.825 0.0553097
 518.85 0.0553097
 518.875 0.0553097
 518.9 0.0553097
 518.925 0.0553097
 518.95 0.0553097
 518.975 0.0553097
 519 0.0553097
 519.025 0.0553097
 519.05 0.0553097
 519.075 0.0553097
 519.1 0.0553097
 519.125 0.0553097
 519.15 0.0553097
 519.175 0.0553097
 519.2 0.0553097
 519.225 0.0553097
 519.25 0.0553097
 519.275 0.0553097
 519.3 0.0553097
 519.325 0.0553096
 519.35 0.0553096
 519.375 0.0553096
 519.4 0.0553096
 519.425 0.0553096
 519.45 0.0553096
 519.475 0.0553096
 519.5 0.0553096
 519.525 0.0553096
 519.55 0.0553096
 519.575 0.0553096
 519.6 0.0553096
 519.625 0.0553096
 519.65 0.0553096
 519.675 0.0553096
 519.7 0.0553096
 519.725 0.0553096
 519.75 0.0553096
 519.775 0.0553096
 519.8 0.0553096
 519.825 0.0553096
 519.85 0.0553096
 519.875 0.0553096
 519.9 0.0553096
 519.925 0.0553095
 519.95 0.0553095
 519.975 0.0553095
 520 0.0553095
 520.025 0.0553095
 520.05 0.0553095
 520.075 0.0553095
 520.1 0.0553095
 520.125 0.0553095
 520.15 0.0553095
 520.175 0.0553095
 520.2 0.0553095
 520.225 0.0553095
 520.25 0.0553095
 520.275 0.0553095
 520.3 0.0553095
 520.325 0.0553095
 520.35 0.0553095
 520.375 0.0553095
 520.4 0.0553095
 520.425 0.0553095
 520.45 0.0553095
 520.475 0.0553095
 520.5 0.0553095
 520.525 0.0553094
 520.55 0.0553094
 520.575 0.0553094
 520.6 0.0553094
 520.625 0.0553094
 520.65 0.0553094
 520.675 0.0553094
 520.7 0.0553094
 520.725 0.0553094
 520.75 0.0553094
 520.775 0.0553094
 520.8 0.0553094
 520.825 0.0553094
 520.85 0.0553094
 520.875 0.0553094
 520.9 0.0553094
 520.925 0.0553094
 520.95 0.0553094
 520.975 0.0553094
 521 0.0553094
 521.025 0.0553094
 521.05 0.0553094
 521.075 0.0553094
 521.1 0.0553094
 521.125 0.0553093
 521.15 0.0553093
 521.175 0.0553093
 521.2 0.0553093
 521.225 0.0553093
 521.25 0.0553093
 521.275 0.0553093
 521.3 0.0553093
 521.325 0.0553093
 521.35 0.0553093
 521.375 0.0553093
 521.4 0.0553093
 521.425 0.0553093
 521.45 0.0553093
 521.475 0.0553093
 521.5 0.0553093
 521.525 0.0553093
 521.55 0.0553093
 521.575 0.0553093
 521.6 0.0553093
 521.625 0.0553093
 521.65 0.0553093
 521.675 0.0553093
 521.7 0.0553093
 521.725 0.0553092
 521.75 0.0553092
 521.775 0.0553092
 521.8 0.0553092
 521.825 0.0553092
 521.85 0.0553092
 521.875 0.0553092
 521.9 0.0553092
 521.925 0.0553092
 521.95 0.0553092
 521.975 0.0553092
 522 0.0553092
 522.025 0.0553092
 522.05 0.0553092
 522.075 0.0553092
 522.1 0.0553092
 522.125 0.0553092
 522.15 0.0553092
 522.175 0.0553092
 522.2 0.0553092
 522.225 0.0553092
 522.25 0.0553092
 522.275 0.0553092
 522.3 0.0553092
 522.325 0.0553091
 522.35 0.0553091
 522.375 0.0553091
 522.4 0.0553091
 522.425 0.0553091
 522.45 0.0553091
 522.475 0.0553091
 522.5 0.0553091
 522.525 0.0553091
 522.55 0.0553091
 522.575 0.0553091
 522.6 0.0553091
 522.625 0.0553091
 522.65 0.0553091
 522.675 0.0553091
 522.7 0.0553091
 522.725 0.0553091
 522.75 0.0553091
 522.775 0.0553091
 522.8 0.0553091
 522.825 0.0553091
 522.85 0.0553091
 522.875 0.0553091
 522.9 0.0553091
 522.925 0.0553091
 522.95 0.055309
 522.975 0.055309
 523 0.055309
 523.025 0.055309
 523.05 0.055309
 523.075 0.055309
 523.1 0.055309
 523.125 0.055309
 523.15 0.055309
 523.175 0.055309
 523.2 0.055309
 523.225 0.055309
 523.25 0.055309
 523.275 0.055309
 523.3 0.055309
 523.325 0.055309
 523.35 0.055309
 523.375 0.055309
 523.4 0.055309
 523.425 0.055309
 523.45 0.055309
 523.475 0.055309
 523.5 0.055309
 523.525 0.055309
 523.55 0.0553089
 523.575 0.0553089
 523.6 0.0553089
 523.625 0.0553089
 523.65 0.0553089
 523.675 0.0553089
 523.7 0.0553089
 523.725 0.0553089
 523.75 0.0553089
 523.775 0.0553089
 523.8 0.0553089
 523.825 0.0553089
 523.85 0.0553089
 523.875 0.0553089
 523.9 0.0553089
 523.925 0.0553089
 523.95 0.0553089
 523.975 0.0553089
 524 0.0553089
 524.025 0.0553089
 524.05 0.0553089
 524.075 0.0553089
 524.1 0.0553089
 524.125 0.0553089
 524.15 0.0553088
 524.175 0.0553088
 524.2 0.0553088
 524.225 0.0553088
 524.25 0.0553088
 524.275 0.0553088
 524.3 0.0553088
 524.325 0.0553088
 524.35 0.0553088
 524.375 0.0553088
 524.4 0.0553088
 524.425 0.0553088
 524.45 0.0553088
 524.475 0.0553088
 524.5 0.0553088
 524.525 0.0553088
 524.55 0.0553088
 524.575 0.0553088
 524.6 0.0553088
 524.625 0.0553088
 524.65 0.0553088
 524.675 0.0553088
 524.7 0.0553088
 524.725 0.0553088
 524.75 0.0553088
 524.775 0.0553087
 524.8 0.0553087
 524.825 0.0553087
 524.85 0.0553087
 524.875 0.0553087
 524.9 0.0553087
 524.925 0.0553087
 524.95 0.0553087
 524.975 0.0553087
 525 0.0553087
 525.025 0.0553087
 525.05 0.0553087
 525.075 0.0553087
 525.1 0.0553087
 525.125 0.0553087
 525.15 0.0553087
 525.175 0.0553087
 525.2 0.0553087
 525.225 0.0553087
 525.25 0.0553087
 525.275 0.0553087
 525.3 0.0553087
 525.325 0.0553087
 525.35 0.0553087
 525.375 0.0553086
 525.4 0.0553086
 525.425 0.0553086
 525.45 0.0553086
 525.475 0.0553086
 525.5 0.0553086
 525.525 0.0553086
 525.55 0.0553086
 525.575 0.0553086
 525.6 0.0553086
 525.625 0.0553086
 525.65 0.0553086
 525.675 0.0553086
 525.7 0.0553086
 525.725 0.0553086
 525.75 0.0553086
 525.775 0.0553086
 525.8 0.0553086
 525.825 0.0553086
 525.85 0.0553086
 525.875 0.0553086
 525.9 0.0553086
 525.925 0.0553086
 525.95 0.0553086
 525.975 0.0553085
 526 0.0553085
 526.025 0.0553085
 526.05 0.0553085
 526.075 0.0553085
 526.1 0.0553085
 526.125 0.0553085
 526.15 0.0553085
 526.175 0.0553085
 526.2 0.0553085
 526.225 0.0553085
 526.25 0.0553085
 526.275 0.0553085
 526.3 0.0553085
 526.325 0.0553085
 526.35 0.0553085
 526.375 0.0553085
 526.4 0.0553085
 526.425 0.0553085
 526.45 0.0553085
 526.475 0.0553085
 526.5 0.0553085
 526.525 0.0553085
 526.55 0.0553085
 526.575 0.0553085
 526.6 0.0553084
 526.625 0.0553084
 526.65 0.0553084
 526.675 0.0553084
 526.7 0.0553084
 526.725 0.0553084
 526.75 0.0553084
 526.775 0.0553084
 526.8 0.0553084
 526.825 0.0553084
 526.85 0.0553084
 526.875 0.0553084
 526.9 0.0553084
 526.925 0.0553084
 526.95 0.0553084
 526.975 0.0553084
 527 0.0553084
 527.025 0.0553084
 527.05 0.0553084
 527.075 0.0553084
 527.1 0.0553084
 527.125 0.0553084
 527.15 0.0553084
 527.175 0.0553084
 527.2 0.0553084
 527.225 0.0553083
 527.25 0.0553083
 527.275 0.0553083
 527.3 0.0553083
 527.325 0.0553083
 527.35 0.0553083
 527.375 0.0553083
 527.4 0.0553083
 527.425 0.0553083
 527.45 0.0553083
 527.475 0.0553083
 527.5 0.0553083
 527.525 0.0553083
 527.55 0.0553083
 527.575 0.0553083
 527.6 0.0553083
 527.625 0.0553083
 527.65 0.0553083
 527.675 0.0553083
 527.7 0.0553083
 527.725 0.0553083
 527.75 0.0553083
 527.775 0.0553083
 527.8 0.0553083
 527.825 0.0553083
 527.85 0.0553082
 527.875 0.0553082
 527.9 0.0553082
 527.925 0.0553082
 527.95 0.0553082
 527.975 0.0553082
 528 0.0553082
 528.025 0.0553082
 528.05 0.0553082
 528.075 0.0553082
 528.1 0.0553082
 528.125 0.0553082
 528.15 0.0553082
 528.175 0.0553082
 528.2 0.0553082
 528.225 0.0553082
 528.25 0.0553082
 528.275 0.0553082
 528.3 0.0553082
 528.325 0.0553082
 528.35 0.0553082
 528.375 0.0553082
 528.4 0.0553082
 528.425 0.0553082
 528.45 0.0553081
 528.475 0.0553081
 528.5 0.0553081
 528.525 0.0553081
 528.55 0.0553081
 528.575 0.0553081
 528.6 0.0553081
 528.625 0.0553081
 528.65 0.0553081
 528.675 0.0553081
 528.7 0.0553081
 528.725 0.0553081
 528.75 0.0553081
 528.775 0.0553081
 528.8 0.0553081
 528.825 0.0553081
 528.85 0.0553081
 528.875 0.0553081
 528.9 0.0553081
 528.925 0.0553081
 528.95 0.0553081
 528.975 0.0553081
 529 0.0553081
 529.025 0.0553081
 529.05 0.0553081
 529.075 0.055308
 529.1 0.055308
 529.125 0.055308
 529.15 0.055308
 529.175 0.055308
 529.2 0.055308
 529.225 0.055308
 529.25 0.055308
 529.275 0.055308
 529.3 0.055308
 529.325 0.055308
 529.35 0.055308
 529.375 0.055308
 529.4 0.055308
 529.425 0.055308
 529.45 0.055308
 529.475 0.055308
 529.5 0.055308
 529.525 0.055308
 529.55 0.055308
 529.575 0.055308
 529.6 0.055308
 529.625 0.055308
 529.65 0.055308
 529.675 0.055308
 529.7 0.0553079
 529.725 0.0553079
 529.75 0.0553079
 529.775 0.0553079
 529.8 0.0553079
 529.825 0.0553079
 529.85 0.0553079
 529.875 0.0553079
 529.9 0.0553079
 529.925 0.0553079
 529.95 0.0553079
 529.975 0.0553079
 530 0.0553079
 530.025 0.0553079
 530.05 0.0553079
 530.075 0.0553079
 530.1 0.0553079
 530.125 0.0553079
 530.15 0.0553079
 530.175 0.0553079
 530.2 0.0553079
 530.225 0.0553079
 530.25 0.0553079
 530.275 0.0553079
 530.3 0.0553079
 530.325 0.0553078
 530.35 0.0553078
 530.375 0.0553078
 530.4 0.0553078
 530.425 0.0553078
 530.45 0.0553078
 530.475 0.0553078
 530.5 0.0553078
 530.525 0.0553078
 530.55 0.0553078
 530.575 0.0553078
 530.6 0.0553078
 530.625 0.0553078
 530.65 0.0553078
 530.675 0.0553078
 530.7 0.0553078
 530.725 0.0553078
 530.75 0.0553078
 530.775 0.0553078
 530.8 0.0553078
 530.825 0.0553078
 530.85 0.0553078
 530.875 0.0553078
 530.9 0.0553078
 530.925 0.0553078
 530.95 0.0553077
 530.975 0.0553077
 531 0.0553077
 531.025 0.0553077
 531.05 0.0553077
 531.075 0.0553077
 531.1 0.0553077
 531.125 0.0553077
 531.15 0.0553077
 531.175 0.0553077
 531.2 0.0553077
 531.225 0.0553077
 531.25 0.0553077
 531.275 0.0553077
 531.3 0.0553077
 531.325 0.0553077
 531.35 0.0553077
 531.375 0.0553077
 531.4 0.0553077
 531.425 0.0553077
 531.45 0.0553077
 531.475 0.0553077
 531.5 0.0553077
 531.525 0.0553077
 531.55 0.0553077
 531.575 0.0553076
 531.6 0.0553076
 531.625 0.0553076
 531.65 0.0553076
 531.675 0.0553076
 531.7 0.0553076
 531.725 0.0553076
 531.75 0.0553076
 531.775 0.0553076
 531.8 0.0553076
 531.825 0.0553076
 531.85 0.0553076
 531.875 0.0553076
 531.9 0.0553076
 531.925 0.0553076
 531.95 0.0553076
 531.975 0.0553076
 532 0.0553076
 532.025 0.0553076
 532.05 0.0553076
 532.075 0.0553076
 532.1 0.0553076
 532.125 0.0553076
 532.15 0.0553076
 532.175 0.0553076
 532.2 0.0553075
 532.225 0.0553075
 532.25 0.0553075
 532.275 0.0553075
 532.3 0.0553075
 532.325 0.0553075
 532.35 0.0553075
 532.375 0.0553075
 532.4 0.0553075
 532.425 0.0553075
 532.45 0.0553075
 532.475 0.0553075
 532.5 0.0553075
 532.525 0.0553075
 532.55 0.0553075
 532.575 0.0553075
 532.6 0.0553075
 532.625 0.0553075
 532.65 0.0553075
 532.675 0.0553075
 532.7 0.0553075
 532.725 0.0553075
 532.75 0.0553075
 532.775 0.0553075
 532.8 0.0553075
 532.825 0.0553074
 532.85 0.0553074
 532.875 0.0553074
 532.9 0.0553074
 532.925 0.0553074
 532.95 0.0553074
 532.975 0.0553074
 533 0.0553074
 533.025 0.0553074
 533.05 0.0553074
 533.075 0.0553074
 533.1 0.0553074
 533.125 0.0553074
 533.15 0.0553074
 533.175 0.0553074
 533.2 0.0553074
 533.225 0.0553074
 533.25 0.0553074
 533.275 0.0553074
 533.3 0.0553074
 533.325 0.0553074
 533.35 0.0553074
 533.375 0.0553074
 533.4 0.0553074
 533.425 0.0553074
 533.45 0.0553074
 533.475 0.0553073
 533.5 0.0553073
 533.525 0.0553073
 533.55 0.0553073
 533.575 0.0553073
 533.6 0.0553073
 533.625 0.0553073
 533.65 0.0553073
 533.675 0.0553073
 533.7 0.0553073
 533.725 0.0553073
 533.75 0.0553073
 533.775 0.0553073
 533.8 0.0553073
 533.825 0.0553073
 533.85 0.0553073
 533.875 0.0553073
 533.9 0.0553073
 533.925 0.0553073
 533.95 0.0553073
 533.975 0.0553073
 534 0.0553073
 534.025 0.0553073
 534.05 0.0553073
 534.075 0.0553073
 534.1 0.0553072
 534.125 0.0553072
 534.15 0.0553072
 534.175 0.0553072
 534.2 0.0553072
 534.225 0.0553072
 534.25 0.0553072
 534.275 0.0553072
 534.3 0.0553072
 534.325 0.0553072
 534.35 0.0553072
 534.375 0.0553072
 534.4 0.0553072
 534.425 0.0553072
 534.45 0.0553072
 534.475 0.0553072
 534.5 0.0553072
 534.525 0.0553072
 534.55 0.0553072
 534.575 0.0553072
 534.6 0.0553072
 534.625 0.0553072
 534.65 0.0553072
 534.675 0.0553072
 534.7 0.0553072
 534.725 0.0553071
 534.75 0.0553071
 534.775 0.0553071
 534.8 0.0553071
 534.825 0.0553071
 534.85 0.0553071
 534.875 0.0553071
 534.9 0.0553071
 534.925 0.0553071
 534.95 0.0553071
 534.975 0.0553071
 535 0.0553071
 535.025 0.0553071
 535.05 0.0553071
 535.075 0.0553071
 535.1 0.0553071
 535.125 0.0553071
 535.15 0.0553071
 535.175 0.0553071
 535.2 0.0553071
 535.225 0.0553071
 535.25 0.0553071
 535.275 0.0553071
 535.3 0.0553071
 535.325 0.0553071
 535.35 0.0553071
 535.375 0.055307
 535.4 0.055307
 535.425 0.055307
 535.45 0.055307
 535.475 0.055307
 535.5 0.055307
 535.525 0.055307
 535.55 0.055307
 535.575 0.055307
 535.6 0.055307
 535.625 0.055307
 535.65 0.055307
 535.675 0.055307
 535.7 0.055307
 535.725 0.055307
 535.75 0.055307
 535.775 0.055307
 535.8 0.055307
 535.825 0.055307
 535.85 0.055307
 535.875 0.055307
 535.9 0.055307
 535.925 0.055307
 535.95 0.055307
 535.975 0.055307
 536 0.0553069
 536.025 0.0553069
 536.05 0.0553069
 536.075 0.0553069
 536.1 0.0553069
 536.125 0.0553069
 536.15 0.0553069
 536.175 0.0553069
 536.2 0.0553069
 536.225 0.0553069
 536.25 0.0553069
 536.275 0.0553069
 536.3 0.0553069
 536.325 0.0553069
 536.35 0.0553069
 536.375 0.0553069
 536.4 0.0553069
 536.425 0.0553069
 536.45 0.0553069
 536.475 0.0553069
 536.5 0.0553069
 536.525 0.0553069
 536.55 0.0553069
 536.575 0.0553069
 536.6 0.0553069
 536.625 0.0553069
 536.65 0.0553068
 536.675 0.0553068
 536.7 0.0553068
 536.725 0.0553068
 536.75 0.0553068
 536.775 0.0553068
 536.8 0.0553068
 536.825 0.0553068
 536.85 0.0553068
 536.875 0.0553068
 536.9 0.0553068
 536.925 0.0553068
 536.95 0.0553068
 536.975 0.0553068
 537 0.0553068
 537.025 0.0553068
 537.05 0.0553068
 537.075 0.0553068
 537.1 0.0553068
 537.125 0.0553068
 537.15 0.0553068
 537.175 0.0553068
 537.2 0.0553068
 537.225 0.0553068
 537.25 0.0553068
 537.275 0.0553067
 537.3 0.0553067
 537.325 0.0553067
 537.35 0.0553067
 537.375 0.0553067
 537.4 0.0553067
 537.425 0.0553067
 537.45 0.0553067
 537.475 0.0553067
 537.5 0.0553067
 537.525 0.0553067
 537.55 0.0553067
 537.575 0.0553067
 537.6 0.0553067
 537.625 0.0553067
 537.65 0.0553067
 537.675 0.0553067
 537.7 0.0553067
 537.725 0.0553067
 537.75 0.0553067
 537.775 0.0553067
 537.8 0.0553067
 537.825 0.0553067
 537.85 0.0553067
 537.875 0.0553067
 537.9 0.0553067
 537.925 0.0553066
 537.95 0.0553066
 537.975 0.0553066
 538 0.0553066
 538.025 0.0553066
 538.05 0.0553066
 538.075 0.0553066
 538.1 0.0553066
 538.125 0.0553066
 538.15 0.0553066
 538.175 0.0553066
 538.2 0.0553066
 538.225 0.0553066
 538.25 0.0553066
 538.275 0.0553066
 538.3 0.0553066
 538.325 0.0553066
 538.35 0.0553066
 538.375 0.0553066
 538.4 0.0553066
 538.425 0.0553066
 538.45 0.0553066
 538.475 0.0553066
 538.5 0.0553066
 538.525 0.0553066
 538.55 0.0553066
 538.575 0.0553065
 538.6 0.0553065
 538.625 0.0553065
 538.65 0.0553065
 538.675 0.0553065
 538.7 0.0553065
 538.725 0.0553065
 538.75 0.0553065
 538.775 0.0553065
 538.8 0.0553065
 538.825 0.0553065
 538.85 0.0553065
 538.875 0.0553065
 538.9 0.0553065
 538.925 0.0553065
 538.95 0.0553065
 538.975 0.0553065
 539 0.0553065
 539.025 0.0553065
 539.05 0.0553065
 539.075 0.0553065
 539.1 0.0553065
 539.125 0.0553065
 539.15 0.0553065
 539.175 0.0553065
 539.2 0.0553064
 539.225 0.0553064
 539.25 0.0553064
 539.275 0.0553064
 539.3 0.0553064
 539.325 0.0553064
 539.35 0.0553064
 539.375 0.0553064
 539.4 0.0553064
 539.425 0.0553064
 539.45 0.0553064
 539.475 0.0553064
 539.5 0.0553064
 539.525 0.0553064
 539.55 0.0553064
 539.575 0.0553064
 539.6 0.0553064
 539.625 0.0553064
 539.65 0.0553064
 539.675 0.0553064
 539.7 0.0553064
 539.725 0.0553064
 539.75 0.0553064
 539.775 0.0553064
 539.8 0.0553064
 539.825 0.0553064
 539.85 0.0553063
 539.875 0.0553063
 539.9 0.0553063
 539.925 0.0553063
 539.95 0.0553063
 539.975 0.0553063
 540 0.0553063
 540.025 0.0553063
 540.05 0.0553063
 540.075 0.0553063
 540.1 0.0553063
 540.125 0.0553063
 540.15 0.0553063
 540.175 0.0553063
 540.2 0.0553063
 540.225 0.0553063
 540.25 0.0553063
 540.275 0.0553063
 540.3 0.0553063
 540.325 0.0553063
 540.35 0.0553063
 540.375 0.0553063
 540.4 0.0553063
 540.425 0.0553063
 540.45 0.0553063
 540.475 0.0553063
 540.5 0.0553062
 540.525 0.0553062
 540.55 0.0553062
 540.575 0.0553062
 540.6 0.0553062
 540.625 0.0553062
 540.65 0.0553062
 540.675 0.0553062
 540.7 0.0553062
 540.725 0.0553062
 540.75 0.0553062
 540.775 0.0553062
 540.8 0.0553062
 540.825 0.0553062
 540.85 0.0553062
 540.875 0.0553062
 540.9 0.0553062
 540.925 0.0553062
 540.95 0.0553062
 540.975 0.0553062
 541 0.0553062
 541.025 0.0553062
 541.05 0.0553062
 541.075 0.0553062
 541.1 0.0553062
 541.125 0.0553062
 541.15 0.0553061
 541.175 0.0553061
 541.2 0.0553061
 541.225 0.0553061
 541.25 0.0553061
 541.275 0.0553061
 541.3 0.0553061
 541.325 0.0553061
 541.35 0.0553061
 541.375 0.0553061
 541.4 0.0553061
 541.425 0.0553061
 541.45 0.0553061
 541.475 0.0553061
 541.5 0.0553061
 541.525 0.0553061
 541.55 0.0553061
 541.575 0.0553061
 541.6 0.0553061
 541.625 0.0553061
 541.65 0.0553061
 541.675 0.0553061
 541.7 0.0553061
 541.725 0.0553061
 541.75 0.0553061
 541.775 0.0553061
 541.8 0.055306
 541.825 0.055306
 541.85 0.055306
 541.875 0.055306
 541.9 0.055306
 541.925 0.055306
 541.95 0.055306
 541.975 0.055306
 542 0.055306
 542.025 0.055306
 542.05 0.055306
 542.075 0.055306
 542.1 0.055306
 542.125 0.055306
 542.15 0.055306
 542.175 0.055306
 542.2 0.055306
 542.225 0.055306
 542.25 0.055306
 542.275 0.055306
 542.3 0.055306
 542.325 0.055306
 542.35 0.055306
 542.375 0.055306
 542.4 0.055306
 542.425 0.055306
 542.45 0.0553059
 542.475 0.0553059
 542.5 0.0553059
 542.525 0.0553059
 542.55 0.0553059
 542.575 0.0553059
 542.6 0.0553059
 542.625 0.0553059
 542.65 0.0553059
 542.675 0.0553059
 542.7 0.0553059
 542.725 0.0553059
 542.75 0.0553059
 542.775 0.0553059
 542.8 0.0553059
 542.825 0.0553059
 542.85 0.0553059
 542.875 0.0553059
 542.9 0.0553059
 542.925 0.0553059
 542.95 0.0553059
 542.975 0.0553059
 543 0.0553059
 543.025 0.0553059
 543.05 0.0553059
 543.075 0.0553059
 543.1 0.0553058
 543.125 0.0553058
 543.15 0.0553058
 543.175 0.0553058
 543.2 0.0553058
 543.225 0.0553058
 543.25 0.0553058
 543.275 0.0553058
 543.3 0.0553058
 543.325 0.0553058
 543.35 0.0553058
 543.375 0.0553058
 543.4 0.0553058
 543.425 0.0553058
 543.45 0.0553058
 543.475 0.0553058
 543.5 0.0553058
 543.525 0.0553058
 543.55 0.0553058
 543.575 0.0553058
 543.6 0.0553058
 543.625 0.0553058
 543.65 0.0553058
 543.675 0.0553058
 543.7 0.0553058
 543.725 0.0553058
 543.75 0.0553058
 543.775 0.0553057
 543.8 0.0553057
 543.825 0.0553057
 543.85 0.0553057
 543.875 0.0553057
 543.9 0.0553057
 543.925 0.0553057
 543.95 0.0553057
 543.975 0.0553057
 544 0.0553057
 544.025 0.0553057
 544.05 0.0553057
 544.075 0.0553057
 544.1 0.0553057
 544.125 0.0553057
 544.15 0.0553057
 544.175 0.0553057
 544.2 0.0553057
 544.225 0.0553057
 544.25 0.0553057
 544.275 0.0553057
 544.3 0.0553057
 544.325 0.0553057
 544.35 0.0553057
 544.375 0.0553057
 544.4 0.0553057
 544.425 0.0553056
 544.45 0.0553056
 544.475 0.0553056
 544.5 0.0553056
 544.525 0.0553056
 544.55 0.0553056
 544.575 0.0553056
 544.6 0.0553056
 544.625 0.0553056
 544.65 0.0553056
 544.675 0.0553056
 544.7 0.0553056
 544.725 0.0553056
 544.75 0.0553056
 544.775 0.0553056
 544.8 0.0553056
 544.825 0.0553056
 544.85 0.0553056
 544.875 0.0553056
 544.9 0.0553056
 544.925 0.0553056
 544.95 0.0553056
 544.975 0.0553056
 545 0.0553056
 545.025 0.0553056
 545.05 0.0553056
 545.075 0.0553055
 545.1 0.0553055
 545.125 0.0553055
 545.15 0.0553055
 545.175 0.0553055
 545.2 0.0553055
 545.225 0.0553055
 545.25 0.0553055
 545.275 0.0553055
 545.3 0.0553055
 545.325 0.0553055
 545.35 0.0553055
 545.375 0.0553055
 545.4 0.0553055
 545.425 0.0553055
 545.45 0.0553055
 545.475 0.0553055
 545.5 0.0553055
 545.525 0.0553055
 545.55 0.0553055
 545.575 0.0553055
 545.6 0.0553055
 545.625 0.0553055
 545.65 0.0553055
 545.675 0.0553055
 545.7 0.0553055
 545.725 0.0553055
 545.75 0.0553054
 545.775 0.0553054
 545.8 0.0553054
 545.825 0.0553054
 545.85 0.0553054
 545.875 0.0553054
 545.9 0.0553054
 545.925 0.0553054
 545.95 0.0553054
 545.975 0.0553054
 546 0.0553054
 546.025 0.0553054
 546.05 0.0553054
 546.075 0.0553054
 546.1 0.0553054
 546.125 0.0553054
 546.15 0.0553054
 546.175 0.0553054
 546.2 0.0553054
 546.225 0.0553054
 546.25 0.0553054
 546.275 0.0553054
 546.3 0.0553054
 546.325 0.0553054
 546.35 0.0553054
 546.375 0.0553054
 546.4 0.0553053
 546.425 0.0553053
 546.45 0.0553053
 546.475 0.0553053
 546.5 0.0553053
 546.525 0.0553053
 546.55 0.0553053
 546.575 0.0553053
 546.6 0.0553053
 546.625 0.0553053
 546.65 0.0553053
 546.675 0.0553053
 546.7 0.0553053
 546.725 0.0553053
 546.75 0.0553053
 546.775 0.0553053
 546.8 0.0553053
 546.825 0.0553053
 546.85 0.0553053
 546.875 0.0553053
 546.9 0.0553053
 546.925 0.0553053
 546.95 0.0553053
 546.975 0.0553053
 547 0.0553053
 547.025 0.0553053
 547.05 0.0553053
 547.075 0.0553052
 547.1 0.0553052
 547.125 0.0553052
 547.15 0.0553052
 547.175 0.0553052
 547.2 0.0553052
 547.225 0.0553052
 547.25 0.0553052
 547.275 0.0553052
 547.3 0.0553052
 547.325 0.0553052
 547.35 0.0553052
 547.375 0.0553052
 547.4 0.0553052
 547.425 0.0553052
 547.45 0.0553052
 547.475 0.0553052
 547.5 0.0553052
 547.525 0.0553052
 547.55 0.0553052
 547.575 0.0553052
 547.6 0.0553052
 547.625 0.0553052
 547.65 0.0553052
 547.675 0.0553052
 547.7 0.0553052
 547.725 0.0553051
 547.75 0.0553051
 547.775 0.0553051
 547.8 0.0553051
 547.825 0.0553051
 547.85 0.0553051
 547.875 0.0553051
 547.9 0.0553051
 547.925 0.0553051
 547.95 0.0553051
 547.975 0.0553051
 548 0.0553051
 548.025 0.0553051
 548.05 0.0553051
 548.075 0.0553051
 548.1 0.0553051
 548.125 0.0553051
 548.15 0.0553051
 548.175 0.0553051
 548.2 0.0553051
 548.225 0.0553051
 548.25 0.0553051
 548.275 0.0553051
 548.3 0.0553051
 548.325 0.0553051
 548.35 0.0553051
 548.375 0.0553051
 548.4 0.055305
 548.425 0.055305
 548.45 0.055305
 548.475 0.055305
 548.5 0.055305
 548.525 0.055305
 548.55 0.055305
 548.575 0.055305
 548.6 0.055305
 548.625 0.055305
 548.65 0.055305
 548.675 0.055305
 548.7 0.055305
 548.725 0.055305
 548.75 0.055305
 548.775 0.055305
 548.8 0.055305
 548.825 0.055305
 548.85 0.055305
 548.875 0.055305
 548.9 0.055305
 548.925 0.055305
 548.95 0.055305
 548.975 0.055305
 549 0.055305
 549.025 0.055305
 549.05 0.055305
 549.075 0.0553049
 549.1 0.0553049
 549.125 0.0553049
 549.15 0.0553049
 549.175 0.0553049
 549.2 0.0553049
 549.225 0.0553049
 549.25 0.0553049
 549.275 0.0553049
 549.3 0.0553049
 549.325 0.0553049
 549.35 0.0553049
 549.375 0.0553049
 549.4 0.0553049
 549.425 0.0553049
 549.45 0.0553049
 549.475 0.0553049
 549.5 0.0553049
 549.525 0.0553049
 549.55 0.0553049
 549.575 0.0553049
 549.6 0.0553049
 549.625 0.0553049
 549.65 0.0553049
 549.675 0.0553049
 549.7 0.0553049
 549.725 0.0553048
 549.75 0.0553048
 549.775 0.0553048
 549.8 0.0553048
 549.825 0.0553048
 549.85 0.0553048
 549.875 0.0553048
 549.9 0.0553048
 549.925 0.0553048
 549.95 0.0553048
 549.975 0.0553048
 550 0.0553048
 550.025 0.0553048
 550.05 0.0553048
 550.075 0.0553048
 550.1 0.0553048
 550.125 0.0553048
 550.15 0.0553048
 550.175 0.0553048
 550.2 0.0553048
 550.225 0.0553048
 550.25 0.0553048
 550.275 0.0553048
 550.3 0.0553048
 550.325 0.0553048
 550.35 0.0553048
 550.375 0.0553048
 550.4 0.0553047
 550.425 0.0553047
 550.45 0.0553047
 550.475 0.0553047
 550.5 0.0553047
 550.525 0.0553047
 550.55 0.0553047
 550.575 0.0553047
 550.6 0.0553047
 550.625 0.0553047
 550.65 0.0553047
 550.675 0.0553047
 550.7 0.0553047
 550.725 0.0553047
 550.75 0.0553047
 550.775 0.0553047
 550.8 0.0553047
 550.825 0.0553047
 550.85 0.0553047
 550.875 0.0553047
 550.9 0.0553047
 550.925 0.0553047
 550.95 0.0553047
 550.975 0.0553047
 551 0.0553047
 551.025 0.0553047
 551.05 0.0553047
 551.075 0.0553046
 551.1 0.0553046
 551.125 0.0553046
 551.15 0.0553046
 551.175 0.0553046
 551.2 0.0553046
 551.225 0.0553046
 551.25 0.0553046
 551.275 0.0553046
 551.3 0.0553046
 551.325 0.0553046
 551.35 0.0553046
 551.375 0.0553046
 551.4 0.0553046
 551.425 0.0553046
 551.45 0.0553046
 551.475 0.0553046
 551.5 0.0553046
 551.525 0.0553046
 551.55 0.0553046
 551.575 0.0553046
 551.6 0.0553046
 551.625 0.0553046
 551.65 0.0553046
 551.675 0.0553046
 551.7 0.0553046
 551.725 0.0553046
 551.75 0.0553045
 551.775 0.0553045
 551.8 0.0553045
 551.825 0.0553045
 551.85 0.0553045
 551.875 0.0553045
 551.9 0.0553045
 551.925 0.0553045
 551.95 0.0553045
 551.975 0.0553045
 552 0.0553045
 552.025 0.0553045
 552.05 0.0553045
 552.075 0.0553045
 552.1 0.0553045
 552.125 0.0553045
 552.15 0.0553045
 552.175 0.0553045
 552.2 0.0553045
 552.225 0.0553045
 552.25 0.0553045
 552.275 0.0553045
 552.3 0.0553045
 552.325 0.0553045
 552.35 0.0553045
 552.375 0.0553045
 552.4 0.0553045
 552.425 0.0553045
 552.45 0.0553044
 552.475 0.0553044
 552.5 0.0553044
 552.525 0.0553044
 552.55 0.0553044
 552.575 0.0553044
 552.6 0.0553044
 552.625 0.0553044
 552.65 0.0553044
 552.675 0.0553044
 552.7 0.0553044
 552.725 0.0553044
 552.75 0.0553044
 552.775 0.0553044
 552.8 0.0553044
 552.825 0.0553044
 552.85 0.0553044
 552.875 0.0553044
 552.9 0.0553044
 552.925 0.0553044
 552.95 0.0553044
 552.975 0.0553044
 553 0.0553044
 553.025 0.0553044
 553.05 0.0553044
 553.075 0.0553044
 553.1 0.0553044
 553.125 0.0553043
 553.15 0.0553043
 553.175 0.0553043
 553.2 0.0553043
 553.225 0.0553043
 553.25 0.0553043
 553.275 0.0553043
 553.3 0.0553043
 553.325 0.0553043
 553.35 0.0553043
 553.375 0.0553043
 553.4 0.0553043
 553.425 0.0553043
 553.45 0.0553043
 553.475 0.0553043
 553.5 0.0553043
 553.525 0.0553043
 553.55 0.0553043
 553.575 0.0553043
 553.6 0.0553043
 553.625 0.0553043
 553.65 0.0553043
 553.675 0.0553043
 553.7 0.0553043
 553.725 0.0553043
 553.75 0.0553043
 553.775 0.0553043
 553.8 0.0553042
 553.825 0.0553042
 553.85 0.0553042
 553.875 0.0553042
 553.9 0.0553042
 553.925 0.0553042
 553.95 0.0553042
 553.975 0.0553042
 554 0.0553042
 554.025 0.0553042
 554.05 0.0553042
 554.075 0.0553042
 554.1 0.0553042
 554.125 0.0553042
 554.15 0.0553042
 554.175 0.0553042
 554.2 0.0553042
 554.225 0.0553042
 554.25 0.0553042
 554.275 0.0553042
 554.3 0.0553042
 554.325 0.0553042
 554.35 0.0553042
 554.375 0.0553042
 554.4 0.0553042
 554.425 0.0553042
 554.45 0.0553042
 554.475 0.0553041
 554.5 0.0553041
 554.525 0.0553041
 554.55 0.0553041
 554.575 0.0553041
 554.6 0.0553041
 554.625 0.0553041
 554.65 0.0553041
 554.675 0.0553041
 554.7 0.0553041
 554.725 0.0553041
 554.75 0.0553041
 554.775 0.0553041
 554.8 0.0553041
 554.825 0.0553041
 554.85 0.0553041
 554.875 0.0553041
 554.9 0.0553041
 554.925 0.0553041
 554.95 0.0553041
 554.975 0.0553041
 555 0.0553041
 555.025 0.0553041
 555.05 0.0553041
 555.075 0.0553041
 555.1 0.0553041
 555.125 0.0553041
 555.15 0.055304
 555.175 0.055304
 555.2 0.055304
 555.225 0.055304
 555.25 0.055304
 555.275 0.055304
 555.3 0.055304
 555.325 0.055304
 555.35 0.055304
 555.375 0.055304
 555.4 0.055304
 555.425 0.055304
 555.45 0.055304
 555.475 0.055304
 555.5 0.055304
 555.525 0.055304
 555.55 0.055304
 555.575 0.055304
 555.6 0.055304
 555.625 0.055304
 555.65 0.055304
 555.675 0.055304
 555.7 0.055304
 555.725 0.055304
 555.75 0.055304
 555.775 0.055304
 555.8 0.055304
 555.825 0.055304
 555.85 0.0553039
 555.875 0.0553039
 555.9 0.0553039
 555.925 0.0553039
 555.95 0.0553039
 555.975 0.0553039
 556 0.0553039
 556.025 0.0553039
 556.05 0.0553039
 556.075 0.0553039
 556.1 0.0553039
 556.125 0.0553039
 556.15 0.0553039
 556.175 0.0553039
 556.2 0.0553039
 556.225 0.0553039
 556.25 0.0553039
 556.275 0.0553039
 556.3 0.0553039
 556.325 0.0553039
 556.35 0.0553039
 556.375 0.0553039
 556.4 0.0553039
 556.425 0.0553039
 556.45 0.0553039
 556.475 0.0553039
 556.5 0.0553039
 556.525 0.0553038
 556.55 0.0553038
 556.575 0.0553038
 556.6 0.0553038
 556.625 0.0553038
 556.65 0.0553038
 556.675 0.0553038
 556.7 0.0553038
 556.725 0.0553038
 556.75 0.0553038
 556.775 0.0553038
 556.8 0.0553038
 556.825 0.0553038
 556.85 0.0553038
 556.875 0.0553038
 556.9 0.0553038
 556.925 0.0553038
 556.95 0.0553038
 556.975 0.0553038
 557 0.0553038
 557.025 0.0553038
 557.05 0.0553038
 557.075 0.0553038
 557.1 0.0553038
 557.125 0.0553038
 557.15 0.0553038
 557.175 0.0553038
 557.2 0.0553038
 557.225 0.0553037
 557.25 0.0553037
 557.275 0.0553037
 557.3 0.0553037
 557.325 0.0553037
 557.35 0.0553037
 557.375 0.0553037
 557.4 0.0553037
 557.425 0.0553037
 557.45 0.0553037
 557.475 0.0553037
 557.5 0.0553037
 557.525 0.0553037
 557.55 0.0553037
 557.575 0.0553037
 557.6 0.0553037
 557.625 0.0553037
 557.65 0.0553037
 557.675 0.0553037
 557.7 0.0553037
 557.725 0.0553037
 557.75 0.0553037
 557.775 0.0553037
 557.8 0.0553037
 557.825 0.0553037
 557.85 0.0553037
 557.875 0.0553037
 557.9 0.0553037
 557.925 0.0553036
 557.95 0.0553036
 557.975 0.0553036
 558 0.0553036
 558.025 0.0553036
 558.05 0.0553036
 558.075 0.0553036
 558.1 0.0553036
 558.125 0.0553036
 558.15 0.0553036
 558.175 0.0553036
 558.2 0.0553036
 558.225 0.0553036
 558.25 0.0553036
 558.275 0.0553036
 558.3 0.0553036
 558.325 0.0553036
 558.35 0.0553036
 558.375 0.0553036
 558.4 0.0553036
 558.425 0.0553036
 558.45 0.0553036
 558.475 0.0553036
 558.5 0.0553036
 558.525 0.0553036
 558.55 0.0553036
 558.575 0.0553036
 558.6 0.0553035
 558.625 0.0553035
 558.65 0.0553035
 558.675 0.0553035
 558.7 0.0553035
 558.725 0.0553035
 558.75 0.0553035
 558.775 0.0553035
 558.8 0.0553035
 558.825 0.0553035
 558.85 0.0553035
 558.875 0.0553035
 558.9 0.0553035
 558.925 0.0553035
 558.95 0.0553035
 558.975 0.0553035
 559 0.0553035
 559.025 0.0553035
 559.05 0.0553035
 559.075 0.0553035
 559.1 0.0553035
 559.125 0.0553035
 559.15 0.0553035
 559.175 0.0553035
 559.2 0.0553035
[truncated: 1,804,127 more chars]
