# Supplementary material for: Visual physiology of the layer 4 cortical circuit in silico
Source: PLoS Comput Biol. 2018 Nov 12;14(11):e1006535. doi: 10.1371/journal.pcbi.1006535 (PMC6258373; doi:10.1371/journal.pcbi.1006535)
Supplement: SI 5 — (ZIP) [file pcbi.1006535.s015.zip › SI_5/check_dir_spk.py]

import glob

dirs = glob.glob('../output_*') #'../simulations_*/*/output_*')
for i, dir in enumerate(dirs):
    spk = glob.glob('%s/spk.dat' % (dir))
    #print i, spk
    if (len(spk) == 0):
        print dir
        #if ('Touch' not in dir):
        #    print dir
